# Supplementary material for: Assessing the Activation of Tyrosine Kinase KIT through Free Energy Calculations
Source: J Chem Theory Comput. 2022 Sep 27;18(10):6251–8. doi: 10.1021/acs.jctc.2c00526 (PMC9558371; doi:10.1021/acs.jctc.2c00526)
Supplement: Supplementary file 2 — ct2c00526_si_002.zip [file ct2c00526_si_002.zip]

Archive with 88 entries (84 files):
- inputfiles/
- inputfiles/Active_1pkg/
- inputfiles/Inactive_1t45/
- inputfiles/amber14sbmut.ff/
- inputfiles/Active_1pkg/kit_1pkg_G812V.pdb
- inputfiles/Active_1pkg/kit_1pkg_wt.pdb
- inputfiles/Active_1pkg/hybrid_G812V.top
- inputfiles/Active_1pkg/topol_D816V.top
- inputfiles/Active_1pkg/hybrid_V620A.top
- inputfiles/Active_1pkg/Bhybrid_D816V.top
- inputfiles/Active_1pkg/kit_1pkg_V620A.pdb
- inputfiles/Active_1pkg/topol_G812V.top
- inputfiles/Active_1pkg/Bhybrid_G812V.top
- inputfiles/Active_1pkg/topol_wt.top
- inputfiles/Active_1pkg/Bhybrid_V620A.top
- inputfiles/Active_1pkg/kit_1pkg_D816V.pdb
- inputfiles/Active_1pkg/hybrid_D816V.top
- inputfiles/Active_1pkg/topol_V620A.top
- inputfiles/Inactive_1t45/hybrid_V559A.top
- inputfiles/Inactive_1t45/hybrid2_D816V.top
- inputfiles/Inactive_1t45/kit_G812V.pdb
- inputfiles/Inactive_1t45/top_D816.top
- inputfiles/Inactive_1t45/tripep_A2V.top
- inputfiles/Inactive_1t45/hybrid_G812V.top
- inputfiles/Inactive_1t45/kit_V559A.pdb
- inputfiles/Inactive_1t45/forwards.mdp
- inputfiles/Inactive_1t45/tripep_G2V.top
- inputfiles/Inactive_1t45/topol_V560D.top
- inputfiles/Inactive_1t45/topol_D816V.top
- inputfiles/Inactive_1t45/md.mdp
- inputfiles/Inactive_1t45/Bhybrid_V560D.top
- inputfiles/Inactive_1t45/min.mdp
- inputfiles/Inactive_1t45/hybrid_V620A.top
- inputfiles/Inactive_1t45/Bhybrid_D816V.top
- inputfiles/Inactive_1t45/kit_V620A.pdb
- inputfiles/Inactive_1t45/tripep_D2V.top
- inputfiles/Inactive_1t45/topol_V559A.top
- inputfiles/Inactive_1t45/kit_wt.pdb
- inputfiles/Inactive_1t45/topol_G812V.top
- inputfiles/Inactive_1t45/equilib.mdp
- inputfiles/Inactive_1t45/Bhybrid_V559A.top
- inputfiles/Inactive_1t45/Bhybrid_G812V.top
- inputfiles/Inactive_1t45/topol_wt.top
- inputfiles/Inactive_1t45/Bhybrid_V620A.top
- inputfiles/Inactive_1t45/top_D816_Protein.top
- inputfiles/Inactive_1t45/kit_D816V.pdb
- inputfiles/Inactive_1t45/tripep_V2G.top
- inputfiles/Inactive_1t45/hybrid_V560D.top
- inputfiles/Inactive_1t45/kit_V560D.pdb
- inputfiles/Inactive_1t45/tripep_V2D.top
- inputfiles/Inactive_1t45/hybrid_D816V.top
- inputfiles/Inactive_1t45/tripep_V2A.top
- inputfiles/Inactive_1t45/topol_V620A.top
- inputfiles/Inactive_1t45/500ps_equi.mdp
- inputfiles/amber14sbmut.ff/aminoacids.arn
- inputfiles/amber14sbmut.ff/rna.hdb
- inputfiles/amber14sbmut.ff/aminoacids.n.tdb
- inputfiles/amber14sbmut.ff/spc.itp
- inputfiles/amber14sbmut.ff/tip3p.itp
- inputfiles/amber14sbmut.ff/dna.arn
- inputfiles/amber14sbmut.ff/mutres.mtp
- inputfiles/amber14sbmut.ff/mutres.rtp
- inputfiles/amber14sbmut.ff/ffbonded.itp
- inputfiles/amber14sbmut.ff/dna.r2b
- inputfiles/amber14sbmut.ff/tip4p.itp
- inputfiles/amber14sbmut.ff/tip5p.itp
- inputfiles/amber14sbmut.ff/aminoacids.r2b
- inputfiles/amber14sbmut.ff/rna.rtp
- inputfiles/amber14sbmut.ff/ffnonbonded.itp
- inputfiles/amber14sbmut.ff/gbsa.itp
- inputfiles/amber14sbmut.ff/Makefile.am
- inputfiles/amber14sbmut.ff/watermodels.dat
- inputfiles/amber14sbmut.ff/aminoacids.vsd
- inputfiles/amber14sbmut.ff/spce.itp
- inputfiles/amber14sbmut.ff/rna.arn
- inputfiles/amber14sbmut.ff/tip4pew.itp
- inputfiles/amber14sbmut.ff/aminoacids.hdb
- inputfiles/amber14sbmut.ff/urea.itp
- inputfiles/amber14sbmut.ff/dna.hdb
- inputfiles/amber14sbmut.ff/forcefield.doc
- inputfiles/amber14sbmut.ff/ions.itp
- inputfiles/amber14sbmut.ff/forcefield.itp
- inputfiles/amber14sbmut.ff/dna.rtp
- inputfiles/amber14sbmut.ff/atomtypes.atp
- inputfiles/amber14sbmut.ff/aminoacids.c.tdb
- inputfiles/amber14sbmut.ff/Makefile.in
- inputfiles/amber14sbmut.ff/rna.r2b
- inputfiles/amber14sbmut.ff/aminoacids.rtp
