# Supplementary material for: Assessing the Activation of Tyrosine Kinase KIT through Free Energy Calculations
Source: J Chem Theory Comput. 2022 Sep 27;18(10):6251–8. doi: 10.1021/acs.jctc.2c00526 (PMC9558371; doi:10.1021/acs.jctc.2c00526)
Supplement: Supplementary file 2 — ct2c00526_si_002.zip [file ct2c00526_si_002.zip › inputfiles/Active_1pkg/kit_1pkg_wt.pdb]

ATOM      1  N   ILE A 571      26.426   2.440  11.043  1.00 13.53      A    N  
ATOM      2  CA  ILE A 571      25.173   3.198  11.153  1.00 14.05      A    C  
ATOM      3  C   ILE A 571      25.245   4.078  12.376  1.00 14.80      A    C  
ATOM      4  O   ILE A 571      25.381   3.601  13.510  1.00 14.48      A    O  
ATOM      5  CB  ILE A 571      23.903   2.299  11.177  1.00 14.16      A    C  
ATOM      6  CG1 ILE A 571      23.647   1.654   9.799  1.00 12.86      A    C  
ATOM      7  CG2 ILE A 571      22.680   3.109  11.623  1.00 13.19      A    C  
ATOM      8  CD1 ILE A 571      22.737   0.449   9.849  1.00 10.79      A    C  
ATOM      9  N   ASP A 572      25.186   5.377  12.120  1.00 15.87      A    N  
ATOM     10  CA  ASP A 572      25.446   6.365  13.146  1.00 16.79      A    C  
ATOM     11  C   ASP A 572      24.183   6.597  13.956  1.00 17.43      A    C  
ATOM     12  O   ASP A 572      23.193   7.097  13.429  1.00 17.84      A    O  
ATOM     13  CB  ASP A 572      25.940   7.659  12.512  1.00 16.67      A    C  
ATOM     14  CG  ASP A 572      26.099   8.764  13.518  1.00 17.71      A    C  
ATOM     15  OD1 ASP A 572      25.496   8.656  14.599  1.00 17.40      A    O  
ATOM     16  OD2 ASP A 572      26.793   9.790  13.325  1.00 20.13      A    O1-
ATOM     17  N   PRO A 573      24.222   6.250  15.236  1.00 17.94      A    N  
ATOM     18  CA  PRO A 573      23.058   6.351  16.116  1.00 18.35      A    C  
ATOM     19  C   PRO A 573      22.543   7.774  16.255  1.00 18.70      A    C  
ATOM     20  O   PRO A 573      21.333   7.976  16.398  1.00 18.85      A    O  
ATOM     21  CB  PRO A 573      23.619   5.905  17.461  1.00 18.49      A    C  
ATOM     22  CG  PRO A 573      24.754   5.085  17.132  1.00 18.68      A    C  
ATOM     23  CD  PRO A 573      25.398   5.749  15.959  1.00 18.27      A    C  
ATOM     24  N   THR A 574      23.462   8.737  16.214  1.00 18.96      A    N  
ATOM     25  CA  THR A 574      23.146  10.150  16.386  1.00 19.05      A    C  
ATOM     26  C   THR A 574      22.666  10.795  15.094  1.00 19.63      A    C  
ATOM     27  O   THR A 574      22.386  11.990  15.070  1.00 19.82      A    O  
ATOM     28  CB  THR A 574      24.373  10.909  16.898  1.00 18.86      A    C  
ATOM     29  CG2 THR A 574      24.980  10.228  18.134  1.00 18.80      A    C  
ATOM     30  OG1 THR A 574      25.413  10.837  15.918  1.00 18.61      A    O  
ATOM     31  N   GLN A 575      22.586  10.016  14.019  1.00 20.20      A    N  
ATOM     32  CA  GLN A 575      22.041  10.512  12.762  1.00 21.00      A    C  
ATOM     33  C   GLN A 575      20.627   9.963  12.531  1.00 20.79      A    C  
ATOM     34  O   GLN A 575      19.922  10.381  11.612  1.00 20.43      A    O  
ATOM     35  CB  GLN A 575      22.997  10.220  11.576  1.00 21.53      A    C  
ATOM     36  CG  GLN A 575      24.315  11.091  11.491  1.00 24.37      A    C  
ATOM     37  CD  GLN A 575      24.111  12.637  11.672  1.00 29.00      A    C  
ATOM     38  NE2 GLN A 575      24.525  13.409  10.660  1.00 30.43      A    N  
ATOM     39  OE1 GLN A 575      23.603  13.111  12.710  1.00 29.56      A    O  
ATOM     40  N   LEU A 576      20.212   9.051  13.407  1.00 21.16      A    N  
ATOM     41  CA  LEU A 576      18.963   8.306  13.238  1.00 21.46      A    C  
ATOM     42  C   LEU A 576      17.707   9.125  13.480  1.00 21.82      A    C  
ATOM     43  O   LEU A 576      17.577   9.853  14.468  1.00 22.07      A    O  
ATOM     44  CB  LEU A 576      18.945   7.039  14.101  1.00 21.45      A    C  
ATOM     45  CG  LEU A 576      19.709   5.826  13.552  1.00 21.54      A    C  
ATOM     46  CD1 LEU A 576      19.367   4.556  14.322  1.00 20.75      A    C  
ATOM     47  CD2 LEU A 576      19.479   5.643  12.046  1.00 20.99      A    C  
ATOM     48  N   PRO A 577      16.755   8.929  12.586  1.00 22.09      A    N  
ATOM     49  CA  PRO A 577      15.598   9.813  12.393  1.00 22.02      A    C  
ATOM     50  C   PRO A 577      14.927  10.463  13.606  1.00 21.64      A    C  
ATOM     51  O   PRO A 577      14.446  11.590  13.389  1.00 22.23      A    O  
ATOM     52  CB  PRO A 577      14.598   8.905  11.668  1.00 22.34      A    C  
ATOM     53  CG  PRO A 577      15.240   7.533  11.706  1.00 22.49      A    C  
ATOM     54  CD  PRO A 577      16.703   7.772  11.684  1.00 22.07      A    C  
ATOM     55  N   TYR A 578      14.850   9.800  14.769  1.00 20.75      A    N  
ATOM     56  CA  TYR A 578      14.268  10.361  16.019  1.00 20.70      A    C  
ATOM     57  C   TYR A 578      13.255   9.438  16.665  1.00 21.01      A    C  
ATOM     58  O   TYR A 578      12.343   8.955  16.000  1.00 21.57      A    O  
ATOM     59  CB  TYR A 578      13.615  11.763  15.840  1.00 20.40      A    C  
ATOM     60  CG  TYR A 578      12.799  12.247  17.030  1.00 19.26      A    C  
ATOM     61  CD1 TYR A 578      11.427  12.453  16.930  1.00 19.64      A    C  
ATOM     62  CD2 TYR A 578      13.399  12.486  18.260  1.00 19.48      A    C  
ATOM     63  CE1 TYR A 578      10.675  12.885  18.029  1.00 18.25      A    C  
ATOM     64  CE2 TYR A 578      12.660  12.911  19.357  1.00 17.97      A    C  
ATOM     65  CZ  TYR A 578      11.310  13.106  19.231  1.00 18.77      A    C  
ATOM     66  OH  TYR A 578      10.602  13.524  20.327  1.00 20.70      A    O  
ATOM     67  N   ASP A 579      13.380   9.232  17.974  1.00 21.31      A    N  
ATOM     68  CA  ASP A 579      12.449   8.350  18.690  1.00 21.25      A    C  
ATOM     69  C   ASP A 579      11.304   9.081  19.376  1.00 20.72      A    C  
ATOM     70  O   ASP A 579      11.528   9.889  20.286  1.00 20.61      A    O  
ATOM     71  CB  ASP A 579      13.192   7.474  19.712  1.00 21.72      A    C  
ATOM     72  CG  ASP A 579      12.499   6.147  19.950  1.00 21.75      A    C  
ATOM     73  OD1 ASP A 579      11.284   6.031  19.671  1.00 21.80      A    O  
ATOM     74  OD2 ASP A 579      13.094   5.162  20.414  1.00 23.31      A    O1-
ATOM     75  N   HIS A 580      10.080   8.763  18.962  1.00 20.44      A    N  
ATOM     76  CA  HIS A 580       8.868   9.429  19.480  1.00 20.40      A    C  
ATOM     77  C   HIS A 580       8.486   9.035  20.912  1.00 19.26      A    C  
ATOM     78  O   HIS A 580       7.520   9.568  21.465  1.00 18.89      A    O  
ATOM     79  CB  HIS A 580       7.673   9.263  18.521  1.00 20.94      A    C  
ATOM     80  CG  HIS A 580       7.672  10.237  17.380  1.00 22.81      A    C  
ATOM     81  CD2 HIS A 580       7.728  11.589  17.360  1.00 24.72      A    C  
ATOM     82  ND1 HIS A 580       7.602   9.840  16.062  1.00 25.03      A    N  
ATOM     83  CE1 HIS A 580       7.611  10.904  15.278  1.00 25.28      A    C  
ATOM     84  NE2 HIS A 580       7.690  11.979  16.041  1.00 25.65      A    N  
ATOM     85  N   LYS A 581       9.265   8.114  21.486  1.00 18.51      A    N  
ATOM     86  CA  LYS A 581       9.217   7.749  22.906  1.00 17.71      A    C  
ATOM     87  C   LYS A 581       9.647   8.880  23.871  1.00 17.18      A    C  
ATOM     88  O   LYS A 581       9.298   8.849  25.042  1.00 16.82      A    O  
ATOM     89  CB  LYS A 581      10.034   6.469  23.158  1.00 17.65      A    C  
ATOM     90  CG  LYS A 581      11.550   6.636  23.032  1.00 18.12      A    C  
ATOM     91  CD  LYS A 581      12.322   5.434  23.564  1.00 19.36      A    C  
ATOM     92  CE  LYS A 581      13.693   5.838  24.120  1.00 20.39      A    C  
ATOM     93  NZ  LYS A 581      14.636   4.680  24.277  1.00 20.82      A    N1+
ATOM     94  N   TRP A 582      10.392   9.872  23.382  1.00 16.77      A    N  
ATOM     95  CA  TRP A 582      10.755  11.045  24.197  1.00 16.66      A    C  
ATOM     96  C   TRP A 582       9.671  12.093  24.298  1.00 16.03      A    C  
ATOM     97  O   TRP A 582       9.738  12.950  25.156  1.00 15.80      A    O  
ATOM     98  CB  TRP A 582      12.063  11.692  23.712  1.00 16.69      A    C  
ATOM     99  CG  TRP A 582      13.166  10.725  23.756  1.00 17.30      A    C  
ATOM    100  CD1 TRP A 582      13.663   9.980  22.720  1.00 17.19      A    C  
ATOM    101  CD2 TRP A 582      13.888  10.326  24.919  1.00 19.57      A    C  
ATOM    102  CE2 TRP A 582      14.825   9.343  24.517  1.00 18.44      A    C  
ATOM    103  CE3 TRP A 582      13.834  10.691  26.283  1.00 19.93      A    C  
ATOM    104  NE1 TRP A 582      14.674   9.161  23.167  1.00 17.05      A    N  
ATOM    105  CZ2 TRP A 582      15.700   8.733  25.418  1.00 18.54      A    C  
ATOM    106  CZ3 TRP A 582      14.717  10.078  27.179  1.00 18.99      A    C  
ATOM    107  CH2 TRP A 582      15.636   9.120  26.738  1.00 17.72      A    C  
ATOM    108  N   GLU A 583       8.683  12.008  23.415  1.00 16.04      A    N  
ATOM    109  CA  GLU A 583       7.645  13.023  23.281  1.00 15.82      A    C  
ATOM    110  C   GLU A 583       6.948  13.242  24.591  1.00 15.38      A    C  
ATOM    111  O   GLU A 583       6.470  12.291  25.228  1.00 15.31      A    O  
ATOM    112  CB  GLU A 583       6.617  12.651  22.202  1.00 16.02      A    C  
ATOM    113  CG  GLU A 583       5.900  13.845  21.565  1.00 17.30      A    C  
ATOM    114  CD  GLU A 583       6.819  14.805  20.794  1.00 19.91      A    C  
ATOM    115  OE1 GLU A 583       7.747  14.366  20.072  1.00 21.09      A    O  
ATOM    116  OE2 GLU A 583       6.608  16.028  20.898  1.00 21.04      A    O1-
ATOM    117  N   PHE A 584       6.929  14.512  24.986  1.00 14.84      A    N  
ATOM    118  CA  PHE A 584       6.214  14.980  26.167  1.00 14.39      A    C  
ATOM    119  C   PHE A 584       5.397  16.206  25.818  1.00 13.75      A    C  
ATOM    120  O   PHE A 584       5.936  17.147  25.276  1.00 13.74      A    O  
ATOM    121  CB  PHE A 584       7.184  15.311  27.289  1.00 14.27      A    C  
ATOM    122  CG  PHE A 584       6.512  15.695  28.558  1.00 14.06      A    C  
ATOM    123  CD1 PHE A 584       6.362  17.035  28.902  1.00 13.74      A    C  
ATOM    124  CD2 PHE A 584       6.025  14.724  29.414  1.00 13.29      A    C  
ATOM    125  CE1 PHE A 584       5.754  17.398  30.088  1.00 12.49      A    C  
ATOM    126  CE2 PHE A 584       5.401  15.091  30.599  1.00 13.40      A    C  
ATOM    127  CZ  PHE A 584       5.274  16.429  30.937  1.00 12.26      A    C  
ATOM    128  N   PRO A 585       4.102  16.199  26.132  1.00 13.62      A    N  
ATOM    129  CA  PRO A 585       3.194  17.259  25.670  1.00 13.17      A    C  
ATOM    130  C   PRO A 585       3.580  18.581  26.288  1.00 12.90      A    C  
ATOM    131  O   PRO A 585       3.747  18.666  27.499  1.00 13.18      A    O  
ATOM    132  CB  PRO A 585       1.838  16.804  26.184  1.00 12.93      A    C  
ATOM    133  CG  PRO A 585       2.130  15.842  27.273  1.00 12.91      A    C  
ATOM    134  CD  PRO A 585       3.405  15.189  26.951  1.00 13.56      A    C  
ATOM    135  N   ARG A 586       3.749  19.598  25.462  1.00 12.56      A    N  
ATOM    136  CA  ARG A 586       4.297  20.855  25.944  1.00 12.31      A    C  
ATOM    137  C   ARG A 586       3.351  21.619  26.862  1.00 12.18      A    C  
ATOM    138  O   ARG A 586       3.783  22.317  27.765  1.00 12.00      A    O  
ATOM    139  CB  ARG A 586       4.736  21.721  24.771  1.00 12.53      A    C  
ATOM    140  CG  ARG A 586       3.673  22.644  24.261  1.00 12.11      A    C  
ATOM    141  CD  ARG A 586       3.962  23.206  22.913  1.00 11.59      A    C  
ATOM    142  NE  ARG A 586       4.640  22.262  22.030  1.00 10.19      A    N  
ATOM    143  CZ  ARG A 586       5.814  22.493  21.461  1.00  8.20      A    C  
ATOM    144  NH1 ARG A 586       6.316  21.593  20.645  1.00  8.38      A    N1+
ATOM    145  NH2 ARG A 586       6.471  23.629  21.683  1.00  6.57      A    N  
ATOM    146  N   ASN A 587       2.055  21.476  26.635  1.00 12.32      A    N  
ATOM    147  CA  ASN A 587       1.081  22.049  27.543  1.00 12.18      A    C  
ATOM    148  C   ASN A 587       1.129  21.456  28.965  1.00 11.76      A    C  
ATOM    149  O   ASN A 587       0.422  21.918  29.859  1.00 12.25      A    O  
ATOM    150  CB  ASN A 587      -0.327  22.068  26.912  1.00 12.18      A    C  
ATOM    151  CG  ASN A 587      -1.026  20.718  26.924  1.00 13.15      A    C  
ATOM    152  ND2 ASN A 587      -0.290  19.639  27.127  1.00 13.28      A    N  
ATOM    153  OD1 ASN A 587      -2.234  20.661  26.724  1.00 15.60      A    O  
ATOM    154  N   ARG A 588       1.981  20.452  29.178  1.00 11.10      A    N  
ATOM    155  CA  ARG A 588       2.209  19.931  30.520  1.00 10.72      A    C  
ATOM    156  C   ARG A 588       3.465  20.568  31.116  1.00 10.40      A    C  
ATOM    157  O   ARG A 588       3.819  20.344  32.268  1.00  9.93      A    O  
ATOM    158  CB  ARG A 588       2.219  18.387  30.552  1.00 10.74      A    C  
ATOM    159  CG  ARG A 588       0.801  17.747  30.396  1.00 12.16      A    C  
ATOM    160  CD  ARG A 588       0.584  16.385  31.041  1.00 14.92      A    C  
ATOM    161  NE  ARG A 588       1.426  15.354  30.419  1.00 18.86      A    N  
ATOM    162  CZ  ARG A 588       1.145  14.046  30.387  1.00 20.05      A    C  
ATOM    163  NH1 ARG A 588       0.027  13.600  30.950  1.00 20.78      A    N1+
ATOM    164  NH2 ARG A 588       1.980  13.184  29.793  1.00 19.00      A    N  
ATOM    165  N   LEU A 589       4.118  21.402  30.318  1.00 10.59      A    N  
ATOM    166  CA  LEU A 589       5.273  22.146  30.783  1.00 10.78      A    C  
ATOM    167  C   LEU A 589       4.886  23.572  31.105  1.00 11.18      A    C  
ATOM    168  O   LEU A 589       3.900  24.087  30.621  1.00 11.12      A    O  
ATOM    169  CB  LEU A 589       6.404  22.173  29.743  1.00 10.73      A    C  
ATOM    170  CG  LEU A 589       7.217  20.980  29.253  1.00  8.46      A    C  
ATOM    171  CD1 LEU A 589       8.209  21.560  28.327  1.00  4.84      A    C  
ATOM    172  CD2 LEU A 589       7.871  20.251  30.365  1.00  4.78      A    C  
ATOM    173  N   SER A 590       5.702  24.204  31.930  1.00 12.19      A    N  
ATOM    174  CA  SER A 590       5.549  25.601  32.263  1.00 13.06      A    C  
ATOM    175  C   SER A 590       6.947  26.193  32.507  1.00 13.04      A    C  
ATOM    176  O   SER A 590       7.814  25.502  33.035  1.00 13.30      A    O  
ATOM    177  CB  SER A 590       4.649  25.737  33.493  1.00 12.91      A    C  
ATOM    178  OG  SER A 590       5.320  25.208  34.618  1.00 14.40      A    O  
ATOM    179  N   PHE A 591       7.149  27.460  32.132  1.00 13.01      A    N  
ATOM    180  CA  PHE A 591       8.470  28.091  32.185  1.00 13.22      A    C  
ATOM    181  C   PHE A 591       8.709  29.046  33.340  1.00 13.59      A    C  
ATOM    182  O   PHE A 591       7.917  29.929  33.593  1.00 14.00      A    O  
ATOM    183  CB  PHE A 591       8.766  28.813  30.873  1.00 12.83      A    C  
ATOM    184  CG  PHE A 591       9.061  27.893  29.750  1.00 12.04      A    C  
ATOM    185  CD1 PHE A 591       9.128  28.361  28.465  1.00 13.45      A    C  
ATOM    186  CD2 PHE A 591       9.267  26.547  29.976  1.00 10.73      A    C  
ATOM    187  CE1 PHE A 591       9.397  27.482  27.413  1.00 14.16      A    C  
ATOM    188  CE2 PHE A 591       9.533  25.682  28.939  1.00 11.26      A    C  
ATOM    189  CZ  PHE A 591       9.597  26.144  27.661  1.00 12.03      A    C  
ATOM    190  N   GLY A 592       9.828  28.874  34.027  1.00 14.19      A    N  
ATOM    191  CA  GLY A 592      10.256  29.822  35.041  1.00 14.99      A    C  
ATOM    192  C   GLY A 592      11.259  30.779  34.446  1.00 15.28      A    C  
ATOM    193  O   GLY A 592      11.148  31.135  33.282  1.00 15.35      A    O  
ATOM    194  N   LYS A 593      12.248  31.178  35.238  1.00 16.09      A    N  
ATOM    195  CA  LYS A 593      13.320  32.075  34.779  1.00 16.48      A    C  
ATOM    196  C   LYS A 593      14.300  31.365  33.856  1.00 16.14      A    C  
ATOM    197  O   LYS A 593      14.582  30.181  34.017  1.00 15.83      A    O  
ATOM    198  CB  LYS A 593      14.073  32.673  35.973  1.00 16.96      A    C  
ATOM    199  CG  LYS A 593      14.425  31.636  37.067  1.00 18.83      A    C  
ATOM    200  CD  LYS A 593      15.889  31.707  37.481  1.00 20.94      A    C  
ATOM    201  CE  LYS A 593      16.226  30.624  38.495  1.00 22.74      A    C  
ATOM    202  NZ  LYS A 593      17.591  30.784  39.088  1.00 24.38      A    N1+
ATOM    203  N   THR A 594      14.803  32.113  32.882  1.00 16.11      A    N  
ATOM    204  CA  THR A 594      15.895  31.687  31.998  1.00 15.77      A    C  
ATOM    205  C   THR A 594      17.176  31.223  32.747  1.00 15.28      A    C  
ATOM    206  O   THR A 594      17.657  31.914  33.646  1.00 15.01      A    O  
ATOM    207  CB  THR A 594      16.184  32.837  31.027  1.00 15.65      A    C  
ATOM    208  CG2 THR A 594      17.494  32.657  30.289  1.00 15.89      A    C  
ATOM    209  OG1 THR A 594      15.201  32.805  29.991  1.00 16.09      A    O  
ATOM    210  N   LEU A 595      17.702  30.054  32.369  1.00 14.35      A    N  
ATOM    211  CA  LEU A 595      18.841  29.442  33.047  1.00 14.04      A    C  
ATOM    212  C   LEU A 595      20.210  29.834  32.451  1.00 14.50      A    C  
ATOM    213  O   LEU A 595      21.235  29.894  33.149  1.00 13.79      A    O  
ATOM    214  CB  LEU A 595      18.668  27.929  33.041  1.00 13.48      A    C  
ATOM    215  CG  LEU A 595      17.606  27.461  34.025  1.00 12.76      A    C  
ATOM    216  CD1 LEU A 595      17.261  26.019  33.798  1.00 11.13      A    C  
ATOM    217  CD2 LEU A 595      18.070  27.682  35.450  1.00 13.13      A    C  
ATOM    218  N   GLY A 596      20.190  30.074  31.143  1.00 15.23      A    N  
ATOM    219  CA  GLY A 596      21.326  30.534  30.370  1.00 15.59      A    C  
ATOM    220  C   GLY A 596      20.957  30.617  28.897  1.00 15.86      A    C  
ATOM    221  O   GLY A 596      19.804  30.356  28.505  1.00 15.59      A    O  
ATOM    222  N   ALA A 597      21.946  30.994  28.090  1.00 15.94      A    N  
ATOM    223  CA  ALA A 597      21.834  30.957  26.645  1.00 16.24      A    C  
ATOM    224  C   ALA A 597      23.240  30.934  26.078  1.00 16.60      A    C  
ATOM    225  O   ALA A 597      24.067  31.787  26.400  1.00 17.24      A    O  
ATOM    226  CB  ALA A 597      21.078  32.169  26.136  1.00 16.06      A    C  
ATOM    227  N   GLY A 598      23.533  29.961  25.237  1.00 16.50      A    N  
ATOM    228  CA  GLY A 598      24.822  29.955  24.589  1.00 17.05      A    C  
ATOM    229  C   GLY A 598      24.683  30.461  23.175  1.00 17.33      A    C  
ATOM    230  O   GLY A 598      23.861  31.339  22.913  1.00 17.51      A    O  
ATOM    231  N   ALA A 599      25.487  29.904  22.266  1.00 17.54      A    N  
ATOM    232  CA  ALA A 599      25.455  30.292  20.852  1.00 17.60      A    C  
ATOM    233  C   ALA A 599      24.334  29.575  20.122  1.00 17.47      A    C  
ATOM    234  O   ALA A 599      23.795  30.092  19.131  1.00 17.96      A    O  
ATOM    235  CB  ALA A 599      26.789  30.019  20.171  1.00 17.34      A    C  
ATOM    236  N   PHE A 600      23.969  28.404  20.630  1.00 16.88      A    N  
ATOM    237  CA  PHE A 600      22.995  27.574  19.963  1.00 16.75      A    C  
ATOM    238  C   PHE A 600      21.564  27.753  20.493  1.00 16.91      A    C  
ATOM    239  O   PHE A 600      20.675  28.185  19.765  1.00 17.19      A    O  
ATOM    240  CB  PHE A 600      23.486  26.116  19.909  1.00 16.70      A    C  
ATOM    241  CG  PHE A 600      24.760  25.962  19.138  1.00 16.82      A    C  
ATOM    242  CD1 PHE A 600      24.769  26.070  17.749  1.00 17.34      A    C  
ATOM    243  CD2 PHE A 600      25.967  25.796  19.791  1.00 17.94      A    C  
ATOM    244  CE1 PHE A 600      25.963  25.986  17.012  1.00 16.90      A    C  
ATOM    245  CE2 PHE A 600      27.167  25.715  19.062  1.00 17.82      A    C  
ATOM    246  CZ  PHE A 600      27.153  25.813  17.666  1.00 16.91      A    C  
ATOM    247  N   GLY A 601      21.324  27.452  21.753  1.00 17.13      A    N  
ATOM    248  CA  GLY A 601      19.951  27.392  22.203  1.00 17.43      A    C  
ATOM    249  C   GLY A 601      19.690  28.360  23.314  1.00 17.65      A    C  
ATOM    250  O   GLY A 601      20.621  29.022  23.773  1.00 18.01      A    O  
ATOM    251  N   LYS A 602      18.426  28.458  23.725  1.00 17.47      A    N  
ATOM    252  CA  LYS A 602      18.096  29.063  25.007  1.00 17.38      A    C  
ATOM    253  C   LYS A 602      17.566  28.016  25.985  1.00 16.98      A    C  
ATOM    254  O   LYS A 602      16.695  27.210  25.662  1.00 16.65      A    O  
ATOM    255  CB  LYS A 602      17.117  30.221  24.853  1.00 17.50      A    C  
ATOM    256  CG  LYS A 602      17.085  31.161  26.065  1.00 18.32      A    C  
ATOM    257  CD  LYS A 602      15.647  31.456  26.529  1.00 20.80      A    C  
ATOM    258  CE  LYS A 602      15.193  32.880  26.177  1.00 22.65      A    C  
ATOM    259  NZ  LYS A 602      13.954  33.304  26.912  1.00 22.78      A    N1+
ATOM    260  N   VAL A 603      18.118  28.014  27.185  1.00 16.96      A    N  
ATOM    261  CA  VAL A 603      17.641  27.090  28.184  1.00 16.73      A    C  
ATOM    262  C   VAL A 603      16.896  27.853  29.233  1.00 16.66      A    C  
ATOM    263  O   VAL A 603      17.337  28.920  29.680  1.00 16.63      A    O  
ATOM    264  CB  VAL A 603      18.755  26.269  28.830  1.00 16.87      A    C  
ATOM    265  CG1 VAL A 603      18.162  25.327  29.861  1.00 16.85      A    C  
ATOM    266  CG2 VAL A 603      19.491  25.471  27.784  1.00 16.64      A    C  
ATOM    267  N   VAL A 604      15.766  27.273  29.617  1.00 16.53      A    N  
ATOM    268  CA  VAL A 604      14.853  27.838  30.579  1.00 16.59      A    C  
ATOM    269  C   VAL A 604      14.491  26.762  31.622  1.00 16.60      A    C  
ATOM    270  O   VAL A 604      14.426  25.576  31.290  1.00 17.14      A    O  
ATOM    271  CB  VAL A 604      13.641  28.403  29.828  1.00 16.67      A    C  
ATOM    272  CG1 VAL A 604      12.345  27.916  30.388  1.00 17.17      A    C  
ATOM    273  CG2 VAL A 604      13.697  29.926  29.806  1.00 17.48      A    C  
ATOM    274  N   GLU A 605      14.311  27.184  32.880  1.00 16.19      A    N  
ATOM    275  CA  GLU A 605      13.826  26.332  33.966  1.00 15.68      A    C  
ATOM    276  C   GLU A 605      12.371  26.023  33.751  1.00 15.04      A    C  
ATOM    277  O   GLU A 605      11.651  26.818  33.161  1.00 15.01      A    O  
ATOM    278  CB  GLU A 605      13.951  27.051  35.300  1.00 15.92      A    C  
ATOM    279  CG  GLU A 605      14.002  26.120  36.498  1.00 17.97      A    C  
ATOM    280  CD  GLU A 605      14.023  26.865  37.813  1.00 21.12      A    C  
ATOM    281  OE1 GLU A 605      14.771  26.460  38.729  1.00 21.46      A    O  
ATOM    282  OE2 GLU A 605      13.280  27.864  37.928  1.00 24.50      A    O1-
ATOM    283  N   ALA A 606      11.915  24.884  34.243  1.00 14.18      A    N  
ATOM    284  CA  ALA A 606      10.538  24.520  34.008  1.00 13.72      A    C  
ATOM    285  C   ALA A 606       9.995  23.469  34.965  1.00 13.62      A    C  
ATOM    286  O   ALA A 606      10.752  22.797  35.669  1.00 13.49      A    O  
ATOM    287  CB  ALA A 606      10.362  24.076  32.579  1.00 13.55      A    C  
ATOM    288  N   THR A 607       8.668  23.361  34.989  1.00 13.29      A    N  
ATOM    289  CA  THR A 607       7.993  22.259  35.639  1.00 12.67      A    C  
ATOM    290  C   THR A 607       7.305  21.352  34.612  1.00 12.23      A    C  
ATOM    291  O   THR A 607       6.597  21.817  33.725  1.00 12.19      A    O  
ATOM    292  CB  THR A 607       7.006  22.793  36.649  1.00 12.85      A    C  
ATOM    293  CG2 THR A 607       6.374  21.652  37.432  1.00 13.61      A    C  
ATOM    294  OG1 THR A 607       7.712  23.529  37.655  1.00 13.14      A    O  
ATOM    295  N   ALA A 608       7.550  20.052  34.740  1.00 11.63      A    N  
ATOM    296  CA  ALA A 608       6.982  19.034  33.873  1.00 11.04      A    C  
ATOM    297  C   ALA A 608       5.976  18.233  34.682  1.00 10.91      A    C  
ATOM    298  O   ALA A 608       6.356  17.430  35.539  1.00 10.87      A    O  
ATOM    299  CB  ALA A 608       8.078  18.135  33.352  1.00 10.60      A    C  
ATOM    300  N   TYR A 609       4.690  18.462  34.447  1.00 10.72      A    N  
ATOM    301  CA  TYR A 609       3.710  17.764  35.258  1.00 11.11      A    C  
ATOM    302  C   TYR A 609       3.412  16.393  34.701  1.00 11.49      A    C  
ATOM    303  O   TYR A 609       2.899  16.248  33.602  1.00 11.13      A    O  
ATOM    304  CB  TYR A 609       2.429  18.573  35.520  1.00 10.89      A    C  
ATOM    305  CG  TYR A 609       1.416  17.791  36.323  1.00 10.54      A    C  
ATOM    306  CD1 TYR A 609       0.309  17.221  35.707  1.00 10.23      A    C  
ATOM    307  CD2 TYR A 609       1.583  17.583  37.698  1.00 10.78      A    C  
ATOM    308  CE1 TYR A 609      -0.629  16.475  36.439  1.00 10.26      A    C  
ATOM    309  CE2 TYR A 609       0.640  16.826  38.442  1.00 10.47      A    C  
ATOM    310  CZ  TYR A 609      -0.452  16.281  37.793  1.00  9.18      A    C  
ATOM    311  OH  TYR A 609      -1.375  15.548  38.467  1.00  7.52      A    O  
ATOM    312  N   GLY A 610       3.766  15.390  35.489  1.00 12.38      A    N  
ATOM    313  CA  GLY A 610       3.574  14.007  35.121  1.00 14.01      A    C  
ATOM    314  C   GLY A 610       4.657  13.505  34.186  1.00 15.08      A    C  
ATOM    315  O   GLY A 610       4.380  12.673  33.315  1.00 15.33      A    O  
ATOM    316  N   LEU A 611       5.889  13.981  34.360  1.00 15.80      A    N  
ATOM    317  CA  LEU A 611       6.940  13.627  33.413  1.00 16.71      A    C  
ATOM    318  C   LEU A 611       7.580  12.271  33.704  1.00 17.90      A    C  
ATOM    319  O   LEU A 611       8.034  11.588  32.775  1.00 18.17      A    O  
ATOM    320  CB  LEU A 611       7.969  14.742  33.257  1.00 16.18      A    C  
ATOM    321  CG  LEU A 611       9.221  14.403  32.466  1.00 15.10      A    C  
ATOM    322  CD1 LEU A 611       9.259  15.054  31.107  1.00 14.17      A    C  
ATOM    323  CD2 LEU A 611      10.377  14.838  33.276  1.00 15.16      A    C  
ATOM    324  N   ILE A 612       7.606  11.872  34.977  1.00 19.03      A    N  
ATOM    325  CA  ILE A 612       7.984  10.489  35.320  1.00 20.03      A    C  
ATOM    326  C   ILE A 612       6.889   9.734  36.115  1.00 20.09      A    C  
ATOM    327  O   ILE A 612       6.299   8.785  35.596  1.00 19.96      A    O  
ATOM    328  CB  ILE A 612       9.395  10.406  36.003  1.00 20.36      A    C  
ATOM    329  CG1 ILE A 612      10.470  11.152  35.179  1.00 20.07      A    C  
ATOM    330  CG2 ILE A 612       9.766   8.921  36.325  1.00 21.48      A    C  
ATOM    331  CD1 ILE A 612      10.825  10.543  33.801  1.00 20.88      A    C  
ATOM    332  N   LYS A 613       6.625  10.147  37.357  1.00 20.38      A    N  
ATOM    333  CA  LYS A 613       5.425   9.696  38.060  1.00 20.73      A    C  
ATOM    334  C   LYS A 613       4.188  10.364  37.432  1.00 20.74      A    C  
ATOM    335  O   LYS A 613       4.193  11.567  37.170  1.00 20.35      A    O  
ATOM    336  CB  LYS A 613       5.509  10.017  39.560  1.00 20.93      A    C  
ATOM    337  CG  LYS A 613       6.304   9.014  40.420  1.00 21.80      A    C  
ATOM    338  CD  LYS A 613       5.600   7.634  40.562  1.00 23.40      A    C  
ATOM    339  CE  LYS A 613       5.059   7.348  41.984  1.00 23.03      A    C  
ATOM    340  NZ  LYS A 613       5.140   5.896  42.338  1.00 20.82      A    N1+
ATOM    341  N   SER A 614       3.138   9.585  37.185  1.00 21.03      A    N  
ATOM    342  CA  SER A 614       1.894  10.111  36.602  1.00 21.51      A    C  
ATOM    343  C   SER A 614       1.453  11.467  37.187  1.00 21.54      A    C  
ATOM    344  O   SER A 614       0.737  12.227  36.530  1.00 21.29      A    O  
ATOM    345  CB  SER A 614       0.747   9.082  36.696  1.00 21.74      A    C  
ATOM    346  OG  SER A 614       1.081   7.946  37.487  1.00 22.18      A    O  
ATOM    347  N   ASP A 615       1.901  11.754  38.411  1.00 21.77      A    N  
ATOM    348  CA  ASP A 615       1.672  13.037  39.090  1.00 22.25      A    C  
ATOM    349  C   ASP A 615       2.977  13.798  39.532  1.00 22.55      A    C  
ATOM    350  O   ASP A 615       3.106  14.197  40.694  1.00 22.59      A    O  
ATOM    351  CB  ASP A 615       0.747  12.804  40.292  1.00 22.07      A    C  
ATOM    352  CG  ASP A 615       1.231  11.673  41.207  1.00 22.18      A    C  
ATOM    353  OD1 ASP A 615       2.017  10.800  40.757  1.00 20.59      A    O  
ATOM    354  OD2 ASP A 615       0.866  11.581  42.401  1.00 22.27      A    O1-
ATOM    355  N   ALA A 616       3.909  14.035  38.605  1.00 22.67      A    N  
ATOM    356  CA  ALA A 616       5.267  14.475  38.964  1.00 23.05      A    C  
ATOM    357  C   ALA A 616       5.433  15.864  39.600  1.00 23.17      A    C  
ATOM    358  O   ALA A 616       5.864  15.956  40.750  1.00 23.74      A    O  
ATOM    359  CB  ALA A 616       6.262  14.301  37.767  1.00 23.42      A    C  
ATOM    360  N   ALA A 617       5.102  16.931  38.868  1.00 22.82      A    N  
ATOM    361  CA  ALA A 617       5.603  18.291  39.174  1.00 22.38      A    C  
ATOM    362  C   ALA A 617       7.114  18.288  39.413  1.00 22.03      A    C  
ATOM    363  O   ALA A 617       7.629  18.802  40.410  1.00 21.84      A    O  
ATOM    364  CB  ALA A 617       4.858  18.949  40.324  1.00 22.30      A    C  
ATOM    365  N   MET A 618       7.804  17.671  38.469  1.00 21.70      A    N  
ATOM    366  CA  MET A 618       9.249  17.657  38.431  1.00 21.50      A    C  
ATOM    367  C   MET A 618       9.778  19.042  38.014  1.00 20.74      A    C  
ATOM    368  O   MET A 618       9.093  19.760  37.275  1.00 21.00      A    O  
ATOM    369  CB  MET A 618       9.686  16.597  37.419  1.00 21.83      A    C  
ATOM    370  CG  MET A 618      10.958  15.881  37.789  1.00 22.67      A    C  
ATOM    371  SD  MET A 618      11.324  14.684  36.528  1.00 25.35      A    S  
ATOM    372  CE  MET A 618      13.207  14.815  36.461  1.00 25.55      A    C  
ATOM    373  N   THR A 619      10.972  19.421  38.492  1.00 19.22      A    N  
ATOM    374  CA  THR A 619      11.659  20.625  37.997  1.00 17.12      A    C  
ATOM    375  C   THR A 619      12.666  20.219  36.938  1.00 15.63      A    C  
ATOM    376  O   THR A 619      13.454  19.284  37.144  1.00 15.83      A    O  
ATOM    377  CB  THR A 619      12.348  21.384  39.144  1.00 17.14      A    C  
ATOM    378  CG2 THR A 619      12.940  22.713  38.666  1.00 16.15      A    C  
ATOM    379  OG1 THR A 619      11.356  21.799  40.083  1.00 17.35      A    O  
ATOM    380  N   VAL A 620      12.640  20.924  35.812  1.00 13.47      A    N  
ATOM    381  CA  VAL A 620      13.475  20.562  34.671  1.00 11.80      A    C  
ATOM    382  C   VAL A 620      14.130  21.742  33.952  1.00 10.81      A    C  
ATOM    383  O   VAL A 620      13.855  22.890  34.241  1.00 10.53      A    O  
ATOM    384  CB  VAL A 620      12.686  19.681  33.681  1.00 11.86      A    C  
ATOM    385  CG1 VAL A 620      12.047  18.489  34.431  1.00 11.75      A    C  
ATOM    386  CG2 VAL A 620      11.622  20.490  32.927  1.00 10.92      A    C  
ATOM    387  N   ALA A 621      15.014  21.447  33.014  1.00 10.07      A    N  
ATOM    388  CA  ALA A 621      15.563  22.466  32.136  1.00  9.20      A    C  
ATOM    389  C   ALA A 621      15.022  22.166  30.796  1.00  9.07      A    C  
ATOM    390  O   ALA A 621      15.069  21.032  30.344  1.00  9.20      A    O  
ATOM    391  CB  ALA A 621      17.039  22.400  32.097  1.00  9.02      A    C  
ATOM    392  N   VAL A 622      14.461  23.174  30.164  1.00  9.28      A    N  
ATOM    393  CA  VAL A 622      13.962  22.988  28.829  1.00  9.63      A    C  
ATOM    394  C   VAL A 622      14.873  23.779  27.932  1.00 10.21      A    C  
ATOM    395  O   VAL A 622      15.262  24.884  28.276  1.00 10.61      A    O  
ATOM    396  CB  VAL A 622      12.473  23.348  28.745  1.00  9.56      A    C  
ATOM    397  CG1 VAL A 622      11.959  23.438  27.292  1.00  7.49      A    C  
ATOM    398  CG2 VAL A 622      11.706  22.301  29.512  1.00  9.72      A    C  
ATOM    399  N   LYS A 623      15.285  23.176  26.825  1.00 10.90      A    N  
ATOM    400  CA  LYS A 623      16.133  23.872  25.868  1.00 11.42      A    C  
ATOM    401  C   LYS A 623      15.409  23.985  24.545  1.00 11.69      A    C  
ATOM    402  O   LYS A 623      14.744  23.043  24.102  1.00 11.29      A    O  
ATOM    403  CB  LYS A 623      17.468  23.160  25.714  1.00 11.24      A    C  
ATOM    404  CG  LYS A 623      18.466  23.845  24.841  1.00 10.38      A    C  
ATOM    405  CD  LYS A 623      19.643  22.924  24.642  1.00 10.33      A    C  
ATOM    406  CE  LYS A 623      20.558  23.444  23.564  1.00 12.93      A    C  
ATOM    407  NZ  LYS A 623      21.775  24.086  24.131  1.00 13.51      A    N1+
ATOM    408  N   MET A 624      15.556  25.156  23.939  1.00 12.19      A    N  
ATOM    409  CA  MET A 624      14.844  25.536  22.743  1.00 12.93      A    C  
ATOM    410  C   MET A 624      15.635  26.552  21.944  1.00 13.18      A    C  
ATOM    411  O   MET A 624      16.429  27.307  22.476  1.00 12.98      A    O  
ATOM    412  CB  MET A 624      13.538  26.179  23.146  1.00 13.30      A    C  
ATOM    413  CG  MET A 624      13.726  27.552  23.740  1.00 15.40      A    C  
ATOM    414  SD  MET A 624      12.472  27.974  24.920  1.00 20.74      A    S  
ATOM    415  CE  MET A 624      13.411  28.725  26.212  1.00 19.34      A    C  
ATOM    416  N   LEU A 625      15.382  26.575  20.653  1.00 14.27      A    N  
ATOM    417  CA  LEU A 625      15.948  27.563  19.769  1.00 15.52      A    C  
ATOM    418  C   LEU A 625      15.661  28.968  20.264  1.00 16.49      A    C  
ATOM    419  O   LEU A 625      14.629  29.207  20.865  1.00 16.72      A    O  
ATOM    420  CB  LEU A 625      15.314  27.399  18.403  1.00 15.62      A    C  
ATOM    421  CG  LEU A 625      15.868  26.339  17.468  1.00 15.50      A    C  
ATOM    422  CD1 LEU A 625      15.228  26.503  16.100  1.00 16.10      A    C  
ATOM    423  CD2 LEU A 625      17.353  26.484  17.374  1.00 16.37      A    C  
ATOM    424  N   LYS A 626      16.579  29.896  20.022  1.00 17.94      A    N  
ATOM    425  CA  LYS A 626      16.297  31.304  20.269  1.00 19.40      A    C  
ATOM    426  C   LYS A 626      15.496  31.762  19.057  1.00 20.29      A    C  
ATOM    427  O   LYS A 626      15.703  31.245  17.948  1.00 20.48      A    O  
ATOM    428  CB  LYS A 626      17.577  32.146  20.418  1.00 19.61      A    C  
ATOM    429  CG  LYS A 626      18.666  31.575  21.346  1.00 20.35      A    C  
ATOM    430  CD  LYS A 626      19.499  32.692  21.986  1.00 21.66      A    C  
ATOM    431  CE  LYS A 626      20.991  32.593  21.628  1.00 21.91      A    C  
ATOM    432  NZ  LYS A 626      21.634  33.933  21.378  1.00 22.60      A    N1+
ATOM    433  N   PRO A 627      14.583  32.714  19.245  1.00 20.98      A    N  
ATOM    434  CA  PRO A 627      13.742  33.171  18.137  1.00 21.34      A    C  
ATOM    435  C   PRO A 627      14.668  33.732  17.056  1.00 21.75      A    C  
ATOM    436  O   PRO A 627      15.798  34.099  17.387  1.00 22.10      A    O  
ATOM    437  CB  PRO A 627      12.907  34.282  18.776  1.00 21.37      A    C  
ATOM    438  CG  PRO A 627      13.722  34.723  19.950  1.00 21.20      A    C  
ATOM    439  CD  PRO A 627      14.307  33.458  20.489  1.00 21.13      A    C  
ATOM    440  N   SER A 628      14.220  33.769  15.800  1.00 21.74      A    N  
ATOM    441  CA  SER A 628      15.064  34.189  14.674  1.00 21.40      A    C  
ATOM    442  C   SER A 628      16.422  33.436  14.615  1.00 20.77      A    C  
ATOM    443  O   SER A 628      17.451  33.997  14.235  1.00 20.83      A    O  
ATOM    444  CB  SER A 628      15.234  35.722  14.662  1.00 21.68      A    C  
ATOM    445  OG  SER A 628      14.351  36.342  13.728  1.00 22.69      A    O  
ATOM    446  N   ALA A 629      16.404  32.160  14.992  1.00 20.10      A    N  
ATOM    447  CA  ALA A 629      17.564  31.295  14.870  1.00 19.34      A    C  
ATOM    448  C   ALA A 629      17.721  30.868  13.417  1.00 19.11      A    C  
ATOM    449  O   ALA A 629      16.761  30.887  12.654  1.00 18.87      A    O  
ATOM    450  CB  ALA A 629      17.416  30.099  15.769  1.00 19.12      A    C  
ATOM    451  N   HIS A 630      18.941  30.488  13.046  1.00 19.11      A    N  
ATOM    452  CA  HIS A 630      19.286  30.105  11.678  1.00 18.94      A    C  
ATOM    453  C   HIS A 630      19.239  28.612  11.446  1.00 18.65      A    C  
ATOM    454  O   HIS A 630      18.871  27.862  12.342  1.00 18.52      A    O  
ATOM    455  CB  HIS A 630      20.674  30.613  11.355  1.00 18.99      A    C  
ATOM    456  CG  HIS A 630      20.755  32.096  11.310  1.00 20.84      A    C  
ATOM    457  CD2 HIS A 630      21.618  32.962  11.887  1.00 22.86      A    C  
ATOM    458  ND1 HIS A 630      19.844  32.862  10.613  1.00 22.94      A    N  
ATOM    459  CE1 HIS A 630      20.150  34.139  10.754  1.00 24.15      A    C  
ATOM    460  NE2 HIS A 630      21.224  34.227  11.521  1.00 24.59      A    N  
ATOM    461  N   LEU A 631      19.636  28.181  10.245  1.00 18.71      A    N  
ATOM    462  CA  LEU A 631      19.658  26.755   9.909  1.00 18.60      A    C  
ATOM    463  C   LEU A 631      20.552  26.004  10.873  1.00 18.59      A    C  
ATOM    464  O   LEU A 631      20.118  25.040  11.495  1.00 18.43      A    O  
ATOM    465  CB  LEU A 631      20.086  26.497   8.462  1.00 18.37      A    C  
ATOM    466  CG  LEU A 631      20.083  25.023   8.038  1.00 18.43      A    C  
ATOM    467  CD1 LEU A 631      18.687  24.397   8.103  1.00 17.78      A    C  
ATOM    468  CD2 LEU A 631      20.695  24.857   6.655  1.00 19.32      A    C  
ATOM    469  N   THR A 632      21.789  26.472  11.000  1.00 18.66      A    N  
ATOM    470  CA  THR A 632      22.753  25.903  11.934  1.00 18.74      A    C  
ATOM    471  C   THR A 632      22.182  25.685  13.346  1.00 18.85      A    C  
ATOM    472  O   THR A 632      22.135  24.546  13.815  1.00 18.75      A    O  
ATOM    473  CB  THR A 632      24.014  26.756  11.953  1.00 18.70      A    C  
ATOM    474  CG2 THR A 632      25.252  25.870  11.937  1.00 18.13      A    C  
ATOM    475  OG1 THR A 632      24.094  27.489  10.717  1.00 18.96      A    O  
ATOM    476  N   GLU A 633      21.720  26.748  14.003  1.00 18.92      A    N  
ATOM    477  CA  GLU A 633      21.101  26.604  15.324  1.00 19.20      A    C  
ATOM    478  C   GLU A 633      19.999  25.541  15.294  1.00 19.43      A    C  
ATOM    479  O   GLU A 633      19.925  24.693  16.187  1.00 19.86      A    O  
ATOM    480  CB  GLU A 633      20.504  27.922  15.821  1.00 19.14      A    C  
ATOM    481  CG  GLU A 633      21.479  29.057  16.073  1.00 20.17      A    C  
ATOM    482  CD  GLU A 633      21.647  29.972  14.864  1.00 21.44      A    C  
ATOM    483  OE1 GLU A 633      22.408  29.590  13.947  1.00 22.14      A    O  
ATOM    484  OE2 GLU A 633      21.031  31.067  14.827  1.00 20.58      A    O1-
ATOM    485  N   ARG A 634      19.136  25.602  14.277  1.00 19.43      A    N  
ATOM    486  CA  ARG A 634      18.033  24.651  14.120  1.00 19.37      A    C  
ATOM    487  C   ARG A 634      18.547  23.219  14.174  1.00 19.00      A    C  
ATOM    488  O   ARG A 634      18.231  22.481  15.097  1.00 18.72      A    O  
ATOM    489  CB  ARG A 634      17.303  24.881  12.790  1.00 19.54      A    C  
ATOM    490  CG  ARG A 634      15.798  25.060  12.889  1.00 21.06      A    C  
ATOM    491  CD  ARG A 634      15.172  25.793  11.698  1.00 24.28      A    C  
ATOM    492  NE  ARG A 634      15.075  27.244  11.897  1.00 27.54      A    N  
ATOM    493  CZ  ARG A 634      14.207  27.853  12.721  1.00 30.16      A    C  
ATOM    494  NH1 ARG A 634      14.198  29.181  12.820  1.00 31.47      A    N1+
ATOM    495  NH2 ARG A 634      13.339  27.148  13.447  1.00 30.93      A    N  
ATOM    496  N   GLU A 635      19.358  22.864  13.174  1.00 18.80      A    N  
ATOM    497  CA  GLU A 635      19.871  21.521  12.962  1.00 18.38      A    C  
ATOM    498  C   GLU A 635      20.545  21.001  14.207  1.00 17.94      A    C  
ATOM    499  O   GLU A 635      20.422  19.829  14.533  1.00 18.24      A    O  
ATOM    500  CB  GLU A 635      20.863  21.514  11.799  1.00 18.60      A    C  
ATOM    501  CG  GLU A 635      20.427  20.673  10.604  1.00 20.65      A    C  
ATOM    502  CD  GLU A 635      21.089  21.077   9.282  1.00 23.39      A    C  
ATOM    503  OE1 GLU A 635      22.251  20.664   9.050  1.00 24.29      A    O  
ATOM    504  OE2 GLU A 635      20.448  21.790   8.462  1.00 23.48      A    O1-
ATOM    505  N   ALA A 636      21.239  21.891  14.908  1.00 17.50      A    N  
ATOM    506  CA  ALA A 636      22.052  21.542  16.067  1.00 16.61      A    C  
ATOM    507  C   ALA A 636      21.211  21.070  17.228  1.00 16.39      A    C  
ATOM    508  O   ALA A 636      21.622  20.184  17.995  1.00 16.85      A    O  
ATOM    509  CB  ALA A 636      22.900  22.718  16.488  1.00 16.30      A    C  
ATOM    510  N   LEU A 637      20.031  21.654  17.367  1.00 16.00      A    N  
ATOM    511  CA  LEU A 637      19.195  21.361  18.527  1.00 15.57      A    C  
ATOM    512  C   LEU A 637      18.632  19.956  18.423  1.00 15.52      A    C  
ATOM    513  O   LEU A 637      18.563  19.214  19.403  1.00 15.22      A    O  
ATOM    514  CB  LEU A 637      18.103  22.412  18.678  1.00 15.21      A    C  
ATOM    515  CG  LEU A 637      17.041  22.082  19.707  1.00 14.04      A    C  
ATOM    516  CD1 LEU A 637      17.534  22.377  21.100  1.00 11.54      A    C  
ATOM    517  CD2 LEU A 637      15.807  22.858  19.345  1.00 13.02      A    C  
ATOM    518  N   MET A 638      18.272  19.601  17.200  1.00 15.98      A    N  
ATOM    519  CA  MET A 638      17.876  18.255  16.856  1.00 16.41      A    C  
ATOM    520  C   MET A 638      19.056  17.321  16.997  1.00 16.18      A    C  
ATOM    521  O   MET A 638      18.882  16.198  17.468  1.00 16.46      A    O  
ATOM    522  CB  MET A 638      17.349  18.203  15.428  1.00 16.62      A    C  
ATOM    523  CG  MET A 638      15.900  18.562  15.344  1.00 19.19      A    C  
ATOM    524  SD  MET A 638      14.879  17.512  16.406  1.00 23.51      A    S  
ATOM    525  CE  MET A 638      15.470  15.804  15.934  1.00 19.14      A    C  
ATOM    526  N   SER A 639      20.248  17.785  16.598  1.00 15.39      A    N  
ATOM    527  CA  SER A 639      21.441  16.956  16.642  1.00 14.71      A    C  
ATOM    528  C   SER A 639      21.697  16.540  18.076  1.00 14.27      A    C  
ATOM    529  O   SER A 639      22.055  15.388  18.330  1.00 13.88      A    O  
ATOM    530  CB  SER A 639      22.648  17.635  15.953  1.00 15.04      A    C  
ATOM    531  OG  SER A 639      23.839  17.674  16.739  1.00 15.66      A    O  
ATOM    532  N   GLU A 640      21.442  17.439  19.024  1.00 14.08      A    N  
ATOM    533  CA  GLU A 640      21.689  17.078  20.418  1.00 14.36      A    C  
ATOM    534  C   GLU A 640      20.562  16.324  21.089  1.00 13.84      A    C  
ATOM    535  O   GLU A 640      20.790  15.567  22.028  1.00 13.79      A    O  
ATOM    536  CB  GLU A 640      22.192  18.254  21.259  1.00 14.99      A    C  
ATOM    537  CG  GLU A 640      21.226  19.362  21.633  1.00 16.84      A    C  
ATOM    538  CD  GLU A 640      21.597  19.973  22.988  1.00 19.77      A    C  
ATOM    539  OE1 GLU A 640      20.733  19.958  23.893  1.00 23.60      A    O  
ATOM    540  OE2 GLU A 640      22.750  20.450  23.180  1.00 19.39      A    O1-
ATOM    541  N   LEU A 641      19.348  16.503  20.598  1.00 13.11      A    N  
ATOM    542  CA  LEU A 641      18.304  15.611  20.997  1.00 12.48      A    C  
ATOM    543  C   LEU A 641      18.767  14.206  20.690  1.00 12.65      A    C  
ATOM    544  O   LEU A 641      18.731  13.338  21.548  1.00 13.57      A    O  
ATOM    545  CB  LEU A 641      17.053  15.900  20.220  1.00 12.35      A    C  
ATOM    546  CG  LEU A 641      15.874  15.114  20.765  1.00 13.07      A    C  
ATOM    547  CD1 LEU A 641      15.562  15.570  22.190  1.00 13.29      A    C  
ATOM    548  CD2 LEU A 641      14.696  15.307  19.838  1.00 12.58      A    C  
ATOM    549  N   LYS A 642      19.238  13.999  19.464  1.00 12.37      A    N  
ATOM    550  CA  LYS A 642      19.603  12.694  18.961  1.00 11.66      A    C  
ATOM    551  C   LYS A 642      20.781  12.050  19.708  1.00 11.58      A    C  
ATOM    552  O   LYS A 642      20.773  10.840  19.952  1.00 11.29      A    O  
ATOM    553  CB  LYS A 642      19.884  12.813  17.474  1.00 11.76      A    C  
ATOM    554  CG  LYS A 642      18.644  12.778  16.600  1.00 12.82      A    C  
ATOM    555  CD  LYS A 642      18.846  13.510  15.247  1.00 13.49      A    C  
ATOM    556  CE  LYS A 642      17.856  13.022  14.174  1.00 12.94      A    C  
ATOM    557  NZ  LYS A 642      16.621  13.850  13.991  1.00 13.79      A    N1+
ATOM    558  N   VAL A 643      21.783  12.864  20.050  1.00 11.85      A    N  
ATOM    559  CA  VAL A 643      22.984  12.450  20.807  1.00 12.07      A    C  
ATOM    560  C   VAL A 643      22.625  12.080  22.260  1.00 12.33      A    C  
ATOM    561  O   VAL A 643      22.883  10.968  22.743  1.00 11.63      A    O  
ATOM    562  CB  VAL A 643      24.093  13.588  20.797  1.00 11.85      A    C  
ATOM    563  CG1 VAL A 643      25.189  13.318  21.795  1.00 11.32      A    C  
ATOM    564  CG2 VAL A 643      24.717  13.756  19.428  1.00 12.06      A    C  
ATOM    565  N   LEU A 644      22.029  13.049  22.950  1.00 13.17      A    N  
ATOM    566  CA  LEU A 644      21.610  12.892  24.331  1.00 13.71      A    C  
ATOM    567  C   LEU A 644      20.861  11.576  24.472  1.00 14.45      A    C  
ATOM    568  O   LEU A 644      21.126  10.784  25.408  1.00 14.33      A    O  
ATOM    569  CB  LEU A 644      20.734  14.067  24.741  1.00 13.25      A    C  
ATOM    570  CG  LEU A 644      21.604  15.223  25.194  1.00 12.79      A    C  
ATOM    571  CD1 LEU A 644      20.791  16.442  25.633  1.00 13.04      A    C  
ATOM    572  CD2 LEU A 644      22.528  14.752  26.296  1.00 12.22      A    C  
ATOM    573  N   SER A 645      19.954  11.366  23.509  1.00 14.77      A    N  
ATOM    574  CA  SER A 645      19.233  10.110  23.319  1.00 15.33      A    C  
ATOM    575  C   SER A 645      20.145   8.878  23.257  1.00 15.53      A    C  
ATOM    576  O   SER A 645      19.912   7.912  23.974  1.00 15.32      A    O  
ATOM    577  CB  SER A 645      18.342  10.174  22.067  1.00 15.11      A    C  
ATOM    578  OG  SER A 645      17.566   8.990  21.937  1.00 15.06      A    O  
ATOM    579  N   TYR A 646      21.176   8.937  22.418  1.00 15.90      A    N  
ATOM    580  CA  TYR A 646      22.040   7.808  22.176  1.00 16.66      A    C  
ATOM    581  C   TYR A 646      22.856   7.444  23.405  1.00 17.72      A    C  
ATOM    582  O   TYR A 646      23.001   6.255  23.733  1.00 18.39      A    O  
ATOM    583  CB  TYR A 646      22.946   8.094  20.990  1.00 16.46      A    C  
ATOM    584  CG  TYR A 646      24.206   7.267  20.921  1.00 16.70      A    C  
ATOM    585  CD1 TYR A 646      25.449   7.864  21.088  1.00 16.98      A    C  
ATOM    586  CD2 TYR A 646      24.162   5.892  20.661  1.00 16.80      A    C  
ATOM    587  CE1 TYR A 646      26.617   7.118  21.015  1.00 17.11      A    C  
ATOM    588  CE2 TYR A 646      25.323   5.137  20.582  1.00 16.70      A    C  
ATOM    589  CZ  TYR A 646      26.552   5.758  20.755  1.00 16.85      A    C  
ATOM    590  OH  TYR A 646      27.727   5.032  20.682  1.00 17.06      A    O  
ATOM    591  N   LEU A 647      23.382   8.452  24.098  1.00 18.62      A    N  
ATOM    592  CA  LEU A 647      24.263   8.199  25.246  1.00 18.68      A    C  
ATOM    593  C   LEU A 647      23.487   7.696  26.450  1.00 19.09      A    C  
ATOM    594  O   LEU A 647      23.985   6.853  27.203  1.00 19.33      A    O  
ATOM    595  CB  LEU A 647      25.035   9.457  25.619  1.00 18.48      A    C  
ATOM    596  CG  LEU A 647      25.496  10.282  24.433  1.00 17.60      A    C  
ATOM    597  CD1 LEU A 647      25.919  11.634  24.910  1.00 17.50      A    C  
ATOM    598  CD2 LEU A 647      26.643   9.570  23.734  1.00 18.82      A    C  
ATOM    599  N   GLY A 648      22.274   8.230  26.621  1.00 19.13      A    N  
ATOM    600  CA  GLY A 648      21.395   7.876  27.722  1.00 19.55      A    C  
ATOM    601  C   GLY A 648      21.976   8.239  29.074  1.00 19.68      A    C  
ATOM    602  O   GLY A 648      23.075   8.775  29.145  1.00 19.81      A    O  
ATOM    603  N   ASN A 649      21.233   7.952  30.143  1.00 20.12      A    N  
ATOM    604  CA  ASN A 649      21.720   8.137  31.511  1.00 20.33      A    C  
ATOM    605  C   ASN A 649      23.189   7.758  31.646  1.00 20.03      A    C  
ATOM    606  O   ASN A 649      23.635   6.697  31.160  1.00 20.76      A    O  
ATOM    607  CB  ASN A 649      20.870   7.388  32.571  1.00 20.41      A    C  
ATOM    608  CG  ASN A 649      21.301   7.728  34.049  1.00 21.93      A    C  
ATOM    609  ND2 ASN A 649      21.613   6.697  34.832  1.00 21.26      A    N  
ATOM    610  OD1 ASN A 649      21.338   8.902  34.457  1.00 22.88      A    O  
ATOM    611  N   HIS A 650      23.930   8.688  32.244  1.00 19.13      A    N  
ATOM    612  CA  HIS A 650      25.260   8.472  32.792  1.00 17.78      A    C  
ATOM    613  C   HIS A 650      25.440   9.629  33.732  1.00 17.67      A    C  
ATOM    614  O   HIS A 650      25.218  10.765  33.343  1.00 17.46      A    O  
ATOM    615  CB  HIS A 650      26.342   8.498  31.720  1.00 17.17      A    C  
ATOM    616  CG  HIS A 650      27.706   8.201  32.252  1.00 13.89      A    C  
ATOM    617  CD2 HIS A 650      28.438   7.067  32.238  1.00 11.17      A    C  
ATOM    618  ND1 HIS A 650      28.456   9.136  32.922  1.00 10.35      A    N  
ATOM    619  CE1 HIS A 650      29.607   8.600  33.271  1.00  9.35      A    C  
ATOM    620  NE2 HIS A 650      29.617   7.343  32.875  1.00  9.59      A    N  
ATOM    621  N   MET A 651      25.817   9.351  34.971  1.00 17.62      A    N  
ATOM    622  CA  MET A 651      25.807  10.406  35.965  1.00 17.99      A    C  
ATOM    623  C   MET A 651      26.429  11.707  35.478  1.00 17.25      A    C  
ATOM    624  O   MET A 651      25.893  12.777  35.761  1.00 17.14      A    O  
ATOM    625  CB  MET A 651      26.465   9.976  37.258  1.00 18.43      A    C  
ATOM    626  CG  MET A 651      25.684  10.444  38.457  1.00 21.64      A    C  
ATOM    627  SD  MET A 651      25.426   9.118  39.667  1.00 28.80      A    S  
ATOM    628  CE  MET A 651      25.070   7.606  38.547  1.00 29.37      A    C  
ATOM    629  N   ASN A 652      27.532  11.625  34.737  1.00 16.18      A    N  
ATOM    630  CA  ASN A 652      28.252  12.837  34.388  1.00 15.45      A    C  
ATOM    631  C   ASN A 652      27.853  13.555  33.089  1.00 15.52      A    C  
ATOM    632  O   ASN A 652      28.291  14.667  32.822  1.00 15.64      A    O  
ATOM    633  CB  ASN A 652      29.745  12.623  34.491  1.00 15.12      A    C  
ATOM    634  CG  ASN A 652      30.157  12.132  35.850  1.00 14.26      A    C  
ATOM    635  ND2 ASN A 652      29.899  12.929  36.896  1.00 11.71      A    N  
ATOM    636  OD1 ASN A 652      30.707  11.039  35.963  1.00 14.68      A    O  
ATOM    637  N   ILE A 653      26.998  12.934  32.300  1.00 15.16      A    N  
ATOM    638  CA  ILE A 653      26.395  13.619  31.185  1.00 14.76      A    C  
ATOM    639  C   ILE A 653      25.052  14.204  31.637  1.00 15.34      A    C  
ATOM    640  O   ILE A 653      24.501  13.811  32.660  1.00 16.06      A    O  
ATOM    641  CB  ILE A 653      26.240  12.613  30.041  1.00 14.62      A    C  
ATOM    642  CG1 ILE A 653      27.549  11.809  29.859  1.00 12.80      A    C  
ATOM    643  CG2 ILE A 653      25.714  13.281  28.746  1.00 14.08      A    C  
ATOM    644  CD1 ILE A 653      28.672  12.520  29.161  1.00  9.06      A    C  
ATOM    645  N   VAL A 654      24.528  15.160  30.888  1.00 15.39      A    N  
ATOM    646  CA  VAL A 654      23.211  15.718  31.154  1.00 15.02      A    C  
ATOM    647  C   VAL A 654      22.103  14.695  30.804  1.00 15.87      A    C  
ATOM    648  O   VAL A 654      22.025  14.204  29.678  1.00 16.17      A    O  
ATOM    649  CB  VAL A 654      23.074  17.095  30.413  1.00 14.48      A    C  
ATOM    650  CG1 VAL A 654      23.168  16.944  28.923  1.00 14.11      A    C  
ATOM    651  CG2 VAL A 654      21.820  17.813  30.775  1.00 13.82      A    C  
ATOM    652  N   ASN A 655      21.257  14.362  31.772  1.00 16.68      A    N  
ATOM    653  CA  ASN A 655      20.112  13.460  31.543  1.00 17.78      A    C  
ATOM    654  C   ASN A 655      19.013  13.986  30.625  1.00 17.40      A    C  
ATOM    655  O   ASN A 655      18.285  14.885  31.007  1.00 17.30      A    O  
ATOM    656  CB  ASN A 655      19.430  13.173  32.875  1.00 18.72      A    C  
ATOM    657  CG  ASN A 655      19.130  11.725  33.086  1.00 21.81      A    C  
ATOM    658  ND2 ASN A 655      17.960  11.439  33.667  1.00 24.59      A    N  
ATOM    659  OD1 ASN A 655      19.953  10.861  32.774  1.00 26.06      A    O  
ATOM    660  N   LEU A 656      18.856  13.413  29.435  1.00 17.55      A    N  
ATOM    661  CA  LEU A 656      17.676  13.717  28.620  1.00 17.31      A    C  
ATOM    662  C   LEU A 656      16.404  12.992  29.118  1.00 17.67      A    C  
ATOM    663  O   LEU A 656      16.408  11.771  29.362  1.00 18.28      A    O  
ATOM    664  CB  LEU A 656      17.926  13.438  27.138  1.00 17.09      A    C  
ATOM    665  CG  LEU A 656      16.673  13.508  26.264  1.00 16.32      A    C  
ATOM    666  CD1 LEU A 656      16.354  14.947  25.861  1.00 15.49      A    C  
ATOM    667  CD2 LEU A 656      16.797  12.591  25.063  1.00 15.35      A    C  
ATOM    668  N   LEU A 657      15.318  13.750  29.260  1.00 17.45      A    N  
ATOM    669  CA  LEU A 657      14.088  13.210  29.815  1.00 17.01      A    C  
ATOM    670  C   LEU A 657      12.882  13.383  28.906  1.00 16.76      A    C  
ATOM    671  O   LEU A 657      11.782  12.899  29.227  1.00 17.23      A    O  
ATOM    672  CB  LEU A 657      13.763  13.912  31.116  1.00 17.28      A    C  
ATOM    673  CG  LEU A 657      14.835  14.246  32.118  1.00 16.52      A    C  
ATOM    674  CD1 LEU A 657      14.295  15.387  32.970  1.00 14.42      A    C  
ATOM    675  CD2 LEU A 657      15.088  12.977  32.914  1.00 17.83      A    C  
ATOM    676  N   GLY A 658      13.065  14.108  27.807  1.00 15.74      A    N  
ATOM    677  CA  GLY A 658      11.985  14.324  26.867  1.00 14.28      A    C  
ATOM    678  C   GLY A 658      12.288  15.369  25.823  1.00 13.31      A    C  
ATOM    679  O   GLY A 658      13.319  16.027  25.838  1.00 13.43      A    O  
ATOM    680  N   ALA A 659      11.376  15.484  24.879  1.00 12.34      A    N  
ATOM    681  CA  ALA A 659      11.404  16.529  23.893  1.00 11.19      A    C  
ATOM    682  C   ALA A 659       9.954  16.811  23.565  1.00 11.12      A    C  
ATOM    683  O   ALA A 659       9.091  16.006  23.838  1.00 11.53      A    O  
ATOM    684  CB  ALA A 659      12.136  16.071  22.699  1.00 10.92      A    C  
ATOM    685  N   CYS A 660       9.666  17.976  23.023  1.00 11.41      A    N  
ATOM    686  CA  CYS A 660       8.394  18.185  22.353  1.00 11.45      A    C  
ATOM    687  C   CYS A 660       8.774  18.634  20.957  1.00 11.85      A    C  
ATOM    688  O   CYS A 660       9.531  19.590  20.796  1.00 11.74      A    O  
ATOM    689  CB  CYS A 660       7.537  19.237  23.060  1.00 11.25      A    C  
ATOM    690  SG  CYS A 660       7.740  19.309  24.845  1.00 10.44      A    S  
ATOM    691  N   THR A 661       8.283  17.911  19.957  1.00 12.49      A    N  
ATOM    692  CA  THR A 661       8.550  18.226  18.553  1.00 13.17      A    C  
ATOM    693  C   THR A 661       7.264  18.612  17.797  1.00 13.55      A    C  
ATOM    694  O   THR A 661       7.295  19.057  16.656  1.00 13.83      A    O  
ATOM    695  CB  THR A 661       9.269  17.028  17.873  1.00 13.18      A    C  
ATOM    696  CG2 THR A 661      10.469  16.577  18.700  1.00 13.01      A    C  
ATOM    697  OG1 THR A 661       8.426  15.878  17.903  1.00 13.34      A    O  
ATOM    698  N   ILE A 662       6.133  18.462  18.466  1.00 13.97      A    N  
ATOM    699  CA  ILE A 662       4.844  18.533  17.822  1.00 14.19      A    C  
ATOM    700  C   ILE A 662       4.128  19.714  18.435  1.00 14.12      A    C  
ATOM    701  O   ILE A 662       4.216  19.921  19.654  1.00 14.52      A    O  
ATOM    702  CB  ILE A 662       4.093  17.199  18.056  1.00 14.16      A    C  
ATOM    703  CG1 ILE A 662       4.442  16.211  16.954  1.00 15.63      A    C  
ATOM    704  CG2 ILE A 662       2.592  17.370  18.037  1.00 15.30      A    C  
ATOM    705  CD1 ILE A 662       5.153  14.943  17.433  1.00 18.09      A    C  
ATOM    706  N   GLY A 663       3.466  20.505  17.585  1.00 13.51      A    N  
ATOM    707  CA  GLY A 663       2.612  21.594  18.021  1.00 12.77      A    C  
ATOM    708  C   GLY A 663       3.288  22.792  18.663  1.00 12.53      A    C  
ATOM    709  O   GLY A 663       2.804  23.321  19.681  1.00 12.01      A    O  
ATOM    710  N   GLY A 664       4.393  23.224  18.059  1.00 12.50      A    N  
ATOM    711  CA  GLY A 664       5.187  24.338  18.563  1.00 12.81      A    C  
ATOM    712  C   GLY A 664       6.658  24.049  18.375  1.00 12.95      A    C  
ATOM    713  O   GLY A 664       6.972  22.991  17.874  1.00 13.21      A    O  
ATOM    714  N   PRO A 665       7.556  24.951  18.774  1.00 13.40      A    N  
ATOM    715  CA  PRO A 665       9.003  24.758  18.584  1.00 13.73      A    C  
ATOM    716  C   PRO A 665       9.596  23.512  19.261  1.00 14.22      A    C  
ATOM    717  O   PRO A 665       9.042  23.010  20.239  1.00 14.99      A    O  
ATOM    718  CB  PRO A 665       9.606  26.023  19.210  1.00 13.56      A    C  
ATOM    719  CG  PRO A 665       8.533  27.020  19.138  1.00 13.30      A    C  
ATOM    720  CD  PRO A 665       7.273  26.239  19.429  1.00 13.68      A    C  
ATOM    721  N   THR A 666      10.724  23.019  18.759  1.00 14.24      A    N  
ATOM    722  CA  THR A 666      11.364  21.887  19.405  1.00 13.76      A    C  
ATOM    723  C   THR A 666      11.802  22.274  20.784  1.00 13.33      A    C  
ATOM    724  O   THR A 666      12.583  23.203  20.973  1.00 13.05      A    O  
ATOM    725  CB  THR A 666      12.530  21.399  18.609  1.00 13.78      A    C  
ATOM    726  CG2 THR A 666      13.092  20.120  19.214  1.00 13.47      A    C  
ATOM    727  OG1 THR A 666      12.038  20.983  17.340  1.00 15.47      A    O  
ATOM    728  N   LEU A 667      11.238  21.569  21.745  1.00 13.08      A    N  
ATOM    729  CA  LEU A 667      11.613  21.722  23.125  1.00 12.98      A    C  
ATOM    730  C   LEU A 667      12.408  20.486  23.548  1.00 13.00      A    C  
ATOM    731  O   LEU A 667      11.898  19.387  23.437  1.00 13.34      A    O  
ATOM    732  CB  LEU A 667      10.343  21.930  23.959  1.00 12.69      A    C  
ATOM    733  CG  LEU A 667      10.018  23.421  24.126  1.00 12.27      A    C  
ATOM    734  CD1 LEU A 667       9.766  24.094  22.814  1.00 12.25      A    C  
ATOM    735  CD2 LEU A 667       8.849  23.651  25.023  1.00 12.42      A    C  
ATOM    736  N   VAL A 668      13.664  20.650  23.972  1.00 12.89      A    N  
ATOM    737  CA  VAL A 668      14.437  19.516  24.477  1.00 12.85      A    C  
ATOM    738  C   VAL A 668      14.469  19.553  25.994  1.00 13.26      A    C  
ATOM    739  O   VAL A 668      15.062  20.472  26.583  1.00 14.31      A    O  
ATOM    740  CB  VAL A 668      15.887  19.504  23.961  1.00 13.01      A    C  
ATOM    741  CG1 VAL A 668      16.668  18.347  24.606  1.00 12.96      A    C  
ATOM    742  CG2 VAL A 668      15.940  19.406  22.428  1.00 12.30      A    C  
ATOM    743  N   ILE A 669      13.849  18.555  26.624  1.00 12.79      A    N  
ATOM    744  CA  ILE A 669      13.758  18.461  28.092  1.00 12.16      A    C  
ATOM    745  C   ILE A 669      14.902  17.662  28.783  1.00 12.20      A    C  
ATOM    746  O   ILE A 669      15.118  16.472  28.526  1.00 11.53      A    O  
ATOM    747  CB  ILE A 669      12.382  17.889  28.519  1.00 11.68      A    C  
ATOM    748  CG1 ILE A 669      11.251  18.572  27.776  1.00  9.59      A    C  
ATOM    749  CG2 ILE A 669      12.192  18.030  30.012  1.00 11.68      A    C  
ATOM    750  CD1 ILE A 669       9.920  17.997  28.096  1.00  7.24      A    C  
ATOM    751  N   THR A 670      15.558  18.341  29.720  1.00 12.58      A    N  
ATOM    752  CA  THR A 670      16.763  17.880  30.408  1.00 12.86      A    C  
ATOM    753  C   THR A 670      16.602  17.882  31.936  1.00 12.15      A    C  
ATOM    754  O   THR A 670      15.792  18.612  32.475  1.00 11.97      A    O  
ATOM    755  CB  THR A 670      17.885  18.835  29.980  1.00 13.56      A    C  
ATOM    756  CG2 THR A 670      19.008  18.873  30.978  1.00 13.79      A    C  
ATOM    757  OG1 THR A 670      18.493  18.349  28.769  1.00 16.15      A    O  
ATOM    758  N   GLU A 671      17.361  17.049  32.630  1.00 12.14      A    N  
ATOM    759  CA  GLU A 671      17.349  17.029  34.084  1.00 12.41      A    C  
ATOM    760  C   GLU A 671      17.836  18.365  34.584  1.00 12.52      A    C  
ATOM    761  O   GLU A 671      18.909  18.810  34.223  1.00 13.33      A    O  
ATOM    762  CB  GLU A 671      18.263  15.938  34.608  1.00 12.05      A    C  
ATOM    763  CG  GLU A 671      19.724  16.132  34.222  1.00 15.18      A    C  
ATOM    764  CD  GLU A 671      20.692  15.328  35.092  1.00 20.81      A    C  
ATOM    765  OE1 GLU A 671      20.717  15.568  36.338  1.00 22.77      A    O  
ATOM    766  OE2 GLU A 671      21.434  14.458  34.539  1.00 20.47      A    O1-
ATOM    767  N   TYR A 672      17.064  19.025  35.419  1.00 12.64      A    N  
ATOM    768  CA  TYR A 672      17.540  20.279  35.974  1.00 12.89      A    C  
ATOM    769  C   TYR A 672      18.785  20.135  36.887  1.00 13.20      A    C  
ATOM    770  O   TYR A 672      18.771  19.392  37.868  1.00 13.10      A    O  
ATOM    771  CB  TYR A 672      16.392  20.928  36.718  1.00 12.74      A    C  
ATOM    772  CG  TYR A 672      16.701  22.230  37.411  1.00 12.68      A    C  
ATOM    773  CD1 TYR A 672      16.694  22.317  38.808  1.00 12.07      A    C  
ATOM    774  CD2 TYR A 672      16.948  23.382  36.678  1.00 12.70      A    C  
ATOM    775  CE1 TYR A 672      16.936  23.508  39.446  1.00 11.75      A    C  
ATOM    776  CE2 TYR A 672      17.203  24.574  37.309  1.00 13.44      A    C  
ATOM    777  CZ  TYR A 672      17.196  24.630  38.691  1.00 12.33      A    C  
ATOM    778  OH  TYR A 672      17.454  25.820  39.298  1.00 12.28      A    O  
ATOM    779  N   CYS A 673      19.859  20.841  36.548  1.00 13.72      A    N  
ATOM    780  CA  CYS A 673      21.001  21.001  37.457  1.00 14.58      A    C  
ATOM    781  C   CYS A 673      20.855  22.323  38.185  1.00 15.26      A    C  
ATOM    782  O   CYS A 673      20.663  23.351  37.560  1.00 16.34      A    O  
ATOM    783  CB  CYS A 673      22.304  20.954  36.691  1.00 14.00      A    C  
ATOM    784  SG  CYS A 673      22.345  19.501  35.658  1.00 14.05      A    S  
ATOM    785  N   CYS A 674      20.908  22.317  39.503  1.00 15.71      A    N  
ATOM    786  CA  CYS A 674      20.350  23.460  40.217  1.00 16.12      A    C  
ATOM    787  C   CYS A 674      21.347  24.599  40.376  1.00 16.01      A    C  
ATOM    788  O   CYS A 674      20.956  25.725  40.698  1.00 16.17      A    O  
ATOM    789  CB  CYS A 674      19.756  23.032  41.559  1.00 15.92      A    C  
ATOM    790  SG  CYS A 674      20.872  21.945  42.466  1.00 17.50      A    S  
ATOM    791  N   TYR A 675      22.619  24.305  40.117  1.00 15.84      A    N  
ATOM    792  CA  TYR A 675      23.699  25.268  40.325  1.00 15.89      A    C  
ATOM    793  C   TYR A 675      24.222  25.921  39.040  1.00 15.45      A    C  
ATOM    794  O   TYR A 675      24.941  26.922  39.089  1.00 15.33      A    O  
ATOM    795  CB  TYR A 675      24.815  24.615  41.125  1.00 16.08      A    C  
ATOM    796  CG  TYR A 675      24.355  24.265  42.514  1.00 18.25      A    C  
ATOM    797  CD1 TYR A 675      23.784  25.231  43.334  1.00 21.06      A    C  
ATOM    798  CD2 TYR A 675      24.468  22.968  43.007  1.00 20.53      A    C  
ATOM    799  CE1 TYR A 675      23.337  24.919  44.612  1.00 22.78      A    C  
ATOM    800  CE2 TYR A 675      24.031  22.642  44.285  1.00 21.97      A    C  
ATOM    801  CZ  TYR A 675      23.465  23.626  45.084  1.00 23.18      A    C  
ATOM    802  OH  TYR A 675      23.022  23.330  46.355  1.00 24.64      A    O  
ATOM    803  N   GLY A 676      23.826  25.364  37.898  1.00 14.71      A    N  
ATOM    804  CA  GLY A 676      24.130  25.944  36.611  1.00 14.32      A    C  
ATOM    805  C   GLY A 676      25.486  25.532  36.101  1.00 14.12      A    C  
ATOM    806  O   GLY A 676      26.014  24.504  36.499  1.00 13.69      A    O  
ATOM    807  N   ASP A 677      26.040  26.346  35.212  1.00 14.32      A    N  
ATOM    808  CA  ASP A 677      27.317  26.058  34.577  1.00 14.84      A    C  
ATOM    809  C   ASP A 677      28.470  26.331  35.511  1.00 14.51      A    C  
ATOM    810  O   ASP A 677      28.523  27.387  36.134  1.00 14.50      A    O  
ATOM    811  CB  ASP A 677      27.501  26.869  33.287  1.00 15.15      A    C  
ATOM    812  CG  ASP A 677      27.115  28.351  33.435  1.00 18.03      A    C  
ATOM    813  OD1 ASP A 677      25.936  28.627  33.777  1.00 21.99      A    O  
ATOM    814  OD2 ASP A 677      27.901  29.315  33.189  1.00 19.49      A    O1-
ATOM    815  N   LEU A 678      29.397  25.385  35.615  1.00 14.28      A    N  
ATOM    816  CA  LEU A 678      30.580  25.618  36.435  1.00 14.45      A    C  
ATOM    817  C   LEU A 678      31.113  27.018  36.247  1.00 14.33      A    C  
ATOM    818  O   LEU A 678      31.494  27.653  37.216  1.00 14.88      A    O  
ATOM    819  CB  LEU A 678      31.704  24.600  36.188  1.00 14.46      A    C  
ATOM    820  CG  LEU A 678      31.611  23.235  36.873  1.00 14.43      A    C  
ATOM    821  CD1 LEU A 678      32.893  22.495  36.682  1.00 15.47      A    C  
ATOM    822  CD2 LEU A 678      31.280  23.308  38.348  1.00 15.28      A    C  
ATOM    823  N   LEU A 679      31.114  27.515  35.020  1.00 14.36      A    N  
ATOM    824  CA  LEU A 679      31.775  28.781  34.754  1.00 15.12      A    C  
ATOM    825  C   LEU A 679      31.163  29.852  35.634  1.00 15.81      A    C  
ATOM    826  O   LEU A 679      31.883  30.556  36.351  1.00 16.36      A    O  
ATOM    827  CB  LEU A 679      31.696  29.194  33.270  1.00 14.99      A    C  
ATOM    828  CG  LEU A 679      31.923  30.695  33.006  1.00 14.52      A    C  
ATOM    829  CD1 LEU A 679      33.383  31.026  33.125  1.00 15.38      A    C  
ATOM    830  CD2 LEU A 679      31.349  31.183  31.680  1.00 14.47      A    C  
ATOM    831  N   ASN A 680      29.836  29.964  35.570  1.00 16.02      A    N  
ATOM    832  CA  ASN A 680      29.099  30.992  36.277  1.00 16.16      A    C  
ATOM    833  C   ASN A 680      29.246  30.732  37.761  1.00 15.75      A    C  
ATOM    834  O   ASN A 680      29.495  31.678  38.519  1.00 15.49      A    O  
ATOM    835  CB  ASN A 680      27.617  30.932  35.900  1.00 16.82      A    C  
ATOM    836  CG  ASN A 680      27.244  31.813  34.704  1.00 19.23      A    C  
ATOM    837  ND2 ASN A 680      28.236  32.273  33.911  1.00 19.96      A    N  
ATOM    838  OD1 ASN A 680      26.043  32.064  34.494  1.00 22.32      A    O  
ATOM    839  N   PHE A 681      29.090  29.448  38.146  1.00 15.05      A    N  
ATOM    840  CA  PHE A 681      29.169  28.980  39.529  1.00 14.43      A    C  
ATOM    841  C   PHE A 681      30.522  29.351  40.137  1.00 15.01      A    C  
ATOM    842  O   PHE A 681      30.615  29.772  41.308  1.00 14.88      A    O  
ATOM    843  CB  PHE A 681      28.948  27.461  39.608  1.00 13.72      A    C  
ATOM    844  CG  PHE A 681      29.295  26.851  40.966  1.00 12.62      A    C  
ATOM    845  CD1 PHE A 681      30.538  26.271  41.195  1.00 10.93      A    C  
ATOM    846  CD2 PHE A 681      28.374  26.867  42.020  1.00 11.73      A    C  
ATOM    847  CE1 PHE A 681      30.855  25.731  42.434  1.00  9.01      A    C  
ATOM    848  CE2 PHE A 681      28.686  26.313  43.267  1.00 10.04      A    C  
ATOM    849  CZ  PHE A 681      29.928  25.744  43.464  1.00  9.38      A    C  
ATOM    850  N   LEU A 682      31.563  29.195  39.326  1.00 15.04      A    N  
ATOM    851  CA  LEU A 682      32.914  29.494  39.738  1.00 15.30      A    C  
ATOM    852  C   LEU A 682      33.108  30.945  40.071  1.00 15.78      A    C  
ATOM    853  O   LEU A 682      33.806  31.270  40.997  1.00 16.16      A    O  
ATOM    854  CB  LEU A 682      33.876  29.105  38.635  1.00 15.09      A    C  
ATOM    855  CG  LEU A 682      34.199  27.621  38.603  1.00 14.09      A    C  
ATOM    856  CD1 LEU A 682      34.859  27.295  37.278  1.00 11.62      A    C  
ATOM    857  CD2 LEU A 682      35.081  27.266  39.794  1.00 13.17      A    C  
ATOM    858  N   ARG A 683      32.487  31.822  39.308  1.00 16.86      A    N  
ATOM    859  CA  ARG A 683      32.696  33.251  39.484  1.00 17.68      A    C  
ATOM    860  C   ARG A 683      31.879  33.818  40.651  1.00 18.25      A    C  
ATOM    861  O   ARG A 683      32.276  34.777  41.288  1.00 18.43      A    O  
ATOM    862  CB  ARG A 683      32.435  33.991  38.163  1.00 17.87      A    C  
ATOM    863  CG  ARG A 683      33.348  33.568  36.976  1.00 17.51      A    C  
ATOM    864  CD  ARG A 683      32.744  33.843  35.606  1.00 18.31      A    C  
ATOM    865  NE  ARG A 683      33.743  34.066  34.552  1.00 20.63      A    N  
ATOM    866  CZ  ARG A 683      33.459  34.502  33.315  1.00 20.24      A    C  
ATOM    867  NH1 ARG A 683      34.408  34.684  32.411  1.00 16.45      A    N1+
ATOM    868  NH2 ARG A 683      32.207  34.770  32.981  1.00 24.46      A    N  
ATOM    869  N   ARG A 684      30.741  33.209  40.936  1.00 19.41      A    N  
ATOM    870  CA  ARG A 684      29.956  33.573  42.107  1.00 20.47      A    C  
ATOM    871  C   ARG A 684      30.706  33.161  43.396  1.00 20.47      A    C  
ATOM    872  O   ARG A 684      30.540  33.799  44.446  1.00 20.43      A    O  
ATOM    873  CB  ARG A 684      28.567  32.886  42.079  1.00 21.18      A    C  
ATOM    874  CG  ARG A 684      27.510  33.365  41.033  1.00 23.56      A    C  
ATOM    875  CD  ARG A 684      26.214  32.464  40.983  1.00 27.62      A    C  
ATOM    876  NE  ARG A 684      26.192  31.504  39.850  1.00 29.66      A    N  
ATOM    877  CZ  ARG A 684      25.747  30.222  39.889  1.00 29.49      A    C  
ATOM    878  NH1 ARG A 684      25.263  29.681  41.017  1.00 29.05      A    N1+
ATOM    879  NH2 ARG A 684      25.786  29.477  38.778  1.00 28.08      A    N  
ATOM    880  N   LYS A 685      31.508  32.091  43.316  1.00 20.34      A    N  
ATOM    881  CA  LYS A 685      32.134  31.490  44.505  1.00 20.18      A    C  
ATOM    882  C   LYS A 685      33.655  31.654  44.535  1.00 20.23      A    C  
ATOM    883  O   LYS A 685      34.334  31.070  45.385  1.00 20.00      A    O  
ATOM    884  CB  LYS A 685      31.757  29.998  44.674  1.00 19.89      A    C  
ATOM    885  CG  LYS A 685      30.247  29.651  44.705  1.00 20.31      A    C  
ATOM    886  CD  LYS A 685      29.507  30.157  45.958  1.00 20.78      A    C  
ATOM    887  CE  LYS A 685      29.124  29.029  46.926  1.00 20.60      A    C  
ATOM    888  NZ  LYS A 685      29.260  29.458  48.368  1.00 18.15      A    N1+
ATOM    889  N   ARG A 686      34.186  32.463  43.624  1.00 20.60      A    N  
ATOM    890  CA  ARG A 686      35.627  32.693  43.564  1.00 21.38      A    C  
ATOM    891  C   ARG A 686      36.075  33.492  44.777  1.00 21.71      A    C  
ATOM    892  O   ARG A 686      37.145  33.276  45.344  1.00 21.71      A    O  
ATOM    893  CB  ARG A 686      36.011  33.397  42.257  1.00 21.24      A    C  
ATOM    894  CG  ARG A 686      36.532  34.812  42.386  1.00 22.65      A    C  
ATOM    895  CD  ARG A 686      37.866  35.048  41.689  1.00 27.27      A    C  
ATOM    896  NE  ARG A 686      37.886  34.530  40.312  1.00 29.59      A    N  
ATOM    897  CZ  ARG A 686      37.199  35.054  39.291  1.00 30.67      A    C  
ATOM    898  NH1 ARG A 686      36.414  36.129  39.467  1.00 30.52      A    N1+
ATOM    899  NH2 ARG A 686      37.295  34.500  38.085  1.00 30.17      A    N  
ATOM    900  N   ASP A 687      35.199  34.390  45.189  1.00 22.34      A    N  
ATOM    901  CA  ASP A 687      35.504  35.422  46.160  1.00 22.90      A    C  
ATOM    902  C   ASP A 687      35.360  34.809  47.559  1.00 22.90      A    C  
ATOM    903  O   ASP A 687      35.199  35.523  48.557  1.00 22.86      A    O  
ATOM    904  CB  ASP A 687      34.547  36.609  45.904  1.00 23.28      A    C  
ATOM    905  CG  ASP A 687      33.506  36.313  44.755  1.00 24.26      A    C  
ATOM    906  OD1 ASP A 687      33.769  36.630  43.563  1.00 24.23      A    O  
ATOM    907  OD2 ASP A 687      32.401  35.757  44.952  1.00 23.98      A    O1-
ATOM    908  N   SER A 688      35.447  33.475  47.603  1.00 22.85      A    N  
ATOM    909  CA  SER A 688      35.143  32.660  48.784  1.00 22.88      A    C  
ATOM    910  C   SER A 688      35.929  31.336  48.814  1.00 22.87      A    C  
ATOM    911  O   SER A 688      35.801  30.546  49.754  1.00 22.88      A    O  
ATOM    912  CB  SER A 688      33.640  32.356  48.837  1.00 22.86      A    C  
ATOM    913  OG  SER A 688      33.027  33.057  49.904  1.00 22.65      A    O  
ATOM    914  N   PHE A 689      36.726  31.109  47.771  1.00 22.72      A    N  
ATOM    915  CA  PHE A 689      37.571  29.928  47.618  1.00 22.25      A    C  
ATOM    916  C   PHE A 689      38.601  29.768  48.729  1.00 22.28      A    C  
ATOM    917  O   PHE A 689      39.245  30.734  49.136  1.00 21.95      A    O  
ATOM    918  CB  PHE A 689      38.285  30.039  46.286  1.00 22.04      A    C  
ATOM    919  CG  PHE A 689      39.129  28.856  45.936  1.00 22.09      A    C  
ATOM    920  CD1 PHE A 689      40.500  28.887  46.132  1.00 20.80      A    C  
ATOM    921  CD2 PHE A 689      38.562  27.722  45.352  1.00 22.11      A    C  
ATOM    922  CE1 PHE A 689      41.286  27.795  45.783  1.00 20.60      A    C  
ATOM    923  CE2 PHE A 689      39.355  26.631  44.999  1.00 20.80      A    C  
ATOM    924  CZ  PHE A 689      40.714  26.669  45.218  1.00 19.93      A    C  
ATOM    925  N   ILE A 690      38.713  28.534  49.216  1.00 22.72      A    N  
ATOM    926  CA  ILE A 690      39.753  28.078  50.145  1.00 23.40      A    C  
ATOM    927  C   ILE A 690      40.128  26.635  49.777  1.00 23.99      A    C  
ATOM    928  O   ILE A 690      39.652  26.088  48.771  1.00 24.24      A    O  
ATOM    929  CB  ILE A 690      39.294  28.124  51.650  1.00 23.45      A    C  
ATOM    930  CG1 ILE A 690      37.763  28.128  51.814  1.00 23.31      A    C  
ATOM    931  CG2 ILE A 690      39.994  29.254  52.420  1.00 23.90      A    C  
ATOM    932  CD1 ILE A 690      37.259  27.298  52.999  1.00 22.51      A    C  
ATOM    933  N   CYS A 691      40.996  26.022  50.573  1.00 24.61      A    N  
ATOM    934  CA  CYS A 691      41.135  24.572  50.541  1.00 25.32      A    C  
ATOM    935  C   CYS A 691      40.644  23.980  51.878  1.00 25.84      A    C  
ATOM    936  O   CYS A 691      40.162  24.708  52.751  1.00 26.01      A    O  
ATOM    937  CB  CYS A 691      42.566  24.110  50.176  1.00 25.51      A    C  
ATOM    938  SG  CYS A 691      43.908  25.336  49.974  1.00 25.57      A    S  
ATOM    939  N   SER A 692      40.737  22.659  52.003  1.00 26.55      A    N  
ATOM    940  CA  SER A 692      40.358  21.868  53.200  1.00 27.09      A    C  
ATOM    941  C   SER A 692      39.116  22.208  54.078  1.00 27.36      A    C  
ATOM    942  O   SER A 692      38.965  21.640  55.174  1.00 27.59      A    O  
ATOM    943  CB  SER A 692      41.591  21.605  54.084  1.00 27.20      A    C  
ATOM    944  OG  SER A 692      42.369  20.540  53.555  1.00 27.43      A    O  
ATOM    945  N   LYS A 693      38.225  23.105  53.645  1.00  0.00      A    N  
ATOM    946  CA  LYS A 693      36.970  23.517  54.267  1.00  0.00      A    C  
ATOM    947  C   LYS A 693      37.150  23.745  55.750  1.00  0.00      A    C  
ATOM    948  O   LYS A 693      36.822  22.939  56.662  1.00  0.00      A    O  
ATOM    949  CB  LYS A 693      35.882  22.442  53.998  1.00  0.00      A    C  
ATOM    950  CG  LYS A 693      34.446  22.922  54.328  1.00  0.00      A    C  
ATOM    951  CD  LYS A 693      33.933  22.514  55.712  1.00  0.00      A    C  
ATOM    952  CE  LYS A 693      33.701  20.997  55.739  1.00  0.00      A    C  
ATOM    953  NZ  LYS A 693      33.243  20.595  57.080  1.00  0.00      A    N1+
ATOM    954  N   ALA A 763      30.648  27.528  50.076  1.00 17.61      A    N  
ATOM    955  CA  ALA A 763      32.084  27.298  50.193  1.00 17.52      A    C  
ATOM    956  C   ALA A 763      32.620  26.357  49.091  1.00 17.44      A    C  
ATOM    957  O   ALA A 763      32.128  25.239  48.922  1.00 17.47      A    O  
ATOM    958  CB  ALA A 763      32.406  26.754  51.578  1.00 17.62      A    C  
ATOM    959  N   LEU A 764      33.616  26.826  48.336  1.00 17.15      A    N  
ATOM    960  CA  LEU A 764      34.242  26.034  47.273  1.00 16.54      A    C  
ATOM    961  C   LEU A 764      35.616  25.519  47.721  1.00 16.61      A    C  
ATOM    962  O   LEU A 764      36.440  26.263  48.248  1.00 16.26      A    O  
ATOM    963  CB  LEU A 764      34.321  26.847  45.969  1.00 16.31      A    C  
ATOM    964  CG  LEU A 764      34.845  26.271  44.639  1.00 15.48      A    C  
ATOM    965  CD1 LEU A 764      34.034  25.110  44.086  1.00 13.25      A    C  
ATOM    966  CD2 LEU A 764      34.932  27.379  43.607  1.00 14.78      A    C  
ATOM    967  N   ASP A 765      35.845  24.228  47.517  1.00 16.76      A    N  
ATOM    968  CA  ASP A 765      37.049  23.567  48.010  1.00 16.71      A    C  
ATOM    969  C   ASP A 765      38.084  23.413  46.904  1.00 16.41      A    C  
ATOM    970  O   ASP A 765      37.772  23.574  45.729  1.00 16.19      A    O  
ATOM    971  CB  ASP A 765      36.678  22.178  48.542  1.00 16.77      A    C  
ATOM    972  CG  ASP A 765      37.347  21.859  49.846  1.00 17.67      A    C  
ATOM    973  OD1 ASP A 765      38.560  22.132  49.995  1.00 18.82      A    O  
ATOM    974  OD2 ASP A 765      36.737  21.326  50.790  1.00 19.47      A    O1-
ATOM    975  N   LEU A 766      39.315  23.084  47.280  1.00 16.39      A    N  
ATOM    976  CA  LEU A 766      40.266  22.566  46.312  1.00 16.10      A    C  
ATOM    977  C   LEU A 766      39.888  21.140  45.953  1.00 16.00      A    C  
ATOM    978  O   LEU A 766      39.960  20.779  44.786  1.00 16.48      A    O  
ATOM    979  CB  LEU A 766      41.705  22.643  46.816  1.00 16.32      A    C  
ATOM    980  CG  LEU A 766      42.792  22.275  45.800  1.00 16.06      A    C  
ATOM    981  CD1 LEU A 766      42.571  22.929  44.439  1.00 17.27      A    C  
ATOM    982  CD2 LEU A 766      44.143  22.646  46.341  1.00 16.13      A    C  
ATOM    983  N   GLU A 767      39.466  20.349  46.944  1.00 15.66      A    N  
ATOM    984  CA  GLU A 767      38.901  19.002  46.723  1.00 15.40      A    C  
ATOM    985  C   GLU A 767      37.711  18.981  45.753  1.00 14.86      A    C  
ATOM    986  O   GLU A 767      37.559  18.063  44.960  1.00 14.45      A    O  
ATOM    987  CB  GLU A 767      38.473  18.384  48.055  1.00 15.66      A    C  
ATOM    988  CG  GLU A 767      38.913  16.941  48.288  1.00 16.47      A    C  
ATOM    989  CD  GLU A 767      38.045  16.239  49.320  1.00 17.89      A    C  
ATOM    990  OE1 GLU A 767      37.112  16.887  49.835  1.00 19.06      A    O  
ATOM    991  OE2 GLU A 767      38.280  15.043  49.619  1.00 18.56      A    O1-
ATOM    992  N   ASP A 768      36.866  19.997  45.856  1.00 14.84      A    N  
ATOM    993  CA  ASP A 768      35.753  20.235  44.945  1.00 14.89      A    C  
ATOM    994  C   ASP A 768      36.226  20.438  43.510  1.00 14.57      A    C  
ATOM    995  O   ASP A 768      35.620  19.890  42.557  1.00 14.69      A    O  
ATOM    996  CB  ASP A 768      34.998  21.494  45.376  1.00 15.36      A    C  
ATOM    997  CG  ASP A 768      33.982  21.235  46.485  1.00 17.26      A    C  
ATOM    998  OD1 ASP A 768      33.957  20.130  47.080  1.00 19.38      A    O  
ATOM    999  OD2 ASP A 768      33.151  22.103  46.827  1.00 19.74      A    O1-
ATOM   1000  N   LEU A 769      37.293  21.233  43.353  1.00 13.57      A    N  
ATOM   1001  CA  LEU A 769      37.858  21.509  42.033  1.00 12.63      A    C  
ATOM   1002  C   LEU A 769      38.437  20.238  41.451  1.00 12.40      A    C  
ATOM   1003  O   LEU A 769      38.162  19.905  40.315  1.00 12.20      A    O  
ATOM   1004  CB  LEU A 769      38.921  22.595  42.099  1.00 12.22      A    C  
ATOM   1005  CG  LEU A 769      38.576  24.030  42.475  1.00 11.17      A    C  
ATOM   1006  CD1 LEU A 769      39.784  24.881  42.140  1.00 10.53      A    C  
ATOM   1007  CD2 LEU A 769      37.314  24.561  41.819  1.00  8.85      A    C  
ATOM   1008  N   LEU A 770      39.230  19.531  42.252  1.00 12.55      A    N  
ATOM   1009  CA  LEU A 770      39.690  18.196  41.913  1.00 12.56      A    C  
ATOM   1010  C   LEU A 770      38.502  17.326  41.516  1.00 12.86      A    C  
ATOM   1011  O   LEU A 770      38.451  16.816  40.397  1.00 13.05      A    O  
ATOM   1012  CB  LEU A 770      40.417  17.560  43.088  1.00 12.48      A    C  
ATOM   1013  CG  LEU A 770      41.875  17.860  43.405  1.00 12.03      A    C  
ATOM   1014  CD1 LEU A 770      42.389  16.714  44.269  1.00 14.26      A    C  
ATOM   1015  CD2 LEU A 770      42.717  18.023  42.181  1.00 11.55      A    C  
ATOM   1016  N   SER A 771      37.540  17.182  42.426  1.00 12.93      A    N  
ATOM   1017  CA  SER A 771      36.321  16.428  42.155  1.00 12.99      A    C  
ATOM   1018  C   SER A 771      35.666  16.719  40.797  1.00 13.12      A    C  
ATOM   1019  O   SER A 771      35.230  15.775  40.125  1.00 13.00      A    O  
ATOM   1020  CB  SER A 771      35.307  16.638  43.258  1.00 12.97      A    C  
ATOM   1021  OG  SER A 771      34.077  16.068  42.876  1.00 13.96      A    O  
ATOM   1022  N   PHE A 772      35.590  18.001  40.399  1.00 13.09      A    N  
ATOM   1023  CA  PHE A 772      35.033  18.365  39.077  1.00 12.74      A    C  
ATOM   1024  C   PHE A 772      35.955  17.954  37.931  1.00 12.69      A    C  
ATOM   1025  O   PHE A 772      35.478  17.691  36.836  1.00 12.42      A    O  
ATOM   1026  CB  PHE A 772      34.644  19.859  38.924  1.00 12.56      A    C  
ATOM   1027  CG  PHE A 772      33.867  20.449  40.091  1.00 10.68      A    C  
ATOM   1028  CD1 PHE A 772      33.955  21.806  40.367  1.00  8.91      A    C  
ATOM   1029  CD2 PHE A 772      33.051  19.678  40.892  1.00  9.12      A    C  
ATOM   1030  CE1 PHE A 772      33.251  22.373  41.420  1.00  7.09      A    C  
ATOM   1031  CE2 PHE A 772      32.348  20.254  41.952  1.00  7.42      A    C  
ATOM   1032  CZ  PHE A 772      32.447  21.597  42.204  1.00  5.42      A    C  
ATOM   1033  N   SER A 773      37.263  17.908  38.188  1.00 13.16      A    N  
ATOM   1034  CA  SER A 773      38.249  17.498  37.181  1.00 13.80      A    C  
ATOM   1035  C   SER A 773      38.047  16.031  36.890  1.00 14.24      A    C  
ATOM   1036  O   SER A 773      37.975  15.620  35.734  1.00 14.39      A    O  
ATOM   1037  CB  SER A 773      39.684  17.697  37.680  1.00 13.81      A    C  
ATOM   1038  OG  SER A 773      39.962  19.033  38.046  1.00 14.35      A    O  
ATOM   1039  N   TYR A 774      37.966  15.248  37.967  1.00 14.99      A    N  
ATOM   1040  CA  TYR A 774      37.683  13.816  37.904  1.00 15.29      A    C  
ATOM   1041  C   TYR A 774      36.390  13.545  37.142  1.00 15.51      A    C  
ATOM   1042  O   TYR A 774      36.392  12.838  36.146  1.00 15.91      A    O  
ATOM   1043  CB  TYR A 774      37.620  13.218  39.308  1.00 15.19      A    C  
ATOM   1044  CG  TYR A 774      37.475  11.725  39.344  1.00 15.14      A    C  
ATOM   1045  CD1 TYR A 774      36.337  11.143  39.850  1.00 16.48      A    C  
ATOM   1046  CD2 TYR A 774      38.478  10.902  38.890  1.00 16.19      A    C  
ATOM   1047  CE1 TYR A 774      36.182   9.768  39.883  1.00 18.84      A    C  
ATOM   1048  CE2 TYR A 774      38.343   9.524  38.916  1.00 18.30      A    C  
ATOM   1049  CZ  TYR A 774      37.190   8.952  39.418  1.00 19.26      A    C  
ATOM   1050  OH  TYR A 774      37.041   7.570  39.466  1.00 19.79      A    O  
ATOM   1051  N   GLN A 775      35.295  14.140  37.595  1.00 15.65      A    N  
ATOM   1052  CA  GLN A 775      33.988  13.873  37.013  1.00 15.38      A    C  
ATOM   1053  C   GLN A 775      33.851  14.251  35.525  1.00 15.71      A    C  
ATOM   1054  O   GLN A 775      33.161  13.569  34.769  1.00 15.94      A    O  
ATOM   1055  CB  GLN A 775      32.922  14.578  37.818  1.00 15.03      A    C  
ATOM   1056  CG  GLN A 775      32.448  13.865  39.015  1.00 13.04      A    C  
ATOM   1057  CD  GLN A 775      31.268  14.597  39.600  1.00 12.14      A    C  
ATOM   1058  NE2 GLN A 775      31.540  15.484  40.546  1.00 10.27      A    N  
ATOM   1059  OE1 GLN A 775      30.129  14.403  39.170  1.00 11.83      A    O  
ATOM   1060  N   VAL A 776      34.478  15.329  35.087  1.00 15.79      A    N  
ATOM   1061  CA  VAL A 776      34.362  15.666  33.667  1.00 15.90      A    C  
ATOM   1062  C   VAL A 776      35.228  14.697  32.853  1.00 16.24      A    C  
ATOM   1063  O   VAL A 776      34.807  14.215  31.791  1.00 16.63      A    O  
ATOM   1064  CB  VAL A 776      34.671  17.168  33.372  1.00 15.86      A    C  
ATOM   1065  CG1 VAL A 776      34.871  17.437  31.878  1.00 14.55      A    C  
ATOM   1066  CG2 VAL A 776      33.560  18.045  33.937  1.00 15.53      A    C  
ATOM   1067  N   ALA A 777      36.418  14.379  33.363  1.00 16.01      A    N  
ATOM   1068  CA  ALA A 777      37.294  13.471  32.636  1.00 16.16      A    C  
ATOM   1069  C   ALA A 777      36.610  12.085  32.539  1.00 16.63      A    C  
ATOM   1070  O   ALA A 777      36.652  11.438  31.493  1.00 16.84      A    O  
ATOM   1071  CB  ALA A 777      38.672  13.401  33.293  1.00 15.39      A    C  
ATOM   1072  N   LYS A 778      35.971  11.666  33.639  1.00 16.61      A    N  
ATOM   1073  CA  LYS A 778      35.209  10.438  33.751  1.00 16.33      A    C  
ATOM   1074  C   LYS A 778      34.153  10.420  32.665  1.00 16.61      A    C  
ATOM   1075  O   LYS A 778      34.048   9.458  31.893  1.00 17.19      A    O  
ATOM   1076  CB  LYS A 778      34.541  10.405  35.123  1.00 16.42      A    C  
ATOM   1077  CG  LYS A 778      34.069   9.049  35.571  1.00 18.16      A    C  
ATOM   1078  CD  LYS A 778      34.059   8.922  37.091  1.00 21.54      A    C  
ATOM   1079  CE  LYS A 778      33.387   7.601  37.535  1.00 24.18      A    C  
ATOM   1080  NZ  LYS A 778      31.879   7.694  37.696  1.00 24.45      A    N1+
ATOM   1081  N   GLY A 779      33.378  11.502  32.594  1.00 16.53      A    N  
ATOM   1082  CA  GLY A 779      32.313  11.645  31.611  1.00 15.57      A    C  
ATOM   1083  C   GLY A 779      32.821  11.742  30.189  1.00 14.97      A    C  
ATOM   1084  O   GLY A 779      32.201  11.210  29.272  1.00 15.00      A    O  
ATOM   1085  N   MET A 780      33.953  12.414  30.003  1.00 14.40      A    N  
ATOM   1086  CA  MET A 780      34.538  12.565  28.674  1.00 14.02      A    C  
ATOM   1087  C   MET A 780      35.111  11.218  28.183  1.00 13.75      A    C  
ATOM   1088  O   MET A 780      35.080  10.897  26.996  1.00 13.03      A    O  
ATOM   1089  CB  MET A 780      35.603  13.664  28.693  1.00 13.94      A    C  
ATOM   1090  CG  MET A 780      35.084  15.075  28.731  1.00 14.16      A    C  
ATOM   1091  SD  MET A 780      33.899  15.467  27.434  1.00 15.84      A    S  
ATOM   1092  CE  MET A 780      34.779  14.974  25.972  1.00 15.13      A    C  
ATOM   1093  N   ALA A 781      35.610  10.425  29.129  1.00 13.51      A    N  
ATOM   1094  CA  ALA A 781      36.118   9.104  28.839  1.00 13.17      A    C  
ATOM   1095  C   ALA A 781      34.978   8.192  28.420  1.00 13.18      A    C  
ATOM   1096  O   ALA A 781      35.204   7.225  27.687  1.00 13.20      A    O  
ATOM   1097  CB  ALA A 781      36.820   8.553  30.037  1.00 12.89      A    C  
ATOM   1098  N   PHE A 782      33.771   8.506  28.905  1.00 13.16      A    N  
ATOM   1099  CA  PHE A 782      32.548   7.785  28.557  1.00 13.29      A    C  
ATOM   1100  C   PHE A 782      32.036   8.095  27.140  1.00 13.22      A    C  
ATOM   1101  O   PHE A 782      31.662   7.164  26.405  1.00 12.85      A    O  
ATOM   1102  CB  PHE A 782      31.444   8.039  29.591  1.00 13.63      A    C  
ATOM   1103  CG  PHE A 782      30.078   7.545  29.166  1.00 14.44      A    C  
ATOM   1104  CD1 PHE A 782      29.051   8.452  28.879  1.00 15.90      A    C  
ATOM   1105  CD2 PHE A 782      29.822   6.179  29.036  1.00 14.62      A    C  
ATOM   1106  CE1 PHE A 782      27.780   8.005  28.467  1.00 16.03      A    C  
ATOM   1107  CE2 PHE A 782      28.563   5.720  28.633  1.00 14.93      A    C  
ATOM   1108  CZ  PHE A 782      27.542   6.633  28.348  1.00 15.70      A    C  
ATOM   1109  N   LEU A 783      31.993   9.384  26.775  1.00 12.79      A    N  
ATOM   1110  CA  LEU A 783      31.694   9.800  25.400  1.00 12.80      A    C  
ATOM   1111  C   LEU A 783      32.557   9.110  24.368  1.00 12.40      A    C  
ATOM   1112  O   LEU A 783      32.083   8.757  23.286  1.00 12.92      A    O  
ATOM   1113  CB  LEU A 783      31.933  11.279  25.218  1.00 12.97      A    C  
ATOM   1114  CG  LEU A 783      30.724  12.098  25.563  1.00 15.34      A    C  
ATOM   1115  CD1 LEU A 783      31.119  13.550  25.451  1.00 18.20      A    C  
ATOM   1116  CD2 LEU A 783      29.572  11.732  24.633  1.00 16.20      A    C  
ATOM   1117  N   ALA A 784      33.833   8.944  24.708  1.00 11.31      A    N  
ATOM   1118  CA  ALA A 784      34.831   8.500  23.776  1.00 10.19      A    C  
ATOM   1119  C   ALA A 784      34.643   7.033  23.505  1.00  9.91      A    C  
ATOM   1120  O   ALA A 784      34.813   6.578  22.384  1.00  9.82      A    O  
ATOM   1121  CB  ALA A 784      36.177   8.755  24.353  1.00 10.34      A    C  
ATOM   1122  N   SER A 785      34.302   6.292  24.551  1.00  9.60      A    N  
ATOM   1123  CA  SER A 785      33.993   4.873  24.430  1.00  9.54      A    C  
ATOM   1124  C   SER A 785      32.754   4.683  23.557  1.00  9.00      A    C  
ATOM   1125  O   SER A 785      32.575   3.652  22.918  1.00  8.37      A    O  
ATOM   1126  CB  SER A 785      33.748   4.278  25.817  1.00  9.80      A    C  
ATOM   1127  OG  SER A 785      32.762   5.020  26.525  1.00 10.50      A    O  
ATOM   1128  N   LYS A 786      31.910   5.711  23.554  1.00  8.77      A    N  
ATOM   1129  CA  LYS A 786      30.670   5.698  22.826  1.00  8.47      A    C  
ATOM   1130  C   LYS A 786      30.870   6.365  21.510  1.00  8.33      A    C  
ATOM   1131  O   LYS A 786      29.898   6.671  20.833  1.00  8.16      A    O  
ATOM   1132  CB  LYS A 786      29.581   6.408  23.607  1.00  8.80      A    C  
ATOM   1133  CG  LYS A 786      28.762   5.482  24.477  1.00  9.27      A    C  
ATOM   1134  CD  LYS A 786      27.363   5.398  24.016  1.00 10.47      A    C  
ATOM   1135  CE  LYS A 786      26.686   4.235  24.662  1.00 15.06      A    C  
ATOM   1136  NZ  LYS A 786      25.418   4.744  25.264  1.00 19.28      A    N1+
ATOM   1137  N   ASN A 787      32.146   6.577  21.166  1.00  8.42      A    N  
ATOM   1138  CA  ASN A 787      32.606   6.993  19.831  1.00  8.22      A    C  
ATOM   1139  C   ASN A 787      32.318   8.438  19.489  1.00  8.28      A    C  
ATOM   1140  O   ASN A 787      32.331   8.824  18.327  1.00  7.95      A    O  
ATOM   1141  CB  ASN A 787      32.038   6.084  18.753  1.00  8.11      A    C  
ATOM   1142  CG  ASN A 787      32.589   4.709  18.835  1.00  8.39      A    C  
ATOM   1143  ND2 ASN A 787      31.711   3.727  19.016  1.00  8.17      A    N  
ATOM   1144  OD1 ASN A 787      33.803   4.516  18.742  1.00  9.55      A    O  
ATOM   1145  N   CYS A 788      32.077   9.237  20.518  1.00  8.65      A    N  
ATOM   1146  CA  CYS A 788      31.625  10.594  20.322  1.00  9.04      A    C  
ATOM   1147  C   CYS A 788      32.653  11.589  20.747  1.00  8.60      A    C  
ATOM   1148  O   CYS A 788      33.456  11.311  21.626  1.00  9.13      A    O  
ATOM   1149  CB  CYS A 788      30.309  10.823  21.038  1.00  9.27      A    C  
ATOM   1150  SG  CYS A 788      28.961   9.967  20.183  1.00 11.61      A    S  
ATOM   1151  N   ILE A 789      32.658  12.730  20.066  1.00  8.12      A    N  
ATOM   1152  CA  ILE A 789      33.458  13.856  20.488  1.00  7.53      A    C  
ATOM   1153  C   ILE A 789      32.538  15.018  20.771  1.00  8.15      A    C  
ATOM   1154  O   ILE A 789      31.619  15.300  20.012  1.00  7.79      A    O  
ATOM   1155  CB  ILE A 789      34.548  14.228  19.478  1.00  7.00      A    C  
ATOM   1156  CG1 ILE A 789      33.973  14.336  18.063  1.00  6.15      A    C  
ATOM   1157  CG2 ILE A 789      35.683  13.280  19.590  1.00  5.99      A    C  
ATOM   1158  CD1 ILE A 789      34.690  15.287  17.173  1.00  2.59      A    C  
ATOM   1159  N   HIS A 790      32.792  15.692  21.881  1.00  9.21      A    N  
ATOM   1160  CA  HIS A 790      31.918  16.768  22.324  1.00 10.47      A    C  
ATOM   1161  C   HIS A 790      32.036  17.991  21.415  1.00 10.63      A    C  
ATOM   1162  O   HIS A 790      31.025  18.564  21.031  1.00 11.31      A    O  
ATOM   1163  CB  HIS A 790      32.166  17.105  23.810  1.00 10.32      A    C  
ATOM   1164  CG  HIS A 790      31.100  17.959  24.423  1.00 11.59      A    C  
ATOM   1165  CD2 HIS A 790      30.002  17.635  25.146  1.00 13.12      A    C  
ATOM   1166  ND1 HIS A 790      31.103  19.336  24.334  1.00 11.95      A    N  
ATOM   1167  CE1 HIS A 790      30.054  19.823  24.969  1.00 11.20      A    C  
ATOM   1168  NE2 HIS A 790      29.372  18.814  25.477  1.00 12.59      A    N  
ATOM   1169  N   ARG A 791      33.267  18.354  21.065  1.00 11.10      A    N  
ATOM   1170  CA  ARG A 791      33.586  19.496  20.206  1.00 12.07      A    C  
ATOM   1171  C   ARG A 791      33.361  20.879  20.872  1.00 13.21      A    C  
ATOM   1172  O   ARG A 791      33.741  21.923  20.292  1.00 13.67      A    O  
ATOM   1173  CB  ARG A 791      32.913  19.413  18.822  1.00 11.64      A    C  
ATOM   1174  CG  ARG A 791      33.449  18.364  17.888  1.00 10.23      A    C  
ATOM   1175  CD  ARG A 791      33.570  18.838  16.457  1.00 11.18      A    C  
ATOM   1176  NE  ARG A 791      32.302  19.315  15.897  1.00 12.44      A    N  
ATOM   1177  CZ  ARG A 791      32.157  20.372  15.094  1.00 11.30      A    C  
ATOM   1178  NH1 ARG A 791      33.203  21.104  14.735  1.00  9.64      A    N1+
ATOM   1179  NH2 ARG A 791      30.950  20.697  14.643  1.00 11.43      A    N  
ATOM   1180  N   ASP A 792      32.790  20.896  22.079  1.00 13.95      A    N  
ATOM   1181  CA  ASP A 792      32.614  22.153  22.806  1.00 15.37      A    C  
ATOM   1182  C   ASP A 792      32.744  22.068  24.336  1.00 15.59      A    C  
ATOM   1183  O   ASP A 792      32.132  22.815  25.088  1.00 15.54      A    O  
ATOM   1184  CB  ASP A 792      31.314  22.853  22.390  1.00 15.95      A    C  
ATOM   1185  CG  ASP A 792      31.347  24.365  22.640  1.00 17.80      A    C  
ATOM   1186  OD1 ASP A 792      30.346  25.018  22.291  1.00 19.84      A    O  
ATOM   1187  OD2 ASP A 792      32.310  24.990  23.174  1.00 20.65      A    O1-
ATOM   1188  N   LEU A 793      33.569  21.149  24.787  1.00 16.43      A    N  
ATOM   1189  CA  LEU A 793      33.923  21.075  26.190  1.00 16.79      A    C  
ATOM   1190  C   LEU A 793      34.445  22.419  26.646  1.00 16.70      A    C  
ATOM   1191  O   LEU A 793      35.386  22.935  26.085  1.00 17.51      A    O  
ATOM   1192  CB  LEU A 793      35.013  20.047  26.360  1.00 16.46      A    C  
ATOM   1193  CG  LEU A 793      35.306  19.582  27.754  1.00 17.35      A    C  
ATOM   1194  CD1 LEU A 793      34.016  19.129  28.433  1.00 17.93      A    C  
ATOM   1195  CD2 LEU A 793      36.256  18.418  27.580  1.00 18.64      A    C  
ATOM   1196  N   ALA A 794      33.805  23.001  27.640  1.00 16.40      A    N  
ATOM   1197  CA  ALA A 794      34.241  24.263  28.199  1.00 15.73      A    C  
ATOM   1198  C   ALA A 794      33.542  24.328  29.531  1.00 15.82      A    C  
ATOM   1199  O   ALA A 794      32.672  23.507  29.797  1.00 15.76      A    O  
ATOM   1200  CB  ALA A 794      33.824  25.396  27.328  1.00 15.37      A    C  
ATOM   1201  N   ALA A 795      33.934  25.289  30.364  1.00 16.01      A    N  
ATOM   1202  CA  ALA A 795      33.410  25.441  31.721  1.00 15.63      A    C  
ATOM   1203  C   ALA A 795      31.933  25.808  31.691  1.00 15.32      A    C  
ATOM   1204  O   ALA A 795      31.168  25.415  32.576  1.00 14.87      A    O  
ATOM   1205  CB  ALA A 795      34.204  26.489  32.472  1.00 15.85      A    C  
ATOM   1206  N   ARG A 796      31.539  26.533  30.647  1.00 14.95      A    N  
ATOM   1207  CA  ARG A 796      30.157  26.962  30.489  1.00 14.41      A    C  
ATOM   1208  C   ARG A 796      29.241  25.821  30.077  1.00 13.80      A    C  
ATOM   1209  O   ARG A 796      28.015  25.950  30.163  1.00 14.30      A    O  
ATOM   1210  CB  ARG A 796      30.049  28.120  29.481  1.00 14.65      A    C  
ATOM   1211  CG  ARG A 796      29.968  27.668  28.029  1.00 15.01      A    C  
ATOM   1212  CD  ARG A 796      30.614  28.576  27.027  1.00 15.81      A    C  
ATOM   1213  NE  ARG A 796      31.019  27.840  25.839  1.00 16.43      A    N  
ATOM   1214  CZ  ARG A 796      32.211  27.976  25.278  1.00 20.60      A    C  
ATOM   1215  NH1 ARG A 796      32.536  27.272  24.194  1.00 23.53      A    N1+
ATOM   1216  NH2 ARG A 796      33.091  28.826  25.802  1.00 21.15      A    N  
ATOM   1217  N   ASN A 797      29.811  24.725  29.594  1.00 12.63      A    N  
ATOM   1218  CA  ASN A 797      28.985  23.599  29.170  1.00 11.82      A    C  
ATOM   1219  C   ASN A 797      29.088  22.414  30.115  1.00 12.00      A    C  
ATOM   1220  O   ASN A 797      28.757  21.267  29.760  1.00 12.09      A    O  
ATOM   1221  CB  ASN A 797      29.306  23.170  27.749  1.00 11.29      A    C  
ATOM   1222  CG  ASN A 797      28.954  24.213  26.733  1.00  9.96      A    C  
ATOM   1223  ND2 ASN A 797      29.859  24.420  25.789  1.00  8.27      A    N  
ATOM   1224  OD1 ASN A 797      27.877  24.826  26.775  1.00  9.62      A    O  
ATOM   1225  N   ILE A 798      29.542  22.702  31.327  1.00 11.82      A    N  
ATOM   1226  CA  ILE A 798      29.478  21.744  32.394  1.00 11.66      A    C  
ATOM   1227  C   ILE A 798      28.550  22.275  33.468  1.00 11.28      A    C  
ATOM   1228  O   ILE A 798      28.738  23.378  33.992  1.00 11.25      A    O  
ATOM   1229  CB  ILE A 798      30.886  21.389  32.904  1.00 11.78      A    C  
ATOM   1230  CG1 ILE A 798      31.491  20.344  31.979  1.00 12.06      A    C  
ATOM   1231  CG2 ILE A 798      30.838  20.813  34.338  1.00 13.22      A    C  
ATOM   1232  CD1 ILE A 798      32.896  20.617  31.614  1.00 14.51      A    C  
ATOM   1233  N   LEU A 799      27.522  21.483  33.750  1.00 10.83      A    N  
ATOM   1234  CA  LEU A 799      26.538  21.775  34.782  1.00 10.35      A    C  
ATOM   1235  C   LEU A 799      26.921  21.111  36.090  1.00 10.34      A    C  
ATOM   1236  O   LEU A 799      27.765  20.232  36.109  1.00 10.45      A    O  
ATOM   1237  CB  LEU A 799      25.153  21.315  34.337  1.00  9.66      A    C  
ATOM   1238  CG  LEU A 799      24.696  21.790  32.960  1.00  9.57      A    C  
ATOM   1239  CD1 LEU A 799      23.359  21.177  32.556  1.00  7.48      A    C  
ATOM   1240  CD2 LEU A 799      24.643  23.316  32.889  1.00  9.10      A    C  
ATOM   1241  N   LEU A 800      26.318  21.566  37.181  1.00 10.84      A    N  
ATOM   1242  CA  LEU A 800      26.565  21.023  38.510  1.00 11.35      A    C  
ATOM   1243  C   LEU A 800      25.250  20.889  39.312  1.00 11.68      A    C  
ATOM   1244  O   LEU A 800      24.485  21.846  39.463  1.00 11.40      A    O  
ATOM   1245  CB  LEU A 800      27.593  21.883  39.244  1.00 11.32      A    C  
ATOM   1246  CG  LEU A 800      27.898  21.562  40.703  1.00 12.14      A    C  
ATOM   1247  CD1 LEU A 800      28.919  20.436  40.778  1.00 11.81      A    C  
ATOM   1248  CD2 LEU A 800      28.347  22.812  41.473  1.00 11.10      A    C  
ATOM   1249  N   THR A 801      24.983  19.680  39.789  1.00 12.06      A    N  
ATOM   1250  CA  THR A 801      23.783  19.418  40.563  1.00 13.05      A    C  
ATOM   1251  C   THR A 801      24.193  19.191  42.036  1.00 14.04      A    C  
ATOM   1252  O   THR A 801      25.313  19.574  42.402  1.00 14.10      A    O  
ATOM   1253  CB  THR A 801      22.943  18.293  39.903  1.00 12.62      A    C  
ATOM   1254  CG2 THR A 801      23.720  16.995  39.781  1.00 12.27      A    C  
ATOM   1255  OG1 THR A 801      21.824  17.964  40.731  1.00 13.01      A    O  
ATOM   1256  N   HIS A 802      23.343  18.599  42.880  1.00 15.01      A    N  
ATOM   1257  CA  HIS A 802      23.598  18.730  44.321  1.00 16.42      A    C  
ATOM   1258  C   HIS A 802      24.775  18.000  45.008  1.00 16.85      A    C  
ATOM   1259  O   HIS A 802      25.527  18.629  45.773  1.00 17.63      A    O  
ATOM   1260  CB  HIS A 802      22.326  18.811  45.216  1.00 16.68      A    C  
ATOM   1261  CG  HIS A 802      22.511  19.695  46.430  1.00 17.48      A    C  
ATOM   1262  CD2 HIS A 802      21.617  20.379  47.181  1.00 18.08      A    C  
ATOM   1263  ND1 HIS A 802      23.752  19.962  46.985  1.00 16.81      A    N  
ATOM   1264  CE1 HIS A 802      23.614  20.764  48.022  1.00 16.92      A    C  
ATOM   1265  NE2 HIS A 802      22.328  21.028  48.166  1.00 18.68      A    N  
ATOM   1266  N   GLY A 803      24.954  16.706  44.771  1.00 16.72      A    N  
ATOM   1267  CA  GLY A 803      26.032  16.005  45.450  1.00 16.67      A    C  
ATOM   1268  C   GLY A 803      27.395  16.350  44.865  1.00 16.77      A    C  
ATOM   1269  O   GLY A 803      28.179  15.458  44.577  1.00 17.37      A    O  
ATOM   1270  N   ARG A 804      27.690  17.634  44.687  1.00 16.29      A    N  
ATOM   1271  CA  ARG A 804      28.880  18.061  43.959  1.00 15.96      A    C  
ATOM   1272  C   ARG A 804      29.026  17.305  42.654  1.00 15.53      A    C  
ATOM   1273  O   ARG A 804      30.141  17.178  42.161  1.00 15.74      A    O  
ATOM   1274  CB  ARG A 804      30.170  17.886  44.787  1.00 16.14      A    C  
ATOM   1275  CG  ARG A 804      30.373  18.885  45.930  1.00 16.59      A    C  
ATOM   1276  CD  ARG A 804      30.759  20.286  45.497  1.00 17.35      A    C  
ATOM   1277  NE  ARG A 804      30.141  21.307  46.325  1.00 19.29      A    N  
ATOM   1278  CZ  ARG A 804      28.844  21.616  46.299  1.00 22.01      A    C  
ATOM   1279  NH1 ARG A 804      28.005  20.984  45.471  1.00 20.96      A    N1+
ATOM   1280  NH2 ARG A 804      28.376  22.562  47.116  1.00 23.10      A    N  
ATOM   1281  N   ILE A 805      27.916  16.801  42.104  1.00 15.13      A    N  
ATOM   1282  CA  ILE A 805      27.945  15.955  40.886  1.00 14.72      A    C  
ATOM   1283  C   ILE A 805      27.865  16.790  39.604  1.00 14.38      A    C  
ATOM   1284  O   ILE A 805      26.964  17.594  39.441  1.00 14.69      A    O  
ATOM   1285  CB  ILE A 805      26.800  14.887  40.905  1.00 14.60      A    C  
ATOM   1286  CG1 ILE A 805      27.060  13.814  41.957  1.00 13.20      A    C  
ATOM   1287  CG2 ILE A 805      26.649  14.234  39.540  1.00 14.61      A    C  
ATOM   1288  CD1 ILE A 805      26.002  12.768  42.018  1.00 13.34      A    C  
ATOM   1289  N   THR A 806      28.797  16.601  38.690  1.00 14.08      A    N  
ATOM   1290  CA  THR A 806      28.835  17.446  37.500  1.00 13.99      A    C  
ATOM   1291  C   THR A 806      28.309  16.728  36.261  1.00 13.81      A    C  
ATOM   1292  O   THR A 806      28.560  15.553  36.080  1.00 14.26      A    O  
ATOM   1293  CB  THR A 806      30.259  17.973  37.249  1.00 13.84      A    C  
ATOM   1294  CG2 THR A 806      30.666  18.955  38.323  1.00 14.36      A    C  
ATOM   1295  OG1 THR A 806      31.188  16.913  37.449  1.00 13.47      A    O  
ATOM   1296  N   LYS A 807      27.591  17.451  35.412  1.00 13.43      A    N  
ATOM   1297  CA  LYS A 807      26.995  16.897  34.203  1.00 13.19      A    C  
ATOM   1298  C   LYS A 807      27.503  17.663  32.999  1.00 13.13      A    C  
ATOM   1299  O   LYS A 807      27.556  18.872  33.041  1.00 13.53      A    O  
ATOM   1300  CB  LYS A 807      25.484  17.012  34.294  1.00 12.87      A    C  
ATOM   1301  CG  LYS A 807      24.936  16.500  35.606  1.00 13.24      A    C  
ATOM   1302  CD  LYS A 807      24.082  15.281  35.379  1.00 15.17      A    C  
ATOM   1303  CE  LYS A 807      23.751  14.542  36.654  1.00 16.05      A    C  
ATOM   1304  NZ  LYS A 807      23.050  13.257  36.338  1.00 17.56      A    N1+
ATOM   1305  N   ILE A 808      27.907  16.978  31.934  1.00 13.36      A    N  
ATOM   1306  CA  ILE A 808      28.400  17.668  30.732  1.00 13.36      A    C  
ATOM   1307  C   ILE A 808      27.177  17.937  29.922  1.00 13.96      A    C  
ATOM   1308  O   ILE A 808      26.331  17.051  29.835  1.00 14.08      A    O  
ATOM   1309  CB  ILE A 808      29.274  16.759  29.893  1.00 12.84      A    C  
ATOM   1310  CG1 ILE A 808      30.616  16.546  30.552  1.00 11.60      A    C  
ATOM   1311  CG2 ILE A 808      29.441  17.328  28.497  1.00 13.31      A    C  
ATOM   1312  CD1 ILE A 808      31.138  15.158  30.342  1.00  8.78      A    C  
ATOM   1313  N   CYS A 809      27.076  19.130  29.330  1.00 14.25      A    N  
ATOM   1314  CA  CYS A 809      25.938  19.453  28.478  1.00 14.85      A    C  
ATOM   1315  C   CYS A 809      26.385  20.034  27.147  1.00 15.31      A    C  
ATOM   1316  O   CYS A 809      27.535  19.871  26.768  1.00 15.86      A    O  
ATOM   1317  CB  CYS A 809      24.998  20.400  29.191  1.00 14.96      A    C  
ATOM   1318  SG  CYS A 809      25.683  22.039  29.445  1.00 15.92      A    S  
ATOM   1319  N   ASP A 810      25.471  20.702  26.442  1.00 15.78      A    N  
ATOM   1320  CA  ASP A 810      25.705  21.221  25.082  1.00 15.93      A    C  
ATOM   1321  C   ASP A 810      26.341  20.247  24.101  1.00 15.88      A    C  
ATOM   1322  O   ASP A 810      27.551  20.335  23.835  1.00 16.16      A    O  
ATOM   1323  CB  ASP A 810      26.585  22.458  25.127  1.00 16.25      A    C  
ATOM   1324  CG  ASP A 810      26.256  23.458  24.043  1.00 15.83      A    C  
ATOM   1325  OD1 ASP A 810      26.569  24.642  24.300  1.00 13.48      A    O  
ATOM   1326  OD2 ASP A 810      25.687  23.174  22.950  1.00 15.86      A    O1-
ATOM   1327  N   PHE A 811      25.518  19.354  23.552  1.00 15.62      A    N  
ATOM   1328  CA  PHE A 811      25.922  18.438  22.486  1.00 15.39      A    C  
ATOM   1329  C   PHE A 811      25.494  18.949  21.093  1.00 15.53      A    C  
ATOM   1330  O   PHE A 811      25.161  18.181  20.179  1.00 15.53      A    O  
ATOM   1331  CB  PHE A 811      25.403  17.032  22.783  1.00 15.18      A    C  
ATOM   1332  CG  PHE A 811      26.073  16.401  23.934  1.00 14.11      A    C  
ATOM   1333  CD1 PHE A 811      25.592  16.585  25.206  1.00 13.59      A    C  
ATOM   1334  CD2 PHE A 811      27.217  15.654  23.756  1.00 14.85      A    C  
ATOM   1335  CE1 PHE A 811      26.223  16.022  26.278  1.00 14.03      A    C  
ATOM   1336  CE2 PHE A 811      27.870  15.101  24.844  1.00 14.39      A    C  
ATOM   1337  CZ  PHE A 811      27.364  15.290  26.103  1.00 13.61      A    C  
ATOM   1338  N   GLY A 812      25.522  20.269  20.951  1.00 15.81      A    N  
ATOM   1339  CA  GLY A 812      25.210  20.941  19.705  1.00 15.79      A    C  
ATOM   1340  C   GLY A 812      26.263  20.785  18.626  1.00 15.70      A    C  
ATOM   1341  O   GLY A 812      25.930  20.833  17.449  1.00 16.12      A    O  
ATOM   1342  N   LEU A 813      27.521  20.599  19.014  1.00 15.69      A    N  
ATOM   1343  CA  LEU A 813      28.599  20.392  18.043  1.00 15.67      A    C  
ATOM   1344  C   LEU A 813      29.150  18.965  18.052  1.00 15.41      A    C  
ATOM   1345  O   LEU A 813      30.100  18.671  17.323  1.00 15.42      A    O  
ATOM   1346  CB  LEU A 813      29.756  21.377  18.270  1.00 15.98      A    C  
ATOM   1347  CG  LEU A 813      29.471  22.879  18.349  1.00 15.77      A    C  
ATOM   1348  CD1 LEU A 813      30.714  23.643  18.812  1.00 14.40      A    C  
ATOM   1349  CD2 LEU A 813      28.984  23.385  17.004  1.00 16.24      A    C  
ATOM   1350  N   ALA A 814      28.560  18.102  18.886  1.00 14.67      A    N  
ATOM   1351  CA  ALA A 814      29.044  16.745  19.095  1.00 13.52      A    C  
ATOM   1352  C   ALA A 814      28.797  15.963  17.857  1.00 12.79      A    C  
ATOM   1353  O   ALA A 814      27.775  16.128  17.260  1.00 13.21      A    O  
ATOM   1354  CB  ALA A 814      28.315  16.108  20.248  1.00 13.57      A    C  
ATOM   1355  N   ARG A 815      29.751  15.140  17.459  1.00 12.53      A    N  
ATOM   1356  CA  ARG A 815      29.578  14.217  16.354  1.00 12.28      A    C  
ATOM   1357  C   ARG A 815      30.043  12.829  16.786  1.00 12.54      A    C  
ATOM   1358  O   ARG A 815      30.751  12.679  17.775  1.00 11.79      A    O  
ATOM   1359  CB  ARG A 815      30.364  14.652  15.112  1.00 12.35      A    C  
ATOM   1360  CG  ARG A 815      30.232  16.100  14.662  1.00 12.88      A    C  
ATOM   1361  CD  ARG A 815      29.227  16.348  13.545  1.00 15.44      A    C  
ATOM   1362  NE  ARG A 815      29.034  17.786  13.346  1.00 19.52      A    N  
ATOM   1363  CZ  ARG A 815      28.259  18.583  14.105  1.00 21.56      A    C  
ATOM   1364  NH1 ARG A 815      28.170  19.888  13.833  1.00 21.28      A    N1+
ATOM   1365  NH2 ARG A 815      27.565  18.089  15.133  1.00 21.70      A    N  
ATOM   1366  N   ASP A 816      29.603  11.820  16.036  1.00 13.44      A    N  
ATOM   1367  CA  ASP A 816      30.013  10.431  16.200  1.00 13.76      A    C  
ATOM   1368  C   ASP A 816      31.132  10.193  15.216  1.00 14.08      A    C  
ATOM   1369  O   ASP A 816      31.020  10.510  14.041  1.00 14.21      A    O  
ATOM   1370  CB  ASP A 816      28.849   9.498  15.888  1.00 13.87      A    C  
ATOM   1371  CG  ASP A 816      29.090   8.079  16.362  1.00 14.58      A    C  
ATOM   1372  OD1 ASP A 816      30.085   7.475  15.927  1.00 16.67      A    O  
ATOM   1373  OD2 ASP A 816      28.334   7.470  17.152  1.00 14.49      A    O1-
ATOM   1374  N   ILE A 817      32.209   9.611  15.710  1.00 14.54      A    N  
ATOM   1375  CA  ILE A 817      33.491   9.607  15.028  1.00 14.77      A    C  
ATOM   1376  C   ILE A 817      33.878   8.191  14.549  1.00 14.77      A    C  
ATOM   1377  O   ILE A 817      34.940   8.000  13.944  1.00 14.66      A    O  
ATOM   1378  CB  ILE A 817      34.535  10.201  16.017  1.00 14.87      A    C  
ATOM   1379  CG1 ILE A 817      34.609  11.697  15.891  1.00 14.85      A    C  
ATOM   1380  CG2 ILE A 817      35.926   9.662  15.790  1.00 16.15      A    C  
ATOM   1381  CD1 ILE A 817      36.015  12.205  16.168  1.00 16.75      A    C  
ATOM   1382  N   LYS A 818      33.013   7.210  14.812  1.00 14.95      A    N  
ATOM   1383  CA  LYS A 818      33.292   5.808  14.484  1.00 15.52      A    C  
ATOM   1384  C   LYS A 818      33.704   5.627  13.022  1.00 16.19      A    C  
ATOM   1385  O   LYS A 818      34.672   4.927  12.723  1.00 15.84      A    O  
ATOM   1386  CB  LYS A 818      32.096   4.906  14.838  1.00 15.33      A    C  
ATOM   1387  CG  LYS A 818      32.304   3.417  14.590  1.00 14.61      A    C  
ATOM   1388  CD  LYS A 818      33.066   2.771  15.720  1.00 14.87      A    C  
ATOM   1389  CE  LYS A 818      33.585   1.397  15.329  1.00 14.69      A    C  
ATOM   1390  NZ  LYS A 818      32.900   0.322  16.123  1.00 14.58      A    N1+
ATOM   1391  N   ASN A 819      33.000   6.288  12.118  1.00 17.25      A    N  
ATOM   1392  CA  ASN A 819      33.293   6.124  10.711  1.00 18.91      A    C  
ATOM   1393  C   ASN A 819      34.731   6.417  10.275  1.00 20.14      A    C  
ATOM   1394  O   ASN A 819      35.316   5.621   9.542  1.00 20.15      A    O  
ATOM   1395  CB  ASN A 819      32.276   6.851   9.846  1.00 18.90      A    C  
ATOM   1396  CG  ASN A 819      31.779   5.991   8.724  1.00 19.57      A    C  
ATOM   1397  ND2 ASN A 819      31.222   4.830   9.062  1.00 19.98      A    N  
ATOM   1398  OD1 ASN A 819      31.919   6.345   7.557  1.00 21.40      A    O  
ATOM   1399  N   ASP A 820      35.293   7.552  10.713  1.00 22.03      A    N  
ATOM   1400  CA  ASP A 820      36.697   7.890  10.422  1.00 23.76      A    C  
ATOM   1401  C   ASP A 820      37.284   7.838  11.809  1.00 24.59      A    C  
ATOM   1402  O   ASP A 820      37.769   6.825  12.296  1.00 24.79      A    O  
ATOM   1403  CB  ASP A 820      36.841   9.265   9.753  1.00 23.96      A    C  
ATOM   1404  CG  ASP A 820      35.887   9.482   8.590  1.00 25.54      A    C  
ATOM   1405  OD1 ASP A 820      34.740   8.979   8.627  1.00 27.68      A    O  
ATOM   1406  OD2 ASP A 820      36.202  10.178   7.594  1.00 26.43      A    O1-
ATOM   1407  N   SER A 821      37.620   8.983  12.251  1.00 26.15      A    N  
ATOM   1408  CA  SER A 821      37.910   9.475  13.575  1.00 27.69      A    C  
ATOM   1409  C   SER A 821      37.970  10.950  13.237  1.00 28.06      A    C  
ATOM   1410  O   SER A 821      36.947  11.630  13.231  1.00 28.44      A    O  
ATOM   1411  CB  SER A 821      39.247   9.000  14.121  1.00 27.81      A    C  
ATOM   1412  OG  SER A 821      39.606   9.840  15.208  1.00 30.61      A    O  
ATOM   1413  N   ASN A 822      39.115  11.158  12.341  1.00 28.64      A    N  
ATOM   1414  CA  ASN A 822      39.328  12.419  11.636  1.00 28.80      A    C  
ATOM   1415  C   ASN A 822      38.045  12.962  11.003  1.00 28.95      A    C  
ATOM   1416  O   ASN A 822      37.798  12.785   9.788  1.00 28.25      A    O  
ATOM   1417  CB  ASN A 822      40.452  12.273  10.599  1.00 28.93      A    C  
ATOM   1418  CG  ASN A 822      41.576  11.347  11.076  1.00 28.99      A    C  
ATOM   1419  ND2 ASN A 822      41.565  10.107  10.579  1.00 30.68      A    N  
ATOM   1420  OD1 ASN A 822      42.427  11.733  11.887  1.00 26.60      A    O  
ATOM   1421  N   TYR A 823      37.232  13.591  11.874  1.00 29.11      A    N  
ATOM   1422  CA  TYR A 823      36.038  14.338  11.477  1.00 29.00      A    C  
ATOM   1423  C   TYR A 823      36.413  15.765  11.066  1.00 28.87      A    C  
ATOM   1424  O   TYR A 823      37.004  16.522  11.851  1.00 28.69      A    O  
ATOM   1425  CB  TYR A 823      34.942  14.361  12.556  1.00 28.73      A    C  
ATOM   1426  CG  TYR A 823      33.889  15.436  12.281  1.00 28.50      A    C  
ATOM   1427  CD1 TYR A 823      32.879  15.243  11.314  1.00 27.45      A    C  
ATOM   1428  CD2 TYR A 823      33.926  16.659  12.957  1.00 27.31      A    C  
ATOM   1429  CE1 TYR A 823      31.933  16.236  11.049  1.00 26.65      A    C  
ATOM   1430  CE2 TYR A 823      32.983  17.650  12.703  1.00 27.43      A    C  
ATOM   1431  CZ  TYR A 823      32.000  17.439  11.748  1.00 27.63      A    C  
ATOM   1432  OH  TYR A 823      31.095  18.449  11.515  1.00 27.93      A    O  
ATOM   1433  N   VAL A 824      36.034  16.096   9.826  1.00 28.71      A    N  
ATOM   1434  CA  VAL A 824      36.368  17.355   9.161  1.00 28.27      A    C  
ATOM   1435  C   VAL A 824      35.188  18.335   9.129  1.00 28.33      A    C  
ATOM   1436  O   VAL A 824      34.089  17.994   8.690  1.00 28.17      A    O  
ATOM   1437  CB  VAL A 824      36.895  17.103   7.733  1.00 27.79      A    C  
ATOM   1438  CG1 VAL A 824      37.765  18.260   7.272  1.00 27.10      A    C  
ATOM   1439  CG2 VAL A 824      37.678  15.820   7.708  1.00 27.49      A    C  
ATOM   1440  N   VAL A 825      35.438  19.556   9.596  1.00 28.56      A    N  
ATOM   1441  CA  VAL A 825      34.408  20.584   9.663  1.00 28.99      A    C  
ATOM   1442  C   VAL A 825      34.190  21.221   8.292  1.00 28.75      A    C  
ATOM   1443  O   VAL A 825      35.074  21.874   7.737  1.00 28.62      A    O  
ATOM   1444  CB  VAL A 825      34.668  21.620  10.807  1.00 29.34      A    C  
ATOM   1445  CG1 VAL A 825      35.924  22.479  10.551  1.00 29.98      A    C  
ATOM   1446  CG2 VAL A 825      33.413  22.477  11.064  1.00 30.33      A    C  
ATOM   1447  N   LYS A 826      32.994  20.988   7.763  1.00 28.54      A    N  
ATOM   1448  CA  LYS A 826      32.652  21.325   6.403  1.00 28.38      A    C  
ATOM   1449  C   LYS A 826      32.205  22.783   6.258  1.00 28.38      A    C  
ATOM   1450  O   LYS A 826      32.618  23.463   5.324  1.00 27.89      A    O  
ATOM   1451  CB  LYS A 826      31.559  20.362   5.912  1.00 28.52      A    C  
ATOM   1452  CG  LYS A 826      31.689  19.927   4.435  1.00 28.56      A    C  
ATOM   1453  CD  LYS A 826      30.916  18.638   4.136  1.00 28.03      A    C  
ATOM   1454  CE  LYS A 826      31.853  17.460   3.819  1.00 27.60      A    C  
ATOM   1455  NZ  LYS A 826      31.435  16.709   2.589  1.00 26.20      A    N1+
ATOM   1456  N   GLY A 827      31.414  23.266   7.218  1.00 28.64      A    N  
ATOM   1457  CA  GLY A 827      30.577  24.451   7.038  1.00 28.63      A    C  
ATOM   1458  C   GLY A 827      31.055  25.901   6.876  1.00 28.51      A    C  
ATOM   1459  O   GLY A 827      30.256  26.716   6.386  1.00 28.71      A    O  
ATOM   1460  N   ASN A 828      32.305  26.234   7.246  1.00 28.09      A    N  
ATOM   1461  CA  ASN A 828      32.726  27.632   7.532  1.00 27.59      A    C  
ATOM   1462  C   ASN A 828      31.928  28.119   8.746  1.00 27.03      A    C  
ATOM   1463  O   ASN A 828      30.972  28.883   8.604  1.00 27.26      A    O  
ATOM   1464  CB  ASN A 828      32.509  28.566   6.319  1.00 27.82      A    C  
ATOM   1465  CG  ASN A 828      32.988  30.011   6.569  1.00 28.37      A    C  
ATOM   1466  ND2 ASN A 828      32.681  30.890   5.629  1.00 27.87      A    N  
ATOM   1467  OD1 ASN A 828      33.631  30.322   7.581  1.00 28.68      A    O  
ATOM   1468  N   ALA A 829      32.330  27.691   9.938  1.00 26.14      A    N  
ATOM   1469  CA  ALA A 829      31.342  27.396  10.976  1.00 25.16      A    C  
ATOM   1470  C   ALA A 829      30.965  28.414  12.050  1.00 24.60      A    C  
ATOM   1471  O   ALA A 829      29.779  28.554  12.352  1.00 25.26      A    O  
ATOM   1472  CB  ALA A 829      31.653  26.056  11.610  1.00 24.88      A    C  
ATOM   1473  N   ARG A 830      31.934  29.124  12.619  1.00 23.32      A    N  
ATOM   1474  CA  ARG A 830      31.733  29.848  13.897  1.00 22.14      A    C  
ATOM   1475  C   ARG A 830      31.868  28.897  15.091  1.00 20.31      A    C  
ATOM   1476  O   ARG A 830      30.888  28.314  15.552  1.00 20.15      A    O  
ATOM   1477  CB  ARG A 830      30.410  30.631  13.954  1.00 22.46      A    C  
ATOM   1478  CG  ARG A 830      30.470  31.864  14.855  1.00 25.26      A    C  
ATOM   1479  CD  ARG A 830      29.160  32.634  14.969  1.00 30.43      A    C  
ATOM   1480  NE  ARG A 830      28.542  32.394  16.279  1.00 34.94      A    N  
ATOM   1481  CZ  ARG A 830      27.386  32.921  16.693  1.00 36.24      A    C  
ATOM   1482  NH1 ARG A 830      26.919  32.635  17.912  1.00 35.29      A    N1+
ATOM   1483  NH2 ARG A 830      26.700  33.736  15.891  1.00 37.45      A    N  
ATOM   1484  N   LEU A 831      33.102  28.740  15.567  1.00 18.25      A    N  
ATOM   1485  CA  LEU A 831      33.449  27.705  16.548  1.00 16.57      A    C  
ATOM   1486  C   LEU A 831      34.091  28.266  17.838  1.00 15.35      A    C  
ATOM   1487  O   LEU A 831      34.513  29.416  17.893  1.00 14.99      A    O  
ATOM   1488  CB  LEU A 831      34.356  26.639  15.893  1.00 16.28      A    C  
ATOM   1489  CG  LEU A 831      33.773  25.917  14.665  1.00 16.09      A    C  
ATOM   1490  CD1 LEU A 831      34.813  25.516  13.595  1.00 14.82      A    C  
ATOM   1491  CD2 LEU A 831      32.927  24.727  15.086  1.00 15.91      A    C  
ATOM   1492  N   PRO A 832      34.202  27.456  18.870  1.00 14.33      A    N  
ATOM   1493  CA  PRO A 832      34.714  27.962  20.138  1.00 14.09      A    C  
ATOM   1494  C   PRO A 832      36.244  27.931  20.146  1.00 13.94      A    C  
ATOM   1495  O   PRO A 832      36.850  27.215  20.963  1.00 13.39      A    O  
ATOM   1496  CB  PRO A 832      34.118  27.002  21.155  1.00 13.88      A    C  
ATOM   1497  CG  PRO A 832      33.926  25.732  20.373  1.00 14.83      A    C  
ATOM   1498  CD  PRO A 832      33.924  26.015  18.914  1.00 14.09      A    C  
ATOM   1499  N   VAL A 833      36.837  28.742  19.260  1.00 13.69      A    N  
ATOM   1500  CA  VAL A 833      38.277  28.719  18.940  1.00 13.59      A    C  
ATOM   1501  C   VAL A 833      39.264  28.676  20.121  1.00 13.64      A    C  
ATOM   1502  O   VAL A 833      40.211  27.898  20.082  1.00 14.32      A    O  
ATOM   1503  CB  VAL A 833      38.682  29.868  17.954  1.00 13.65      A    C  
ATOM   1504  CG1 VAL A 833      40.192  30.032  17.896  1.00 12.97      A    C  
ATOM   1505  CG2 VAL A 833      38.120  29.625  16.548  1.00 13.01      A    C  
ATOM   1506  N   LYS A 834      39.063  29.498  21.149  1.00 13.24      A    N  
ATOM   1507  CA  LYS A 834      39.974  29.515  22.296  1.00 13.24      A    C  
ATOM   1508  C   LYS A 834      39.990  28.186  23.091  1.00 13.43      A    C  
ATOM   1509  O   LYS A 834      40.867  27.962  23.941  1.00 13.29      A    O  
ATOM   1510  CB  LYS A 834      39.646  30.672  23.246  1.00 13.55      A    C  
ATOM   1511  CG  LYS A 834      39.734  32.043  22.653  1.00 12.94      A    C  
ATOM   1512  CD  LYS A 834      40.675  32.918  23.425  1.00 10.42      A    C  
ATOM   1513  CE  LYS A 834      40.615  34.348  22.915  1.00  8.73      A    C  
ATOM   1514  NZ  LYS A 834      40.730  35.305  24.045  1.00  6.72      A    N1+
ATOM   1515  N   TRP A 835      39.010  27.325  22.819  1.00 13.31      A    N  
ATOM   1516  CA  TRP A 835      38.984  25.980  23.358  1.00 12.86      A    C  
ATOM   1517  C   TRP A 835      39.457  24.957  22.339  1.00 13.17      A    C  
ATOM   1518  O   TRP A 835      39.451  23.777  22.626  1.00 13.34      A    O  
ATOM   1519  CB  TRP A 835      37.567  25.644  23.801  1.00 13.05      A    C  
ATOM   1520  CG  TRP A 835      37.201  26.347  25.071  1.00 13.35      A    C  
ATOM   1521  CD1 TRP A 835      37.236  25.828  26.328  1.00 11.83      A    C  
ATOM   1522  CD2 TRP A 835      36.776  27.713  25.212  1.00 12.90      A    C  
ATOM   1523  CE2 TRP A 835      36.579  27.949  26.578  1.00 12.53      A    C  
ATOM   1524  CE3 TRP A 835      36.552  28.767  24.313  1.00 13.16      A    C  
ATOM   1525  NE1 TRP A 835      36.870  26.784  27.239  1.00 11.57      A    N  
ATOM   1526  CZ2 TRP A 835      36.168  29.193  27.073  1.00 13.05      A    C  
ATOM   1527  CZ3 TRP A 835      36.134  29.995  24.804  1.00 12.51      A    C  
ATOM   1528  CH2 TRP A 835      35.954  30.197  26.170  1.00 12.70      A    C  
ATOM   1529  N   MET A 836      39.872  25.396  21.150  1.00 13.44      A    N  
ATOM   1530  CA  MET A 836      40.186  24.466  20.064  1.00 13.89      A    C  
ATOM   1531  C   MET A 836      41.664  24.067  19.939  1.00 14.27      A    C  
ATOM   1532  O   MET A 836      42.558  24.918  20.065  1.00 14.90      A    O  
ATOM   1533  CB  MET A 836      39.661  25.001  18.730  1.00 13.96      A    C  
ATOM   1534  CG  MET A 836      38.251  24.595  18.448  1.00 13.81      A    C  
ATOM   1535  SD  MET A 836      37.426  25.711  17.332  1.00 15.97      A    S  
ATOM   1536  CE  MET A 836      37.933  25.093  15.814  1.00 17.04      A    C  
ATOM   1537  N   ALA A 837      41.910  22.778  19.685  1.00 14.29      A    N  
ATOM   1538  CA  ALA A 837      43.264  22.265  19.455  1.00 14.26      A    C  
ATOM   1539  C   ALA A 837      43.772  22.766  18.120  1.00 14.03      A    C  
ATOM   1540  O   ALA A 837      42.983  22.940  17.203  1.00 14.86      A    O  
ATOM   1541  CB  ALA A 837      43.281  20.739  19.490  1.00 14.40      A    C  
ATOM   1542  N   PRO A 838      45.071  22.997  17.982  1.00 13.52      A    N  
ATOM   1543  CA  PRO A 838      45.574  23.641  16.781  1.00 12.95      A    C  
ATOM   1544  C   PRO A 838      45.223  22.833  15.550  1.00 12.62      A    C  
ATOM   1545  O   PRO A 838      44.843  23.425  14.558  1.00 12.69      A    O  
ATOM   1546  CB  PRO A 838      47.079  23.711  17.028  1.00 12.86      A    C  
ATOM   1547  CG  PRO A 838      47.352  22.680  18.014  1.00 13.11      A    C  
ATOM   1548  CD  PRO A 838      46.160  22.676  18.910  1.00 13.68      A    C  
ATOM   1549  N   GLU A 839      45.284  21.511  15.615  1.00 12.78      A    N  
ATOM   1550  CA  GLU A 839      45.008  20.706  14.421  1.00 13.28      A    C  
ATOM   1551  C   GLU A 839      43.577  20.893  13.857  1.00 13.00      A    C  
ATOM   1552  O   GLU A 839      43.309  20.610  12.683  1.00 12.40      A    O  
ATOM   1553  CB  GLU A 839      45.323  19.229  14.674  1.00 13.49      A    C  
ATOM   1554  CG  GLU A 839      44.254  18.496  15.471  1.00 14.92      A    C  
ATOM   1555  CD  GLU A 839      44.611  18.401  16.930  1.00 16.24      A    C  
ATOM   1556  OE1 GLU A 839      45.621  19.034  17.328  1.00 15.65      A    O  
ATOM   1557  OE2 GLU A 839      43.888  17.679  17.658  1.00 16.77      A    O1-
ATOM   1558  N   SER A 840      42.678  21.369  14.713  1.00 12.79      A    N  
ATOM   1559  CA  SER A 840      41.285  21.554  14.354  1.00 12.76      A    C  
ATOM   1560  C   SER A 840      41.088  22.930  13.750  1.00 12.45      A    C  
ATOM   1561  O   SER A 840      40.245  23.114  12.878  1.00 12.43      A    O  
ATOM   1562  CB  SER A 840      40.379  21.356  15.581  1.00 13.22      A    C  
ATOM   1563  OG  SER A 840      40.518  20.051  16.148  1.00 12.73      A    O  
ATOM   1564  N   ILE A 841      41.881  23.886  14.215  1.00 12.26      A    N  
ATOM   1565  CA  ILE A 841      41.870  25.245  13.688  1.00 12.26      A    C  
ATOM   1566  C   ILE A 841      42.461  25.226  12.289  1.00 13.10      A    C  
ATOM   1567  O   ILE A 841      41.881  25.778  11.351  1.00 13.37      A    O  
ATOM   1568  CB  ILE A 841      42.656  26.230  14.634  1.00 11.99      A    C  
ATOM   1569  CG1 ILE A 841      41.978  26.348  16.008  1.00 11.55      A    C  
ATOM   1570  CG2 ILE A 841      42.800  27.599  14.031  1.00 10.18      A    C  
ATOM   1571  CD1 ILE A 841      42.951  26.488  17.122  1.00  9.46      A    C  
ATOM   1572  N   PHE A 842      43.601  24.562  12.137  1.00 13.90      A    N  
ATOM   1573  CA  PHE A 842      44.402  24.756  10.935  1.00 14.53      A    C  
ATOM   1574  C   PHE A 842      44.080  23.741   9.855  1.00 15.03      A    C  
ATOM   1575  O   PHE A 842      44.068  24.073   8.656  1.00 15.36      A    O  
ATOM   1576  CB  PHE A 842      45.907  24.790  11.261  1.00 14.55      A    C  
ATOM   1577  CG  PHE A 842      46.275  25.805  12.305  1.00 14.46      A    C  
ATOM   1578  CD1 PHE A 842      46.832  25.406  13.511  1.00 14.33      A    C  
ATOM   1579  CD2 PHE A 842      46.057  27.159  12.088  1.00 15.49      A    C  
ATOM   1580  CE1 PHE A 842      47.163  26.339  14.501  1.00 14.80      A    C  
ATOM   1581  CE2 PHE A 842      46.381  28.102  13.070  1.00 17.05      A    C  
ATOM   1582  CZ  PHE A 842      46.939  27.684  14.284  1.00 15.80      A    C  
ATOM   1583  N   ASN A 843      43.799  22.513  10.283  1.00 15.09      A    N  
ATOM   1584  CA  ASN A 843      43.619  21.409   9.358  1.00 14.99      A    C  
ATOM   1585  C   ASN A 843      42.202  20.878   9.421  1.00 15.27      A    C  
ATOM   1586  O   ASN A 843      41.903  19.844   8.865  1.00 15.15      A    O  
ATOM   1587  CB  ASN A 843      44.661  20.320   9.635  1.00 14.87      A    C  
ATOM   1588  CG  ASN A 843      46.114  20.850   9.575  1.00 15.21      A    C  
ATOM   1589  ND2 ASN A 843      46.888  20.570  10.627  1.00 13.43      A    N  
ATOM   1590  OD1 ASN A 843      46.528  21.498   8.593  1.00 14.99      A    O  
ATOM   1591  N   CYS A 844      41.329  21.620  10.097  1.00 16.27      A    N  
ATOM   1592  CA  CYS A 844      39.903  21.287  10.282  1.00 17.10      A    C  
ATOM   1593  C   CYS A 844      39.582  19.879  10.769  1.00 17.04      A    C  
ATOM   1594  O   CYS A 844      38.531  19.338  10.439  1.00 16.99      A    O  
ATOM   1595  CB  CYS A 844      39.083  21.575   9.015  1.00 17.61      A    C  
ATOM   1596  SG  CYS A 844      39.964  22.416   7.696  1.00 19.08      A    S  
ATOM   1597  N   VAL A 845      40.459  19.295  11.574  1.00 17.28      A    N  
ATOM   1598  CA  VAL A 845      40.272  17.908  11.995  1.00 17.24      A    C  
ATOM   1599  C   VAL A 845      40.060  17.809  13.496  1.00 16.93      A    C  
ATOM   1600  O   VAL A 845      40.853  18.295  14.280  1.00 17.01      A    O  
ATOM   1601  CB  VAL A 845      41.426  16.965  11.474  1.00 16.96      A    C  
ATOM   1602  CG1 VAL A 845      42.811  17.580  11.703  1.00 17.24      A    C  
ATOM   1603  CG2 VAL A 845      41.348  15.581  12.105  1.00 17.18      A    C  
ATOM   1604  N   TYR A 846      38.963  17.194  13.885  1.00 17.33      A    N  
ATOM   1605  CA  TYR A 846      38.735  16.879  15.289  1.00 18.07      A    C  
ATOM   1606  C   TYR A 846      38.880  15.383  15.448  1.00 18.13      A    C  
ATOM   1607  O   TYR A 846      38.483  14.595  14.563  1.00 17.82      A    O  
ATOM   1608  CB  TYR A 846      37.343  17.334  15.750  1.00 18.28      A    C  
ATOM   1609  CG  TYR A 846      37.012  18.758  15.344  1.00 19.85      A    C  
ATOM   1610  CD1 TYR A 846      36.922  19.116  13.993  1.00 20.78      A    C  
ATOM   1611  CD2 TYR A 846      36.824  19.752  16.305  1.00 20.31      A    C  
ATOM   1612  CE1 TYR A 846      36.644  20.414  13.615  1.00 22.42      A    C  
ATOM   1613  CE2 TYR A 846      36.542  21.063  15.938  1.00 22.15      A    C  
ATOM   1614  CZ  TYR A 846      36.452  21.382  14.594  1.00 24.02      A    C  
ATOM   1615  OH  TYR A 846      36.181  22.670  14.210  1.00 26.62      A    O  
ATOM   1616  N   THR A 847      39.464  15.002  16.579  1.00 18.08      A    N  
ATOM   1617  CA  THR A 847      39.671  13.597  16.911  1.00 18.11      A    C  
ATOM   1618  C   THR A 847      39.331  13.378  18.355  1.00 17.32      A    C  
ATOM   1619  O   THR A 847      38.932  14.310  19.025  1.00 17.05      A    O  
ATOM   1620  CB  THR A 847      41.124  13.222  16.687  1.00 18.53      A    C  
ATOM   1621  CG2 THR A 847      41.350  12.785  15.220  1.00 18.64      A    C  
ATOM   1622  OG1 THR A 847      41.945  14.387  16.885  1.00 19.10      A    O  
ATOM   1623  N   PHE A 848      39.495  12.152  18.841  1.00 17.16      A    N  
ATOM   1624  CA  PHE A 848      39.272  11.875  20.261  1.00 16.93      A    C  
ATOM   1625  C   PHE A 848      40.194  12.693  21.138  1.00 17.09      A    C  
ATOM   1626  O   PHE A 848      39.798  13.177  22.190  1.00 16.81      A    O  
ATOM   1627  CB  PHE A 848      39.467  10.400  20.576  1.00 16.88      A    C  
ATOM   1628  CG  PHE A 848      38.370   9.533  20.076  1.00 16.16      A    C  
ATOM   1629  CD1 PHE A 848      37.094   9.640  20.611  1.00 14.26      A    C  
ATOM   1630  CD2 PHE A 848      38.608   8.621  19.060  1.00 14.99      A    C  
ATOM   1631  CE1 PHE A 848      36.079   8.867  20.145  1.00 14.03      A    C  
ATOM   1632  CE2 PHE A 848      37.599   7.836  18.598  1.00 14.89      A    C  
ATOM   1633  CZ  PHE A 848      36.322   7.962  19.139  1.00 14.12      A    C  
ATOM   1634  N   GLU A 849      41.426  12.866  20.689  1.00 17.55      A    N  
ATOM   1635  CA  GLU A 849      42.399  13.581  21.478  1.00 18.26      A    C  
ATOM   1636  C   GLU A 849      42.318  15.098  21.254  1.00 18.24      A    C  
ATOM   1637  O   GLU A 849      43.155  15.846  21.731  1.00 18.86      A    O  
ATOM   1638  CB  GLU A 849      43.794  13.020  21.231  1.00 18.48      A    C  
ATOM   1639  CG  GLU A 849      44.133  12.877  19.754  1.00 20.15      A    C  
ATOM   1640  CD  GLU A 849      43.735  11.531  19.159  1.00 21.81      A    C  
ATOM   1641  OE1 GLU A 849      44.580  10.601  19.126  1.00 21.90      A    O  
ATOM   1642  OE2 GLU A 849      42.575  11.412  18.709  1.00 23.36      A    O1-
ATOM   1643  N   SER A 850      41.291  15.558  20.558  1.00 18.12      A    N  
ATOM   1644  CA  SER A 850      41.059  16.980  20.435  1.00 18.05      A    C  
ATOM   1645  C   SER A 850      40.061  17.537  21.439  1.00 17.98      A    C  
ATOM   1646  O   SER A 850      40.059  18.726  21.711  1.00 17.84      A    O  
ATOM   1647  CB  SER A 850      40.597  17.311  19.045  1.00 18.39      A    C  
ATOM   1648  OG  SER A 850      40.891  18.669  18.787  1.00 21.24      A    O  
ATOM   1649  N   ASP A 851      39.187  16.688  21.972  1.00 18.30      A    N  
ATOM   1650  CA  ASP A 851      38.394  17.061  23.137  1.00 18.24      A    C  
ATOM   1651  C   ASP A 851      39.370  17.135  24.294  1.00 17.95      A    C  
ATOM   1652  O   ASP A 851      39.222  17.937  25.198  1.00 17.69      A    O  
ATOM   1653  CB  ASP A 851      37.307  16.034  23.427  1.00 18.53      A    C  
ATOM   1654  CG  ASP A 851      36.069  16.192  22.534  1.00 20.86      A    C  
ATOM   1655  OD1 ASP A 851      35.245  15.257  22.518  1.00 22.69      A    O  
ATOM   1656  OD2 ASP A 851      35.807  17.197  21.825  1.00 24.67      A    O1-
ATOM   1657  N   VAL A 852      40.399  16.297  24.251  1.00 18.03      A    N  
ATOM   1658  CA  VAL A 852      41.430  16.353  25.270  1.00 17.57      A    C  
ATOM   1659  C   VAL A 852      42.033  17.745  25.346  1.00 17.74      A    C  
ATOM   1660  O   VAL A 852      42.142  18.304  26.451  1.00 18.88      A    O  
ATOM   1661  CB  VAL A 852      42.477  15.269  25.097  1.00 17.01      A    C  
ATOM   1662  CG1 VAL A 852      43.513  15.362  26.182  1.00 15.43      A    C  
ATOM   1663  CG2 VAL A 852      41.786  13.952  25.184  1.00 17.55      A    C  
ATOM   1664  N   TRP A 853      42.374  18.335  24.199  1.00 16.64      A    N  
ATOM   1665  CA  TRP A 853      42.865  19.691  24.223  1.00 15.45      A    C  
ATOM   1666  C   TRP A 853      41.877  20.575  25.007  1.00 15.29      A    C  
ATOM   1667  O   TRP A 853      42.256  21.262  25.951  1.00 14.59      A    O  
ATOM   1668  CB  TRP A 853      43.111  20.212  22.814  1.00 14.98      A    C  
ATOM   1669  CG  TRP A 853      43.571  21.670  22.792  1.00 15.26      A    C  
ATOM   1670  CD1 TRP A 853      42.816  22.790  23.078  1.00 14.30      A    C  
ATOM   1671  CD2 TRP A 853      44.879  22.152  22.487  1.00 14.83      A    C  
ATOM   1672  CE2 TRP A 853      44.847  23.569  22.596  1.00 14.87      A    C  
ATOM   1673  CE3 TRP A 853      46.074  21.537  22.106  1.00 13.36      A    C  
ATOM   1674  NE1 TRP A 853      43.580  23.924  22.968  1.00 14.24      A    N  
ATOM   1675  CZ2 TRP A 853      45.955  24.367  22.338  1.00 14.12      A    C  
ATOM   1676  CZ3 TRP A 853      47.162  22.324  21.860  1.00 14.25      A    C  
ATOM   1677  CH2 TRP A 853      47.100  23.733  21.972  1.00 14.44      A    C  
ATOM   1678  N   SER A 854      40.602  20.537  24.642  1.00 15.34      A    N  
ATOM   1679  CA  SER A 854      39.657  21.475  25.238  1.00 15.74      A    C  
ATOM   1680  C   SER A 854      39.495  21.279  26.719  1.00 16.16      A    C  
ATOM   1681  O   SER A 854      39.422  22.268  27.436  1.00 17.03      A    O  
ATOM   1682  CB  SER A 854      38.312  21.400  24.581  1.00 15.25      A    C  
ATOM   1683  OG  SER A 854      38.507  21.264  23.215  1.00 16.47      A    O  
ATOM   1684  N   TYR A 855      39.421  20.014  27.148  1.00 15.90      A    N  
ATOM   1685  CA  TYR A 855      39.481  19.609  28.544  1.00 15.45      A    C  
ATOM   1686  C   TYR A 855      40.633  20.265  29.279  1.00 15.97      A    C  
ATOM   1687  O   TYR A 855      40.527  20.549  30.467  1.00 16.28      A    O  
ATOM   1688  CB  TYR A 855      39.672  18.109  28.637  1.00 15.23      A    C  
ATOM   1689  CG  TYR A 855      39.799  17.631  30.044  1.00 13.55      A    C  
ATOM   1690  CD1 TYR A 855      38.670  17.340  30.814  1.00 12.12      A    C  
ATOM   1691  CD2 TYR A 855      41.044  17.503  30.630  1.00 13.27      A    C  
ATOM   1692  CE1 TYR A 855      38.787  16.906  32.133  1.00  9.87      A    C  
ATOM   1693  CE2 TYR A 855      41.177  17.063  31.946  1.00 11.70      A    C  
ATOM   1694  CZ  TYR A 855      40.054  16.765  32.689  1.00 10.05      A    C  
ATOM   1695  OH  TYR A 855      40.223  16.325  33.979  1.00  8.74      A    O  
ATOM   1696  N   GLY A 856      41.742  20.484  28.584  1.00 16.13      A    N  
ATOM   1697  CA  GLY A 856      42.824  21.271  29.146  1.00 16.71      A    C  
ATOM   1698  C   GLY A 856      42.440  22.731  29.392  1.00 16.86      A    C  
ATOM   1699  O   GLY A 856      42.557  23.227  30.511  1.00 17.54      A    O  
ATOM   1700  N   ILE A 857      41.975  23.426  28.359  1.00 16.66      A    N  
ATOM   1701  CA  ILE A 857      41.493  24.788  28.529  1.00 16.61      A    C  
ATOM   1702  C   ILE A 857      40.445  24.859  29.651  1.00 16.80      A    C  
ATOM   1703  O   ILE A 857      40.229  25.915  30.251  1.00 16.89      A    O  
ATOM   1704  CB  ILE A 857      40.936  25.319  27.188  1.00 16.54      A    C  
ATOM   1705  CG1 ILE A 857      42.054  25.330  26.134  1.00 17.02      A    C  
ATOM   1706  CG2 ILE A 857      40.295  26.707  27.345  1.00 15.20      A    C  
ATOM   1707  CD1 ILE A 857      43.246  26.268  26.448  1.00 15.88      A    C  
ATOM   1708  N   PHE A 858      39.822  23.713  29.944  1.00 16.74      A    N  
ATOM   1709  CA  PHE A 858      38.791  23.606  30.971  1.00 16.03      A    C  
ATOM   1710  C   PHE A 858      39.360  23.380  32.357  1.00 15.80      A    C  
ATOM   1711  O   PHE A 858      38.835  23.895  33.340  1.00 16.20      A    O  
ATOM   1712  CB  PHE A 858      37.815  22.510  30.651  1.00 15.44      A    C  
ATOM   1713  CG  PHE A 858      37.084  22.029  31.833  1.00 16.05      A    C  
ATOM   1714  CD1 PHE A 858      35.944  22.685  32.267  1.00 16.83      A    C  
ATOM   1715  CD2 PHE A 858      37.548  20.938  32.553  1.00 15.93      A    C  
ATOM   1716  CE1 PHE A 858      35.273  22.237  33.393  1.00 16.85      A    C  
ATOM   1717  CE2 PHE A 858      36.879  20.488  33.670  1.00 14.65      A    C  
ATOM   1718  CZ  PHE A 858      35.741  21.132  34.084  1.00 15.54      A    C  
ATOM   1719  N   LEU A 859      40.421  22.601  32.451  1.00 15.53      A    N  
ATOM   1720  CA  LEU A 859      41.163  22.549  33.701  1.00 15.34      A    C  
ATOM   1721  C   LEU A 859      41.705  23.932  34.000  1.00 15.23      A    C  
ATOM   1722  O   LEU A 859      41.741  24.344  35.164  1.00 15.56      A    O  
ATOM   1723  CB  LEU A 859      42.314  21.544  33.644  1.00 15.51      A    C  
ATOM   1724  CG  LEU A 859      42.011  20.055  33.528  1.00 14.10      A    C  
ATOM   1725  CD1 LEU A 859      43.318  19.326  33.609  1.00 14.07      A    C  
ATOM   1726  CD2 LEU A 859      41.090  19.626  34.627  1.00 13.09      A    C  
ATOM   1727  N   TRP A 860      42.118  24.647  32.947  1.00 14.79      A    N  
ATOM   1728  CA  TRP A 860      42.517  26.054  33.085  1.00 14.29      A    C  
ATOM   1729  C   TRP A 860      41.380  26.942  33.613  1.00 13.95      A    C  
ATOM   1730  O   TRP A 860      41.584  27.781  34.451  1.00 13.71      A    O  
ATOM   1731  CB  TRP A 860      43.135  26.632  31.786  1.00 14.27      A    C  
ATOM   1732  CG  TRP A 860      43.891  27.913  32.065  1.00 13.00      A    C  
ATOM   1733  CD1 TRP A 860      45.210  28.034  32.402  1.00 12.26      A    C  
ATOM   1734  CD2 TRP A 860      43.349  29.237  32.087  1.00 11.51      A    C  
ATOM   1735  CE2 TRP A 860      44.391  30.113  32.451  1.00 12.05      A    C  
ATOM   1736  CE3 TRP A 860      42.085  29.775  31.842  1.00  9.30      A    C  
ATOM   1737  NE1 TRP A 860      45.517  29.353  32.642  1.00 12.60      A    N  
ATOM   1738  CZ2 TRP A 860      44.204  31.488  32.565  1.00 10.61      A    C  
ATOM   1739  CZ3 TRP A 860      41.907  31.129  31.966  1.00  9.17      A    C  
ATOM   1740  CH2 TRP A 860      42.953  31.970  32.320  1.00  8.67      A    C  
ATOM   1741  N   GLU A 861      40.178  26.755  33.117  1.00 14.33      A    N  
ATOM   1742  CA  GLU A 861      39.070  27.564  33.572  1.00 14.76      A    C  
ATOM   1743  C   GLU A 861      38.722  27.240  35.025  1.00 14.81      A    C  
ATOM   1744  O   GLU A 861      38.368  28.131  35.809  1.00 14.36      A    O  
ATOM   1745  CB  GLU A 861      37.873  27.282  32.699  1.00 14.91      A    C  
ATOM   1746  CG  GLU A 861      38.048  27.746  31.281  1.00 16.19      A    C  
ATOM   1747  CD  GLU A 861      36.745  27.721  30.538  1.00 17.35      A    C  
ATOM   1748  OE1 GLU A 861      35.908  28.616  30.737  1.00 19.12      A    O  
ATOM   1749  OE2 GLU A 861      36.553  26.784  29.769  1.00 19.14      A    O1-
ATOM   1750  N   LEU A 862      38.824  25.951  35.350  1.00 14.83      A    N  
ATOM   1751  CA  LEU A 862      38.452  25.386  36.643  1.00 14.67      A    C  
ATOM   1752  C   LEU A 862      39.296  25.960  37.769  1.00 14.49      A    C  
ATOM   1753  O   LEU A 862      38.791  26.371  38.816  1.00 14.16      A    O  
ATOM   1754  CB  LEU A 862      38.659  23.872  36.595  1.00 14.55      A    C  
ATOM   1755  CG  LEU A 862      37.839  22.990  37.514  1.00 14.29      A    C  
ATOM   1756  CD1 LEU A 862      36.391  23.265  37.272  1.00 15.17      A    C  
ATOM   1757  CD2 LEU A 862      38.142  21.555  37.209  1.00 12.63      A    C  
ATOM   1758  N   PHE A 863      40.593  25.998  37.522  1.00 14.30      A    N  
ATOM   1759  CA  PHE A 863      41.550  26.278  38.564  1.00 14.17      A    C  
ATOM   1760  C   PHE A 863      41.900  27.741  38.654  1.00 14.24      A    C  
ATOM   1761  O   PHE A 863      42.489  28.190  39.641  1.00 14.44      A    O  
ATOM   1762  CB  PHE A 863      42.764  25.390  38.366  1.00 13.89      A    C  
ATOM   1763  CG  PHE A 863      42.519  23.979  38.804  1.00 13.15      A    C  
ATOM   1764  CD1 PHE A 863      42.317  22.970  37.864  1.00 10.98      A    C  
ATOM   1765  CD2 PHE A 863      42.449  23.669  40.171  1.00 12.18      A    C  
ATOM   1766  CE1 PHE A 863      42.067  21.680  38.261  1.00  9.15      A    C  
ATOM   1767  CE2 PHE A 863      42.214  22.381  40.587  1.00 11.45      A    C  
ATOM   1768  CZ  PHE A 863      42.010  21.376  39.618  1.00 11.15      A    C  
ATOM   1769  N   SER A 864      41.501  28.491  37.633  1.00 14.14      A    N  
ATOM   1770  CA  SER A 864      41.628  29.938  37.667  1.00 14.52      A    C  
ATOM   1771  C   SER A 864      40.370  30.538  38.285  1.00 14.83      A    C  
ATOM   1772  O   SER A 864      40.184  31.756  38.303  1.00 15.05      A    O  
ATOM   1773  CB  SER A 864      41.915  30.506  36.272  1.00 14.33      A    C  
ATOM   1774  OG  SER A 864      40.869  30.239  35.382  1.00 13.89      A    O  
ATOM   1775  N   LEU A 865      39.524  29.655  38.812  1.00 14.85      A    N  
ATOM   1776  CA  LEU A 865      38.241  30.024  39.375  1.00 14.42      A    C  
ATOM   1777  C   LEU A 865      37.385  30.838  38.399  1.00 14.10      A    C  
ATOM   1778  O   LEU A 865      36.668  31.766  38.765  1.00 14.17      A    O  
ATOM   1779  CB  LEU A 865      38.438  30.708  40.719  1.00 14.81      A    C  
ATOM   1780  CG  LEU A 865      39.126  29.804  41.740  1.00 14.66      A    C  
ATOM   1781  CD1 LEU A 865      39.656  30.645  42.877  1.00 14.31      A    C  
ATOM   1782  CD2 LEU A 865      38.188  28.716  42.250  1.00 14.47      A    C  
ATOM   1783  N   GLY A 866      37.468  30.462  37.137  1.00 13.83      A    N  
ATOM   1784  CA  GLY A 866      36.471  30.880  36.187  1.00 14.29      A    C  
ATOM   1785  C   GLY A 866      36.893  31.976  35.263  1.00 14.61      A    C  
ATOM   1786  O   GLY A 866      36.039  32.676  34.740  1.00 14.10      A    O  
ATOM   1787  N   SER A 867      38.201  32.120  35.063  1.00 15.21      A    N  
ATOM   1788  CA  SER A 867      38.701  33.122  34.159  1.00 16.04      A    C  
ATOM   1789  C   SER A 867      38.435  32.725  32.716  1.00 16.53      A    C  
ATOM   1790  O   SER A 867      38.255  31.556  32.382  1.00 16.58      A    O  
ATOM   1791  CB  SER A 867      40.187  33.369  34.388  1.00 16.55      A    C  
ATOM   1792  OG  SER A 867      40.752  34.149  33.331  1.00 17.43      A    O  
ATOM   1793  N   SER A 868      38.368  33.731  31.864  1.00 17.31      A    N  
ATOM   1794  CA  SER A 868      38.311  33.523  30.430  1.00 17.74      A    C  
ATOM   1795  C   SER A 868      39.726  33.131  29.926  1.00 17.67      A    C  
ATOM   1796  O   SER A 868      40.723  33.662  30.408  1.00 17.39      A    O  
ATOM   1797  CB  SER A 868      37.777  34.794  29.762  1.00 17.26      A    C  
ATOM   1798  OG  SER A 868      37.363  34.528  28.441  1.00 19.74      A    O  
ATOM   1799  N   PRO A 869      39.820  32.178  28.995  1.00 17.90      A    N  
ATOM   1800  CA  PRO A 869      41.108  31.759  28.458  1.00 18.03      A    C  
ATOM   1801  C   PRO A 869      41.659  32.882  27.628  1.00 18.25      A    C  
ATOM   1802  O   PRO A 869      40.870  33.527  26.916  1.00 19.31      A    O  
ATOM   1803  CB  PRO A 869      40.718  30.636  27.513  1.00 18.20      A    C  
ATOM   1804  CG  PRO A 869      39.450  30.207  27.982  1.00 17.79      A    C  
ATOM   1805  CD  PRO A 869      38.732  31.436  28.347  1.00 17.96      A    C  
ATOM   1806  N   TYR A 870      42.972  33.077  27.692  1.00 17.63      A    N  
ATOM   1807  CA  TYR A 870      43.683  34.141  26.989  1.00 17.11      A    C  
ATOM   1808  C   TYR A 870      42.935  35.447  27.147  1.00 17.18      A    C  
ATOM   1809  O   TYR A 870      42.405  35.979  26.173  1.00 18.05      A    O  
ATOM   1810  CB  TYR A 870      43.928  33.789  25.518  1.00 16.52      A    C  
ATOM   1811  CG  TYR A 870      44.325  32.345  25.309  1.00 16.68      A    C  
ATOM   1812  CD1 TYR A 870      43.430  31.442  24.759  1.00 18.58      A    C  
ATOM   1813  CD2 TYR A 870      45.582  31.870  25.688  1.00 16.88      A    C  
ATOM   1814  CE1 TYR A 870      43.767  30.109  24.567  1.00 18.73      A    C  
ATOM   1815  CE2 TYR A 870      45.937  30.537  25.488  1.00 16.41      A    C  
ATOM   1816  CZ  TYR A 870      45.020  29.666  24.928  1.00 17.65      A    C  
ATOM   1817  OH  TYR A 870      45.317  28.352  24.716  1.00 16.57      A    O  
ATOM   1818  N   PRO A 871      42.900  35.968  28.375  1.00 16.80      A    N  
ATOM   1819  CA  PRO A 871      42.078  37.136  28.682  1.00 16.13      A    C  
ATOM   1820  C   PRO A 871      42.650  38.360  28.027  1.00 15.71      A    C  
ATOM   1821  O   PRO A 871      43.821  38.679  28.197  1.00 15.58      A    O  
ATOM   1822  CB  PRO A 871      42.174  37.273  30.209  1.00 16.06      A    C  
ATOM   1823  CG  PRO A 871      43.225  36.379  30.658  1.00 16.16      A    C  
ATOM   1824  CD  PRO A 871      43.684  35.517  29.537  1.00 16.86      A    C  
ATOM   1825  N   GLY A 872      41.807  39.034  27.265  1.00 15.44      A    N  
ATOM   1826  CA  GLY A 872      42.144  40.332  26.728  1.00 15.11      A    C  
ATOM   1827  C   GLY A 872      42.603  40.106  25.321  1.00 14.88      A    C  
ATOM   1828  O   GLY A 872      42.763  41.069  24.557  1.00 14.71      A    O  
ATOM   1829  N   MET A 873      42.797  38.820  24.994  1.00 14.62      A    N  
ATOM   1830  CA  MET A 873      43.382  38.406  23.721  1.00 14.29      A    C  
ATOM   1831  C   MET A 873      42.344  38.096  22.647  1.00 14.36      A    C  
ATOM   1832  O   MET A 873      41.646  37.088  22.735  1.00 14.40      A    O  
ATOM   1833  CB  MET A 873      44.363  37.246  23.885  1.00 13.85      A    C  
ATOM   1834  CG  MET A 873      45.585  37.470  23.031  1.00 13.13      A    C  
ATOM   1835  SD  MET A 873      46.494  36.033  22.480  1.00 11.90      A    S  
ATOM   1836  CE  MET A 873      47.703  36.898  21.394  1.00 12.95      A    C  
ATOM   1837  N   PRO A 874      42.237  38.971  21.644  1.00 14.25      A    N  
ATOM   1838  CA  PRO A 874      41.346  38.733  20.511  1.00 14.07      A    C  
ATOM   1839  C   PRO A 874      41.827  37.568  19.664  1.00 13.94      A    C  
ATOM   1840  O   PRO A 874      43.030  37.290  19.585  1.00 14.52      A    O  
ATOM   1841  CB  PRO A 874      41.432  40.041  19.726  1.00 14.30      A    C  
ATOM   1842  CG  PRO A 874      42.723  40.647  20.130  1.00 14.20      A    C  
ATOM   1843  CD  PRO A 874      42.936  40.264  21.531  1.00 14.10      A    C  
ATOM   1844  N   VAL A 875      40.887  36.873  19.047  1.00 13.42      A    N  
ATOM   1845  CA  VAL A 875      41.251  35.800  18.141  1.00 12.72      A    C  
ATOM   1846  C   VAL A 875      41.499  36.397  16.753  1.00 12.77      A    C  
ATOM   1847  O   VAL A 875      40.575  36.847  16.053  1.00 12.79      A    O  
ATOM   1848  CB  VAL A 875      40.205  34.666  18.153  1.00 12.78      A    C  
ATOM   1849  CG1 VAL A 875      40.231  33.866  16.852  1.00 11.54      A    C  
ATOM   1850  CG2 VAL A 875      40.420  33.771  19.381  1.00 11.53      A    C  
ATOM   1851  N   ASP A 876      42.782  36.450  16.411  1.00 12.51      A    N  
ATOM   1852  CA  ASP A 876      43.255  36.830  15.092  1.00 12.10      A    C  
ATOM   1853  C   ASP A 876      44.609  36.168  14.887  1.00 11.60      A    C  
ATOM   1854  O   ASP A 876      45.021  35.339  15.686  1.00 11.56      A    O  
ATOM   1855  CB  ASP A 876      43.368  38.353  14.979  1.00 12.41      A    C  
ATOM   1856  CG  ASP A 876      43.989  38.999  16.225  1.00 13.46      A    C  
ATOM   1857  OD1 ASP A 876      43.840  40.242  16.409  1.00 13.58      A    O  
ATOM   1858  OD2 ASP A 876      44.641  38.342  17.069  1.00 14.02      A    O1-
ATOM   1859  N   SER A 877      45.302  36.548  13.820  1.00 11.61      A    N  
ATOM   1860  CA  SER A 877      46.621  36.014  13.478  1.00 10.99      A    C  
ATOM   1861  C   SER A 877      47.613  35.974  14.649  1.00 10.86      A    C  
ATOM   1862  O   SER A 877      48.426  35.063  14.711  1.00 11.18      A    O  
ATOM   1863  CB  SER A 877      47.224  36.804  12.330  1.00 10.62      A    C  
ATOM   1864  OG  SER A 877      47.249  38.178  12.646  1.00 10.41      A    O  
ATOM   1865  N   LYS A 878      47.539  36.939  15.569  1.00 10.37      A    N  
ATOM   1866  CA  LYS A 878      48.460  37.001  16.704  1.00  9.81      A    C  
ATOM   1867  C   LYS A 878      48.183  35.878  17.664  1.00  9.50      A    C  
ATOM   1868  O   LYS A 878      49.109  35.312  18.239  1.00  9.85      A    O  
ATOM   1869  CB  LYS A 878      48.366  38.335  17.426  1.00  9.69      A    C  
ATOM   1870  CG  LYS A 878      49.275  39.384  16.853  1.00 10.88      A    C  
ATOM   1871  CD  LYS A 878      48.815  40.776  17.258  1.00 14.94      A    C  
ATOM   1872  CE  LYS A 878      47.957  41.443  16.170  1.00 16.99      A    C  
ATOM   1873  NZ  LYS A 878      48.197  42.923  16.034  1.00 17.45      A    N1+
ATOM   1874  N   PHE A 879      46.907  35.548  17.826  1.00  9.14      A    N  
ATOM   1875  CA  PHE A 879      46.516  34.424  18.647  1.00  8.89      A    C  
ATOM   1876  C   PHE A 879      46.822  33.082  17.952  1.00  9.33      A    C  
ATOM   1877  O   PHE A 879      47.261  32.117  18.604  1.00  9.37      A    O  
ATOM   1878  CB  PHE A 879      45.038  34.491  19.046  1.00  8.70      A    C  
ATOM   1879  CG  PHE A 879      44.538  33.211  19.636  1.00  7.83      A    C  
ATOM   1880  CD1 PHE A 879      43.947  32.244  18.833  1.00  6.52      A    C  
ATOM   1881  CD2 PHE A 879      44.716  32.946  20.978  1.00  8.40      A    C  
ATOM   1882  CE1 PHE A 879      43.513  31.048  19.355  1.00  7.31      A    C  
ATOM   1883  CE2 PHE A 879      44.288  31.733  21.529  1.00  9.94      A    C  
ATOM   1884  CZ  PHE A 879      43.680  30.780  20.717  1.00  9.12      A    C  
ATOM   1885  N   TYR A 880      46.581  33.004  16.641  1.00  8.83      A    N  
ATOM   1886  CA  TYR A 880      46.785  31.747  15.938  1.00  8.36      A    C  
ATOM   1887  C   TYR A 880      48.244  31.375  15.977  1.00  8.80      A    C  
ATOM   1888  O   TYR A 880      48.597  30.214  16.178  1.00  8.86      A    O  
ATOM   1889  CB  TYR A 880      46.270  31.820  14.502  1.00  7.74      A    C  
ATOM   1890  CG  TYR A 880      44.773  31.869  14.410  1.00  6.16      A    C  
ATOM   1891  CD1 TYR A 880      44.137  32.720  13.512  1.00  5.64      A    C  
ATOM   1892  CD2 TYR A 880      43.988  31.083  15.251  1.00  5.88      A    C  
ATOM   1893  CE1 TYR A 880      42.757  32.769  13.445  1.00  6.92      A    C  
ATOM   1894  CE2 TYR A 880      42.610  31.120  15.208  1.00  5.17      A    C  
ATOM   1895  CZ  TYR A 880      41.995  31.953  14.306  1.00  6.47      A    C  
ATOM   1896  OH  TYR A 880      40.629  31.954  14.253  1.00  5.39      A    O  
ATOM   1897  N   LYS A 881      49.083  32.388  15.815  1.00  9.46      A    N  
ATOM   1898  CA  LYS A 881      50.518  32.216  15.721  1.00 10.19      A    C  
ATOM   1899  C   LYS A 881      51.092  31.836  17.066  1.00 10.83      A    C  
ATOM   1900  O   LYS A 881      52.026  31.051  17.111  1.00 11.09      A    O  
ATOM   1901  CB  LYS A 881      51.165  33.476  15.151  1.00 10.08      A    C  
ATOM   1902  CG  LYS A 881      52.587  33.368  14.676  1.00 10.88      A    C  
ATOM   1903  CD  LYS A 881      53.245  34.754  14.770  1.00 14.54      A    C  
ATOM   1904  CE  LYS A 881      54.549  34.856  13.952  1.00 16.42      A    C  
ATOM   1905  NZ  LYS A 881      55.229  36.199  14.084  1.00 14.96      A    N1+
ATOM   1906  N   MET A 882      50.542  32.351  18.166  1.00 11.90      A    N  
ATOM   1907  CA  MET A 882      51.082  31.942  19.467  1.00 13.26      A    C  
ATOM   1908  C   MET A 882      50.737  30.500  19.833  1.00 13.51      A    C  
ATOM   1909  O   MET A 882      51.518  29.840  20.509  1.00 14.02      A    O  
ATOM   1910  CB  MET A 882      50.788  32.927  20.598  1.00 13.41      A    C  
ATOM   1911  CG  MET A 882      49.358  33.096  20.927  1.00 15.81      A    C  
ATOM   1912  SD  MET A 882      49.047  32.920  22.701  1.00 19.79      A    S  
ATOM   1913  CE  MET A 882      49.708  34.458  23.253  1.00 20.30      A    C  
ATOM   1914  N   ILE A 883      49.597  30.006  19.343  1.00 13.73      A    N  
ATOM   1915  CA  ILE A 883      49.239  28.593  19.439  1.00 13.16      A    C  
ATOM   1916  C   ILE A 883      50.170  27.711  18.607  1.00 13.29      A    C  
ATOM   1917  O   ILE A 883      50.739  26.758  19.132  1.00 13.17      A    O  
ATOM   1918  CB  ILE A 883      47.746  28.373  19.098  1.00 12.89      A    C  
ATOM   1919  CG1 ILE A 883      46.852  28.954  20.191  1.00 11.96      A    C  
ATOM   1920  CG2 ILE A 883      47.407  26.900  18.937  1.00 13.35      A    C  
ATOM   1921  CD1 ILE A 883      47.297  28.688  21.585  1.00 11.52      A    C  
ATOM   1922  N   LYS A 884      50.361  28.036  17.337  1.00 13.95      A    N  
ATOM   1923  CA  LYS A 884      51.232  27.220  16.479  1.00 15.01      A    C  
ATOM   1924  C   LYS A 884      52.672  27.131  17.003  1.00 15.18      A    C  
ATOM   1925  O   LYS A 884      53.216  26.033  17.193  1.00 15.20      A    O  
ATOM   1926  CB  LYS A 884      51.211  27.707  15.033  1.00 14.94      A    C  
ATOM   1927  CG  LYS A 884      52.016  26.828  14.079  1.00 17.44      A    C  
ATOM   1928  CD  LYS A 884      51.106  25.922  13.235  1.00 20.83      A    C  
ATOM   1929  CE  LYS A 884      51.895  24.873  12.403  1.00 20.45      A    C  
ATOM   1930  NZ  LYS A 884      51.012  23.808  11.831  1.00 18.48      A    N1+
ATOM   1931  N   GLU A 885      53.274  28.286  17.249  1.00 15.59      A    N  
ATOM   1932  CA  GLU A 885      54.624  28.336  17.785  1.00 16.30      A    C  
ATOM   1933  C   GLU A 885      54.709  27.728  19.198  1.00 16.01      A    C  
ATOM   1934  O   GLU A 885      55.779  27.685  19.785  1.00 16.22      A    O  
ATOM   1935  CB  GLU A 885      55.175  29.773  17.751  1.00 16.57      A    C  
ATOM   1936  CG  GLU A 885      55.764  30.195  16.405  1.00 19.31      A    C  
ATOM   1937  CD  GLU A 885      55.901  31.723  16.233  1.00 23.05      A    C  
ATOM   1938  OE1 GLU A 885      55.324  32.477  17.073  1.00 24.00      A    O  
ATOM   1939  OE2 GLU A 885      56.584  32.176  15.256  1.00 21.60      A    O1-
ATOM   1940  N   GLY A 886      53.586  27.275  19.750  1.00 15.85      A    N  
ATOM   1941  CA  GLY A 886      53.615  26.398  20.919  1.00 15.59      A    C  
ATOM   1942  C   GLY A 886      53.445  27.003  22.302  1.00 15.13      A    C  
ATOM   1943  O   GLY A 886      53.689  26.341  23.314  1.00 15.04      A    O  
ATOM   1944  N   PHE A 887      53.026  28.259  22.338  1.00 14.54      A    N  
ATOM   1945  CA  PHE A 887      52.867  28.988  23.575  1.00 14.15      A    C  
ATOM   1946  C   PHE A 887      51.565  28.565  24.262  1.00 14.30      A    C  
ATOM   1947  O   PHE A 887      50.556  28.281  23.618  1.00 15.05      A    O  
ATOM   1948  CB  PHE A 887      52.868  30.502  23.301  1.00 14.16      A    C  
ATOM   1949  CG  PHE A 887      54.170  31.031  22.760  1.00 14.04      A    C  
ATOM   1950  CD1 PHE A 887      54.399  31.097  21.385  1.00 13.53      A    C  
ATOM   1951  CD2 PHE A 887      55.162  31.490  23.616  1.00 13.48      A    C  
ATOM   1952  CE1 PHE A 887      55.608  31.603  20.869  1.00 13.38      A    C  
ATOM   1953  CE2 PHE A 887      56.378  31.992  23.097  1.00 13.76      A    C  
ATOM   1954  CZ  PHE A 887      56.595  32.054  21.727  1.00 12.46      A    C  
ATOM   1955  N   ARG A 888      51.580  28.533  25.580  1.00 13.80      A    N  
ATOM   1956  CA  ARG A 888      50.435  28.098  26.326  1.00 13.64      A    C  
ATOM   1957  C   ARG A 888      50.312  28.953  27.568  1.00 13.96      A    C  
ATOM   1958  O   ARG A 888      51.249  29.657  27.930  1.00 13.69      A    O  
ATOM   1959  CB  ARG A 888      50.605  26.639  26.737  1.00 13.62      A    C  
ATOM   1960  CG  ARG A 888      50.971  25.705  25.603  1.00 13.88      A    C  
ATOM   1961  CD  ARG A 888      49.840  25.453  24.665  1.00 14.67      A    C  
ATOM   1962  NE  ARG A 888      50.129  24.415  23.690  1.00 13.84      A    N  
ATOM   1963  CZ  ARG A 888      50.419  24.663  22.428  1.00 14.83      A    C  
ATOM   1964  NH1 ARG A 888      50.492  25.920  21.987  1.00 14.00      A    N1+
ATOM   1965  NH2 ARG A 888      50.644  23.655  21.599  1.00 15.72      A    N  
ATOM   1966  N   MET A 889      49.158  28.840  28.230  1.00 13.94      A    N  
ATOM   1967  CA  MET A 889      48.859  29.522  29.459  1.00 13.83      A    C  
ATOM   1968  C   MET A 889      49.666  29.011  30.641  1.00 14.71      A    C  
ATOM   1969  O   MET A 889      50.052  27.839  30.716  1.00 14.52      A    O  
ATOM   1970  CB  MET A 889      47.400  29.325  29.763  1.00 13.86      A    C  
ATOM   1971  CG  MET A 889      46.499  29.878  28.708  1.00 14.96      A    C  
ATOM   1972  SD  MET A 889      44.848  30.230  29.290  1.00 14.47      A    S  
ATOM   1973  CE  MET A 889      43.914  28.849  28.556  1.00 15.62      A    C  
ATOM   1974  N   LEU A 890      49.902  29.912  31.586  1.00 15.45      A    N  
ATOM   1975  CA  LEU A 890      50.566  29.575  32.830  1.00 15.73      A    C  
ATOM   1976  C   LEU A 890      49.574  28.936  33.796  1.00 15.83      A    C  
ATOM   1977  O   LEU A 890      48.363  29.136  33.664  1.00 16.13      A    O  
ATOM   1978  CB  LEU A 890      51.193  30.821  33.461  1.00 15.88      A    C  
ATOM   1979  CG  LEU A 890      51.119  32.160  32.731  1.00 16.20      A    C  
ATOM   1980  CD1 LEU A 890      49.663  32.693  32.754  1.00 18.58      A    C  
ATOM   1981  CD2 LEU A 890      52.102  33.160  33.347  1.00 15.70      A    C  
ATOM   1982  N   SER A 891      50.101  28.166  34.752  1.00 15.72      A    N  
ATOM   1983  CA  SER A 891      49.342  27.655  35.874  1.00 15.45      A    C  
ATOM   1984  C   SER A 891      48.496  28.786  36.472  1.00 15.72      A    C  
ATOM   1985  O   SER A 891      48.980  29.904  36.680  1.00 15.44      A    O  
ATOM   1986  CB  SER A 891      50.310  27.088  36.916  1.00 15.49      A    C  
ATOM   1987  OG  SER A 891      49.671  26.193  37.807  1.00 15.62      A    O  
ATOM   1988  N   PRO A 892      47.212  28.528  36.674  1.00 16.21      A    N  
ATOM   1989  CA  PRO A 892      46.392  29.361  37.559  1.00 16.63      A    C  
ATOM   1990  C   PRO A 892      46.916  29.349  38.994  1.00 16.71      A    C  
ATOM   1991  O   PRO A 892      47.411  28.336  39.476  1.00 16.45      A    O  
ATOM   1992  CB  PRO A 892      45.013  28.698  37.469  1.00 16.84      A    C  
ATOM   1993  CG  PRO A 892      44.998  28.042  36.105  1.00 16.31      A    C  
ATOM   1994  CD  PRO A 892      46.403  27.492  36.005  1.00 17.01      A    C  
ATOM   1995  N   GLU A 893      46.817  30.480  39.674  1.00 17.15      A    N  
ATOM   1996  CA  GLU A 893      47.394  30.577  40.997  1.00 17.56      A    C  
ATOM   1997  C   GLU A 893      46.802  29.544  41.955  1.00 17.35      A    C  
ATOM   1998  O   GLU A 893      47.341  29.341  43.025  1.00 17.49      A    O  
ATOM   1999  CB  GLU A 893      47.320  32.010  41.545  1.00 17.86      A    C  
ATOM   2000  CG  GLU A 893      45.940  32.530  41.940  1.00 20.35      A    C  
ATOM   2001  CD  GLU A 893      46.008  33.619  43.028  1.00 25.23      A    C  
ATOM   2002  OE1 GLU A 893      46.276  34.796  42.692  1.00 27.34      A    O  
ATOM   2003  OE2 GLU A 893      45.794  33.322  44.235  1.00 26.59      A    O1-
ATOM   2004  N   HIS A 894      45.732  28.858  41.556  1.00 17.01      A    N  
ATOM   2005  CA  HIS A 894      45.081  27.890  42.441  1.00 16.44      A    C  
ATOM   2006  C   HIS A 894      45.217  26.449  41.999  1.00 15.75      A    C  
ATOM   2007  O   HIS A 894      44.857  25.537  42.723  1.00 15.25      A    O  
ATOM   2008  CB  HIS A 894      43.623  28.257  42.645  1.00 16.52      A    C  
ATOM   2009  CG  HIS A 894      43.431  29.441  43.527  1.00 17.80      A    C  
ATOM   2010  CD2 HIS A 894      43.683  29.622  44.844  1.00 19.32      A    C  
ATOM   2011  ND1 HIS A 894      42.952  30.643  43.061  1.00 20.12      A    N  
ATOM   2012  CE1 HIS A 894      42.900  31.510  44.061  1.00 20.72      A    C  
ATOM   2013  NE2 HIS A 894      43.339  30.914  45.155  1.00 19.97      A    N  
ATOM   2014  N   ALA A 895      45.752  26.251  40.808  1.00 15.83      A    N  
ATOM   2015  CA  ALA A 895      46.058  24.915  40.292  1.00 16.05      A    C  
ATOM   2016  C   ALA A 895      47.244  24.281  41.015  1.00 16.28      A    C  
ATOM   2017  O   ALA A 895      48.279  24.928  41.232  1.00 16.89      A    O  
ATOM   2018  CB  ALA A 895      46.346  24.978  38.807  1.00 15.80      A    C  
ATOM   2019  N   PRO A 896      47.098  23.019  41.396  1.00 16.11      A    N  
ATOM   2020  CA  PRO A 896      48.212  22.254  41.954  1.00 15.96      A    C  
ATOM   2021  C   PRO A 896      49.160  21.853  40.841  1.00 15.69      A    C  
ATOM   2022  O   PRO A 896      48.738  21.877  39.704  1.00 15.06      A    O  
ATOM   2023  CB  PRO A 896      47.512  21.032  42.530  1.00 16.21      A    C  
ATOM   2024  CG  PRO A 896      46.071  21.414  42.565  1.00 15.82      A    C  
ATOM   2025  CD  PRO A 896      45.857  22.233  41.361  1.00 15.88      A    C  
ATOM   2026  N   ALA A 897      50.402  21.494  41.153  1.00 16.15      A    N  
ATOM   2027  CA  ALA A 897      51.367  21.155  40.107  1.00 16.80      A    C  
ATOM   2028  C   ALA A 897      50.897  20.068  39.105  1.00 17.37      A    C  
ATOM   2029  O   ALA A 897      51.031  20.245  37.899  1.00 17.29      A    O  
ATOM   2030  CB  ALA A 897      52.694  20.808  40.711  1.00 16.74      A    C  
ATOM   2031  N   GLU A 898      50.329  18.967  39.609  1.00 18.14      A    N  
ATOM   2032  CA  GLU A 898      49.869  17.829  38.780  1.00 18.83      A    C  
ATOM   2033  C   GLU A 898      48.711  18.142  37.834  1.00 18.99      A    C  
ATOM   2034  O   GLU A 898      48.544  17.502  36.802  1.00 19.24      A    O  
ATOM   2035  CB  GLU A 898      49.471  16.624  39.639  1.00 18.88      A    C  
ATOM   2036  CG  GLU A 898      49.885  16.702  41.098  1.00 20.44      A    C  
ATOM   2037  CD  GLU A 898      50.980  15.718  41.418  1.00 22.89      A    C  
ATOM   2038  OE1 GLU A 898      50.750  14.498  41.231  1.00 23.35      A    O  
ATOM   2039  OE2 GLU A 898      52.071  16.165  41.848  1.00 24.34      A    O1-
ATOM   2040  N   MET A 899      47.887  19.102  38.204  1.00 19.20      A    N  
ATOM   2041  CA  MET A 899      46.816  19.526  37.326  1.00 19.06      A    C  
ATOM   2042  C   MET A 899      47.363  20.414  36.214  1.00 18.72      A    C  
ATOM   2043  O   MET A 899      46.932  20.313  35.066  1.00 19.11      A    O  
ATOM   2044  CB  MET A 899      45.708  20.216  38.124  1.00 19.22      A    C  
ATOM   2045  CG  MET A 899      45.049  19.298  39.120  1.00 19.66      A    C  
ATOM   2046  SD  MET A 899      44.103  18.099  38.222  1.00 23.43      A    S  
ATOM   2047  CE  MET A 899      45.202  16.757  38.265  1.00 21.84      A    C  
ATOM   2048  N   TYR A 900      48.317  21.282  36.534  1.00 17.94      A    N  
ATOM   2049  CA  TYR A 900      48.955  22.030  35.469  1.00 17.07      A    C  
ATOM   2050  C   TYR A 900      49.636  21.053  34.542  1.00 16.67      A    C  
ATOM   2051  O   TYR A 900      49.455  21.123  33.347  1.00 16.19      A    O  
ATOM   2052  CB  TYR A 900      49.964  23.031  35.985  1.00 16.95      A    C  
ATOM   2053  CG  TYR A 900      50.470  23.954  34.903  1.00 16.40      A    C  
ATOM   2054  CD1 TYR A 900      49.611  24.446  33.917  1.00 14.98      A    C  
ATOM   2055  CD2 TYR A 900      51.805  24.343  34.867  1.00 15.70      A    C  
ATOM   2056  CE1 TYR A 900      50.069  25.290  32.930  1.00 13.81      A    C  
ATOM   2057  CE2 TYR A 900      52.262  25.199  33.887  1.00 15.07      A    C  
ATOM   2058  CZ  TYR A 900      51.387  25.666  32.922  1.00 14.04      A    C  
ATOM   2059  OH  TYR A 900      51.846  26.517  31.951  1.00 13.70      A    O  
ATOM   2060  N   ASP A 901      50.393  20.123  35.109  1.00 16.66      A    N  
ATOM   2061  CA  ASP A 901      51.055  19.089  34.325  1.00 16.74      A    C  
ATOM   2062  C   ASP A 901      50.090  18.375  33.333  1.00 16.35      A    C  
ATOM   2063  O   ASP A 901      50.378  18.273  32.148  1.00 16.19      A    O  
ATOM   2064  CB  ASP A 901      51.817  18.138  35.258  1.00 16.76      A    C  
ATOM   2065  CG  ASP A 901      53.024  18.818  35.929  1.00 18.61      A    C  
ATOM   2066  OD1 ASP A 901      53.289  20.010  35.614  1.00 19.58      A    O  
ATOM   2067  OD2 ASP A 901      53.775  18.245  36.770  1.00 19.61      A    O1-
ATOM   2068  N   ILE A 902      48.929  17.938  33.797  1.00 16.03      A    N  
ATOM   2069  CA  ILE A 902      47.954  17.372  32.881  1.00 15.97      A    C  
ATOM   2070  C   ILE A 902      47.547  18.363  31.771  1.00 15.71      A    C  
ATOM   2071  O   ILE A 902      47.757  18.077  30.598  1.00 15.72      A    O  
ATOM   2072  CB  ILE A 902      46.741  16.767  33.630  1.00 15.99      A    C  
ATOM   2073  CG1 ILE A 902      47.207  15.636  34.544  1.00 16.12      A    C  
ATOM   2074  CG2 ILE A 902      45.727  16.205  32.637  1.00 16.44      A    C  
ATOM   2075  CD1 ILE A 902      46.215  15.260  35.618  1.00 15.73      A    C  
ATOM   2076  N   MET A 903      46.982  19.517  32.131  1.00 15.78      A    N  
ATOM   2077  CA  MET A 903      46.719  20.592  31.154  1.00 15.19      A    C  
ATOM   2078  C   MET A 903      47.797  20.605  30.082  1.00 14.71      A    C  
ATOM   2079  O   MET A 903      47.515  20.381  28.920  1.00 15.27      A    O  
ATOM   2080  CB  MET A 903      46.703  21.979  31.801  1.00 15.14      A    C  
ATOM   2081  CG  MET A 903      45.532  22.319  32.677  1.00 15.11      A    C  
ATOM   2082  SD  MET A 903      45.841  23.941  33.408  1.00 16.00      A    S  
ATOM   2083  CE  MET A 903      45.703  23.511  35.058  1.00 16.57      A    C  
ATOM   2084  N   LYS A 904      49.040  20.838  30.475  1.00 14.08      A    N  
ATOM   2085  CA  LYS A 904      50.102  20.953  29.498  1.00 13.71      A    C  
ATOM   2086  C   LYS A 904      50.157  19.739  28.592  1.00 14.21      A    C  
ATOM   2087  O   LYS A 904      50.113  19.904  27.384  1.00 14.91      A    O  
ATOM   2088  CB  LYS A 904      51.452  21.239  30.141  1.00 13.48      A    C  
ATOM   2089  CG  LYS A 904      51.664  22.683  30.513  1.00 11.26      A    C  
ATOM   2090  CD  LYS A 904      52.705  22.763  31.571  1.00 10.03      A    C  
ATOM   2091  CE  LYS A 904      54.086  22.801  30.969  1.00 11.45      A    C  
ATOM   2092  NZ  LYS A 904      55.087  22.350  31.960  1.00  9.55      A    N1+
ATOM   2093  N   THR A 905      50.212  18.523  29.132  1.00 14.28      A    N  
ATOM   2094  CA  THR A 905      50.196  17.375  28.227  1.00 14.31      A    C  
ATOM   2095  C   THR A 905      48.926  17.354  27.364  1.00 14.45      A    C  
ATOM   2096  O   THR A 905      48.990  16.993  26.203  1.00 14.65      A    O  
ATOM   2097  CB  THR A 905      50.495  16.017  28.909  1.00 14.09      A    C  
ATOM   2098  CG2 THR A 905      51.669  16.128  29.838  1.00 13.00      A    C  
ATOM   2099  OG1 THR A 905      49.413  15.651  29.761  1.00 15.13      A    O  
ATOM   2100  N   CYS A 906      47.793  17.789  27.900  1.00 14.81      A    N  
ATOM   2101  CA  CYS A 906      46.618  17.999  27.059  1.00 15.50      A    C  
ATOM   2102  C   CYS A 906      46.868  19.023  25.951  1.00 15.78      A    C  
ATOM   2103  O   CYS A 906      46.228  18.950  24.907  1.00 16.16      A    O  
ATOM   2104  CB  CYS A 906      45.417  18.448  27.879  1.00 15.55      A    C  
ATOM   2105  SG  CYS A 906      44.770  17.201  29.002  1.00 17.73      A    S  
ATOM   2106  N   TRP A 907      47.782  19.975  26.166  1.00 15.62      A    N  
ATOM   2107  CA  TRP A 907      48.077  20.980  25.148  1.00 15.44      A    C  
ATOM   2108  C   TRP A 907      49.236  20.669  24.199  1.00 15.98      A    C  
ATOM   2109  O   TRP A 907      49.664  21.560  23.463  1.00 16.31      A    O  
ATOM   2110  CB  TRP A 907      48.327  22.341  25.774  1.00 15.06      A    C  
ATOM   2111  CG  TRP A 907      47.200  22.886  26.564  1.00 14.92      A    C  
ATOM   2112  CD1 TRP A 907      45.868  22.614  26.413  1.00 13.83      A    C  
ATOM   2113  CD2 TRP A 907      47.300  23.818  27.645  1.00 13.59      A    C  
ATOM   2114  CE2 TRP A 907      46.005  24.051  28.119  1.00 12.81      A    C  
ATOM   2115  CE3 TRP A 907      48.366  24.473  28.268  1.00 13.64      A    C  
ATOM   2116  NE1 TRP A 907      45.147  23.313  27.348  1.00 12.91      A    N  
ATOM   2117  CZ2 TRP A 907      45.744  24.910  29.174  1.00 13.58      A    C  
ATOM   2118  CZ3 TRP A 907      48.105  25.320  29.304  1.00 14.44      A    C  
ATOM   2119  CH2 TRP A 907      46.803  25.535  29.756  1.00 12.96      A    C  
ATOM   2120  N   ASP A 908      49.753  19.442  24.197  1.00 16.53      A    N  
ATOM   2121  CA  ASP A 908      50.834  19.085  23.271  1.00 17.12      A    C  
ATOM   2122  C   ASP A 908      50.445  19.402  21.832  1.00 16.95      A    C  
ATOM   2123  O   ASP A 908      49.320  19.145  21.405  1.00 16.63      A    O  
ATOM   2124  CB  ASP A 908      51.238  17.610  23.406  1.00 17.45      A    C  
ATOM   2125  CG  ASP A 908      52.641  17.335  22.863  1.00 19.61      A    C  
ATOM   2126  OD1 ASP A 908      53.534  16.946  23.649  1.00 22.68      A    O  
ATOM   2127  OD2 ASP A 908      52.964  17.484  21.664  1.00 21.79      A    O1-
ATOM   2128  N   ALA A 909      51.370  19.987  21.087  1.00 17.24      A    N  
ATOM   2129  CA  ALA A 909      51.104  20.256  19.683  1.00 17.85      A    C  
ATOM   2130  C   ALA A 909      50.777  18.934  18.930  1.00 18.38      A    C  
ATOM   2131  O   ALA A 909      49.757  18.835  18.236  1.00 18.74      A    O  
ATOM   2132  CB  ALA A 909      52.279  20.993  19.061  1.00 17.78      A    C  
ATOM   2133  N   ASP A 910      51.645  17.933  19.090  1.00 18.48      A    N  
ATOM   2134  CA  ASP A 910      51.401  16.566  18.652  1.00 18.51      A    C  
ATOM   2135  C   ASP A 910      50.146  15.967  19.289  1.00 19.14      A    C  
ATOM   2136  O   ASP A 910      50.152  15.675  20.494  1.00 19.60      A    O  
ATOM   2137  CB  ASP A 910      52.590  15.703  19.060  1.00 18.44      A    C  
ATOM   2138  CG  ASP A 910      52.699  14.430  18.253  1.00 17.54      A    C  
ATOM   2139  OD1 ASP A 910      51.638  13.909  17.838  1.00 14.87      A    O  
ATOM   2140  OD2 ASP A 910      53.817  13.896  17.994  1.00 16.49      A    O1-
ATOM   2141  N   PRO A 911      49.081  15.775  18.496  1.00 19.22      A    N  
ATOM   2142  CA  PRO A 911      47.865  15.091  18.954  1.00 18.81      A    C  
ATOM   2143  C   PRO A 911      48.124  13.730  19.611  1.00 18.58      A    C  
ATOM   2144  O   PRO A 911      47.482  13.406  20.613  1.00 18.63      A    O  
ATOM   2145  CB  PRO A 911      47.088  14.903  17.655  1.00 18.71      A    C  
ATOM   2146  CG  PRO A 911      47.469  16.068  16.869  1.00 18.75      A    C  
ATOM   2147  CD  PRO A 911      48.939  16.216  17.096  1.00 19.23      A    C  
ATOM   2148  N   LEU A 912      49.067  12.957  19.071  1.00 18.44      A    N  
ATOM   2149  CA  LEU A 912      49.368  11.613  19.591  1.00 17.82      A    C  
ATOM   2150  C   LEU A 912      50.229  11.550  20.871  1.00 17.18      A    C  
ATOM   2151  O   LEU A 912      50.534  10.468  21.350  1.00 17.38      A    O  
ATOM   2152  CB  LEU A 912      49.955  10.737  18.486  1.00 17.58      A    C  
ATOM   2153  CG  LEU A 912      48.824  10.110  17.675  1.00 18.90      A    C  
ATOM   2154  CD1 LEU A 912      49.243   9.840  16.222  1.00 20.25      A    C  
ATOM   2155  CD2 LEU A 912      48.268   8.836  18.362  1.00 20.89      A    C  
ATOM   2156  N   LYS A 913      50.602  12.705  21.420  1.00 16.18      A    N  
ATOM   2157  CA  LYS A 913      51.294  12.774  22.694  1.00 14.95      A    C  
ATOM   2158  C   LYS A 913      50.345  13.122  23.851  1.00 13.74      A    C  
ATOM   2159  O   LYS A 913      50.671  12.903  24.999  1.00 13.36      A    O  
ATOM   2160  CB  LYS A 913      52.432  13.786  22.607  1.00 15.52      A    C  
ATOM   2161  CG  LYS A 913      53.754  13.240  22.084  1.00 17.17      A    C  
ATOM   2162  CD  LYS A 913      54.919  14.161  22.473  1.00 21.24      A    C  
ATOM   2163  CE  LYS A 913      55.469  15.043  21.311  1.00 24.41      A    C  
ATOM   2164  NZ  LYS A 913      55.849  16.466  21.741  1.00 24.30      A    N1+
ATOM   2165  N   ARG A 914      49.169  13.659  23.549  1.00 12.96      A    N  
ATOM   2166  CA  ARG A 914      48.154  13.942  24.572  1.00 12.56      A    C  
ATOM   2167  C   ARG A 914      47.669  12.672  25.256  1.00 12.89      A    C  
ATOM   2168  O   ARG A 914      47.625  11.615  24.603  1.00 13.53      A    O  
ATOM   2169  CB  ARG A 914      46.946  14.588  23.937  1.00 11.90      A    C  
ATOM   2170  CG  ARG A 914      47.064  16.041  23.747  1.00 11.60      A    C  
ATOM   2171  CD  ARG A 914      46.168  16.531  22.644  1.00 13.30      A    C  
ATOM   2172  NE  ARG A 914      46.840  17.478  21.771  1.00 14.56      A    N  
ATOM   2173  CZ  ARG A 914      46.292  18.036  20.715  1.00 13.90      A    C  
ATOM   2174  NH1 ARG A 914      45.049  17.745  20.378  1.00 13.78      A    N1+
ATOM   2175  NH2 ARG A 914      46.992  18.895  19.999  1.00 14.29      A    N  
ATOM   2176  N   PRO A 915      47.278  12.741  26.539  1.00 12.89      A    N  
ATOM   2177  CA  PRO A 915      46.720  11.552  27.211  1.00 12.89      A    C  
ATOM   2178  C   PRO A 915      45.241  11.395  26.835  1.00 12.80      A    C  
ATOM   2179  O   PRO A 915      44.597  12.370  26.417  1.00 12.33      A    O  
ATOM   2180  CB  PRO A 915      46.885  11.869  28.695  1.00 12.57      A    C  
ATOM   2181  CG  PRO A 915      46.667  13.378  28.741  1.00 12.93      A    C  
ATOM   2182  CD  PRO A 915      47.308  13.903  27.449  1.00 12.94      A    C  
ATOM   2183  N   THR A 916      44.740  10.168  26.929  1.00 12.29      A    N  
ATOM   2184  CA  THR A 916      43.349   9.914  26.676  1.00 12.21      A    C  
ATOM   2185  C   THR A 916      42.619  10.151  27.987  1.00 12.57      A    C  
ATOM   2186  O   THR A 916      43.214  10.074  29.049  1.00 12.96      A    O  
ATOM   2187  CB  THR A 916      43.182   8.521  26.225  1.00 11.80      A    C  
ATOM   2188  CG2 THR A 916      44.126   8.234  25.087  1.00 11.73      A    C  
ATOM   2189  OG1 THR A 916      43.665   7.664  27.255  1.00 13.45      A    O  
ATOM   2190  N   PHE A 917      41.337  10.482  27.921  1.00 12.68      A    N  
ATOM   2191  CA  PHE A 917      40.600  10.811  29.120  1.00 12.44      A    C  
ATOM   2192  C   PHE A 917      40.687   9.648  30.093  1.00 12.27      A    C  
ATOM   2193  O   PHE A 917      40.708   9.834  31.302  1.00 11.79      A    O  
ATOM   2194  CB  PHE A 917      39.143  11.119  28.775  1.00 12.67      A    C  
ATOM   2195  CG  PHE A 917      38.942  12.432  28.092  1.00 12.35      A    C  
ATOM   2196  CD1 PHE A 917      39.182  13.626  28.755  1.00 13.56      A    C  
ATOM   2197  CD2 PHE A 917      38.481  12.479  26.794  1.00 12.22      A    C  
ATOM   2198  CE1 PHE A 917      38.972  14.835  28.118  1.00 12.97      A    C  
ATOM   2199  CE2 PHE A 917      38.291  13.682  26.153  1.00 10.48      A    C  
ATOM   2200  CZ  PHE A 917      38.530  14.851  26.810  1.00 11.59      A    C  
ATOM   2201  N   LYS A 918      40.734   8.443  29.547  1.00 12.68      A    N  
ATOM   2202  CA  LYS A 918      40.928   7.250  30.355  1.00 13.68      A    C  
ATOM   2203  C   LYS A 918      42.163   7.416  31.250  1.00 13.62      A    C  
ATOM   2204  O   LYS A 918      42.099   7.173  32.451  1.00 13.72      A    O  
ATOM   2205  CB  LYS A 918      41.065   6.028  29.452  1.00 13.88      A    C  
ATOM   2206  CG  LYS A 918      40.308   4.824  29.923  1.00 15.84      A    C  
ATOM   2207  CD  LYS A 918      41.135   3.563  29.661  1.00 21.38      A    C  
ATOM   2208  CE  LYS A 918      40.893   3.005  28.238  1.00 23.97      A    C  
ATOM   2209  NZ  LYS A 918      39.495   2.477  27.994  1.00 24.66      A    N1+
ATOM   2210  N   GLN A 919      43.265   7.864  30.652  1.00 13.68      A    N  
ATOM   2211  CA  GLN A 919      44.500   8.187  31.364  1.00 14.06      A    C  
ATOM   2212  C   GLN A 919      44.425   9.442  32.244  1.00 14.63      A    C  
ATOM   2213  O   GLN A 919      45.095   9.532  33.268  1.00 14.84      A    O  
ATOM   2214  CB  GLN A 919      45.656   8.305  30.378  1.00 13.68      A    C  
ATOM   2215  CG  GLN A 919      45.860   7.054  29.550  1.00 13.84      A    C  
ATOM   2216  CD  GLN A 919      46.856   7.266  28.456  1.00 14.13      A    C  
ATOM   2217  NE2 GLN A 919      47.467   6.184  27.997  1.00 12.92      A    N  
ATOM   2218  OE1 GLN A 919      47.075   8.407  28.021  1.00 15.37      A    O  
ATOM   2219  N   ILE A 920      43.624  10.422  31.846  1.00 15.44      A    N  
ATOM   2220  CA  ILE A 920      43.375  11.565  32.711  1.00 15.39      A    C  
ATOM   2221  C   ILE A 920      42.612  11.105  33.935  1.00 15.45      A    C  
ATOM   2222  O   ILE A 920      42.996  11.398  35.056  1.00 15.56      A    O  
ATOM   2223  CB  ILE A 920      42.642  12.639  31.952  1.00 15.30      A    C  
ATOM   2224  CG1 ILE A 920      43.475  12.998  30.722  1.00 14.41      A    C  
ATOM   2225  CG2 ILE A 920      42.395  13.834  32.860  1.00 15.11      A    C  
ATOM   2226  CD1 ILE A 920      42.865  14.043  29.869  1.00 15.91      A    C  
ATOM   2227  N   VAL A 921      41.572  10.323  33.712  1.00 16.04      A    N  
ATOM   2228  CA  VAL A 921      40.806   9.760  34.813  1.00 16.98      A    C  
ATOM   2229  C   VAL A 921      41.718   9.148  35.877  1.00 17.80      A    C  
ATOM   2230  O   VAL A 921      41.596   9.472  37.062  1.00 17.96      A    O  
ATOM   2231  CB  VAL A 921      39.775   8.730  34.335  1.00 16.62      A    C  
ATOM   2232  CG1 VAL A 921      39.121   8.058  35.524  1.00 16.90      A    C  
ATOM   2233  CG2 VAL A 921      38.724   9.398  33.487  1.00 15.53      A    C  
ATOM   2234  N   GLN A 922      42.631   8.281  35.444  1.00 18.71      A    N  
ATOM   2235  CA  GLN A 922      43.543   7.590  36.352  1.00 19.57      A    C  
ATOM   2236  C   GLN A 922      44.621   8.533  36.873  1.00 19.77      A    C  
ATOM   2237  O   GLN A 922      45.129   8.353  37.976  1.00 19.91      A    O  
ATOM   2238  CB  GLN A 922      44.153   6.362  35.675  1.00 19.55      A    C  
ATOM   2239  CG  GLN A 922      43.220   5.167  35.689  1.00 22.12      A    C  
ATOM   2240  CD  GLN A 922      43.867   3.869  35.196  1.00 25.45      A    C  
ATOM   2241  NE2 GLN A 922      45.204   3.831  35.162  1.00 26.45      A    N  
ATOM   2242  OE1 GLN A 922      43.156   2.904  34.869  1.00 25.94      A    O  
ATOM   2243  N   LEU A 923      44.955   9.549  36.086  1.00 20.23      A    N  
ATOM   2244  CA  LEU A 923      45.891  10.563  36.538  1.00 20.58      A    C  
ATOM   2245  C   LEU A 923      45.291  11.389  37.672  1.00 21.02      A    C  
ATOM   2246  O   LEU A 923      46.006  11.703  38.621  1.00 21.43      A    O  
ATOM   2247  CB  LEU A 923      46.395  11.452  35.387  1.00 20.48      A    C  
ATOM   2248  CG  LEU A 923      47.817  11.123  34.907  1.00 20.16      A    C  
ATOM   2249  CD1 LEU A 923      48.225  11.944  33.706  1.00 19.10      A    C  
ATOM   2250  CD2 LEU A 923      48.851  11.268  36.042  1.00 20.93      A    C  
ATOM   2251  N   ILE A 924      43.996  11.713  37.605  1.00 21.09      A    N  
ATOM   2252  CA  ILE A 924      43.345  12.359  38.744  1.00 21.83      A    C  
ATOM   2253  C   ILE A 924      43.140  11.448  39.989  1.00 22.99      A    C  
ATOM   2254  O   ILE A 924      43.295  11.916  41.118  1.00 23.24      A    O  
ATOM   2255  CB  ILE A 924      42.043  13.078  38.336  1.00 21.65      A    C  
ATOM   2256  CG1 ILE A 924      42.290  14.020  37.160  1.00 22.36      A    C  
ATOM   2257  CG2 ILE A 924      41.474  13.892  39.493  1.00 20.79      A    C  
ATOM   2258  CD1 ILE A 924      41.063  14.220  36.255  1.00 23.09      A    C  
ATOM   2259  N   GLU A 925      42.827  10.160  39.811  1.00 24.19      A    N  
ATOM   2260  CA  GLU A 925      42.572   9.296  40.970  1.00 25.62      A    C  
ATOM   2261  C   GLU A 925      43.831   9.038  41.801  1.00 27.09      A    C  
ATOM   2262  O   GLU A 925      43.793   8.342  42.818  1.00 27.51      A    O  
ATOM   2263  CB  GLU A 925      41.885   7.985  40.577  1.00 25.40      A    C  
ATOM   2264  CG  GLU A 925      40.531   7.786  41.260  1.00 25.89      A    C  
ATOM   2265  CD  GLU A 925      40.588   6.971  42.551  1.00 26.91      A    C  
ATOM   2266  OE1 GLU A 925      39.992   5.868  42.594  1.00 27.46      A    O  
ATOM   2267  OE2 GLU A 925      41.203   7.428  43.539  1.00 26.56      A    O1-
ATOM   2268  N   LYS A 926      44.952   9.595  41.361  1.00 28.51      A    N  
ATOM   2269  CA  LYS A 926      46.128   9.697  42.206  1.00 29.95      A    C  
ATOM   2270  C   LYS A 926      46.238  11.158  42.678  1.00 30.91      A    C  
ATOM   2271  O   LYS A 926      47.197  11.853  42.333  1.00 31.27      A    O  
ATOM   2272  CB  LYS A 926      47.389   9.274  41.435  1.00 30.01      A    C  
ATOM   2273  CG  LYS A 926      47.568   7.764  41.208  1.00 30.76      A    C  
ATOM   2274  CD  LYS A 926      48.873   7.461  40.422  1.00 31.14      A    C  
ATOM   2275  CE  LYS A 926      49.628   6.222  40.969  1.00 30.48      A    C  
ATOM   2276  NZ  LYS A 926      51.085   6.256  40.637  1.00 28.17      A    N1+
ATOM   2277  N   GLN A 927      45.244  11.633  43.437  1.00 31.94      A    N  
ATOM   2278  CA  GLN A 927      45.269  13.001  43.983  1.00 32.92      A    C  
ATOM   2279  C   GLN A 927      44.249  13.277  45.093  1.00 33.15      A    C  
ATOM   2280  O   GLN A 927      43.308  12.502  45.307  1.00 33.89      A    O  
ATOM   2281  CB  GLN A 927      45.089  14.023  42.873  1.00 33.03      A    C  
ATOM   2282  CG  GLN A 927      46.348  14.821  42.544  1.00 35.47      A    C  
ATOM   2283  CD  GLN A 927      46.228  15.549  41.207  1.00 38.37      A    C  
ATOM   2284  NE2 GLN A 927      46.482  14.826  40.119  1.00 39.49      A    N  
ATOM   2285  OE1 GLN A 927      45.899  16.744  41.157  1.00 39.09      A    O  
TER   
END
