# Supplementary material for: Assessing the Activation of Tyrosine Kinase KIT through Free Energy Calculations
Source: J Chem Theory Comput. 2022 Sep 27;18(10):6251–8. doi: 10.1021/acs.jctc.2c00526 (PMC9558371; doi:10.1021/acs.jctc.2c00526)
Supplement: Supplementary file 2 — ct2c00526_si_002.zip [file ct2c00526_si_002.zip › inputfiles/Active_1pkg/topol_D816V.top]

;
;	File 'topol_D816V.top' was generated
;	By user: angelicasandoval (44312)
;	On host: dev3
;	At date: Mon Feb  8 12:00:31 2021
;
;	This is a standalone topology file
;
;	Created by:
;	                    :-) GROMACS - gmx pdb2gmx, 2020.1 (-:
;	
;	Executable:   /gromacs/bin.AVX2_256/bin/gmx
;	Data prefix:  /gromacs/bin.AVX2_256
;	Working dir:  /wynton/home/jacobson/angelicasandoval/kinases/kit/set_1pkg
;	Command line:
;	  gmx pdb2gmx -f /wynton/home/jacobson/angelicasandoval/kinases/kit/set_1pkg/kit_1pkg_D816V.pdb -ff amber14sbmut -p topol_D816V.top -i /wynton/home/jacobson/angelicasandoval/kinases/kit/set_1pkg/D816V/posre.itp -o /wynton/home/jacobson/angelicasandoval/kinases/kit/set_1pkg/D816V/conf.gro -water tip3p
;	Force field was read from current directory or a relative path - path added.
;

; Include forcefield parameters
#include "./amber14sbmut.ff/forcefield.itp"

[ moleculetype ]
; Name            nrexcl
Protein_chain_A     3

[ atoms ]
;   nr       type  resnr residue  atom   cgnr     charge       mass  typeB    chargeB      massB
; residue 571 ILE rtp NILE q +1.0
     1         N3    571    ILE      N      1     0.0311      14.01
     2          H    571    ILE     H1      2     0.2329      1.008
     3          H    571    ILE     H2      3     0.2329      1.008
     4          H    571    ILE     H3      4     0.2329      1.008
     5         CX    571    ILE     CA      5     0.0257      12.01
     6         HP    571    ILE     HA      6     0.1031      1.008
     7         3C    571    ILE     CB      7     0.1885      12.01
     8         HC    571    ILE     HB      8     0.0213      1.008
     9         CT    571    ILE    CG2      9     -0.372      12.01
    10         HC    571    ILE   HG21     10     0.0947      1.008
    11         HC    571    ILE   HG22     11     0.0947      1.008
    12         HC    571    ILE   HG23     12     0.0947      1.008
    13         2C    571    ILE    CG1     13    -0.0387      12.01
    14         HC    571    ILE   HG11     14     0.0201      1.008
    15         HC    571    ILE   HG12     15     0.0201      1.008
    16         CT    571    ILE     CD     16    -0.0908      12.01
    17         HC    571    ILE    HD1     17     0.0226      1.008
    18         HC    571    ILE    HD2     18     0.0226      1.008
    19         HC    571    ILE    HD3     19     0.0226      1.008
    20          C    571    ILE      C     20     0.6123      12.01
    21          O    571    ILE      O     21    -0.5713         16   ; qtot 1
; residue 572 ASP rtp ASP  q -1.0
    22          N    572    ASP      N     22    -0.5163      14.01
    23          H    572    ASP      H     23     0.2936      1.008
    24         CX    572    ASP     CA     24     0.0381      12.01
    25         H1    572    ASP     HA     25      0.088      1.008
    26         2C    572    ASP     CB     26    -0.0303      12.01
    27         HC    572    ASP    HB1     27    -0.0122      1.008
    28         HC    572    ASP    HB2     28    -0.0122      1.008
    29         CO    572    ASP     CG     29     0.7994      12.01
    30         O2    572    ASP    OD1     30    -0.8014         16
    31         O2    572    ASP    OD2     31    -0.8014         16
    32          C    572    ASP      C     32     0.5366      12.01
    33          O    572    ASP      O     33    -0.5819         16   ; qtot 0
; residue 573 PRO rtp PRO  q  0.0
    34          N    573    PRO      N     34    -0.2548      14.01
    35         CT    573    PRO     CD     35     0.0192      12.01
    36         H1    573    PRO    HD1     36     0.0391      1.008
    37         H1    573    PRO    HD2     37     0.0391      1.008
    38         CT    573    PRO     CG     38     0.0189      12.01
    39         HC    573    PRO    HG1     39     0.0213      1.008
    40         HC    573    PRO    HG2     40     0.0213      1.008
    41         CT    573    PRO     CB     41     -0.007      12.01
    42         HC    573    PRO    HB1     42     0.0253      1.008
    43         HC    573    PRO    HB2     43     0.0253      1.008
    44         CX    573    PRO     CA     44    -0.0266      12.01
    45         H1    573    PRO     HA     45     0.0641      1.008
    46          C    573    PRO      C     46     0.5896      12.01
    47          O    573    PRO      O     47    -0.5748         16   ; qtot 0
; residue 574 THR rtp THR  q  0.0
    48          N    574    THR      N     48    -0.4157      14.01
    49          H    574    THR      H     49     0.2719      1.008
    50         CX    574    THR     CA     50    -0.0389      12.01
    51         H1    574    THR     HA     51     0.1007      1.008
    52         3C    574    THR     CB     52     0.3654      12.01
    53         H1    574    THR     HB     53     0.0043      1.008
    54         CT    574    THR    CG2     54    -0.2438      12.01
    55         HC    574    THR   HG21     55     0.0642      1.008
    56         HC    574    THR   HG22     56     0.0642      1.008
    57         HC    574    THR   HG23     57     0.0642      1.008
    58         OH    574    THR    OG1     58    -0.6761         16
    59         HO    574    THR    HG1     59     0.4102      1.008
    60          C    574    THR      C     60     0.5973      12.01
    61          O    574    THR      O     61    -0.5679         16   ; qtot 0
; residue 575 GLN rtp GLN  q  0.0
    62          N    575    GLN      N     62    -0.4157      14.01
    63          H    575    GLN      H     63     0.2719      1.008
    64         CX    575    GLN     CA     64    -0.0031      12.01
    65         H1    575    GLN     HA     65      0.085      1.008
    66         2C    575    GLN     CB     66    -0.0036      12.01
    67         HC    575    GLN    HB1     67     0.0171      1.008
    68         HC    575    GLN    HB2     68     0.0171      1.008
    69         2C    575    GLN     CG     69    -0.0645      12.01
    70         HC    575    GLN    HG1     70     0.0352      1.008
    71         HC    575    GLN    HG2     71     0.0352      1.008
    72          C    575    GLN     CD     72     0.6951      12.01
    73          O    575    GLN    OE1     73    -0.6086         16
    74          N    575    GLN    NE2     74    -0.9407      14.01
    75          H    575    GLN   HE21     75     0.4251      1.008
    76          H    575    GLN   HE22     76     0.4251      1.008
    77          C    575    GLN      C     77     0.5973      12.01
    78          O    575    GLN      O     78    -0.5679         16   ; qtot 0
; residue 576 LEU rtp LEU  q  0.0
    79          N    576    LEU      N     79    -0.4157      14.01
    80          H    576    LEU      H     80     0.2719      1.008
    81         CX    576    LEU     CA     81    -0.0518      12.01
    82         H1    576    LEU     HA     82     0.0922      1.008
    83         2C    576    LEU     CB     83    -0.1102      12.01
    84         HC    576    LEU    HB1     84     0.0457      1.008
    85         HC    576    LEU    HB2     85     0.0457      1.008
    86         3C    576    LEU     CG     86     0.3531      12.01
    87         HC    576    LEU     HG     87    -0.0361      1.008
    88         CT    576    LEU    CD1     88    -0.4121      12.01
    89         HC    576    LEU   HD11     89        0.1      1.008
    90         HC    576    LEU   HD12     90        0.1      1.008
    91         HC    576    LEU   HD13     91        0.1      1.008
    92         CT    576    LEU    CD2     92    -0.4121      12.01
    93         HC    576    LEU   HD21     93        0.1      1.008
    94         HC    576    LEU   HD22     94        0.1      1.008
    95         HC    576    LEU   HD23     95        0.1      1.008
    96          C    576    LEU      C     96     0.5973      12.01
    97          O    576    LEU      O     97    -0.5679         16   ; qtot 0
; residue 577 PRO rtp PRO  q  0.0
    98          N    577    PRO      N     98    -0.2548      14.01
    99         CT    577    PRO     CD     99     0.0192      12.01
   100         H1    577    PRO    HD1    100     0.0391      1.008
   101         H1    577    PRO    HD2    101     0.0391      1.008
   102         CT    577    PRO     CG    102     0.0189      12.01
   103         HC    577    PRO    HG1    103     0.0213      1.008
   104         HC    577    PRO    HG2    104     0.0213      1.008
   105         CT    577    PRO     CB    105     -0.007      12.01
   106         HC    577    PRO    HB1    106     0.0253      1.008
   107         HC    577    PRO    HB2    107     0.0253      1.008
   108         CX    577    PRO     CA    108    -0.0266      12.01
   109         H1    577    PRO     HA    109     0.0641      1.008
   110          C    577    PRO      C    110     0.5896      12.01
   111          O    577    PRO      O    111    -0.5748         16   ; qtot 0
; residue 578 TYR rtp TYR  q  0.0
   112          N    578    TYR      N    112    -0.4157      14.01
   113          H    578    TYR      H    113     0.2719      1.008
   114         CX    578    TYR     CA    114    -0.0014      12.01
   115         H1    578    TYR     HA    115     0.0876      1.008
   116         CT    578    TYR     CB    116    -0.0152      12.01
   117         HC    578    TYR    HB1    117     0.0295      1.008
   118         HC    578    TYR    HB2    118     0.0295      1.008
   119         CA    578    TYR     CG    119    -0.0011      12.01
   120         CA    578    TYR    CD1    120    -0.1906      12.01
   121         HA    578    TYR    HD1    121     0.1699      1.008
   122         CA    578    TYR    CE1    122    -0.2341      12.01
   123         HA    578    TYR    HE1    123     0.1656      1.008
   124          C    578    TYR     CZ    124     0.3226      12.01
   125         OH    578    TYR     OH    125    -0.5579         16
   126         HO    578    TYR     HH    126     0.3992      1.008
   127         CA    578    TYR    CE2    127    -0.2341      12.01
   128         HA    578    TYR    HE2    128     0.1656      1.008
   129         CA    578    TYR    CD2    129    -0.1906      12.01
   130         HA    578    TYR    HD2    130     0.1699      1.008
   131          C    578    TYR      C    131     0.5973      12.01
   132          O    578    TYR      O    132    -0.5679         16   ; qtot 0
; residue 579 ASP rtp ASP  q -1.0
   133          N    579    ASP      N    133    -0.5163      14.01
   134          H    579    ASP      H    134     0.2936      1.008
   135         CX    579    ASP     CA    135     0.0381      12.01
   136         H1    579    ASP     HA    136      0.088      1.008
   137         2C    579    ASP     CB    137    -0.0303      12.01
   138         HC    579    ASP    HB1    138    -0.0122      1.008
   139         HC    579    ASP    HB2    139    -0.0122      1.008
   140         CO    579    ASP     CG    140     0.7994      12.01
   141         O2    579    ASP    OD1    141    -0.8014         16
   142         O2    579    ASP    OD2    142    -0.8014         16
   143          C    579    ASP      C    143     0.5366      12.01
   144          O    579    ASP      O    144    -0.5819         16   ; qtot -1
; residue 580 HIS rtp HIE  q  0.0
   145          N    580    HIS      N    145    -0.4157      14.01
   146          H    580    HIS      H    146     0.2719      1.008
   147         CX    580    HIS     CA    147    -0.0581      12.01
   148         H1    580    HIS     HA    148      0.136      1.008
   149         CT    580    HIS     CB    149    -0.0074      12.01
   150         HC    580    HIS    HB1    150     0.0367      1.008
   151         HC    580    HIS    HB2    151     0.0367      1.008
   152         CC    580    HIS     CG    152     0.1868      12.01
   153         NB    580    HIS    ND1    153    -0.5432      14.01
   154         CR    580    HIS    CE1    154     0.1635      12.01
   155         H5    580    HIS    HE1    155     0.1435      1.008
   156         NA    580    HIS    NE2    156    -0.2795      14.01
   157          H    580    HIS    HE2    157     0.3339      1.008
   158         CW    580    HIS    CD2    158    -0.2207      12.01
   159         H4    580    HIS    HD2    159     0.1862      1.008
   160          C    580    HIS      C    160     0.5973      12.01
   161          O    580    HIS      O    161    -0.5679         16   ; qtot -1
; residue 581 LYS rtp LYS  q +1.0
   162          N    581    LYS      N    162    -0.3479      14.01
   163          H    581    LYS      H    163     0.2747      1.008
   164         CX    581    LYS     CA    164      -0.24      12.01
   165         H1    581    LYS     HA    165     0.1426      1.008
   166         C8    581    LYS     CB    166    -0.0094      12.01
   167         HC    581    LYS    HB1    167     0.0362      1.008
   168         HC    581    LYS    HB2    168     0.0362      1.008
   169         C8    581    LYS     CG    169     0.0187      12.01
   170         HC    581    LYS    HG1    170     0.0103      1.008
   171         HC    581    LYS    HG2    171     0.0103      1.008
   172         C8    581    LYS     CD    172    -0.0479      12.01
   173         HC    581    LYS    HD1    173     0.0621      1.008
   174         HC    581    LYS    HD2    174     0.0621      1.008
   175         C8    581    LYS     CE    175    -0.0143      12.01
   176         HP    581    LYS    HE1    176     0.1135      1.008
   177         HP    581    LYS    HE2    177     0.1135      1.008
   178         N3    581    LYS     NZ    178    -0.3854      14.01
   179          H    581    LYS    HZ1    179       0.34      1.008
   180          H    581    LYS    HZ2    180       0.34      1.008
   181          H    581    LYS    HZ3    181       0.34      1.008
   182          C    581    LYS      C    182     0.7341      12.01
   183          O    581    LYS      O    183    -0.5894         16   ; qtot 0
; residue 582 TRP rtp TRP  q  0.0
   184          N    582    TRP      N    184    -0.4157      14.01
   185          H    582    TRP      H    185     0.2719      1.008
   186         CX    582    TRP     CA    186    -0.0275      12.01
   187         H1    582    TRP     HA    187     0.1123      1.008
   188         CT    582    TRP     CB    188     -0.005      12.01
   189         HC    582    TRP    HB1    189     0.0339      1.008
   190         HC    582    TRP    HB2    190     0.0339      1.008
   191         C*    582    TRP     CG    191    -0.1415      12.01
   192         CW    582    TRP    CD1    192    -0.1638      12.01
   193         H4    582    TRP    HD1    193     0.2062      1.008
   194         NA    582    TRP    NE1    194    -0.3418      14.01
   195          H    582    TRP    HE1    195     0.3412      1.008
   196         CN    582    TRP    CE2    196      0.138      12.01
   197         CA    582    TRP    CZ2    197    -0.2601      12.01
   198         HA    582    TRP    HZ2    198     0.1572      1.008
   199         CA    582    TRP    CH2    199    -0.1134      12.01
   200         HA    582    TRP    HH2    200     0.1417      1.008
   201         CA    582    TRP    CZ3    201    -0.1972      12.01
   202         HA    582    TRP    HZ3    202     0.1447      1.008
   203         CA    582    TRP    CE3    203    -0.2387      12.01
   204         HA    582    TRP    HE3    204       0.17      1.008
   205         CB    582    TRP    CD2    205     0.1243      12.01
   206          C    582    TRP      C    206     0.5973      12.01
   207          O    582    TRP      O    207    -0.5679         16   ; qtot 0
; residue 583 GLU rtp GLU  q -1.0
   208          N    583    GLU      N    208    -0.5163      14.01
   209          H    583    GLU      H    209     0.2936      1.008
   210         CX    583    GLU     CA    210     0.0397      12.01
   211         H1    583    GLU     HA    211     0.1105      1.008
   212         2C    583    GLU     CB    212      0.056      12.01
   213         HC    583    GLU    HB1    213    -0.0173      1.008
   214         HC    583    GLU    HB2    214    -0.0173      1.008
   215         2C    583    GLU     CG    215     0.0136      12.01
   216         HC    583    GLU    HG1    216    -0.0425      1.008
   217         HC    583    GLU    HG2    217    -0.0425      1.008
   218         CO    583    GLU     CD    218     0.8054      12.01
   219         O2    583    GLU    OE1    219    -0.8188         16
   220         O2    583    GLU    OE2    220    -0.8188         16
   221          C    583    GLU      C    221     0.5366      12.01
   222          O    583    GLU      O    222    -0.5819         16   ; qtot -1
; residue 584 PHE rtp PHE  q  0.0
   223          N    584    PHE      N    223    -0.4157      14.01
   224          H    584    PHE      H    224     0.2719      1.008
   225         CX    584    PHE     CA    225    -0.0024      12.01
   226         H1    584    PHE     HA    226     0.0978      1.008
   227         CT    584    PHE     CB    227    -0.0343      12.01
   228         HC    584    PHE    HB1    228     0.0295      1.008
   229         HC    584    PHE    HB2    229     0.0295      1.008
   230         CA    584    PHE     CG    230     0.0118      12.01
   231         CA    584    PHE    CD1    231    -0.1256      12.01
   232         HA    584    PHE    HD1    232      0.133      1.008
   233         CA    584    PHE    CE1    233    -0.1704      12.01
   234         HA    584    PHE    HE1    234      0.143      1.008
   235         CA    584    PHE     CZ    235    -0.1072      12.01
   236         HA    584    PHE     HZ    236     0.1297      1.008
   237         CA    584    PHE    CE2    237    -0.1704      12.01
   238         HA    584    PHE    HE2    238      0.143      1.008
   239         CA    584    PHE    CD2    239    -0.1256      12.01
   240         HA    584    PHE    HD2    240      0.133      1.008
   241          C    584    PHE      C    241     0.5973      12.01
   242          O    584    PHE      O    242    -0.5679         16   ; qtot -1
; residue 585 PRO rtp PRO  q  0.0
   243          N    585    PRO      N    243    -0.2548      14.01
   244         CT    585    PRO     CD    244     0.0192      12.01
   245         H1    585    PRO    HD1    245     0.0391      1.008
   246         H1    585    PRO    HD2    246     0.0391      1.008
   247         CT    585    PRO     CG    247     0.0189      12.01
   248         HC    585    PRO    HG1    248     0.0213      1.008
   249         HC    585    PRO    HG2    249     0.0213      1.008
   250         CT    585    PRO     CB    250     -0.007      12.01
   251         HC    585    PRO    HB1    251     0.0253      1.008
   252         HC    585    PRO    HB2    252     0.0253      1.008
   253         CX    585    PRO     CA    253    -0.0266      12.01
   254         H1    585    PRO     HA    254     0.0641      1.008
   255          C    585    PRO      C    255     0.5896      12.01
   256          O    585    PRO      O    256    -0.5748         16   ; qtot -1
; residue 586 ARG rtp ARG  q +1.0
   257          N    586    ARG      N    257    -0.3479      14.01
   258          H    586    ARG      H    258     0.2747      1.008
   259         CX    586    ARG     CA    259    -0.2637      12.01
   260         H1    586    ARG     HA    260      0.156      1.008
   261         C8    586    ARG     CB    261    -0.0007      12.01
   262         HC    586    ARG    HB1    262     0.0327      1.008
   263         HC    586    ARG    HB2    263     0.0327      1.008
   264         C8    586    ARG     CG    264      0.039      12.01
   265         HC    586    ARG    HG1    265     0.0285      1.008
   266         HC    586    ARG    HG2    266     0.0285      1.008
   267         C8    586    ARG     CD    267     0.0486      12.01
   268         H1    586    ARG    HD1    268     0.0687      1.008
   269         H1    586    ARG    HD2    269     0.0687      1.008
   270         N2    586    ARG     NE    270    -0.5295      14.01
   271          H    586    ARG     HE    271     0.3456      1.008
   272         CA    586    ARG     CZ    272     0.8076      12.01
   273         N2    586    ARG    NH1    273    -0.8627      14.01
   274          H    586    ARG   HH11    274     0.4478      1.008
   275          H    586    ARG   HH12    275     0.4478      1.008
   276         N2    586    ARG    NH2    276    -0.8627      14.01
   277          H    586    ARG   HH21    277     0.4478      1.008
   278          H    586    ARG   HH22    278     0.4478      1.008
   279          C    586    ARG      C    279     0.7341      12.01
   280          O    586    ARG      O    280    -0.5894         16   ; qtot 0
; residue 587 ASN rtp ASN  q  0.0
   281          N    587    ASN      N    281    -0.4157      14.01
   282          H    587    ASN      H    282     0.2719      1.008
   283         CX    587    ASN     CA    283     0.0143      12.01
   284         H1    587    ASN     HA    284     0.1048      1.008
   285         2C    587    ASN     CB    285    -0.2041      12.01
   286         HC    587    ASN    HB1    286     0.0797      1.008
   287         HC    587    ASN    HB2    287     0.0797      1.008
   288          C    587    ASN     CG    288      0.713      12.01
   289          O    587    ASN    OD1    289    -0.5931         16
   290          N    587    ASN    ND2    290    -0.9191      14.01
   291          H    587    ASN   HD21    291     0.4196      1.008
   292          H    587    ASN   HD22    292     0.4196      1.008
   293          C    587    ASN      C    293     0.5973      12.01
   294          O    587    ASN      O    294    -0.5679         16   ; qtot 0
; residue 588 ARG rtp ARG  q +1.0
   295          N    588    ARG      N    295    -0.3479      14.01
   296          H    588    ARG      H    296     0.2747      1.008
   297         CX    588    ARG     CA    297    -0.2637      12.01
   298         H1    588    ARG     HA    298      0.156      1.008
   299         C8    588    ARG     CB    299    -0.0007      12.01
   300         HC    588    ARG    HB1    300     0.0327      1.008
   301         HC    588    ARG    HB2    301     0.0327      1.008
   302         C8    588    ARG     CG    302      0.039      12.01
   303         HC    588    ARG    HG1    303     0.0285      1.008
   304         HC    588    ARG    HG2    304     0.0285      1.008
   305         C8    588    ARG     CD    305     0.0486      12.01
   306         H1    588    ARG    HD1    306     0.0687      1.008
   307         H1    588    ARG    HD2    307     0.0687      1.008
   308         N2    588    ARG     NE    308    -0.5295      14.01
   309          H    588    ARG     HE    309     0.3456      1.008
   310         CA    588    ARG     CZ    310     0.8076      12.01
   311         N2    588    ARG    NH1    311    -0.8627      14.01
   312          H    588    ARG   HH11    312     0.4478      1.008
   313          H    588    ARG   HH12    313     0.4478      1.008
   314         N2    588    ARG    NH2    314    -0.8627      14.01
   315          H    588    ARG   HH21    315     0.4478      1.008
   316          H    588    ARG   HH22    316     0.4478      1.008
   317          C    588    ARG      C    317     0.7341      12.01
   318          O    588    ARG      O    318    -0.5894         16   ; qtot 1
; residue 589 LEU rtp LEU  q  0.0
   319          N    589    LEU      N    319    -0.4157      14.01
   320          H    589    LEU      H    320     0.2719      1.008
   321         CX    589    LEU     CA    321    -0.0518      12.01
   322         H1    589    LEU     HA    322     0.0922      1.008
   323         2C    589    LEU     CB    323    -0.1102      12.01
   324         HC    589    LEU    HB1    324     0.0457      1.008
   325         HC    589    LEU    HB2    325     0.0457      1.008
   326         3C    589    LEU     CG    326     0.3531      12.01
   327         HC    589    LEU     HG    327    -0.0361      1.008
   328         CT    589    LEU    CD1    328    -0.4121      12.01
   329         HC    589    LEU   HD11    329        0.1      1.008
   330         HC    589    LEU   HD12    330        0.1      1.008
   331         HC    589    LEU   HD13    331        0.1      1.008
   332         CT    589    LEU    CD2    332    -0.4121      12.01
   333         HC    589    LEU   HD21    333        0.1      1.008
   334         HC    589    LEU   HD22    334        0.1      1.008
   335         HC    589    LEU   HD23    335        0.1      1.008
   336          C    589    LEU      C    336     0.5973      12.01
   337          O    589    LEU      O    337    -0.5679         16   ; qtot 1
; residue 590 SER rtp SER  q  0.0
   338          N    590    SER      N    338    -0.4157      14.01
   339          H    590    SER      H    339     0.2719      1.008
   340         CX    590    SER     CA    340    -0.0249      12.01
   341         H1    590    SER     HA    341     0.0843      1.008
   342         2C    590    SER     CB    342     0.2117      12.01
   343         H1    590    SER    HB1    343     0.0352      1.008
   344         H1    590    SER    HB2    344     0.0352      1.008
   345         OH    590    SER     OG    345    -0.6546         16
   346         HO    590    SER     HG    346     0.4275      1.008
   347          C    590    SER      C    347     0.5973      12.01
   348          O    590    SER      O    348    -0.5679         16   ; qtot 1
; residue 591 PHE rtp PHE  q  0.0
   349          N    591    PHE      N    349    -0.4157      14.01
   350          H    591    PHE      H    350     0.2719      1.008
   351         CX    591    PHE     CA    351    -0.0024      12.01
   352         H1    591    PHE     HA    352     0.0978      1.008
   353         CT    591    PHE     CB    353    -0.0343      12.01
   354         HC    591    PHE    HB1    354     0.0295      1.008
   355         HC    591    PHE    HB2    355     0.0295      1.008
   356         CA    591    PHE     CG    356     0.0118      12.01
   357         CA    591    PHE    CD1    357    -0.1256      12.01
   358         HA    591    PHE    HD1    358      0.133      1.008
   359         CA    591    PHE    CE1    359    -0.1704      12.01
   360         HA    591    PHE    HE1    360      0.143      1.008
   361         CA    591    PHE     CZ    361    -0.1072      12.01
   362         HA    591    PHE     HZ    362     0.1297      1.008
   363         CA    591    PHE    CE2    363    -0.1704      12.01
   364         HA    591    PHE    HE2    364      0.143      1.008
   365         CA    591    PHE    CD2    365    -0.1256      12.01
   366         HA    591    PHE    HD2    366      0.133      1.008
   367          C    591    PHE      C    367     0.5973      12.01
   368          O    591    PHE      O    368    -0.5679         16   ; qtot 1
; residue 592 GLY rtp GLY  q  0.0
   369          N    592    GLY      N    369    -0.4157      14.01
   370          H    592    GLY      H    370     0.2719      1.008
   371         CX    592    GLY     CA    371    -0.0252      12.01
   372         H1    592    GLY    HA1    372     0.0698      1.008
   373         H1    592    GLY    HA2    373     0.0698      1.008
   374          C    592    GLY      C    374     0.5973      12.01
   375          O    592    GLY      O    375    -0.5679         16   ; qtot 1
; residue 593 LYS rtp LYS  q +1.0
   376          N    593    LYS      N    376    -0.3479      14.01
   377          H    593    LYS      H    377     0.2747      1.008
   378         CX    593    LYS     CA    378      -0.24      12.01
   379         H1    593    LYS     HA    379     0.1426      1.008
   380         C8    593    LYS     CB    380    -0.0094      12.01
   381         HC    593    LYS    HB1    381     0.0362      1.008
   382         HC    593    LYS    HB2    382     0.0362      1.008
   383         C8    593    LYS     CG    383     0.0187      12.01
   384         HC    593    LYS    HG1    384     0.0103      1.008
   385         HC    593    LYS    HG2    385     0.0103      1.008
   386         C8    593    LYS     CD    386    -0.0479      12.01
   387         HC    593    LYS    HD1    387     0.0621      1.008
   388         HC    593    LYS    HD2    388     0.0621      1.008
   389         C8    593    LYS     CE    389    -0.0143      12.01
   390         HP    593    LYS    HE1    390     0.1135      1.008
   391         HP    593    LYS    HE2    391     0.1135      1.008
   392         N3    593    LYS     NZ    392    -0.3854      14.01
   393          H    593    LYS    HZ1    393       0.34      1.008
   394          H    593    LYS    HZ2    394       0.34      1.008
   395          H    593    LYS    HZ3    395       0.34      1.008
   396          C    593    LYS      C    396     0.7341      12.01
   397          O    593    LYS      O    397    -0.5894         16   ; qtot 2
; residue 594 THR rtp THR  q  0.0
   398          N    594    THR      N    398    -0.4157      14.01
   399          H    594    THR      H    399     0.2719      1.008
   400         CX    594    THR     CA    400    -0.0389      12.01
   401         H1    594    THR     HA    401     0.1007      1.008
   402         3C    594    THR     CB    402     0.3654      12.01
   403         H1    594    THR     HB    403     0.0043      1.008
   404         CT    594    THR    CG2    404    -0.2438      12.01
   405         HC    594    THR   HG21    405     0.0642      1.008
   406         HC    594    THR   HG22    406     0.0642      1.008
   407         HC    594    THR   HG23    407     0.0642      1.008
   408         OH    594    THR    OG1    408    -0.6761         16
   409         HO    594    THR    HG1    409     0.4102      1.008
   410          C    594    THR      C    410     0.5973      12.01
   411          O    594    THR      O    411    -0.5679         16   ; qtot 2
; residue 595 LEU rtp LEU  q  0.0
   412          N    595    LEU      N    412    -0.4157      14.01
   413          H    595    LEU      H    413     0.2719      1.008
   414         CX    595    LEU     CA    414    -0.0518      12.01
   415         H1    595    LEU     HA    415     0.0922      1.008
   416         2C    595    LEU     CB    416    -0.1102      12.01
   417         HC    595    LEU    HB1    417     0.0457      1.008
   418         HC    595    LEU    HB2    418     0.0457      1.008
   419         3C    595    LEU     CG    419     0.3531      12.01
   420         HC    595    LEU     HG    420    -0.0361      1.008
   421         CT    595    LEU    CD1    421    -0.4121      12.01
   422         HC    595    LEU   HD11    422        0.1      1.008
   423         HC    595    LEU   HD12    423        0.1      1.008
   424         HC    595    LEU   HD13    424        0.1      1.008
   425         CT    595    LEU    CD2    425    -0.4121      12.01
   426         HC    595    LEU   HD21    426        0.1      1.008
   427         HC    595    LEU   HD22    427        0.1      1.008
   428         HC    595    LEU   HD23    428        0.1      1.008
   429          C    595    LEU      C    429     0.5973      12.01
   430          O    595    LEU      O    430    -0.5679         16   ; qtot 2
; residue 596 GLY rtp GLY  q  0.0
   431          N    596    GLY      N    431    -0.4157      14.01
   432          H    596    GLY      H    432     0.2719      1.008
   433         CX    596    GLY     CA    433    -0.0252      12.01
   434         H1    596    GLY    HA1    434     0.0698      1.008
   435         H1    596    GLY    HA2    435     0.0698      1.008
   436          C    596    GLY      C    436     0.5973      12.01
   437          O    596    GLY      O    437    -0.5679         16   ; qtot 2
; residue 597 ALA rtp ALA  q  0.0
   438          N    597    ALA      N    438    -0.4157      14.01
   439          H    597    ALA      H    439     0.2719      1.008
   440         CX    597    ALA     CA    440     0.0337      12.01
   441         H1    597    ALA     HA    441     0.0823      1.008
   442         CT    597    ALA     CB    442    -0.1825      12.01
   443         HC    597    ALA    HB1    443     0.0603      1.008
   444         HC    597    ALA    HB2    444     0.0603      1.008
   445         HC    597    ALA    HB3    445     0.0603      1.008
   446          C    597    ALA      C    446     0.5973      12.01
   447          O    597    ALA      O    447    -0.5679         16   ; qtot 2
; residue 598 GLY rtp GLY  q  0.0
   448          N    598    GLY      N    448    -0.4157      14.01
   449          H    598    GLY      H    449     0.2719      1.008
   450         CX    598    GLY     CA    450    -0.0252      12.01
   451         H1    598    GLY    HA1    451     0.0698      1.008
   452         H1    598    GLY    HA2    452     0.0698      1.008
   453          C    598    GLY      C    453     0.5973      12.01
   454          O    598    GLY      O    454    -0.5679         16   ; qtot 2
; residue 599 ALA rtp ALA  q  0.0
   455          N    599    ALA      N    455    -0.4157      14.01
   456          H    599    ALA      H    456     0.2719      1.008
   457         CX    599    ALA     CA    457     0.0337      12.01
   458         H1    599    ALA     HA    458     0.0823      1.008
   459         CT    599    ALA     CB    459    -0.1825      12.01
   460         HC    599    ALA    HB1    460     0.0603      1.008
   461         HC    599    ALA    HB2    461     0.0603      1.008
   462         HC    599    ALA    HB3    462     0.0603      1.008
   463          C    599    ALA      C    463     0.5973      12.01
   464          O    599    ALA      O    464    -0.5679         16   ; qtot 2
; residue 600 PHE rtp PHE  q  0.0
   465          N    600    PHE      N    465    -0.4157      14.01
   466          H    600    PHE      H    466     0.2719      1.008
   467         CX    600    PHE     CA    467    -0.0024      12.01
   468         H1    600    PHE     HA    468     0.0978      1.008
   469         CT    600    PHE     CB    469    -0.0343      12.01
   470         HC    600    PHE    HB1    470     0.0295      1.008
   471         HC    600    PHE    HB2    471     0.0295      1.008
   472         CA    600    PHE     CG    472     0.0118      12.01
   473         CA    600    PHE    CD1    473    -0.1256      12.01
   474         HA    600    PHE    HD1    474      0.133      1.008
   475         CA    600    PHE    CE1    475    -0.1704      12.01
   476         HA    600    PHE    HE1    476      0.143      1.008
   477         CA    600    PHE     CZ    477    -0.1072      12.01
   478         HA    600    PHE     HZ    478     0.1297      1.008
   479         CA    600    PHE    CE2    479    -0.1704      12.01
   480         HA    600    PHE    HE2    480      0.143      1.008
   481         CA    600    PHE    CD2    481    -0.1256      12.01
   482         HA    600    PHE    HD2    482      0.133      1.008
   483          C    600    PHE      C    483     0.5973      12.01
   484          O    600    PHE      O    484    -0.5679         16   ; qtot 2
; residue 601 GLY rtp GLY  q  0.0
   485          N    601    GLY      N    485    -0.4157      14.01
   486          H    601    GLY      H    486     0.2719      1.008
   487         CX    601    GLY     CA    487    -0.0252      12.01
   488         H1    601    GLY    HA1    488     0.0698      1.008
   489         H1    601    GLY    HA2    489     0.0698      1.008
   490          C    601    GLY      C    490     0.5973      12.01
   491          O    601    GLY      O    491    -0.5679         16   ; qtot 2
; residue 602 LYS rtp LYS  q +1.0
   492          N    602    LYS      N    492    -0.3479      14.01
   493          H    602    LYS      H    493     0.2747      1.008
   494         CX    602    LYS     CA    494      -0.24      12.01
   495         H1    602    LYS     HA    495     0.1426      1.008
   496         C8    602    LYS     CB    496    -0.0094      12.01
   497         HC    602    LYS    HB1    497     0.0362      1.008
   498         HC    602    LYS    HB2    498     0.0362      1.008
   499         C8    602    LYS     CG    499     0.0187      12.01
   500         HC    602    LYS    HG1    500     0.0103      1.008
   501         HC    602    LYS    HG2    501     0.0103      1.008
   502         C8    602    LYS     CD    502    -0.0479      12.01
   503         HC    602    LYS    HD1    503     0.0621      1.008
   504         HC    602    LYS    HD2    504     0.0621      1.008
   505         C8    602    LYS     CE    505    -0.0143      12.01
   506         HP    602    LYS    HE1    506     0.1135      1.008
   507         HP    602    LYS    HE2    507     0.1135      1.008
   508         N3    602    LYS     NZ    508    -0.3854      14.01
   509          H    602    LYS    HZ1    509       0.34      1.008
   510          H    602    LYS    HZ2    510       0.34      1.008
   511          H    602    LYS    HZ3    511       0.34      1.008
   512          C    602    LYS      C    512     0.7341      12.01
   513          O    602    LYS      O    513    -0.5894         16   ; qtot 3
; residue 603 VAL rtp VAL  q  0.0
   514          N    603    VAL      N    514    -0.4157      14.01
   515          H    603    VAL      H    515     0.2719      1.008
   516         CX    603    VAL     CA    516    -0.0875      12.01
   517         H1    603    VAL     HA    517     0.0969      1.008
   518         3C    603    VAL     CB    518     0.2985      12.01
   519         HC    603    VAL     HB    519    -0.0297      1.008
   520         CT    603    VAL    CG1    520    -0.3192      12.01
   521         HC    603    VAL   HG11    521     0.0791      1.008
   522         HC    603    VAL   HG12    522     0.0791      1.008
   523         HC    603    VAL   HG13    523     0.0791      1.008
   524         CT    603    VAL    CG2    524    -0.3192      12.01
   525         HC    603    VAL   HG21    525     0.0791      1.008
   526         HC    603    VAL   HG22    526     0.0791      1.008
   527         HC    603    VAL   HG23    527     0.0791      1.008
   528          C    603    VAL      C    528     0.5973      12.01
   529          O    603    VAL      O    529    -0.5679         16   ; qtot 3
; residue 604 VAL rtp VAL  q  0.0
   530          N    604    VAL      N    530    -0.4157      14.01
   531          H    604    VAL      H    531     0.2719      1.008
   532         CX    604    VAL     CA    532    -0.0875      12.01
   533         H1    604    VAL     HA    533     0.0969      1.008
   534         3C    604    VAL     CB    534     0.2985      12.01
   535         HC    604    VAL     HB    535    -0.0297      1.008
   536         CT    604    VAL    CG1    536    -0.3192      12.01
   537         HC    604    VAL   HG11    537     0.0791      1.008
   538         HC    604    VAL   HG12    538     0.0791      1.008
   539         HC    604    VAL   HG13    539     0.0791      1.008
   540         CT    604    VAL    CG2    540    -0.3192      12.01
   541         HC    604    VAL   HG21    541     0.0791      1.008
   542         HC    604    VAL   HG22    542     0.0791      1.008
   543         HC    604    VAL   HG23    543     0.0791      1.008
   544          C    604    VAL      C    544     0.5973      12.01
   545          O    604    VAL      O    545    -0.5679         16   ; qtot 3
; residue 605 GLU rtp GLU  q -1.0
   546          N    605    GLU      N    546    -0.5163      14.01
   547          H    605    GLU      H    547     0.2936      1.008
   548         CX    605    GLU     CA    548     0.0397      12.01
   549         H1    605    GLU     HA    549     0.1105      1.008
   550         2C    605    GLU     CB    550      0.056      12.01
   551         HC    605    GLU    HB1    551    -0.0173      1.008
   552         HC    605    GLU    HB2    552    -0.0173      1.008
   553         2C    605    GLU     CG    553     0.0136      12.01
   554         HC    605    GLU    HG1    554    -0.0425      1.008
   555         HC    605    GLU    HG2    555    -0.0425      1.008
   556         CO    605    GLU     CD    556     0.8054      12.01
   557         O2    605    GLU    OE1    557    -0.8188         16
   558         O2    605    GLU    OE2    558    -0.8188         16
   559          C    605    GLU      C    559     0.5366      12.01
   560          O    605    GLU      O    560    -0.5819         16   ; qtot 2
; residue 606 ALA rtp ALA  q  0.0
   561          N    606    ALA      N    561    -0.4157      14.01
   562          H    606    ALA      H    562     0.2719      1.008
   563         CX    606    ALA     CA    563     0.0337      12.01
   564         H1    606    ALA     HA    564     0.0823      1.008
   565         CT    606    ALA     CB    565    -0.1825      12.01
   566         HC    606    ALA    HB1    566     0.0603      1.008
   567         HC    606    ALA    HB2    567     0.0603      1.008
   568         HC    606    ALA    HB3    568     0.0603      1.008
   569          C    606    ALA      C    569     0.5973      12.01
   570          O    606    ALA      O    570    -0.5679         16   ; qtot 2
; residue 607 THR rtp THR  q  0.0
   571          N    607    THR      N    571    -0.4157      14.01
   572          H    607    THR      H    572     0.2719      1.008
   573         CX    607    THR     CA    573    -0.0389      12.01
   574         H1    607    THR     HA    574     0.1007      1.008
   575         3C    607    THR     CB    575     0.3654      12.01
   576         H1    607    THR     HB    576     0.0043      1.008
   577         CT    607    THR    CG2    577    -0.2438      12.01
   578         HC    607    THR   HG21    578     0.0642      1.008
   579         HC    607    THR   HG22    579     0.0642      1.008
   580         HC    607    THR   HG23    580     0.0642      1.008
   581         OH    607    THR    OG1    581    -0.6761         16
   582         HO    607    THR    HG1    582     0.4102      1.008
   583          C    607    THR      C    583     0.5973      12.01
   584          O    607    THR      O    584    -0.5679         16   ; qtot 2
; residue 608 ALA rtp ALA  q  0.0
   585          N    608    ALA      N    585    -0.4157      14.01
   586          H    608    ALA      H    586     0.2719      1.008
   587         CX    608    ALA     CA    587     0.0337      12.01
   588         H1    608    ALA     HA    588     0.0823      1.008
   589         CT    608    ALA     CB    589    -0.1825      12.01
   590         HC    608    ALA    HB1    590     0.0603      1.008
   591         HC    608    ALA    HB2    591     0.0603      1.008
   592         HC    608    ALA    HB3    592     0.0603      1.008
   593          C    608    ALA      C    593     0.5973      12.01
   594          O    608    ALA      O    594    -0.5679         16   ; qtot 2
; residue 609 TYR rtp TYR  q  0.0
   595          N    609    TYR      N    595    -0.4157      14.01
   596          H    609    TYR      H    596     0.2719      1.008
   597         CX    609    TYR     CA    597    -0.0014      12.01
   598         H1    609    TYR     HA    598     0.0876      1.008
   599         CT    609    TYR     CB    599    -0.0152      12.01
   600         HC    609    TYR    HB1    600     0.0295      1.008
   601         HC    609    TYR    HB2    601     0.0295      1.008
   602         CA    609    TYR     CG    602    -0.0011      12.01
   603         CA    609    TYR    CD1    603    -0.1906      12.01
   604         HA    609    TYR    HD1    604     0.1699      1.008
   605         CA    609    TYR    CE1    605    -0.2341      12.01
   606         HA    609    TYR    HE1    606     0.1656      1.008
   607          C    609    TYR     CZ    607     0.3226      12.01
   608         OH    609    TYR     OH    608    -0.5579         16
   609         HO    609    TYR     HH    609     0.3992      1.008
   610         CA    609    TYR    CE2    610    -0.2341      12.01
   611         HA    609    TYR    HE2    611     0.1656      1.008
   612         CA    609    TYR    CD2    612    -0.1906      12.01
   613         HA    609    TYR    HD2    613     0.1699      1.008
   614          C    609    TYR      C    614     0.5973      12.01
   615          O    609    TYR      O    615    -0.5679         16   ; qtot 2
; residue 610 GLY rtp GLY  q  0.0
   616          N    610    GLY      N    616    -0.4157      14.01
   617          H    610    GLY      H    617     0.2719      1.008
   618         CX    610    GLY     CA    618    -0.0252      12.01
   619         H1    610    GLY    HA1    619     0.0698      1.008
   620         H1    610    GLY    HA2    620     0.0698      1.008
   621          C    610    GLY      C    621     0.5973      12.01
   622          O    610    GLY      O    622    -0.5679         16   ; qtot 2
; residue 611 LEU rtp LEU  q  0.0
   623          N    611    LEU      N    623    -0.4157      14.01
   624          H    611    LEU      H    624     0.2719      1.008
   625         CX    611    LEU     CA    625    -0.0518      12.01
   626         H1    611    LEU     HA    626     0.0922      1.008
   627         2C    611    LEU     CB    627    -0.1102      12.01
   628         HC    611    LEU    HB1    628     0.0457      1.008
   629         HC    611    LEU    HB2    629     0.0457      1.008
   630         3C    611    LEU     CG    630     0.3531      12.01
   631         HC    611    LEU     HG    631    -0.0361      1.008
   632         CT    611    LEU    CD1    632    -0.4121      12.01
   633         HC    611    LEU   HD11    633        0.1      1.008
   634         HC    611    LEU   HD12    634        0.1      1.008
   635         HC    611    LEU   HD13    635        0.1      1.008
   636         CT    611    LEU    CD2    636    -0.4121      12.01
   637         HC    611    LEU   HD21    637        0.1      1.008
   638         HC    611    LEU   HD22    638        0.1      1.008
   639         HC    611    LEU   HD23    639        0.1      1.008
   640          C    611    LEU      C    640     0.5973      12.01
   641          O    611    LEU      O    641    -0.5679         16   ; qtot 2
; residue 612 ILE rtp ILE  q  0.0
   642          N    612    ILE      N    642    -0.4157      14.01
   643          H    612    ILE      H    643     0.2719      1.008
   644         CX    612    ILE     CA    644    -0.0597      12.01
   645         H1    612    ILE     HA    645     0.0869      1.008
   646         3C    612    ILE     CB    646     0.1303      12.01
   647         HC    612    ILE     HB    647     0.0187      1.008
   648         CT    612    ILE    CG2    648    -0.3204      12.01
   649         HC    612    ILE   HG21    649     0.0882      1.008
   650         HC    612    ILE   HG22    650     0.0882      1.008
   651         HC    612    ILE   HG23    651     0.0882      1.008
   652         2C    612    ILE    CG1    652     -0.043      12.01
   653         HC    612    ILE   HG11    653     0.0236      1.008
   654         HC    612    ILE   HG12    654     0.0236      1.008
   655         CT    612    ILE     CD    655     -0.066      12.01
   656         HC    612    ILE    HD1    656     0.0186      1.008
   657         HC    612    ILE    HD2    657     0.0186      1.008
   658         HC    612    ILE    HD3    658     0.0186      1.008
   659          C    612    ILE      C    659     0.5973      12.01
   660          O    612    ILE      O    660    -0.5679         16   ; qtot 2
; residue 613 LYS rtp LYS  q +1.0
   661          N    613    LYS      N    661    -0.3479      14.01
   662          H    613    LYS      H    662     0.2747      1.008
   663         CX    613    LYS     CA    663      -0.24      12.01
   664         H1    613    LYS     HA    664     0.1426      1.008
   665         C8    613    LYS     CB    665    -0.0094      12.01
   666         HC    613    LYS    HB1    666     0.0362      1.008
   667         HC    613    LYS    HB2    667     0.0362      1.008
   668         C8    613    LYS     CG    668     0.0187      12.01
   669         HC    613    LYS    HG1    669     0.0103      1.008
   670         HC    613    LYS    HG2    670     0.0103      1.008
   671         C8    613    LYS     CD    671    -0.0479      12.01
   672         HC    613    LYS    HD1    672     0.0621      1.008
   673         HC    613    LYS    HD2    673     0.0621      1.008
   674         C8    613    LYS     CE    674    -0.0143      12.01
   675         HP    613    LYS    HE1    675     0.1135      1.008
   676         HP    613    LYS    HE2    676     0.1135      1.008
   677         N3    613    LYS     NZ    677    -0.3854      14.01
   678          H    613    LYS    HZ1    678       0.34      1.008
   679          H    613    LYS    HZ2    679       0.34      1.008
   680          H    613    LYS    HZ3    680       0.34      1.008
   681          C    613    LYS      C    681     0.7341      12.01
   682          O    613    LYS      O    682    -0.5894         16   ; qtot 3
; residue 614 SER rtp SER  q  0.0
   683          N    614    SER      N    683    -0.4157      14.01
   684          H    614    SER      H    684     0.2719      1.008
   685         CX    614    SER     CA    685    -0.0249      12.01
   686         H1    614    SER     HA    686     0.0843      1.008
   687         2C    614    SER     CB    687     0.2117      12.01
   688         H1    614    SER    HB1    688     0.0352      1.008
   689         H1    614    SER    HB2    689     0.0352      1.008
   690         OH    614    SER     OG    690    -0.6546         16
   691         HO    614    SER     HG    691     0.4275      1.008
   692          C    614    SER      C    692     0.5973      12.01
   693          O    614    SER      O    693    -0.5679         16   ; qtot 3
; residue 615 ASP rtp ASP  q -1.0
   694          N    615    ASP      N    694    -0.5163      14.01
   695          H    615    ASP      H    695     0.2936      1.008
   696         CX    615    ASP     CA    696     0.0381      12.01
   697         H1    615    ASP     HA    697      0.088      1.008
   698         2C    615    ASP     CB    698    -0.0303      12.01
   699         HC    615    ASP    HB1    699    -0.0122      1.008
   700         HC    615    ASP    HB2    700    -0.0122      1.008
   701         CO    615    ASP     CG    701     0.7994      12.01
   702         O2    615    ASP    OD1    702    -0.8014         16
   703         O2    615    ASP    OD2    703    -0.8014         16
   704          C    615    ASP      C    704     0.5366      12.01
   705          O    615    ASP      O    705    -0.5819         16   ; qtot 2
; residue 616 ALA rtp ALA  q  0.0
   706          N    616    ALA      N    706    -0.4157      14.01
   707          H    616    ALA      H    707     0.2719      1.008
   708         CX    616    ALA     CA    708     0.0337      12.01
   709         H1    616    ALA     HA    709     0.0823      1.008
   710         CT    616    ALA     CB    710    -0.1825      12.01
   711         HC    616    ALA    HB1    711     0.0603      1.008
   712         HC    616    ALA    HB2    712     0.0603      1.008
   713         HC    616    ALA    HB3    713     0.0603      1.008
   714          C    616    ALA      C    714     0.5973      12.01
   715          O    616    ALA      O    715    -0.5679         16   ; qtot 2
; residue 617 ALA rtp ALA  q  0.0
   716          N    617    ALA      N    716    -0.4157      14.01
   717          H    617    ALA      H    717     0.2719      1.008
   718         CX    617    ALA     CA    718     0.0337      12.01
   719         H1    617    ALA     HA    719     0.0823      1.008
   720         CT    617    ALA     CB    720    -0.1825      12.01
   721         HC    617    ALA    HB1    721     0.0603      1.008
   722         HC    617    ALA    HB2    722     0.0603      1.008
   723         HC    617    ALA    HB3    723     0.0603      1.008
   724          C    617    ALA      C    724     0.5973      12.01
   725          O    617    ALA      O    725    -0.5679         16   ; qtot 2
; residue 618 MET rtp MET  q  0.0
   726          N    618    MET      N    726    -0.4157      14.01
   727          H    618    MET      H    727     0.2719      1.008
   728         CX    618    MET     CA    728    -0.0237      12.01
   729         H1    618    MET     HA    729      0.088      1.008
   730         2C    618    MET     CB    730     0.0342      12.01
   731         HC    618    MET    HB1    731     0.0241      1.008
   732         HC    618    MET    HB2    732     0.0241      1.008
   733         2C    618    MET     CG    733     0.0018      12.01
   734         H1    618    MET    HG1    734      0.044      1.008
   735         H1    618    MET    HG2    735      0.044      1.008
   736          S    618    MET     SD    736    -0.2737      32.06
   737         CT    618    MET     CE    737    -0.0536      12.01
   738         H1    618    MET    HE1    738     0.0684      1.008
   739         H1    618    MET    HE2    739     0.0684      1.008
   740         H1    618    MET    HE3    740     0.0684      1.008
   741          C    618    MET      C    741     0.5973      12.01
   742          O    618    MET      O    742    -0.5679         16   ; qtot 2
; residue 619 THR rtp THR  q  0.0
   743          N    619    THR      N    743    -0.4157      14.01
   744          H    619    THR      H    744     0.2719      1.008
   745         CX    619    THR     CA    745    -0.0389      12.01
   746         H1    619    THR     HA    746     0.1007      1.008
   747         3C    619    THR     CB    747     0.3654      12.01
   748         H1    619    THR     HB    748     0.0043      1.008
   749         CT    619    THR    CG2    749    -0.2438      12.01
   750         HC    619    THR   HG21    750     0.0642      1.008
   751         HC    619    THR   HG22    751     0.0642      1.008
   752         HC    619    THR   HG23    752     0.0642      1.008
   753         OH    619    THR    OG1    753    -0.6761         16
   754         HO    619    THR    HG1    754     0.4102      1.008
   755          C    619    THR      C    755     0.5973      12.01
   756          O    619    THR      O    756    -0.5679         16   ; qtot 2
; residue 620 VAL rtp VAL  q  0.0
   757          N    620    VAL      N    757    -0.4157      14.01
   758          H    620    VAL      H    758     0.2719      1.008
   759         CX    620    VAL     CA    759    -0.0875      12.01
   760         H1    620    VAL     HA    760     0.0969      1.008
   761         3C    620    VAL     CB    761     0.2985      12.01
   762         HC    620    VAL     HB    762    -0.0297      1.008
   763         CT    620    VAL    CG1    763    -0.3192      12.01
   764         HC    620    VAL   HG11    764     0.0791      1.008
   765         HC    620    VAL   HG12    765     0.0791      1.008
   766         HC    620    VAL   HG13    766     0.0791      1.008
   767         CT    620    VAL    CG2    767    -0.3192      12.01
   768         HC    620    VAL   HG21    768     0.0791      1.008
   769         HC    620    VAL   HG22    769     0.0791      1.008
   770         HC    620    VAL   HG23    770     0.0791      1.008
   771          C    620    VAL      C    771     0.5973      12.01
   772          O    620    VAL      O    772    -0.5679         16   ; qtot 2
; residue 621 ALA rtp ALA  q  0.0
   773          N    621    ALA      N    773    -0.4157      14.01
   774          H    621    ALA      H    774     0.2719      1.008
   775         CX    621    ALA     CA    775     0.0337      12.01
   776         H1    621    ALA     HA    776     0.0823      1.008
   777         CT    621    ALA     CB    777    -0.1825      12.01
   778         HC    621    ALA    HB1    778     0.0603      1.008
   779         HC    621    ALA    HB2    779     0.0603      1.008
   780         HC    621    ALA    HB3    780     0.0603      1.008
   781          C    621    ALA      C    781     0.5973      12.01
   782          O    621    ALA      O    782    -0.5679         16   ; qtot 2
; residue 622 VAL rtp VAL  q  0.0
   783          N    622    VAL      N    783    -0.4157      14.01
   784          H    622    VAL      H    784     0.2719      1.008
   785         CX    622    VAL     CA    785    -0.0875      12.01
   786         H1    622    VAL     HA    786     0.0969      1.008
   787         3C    622    VAL     CB    787     0.2985      12.01
   788         HC    622    VAL     HB    788    -0.0297      1.008
   789         CT    622    VAL    CG1    789    -0.3192      12.01
   790         HC    622    VAL   HG11    790     0.0791      1.008
   791         HC    622    VAL   HG12    791     0.0791      1.008
   792         HC    622    VAL   HG13    792     0.0791      1.008
   793         CT    622    VAL    CG2    793    -0.3192      12.01
   794         HC    622    VAL   HG21    794     0.0791      1.008
   795         HC    622    VAL   HG22    795     0.0791      1.008
   796         HC    622    VAL   HG23    796     0.0791      1.008
   797          C    622    VAL      C    797     0.5973      12.01
   798          O    622    VAL      O    798    -0.5679         16   ; qtot 2
; residue 623 LYS rtp LYS  q +1.0
   799          N    623    LYS      N    799    -0.3479      14.01
   800          H    623    LYS      H    800     0.2747      1.008
   801         CX    623    LYS     CA    801      -0.24      12.01
   802         H1    623    LYS     HA    802     0.1426      1.008
   803         C8    623    LYS     CB    803    -0.0094      12.01
   804         HC    623    LYS    HB1    804     0.0362      1.008
   805         HC    623    LYS    HB2    805     0.0362      1.008
   806         C8    623    LYS     CG    806     0.0187      12.01
   807         HC    623    LYS    HG1    807     0.0103      1.008
   808         HC    623    LYS    HG2    808     0.0103      1.008
   809         C8    623    LYS     CD    809    -0.0479      12.01
   810         HC    623    LYS    HD1    810     0.0621      1.008
   811         HC    623    LYS    HD2    811     0.0621      1.008
   812         C8    623    LYS     CE    812    -0.0143      12.01
   813         HP    623    LYS    HE1    813     0.1135      1.008
   814         HP    623    LYS    HE2    814     0.1135      1.008
   815         N3    623    LYS     NZ    815    -0.3854      14.01
   816          H    623    LYS    HZ1    816       0.34      1.008
   817          H    623    LYS    HZ2    817       0.34      1.008
   818          H    623    LYS    HZ3    818       0.34      1.008
   819          C    623    LYS      C    819     0.7341      12.01
   820          O    623    LYS      O    820    -0.5894         16   ; qtot 3
; residue 624 MET rtp MET  q  0.0
   821          N    624    MET      N    821    -0.4157      14.01
   822          H    624    MET      H    822     0.2719      1.008
   823         CX    624    MET     CA    823    -0.0237      12.01
   824         H1    624    MET     HA    824      0.088      1.008
   825         2C    624    MET     CB    825     0.0342      12.01
   826         HC    624    MET    HB1    826     0.0241      1.008
   827         HC    624    MET    HB2    827     0.0241      1.008
   828         2C    624    MET     CG    828     0.0018      12.01
   829         H1    624    MET    HG1    829      0.044      1.008
   830         H1    624    MET    HG2    830      0.044      1.008
   831          S    624    MET     SD    831    -0.2737      32.06
   832         CT    624    MET     CE    832    -0.0536      12.01
   833         H1    624    MET    HE1    833     0.0684      1.008
   834         H1    624    MET    HE2    834     0.0684      1.008
   835         H1    624    MET    HE3    835     0.0684      1.008
   836          C    624    MET      C    836     0.5973      12.01
   837          O    624    MET      O    837    -0.5679         16   ; qtot 3
; residue 625 LEU rtp LEU  q  0.0
   838          N    625    LEU      N    838    -0.4157      14.01
   839          H    625    LEU      H    839     0.2719      1.008
   840         CX    625    LEU     CA    840    -0.0518      12.01
   841         H1    625    LEU     HA    841     0.0922      1.008
   842         2C    625    LEU     CB    842    -0.1102      12.01
   843         HC    625    LEU    HB1    843     0.0457      1.008
   844         HC    625    LEU    HB2    844     0.0457      1.008
   845         3C    625    LEU     CG    845     0.3531      12.01
   846         HC    625    LEU     HG    846    -0.0361      1.008
   847         CT    625    LEU    CD1    847    -0.4121      12.01
   848         HC    625    LEU   HD11    848        0.1      1.008
   849         HC    625    LEU   HD12    849        0.1      1.008
   850         HC    625    LEU   HD13    850        0.1      1.008
   851         CT    625    LEU    CD2    851    -0.4121      12.01
   852         HC    625    LEU   HD21    852        0.1      1.008
   853         HC    625    LEU   HD22    853        0.1      1.008
   854         HC    625    LEU   HD23    854        0.1      1.008
   855          C    625    LEU      C    855     0.5973      12.01
   856          O    625    LEU      O    856    -0.5679         16   ; qtot 3
; residue 626 LYS rtp LYS  q +1.0
   857          N    626    LYS      N    857    -0.3479      14.01
   858          H    626    LYS      H    858     0.2747      1.008
   859         CX    626    LYS     CA    859      -0.24      12.01
   860         H1    626    LYS     HA    860     0.1426      1.008
   861         C8    626    LYS     CB    861    -0.0094      12.01
   862         HC    626    LYS    HB1    862     0.0362      1.008
   863         HC    626    LYS    HB2    863     0.0362      1.008
   864         C8    626    LYS     CG    864     0.0187      12.01
   865         HC    626    LYS    HG1    865     0.0103      1.008
   866         HC    626    LYS    HG2    866     0.0103      1.008
   867         C8    626    LYS     CD    867    -0.0479      12.01
   868         HC    626    LYS    HD1    868     0.0621      1.008
   869         HC    626    LYS    HD2    869     0.0621      1.008
   870         C8    626    LYS     CE    870    -0.0143      12.01
   871         HP    626    LYS    HE1    871     0.1135      1.008
   872         HP    626    LYS    HE2    872     0.1135      1.008
   873         N3    626    LYS     NZ    873    -0.3854      14.01
   874          H    626    LYS    HZ1    874       0.34      1.008
   875          H    626    LYS    HZ2    875       0.34      1.008
   876          H    626    LYS    HZ3    876       0.34      1.008
   877          C    626    LYS      C    877     0.7341      12.01
   878          O    626    LYS      O    878    -0.5894         16   ; qtot 4
; residue 627 PRO rtp PRO  q  0.0
   879          N    627    PRO      N    879    -0.2548      14.01
   880         CT    627    PRO     CD    880     0.0192      12.01
   881         H1    627    PRO    HD1    881     0.0391      1.008
   882         H1    627    PRO    HD2    882     0.0391      1.008
   883         CT    627    PRO     CG    883     0.0189      12.01
   884         HC    627    PRO    HG1    884     0.0213      1.008
   885         HC    627    PRO    HG2    885     0.0213      1.008
   886         CT    627    PRO     CB    886     -0.007      12.01
   887         HC    627    PRO    HB1    887     0.0253      1.008
   888         HC    627    PRO    HB2    888     0.0253      1.008
   889         CX    627    PRO     CA    889    -0.0266      12.01
   890         H1    627    PRO     HA    890     0.0641      1.008
   891          C    627    PRO      C    891     0.5896      12.01
   892          O    627    PRO      O    892    -0.5748         16   ; qtot 4
; residue 628 SER rtp SER  q  0.0
   893          N    628    SER      N    893    -0.4157      14.01
   894          H    628    SER      H    894     0.2719      1.008
   895         CX    628    SER     CA    895    -0.0249      12.01
   896         H1    628    SER     HA    896     0.0843      1.008
   897         2C    628    SER     CB    897     0.2117      12.01
   898         H1    628    SER    HB1    898     0.0352      1.008
   899         H1    628    SER    HB2    899     0.0352      1.008
   900         OH    628    SER     OG    900    -0.6546         16
   901         HO    628    SER     HG    901     0.4275      1.008
   902          C    628    SER      C    902     0.5973      12.01
   903          O    628    SER      O    903    -0.5679         16   ; qtot 4
; residue 629 ALA rtp ALA  q  0.0
   904          N    629    ALA      N    904    -0.4157      14.01
   905          H    629    ALA      H    905     0.2719      1.008
   906         CX    629    ALA     CA    906     0.0337      12.01
   907         H1    629    ALA     HA    907     0.0823      1.008
   908         CT    629    ALA     CB    908    -0.1825      12.01
   909         HC    629    ALA    HB1    909     0.0603      1.008
   910         HC    629    ALA    HB2    910     0.0603      1.008
   911         HC    629    ALA    HB3    911     0.0603      1.008
   912          C    629    ALA      C    912     0.5973      12.01
   913          O    629    ALA      O    913    -0.5679         16   ; qtot 4
; residue 630 HIS rtp HIE  q  0.0
   914          N    630    HIS      N    914    -0.4157      14.01
   915          H    630    HIS      H    915     0.2719      1.008
   916         CX    630    HIS     CA    916    -0.0581      12.01
   917         H1    630    HIS     HA    917      0.136      1.008
   918         CT    630    HIS     CB    918    -0.0074      12.01
   919         HC    630    HIS    HB1    919     0.0367      1.008
   920         HC    630    HIS    HB2    920     0.0367      1.008
   921         CC    630    HIS     CG    921     0.1868      12.01
   922         NB    630    HIS    ND1    922    -0.5432      14.01
   923         CR    630    HIS    CE1    923     0.1635      12.01
   924         H5    630    HIS    HE1    924     0.1435      1.008
   925         NA    630    HIS    NE2    925    -0.2795      14.01
   926          H    630    HIS    HE2    926     0.3339      1.008
   927         CW    630    HIS    CD2    927    -0.2207      12.01
   928         H4    630    HIS    HD2    928     0.1862      1.008
   929          C    630    HIS      C    929     0.5973      12.01
   930          O    630    HIS      O    930    -0.5679         16   ; qtot 4
; residue 631 LEU rtp LEU  q  0.0
   931          N    631    LEU      N    931    -0.4157      14.01
   932          H    631    LEU      H    932     0.2719      1.008
   933         CX    631    LEU     CA    933    -0.0518      12.01
   934         H1    631    LEU     HA    934     0.0922      1.008
   935         2C    631    LEU     CB    935    -0.1102      12.01
   936         HC    631    LEU    HB1    936     0.0457      1.008
   937         HC    631    LEU    HB2    937     0.0457      1.008
   938         3C    631    LEU     CG    938     0.3531      12.01
   939         HC    631    LEU     HG    939    -0.0361      1.008
   940         CT    631    LEU    CD1    940    -0.4121      12.01
   941         HC    631    LEU   HD11    941        0.1      1.008
   942         HC    631    LEU   HD12    942        0.1      1.008
   943         HC    631    LEU   HD13    943        0.1      1.008
   944         CT    631    LEU    CD2    944    -0.4121      12.01
   945         HC    631    LEU   HD21    945        0.1      1.008
   946         HC    631    LEU   HD22    946        0.1      1.008
   947         HC    631    LEU   HD23    947        0.1      1.008
   948          C    631    LEU      C    948     0.5973      12.01
   949          O    631    LEU      O    949    -0.5679         16   ; qtot 4
; residue 632 THR rtp THR  q  0.0
   950          N    632    THR      N    950    -0.4157      14.01
   951          H    632    THR      H    951     0.2719      1.008
   952         CX    632    THR     CA    952    -0.0389      12.01
   953         H1    632    THR     HA    953     0.1007      1.008
   954         3C    632    THR     CB    954     0.3654      12.01
   955         H1    632    THR     HB    955     0.0043      1.008
   956         CT    632    THR    CG2    956    -0.2438      12.01
   957         HC    632    THR   HG21    957     0.0642      1.008
   958         HC    632    THR   HG22    958     0.0642      1.008
   959         HC    632    THR   HG23    959     0.0642      1.008
   960         OH    632    THR    OG1    960    -0.6761         16
   961         HO    632    THR    HG1    961     0.4102      1.008
   962          C    632    THR      C    962     0.5973      12.01
   963          O    632    THR      O    963    -0.5679         16   ; qtot 4
; residue 633 GLU rtp GLU  q -1.0
   964          N    633    GLU      N    964    -0.5163      14.01
   965          H    633    GLU      H    965     0.2936      1.008
   966         CX    633    GLU     CA    966     0.0397      12.01
   967         H1    633    GLU     HA    967     0.1105      1.008
   968         2C    633    GLU     CB    968      0.056      12.01
   969         HC    633    GLU    HB1    969    -0.0173      1.008
   970         HC    633    GLU    HB2    970    -0.0173      1.008
   971         2C    633    GLU     CG    971     0.0136      12.01
   972         HC    633    GLU    HG1    972    -0.0425      1.008
   973         HC    633    GLU    HG2    973    -0.0425      1.008
   974         CO    633    GLU     CD    974     0.8054      12.01
   975         O2    633    GLU    OE1    975    -0.8188         16
   976         O2    633    GLU    OE2    976    -0.8188         16
   977          C    633    GLU      C    977     0.5366      12.01
   978          O    633    GLU      O    978    -0.5819         16   ; qtot 3
; residue 634 ARG rtp ARG  q +1.0
   979          N    634    ARG      N    979    -0.3479      14.01
   980          H    634    ARG      H    980     0.2747      1.008
   981         CX    634    ARG     CA    981    -0.2637      12.01
   982         H1    634    ARG     HA    982      0.156      1.008
   983         C8    634    ARG     CB    983    -0.0007      12.01
   984         HC    634    ARG    HB1    984     0.0327      1.008
   985         HC    634    ARG    HB2    985     0.0327      1.008
   986         C8    634    ARG     CG    986      0.039      12.01
   987         HC    634    ARG    HG1    987     0.0285      1.008
   988         HC    634    ARG    HG2    988     0.0285      1.008
   989         C8    634    ARG     CD    989     0.0486      12.01
   990         H1    634    ARG    HD1    990     0.0687      1.008
   991         H1    634    ARG    HD2    991     0.0687      1.008
   992         N2    634    ARG     NE    992    -0.5295      14.01
   993          H    634    ARG     HE    993     0.3456      1.008
   994         CA    634    ARG     CZ    994     0.8076      12.01
   995         N2    634    ARG    NH1    995    -0.8627      14.01
   996          H    634    ARG   HH11    996     0.4478      1.008
   997          H    634    ARG   HH12    997     0.4478      1.008
   998         N2    634    ARG    NH2    998    -0.8627      14.01
   999          H    634    ARG   HH21    999     0.4478      1.008
  1000          H    634    ARG   HH22   1000     0.4478      1.008
  1001          C    634    ARG      C   1001     0.7341      12.01
  1002          O    634    ARG      O   1002    -0.5894         16   ; qtot 4
; residue 635 GLU rtp GLU  q -1.0
  1003          N    635    GLU      N   1003    -0.5163      14.01
  1004          H    635    GLU      H   1004     0.2936      1.008
  1005         CX    635    GLU     CA   1005     0.0397      12.01
  1006         H1    635    GLU     HA   1006     0.1105      1.008
  1007         2C    635    GLU     CB   1007      0.056      12.01
  1008         HC    635    GLU    HB1   1008    -0.0173      1.008
  1009         HC    635    GLU    HB2   1009    -0.0173      1.008
  1010         2C    635    GLU     CG   1010     0.0136      12.01
  1011         HC    635    GLU    HG1   1011    -0.0425      1.008
  1012         HC    635    GLU    HG2   1012    -0.0425      1.008
  1013         CO    635    GLU     CD   1013     0.8054      12.01
  1014         O2    635    GLU    OE1   1014    -0.8188         16
  1015         O2    635    GLU    OE2   1015    -0.8188         16
  1016          C    635    GLU      C   1016     0.5366      12.01
  1017          O    635    GLU      O   1017    -0.5819         16   ; qtot 3
; residue 636 ALA rtp ALA  q  0.0
  1018          N    636    ALA      N   1018    -0.4157      14.01
  1019          H    636    ALA      H   1019     0.2719      1.008
  1020         CX    636    ALA     CA   1020     0.0337      12.01
  1021         H1    636    ALA     HA   1021     0.0823      1.008
  1022         CT    636    ALA     CB   1022    -0.1825      12.01
  1023         HC    636    ALA    HB1   1023     0.0603      1.008
  1024         HC    636    ALA    HB2   1024     0.0603      1.008
  1025         HC    636    ALA    HB3   1025     0.0603      1.008
  1026          C    636    ALA      C   1026     0.5973      12.01
  1027          O    636    ALA      O   1027    -0.5679         16   ; qtot 3
; residue 637 LEU rtp LEU  q  0.0
  1028          N    637    LEU      N   1028    -0.4157      14.01
  1029          H    637    LEU      H   1029     0.2719      1.008
  1030         CX    637    LEU     CA   1030    -0.0518      12.01
  1031         H1    637    LEU     HA   1031     0.0922      1.008
  1032         2C    637    LEU     CB   1032    -0.1102      12.01
  1033         HC    637    LEU    HB1   1033     0.0457      1.008
  1034         HC    637    LEU    HB2   1034     0.0457      1.008
  1035         3C    637    LEU     CG   1035     0.3531      12.01
  1036         HC    637    LEU     HG   1036    -0.0361      1.008
  1037         CT    637    LEU    CD1   1037    -0.4121      12.01
  1038         HC    637    LEU   HD11   1038        0.1      1.008
  1039         HC    637    LEU   HD12   1039        0.1      1.008
  1040         HC    637    LEU   HD13   1040        0.1      1.008
  1041         CT    637    LEU    CD2   1041    -0.4121      12.01
  1042         HC    637    LEU   HD21   1042        0.1      1.008
  1043         HC    637    LEU   HD22   1043        0.1      1.008
  1044         HC    637    LEU   HD23   1044        0.1      1.008
  1045          C    637    LEU      C   1045     0.5973      12.01
  1046          O    637    LEU      O   1046    -0.5679         16   ; qtot 3
; residue 638 MET rtp MET  q  0.0
  1047          N    638    MET      N   1047    -0.4157      14.01
  1048          H    638    MET      H   1048     0.2719      1.008
  1049         CX    638    MET     CA   1049    -0.0237      12.01
  1050         H1    638    MET     HA   1050      0.088      1.008
  1051         2C    638    MET     CB   1051     0.0342      12.01
  1052         HC    638    MET    HB1   1052     0.0241      1.008
  1053         HC    638    MET    HB2   1053     0.0241      1.008
  1054         2C    638    MET     CG   1054     0.0018      12.01
  1055         H1    638    MET    HG1   1055      0.044      1.008
  1056         H1    638    MET    HG2   1056      0.044      1.008
  1057          S    638    MET     SD   1057    -0.2737      32.06
  1058         CT    638    MET     CE   1058    -0.0536      12.01
  1059         H1    638    MET    HE1   1059     0.0684      1.008
  1060         H1    638    MET    HE2   1060     0.0684      1.008
  1061         H1    638    MET    HE3   1061     0.0684      1.008
  1062          C    638    MET      C   1062     0.5973      12.01
  1063          O    638    MET      O   1063    -0.5679         16   ; qtot 3
; residue 639 SER rtp SER  q  0.0
  1064          N    639    SER      N   1064    -0.4157      14.01
  1065          H    639    SER      H   1065     0.2719      1.008
  1066         CX    639    SER     CA   1066    -0.0249      12.01
  1067         H1    639    SER     HA   1067     0.0843      1.008
  1068         2C    639    SER     CB   1068     0.2117      12.01
  1069         H1    639    SER    HB1   1069     0.0352      1.008
  1070         H1    639    SER    HB2   1070     0.0352      1.008
  1071         OH    639    SER     OG   1071    -0.6546         16
  1072         HO    639    SER     HG   1072     0.4275      1.008
  1073          C    639    SER      C   1073     0.5973      12.01
  1074          O    639    SER      O   1074    -0.5679         16   ; qtot 3
; residue 640 GLU rtp GLU  q -1.0
  1075          N    640    GLU      N   1075    -0.5163      14.01
  1076          H    640    GLU      H   1076     0.2936      1.008
  1077         CX    640    GLU     CA   1077     0.0397      12.01
  1078         H1    640    GLU     HA   1078     0.1105      1.008
  1079         2C    640    GLU     CB   1079      0.056      12.01
  1080         HC    640    GLU    HB1   1080    -0.0173      1.008
  1081         HC    640    GLU    HB2   1081    -0.0173      1.008
  1082         2C    640    GLU     CG   1082     0.0136      12.01
  1083         HC    640    GLU    HG1   1083    -0.0425      1.008
  1084         HC    640    GLU    HG2   1084    -0.0425      1.008
  1085         CO    640    GLU     CD   1085     0.8054      12.01
  1086         O2    640    GLU    OE1   1086    -0.8188         16
  1087         O2    640    GLU    OE2   1087    -0.8188         16
  1088          C    640    GLU      C   1088     0.5366      12.01
  1089          O    640    GLU      O   1089    -0.5819         16   ; qtot 2
; residue 641 LEU rtp LEU  q  0.0
  1090          N    641    LEU      N   1090    -0.4157      14.01
  1091          H    641    LEU      H   1091     0.2719      1.008
  1092         CX    641    LEU     CA   1092    -0.0518      12.01
  1093         H1    641    LEU     HA   1093     0.0922      1.008
  1094         2C    641    LEU     CB   1094    -0.1102      12.01
  1095         HC    641    LEU    HB1   1095     0.0457      1.008
  1096         HC    641    LEU    HB2   1096     0.0457      1.008
  1097         3C    641    LEU     CG   1097     0.3531      12.01
  1098         HC    641    LEU     HG   1098    -0.0361      1.008
  1099         CT    641    LEU    CD1   1099    -0.4121      12.01
  1100         HC    641    LEU   HD11   1100        0.1      1.008
  1101         HC    641    LEU   HD12   1101        0.1      1.008
  1102         HC    641    LEU   HD13   1102        0.1      1.008
  1103         CT    641    LEU    CD2   1103    -0.4121      12.01
  1104         HC    641    LEU   HD21   1104        0.1      1.008
  1105         HC    641    LEU   HD22   1105        0.1      1.008
  1106         HC    641    LEU   HD23   1106        0.1      1.008
  1107          C    641    LEU      C   1107     0.5973      12.01
  1108          O    641    LEU      O   1108    -0.5679         16   ; qtot 2
; residue 642 LYS rtp LYS  q +1.0
  1109          N    642    LYS      N   1109    -0.3479      14.01
  1110          H    642    LYS      H   1110     0.2747      1.008
  1111         CX    642    LYS     CA   1111      -0.24      12.01
  1112         H1    642    LYS     HA   1112     0.1426      1.008
  1113         C8    642    LYS     CB   1113    -0.0094      12.01
  1114         HC    642    LYS    HB1   1114     0.0362      1.008
  1115         HC    642    LYS    HB2   1115     0.0362      1.008
  1116         C8    642    LYS     CG   1116     0.0187      12.01
  1117         HC    642    LYS    HG1   1117     0.0103      1.008
  1118         HC    642    LYS    HG2   1118     0.0103      1.008
  1119         C8    642    LYS     CD   1119    -0.0479      12.01
  1120         HC    642    LYS    HD1   1120     0.0621      1.008
  1121         HC    642    LYS    HD2   1121     0.0621      1.008
  1122         C8    642    LYS     CE   1122    -0.0143      12.01
  1123         HP    642    LYS    HE1   1123     0.1135      1.008
  1124         HP    642    LYS    HE2   1124     0.1135      1.008
  1125         N3    642    LYS     NZ   1125    -0.3854      14.01
  1126          H    642    LYS    HZ1   1126       0.34      1.008
  1127          H    642    LYS    HZ2   1127       0.34      1.008
  1128          H    642    LYS    HZ3   1128       0.34      1.008
  1129          C    642    LYS      C   1129     0.7341      12.01
  1130          O    642    LYS      O   1130    -0.5894         16   ; qtot 3
; residue 643 VAL rtp VAL  q  0.0
  1131          N    643    VAL      N   1131    -0.4157      14.01
  1132          H    643    VAL      H   1132     0.2719      1.008
  1133         CX    643    VAL     CA   1133    -0.0875      12.01
  1134         H1    643    VAL     HA   1134     0.0969      1.008
  1135         3C    643    VAL     CB   1135     0.2985      12.01
  1136         HC    643    VAL     HB   1136    -0.0297      1.008
  1137         CT    643    VAL    CG1   1137    -0.3192      12.01
  1138         HC    643    VAL   HG11   1138     0.0791      1.008
  1139         HC    643    VAL   HG12   1139     0.0791      1.008
  1140         HC    643    VAL   HG13   1140     0.0791      1.008
  1141         CT    643    VAL    CG2   1141    -0.3192      12.01
  1142         HC    643    VAL   HG21   1142     0.0791      1.008
  1143         HC    643    VAL   HG22   1143     0.0791      1.008
  1144         HC    643    VAL   HG23   1144     0.0791      1.008
  1145          C    643    VAL      C   1145     0.5973      12.01
  1146          O    643    VAL      O   1146    -0.5679         16   ; qtot 3
; residue 644 LEU rtp LEU  q  0.0
  1147          N    644    LEU      N   1147    -0.4157      14.01
  1148          H    644    LEU      H   1148     0.2719      1.008
  1149         CX    644    LEU     CA   1149    -0.0518      12.01
  1150         H1    644    LEU     HA   1150     0.0922      1.008
  1151         2C    644    LEU     CB   1151    -0.1102      12.01
  1152         HC    644    LEU    HB1   1152     0.0457      1.008
  1153         HC    644    LEU    HB2   1153     0.0457      1.008
  1154         3C    644    LEU     CG   1154     0.3531      12.01
  1155         HC    644    LEU     HG   1155    -0.0361      1.008
  1156         CT    644    LEU    CD1   1156    -0.4121      12.01
  1157         HC    644    LEU   HD11   1157        0.1      1.008
  1158         HC    644    LEU   HD12   1158        0.1      1.008
  1159         HC    644    LEU   HD13   1159        0.1      1.008
  1160         CT    644    LEU    CD2   1160    -0.4121      12.01
  1161         HC    644    LEU   HD21   1161        0.1      1.008
  1162         HC    644    LEU   HD22   1162        0.1      1.008
  1163         HC    644    LEU   HD23   1163        0.1      1.008
  1164          C    644    LEU      C   1164     0.5973      12.01
  1165          O    644    LEU      O   1165    -0.5679         16   ; qtot 3
; residue 645 SER rtp SER  q  0.0
  1166          N    645    SER      N   1166    -0.4157      14.01
  1167          H    645    SER      H   1167     0.2719      1.008
  1168         CX    645    SER     CA   1168    -0.0249      12.01
  1169         H1    645    SER     HA   1169     0.0843      1.008
  1170         2C    645    SER     CB   1170     0.2117      12.01
  1171         H1    645    SER    HB1   1171     0.0352      1.008
  1172         H1    645    SER    HB2   1172     0.0352      1.008
  1173         OH    645    SER     OG   1173    -0.6546         16
  1174         HO    645    SER     HG   1174     0.4275      1.008
  1175          C    645    SER      C   1175     0.5973      12.01
  1176          O    645    SER      O   1176    -0.5679         16   ; qtot 3
; residue 646 TYR rtp TYR  q  0.0
  1177          N    646    TYR      N   1177    -0.4157      14.01
  1178          H    646    TYR      H   1178     0.2719      1.008
  1179         CX    646    TYR     CA   1179    -0.0014      12.01
  1180         H1    646    TYR     HA   1180     0.0876      1.008
  1181         CT    646    TYR     CB   1181    -0.0152      12.01
  1182         HC    646    TYR    HB1   1182     0.0295      1.008
  1183         HC    646    TYR    HB2   1183     0.0295      1.008
  1184         CA    646    TYR     CG   1184    -0.0011      12.01
  1185         CA    646    TYR    CD1   1185    -0.1906      12.01
  1186         HA    646    TYR    HD1   1186     0.1699      1.008
  1187         CA    646    TYR    CE1   1187    -0.2341      12.01
  1188         HA    646    TYR    HE1   1188     0.1656      1.008
  1189          C    646    TYR     CZ   1189     0.3226      12.01
  1190         OH    646    TYR     OH   1190    -0.5579         16
  1191         HO    646    TYR     HH   1191     0.3992      1.008
  1192         CA    646    TYR    CE2   1192    -0.2341      12.01
  1193         HA    646    TYR    HE2   1193     0.1656      1.008
  1194         CA    646    TYR    CD2   1194    -0.1906      12.01
  1195         HA    646    TYR    HD2   1195     0.1699      1.008
  1196          C    646    TYR      C   1196     0.5973      12.01
  1197          O    646    TYR      O   1197    -0.5679         16   ; qtot 3
; residue 647 LEU rtp LEU  q  0.0
  1198          N    647    LEU      N   1198    -0.4157      14.01
  1199          H    647    LEU      H   1199     0.2719      1.008
  1200         CX    647    LEU     CA   1200    -0.0518      12.01
  1201         H1    647    LEU     HA   1201     0.0922      1.008
  1202         2C    647    LEU     CB   1202    -0.1102      12.01
  1203         HC    647    LEU    HB1   1203     0.0457      1.008
  1204         HC    647    LEU    HB2   1204     0.0457      1.008
  1205         3C    647    LEU     CG   1205     0.3531      12.01
  1206         HC    647    LEU     HG   1206    -0.0361      1.008
  1207         CT    647    LEU    CD1   1207    -0.4121      12.01
  1208         HC    647    LEU   HD11   1208        0.1      1.008
  1209         HC    647    LEU   HD12   1209        0.1      1.008
  1210         HC    647    LEU   HD13   1210        0.1      1.008
  1211         CT    647    LEU    CD2   1211    -0.4121      12.01
  1212         HC    647    LEU   HD21   1212        0.1      1.008
  1213         HC    647    LEU   HD22   1213        0.1      1.008
  1214         HC    647    LEU   HD23   1214        0.1      1.008
  1215          C    647    LEU      C   1215     0.5973      12.01
  1216          O    647    LEU      O   1216    -0.5679         16   ; qtot 3
; residue 648 GLY rtp GLY  q  0.0
  1217          N    648    GLY      N   1217    -0.4157      14.01
  1218          H    648    GLY      H   1218     0.2719      1.008
  1219         CX    648    GLY     CA   1219    -0.0252      12.01
  1220         H1    648    GLY    HA1   1220     0.0698      1.008
  1221         H1    648    GLY    HA2   1221     0.0698      1.008
  1222          C    648    GLY      C   1222     0.5973      12.01
  1223          O    648    GLY      O   1223    -0.5679         16   ; qtot 3
; residue 649 ASN rtp ASN  q  0.0
  1224          N    649    ASN      N   1224    -0.4157      14.01
  1225          H    649    ASN      H   1225     0.2719      1.008
  1226         CX    649    ASN     CA   1226     0.0143      12.01
  1227         H1    649    ASN     HA   1227     0.1048      1.008
  1228         2C    649    ASN     CB   1228    -0.2041      12.01
  1229         HC    649    ASN    HB1   1229     0.0797      1.008
  1230         HC    649    ASN    HB2   1230     0.0797      1.008
  1231          C    649    ASN     CG   1231      0.713      12.01
  1232          O    649    ASN    OD1   1232    -0.5931         16
  1233          N    649    ASN    ND2   1233    -0.9191      14.01
  1234          H    649    ASN   HD21   1234     0.4196      1.008
  1235          H    649    ASN   HD22   1235     0.4196      1.008
  1236          C    649    ASN      C   1236     0.5973      12.01
  1237          O    649    ASN      O   1237    -0.5679         16   ; qtot 3
; residue 650 HIS rtp HIE  q  0.0
  1238          N    650    HIS      N   1238    -0.4157      14.01
  1239          H    650    HIS      H   1239     0.2719      1.008
  1240         CX    650    HIS     CA   1240    -0.0581      12.01
  1241         H1    650    HIS     HA   1241      0.136      1.008
  1242         CT    650    HIS     CB   1242    -0.0074      12.01
  1243         HC    650    HIS    HB1   1243     0.0367      1.008
  1244         HC    650    HIS    HB2   1244     0.0367      1.008
  1245         CC    650    HIS     CG   1245     0.1868      12.01
  1246         NB    650    HIS    ND1   1246    -0.5432      14.01
  1247         CR    650    HIS    CE1   1247     0.1635      12.01
  1248         H5    650    HIS    HE1   1248     0.1435      1.008
  1249         NA    650    HIS    NE2   1249    -0.2795      14.01
  1250          H    650    HIS    HE2   1250     0.3339      1.008
  1251         CW    650    HIS    CD2   1251    -0.2207      12.01
  1252         H4    650    HIS    HD2   1252     0.1862      1.008
  1253          C    650    HIS      C   1253     0.5973      12.01
  1254          O    650    HIS      O   1254    -0.5679         16   ; qtot 3
; residue 651 MET rtp MET  q  0.0
  1255          N    651    MET      N   1255    -0.4157      14.01
  1256          H    651    MET      H   1256     0.2719      1.008
  1257         CX    651    MET     CA   1257    -0.0237      12.01
  1258         H1    651    MET     HA   1258      0.088      1.008
  1259         2C    651    MET     CB   1259     0.0342      12.01
  1260         HC    651    MET    HB1   1260     0.0241      1.008
  1261         HC    651    MET    HB2   1261     0.0241      1.008
  1262         2C    651    MET     CG   1262     0.0018      12.01
  1263         H1    651    MET    HG1   1263      0.044      1.008
  1264         H1    651    MET    HG2   1264      0.044      1.008
  1265          S    651    MET     SD   1265    -0.2737      32.06
  1266         CT    651    MET     CE   1266    -0.0536      12.01
  1267         H1    651    MET    HE1   1267     0.0684      1.008
  1268         H1    651    MET    HE2   1268     0.0684      1.008
  1269         H1    651    MET    HE3   1269     0.0684      1.008
  1270          C    651    MET      C   1270     0.5973      12.01
  1271          O    651    MET      O   1271    -0.5679         16   ; qtot 3
; residue 652 ASN rtp ASN  q  0.0
  1272          N    652    ASN      N   1272    -0.4157      14.01
  1273          H    652    ASN      H   1273     0.2719      1.008
  1274         CX    652    ASN     CA   1274     0.0143      12.01
  1275         H1    652    ASN     HA   1275     0.1048      1.008
  1276         2C    652    ASN     CB   1276    -0.2041      12.01
  1277         HC    652    ASN    HB1   1277     0.0797      1.008
  1278         HC    652    ASN    HB2   1278     0.0797      1.008
  1279          C    652    ASN     CG   1279      0.713      12.01
  1280          O    652    ASN    OD1   1280    -0.5931         16
  1281          N    652    ASN    ND2   1281    -0.9191      14.01
  1282          H    652    ASN   HD21   1282     0.4196      1.008
  1283          H    652    ASN   HD22   1283     0.4196      1.008
  1284          C    652    ASN      C   1284     0.5973      12.01
  1285          O    652    ASN      O   1285    -0.5679         16   ; qtot 3
; residue 653 ILE rtp ILE  q  0.0
  1286          N    653    ILE      N   1286    -0.4157      14.01
  1287          H    653    ILE      H   1287     0.2719      1.008
  1288         CX    653    ILE     CA   1288    -0.0597      12.01
  1289         H1    653    ILE     HA   1289     0.0869      1.008
  1290         3C    653    ILE     CB   1290     0.1303      12.01
  1291         HC    653    ILE     HB   1291     0.0187      1.008
  1292         CT    653    ILE    CG2   1292    -0.3204      12.01
  1293         HC    653    ILE   HG21   1293     0.0882      1.008
  1294         HC    653    ILE   HG22   1294     0.0882      1.008
  1295         HC    653    ILE   HG23   1295     0.0882      1.008
  1296         2C    653    ILE    CG1   1296     -0.043      12.01
  1297         HC    653    ILE   HG11   1297     0.0236      1.008
  1298         HC    653    ILE   HG12   1298     0.0236      1.008
  1299         CT    653    ILE     CD   1299     -0.066      12.01
  1300         HC    653    ILE    HD1   1300     0.0186      1.008
  1301         HC    653    ILE    HD2   1301     0.0186      1.008
  1302         HC    653    ILE    HD3   1302     0.0186      1.008
  1303          C    653    ILE      C   1303     0.5973      12.01
  1304          O    653    ILE      O   1304    -0.5679         16   ; qtot 3
; residue 654 VAL rtp VAL  q  0.0
  1305          N    654    VAL      N   1305    -0.4157      14.01
  1306          H    654    VAL      H   1306     0.2719      1.008
  1307         CX    654    VAL     CA   1307    -0.0875      12.01
  1308         H1    654    VAL     HA   1308     0.0969      1.008
  1309         3C    654    VAL     CB   1309     0.2985      12.01
  1310         HC    654    VAL     HB   1310    -0.0297      1.008
  1311         CT    654    VAL    CG1   1311    -0.3192      12.01
  1312         HC    654    VAL   HG11   1312     0.0791      1.008
  1313         HC    654    VAL   HG12   1313     0.0791      1.008
  1314         HC    654    VAL   HG13   1314     0.0791      1.008
  1315         CT    654    VAL    CG2   1315    -0.3192      12.01
  1316         HC    654    VAL   HG21   1316     0.0791      1.008
  1317         HC    654    VAL   HG22   1317     0.0791      1.008
  1318         HC    654    VAL   HG23   1318     0.0791      1.008
  1319          C    654    VAL      C   1319     0.5973      12.01
  1320          O    654    VAL      O   1320    -0.5679         16   ; qtot 3
; residue 655 ASN rtp ASN  q  0.0
  1321          N    655    ASN      N   1321    -0.4157      14.01
  1322          H    655    ASN      H   1322     0.2719      1.008
  1323         CX    655    ASN     CA   1323     0.0143      12.01
  1324         H1    655    ASN     HA   1324     0.1048      1.008
  1325         2C    655    ASN     CB   1325    -0.2041      12.01
  1326         HC    655    ASN    HB1   1326     0.0797      1.008
  1327         HC    655    ASN    HB2   1327     0.0797      1.008
  1328          C    655    ASN     CG   1328      0.713      12.01
  1329          O    655    ASN    OD1   1329    -0.5931         16
  1330          N    655    ASN    ND2   1330    -0.9191      14.01
  1331          H    655    ASN   HD21   1331     0.4196      1.008
  1332          H    655    ASN   HD22   1332     0.4196      1.008
  1333          C    655    ASN      C   1333     0.5973      12.01
  1334          O    655    ASN      O   1334    -0.5679         16   ; qtot 3
; residue 656 LEU rtp LEU  q  0.0
  1335          N    656    LEU      N   1335    -0.4157      14.01
  1336          H    656    LEU      H   1336     0.2719      1.008
  1337         CX    656    LEU     CA   1337    -0.0518      12.01
  1338         H1    656    LEU     HA   1338     0.0922      1.008
  1339         2C    656    LEU     CB   1339    -0.1102      12.01
  1340         HC    656    LEU    HB1   1340     0.0457      1.008
  1341         HC    656    LEU    HB2   1341     0.0457      1.008
  1342         3C    656    LEU     CG   1342     0.3531      12.01
  1343         HC    656    LEU     HG   1343    -0.0361      1.008
  1344         CT    656    LEU    CD1   1344    -0.4121      12.01
  1345         HC    656    LEU   HD11   1345        0.1      1.008
  1346         HC    656    LEU   HD12   1346        0.1      1.008
  1347         HC    656    LEU   HD13   1347        0.1      1.008
  1348         CT    656    LEU    CD2   1348    -0.4121      12.01
  1349         HC    656    LEU   HD21   1349        0.1      1.008
  1350         HC    656    LEU   HD22   1350        0.1      1.008
  1351         HC    656    LEU   HD23   1351        0.1      1.008
  1352          C    656    LEU      C   1352     0.5973      12.01
  1353          O    656    LEU      O   1353    -0.5679         16   ; qtot 3
; residue 657 LEU rtp LEU  q  0.0
  1354          N    657    LEU      N   1354    -0.4157      14.01
  1355          H    657    LEU      H   1355     0.2719      1.008
  1356         CX    657    LEU     CA   1356    -0.0518      12.01
  1357         H1    657    LEU     HA   1357     0.0922      1.008
  1358         2C    657    LEU     CB   1358    -0.1102      12.01
  1359         HC    657    LEU    HB1   1359     0.0457      1.008
  1360         HC    657    LEU    HB2   1360     0.0457      1.008
  1361         3C    657    LEU     CG   1361     0.3531      12.01
  1362         HC    657    LEU     HG   1362    -0.0361      1.008
  1363         CT    657    LEU    CD1   1363    -0.4121      12.01
  1364         HC    657    LEU   HD11   1364        0.1      1.008
  1365         HC    657    LEU   HD12   1365        0.1      1.008
  1366         HC    657    LEU   HD13   1366        0.1      1.008
  1367         CT    657    LEU    CD2   1367    -0.4121      12.01
  1368         HC    657    LEU   HD21   1368        0.1      1.008
  1369         HC    657    LEU   HD22   1369        0.1      1.008
  1370         HC    657    LEU   HD23   1370        0.1      1.008
  1371          C    657    LEU      C   1371     0.5973      12.01
  1372          O    657    LEU      O   1372    -0.5679         16   ; qtot 3
; residue 658 GLY rtp GLY  q  0.0
  1373          N    658    GLY      N   1373    -0.4157      14.01
  1374          H    658    GLY      H   1374     0.2719      1.008
  1375         CX    658    GLY     CA   1375    -0.0252      12.01
  1376         H1    658    GLY    HA1   1376     0.0698      1.008
  1377         H1    658    GLY    HA2   1377     0.0698      1.008
  1378          C    658    GLY      C   1378     0.5973      12.01
  1379          O    658    GLY      O   1379    -0.5679         16   ; qtot 3
; residue 659 ALA rtp ALA  q  0.0
  1380          N    659    ALA      N   1380    -0.4157      14.01
  1381          H    659    ALA      H   1381     0.2719      1.008
  1382         CX    659    ALA     CA   1382     0.0337      12.01
  1383         H1    659    ALA     HA   1383     0.0823      1.008
  1384         CT    659    ALA     CB   1384    -0.1825      12.01
  1385         HC    659    ALA    HB1   1385     0.0603      1.008
  1386         HC    659    ALA    HB2   1386     0.0603      1.008
  1387         HC    659    ALA    HB3   1387     0.0603      1.008
  1388          C    659    ALA      C   1388     0.5973      12.01
  1389          O    659    ALA      O   1389    -0.5679         16   ; qtot 3
; residue 660 CYS rtp CYS  q  0.0
  1390          N    660    CYS      N   1390    -0.4157      14.01
  1391          H    660    CYS      H   1391     0.2719      1.008
  1392         CX    660    CYS     CA   1392     0.0213      12.01
  1393         H1    660    CYS     HA   1393     0.1124      1.008
  1394         2C    660    CYS     CB   1394    -0.1231      12.01
  1395         H1    660    CYS    HB1   1395     0.1112      1.008
  1396         H1    660    CYS    HB2   1396     0.1112      1.008
  1397         SH    660    CYS     SG   1397    -0.3119      32.06
  1398         HS    660    CYS     HG   1398     0.1933      1.008
  1399          C    660    CYS      C   1399     0.5973      12.01
  1400          O    660    CYS      O   1400    -0.5679         16   ; qtot 3
; residue 661 THR rtp THR  q  0.0
  1401          N    661    THR      N   1401    -0.4157      14.01
  1402          H    661    THR      H   1402     0.2719      1.008
  1403         CX    661    THR     CA   1403    -0.0389      12.01
  1404         H1    661    THR     HA   1404     0.1007      1.008
  1405         3C    661    THR     CB   1405     0.3654      12.01
  1406         H1    661    THR     HB   1406     0.0043      1.008
  1407         CT    661    THR    CG2   1407    -0.2438      12.01
  1408         HC    661    THR   HG21   1408     0.0642      1.008
  1409         HC    661    THR   HG22   1409     0.0642      1.008
  1410         HC    661    THR   HG23   1410     0.0642      1.008
  1411         OH    661    THR    OG1   1411    -0.6761         16
  1412         HO    661    THR    HG1   1412     0.4102      1.008
  1413          C    661    THR      C   1413     0.5973      12.01
  1414          O    661    THR      O   1414    -0.5679         16   ; qtot 3
; residue 662 ILE rtp ILE  q  0.0
  1415          N    662    ILE      N   1415    -0.4157      14.01
  1416          H    662    ILE      H   1416     0.2719      1.008
  1417         CX    662    ILE     CA   1417    -0.0597      12.01
  1418         H1    662    ILE     HA   1418     0.0869      1.008
  1419         3C    662    ILE     CB   1419     0.1303      12.01
  1420         HC    662    ILE     HB   1420     0.0187      1.008
  1421         CT    662    ILE    CG2   1421    -0.3204      12.01
  1422         HC    662    ILE   HG21   1422     0.0882      1.008
  1423         HC    662    ILE   HG22   1423     0.0882      1.008
  1424         HC    662    ILE   HG23   1424     0.0882      1.008
  1425         2C    662    ILE    CG1   1425     -0.043      12.01
  1426         HC    662    ILE   HG11   1426     0.0236      1.008
  1427         HC    662    ILE   HG12   1427     0.0236      1.008
  1428         CT    662    ILE     CD   1428     -0.066      12.01
  1429         HC    662    ILE    HD1   1429     0.0186      1.008
  1430         HC    662    ILE    HD2   1430     0.0186      1.008
  1431         HC    662    ILE    HD3   1431     0.0186      1.008
  1432          C    662    ILE      C   1432     0.5973      12.01
  1433          O    662    ILE      O   1433    -0.5679         16   ; qtot 3
; residue 663 GLY rtp GLY  q  0.0
  1434          N    663    GLY      N   1434    -0.4157      14.01
  1435          H    663    GLY      H   1435     0.2719      1.008
  1436         CX    663    GLY     CA   1436    -0.0252      12.01
  1437         H1    663    GLY    HA1   1437     0.0698      1.008
  1438         H1    663    GLY    HA2   1438     0.0698      1.008
  1439          C    663    GLY      C   1439     0.5973      12.01
  1440          O    663    GLY      O   1440    -0.5679         16   ; qtot 3
; residue 664 GLY rtp GLY  q  0.0
  1441          N    664    GLY      N   1441    -0.4157      14.01
  1442          H    664    GLY      H   1442     0.2719      1.008
  1443         CX    664    GLY     CA   1443    -0.0252      12.01
  1444         H1    664    GLY    HA1   1444     0.0698      1.008
  1445         H1    664    GLY    HA2   1445     0.0698      1.008
  1446          C    664    GLY      C   1446     0.5973      12.01
  1447          O    664    GLY      O   1447    -0.5679         16   ; qtot 3
; residue 665 PRO rtp PRO  q  0.0
  1448          N    665    PRO      N   1448    -0.2548      14.01
  1449         CT    665    PRO     CD   1449     0.0192      12.01
  1450         H1    665    PRO    HD1   1450     0.0391      1.008
  1451         H1    665    PRO    HD2   1451     0.0391      1.008
  1452         CT    665    PRO     CG   1452     0.0189      12.01
  1453         HC    665    PRO    HG1   1453     0.0213      1.008
  1454         HC    665    PRO    HG2   1454     0.0213      1.008
  1455         CT    665    PRO     CB   1455     -0.007      12.01
  1456         HC    665    PRO    HB1   1456     0.0253      1.008
  1457         HC    665    PRO    HB2   1457     0.0253      1.008
  1458         CX    665    PRO     CA   1458    -0.0266      12.01
  1459         H1    665    PRO     HA   1459     0.0641      1.008
  1460          C    665    PRO      C   1460     0.5896      12.01
  1461          O    665    PRO      O   1461    -0.5748         16   ; qtot 3
; residue 666 THR rtp THR  q  0.0
  1462          N    666    THR      N   1462    -0.4157      14.01
  1463          H    666    THR      H   1463     0.2719      1.008
  1464         CX    666    THR     CA   1464    -0.0389      12.01
  1465         H1    666    THR     HA   1465     0.1007      1.008
  1466         3C    666    THR     CB   1466     0.3654      12.01
  1467         H1    666    THR     HB   1467     0.0043      1.008
  1468         CT    666    THR    CG2   1468    -0.2438      12.01
  1469         HC    666    THR   HG21   1469     0.0642      1.008
  1470         HC    666    THR   HG22   1470     0.0642      1.008
  1471         HC    666    THR   HG23   1471     0.0642      1.008
  1472         OH    666    THR    OG1   1472    -0.6761         16
  1473         HO    666    THR    HG1   1473     0.4102      1.008
  1474          C    666    THR      C   1474     0.5973      12.01
  1475          O    666    THR      O   1475    -0.5679         16   ; qtot 3
; residue 667 LEU rtp LEU  q  0.0
  1476          N    667    LEU      N   1476    -0.4157      14.01
  1477          H    667    LEU      H   1477     0.2719      1.008
  1478         CX    667    LEU     CA   1478    -0.0518      12.01
  1479         H1    667    LEU     HA   1479     0.0922      1.008
  1480         2C    667    LEU     CB   1480    -0.1102      12.01
  1481         HC    667    LEU    HB1   1481     0.0457      1.008
  1482         HC    667    LEU    HB2   1482     0.0457      1.008
  1483         3C    667    LEU     CG   1483     0.3531      12.01
  1484         HC    667    LEU     HG   1484    -0.0361      1.008
  1485         CT    667    LEU    CD1   1485    -0.4121      12.01
  1486         HC    667    LEU   HD11   1486        0.1      1.008
  1487         HC    667    LEU   HD12   1487        0.1      1.008
  1488         HC    667    LEU   HD13   1488        0.1      1.008
  1489         CT    667    LEU    CD2   1489    -0.4121      12.01
  1490         HC    667    LEU   HD21   1490        0.1      1.008
  1491         HC    667    LEU   HD22   1491        0.1      1.008
  1492         HC    667    LEU   HD23   1492        0.1      1.008
  1493          C    667    LEU      C   1493     0.5973      12.01
  1494          O    667    LEU      O   1494    -0.5679         16   ; qtot 3
; residue 668 VAL rtp VAL  q  0.0
  1495          N    668    VAL      N   1495    -0.4157      14.01
  1496          H    668    VAL      H   1496     0.2719      1.008
  1497         CX    668    VAL     CA   1497    -0.0875      12.01
  1498         H1    668    VAL     HA   1498     0.0969      1.008
  1499         3C    668    VAL     CB   1499     0.2985      12.01
  1500         HC    668    VAL     HB   1500    -0.0297      1.008
  1501         CT    668    VAL    CG1   1501    -0.3192      12.01
  1502         HC    668    VAL   HG11   1502     0.0791      1.008
  1503         HC    668    VAL   HG12   1503     0.0791      1.008
  1504         HC    668    VAL   HG13   1504     0.0791      1.008
  1505         CT    668    VAL    CG2   1505    -0.3192      12.01
  1506         HC    668    VAL   HG21   1506     0.0791      1.008
  1507         HC    668    VAL   HG22   1507     0.0791      1.008
  1508         HC    668    VAL   HG23   1508     0.0791      1.008
  1509          C    668    VAL      C   1509     0.5973      12.01
  1510          O    668    VAL      O   1510    -0.5679         16   ; qtot 3
; residue 669 ILE rtp ILE  q  0.0
  1511          N    669    ILE      N   1511    -0.4157      14.01
  1512          H    669    ILE      H   1512     0.2719      1.008
  1513         CX    669    ILE     CA   1513    -0.0597      12.01
  1514         H1    669    ILE     HA   1514     0.0869      1.008
  1515         3C    669    ILE     CB   1515     0.1303      12.01
  1516         HC    669    ILE     HB   1516     0.0187      1.008
  1517         CT    669    ILE    CG2   1517    -0.3204      12.01
  1518         HC    669    ILE   HG21   1518     0.0882      1.008
  1519         HC    669    ILE   HG22   1519     0.0882      1.008
  1520         HC    669    ILE   HG23   1520     0.0882      1.008
  1521         2C    669    ILE    CG1   1521     -0.043      12.01
  1522         HC    669    ILE   HG11   1522     0.0236      1.008
  1523         HC    669    ILE   HG12   1523     0.0236      1.008
  1524         CT    669    ILE     CD   1524     -0.066      12.01
  1525         HC    669    ILE    HD1   1525     0.0186      1.008
  1526         HC    669    ILE    HD2   1526     0.0186      1.008
  1527         HC    669    ILE    HD3   1527     0.0186      1.008
  1528          C    669    ILE      C   1528     0.5973      12.01
  1529          O    669    ILE      O   1529    -0.5679         16   ; qtot 3
; residue 670 THR rtp THR  q  0.0
  1530          N    670    THR      N   1530    -0.4157      14.01
  1531          H    670    THR      H   1531     0.2719      1.008
  1532         CX    670    THR     CA   1532    -0.0389      12.01
  1533         H1    670    THR     HA   1533     0.1007      1.008
  1534         3C    670    THR     CB   1534     0.3654      12.01
  1535         H1    670    THR     HB   1535     0.0043      1.008
  1536         CT    670    THR    CG2   1536    -0.2438      12.01
  1537         HC    670    THR   HG21   1537     0.0642      1.008
  1538         HC    670    THR   HG22   1538     0.0642      1.008
  1539         HC    670    THR   HG23   1539     0.0642      1.008
  1540         OH    670    THR    OG1   1540    -0.6761         16
  1541         HO    670    THR    HG1   1541     0.4102      1.008
  1542          C    670    THR      C   1542     0.5973      12.01
  1543          O    670    THR      O   1543    -0.5679         16   ; qtot 3
; residue 671 GLU rtp GLU  q -1.0
  1544          N    671    GLU      N   1544    -0.5163      14.01
  1545          H    671    GLU      H   1545     0.2936      1.008
  1546         CX    671    GLU     CA   1546     0.0397      12.01
  1547         H1    671    GLU     HA   1547     0.1105      1.008
  1548         2C    671    GLU     CB   1548      0.056      12.01
  1549         HC    671    GLU    HB1   1549    -0.0173      1.008
  1550         HC    671    GLU    HB2   1550    -0.0173      1.008
  1551         2C    671    GLU     CG   1551     0.0136      12.01
  1552         HC    671    GLU    HG1   1552    -0.0425      1.008
  1553         HC    671    GLU    HG2   1553    -0.0425      1.008
  1554         CO    671    GLU     CD   1554     0.8054      12.01
  1555         O2    671    GLU    OE1   1555    -0.8188         16
  1556         O2    671    GLU    OE2   1556    -0.8188         16
  1557          C    671    GLU      C   1557     0.5366      12.01
  1558          O    671    GLU      O   1558    -0.5819         16   ; qtot 2
; residue 672 TYR rtp TYR  q  0.0
  1559          N    672    TYR      N   1559    -0.4157      14.01
  1560          H    672    TYR      H   1560     0.2719      1.008
  1561         CX    672    TYR     CA   1561    -0.0014      12.01
  1562         H1    672    TYR     HA   1562     0.0876      1.008
  1563         CT    672    TYR     CB   1563    -0.0152      12.01
  1564         HC    672    TYR    HB1   1564     0.0295      1.008
  1565         HC    672    TYR    HB2   1565     0.0295      1.008
  1566         CA    672    TYR     CG   1566    -0.0011      12.01
  1567         CA    672    TYR    CD1   1567    -0.1906      12.01
  1568         HA    672    TYR    HD1   1568     0.1699      1.008
  1569         CA    672    TYR    CE1   1569    -0.2341      12.01
  1570         HA    672    TYR    HE1   1570     0.1656      1.008
  1571          C    672    TYR     CZ   1571     0.3226      12.01
  1572         OH    672    TYR     OH   1572    -0.5579         16
  1573         HO    672    TYR     HH   1573     0.3992      1.008
  1574         CA    672    TYR    CE2   1574    -0.2341      12.01
  1575         HA    672    TYR    HE2   1575     0.1656      1.008
  1576         CA    672    TYR    CD2   1576    -0.1906      12.01
  1577         HA    672    TYR    HD2   1577     0.1699      1.008
  1578          C    672    TYR      C   1578     0.5973      12.01
  1579          O    672    TYR      O   1579    -0.5679         16   ; qtot 2
; residue 673 CYS rtp CYS  q  0.0
  1580          N    673    CYS      N   1580    -0.4157      14.01
  1581          H    673    CYS      H   1581     0.2719      1.008
  1582         CX    673    CYS     CA   1582     0.0213      12.01
  1583         H1    673    CYS     HA   1583     0.1124      1.008
  1584         2C    673    CYS     CB   1584    -0.1231      12.01
  1585         H1    673    CYS    HB1   1585     0.1112      1.008
  1586         H1    673    CYS    HB2   1586     0.1112      1.008
  1587         SH    673    CYS     SG   1587    -0.3119      32.06
  1588         HS    673    CYS     HG   1588     0.1933      1.008
  1589          C    673    CYS      C   1589     0.5973      12.01
  1590          O    673    CYS      O   1590    -0.5679         16   ; qtot 2
; residue 674 CYS rtp CYS  q  0.0
  1591          N    674    CYS      N   1591    -0.4157      14.01
  1592          H    674    CYS      H   1592     0.2719      1.008
  1593         CX    674    CYS     CA   1593     0.0213      12.01
  1594         H1    674    CYS     HA   1594     0.1124      1.008
  1595         2C    674    CYS     CB   1595    -0.1231      12.01
  1596         H1    674    CYS    HB1   1596     0.1112      1.008
  1597         H1    674    CYS    HB2   1597     0.1112      1.008
  1598         SH    674    CYS     SG   1598    -0.3119      32.06
  1599         HS    674    CYS     HG   1599     0.1933      1.008
  1600          C    674    CYS      C   1600     0.5973      12.01
  1601          O    674    CYS      O   1601    -0.5679         16   ; qtot 2
; residue 675 TYR rtp TYR  q  0.0
  1602          N    675    TYR      N   1602    -0.4157      14.01
  1603          H    675    TYR      H   1603     0.2719      1.008
  1604         CX    675    TYR     CA   1604    -0.0014      12.01
  1605         H1    675    TYR     HA   1605     0.0876      1.008
  1606         CT    675    TYR     CB   1606    -0.0152      12.01
  1607         HC    675    TYR    HB1   1607     0.0295      1.008
  1608         HC    675    TYR    HB2   1608     0.0295      1.008
  1609         CA    675    TYR     CG   1609    -0.0011      12.01
  1610         CA    675    TYR    CD1   1610    -0.1906      12.01
  1611         HA    675    TYR    HD1   1611     0.1699      1.008
  1612         CA    675    TYR    CE1   1612    -0.2341      12.01
  1613         HA    675    TYR    HE1   1613     0.1656      1.008
  1614          C    675    TYR     CZ   1614     0.3226      12.01
  1615         OH    675    TYR     OH   1615    -0.5579         16
  1616         HO    675    TYR     HH   1616     0.3992      1.008
  1617         CA    675    TYR    CE2   1617    -0.2341      12.01
  1618         HA    675    TYR    HE2   1618     0.1656      1.008
  1619         CA    675    TYR    CD2   1619    -0.1906      12.01
  1620         HA    675    TYR    HD2   1620     0.1699      1.008
  1621          C    675    TYR      C   1621     0.5973      12.01
  1622          O    675    TYR      O   1622    -0.5679         16   ; qtot 2
; residue 676 GLY rtp GLY  q  0.0
  1623          N    676    GLY      N   1623    -0.4157      14.01
  1624          H    676    GLY      H   1624     0.2719      1.008
  1625         CX    676    GLY     CA   1625    -0.0252      12.01
  1626         H1    676    GLY    HA1   1626     0.0698      1.008
  1627         H1    676    GLY    HA2   1627     0.0698      1.008
  1628          C    676    GLY      C   1628     0.5973      12.01
  1629          O    676    GLY      O   1629    -0.5679         16   ; qtot 2
; residue 677 ASP rtp ASP  q -1.0
  1630          N    677    ASP      N   1630    -0.5163      14.01
  1631          H    677    ASP      H   1631     0.2936      1.008
  1632         CX    677    ASP     CA   1632     0.0381      12.01
  1633         H1    677    ASP     HA   1633      0.088      1.008
  1634         2C    677    ASP     CB   1634    -0.0303      12.01
  1635         HC    677    ASP    HB1   1635    -0.0122      1.008
  1636         HC    677    ASP    HB2   1636    -0.0122      1.008
  1637         CO    677    ASP     CG   1637     0.7994      12.01
  1638         O2    677    ASP    OD1   1638    -0.8014         16
  1639         O2    677    ASP    OD2   1639    -0.8014         16
  1640          C    677    ASP      C   1640     0.5366      12.01
  1641          O    677    ASP      O   1641    -0.5819         16   ; qtot 1
; residue 678 LEU rtp LEU  q  0.0
  1642          N    678    LEU      N   1642    -0.4157      14.01
  1643          H    678    LEU      H   1643     0.2719      1.008
  1644         CX    678    LEU     CA   1644    -0.0518      12.01
  1645         H1    678    LEU     HA   1645     0.0922      1.008
  1646         2C    678    LEU     CB   1646    -0.1102      12.01
  1647         HC    678    LEU    HB1   1647     0.0457      1.008
  1648         HC    678    LEU    HB2   1648     0.0457      1.008
  1649         3C    678    LEU     CG   1649     0.3531      12.01
  1650         HC    678    LEU     HG   1650    -0.0361      1.008
  1651         CT    678    LEU    CD1   1651    -0.4121      12.01
  1652         HC    678    LEU   HD11   1652        0.1      1.008
  1653         HC    678    LEU   HD12   1653        0.1      1.008
  1654         HC    678    LEU   HD13   1654        0.1      1.008
  1655         CT    678    LEU    CD2   1655    -0.4121      12.01
  1656         HC    678    LEU   HD21   1656        0.1      1.008
  1657         HC    678    LEU   HD22   1657        0.1      1.008
  1658         HC    678    LEU   HD23   1658        0.1      1.008
  1659          C    678    LEU      C   1659     0.5973      12.01
  1660          O    678    LEU      O   1660    -0.5679         16   ; qtot 1
; residue 679 LEU rtp LEU  q  0.0
  1661          N    679    LEU      N   1661    -0.4157      14.01
  1662          H    679    LEU      H   1662     0.2719      1.008
  1663         CX    679    LEU     CA   1663    -0.0518      12.01
  1664         H1    679    LEU     HA   1664     0.0922      1.008
  1665         2C    679    LEU     CB   1665    -0.1102      12.01
  1666         HC    679    LEU    HB1   1666     0.0457      1.008
  1667         HC    679    LEU    HB2   1667     0.0457      1.008
  1668         3C    679    LEU     CG   1668     0.3531      12.01
  1669         HC    679    LEU     HG   1669    -0.0361      1.008
  1670         CT    679    LEU    CD1   1670    -0.4121      12.01
  1671         HC    679    LEU   HD11   1671        0.1      1.008
  1672         HC    679    LEU   HD12   1672        0.1      1.008
  1673         HC    679    LEU   HD13   1673        0.1      1.008
  1674         CT    679    LEU    CD2   1674    -0.4121      12.01
  1675         HC    679    LEU   HD21   1675        0.1      1.008
  1676         HC    679    LEU   HD22   1676        0.1      1.008
  1677         HC    679    LEU   HD23   1677        0.1      1.008
  1678          C    679    LEU      C   1678     0.5973      12.01
  1679          O    679    LEU      O   1679    -0.5679         16   ; qtot 1
; residue 680 ASN rtp ASN  q  0.0
  1680          N    680    ASN      N   1680    -0.4157      14.01
  1681          H    680    ASN      H   1681     0.2719      1.008
  1682         CX    680    ASN     CA   1682     0.0143      12.01
  1683         H1    680    ASN     HA   1683     0.1048      1.008
  1684         2C    680    ASN     CB   1684    -0.2041      12.01
  1685         HC    680    ASN    HB1   1685     0.0797      1.008
  1686         HC    680    ASN    HB2   1686     0.0797      1.008
  1687          C    680    ASN     CG   1687      0.713      12.01
  1688          O    680    ASN    OD1   1688    -0.5931         16
  1689          N    680    ASN    ND2   1689    -0.9191      14.01
  1690          H    680    ASN   HD21   1690     0.4196      1.008
  1691          H    680    ASN   HD22   1691     0.4196      1.008
  1692          C    680    ASN      C   1692     0.5973      12.01
  1693          O    680    ASN      O   1693    -0.5679         16   ; qtot 1
; residue 681 PHE rtp PHE  q  0.0
  1694          N    681    PHE      N   1694    -0.4157      14.01
  1695          H    681    PHE      H   1695     0.2719      1.008
  1696         CX    681    PHE     CA   1696    -0.0024      12.01
  1697         H1    681    PHE     HA   1697     0.0978      1.008
  1698         CT    681    PHE     CB   1698    -0.0343      12.01
  1699         HC    681    PHE    HB1   1699     0.0295      1.008
  1700         HC    681    PHE    HB2   1700     0.0295      1.008
  1701         CA    681    PHE     CG   1701     0.0118      12.01
  1702         CA    681    PHE    CD1   1702    -0.1256      12.01
  1703         HA    681    PHE    HD1   1703      0.133      1.008
  1704         CA    681    PHE    CE1   1704    -0.1704      12.01
  1705         HA    681    PHE    HE1   1705      0.143      1.008
  1706         CA    681    PHE     CZ   1706    -0.1072      12.01
  1707         HA    681    PHE     HZ   1707     0.1297      1.008
  1708         CA    681    PHE    CE2   1708    -0.1704      12.01
  1709         HA    681    PHE    HE2   1709      0.143      1.008
  1710         CA    681    PHE    CD2   1710    -0.1256      12.01
  1711         HA    681    PHE    HD2   1711      0.133      1.008
  1712          C    681    PHE      C   1712     0.5973      12.01
  1713          O    681    PHE      O   1713    -0.5679         16   ; qtot 1
; residue 682 LEU rtp LEU  q  0.0
  1714          N    682    LEU      N   1714    -0.4157      14.01
  1715          H    682    LEU      H   1715     0.2719      1.008
  1716         CX    682    LEU     CA   1716    -0.0518      12.01
  1717         H1    682    LEU     HA   1717     0.0922      1.008
  1718         2C    682    LEU     CB   1718    -0.1102      12.01
  1719         HC    682    LEU    HB1   1719     0.0457      1.008
  1720         HC    682    LEU    HB2   1720     0.0457      1.008
  1721         3C    682    LEU     CG   1721     0.3531      12.01
  1722         HC    682    LEU     HG   1722    -0.0361      1.008
  1723         CT    682    LEU    CD1   1723    -0.4121      12.01
  1724         HC    682    LEU   HD11   1724        0.1      1.008
  1725         HC    682    LEU   HD12   1725        0.1      1.008
  1726         HC    682    LEU   HD13   1726        0.1      1.008
  1727         CT    682    LEU    CD2   1727    -0.4121      12.01
  1728         HC    682    LEU   HD21   1728        0.1      1.008
  1729         HC    682    LEU   HD22   1729        0.1      1.008
  1730         HC    682    LEU   HD23   1730        0.1      1.008
  1731          C    682    LEU      C   1731     0.5973      12.01
  1732          O    682    LEU      O   1732    -0.5679         16   ; qtot 1
; residue 683 ARG rtp ARG  q +1.0
  1733          N    683    ARG      N   1733    -0.3479      14.01
  1734          H    683    ARG      H   1734     0.2747      1.008
  1735         CX    683    ARG     CA   1735    -0.2637      12.01
  1736         H1    683    ARG     HA   1736      0.156      1.008
  1737         C8    683    ARG     CB   1737    -0.0007      12.01
  1738         HC    683    ARG    HB1   1738     0.0327      1.008
  1739         HC    683    ARG    HB2   1739     0.0327      1.008
  1740         C8    683    ARG     CG   1740      0.039      12.01
  1741         HC    683    ARG    HG1   1741     0.0285      1.008
  1742         HC    683    ARG    HG2   1742     0.0285      1.008
  1743         C8    683    ARG     CD   1743     0.0486      12.01
  1744         H1    683    ARG    HD1   1744     0.0687      1.008
  1745         H1    683    ARG    HD2   1745     0.0687      1.008
  1746         N2    683    ARG     NE   1746    -0.5295      14.01
  1747          H    683    ARG     HE   1747     0.3456      1.008
  1748         CA    683    ARG     CZ   1748     0.8076      12.01
  1749         N2    683    ARG    NH1   1749    -0.8627      14.01
  1750          H    683    ARG   HH11   1750     0.4478      1.008
  1751          H    683    ARG   HH12   1751     0.4478      1.008
  1752         N2    683    ARG    NH2   1752    -0.8627      14.01
  1753          H    683    ARG   HH21   1753     0.4478      1.008
  1754          H    683    ARG   HH22   1754     0.4478      1.008
  1755          C    683    ARG      C   1755     0.7341      12.01
  1756          O    683    ARG      O   1756    -0.5894         16   ; qtot 2
; residue 684 ARG rtp ARG  q +1.0
  1757          N    684    ARG      N   1757    -0.3479      14.01
  1758          H    684    ARG      H   1758     0.2747      1.008
  1759         CX    684    ARG     CA   1759    -0.2637      12.01
  1760         H1    684    ARG     HA   1760      0.156      1.008
  1761         C8    684    ARG     CB   1761    -0.0007      12.01
  1762         HC    684    ARG    HB1   1762     0.0327      1.008
  1763         HC    684    ARG    HB2   1763     0.0327      1.008
  1764         C8    684    ARG     CG   1764      0.039      12.01
  1765         HC    684    ARG    HG1   1765     0.0285      1.008
  1766         HC    684    ARG    HG2   1766     0.0285      1.008
  1767         C8    684    ARG     CD   1767     0.0486      12.01
  1768         H1    684    ARG    HD1   1768     0.0687      1.008
  1769         H1    684    ARG    HD2   1769     0.0687      1.008
  1770         N2    684    ARG     NE   1770    -0.5295      14.01
  1771          H    684    ARG     HE   1771     0.3456      1.008
  1772         CA    684    ARG     CZ   1772     0.8076      12.01
  1773         N2    684    ARG    NH1   1773    -0.8627      14.01
  1774          H    684    ARG   HH11   1774     0.4478      1.008
  1775          H    684    ARG   HH12   1775     0.4478      1.008
  1776         N2    684    ARG    NH2   1776    -0.8627      14.01
  1777          H    684    ARG   HH21   1777     0.4478      1.008
  1778          H    684    ARG   HH22   1778     0.4478      1.008
  1779          C    684    ARG      C   1779     0.7341      12.01
  1780          O    684    ARG      O   1780    -0.5894         16   ; qtot 3
; residue 685 LYS rtp LYS  q +1.0
  1781          N    685    LYS      N   1781    -0.3479      14.01
  1782          H    685    LYS      H   1782     0.2747      1.008
  1783         CX    685    LYS     CA   1783      -0.24      12.01
  1784         H1    685    LYS     HA   1784     0.1426      1.008
  1785         C8    685    LYS     CB   1785    -0.0094      12.01
  1786         HC    685    LYS    HB1   1786     0.0362      1.008
  1787         HC    685    LYS    HB2   1787     0.0362      1.008
  1788         C8    685    LYS     CG   1788     0.0187      12.01
  1789         HC    685    LYS    HG1   1789     0.0103      1.008
  1790         HC    685    LYS    HG2   1790     0.0103      1.008
  1791         C8    685    LYS     CD   1791    -0.0479      12.01
  1792         HC    685    LYS    HD1   1792     0.0621      1.008
  1793         HC    685    LYS    HD2   1793     0.0621      1.008
  1794         C8    685    LYS     CE   1794    -0.0143      12.01
  1795         HP    685    LYS    HE1   1795     0.1135      1.008
  1796         HP    685    LYS    HE2   1796     0.1135      1.008
  1797         N3    685    LYS     NZ   1797    -0.3854      14.01
  1798          H    685    LYS    HZ1   1798       0.34      1.008
  1799          H    685    LYS    HZ2   1799       0.34      1.008
  1800          H    685    LYS    HZ3   1800       0.34      1.008
  1801          C    685    LYS      C   1801     0.7341      12.01
  1802          O    685    LYS      O   1802    -0.5894         16   ; qtot 4
; residue 686 ARG rtp ARG  q +1.0
  1803          N    686    ARG      N   1803    -0.3479      14.01
  1804          H    686    ARG      H   1804     0.2747      1.008
  1805         CX    686    ARG     CA   1805    -0.2637      12.01
  1806         H1    686    ARG     HA   1806      0.156      1.008
  1807         C8    686    ARG     CB   1807    -0.0007      12.01
  1808         HC    686    ARG    HB1   1808     0.0327      1.008
  1809         HC    686    ARG    HB2   1809     0.0327      1.008
  1810         C8    686    ARG     CG   1810      0.039      12.01
  1811         HC    686    ARG    HG1   1811     0.0285      1.008
  1812         HC    686    ARG    HG2   1812     0.0285      1.008
  1813         C8    686    ARG     CD   1813     0.0486      12.01
  1814         H1    686    ARG    HD1   1814     0.0687      1.008
  1815         H1    686    ARG    HD2   1815     0.0687      1.008
  1816         N2    686    ARG     NE   1816    -0.5295      14.01
  1817          H    686    ARG     HE   1817     0.3456      1.008
  1818         CA    686    ARG     CZ   1818     0.8076      12.01
  1819         N2    686    ARG    NH1   1819    -0.8627      14.01
  1820          H    686    ARG   HH11   1820     0.4478      1.008
  1821          H    686    ARG   HH12   1821     0.4478      1.008
  1822         N2    686    ARG    NH2   1822    -0.8627      14.01
  1823          H    686    ARG   HH21   1823     0.4478      1.008
  1824          H    686    ARG   HH22   1824     0.4478      1.008
  1825          C    686    ARG      C   1825     0.7341      12.01
  1826          O    686    ARG      O   1826    -0.5894         16   ; qtot 5
; residue 687 ASP rtp ASP  q -1.0
  1827          N    687    ASP      N   1827    -0.5163      14.01
  1828          H    687    ASP      H   1828     0.2936      1.008
  1829         CX    687    ASP     CA   1829     0.0381      12.01
  1830         H1    687    ASP     HA   1830      0.088      1.008
  1831         2C    687    ASP     CB   1831    -0.0303      12.01
  1832         HC    687    ASP    HB1   1832    -0.0122      1.008
  1833         HC    687    ASP    HB2   1833    -0.0122      1.008
  1834         CO    687    ASP     CG   1834     0.7994      12.01
  1835         O2    687    ASP    OD1   1835    -0.8014         16
  1836         O2    687    ASP    OD2   1836    -0.8014         16
  1837          C    687    ASP      C   1837     0.5366      12.01
  1838          O    687    ASP      O   1838    -0.5819         16   ; qtot 4
; residue 688 SER rtp SER  q  0.0
  1839          N    688    SER      N   1839    -0.4157      14.01
  1840          H    688    SER      H   1840     0.2719      1.008
  1841         CX    688    SER     CA   1841    -0.0249      12.01
  1842         H1    688    SER     HA   1842     0.0843      1.008
  1843         2C    688    SER     CB   1843     0.2117      12.01
  1844         H1    688    SER    HB1   1844     0.0352      1.008
  1845         H1    688    SER    HB2   1845     0.0352      1.008
  1846         OH    688    SER     OG   1846    -0.6546         16
  1847         HO    688    SER     HG   1847     0.4275      1.008
  1848          C    688    SER      C   1848     0.5973      12.01
  1849          O    688    SER      O   1849    -0.5679         16   ; qtot 4
; residue 689 PHE rtp PHE  q  0.0
  1850          N    689    PHE      N   1850    -0.4157      14.01
  1851          H    689    PHE      H   1851     0.2719      1.008
  1852         CX    689    PHE     CA   1852    -0.0024      12.01
  1853         H1    689    PHE     HA   1853     0.0978      1.008
  1854         CT    689    PHE     CB   1854    -0.0343      12.01
  1855         HC    689    PHE    HB1   1855     0.0295      1.008
  1856         HC    689    PHE    HB2   1856     0.0295      1.008
  1857         CA    689    PHE     CG   1857     0.0118      12.01
  1858         CA    689    PHE    CD1   1858    -0.1256      12.01
  1859         HA    689    PHE    HD1   1859      0.133      1.008
  1860         CA    689    PHE    CE1   1860    -0.1704      12.01
  1861         HA    689    PHE    HE1   1861      0.143      1.008
  1862         CA    689    PHE     CZ   1862    -0.1072      12.01
  1863         HA    689    PHE     HZ   1863     0.1297      1.008
  1864         CA    689    PHE    CE2   1864    -0.1704      12.01
  1865         HA    689    PHE    HE2   1865      0.143      1.008
  1866         CA    689    PHE    CD2   1866    -0.1256      12.01
  1867         HA    689    PHE    HD2   1867      0.133      1.008
  1868          C    689    PHE      C   1868     0.5973      12.01
  1869          O    689    PHE      O   1869    -0.5679         16   ; qtot 4
; residue 690 ILE rtp ILE  q  0.0
  1870          N    690    ILE      N   1870    -0.4157      14.01
  1871          H    690    ILE      H   1871     0.2719      1.008
  1872         CX    690    ILE     CA   1872    -0.0597      12.01
  1873         H1    690    ILE     HA   1873     0.0869      1.008
  1874         3C    690    ILE     CB   1874     0.1303      12.01
  1875         HC    690    ILE     HB   1875     0.0187      1.008
  1876         CT    690    ILE    CG2   1876    -0.3204      12.01
  1877         HC    690    ILE   HG21   1877     0.0882      1.008
  1878         HC    690    ILE   HG22   1878     0.0882      1.008
  1879         HC    690    ILE   HG23   1879     0.0882      1.008
  1880         2C    690    ILE    CG1   1880     -0.043      12.01
  1881         HC    690    ILE   HG11   1881     0.0236      1.008
  1882         HC    690    ILE   HG12   1882     0.0236      1.008
  1883         CT    690    ILE     CD   1883     -0.066      12.01
  1884         HC    690    ILE    HD1   1884     0.0186      1.008
  1885         HC    690    ILE    HD2   1885     0.0186      1.008
  1886         HC    690    ILE    HD3   1886     0.0186      1.008
  1887          C    690    ILE      C   1887     0.5973      12.01
  1888          O    690    ILE      O   1888    -0.5679         16   ; qtot 4
; residue 691 CYS rtp CYS  q  0.0
  1889          N    691    CYS      N   1889    -0.4157      14.01
  1890          H    691    CYS      H   1890     0.2719      1.008
  1891         CX    691    CYS     CA   1891     0.0213      12.01
  1892         H1    691    CYS     HA   1892     0.1124      1.008
  1893         2C    691    CYS     CB   1893    -0.1231      12.01
  1894         H1    691    CYS    HB1   1894     0.1112      1.008
  1895         H1    691    CYS    HB2   1895     0.1112      1.008
  1896         SH    691    CYS     SG   1896    -0.3119      32.06
  1897         HS    691    CYS     HG   1897     0.1933      1.008
  1898          C    691    CYS      C   1898     0.5973      12.01
  1899          O    691    CYS      O   1899    -0.5679         16   ; qtot 4
; residue 692 SER rtp SER  q  0.0
  1900          N    692    SER      N   1900    -0.4157      14.01
  1901          H    692    SER      H   1901     0.2719      1.008
  1902         CX    692    SER     CA   1902    -0.0249      12.01
  1903         H1    692    SER     HA   1903     0.0843      1.008
  1904         2C    692    SER     CB   1904     0.2117      12.01
  1905         H1    692    SER    HB1   1905     0.0352      1.008
  1906         H1    692    SER    HB2   1906     0.0352      1.008
  1907         OH    692    SER     OG   1907    -0.6546         16
  1908         HO    692    SER     HG   1908     0.4275      1.008
  1909          C    692    SER      C   1909     0.5973      12.01
  1910          O    692    SER      O   1910    -0.5679         16   ; qtot 4
; residue 693 LYS rtp LYS  q +1.0
  1911          N    693    LYS      N   1911    -0.3479      14.01
  1912          H    693    LYS      H   1912     0.2747      1.008
  1913         CX    693    LYS     CA   1913      -0.24      12.01
  1914         H1    693    LYS     HA   1914     0.1426      1.008
  1915         C8    693    LYS     CB   1915    -0.0094      12.01
  1916         HC    693    LYS    HB1   1916     0.0362      1.008
  1917         HC    693    LYS    HB2   1917     0.0362      1.008
  1918         C8    693    LYS     CG   1918     0.0187      12.01
  1919         HC    693    LYS    HG1   1919     0.0103      1.008
  1920         HC    693    LYS    HG2   1920     0.0103      1.008
  1921         C8    693    LYS     CD   1921    -0.0479      12.01
  1922         HC    693    LYS    HD1   1922     0.0621      1.008
  1923         HC    693    LYS    HD2   1923     0.0621      1.008
  1924         C8    693    LYS     CE   1924    -0.0143      12.01
  1925         HP    693    LYS    HE1   1925     0.1135      1.008
  1926         HP    693    LYS    HE2   1926     0.1135      1.008
  1927         N3    693    LYS     NZ   1927    -0.3854      14.01
  1928          H    693    LYS    HZ1   1928       0.34      1.008
  1929          H    693    LYS    HZ2   1929       0.34      1.008
  1930          H    693    LYS    HZ3   1930       0.34      1.008
  1931          C    693    LYS      C   1931     0.7341      12.01
  1932          O    693    LYS      O   1932    -0.5894         16   ; qtot 5
; residue 763 ALA rtp ALA  q  0.0
  1933          N    763    ALA      N   1933    -0.4157      14.01
  1934          H    763    ALA      H   1934     0.2719      1.008
  1935         CX    763    ALA     CA   1935     0.0337      12.01
  1936         H1    763    ALA     HA   1936     0.0823      1.008
  1937         CT    763    ALA     CB   1937    -0.1825      12.01
  1938         HC    763    ALA    HB1   1938     0.0603      1.008
  1939         HC    763    ALA    HB2   1939     0.0603      1.008
  1940         HC    763    ALA    HB3   1940     0.0603      1.008
  1941          C    763    ALA      C   1941     0.5973      12.01
  1942          O    763    ALA      O   1942    -0.5679         16   ; qtot 5
; residue 764 LEU rtp LEU  q  0.0
  1943          N    764    LEU      N   1943    -0.4157      14.01
  1944          H    764    LEU      H   1944     0.2719      1.008
  1945         CX    764    LEU     CA   1945    -0.0518      12.01
  1946         H1    764    LEU     HA   1946     0.0922      1.008
  1947         2C    764    LEU     CB   1947    -0.1102      12.01
  1948         HC    764    LEU    HB1   1948     0.0457      1.008
  1949         HC    764    LEU    HB2   1949     0.0457      1.008
  1950         3C    764    LEU     CG   1950     0.3531      12.01
  1951         HC    764    LEU     HG   1951    -0.0361      1.008
  1952         CT    764    LEU    CD1   1952    -0.4121      12.01
  1953         HC    764    LEU   HD11   1953        0.1      1.008
  1954         HC    764    LEU   HD12   1954        0.1      1.008
  1955         HC    764    LEU   HD13   1955        0.1      1.008
  1956         CT    764    LEU    CD2   1956    -0.4121      12.01
  1957         HC    764    LEU   HD21   1957        0.1      1.008
  1958         HC    764    LEU   HD22   1958        0.1      1.008
  1959         HC    764    LEU   HD23   1959        0.1      1.008
  1960          C    764    LEU      C   1960     0.5973      12.01
  1961          O    764    LEU      O   1961    -0.5679         16   ; qtot 5
; residue 765 ASP rtp ASP  q -1.0
  1962          N    765    ASP      N   1962    -0.5163      14.01
  1963          H    765    ASP      H   1963     0.2936      1.008
  1964         CX    765    ASP     CA   1964     0.0381      12.01
  1965         H1    765    ASP     HA   1965      0.088      1.008
  1966         2C    765    ASP     CB   1966    -0.0303      12.01
  1967         HC    765    ASP    HB1   1967    -0.0122      1.008
  1968         HC    765    ASP    HB2   1968    -0.0122      1.008
  1969         CO    765    ASP     CG   1969     0.7994      12.01
  1970         O2    765    ASP    OD1   1970    -0.8014         16
  1971         O2    765    ASP    OD2   1971    -0.8014         16
  1972          C    765    ASP      C   1972     0.5366      12.01
  1973          O    765    ASP      O   1973    -0.5819         16   ; qtot 4
; residue 766 LEU rtp LEU  q  0.0
  1974          N    766    LEU      N   1974    -0.4157      14.01
  1975          H    766    LEU      H   1975     0.2719      1.008
  1976         CX    766    LEU     CA   1976    -0.0518      12.01
  1977         H1    766    LEU     HA   1977     0.0922      1.008
  1978         2C    766    LEU     CB   1978    -0.1102      12.01
  1979         HC    766    LEU    HB1   1979     0.0457      1.008
  1980         HC    766    LEU    HB2   1980     0.0457      1.008
  1981         3C    766    LEU     CG   1981     0.3531      12.01
  1982         HC    766    LEU     HG   1982    -0.0361      1.008
  1983         CT    766    LEU    CD1   1983    -0.4121      12.01
  1984         HC    766    LEU   HD11   1984        0.1      1.008
  1985         HC    766    LEU   HD12   1985        0.1      1.008
  1986         HC    766    LEU   HD13   1986        0.1      1.008
  1987         CT    766    LEU    CD2   1987    -0.4121      12.01
  1988         HC    766    LEU   HD21   1988        0.1      1.008
  1989         HC    766    LEU   HD22   1989        0.1      1.008
  1990         HC    766    LEU   HD23   1990        0.1      1.008
  1991          C    766    LEU      C   1991     0.5973      12.01
  1992          O    766    LEU      O   1992    -0.5679         16   ; qtot 4
; residue 767 GLU rtp GLU  q -1.0
  1993          N    767    GLU      N   1993    -0.5163      14.01
  1994          H    767    GLU      H   1994     0.2936      1.008
  1995         CX    767    GLU     CA   1995     0.0397      12.01
  1996         H1    767    GLU     HA   1996     0.1105      1.008
  1997         2C    767    GLU     CB   1997      0.056      12.01
  1998         HC    767    GLU    HB1   1998    -0.0173      1.008
  1999         HC    767    GLU    HB2   1999    -0.0173      1.008
  2000         2C    767    GLU     CG   2000     0.0136      12.01
  2001         HC    767    GLU    HG1   2001    -0.0425      1.008
  2002         HC    767    GLU    HG2   2002    -0.0425      1.008
  2003         CO    767    GLU     CD   2003     0.8054      12.01
  2004         O2    767    GLU    OE1   2004    -0.8188         16
  2005         O2    767    GLU    OE2   2005    -0.8188         16
  2006          C    767    GLU      C   2006     0.5366      12.01
  2007          O    767    GLU      O   2007    -0.5819         16   ; qtot 3
; residue 768 ASP rtp ASP  q -1.0
  2008          N    768    ASP      N   2008    -0.5163      14.01
  2009          H    768    ASP      H   2009     0.2936      1.008
  2010         CX    768    ASP     CA   2010     0.0381      12.01
  2011         H1    768    ASP     HA   2011      0.088      1.008
  2012         2C    768    ASP     CB   2012    -0.0303      12.01
  2013         HC    768    ASP    HB1   2013    -0.0122      1.008
  2014         HC    768    ASP    HB2   2014    -0.0122      1.008
  2015         CO    768    ASP     CG   2015     0.7994      12.01
  2016         O2    768    ASP    OD1   2016    -0.8014         16
  2017         O2    768    ASP    OD2   2017    -0.8014         16
  2018          C    768    ASP      C   2018     0.5366      12.01
  2019          O    768    ASP      O   2019    -0.5819         16   ; qtot 2
; residue 769 LEU rtp LEU  q  0.0
  2020          N    769    LEU      N   2020    -0.4157      14.01
  2021          H    769    LEU      H   2021     0.2719      1.008
  2022         CX    769    LEU     CA   2022    -0.0518      12.01
  2023         H1    769    LEU     HA   2023     0.0922      1.008
  2024         2C    769    LEU     CB   2024    -0.1102      12.01
  2025         HC    769    LEU    HB1   2025     0.0457      1.008
  2026         HC    769    LEU    HB2   2026     0.0457      1.008
  2027         3C    769    LEU     CG   2027     0.3531      12.01
  2028         HC    769    LEU     HG   2028    -0.0361      1.008
  2029         CT    769    LEU    CD1   2029    -0.4121      12.01
  2030         HC    769    LEU   HD11   2030        0.1      1.008
  2031         HC    769    LEU   HD12   2031        0.1      1.008
  2032         HC    769    LEU   HD13   2032        0.1      1.008
  2033         CT    769    LEU    CD2   2033    -0.4121      12.01
  2034         HC    769    LEU   HD21   2034        0.1      1.008
  2035         HC    769    LEU   HD22   2035        0.1      1.008
  2036         HC    769    LEU   HD23   2036        0.1      1.008
  2037          C    769    LEU      C   2037     0.5973      12.01
  2038          O    769    LEU      O   2038    -0.5679         16   ; qtot 2
; residue 770 LEU rtp LEU  q  0.0
  2039          N    770    LEU      N   2039    -0.4157      14.01
  2040          H    770    LEU      H   2040     0.2719      1.008
  2041         CX    770    LEU     CA   2041    -0.0518      12.01
  2042         H1    770    LEU     HA   2042     0.0922      1.008
  2043         2C    770    LEU     CB   2043    -0.1102      12.01
  2044         HC    770    LEU    HB1   2044     0.0457      1.008
  2045         HC    770    LEU    HB2   2045     0.0457      1.008
  2046         3C    770    LEU     CG   2046     0.3531      12.01
  2047         HC    770    LEU     HG   2047    -0.0361      1.008
  2048         CT    770    LEU    CD1   2048    -0.4121      12.01
  2049         HC    770    LEU   HD11   2049        0.1      1.008
  2050         HC    770    LEU   HD12   2050        0.1      1.008
  2051         HC    770    LEU   HD13   2051        0.1      1.008
  2052         CT    770    LEU    CD2   2052    -0.4121      12.01
  2053         HC    770    LEU   HD21   2053        0.1      1.008
  2054         HC    770    LEU   HD22   2054        0.1      1.008
  2055         HC    770    LEU   HD23   2055        0.1      1.008
  2056          C    770    LEU      C   2056     0.5973      12.01
  2057          O    770    LEU      O   2057    -0.5679         16   ; qtot 2
; residue 771 SER rtp SER  q  0.0
  2058          N    771    SER      N   2058    -0.4157      14.01
  2059          H    771    SER      H   2059     0.2719      1.008
  2060         CX    771    SER     CA   2060    -0.0249      12.01
  2061         H1    771    SER     HA   2061     0.0843      1.008
  2062         2C    771    SER     CB   2062     0.2117      12.01
  2063         H1    771    SER    HB1   2063     0.0352      1.008
  2064         H1    771    SER    HB2   2064     0.0352      1.008
  2065         OH    771    SER     OG   2065    -0.6546         16
  2066         HO    771    SER     HG   2066     0.4275      1.008
  2067          C    771    SER      C   2067     0.5973      12.01
  2068          O    771    SER      O   2068    -0.5679         16   ; qtot 2
; residue 772 PHE rtp PHE  q  0.0
  2069          N    772    PHE      N   2069    -0.4157      14.01
  2070          H    772    PHE      H   2070     0.2719      1.008
  2071         CX    772    PHE     CA   2071    -0.0024      12.01
  2072         H1    772    PHE     HA   2072     0.0978      1.008
  2073         CT    772    PHE     CB   2073    -0.0343      12.01
  2074         HC    772    PHE    HB1   2074     0.0295      1.008
  2075         HC    772    PHE    HB2   2075     0.0295      1.008
  2076         CA    772    PHE     CG   2076     0.0118      12.01
  2077         CA    772    PHE    CD1   2077    -0.1256      12.01
  2078         HA    772    PHE    HD1   2078      0.133      1.008
  2079         CA    772    PHE    CE1   2079    -0.1704      12.01
  2080         HA    772    PHE    HE1   2080      0.143      1.008
  2081         CA    772    PHE     CZ   2081    -0.1072      12.01
  2082         HA    772    PHE     HZ   2082     0.1297      1.008
  2083         CA    772    PHE    CE2   2083    -0.1704      12.01
  2084         HA    772    PHE    HE2   2084      0.143      1.008
  2085         CA    772    PHE    CD2   2085    -0.1256      12.01
  2086         HA    772    PHE    HD2   2086      0.133      1.008
  2087          C    772    PHE      C   2087     0.5973      12.01
  2088          O    772    PHE      O   2088    -0.5679         16   ; qtot 2
; residue 773 SER rtp SER  q  0.0
  2089          N    773    SER      N   2089    -0.4157      14.01
  2090          H    773    SER      H   2090     0.2719      1.008
  2091         CX    773    SER     CA   2091    -0.0249      12.01
  2092         H1    773    SER     HA   2092     0.0843      1.008
  2093         2C    773    SER     CB   2093     0.2117      12.01
  2094         H1    773    SER    HB1   2094     0.0352      1.008
  2095         H1    773    SER    HB2   2095     0.0352      1.008
  2096         OH    773    SER     OG   2096    -0.6546         16
  2097         HO    773    SER     HG   2097     0.4275      1.008
  2098          C    773    SER      C   2098     0.5973      12.01
  2099          O    773    SER      O   2099    -0.5679         16   ; qtot 2
; residue 774 TYR rtp TYR  q  0.0
  2100          N    774    TYR      N   2100    -0.4157      14.01
  2101          H    774    TYR      H   2101     0.2719      1.008
  2102         CX    774    TYR     CA   2102    -0.0014      12.01
  2103         H1    774    TYR     HA   2103     0.0876      1.008
  2104         CT    774    TYR     CB   2104    -0.0152      12.01
  2105         HC    774    TYR    HB1   2105     0.0295      1.008
  2106         HC    774    TYR    HB2   2106     0.0295      1.008
  2107         CA    774    TYR     CG   2107    -0.0011      12.01
  2108         CA    774    TYR    CD1   2108    -0.1906      12.01
  2109         HA    774    TYR    HD1   2109     0.1699      1.008
  2110         CA    774    TYR    CE1   2110    -0.2341      12.01
  2111         HA    774    TYR    HE1   2111     0.1656      1.008
  2112          C    774    TYR     CZ   2112     0.3226      12.01
  2113         OH    774    TYR     OH   2113    -0.5579         16
  2114         HO    774    TYR     HH   2114     0.3992      1.008
  2115         CA    774    TYR    CE2   2115    -0.2341      12.01
  2116         HA    774    TYR    HE2   2116     0.1656      1.008
  2117         CA    774    TYR    CD2   2117    -0.1906      12.01
  2118         HA    774    TYR    HD2   2118     0.1699      1.008
  2119          C    774    TYR      C   2119     0.5973      12.01
  2120          O    774    TYR      O   2120    -0.5679         16   ; qtot 2
; residue 775 GLN rtp GLN  q  0.0
  2121          N    775    GLN      N   2121    -0.4157      14.01
  2122          H    775    GLN      H   2122     0.2719      1.008
  2123         CX    775    GLN     CA   2123    -0.0031      12.01
  2124         H1    775    GLN     HA   2124      0.085      1.008
  2125         2C    775    GLN     CB   2125    -0.0036      12.01
  2126         HC    775    GLN    HB1   2126     0.0171      1.008
  2127         HC    775    GLN    HB2   2127     0.0171      1.008
  2128         2C    775    GLN     CG   2128    -0.0645      12.01
  2129         HC    775    GLN    HG1   2129     0.0352      1.008
  2130         HC    775    GLN    HG2   2130     0.0352      1.008
  2131          C    775    GLN     CD   2131     0.6951      12.01
  2132          O    775    GLN    OE1   2132    -0.6086         16
  2133          N    775    GLN    NE2   2133    -0.9407      14.01
  2134          H    775    GLN   HE21   2134     0.4251      1.008
  2135          H    775    GLN   HE22   2135     0.4251      1.008
  2136          C    775    GLN      C   2136     0.5973      12.01
  2137          O    775    GLN      O   2137    -0.5679         16   ; qtot 2
; residue 776 VAL rtp VAL  q  0.0
  2138          N    776    VAL      N   2138    -0.4157      14.01
  2139          H    776    VAL      H   2139     0.2719      1.008
  2140         CX    776    VAL     CA   2140    -0.0875      12.01
  2141         H1    776    VAL     HA   2141     0.0969      1.008
  2142         3C    776    VAL     CB   2142     0.2985      12.01
  2143         HC    776    VAL     HB   2143    -0.0297      1.008
  2144         CT    776    VAL    CG1   2144    -0.3192      12.01
  2145         HC    776    VAL   HG11   2145     0.0791      1.008
  2146         HC    776    VAL   HG12   2146     0.0791      1.008
  2147         HC    776    VAL   HG13   2147     0.0791      1.008
  2148         CT    776    VAL    CG2   2148    -0.3192      12.01
  2149         HC    776    VAL   HG21   2149     0.0791      1.008
  2150         HC    776    VAL   HG22   2150     0.0791      1.008
  2151         HC    776    VAL   HG23   2151     0.0791      1.008
  2152          C    776    VAL      C   2152     0.5973      12.01
  2153          O    776    VAL      O   2153    -0.5679         16   ; qtot 2
; residue 777 ALA rtp ALA  q  0.0
  2154          N    777    ALA      N   2154    -0.4157      14.01
  2155          H    777    ALA      H   2155     0.2719      1.008
  2156         CX    777    ALA     CA   2156     0.0337      12.01
  2157         H1    777    ALA     HA   2157     0.0823      1.008
  2158         CT    777    ALA     CB   2158    -0.1825      12.01
  2159         HC    777    ALA    HB1   2159     0.0603      1.008
  2160         HC    777    ALA    HB2   2160     0.0603      1.008
  2161         HC    777    ALA    HB3   2161     0.0603      1.008
  2162          C    777    ALA      C   2162     0.5973      12.01
  2163          O    777    ALA      O   2163    -0.5679         16   ; qtot 2
; residue 778 LYS rtp LYS  q +1.0
  2164          N    778    LYS      N   2164    -0.3479      14.01
  2165          H    778    LYS      H   2165     0.2747      1.008
  2166         CX    778    LYS     CA   2166      -0.24      12.01
  2167         H1    778    LYS     HA   2167     0.1426      1.008
  2168         C8    778    LYS     CB   2168    -0.0094      12.01
  2169         HC    778    LYS    HB1   2169     0.0362      1.008
  2170         HC    778    LYS    HB2   2170     0.0362      1.008
  2171         C8    778    LYS     CG   2171     0.0187      12.01
  2172         HC    778    LYS    HG1   2172     0.0103      1.008
  2173         HC    778    LYS    HG2   2173     0.0103      1.008
  2174         C8    778    LYS     CD   2174    -0.0479      12.01
  2175         HC    778    LYS    HD1   2175     0.0621      1.008
  2176         HC    778    LYS    HD2   2176     0.0621      1.008
  2177         C8    778    LYS     CE   2177    -0.0143      12.01
  2178         HP    778    LYS    HE1   2178     0.1135      1.008
  2179         HP    778    LYS    HE2   2179     0.1135      1.008
  2180         N3    778    LYS     NZ   2180    -0.3854      14.01
  2181          H    778    LYS    HZ1   2181       0.34      1.008
  2182          H    778    LYS    HZ2   2182       0.34      1.008
  2183          H    778    LYS    HZ3   2183       0.34      1.008
  2184          C    778    LYS      C   2184     0.7341      12.01
  2185          O    778    LYS      O   2185    -0.5894         16   ; qtot 3
; residue 779 GLY rtp GLY  q  0.0
  2186          N    779    GLY      N   2186    -0.4157      14.01
  2187          H    779    GLY      H   2187     0.2719      1.008
  2188         CX    779    GLY     CA   2188    -0.0252      12.01
  2189         H1    779    GLY    HA1   2189     0.0698      1.008
  2190         H1    779    GLY    HA2   2190     0.0698      1.008
  2191          C    779    GLY      C   2191     0.5973      12.01
  2192          O    779    GLY      O   2192    -0.5679         16   ; qtot 3
; residue 780 MET rtp MET  q  0.0
  2193          N    780    MET      N   2193    -0.4157      14.01
  2194          H    780    MET      H   2194     0.2719      1.008
  2195         CX    780    MET     CA   2195    -0.0237      12.01
  2196         H1    780    MET     HA   2196      0.088      1.008
  2197         2C    780    MET     CB   2197     0.0342      12.01
  2198         HC    780    MET    HB1   2198     0.0241      1.008
  2199         HC    780    MET    HB2   2199     0.0241      1.008
  2200         2C    780    MET     CG   2200     0.0018      12.01
  2201         H1    780    MET    HG1   2201      0.044      1.008
  2202         H1    780    MET    HG2   2202      0.044      1.008
  2203          S    780    MET     SD   2203    -0.2737      32.06
  2204         CT    780    MET     CE   2204    -0.0536      12.01
  2205         H1    780    MET    HE1   2205     0.0684      1.008
  2206         H1    780    MET    HE2   2206     0.0684      1.008
  2207         H1    780    MET    HE3   2207     0.0684      1.008
  2208          C    780    MET      C   2208     0.5973      12.01
  2209          O    780    MET      O   2209    -0.5679         16   ; qtot 3
; residue 781 ALA rtp ALA  q  0.0
  2210          N    781    ALA      N   2210    -0.4157      14.01
  2211          H    781    ALA      H   2211     0.2719      1.008
  2212         CX    781    ALA     CA   2212     0.0337      12.01
  2213         H1    781    ALA     HA   2213     0.0823      1.008
  2214         CT    781    ALA     CB   2214    -0.1825      12.01
  2215         HC    781    ALA    HB1   2215     0.0603      1.008
  2216         HC    781    ALA    HB2   2216     0.0603      1.008
  2217         HC    781    ALA    HB3   2217     0.0603      1.008
  2218          C    781    ALA      C   2218     0.5973      12.01
  2219          O    781    ALA      O   2219    -0.5679         16   ; qtot 3
; residue 782 PHE rtp PHE  q  0.0
  2220          N    782    PHE      N   2220    -0.4157      14.01
  2221          H    782    PHE      H   2221     0.2719      1.008
  2222         CX    782    PHE     CA   2222    -0.0024      12.01
  2223         H1    782    PHE     HA   2223     0.0978      1.008
  2224         CT    782    PHE     CB   2224    -0.0343      12.01
  2225         HC    782    PHE    HB1   2225     0.0295      1.008
  2226         HC    782    PHE    HB2   2226     0.0295      1.008
  2227         CA    782    PHE     CG   2227     0.0118      12.01
  2228         CA    782    PHE    CD1   2228    -0.1256      12.01
  2229         HA    782    PHE    HD1   2229      0.133      1.008
  2230         CA    782    PHE    CE1   2230    -0.1704      12.01
  2231         HA    782    PHE    HE1   2231      0.143      1.008
  2232         CA    782    PHE     CZ   2232    -0.1072      12.01
  2233         HA    782    PHE     HZ   2233     0.1297      1.008
  2234         CA    782    PHE    CE2   2234    -0.1704      12.01
  2235         HA    782    PHE    HE2   2235      0.143      1.008
  2236         CA    782    PHE    CD2   2236    -0.1256      12.01
  2237         HA    782    PHE    HD2   2237      0.133      1.008
  2238          C    782    PHE      C   2238     0.5973      12.01
  2239          O    782    PHE      O   2239    -0.5679         16   ; qtot 3
; residue 783 LEU rtp LEU  q  0.0
  2240          N    783    LEU      N   2240    -0.4157      14.01
  2241          H    783    LEU      H   2241     0.2719      1.008
  2242         CX    783    LEU     CA   2242    -0.0518      12.01
  2243         H1    783    LEU     HA   2243     0.0922      1.008
  2244         2C    783    LEU     CB   2244    -0.1102      12.01
  2245         HC    783    LEU    HB1   2245     0.0457      1.008
  2246         HC    783    LEU    HB2   2246     0.0457      1.008
  2247         3C    783    LEU     CG   2247     0.3531      12.01
  2248         HC    783    LEU     HG   2248    -0.0361      1.008
  2249         CT    783    LEU    CD1   2249    -0.4121      12.01
  2250         HC    783    LEU   HD11   2250        0.1      1.008
  2251         HC    783    LEU   HD12   2251        0.1      1.008
  2252         HC    783    LEU   HD13   2252        0.1      1.008
  2253         CT    783    LEU    CD2   2253    -0.4121      12.01
  2254         HC    783    LEU   HD21   2254        0.1      1.008
  2255         HC    783    LEU   HD22   2255        0.1      1.008
  2256         HC    783    LEU   HD23   2256        0.1      1.008
  2257          C    783    LEU      C   2257     0.5973      12.01
  2258          O    783    LEU      O   2258    -0.5679         16   ; qtot 3
; residue 784 ALA rtp ALA  q  0.0
  2259          N    784    ALA      N   2259    -0.4157      14.01
  2260          H    784    ALA      H   2260     0.2719      1.008
  2261         CX    784    ALA     CA   2261     0.0337      12.01
  2262         H1    784    ALA     HA   2262     0.0823      1.008
  2263         CT    784    ALA     CB   2263    -0.1825      12.01
  2264         HC    784    ALA    HB1   2264     0.0603      1.008
  2265         HC    784    ALA    HB2   2265     0.0603      1.008
  2266         HC    784    ALA    HB3   2266     0.0603      1.008
  2267          C    784    ALA      C   2267     0.5973      12.01
  2268          O    784    ALA      O   2268    -0.5679         16   ; qtot 3
; residue 785 SER rtp SER  q  0.0
  2269          N    785    SER      N   2269    -0.4157      14.01
  2270          H    785    SER      H   2270     0.2719      1.008
  2271         CX    785    SER     CA   2271    -0.0249      12.01
  2272         H1    785    SER     HA   2272     0.0843      1.008
  2273         2C    785    SER     CB   2273     0.2117      12.01
  2274         H1    785    SER    HB1   2274     0.0352      1.008
  2275         H1    785    SER    HB2   2275     0.0352      1.008
  2276         OH    785    SER     OG   2276    -0.6546         16
  2277         HO    785    SER     HG   2277     0.4275      1.008
  2278          C    785    SER      C   2278     0.5973      12.01
  2279          O    785    SER      O   2279    -0.5679         16   ; qtot 3
; residue 786 LYS rtp LYS  q +1.0
  2280          N    786    LYS      N   2280    -0.3479      14.01
  2281          H    786    LYS      H   2281     0.2747      1.008
  2282         CX    786    LYS     CA   2282      -0.24      12.01
  2283         H1    786    LYS     HA   2283     0.1426      1.008
  2284         C8    786    LYS     CB   2284    -0.0094      12.01
  2285         HC    786    LYS    HB1   2285     0.0362      1.008
  2286         HC    786    LYS    HB2   2286     0.0362      1.008
  2287         C8    786    LYS     CG   2287     0.0187      12.01
  2288         HC    786    LYS    HG1   2288     0.0103      1.008
  2289         HC    786    LYS    HG2   2289     0.0103      1.008
  2290         C8    786    LYS     CD   2290    -0.0479      12.01
  2291         HC    786    LYS    HD1   2291     0.0621      1.008
  2292         HC    786    LYS    HD2   2292     0.0621      1.008
  2293         C8    786    LYS     CE   2293    -0.0143      12.01
  2294         HP    786    LYS    HE1   2294     0.1135      1.008
  2295         HP    786    LYS    HE2   2295     0.1135      1.008
  2296         N3    786    LYS     NZ   2296    -0.3854      14.01
  2297          H    786    LYS    HZ1   2297       0.34      1.008
  2298          H    786    LYS    HZ2   2298       0.34      1.008
  2299          H    786    LYS    HZ3   2299       0.34      1.008
  2300          C    786    LYS      C   2300     0.7341      12.01
  2301          O    786    LYS      O   2301    -0.5894         16   ; qtot 4
; residue 787 ASN rtp ASN  q  0.0
  2302          N    787    ASN      N   2302    -0.4157      14.01
  2303          H    787    ASN      H   2303     0.2719      1.008
  2304         CX    787    ASN     CA   2304     0.0143      12.01
  2305         H1    787    ASN     HA   2305     0.1048      1.008
  2306         2C    787    ASN     CB   2306    -0.2041      12.01
  2307         HC    787    ASN    HB1   2307     0.0797      1.008
  2308         HC    787    ASN    HB2   2308     0.0797      1.008
  2309          C    787    ASN     CG   2309      0.713      12.01
  2310          O    787    ASN    OD1   2310    -0.5931         16
  2311          N    787    ASN    ND2   2311    -0.9191      14.01
  2312          H    787    ASN   HD21   2312     0.4196      1.008
  2313          H    787    ASN   HD22   2313     0.4196      1.008
  2314          C    787    ASN      C   2314     0.5973      12.01
  2315          O    787    ASN      O   2315    -0.5679         16   ; qtot 4
; residue 788 CYS rtp CYS  q  0.0
  2316          N    788    CYS      N   2316    -0.4157      14.01
  2317          H    788    CYS      H   2317     0.2719      1.008
  2318         CX    788    CYS     CA   2318     0.0213      12.01
  2319         H1    788    CYS     HA   2319     0.1124      1.008
  2320         2C    788    CYS     CB   2320    -0.1231      12.01
  2321         H1    788    CYS    HB1   2321     0.1112      1.008
  2322         H1    788    CYS    HB2   2322     0.1112      1.008
  2323         SH    788    CYS     SG   2323    -0.3119      32.06
  2324         HS    788    CYS     HG   2324     0.1933      1.008
  2325          C    788    CYS      C   2325     0.5973      12.01
  2326          O    788    CYS      O   2326    -0.5679         16   ; qtot 4
; residue 789 ILE rtp ILE  q  0.0
  2327          N    789    ILE      N   2327    -0.4157      14.01
  2328          H    789    ILE      H   2328     0.2719      1.008
  2329         CX    789    ILE     CA   2329    -0.0597      12.01
  2330         H1    789    ILE     HA   2330     0.0869      1.008
  2331         3C    789    ILE     CB   2331     0.1303      12.01
  2332         HC    789    ILE     HB   2332     0.0187      1.008
  2333         CT    789    ILE    CG2   2333    -0.3204      12.01
  2334         HC    789    ILE   HG21   2334     0.0882      1.008
  2335         HC    789    ILE   HG22   2335     0.0882      1.008
  2336         HC    789    ILE   HG23   2336     0.0882      1.008
  2337         2C    789    ILE    CG1   2337     -0.043      12.01
  2338         HC    789    ILE   HG11   2338     0.0236      1.008
  2339         HC    789    ILE   HG12   2339     0.0236      1.008
  2340         CT    789    ILE     CD   2340     -0.066      12.01
  2341         HC    789    ILE    HD1   2341     0.0186      1.008
  2342         HC    789    ILE    HD2   2342     0.0186      1.008
  2343         HC    789    ILE    HD3   2343     0.0186      1.008
  2344          C    789    ILE      C   2344     0.5973      12.01
  2345          O    789    ILE      O   2345    -0.5679         16   ; qtot 4
; residue 790 HIS rtp HIE  q  0.0
  2346          N    790    HIS      N   2346    -0.4157      14.01
  2347          H    790    HIS      H   2347     0.2719      1.008
  2348         CX    790    HIS     CA   2348    -0.0581      12.01
  2349         H1    790    HIS     HA   2349      0.136      1.008
  2350         CT    790    HIS     CB   2350    -0.0074      12.01
  2351         HC    790    HIS    HB1   2351     0.0367      1.008
  2352         HC    790    HIS    HB2   2352     0.0367      1.008
  2353         CC    790    HIS     CG   2353     0.1868      12.01
  2354         NB    790    HIS    ND1   2354    -0.5432      14.01
  2355         CR    790    HIS    CE1   2355     0.1635      12.01
  2356         H5    790    HIS    HE1   2356     0.1435      1.008
  2357         NA    790    HIS    NE2   2357    -0.2795      14.01
  2358          H    790    HIS    HE2   2358     0.3339      1.008
  2359         CW    790    HIS    CD2   2359    -0.2207      12.01
  2360         H4    790    HIS    HD2   2360     0.1862      1.008
  2361          C    790    HIS      C   2361     0.5973      12.01
  2362          O    790    HIS      O   2362    -0.5679         16   ; qtot 4
; residue 791 ARG rtp ARG  q +1.0
  2363          N    791    ARG      N   2363    -0.3479      14.01
  2364          H    791    ARG      H   2364     0.2747      1.008
  2365         CX    791    ARG     CA   2365    -0.2637      12.01
  2366         H1    791    ARG     HA   2366      0.156      1.008
  2367         C8    791    ARG     CB   2367    -0.0007      12.01
  2368         HC    791    ARG    HB1   2368     0.0327      1.008
  2369         HC    791    ARG    HB2   2369     0.0327      1.008
  2370         C8    791    ARG     CG   2370      0.039      12.01
  2371         HC    791    ARG    HG1   2371     0.0285      1.008
  2372         HC    791    ARG    HG2   2372     0.0285      1.008
  2373         C8    791    ARG     CD   2373     0.0486      12.01
  2374         H1    791    ARG    HD1   2374     0.0687      1.008
  2375         H1    791    ARG    HD2   2375     0.0687      1.008
  2376         N2    791    ARG     NE   2376    -0.5295      14.01
  2377          H    791    ARG     HE   2377     0.3456      1.008
  2378         CA    791    ARG     CZ   2378     0.8076      12.01
  2379         N2    791    ARG    NH1   2379    -0.8627      14.01
  2380          H    791    ARG   HH11   2380     0.4478      1.008
  2381          H    791    ARG   HH12   2381     0.4478      1.008
  2382         N2    791    ARG    NH2   2382    -0.8627      14.01
  2383          H    791    ARG   HH21   2383     0.4478      1.008
  2384          H    791    ARG   HH22   2384     0.4478      1.008
  2385          C    791    ARG      C   2385     0.7341      12.01
  2386          O    791    ARG      O   2386    -0.5894         16   ; qtot 5
; residue 792 ASP rtp ASP  q -1.0
  2387          N    792    ASP      N   2387    -0.5163      14.01
  2388          H    792    ASP      H   2388     0.2936      1.008
  2389         CX    792    ASP     CA   2389     0.0381      12.01
  2390         H1    792    ASP     HA   2390      0.088      1.008
  2391         2C    792    ASP     CB   2391    -0.0303      12.01
  2392         HC    792    ASP    HB1   2392    -0.0122      1.008
  2393         HC    792    ASP    HB2   2393    -0.0122      1.008
  2394         CO    792    ASP     CG   2394     0.7994      12.01
  2395         O2    792    ASP    OD1   2395    -0.8014         16
  2396         O2    792    ASP    OD2   2396    -0.8014         16
  2397          C    792    ASP      C   2397     0.5366      12.01
  2398          O    792    ASP      O   2398    -0.5819         16   ; qtot 4
; residue 793 LEU rtp LEU  q  0.0
  2399          N    793    LEU      N   2399    -0.4157      14.01
  2400          H    793    LEU      H   2400     0.2719      1.008
  2401         CX    793    LEU     CA   2401    -0.0518      12.01
  2402         H1    793    LEU     HA   2402     0.0922      1.008
  2403         2C    793    LEU     CB   2403    -0.1102      12.01
  2404         HC    793    LEU    HB1   2404     0.0457      1.008
  2405         HC    793    LEU    HB2   2405     0.0457      1.008
  2406         3C    793    LEU     CG   2406     0.3531      12.01
  2407         HC    793    LEU     HG   2407    -0.0361      1.008
  2408         CT    793    LEU    CD1   2408    -0.4121      12.01
  2409         HC    793    LEU   HD11   2409        0.1      1.008
  2410         HC    793    LEU   HD12   2410        0.1      1.008
  2411         HC    793    LEU   HD13   2411        0.1      1.008
  2412         CT    793    LEU    CD2   2412    -0.4121      12.01
  2413         HC    793    LEU   HD21   2413        0.1      1.008
  2414         HC    793    LEU   HD22   2414        0.1      1.008
  2415         HC    793    LEU   HD23   2415        0.1      1.008
  2416          C    793    LEU      C   2416     0.5973      12.01
  2417          O    793    LEU      O   2417    -0.5679         16   ; qtot 4
; residue 794 ALA rtp ALA  q  0.0
  2418          N    794    ALA      N   2418    -0.4157      14.01
  2419          H    794    ALA      H   2419     0.2719      1.008
  2420         CX    794    ALA     CA   2420     0.0337      12.01
  2421         H1    794    ALA     HA   2421     0.0823      1.008
  2422         CT    794    ALA     CB   2422    -0.1825      12.01
  2423         HC    794    ALA    HB1   2423     0.0603      1.008
  2424         HC    794    ALA    HB2   2424     0.0603      1.008
  2425         HC    794    ALA    HB3   2425     0.0603      1.008
  2426          C    794    ALA      C   2426     0.5973      12.01
  2427          O    794    ALA      O   2427    -0.5679         16   ; qtot 4
; residue 795 ALA rtp ALA  q  0.0
  2428          N    795    ALA      N   2428    -0.4157      14.01
  2429          H    795    ALA      H   2429     0.2719      1.008
  2430         CX    795    ALA     CA   2430     0.0337      12.01
  2431         H1    795    ALA     HA   2431     0.0823      1.008
  2432         CT    795    ALA     CB   2432    -0.1825      12.01
  2433         HC    795    ALA    HB1   2433     0.0603      1.008
  2434         HC    795    ALA    HB2   2434     0.0603      1.008
  2435         HC    795    ALA    HB3   2435     0.0603      1.008
  2436          C    795    ALA      C   2436     0.5973      12.01
  2437          O    795    ALA      O   2437    -0.5679         16   ; qtot 4
; residue 796 ARG rtp ARG  q +1.0
  2438          N    796    ARG      N   2438    -0.3479      14.01
  2439          H    796    ARG      H   2439     0.2747      1.008
  2440         CX    796    ARG     CA   2440    -0.2637      12.01
  2441         H1    796    ARG     HA   2441      0.156      1.008
  2442         C8    796    ARG     CB   2442    -0.0007      12.01
  2443         HC    796    ARG    HB1   2443     0.0327      1.008
  2444         HC    796    ARG    HB2   2444     0.0327      1.008
  2445         C8    796    ARG     CG   2445      0.039      12.01
  2446         HC    796    ARG    HG1   2446     0.0285      1.008
  2447         HC    796    ARG    HG2   2447     0.0285      1.008
  2448         C8    796    ARG     CD   2448     0.0486      12.01
  2449         H1    796    ARG    HD1   2449     0.0687      1.008
  2450         H1    796    ARG    HD2   2450     0.0687      1.008
  2451         N2    796    ARG     NE   2451    -0.5295      14.01
  2452          H    796    ARG     HE   2452     0.3456      1.008
  2453         CA    796    ARG     CZ   2453     0.8076      12.01
  2454         N2    796    ARG    NH1   2454    -0.8627      14.01
  2455          H    796    ARG   HH11   2455     0.4478      1.008
  2456          H    796    ARG   HH12   2456     0.4478      1.008
  2457         N2    796    ARG    NH2   2457    -0.8627      14.01
  2458          H    796    ARG   HH21   2458     0.4478      1.008
  2459          H    796    ARG   HH22   2459     0.4478      1.008
  2460          C    796    ARG      C   2460     0.7341      12.01
  2461          O    796    ARG      O   2461    -0.5894         16   ; qtot 5
; residue 797 ASN rtp ASN  q  0.0
  2462          N    797    ASN      N   2462    -0.4157      14.01
  2463          H    797    ASN      H   2463     0.2719      1.008
  2464         CX    797    ASN     CA   2464     0.0143      12.01
  2465         H1    797    ASN     HA   2465     0.1048      1.008
  2466         2C    797    ASN     CB   2466    -0.2041      12.01
  2467         HC    797    ASN    HB1   2467     0.0797      1.008
  2468         HC    797    ASN    HB2   2468     0.0797      1.008
  2469          C    797    ASN     CG   2469      0.713      12.01
  2470          O    797    ASN    OD1   2470    -0.5931         16
  2471          N    797    ASN    ND2   2471    -0.9191      14.01
  2472          H    797    ASN   HD21   2472     0.4196      1.008
  2473          H    797    ASN   HD22   2473     0.4196      1.008
  2474          C    797    ASN      C   2474     0.5973      12.01
  2475          O    797    ASN      O   2475    -0.5679         16   ; qtot 5
; residue 798 ILE rtp ILE  q  0.0
  2476          N    798    ILE      N   2476    -0.4157      14.01
  2477          H    798    ILE      H   2477     0.2719      1.008
  2478         CX    798    ILE     CA   2478    -0.0597      12.01
  2479         H1    798    ILE     HA   2479     0.0869      1.008
  2480         3C    798    ILE     CB   2480     0.1303      12.01
  2481         HC    798    ILE     HB   2481     0.0187      1.008
  2482         CT    798    ILE    CG2   2482    -0.3204      12.01
  2483         HC    798    ILE   HG21   2483     0.0882      1.008
  2484         HC    798    ILE   HG22   2484     0.0882      1.008
  2485         HC    798    ILE   HG23   2485     0.0882      1.008
  2486         2C    798    ILE    CG1   2486     -0.043      12.01
  2487         HC    798    ILE   HG11   2487     0.0236      1.008
  2488         HC    798    ILE   HG12   2488     0.0236      1.008
  2489         CT    798    ILE     CD   2489     -0.066      12.01
  2490         HC    798    ILE    HD1   2490     0.0186      1.008
  2491         HC    798    ILE    HD2   2491     0.0186      1.008
  2492         HC    798    ILE    HD3   2492     0.0186      1.008
  2493          C    798    ILE      C   2493     0.5973      12.01
  2494          O    798    ILE      O   2494    -0.5679         16   ; qtot 5
; residue 799 LEU rtp LEU  q  0.0
  2495          N    799    LEU      N   2495    -0.4157      14.01
  2496          H    799    LEU      H   2496     0.2719      1.008
  2497         CX    799    LEU     CA   2497    -0.0518      12.01
  2498         H1    799    LEU     HA   2498     0.0922      1.008
  2499         2C    799    LEU     CB   2499    -0.1102      12.01
  2500         HC    799    LEU    HB1   2500     0.0457      1.008
  2501         HC    799    LEU    HB2   2501     0.0457      1.008
  2502         3C    799    LEU     CG   2502     0.3531      12.01
  2503         HC    799    LEU     HG   2503    -0.0361      1.008
  2504         CT    799    LEU    CD1   2504    -0.4121      12.01
  2505         HC    799    LEU   HD11   2505        0.1      1.008
  2506         HC    799    LEU   HD12   2506        0.1      1.008
  2507         HC    799    LEU   HD13   2507        0.1      1.008
  2508         CT    799    LEU    CD2   2508    -0.4121      12.01
  2509         HC    799    LEU   HD21   2509        0.1      1.008
  2510         HC    799    LEU   HD22   2510        0.1      1.008
  2511         HC    799    LEU   HD23   2511        0.1      1.008
  2512          C    799    LEU      C   2512     0.5973      12.01
  2513          O    799    LEU      O   2513    -0.5679         16   ; qtot 5
; residue 800 LEU rtp LEU  q  0.0
  2514          N    800    LEU      N   2514    -0.4157      14.01
  2515          H    800    LEU      H   2515     0.2719      1.008
  2516         CX    800    LEU     CA   2516    -0.0518      12.01
  2517         H1    800    LEU     HA   2517     0.0922      1.008
  2518         2C    800    LEU     CB   2518    -0.1102      12.01
  2519         HC    800    LEU    HB1   2519     0.0457      1.008
  2520         HC    800    LEU    HB2   2520     0.0457      1.008
  2521         3C    800    LEU     CG   2521     0.3531      12.01
  2522         HC    800    LEU     HG   2522    -0.0361      1.008
  2523         CT    800    LEU    CD1   2523    -0.4121      12.01
  2524         HC    800    LEU   HD11   2524        0.1      1.008
  2525         HC    800    LEU   HD12   2525        0.1      1.008
  2526         HC    800    LEU   HD13   2526        0.1      1.008
  2527         CT    800    LEU    CD2   2527    -0.4121      12.01
  2528         HC    800    LEU   HD21   2528        0.1      1.008
  2529         HC    800    LEU   HD22   2529        0.1      1.008
  2530         HC    800    LEU   HD23   2530        0.1      1.008
  2531          C    800    LEU      C   2531     0.5973      12.01
  2532          O    800    LEU      O   2532    -0.5679         16   ; qtot 5
; residue 801 THR rtp THR  q  0.0
  2533          N    801    THR      N   2533    -0.4157      14.01
  2534          H    801    THR      H   2534     0.2719      1.008
  2535         CX    801    THR     CA   2535    -0.0389      12.01
  2536         H1    801    THR     HA   2536     0.1007      1.008
  2537         3C    801    THR     CB   2537     0.3654      12.01
  2538         H1    801    THR     HB   2538     0.0043      1.008
  2539         CT    801    THR    CG2   2539    -0.2438      12.01
  2540         HC    801    THR   HG21   2540     0.0642      1.008
  2541         HC    801    THR   HG22   2541     0.0642      1.008
  2542         HC    801    THR   HG23   2542     0.0642      1.008
  2543         OH    801    THR    OG1   2543    -0.6761         16
  2544         HO    801    THR    HG1   2544     0.4102      1.008
  2545          C    801    THR      C   2545     0.5973      12.01
  2546          O    801    THR      O   2546    -0.5679         16   ; qtot 5
; residue 802 HIS rtp HID  q  0.0
  2547          N    802    HIS      N   2547    -0.4157      14.01
  2548          H    802    HIS      H   2548     0.2719      1.008
  2549         CX    802    HIS     CA   2549     0.0188      12.01
  2550         H1    802    HIS     HA   2550     0.0881      1.008
  2551         CT    802    HIS     CB   2551    -0.0462      12.01
  2552         HC    802    HIS    HB1   2552     0.0402      1.008
  2553         HC    802    HIS    HB2   2553     0.0402      1.008
  2554         CC    802    HIS     CG   2554    -0.0266      12.01
  2555         NA    802    HIS    ND1   2555    -0.3811      14.01
  2556          H    802    HIS    HD1   2556     0.3649      1.008
  2557         CR    802    HIS    CE1   2557     0.2057      12.01
  2558         H5    802    HIS    HE1   2558     0.1392      1.008
  2559         NB    802    HIS    NE2   2559    -0.5727      14.01
  2560         CV    802    HIS    CD2   2560     0.1292      12.01
  2561         H4    802    HIS    HD2   2561     0.1147      1.008
  2562          C    802    HIS      C   2562     0.5973      12.01
  2563          O    802    HIS      O   2563    -0.5679         16   ; qtot 5
; residue 803 GLY rtp GLY  q  0.0
  2564          N    803    GLY      N   2564    -0.4157      14.01
  2565          H    803    GLY      H   2565     0.2719      1.008
  2566         CX    803    GLY     CA   2566    -0.0252      12.01
  2567         H1    803    GLY    HA1   2567     0.0698      1.008
  2568         H1    803    GLY    HA2   2568     0.0698      1.008
  2569          C    803    GLY      C   2569     0.5973      12.01
  2570          O    803    GLY      O   2570    -0.5679         16   ; qtot 5
; residue 804 ARG rtp ARG  q +1.0
  2571          N    804    ARG      N   2571    -0.3479      14.01
  2572          H    804    ARG      H   2572     0.2747      1.008
  2573         CX    804    ARG     CA   2573    -0.2637      12.01
  2574         H1    804    ARG     HA   2574      0.156      1.008
  2575         C8    804    ARG     CB   2575    -0.0007      12.01
  2576         HC    804    ARG    HB1   2576     0.0327      1.008
  2577         HC    804    ARG    HB2   2577     0.0327      1.008
  2578         C8    804    ARG     CG   2578      0.039      12.01
  2579         HC    804    ARG    HG1   2579     0.0285      1.008
  2580         HC    804    ARG    HG2   2580     0.0285      1.008
  2581         C8    804    ARG     CD   2581     0.0486      12.01
  2582         H1    804    ARG    HD1   2582     0.0687      1.008
  2583         H1    804    ARG    HD2   2583     0.0687      1.008
  2584         N2    804    ARG     NE   2584    -0.5295      14.01
  2585          H    804    ARG     HE   2585     0.3456      1.008
  2586         CA    804    ARG     CZ   2586     0.8076      12.01
  2587         N2    804    ARG    NH1   2587    -0.8627      14.01
  2588          H    804    ARG   HH11   2588     0.4478      1.008
  2589          H    804    ARG   HH12   2589     0.4478      1.008
  2590         N2    804    ARG    NH2   2590    -0.8627      14.01
  2591          H    804    ARG   HH21   2591     0.4478      1.008
  2592          H    804    ARG   HH22   2592     0.4478      1.008
  2593          C    804    ARG      C   2593     0.7341      12.01
  2594          O    804    ARG      O   2594    -0.5894         16   ; qtot 6
; residue 805 ILE rtp ILE  q  0.0
  2595          N    805    ILE      N   2595    -0.4157      14.01
  2596          H    805    ILE      H   2596     0.2719      1.008
  2597         CX    805    ILE     CA   2597    -0.0597      12.01
  2598         H1    805    ILE     HA   2598     0.0869      1.008
  2599         3C    805    ILE     CB   2599     0.1303      12.01
  2600         HC    805    ILE     HB   2600     0.0187      1.008
  2601         CT    805    ILE    CG2   2601    -0.3204      12.01
  2602         HC    805    ILE   HG21   2602     0.0882      1.008
  2603         HC    805    ILE   HG22   2603     0.0882      1.008
  2604         HC    805    ILE   HG23   2604     0.0882      1.008
  2605         2C    805    ILE    CG1   2605     -0.043      12.01
  2606         HC    805    ILE   HG11   2606     0.0236      1.008
  2607         HC    805    ILE   HG12   2607     0.0236      1.008
  2608         CT    805    ILE     CD   2608     -0.066      12.01
  2609         HC    805    ILE    HD1   2609     0.0186      1.008
  2610         HC    805    ILE    HD2   2610     0.0186      1.008
  2611         HC    805    ILE    HD3   2611     0.0186      1.008
  2612          C    805    ILE      C   2612     0.5973      12.01
  2613          O    805    ILE      O   2613    -0.5679         16   ; qtot 6
; residue 806 THR rtp THR  q  0.0
  2614          N    806    THR      N   2614    -0.4157      14.01
  2615          H    806    THR      H   2615     0.2719      1.008
  2616         CX    806    THR     CA   2616    -0.0389      12.01
  2617         H1    806    THR     HA   2617     0.1007      1.008
  2618         3C    806    THR     CB   2618     0.3654      12.01
  2619         H1    806    THR     HB   2619     0.0043      1.008
  2620         CT    806    THR    CG2   2620    -0.2438      12.01
  2621         HC    806    THR   HG21   2621     0.0642      1.008
  2622         HC    806    THR   HG22   2622     0.0642      1.008
  2623         HC    806    THR   HG23   2623     0.0642      1.008
  2624         OH    806    THR    OG1   2624    -0.6761         16
  2625         HO    806    THR    HG1   2625     0.4102      1.008
  2626          C    806    THR      C   2626     0.5973      12.01
  2627          O    806    THR      O   2627    -0.5679         16   ; qtot 6
; residue 807 LYS rtp LYS  q +1.0
  2628          N    807    LYS      N   2628    -0.3479      14.01
  2629          H    807    LYS      H   2629     0.2747      1.008
  2630         CX    807    LYS     CA   2630      -0.24      12.01
  2631         H1    807    LYS     HA   2631     0.1426      1.008
  2632         C8    807    LYS     CB   2632    -0.0094      12.01
  2633         HC    807    LYS    HB1   2633     0.0362      1.008
  2634         HC    807    LYS    HB2   2634     0.0362      1.008
  2635         C8    807    LYS     CG   2635     0.0187      12.01
  2636         HC    807    LYS    HG1   2636     0.0103      1.008
  2637         HC    807    LYS    HG2   2637     0.0103      1.008
  2638         C8    807    LYS     CD   2638    -0.0479      12.01
  2639         HC    807    LYS    HD1   2639     0.0621      1.008
  2640         HC    807    LYS    HD2   2640     0.0621      1.008
  2641         C8    807    LYS     CE   2641    -0.0143      12.01
  2642         HP    807    LYS    HE1   2642     0.1135      1.008
  2643         HP    807    LYS    HE2   2643     0.1135      1.008
  2644         N3    807    LYS     NZ   2644    -0.3854      14.01
  2645          H    807    LYS    HZ1   2645       0.34      1.008
  2646          H    807    LYS    HZ2   2646       0.34      1.008
  2647          H    807    LYS    HZ3   2647       0.34      1.008
  2648          C    807    LYS      C   2648     0.7341      12.01
  2649          O    807    LYS      O   2649    -0.5894         16   ; qtot 7
; residue 808 ILE rtp ILE  q  0.0
  2650          N    808    ILE      N   2650    -0.4157      14.01
  2651          H    808    ILE      H   2651     0.2719      1.008
  2652         CX    808    ILE     CA   2652    -0.0597      12.01
  2653         H1    808    ILE     HA   2653     0.0869      1.008
  2654         3C    808    ILE     CB   2654     0.1303      12.01
  2655         HC    808    ILE     HB   2655     0.0187      1.008
  2656         CT    808    ILE    CG2   2656    -0.3204      12.01
  2657         HC    808    ILE   HG21   2657     0.0882      1.008
  2658         HC    808    ILE   HG22   2658     0.0882      1.008
  2659         HC    808    ILE   HG23   2659     0.0882      1.008
  2660         2C    808    ILE    CG1   2660     -0.043      12.01
  2661         HC    808    ILE   HG11   2661     0.0236      1.008
  2662         HC    808    ILE   HG12   2662     0.0236      1.008
  2663         CT    808    ILE     CD   2663     -0.066      12.01
  2664         HC    808    ILE    HD1   2664     0.0186      1.008
  2665         HC    808    ILE    HD2   2665     0.0186      1.008
  2666         HC    808    ILE    HD3   2666     0.0186      1.008
  2667          C    808    ILE      C   2667     0.5973      12.01
  2668          O    808    ILE      O   2668    -0.5679         16   ; qtot 7
; residue 809 CYS rtp CYS  q  0.0
  2669          N    809    CYS      N   2669    -0.4157      14.01
  2670          H    809    CYS      H   2670     0.2719      1.008
  2671         CX    809    CYS     CA   2671     0.0213      12.01
  2672         H1    809    CYS     HA   2672     0.1124      1.008
  2673         2C    809    CYS     CB   2673    -0.1231      12.01
  2674         H1    809    CYS    HB1   2674     0.1112      1.008
  2675         H1    809    CYS    HB2   2675     0.1112      1.008
  2676         SH    809    CYS     SG   2676    -0.3119      32.06
  2677         HS    809    CYS     HG   2677     0.1933      1.008
  2678          C    809    CYS      C   2678     0.5973      12.01
  2679          O    809    CYS      O   2679    -0.5679         16   ; qtot 7
; residue 810 ASP rtp ASP  q -1.0
  2680          N    810    ASP      N   2680    -0.5163      14.01
  2681          H    810    ASP      H   2681     0.2936      1.008
  2682         CX    810    ASP     CA   2682     0.0381      12.01
  2683         H1    810    ASP     HA   2683      0.088      1.008
  2684         2C    810    ASP     CB   2684    -0.0303      12.01
  2685         HC    810    ASP    HB1   2685    -0.0122      1.008
  2686         HC    810    ASP    HB2   2686    -0.0122      1.008
  2687         CO    810    ASP     CG   2687     0.7994      12.01
  2688         O2    810    ASP    OD1   2688    -0.8014         16
  2689         O2    810    ASP    OD2   2689    -0.8014         16
  2690          C    810    ASP      C   2690     0.5366      12.01
  2691          O    810    ASP      O   2691    -0.5819         16   ; qtot 6
; residue 811 PHE rtp PHE  q  0.0
  2692          N    811    PHE      N   2692    -0.4157      14.01
  2693          H    811    PHE      H   2693     0.2719      1.008
  2694         CX    811    PHE     CA   2694    -0.0024      12.01
  2695         H1    811    PHE     HA   2695     0.0978      1.008
  2696         CT    811    PHE     CB   2696    -0.0343      12.01
  2697         HC    811    PHE    HB1   2697     0.0295      1.008
  2698         HC    811    PHE    HB2   2698     0.0295      1.008
  2699         CA    811    PHE     CG   2699     0.0118      12.01
  2700         CA    811    PHE    CD1   2700    -0.1256      12.01
  2701         HA    811    PHE    HD1   2701      0.133      1.008
  2702         CA    811    PHE    CE1   2702    -0.1704      12.01
  2703         HA    811    PHE    HE1   2703      0.143      1.008
  2704         CA    811    PHE     CZ   2704    -0.1072      12.01
  2705         HA    811    PHE     HZ   2705     0.1297      1.008
  2706         CA    811    PHE    CE2   2706    -0.1704      12.01
  2707         HA    811    PHE    HE2   2707      0.143      1.008
  2708         CA    811    PHE    CD2   2708    -0.1256      12.01
  2709         HA    811    PHE    HD2   2709      0.133      1.008
  2710          C    811    PHE      C   2710     0.5973      12.01
  2711          O    811    PHE      O   2711    -0.5679         16   ; qtot 6
; residue 812 GLY rtp GLY  q  0.0
  2712          N    812    GLY      N   2712    -0.4157      14.01
  2713          H    812    GLY      H   2713     0.2719      1.008
  2714         CX    812    GLY     CA   2714    -0.0252      12.01
  2715         H1    812    GLY    HA1   2715     0.0698      1.008
  2716         H1    812    GLY    HA2   2716     0.0698      1.008
  2717          C    812    GLY      C   2717     0.5973      12.01
  2718          O    812    GLY      O   2718    -0.5679         16   ; qtot 6
; residue 813 LEU rtp LEU  q  0.0
  2719          N    813    LEU      N   2719    -0.4157      14.01
  2720          H    813    LEU      H   2720     0.2719      1.008
  2721         CX    813    LEU     CA   2721    -0.0518      12.01
  2722         H1    813    LEU     HA   2722     0.0922      1.008
  2723         2C    813    LEU     CB   2723    -0.1102      12.01
  2724         HC    813    LEU    HB1   2724     0.0457      1.008
  2725         HC    813    LEU    HB2   2725     0.0457      1.008
  2726         3C    813    LEU     CG   2726     0.3531      12.01
  2727         HC    813    LEU     HG   2727    -0.0361      1.008
  2728         CT    813    LEU    CD1   2728    -0.4121      12.01
  2729         HC    813    LEU   HD11   2729        0.1      1.008
  2730         HC    813    LEU   HD12   2730        0.1      1.008
  2731         HC    813    LEU   HD13   2731        0.1      1.008
  2732         CT    813    LEU    CD2   2732    -0.4121      12.01
  2733         HC    813    LEU   HD21   2733        0.1      1.008
  2734         HC    813    LEU   HD22   2734        0.1      1.008
  2735         HC    813    LEU   HD23   2735        0.1      1.008
  2736          C    813    LEU      C   2736     0.5973      12.01
  2737          O    813    LEU      O   2737    -0.5679         16   ; qtot 6
; residue 814 ALA rtp ALA  q  0.0
  2738          N    814    ALA      N   2738    -0.4157      14.01
  2739          H    814    ALA      H   2739     0.2719      1.008
  2740         CX    814    ALA     CA   2740     0.0337      12.01
  2741         H1    814    ALA     HA   2741     0.0823      1.008
  2742         CT    814    ALA     CB   2742    -0.1825      12.01
  2743         HC    814    ALA    HB1   2743     0.0603      1.008
  2744         HC    814    ALA    HB2   2744     0.0603      1.008
  2745         HC    814    ALA    HB3   2745     0.0603      1.008
  2746          C    814    ALA      C   2746     0.5973      12.01
  2747          O    814    ALA      O   2747    -0.5679         16   ; qtot 6
; residue 815 ARG rtp ARG  q +1.0
  2748          N    815    ARG      N   2748    -0.3479      14.01
  2749          H    815    ARG      H   2749     0.2747      1.008
  2750         CX    815    ARG     CA   2750    -0.2637      12.01
  2751         H1    815    ARG     HA   2751      0.156      1.008
  2752         C8    815    ARG     CB   2752    -0.0007      12.01
  2753         HC    815    ARG    HB1   2753     0.0327      1.008
  2754         HC    815    ARG    HB2   2754     0.0327      1.008
  2755         C8    815    ARG     CG   2755      0.039      12.01
  2756         HC    815    ARG    HG1   2756     0.0285      1.008
  2757         HC    815    ARG    HG2   2757     0.0285      1.008
  2758         C8    815    ARG     CD   2758     0.0486      12.01
  2759         H1    815    ARG    HD1   2759     0.0687      1.008
  2760         H1    815    ARG    HD2   2760     0.0687      1.008
  2761         N2    815    ARG     NE   2761    -0.5295      14.01
  2762          H    815    ARG     HE   2762     0.3456      1.008
  2763         CA    815    ARG     CZ   2763     0.8076      12.01
  2764         N2    815    ARG    NH1   2764    -0.8627      14.01
  2765          H    815    ARG   HH11   2765     0.4478      1.008
  2766          H    815    ARG   HH12   2766     0.4478      1.008
  2767         N2    815    ARG    NH2   2767    -0.8627      14.01
  2768          H    815    ARG   HH21   2768     0.4478      1.008
  2769          H    815    ARG   HH22   2769     0.4478      1.008
  2770          C    815    ARG      C   2770     0.7341      12.01
  2771          O    815    ARG      O   2771    -0.5894         16   ; qtot 7
; residue 816 VAL rtp VAL  q  0.0
  2772          N    816    VAL      N   2772    -0.4157      14.01
  2773          H    816    VAL      H   2773     0.2719      1.008
  2774         CX    816    VAL     CA   2774    -0.0875      12.01
  2775         H1    816    VAL     HA   2775     0.0969      1.008
  2776         3C    816    VAL     CB   2776     0.2985      12.01
  2777         HC    816    VAL     HB   2777    -0.0297      1.008
  2778         CT    816    VAL    CG1   2778    -0.3192      12.01
  2779         HC    816    VAL   HG11   2779     0.0791      1.008
  2780         HC    816    VAL   HG12   2780     0.0791      1.008
  2781         HC    816    VAL   HG13   2781     0.0791      1.008
  2782         CT    816    VAL    CG2   2782    -0.3192      12.01
  2783         HC    816    VAL   HG21   2783     0.0791      1.008
  2784         HC    816    VAL   HG22   2784     0.0791      1.008
  2785         HC    816    VAL   HG23   2785     0.0791      1.008
  2786          C    816    VAL      C   2786     0.5973      12.01
  2787          O    816    VAL      O   2787    -0.5679         16   ; qtot 7
; residue 817 ILE rtp ILE  q  0.0
  2788          N    817    ILE      N   2788    -0.4157      14.01
  2789          H    817    ILE      H   2789     0.2719      1.008
  2790         CX    817    ILE     CA   2790    -0.0597      12.01
  2791         H1    817    ILE     HA   2791     0.0869      1.008
  2792         3C    817    ILE     CB   2792     0.1303      12.01
  2793         HC    817    ILE     HB   2793     0.0187      1.008
  2794         CT    817    ILE    CG2   2794    -0.3204      12.01
  2795         HC    817    ILE   HG21   2795     0.0882      1.008
  2796         HC    817    ILE   HG22   2796     0.0882      1.008
  2797         HC    817    ILE   HG23   2797     0.0882      1.008
  2798         2C    817    ILE    CG1   2798     -0.043      12.01
  2799         HC    817    ILE   HG11   2799     0.0236      1.008
  2800         HC    817    ILE   HG12   2800     0.0236      1.008
  2801         CT    817    ILE     CD   2801     -0.066      12.01
  2802         HC    817    ILE    HD1   2802     0.0186      1.008
  2803         HC    817    ILE    HD2   2803     0.0186      1.008
  2804         HC    817    ILE    HD3   2804     0.0186      1.008
  2805          C    817    ILE      C   2805     0.5973      12.01
  2806          O    817    ILE      O   2806    -0.5679         16   ; qtot 7
; residue 818 LYS rtp LYS  q +1.0
  2807          N    818    LYS      N   2807    -0.3479      14.01
  2808          H    818    LYS      H   2808     0.2747      1.008
  2809         CX    818    LYS     CA   2809      -0.24      12.01
  2810         H1    818    LYS     HA   2810     0.1426      1.008
  2811         C8    818    LYS     CB   2811    -0.0094      12.01
  2812         HC    818    LYS    HB1   2812     0.0362      1.008
  2813         HC    818    LYS    HB2   2813     0.0362      1.008
  2814         C8    818    LYS     CG   2814     0.0187      12.01
  2815         HC    818    LYS    HG1   2815     0.0103      1.008
  2816         HC    818    LYS    HG2   2816     0.0103      1.008
  2817         C8    818    LYS     CD   2817    -0.0479      12.01
  2818         HC    818    LYS    HD1   2818     0.0621      1.008
  2819         HC    818    LYS    HD2   2819     0.0621      1.008
  2820         C8    818    LYS     CE   2820    -0.0143      12.01
  2821         HP    818    LYS    HE1   2821     0.1135      1.008
  2822         HP    818    LYS    HE2   2822     0.1135      1.008
  2823         N3    818    LYS     NZ   2823    -0.3854      14.01
  2824          H    818    LYS    HZ1   2824       0.34      1.008
  2825          H    818    LYS    HZ2   2825       0.34      1.008
  2826          H    818    LYS    HZ3   2826       0.34      1.008
  2827          C    818    LYS      C   2827     0.7341      12.01
  2828          O    818    LYS      O   2828    -0.5894         16   ; qtot 8
; residue 819 ASN rtp ASN  q  0.0
  2829          N    819    ASN      N   2829    -0.4157      14.01
  2830          H    819    ASN      H   2830     0.2719      1.008
  2831         CX    819    ASN     CA   2831     0.0143      12.01
  2832         H1    819    ASN     HA   2832     0.1048      1.008
  2833         2C    819    ASN     CB   2833    -0.2041      12.01
  2834         HC    819    ASN    HB1   2834     0.0797      1.008
  2835         HC    819    ASN    HB2   2835     0.0797      1.008
  2836          C    819    ASN     CG   2836      0.713      12.01
  2837          O    819    ASN    OD1   2837    -0.5931         16
  2838          N    819    ASN    ND2   2838    -0.9191      14.01
  2839          H    819    ASN   HD21   2839     0.4196      1.008
  2840          H    819    ASN   HD22   2840     0.4196      1.008
  2841          C    819    ASN      C   2841     0.5973      12.01
  2842          O    819    ASN      O   2842    -0.5679         16   ; qtot 8
; residue 820 ASP rtp ASP  q -1.0
  2843          N    820    ASP      N   2843    -0.5163      14.01
  2844          H    820    ASP      H   2844     0.2936      1.008
  2845         CX    820    ASP     CA   2845     0.0381      12.01
  2846         H1    820    ASP     HA   2846      0.088      1.008
  2847         2C    820    ASP     CB   2847    -0.0303      12.01
  2848         HC    820    ASP    HB1   2848    -0.0122      1.008
  2849         HC    820    ASP    HB2   2849    -0.0122      1.008
  2850         CO    820    ASP     CG   2850     0.7994      12.01
  2851         O2    820    ASP    OD1   2851    -0.8014         16
  2852         O2    820    ASP    OD2   2852    -0.8014         16
  2853          C    820    ASP      C   2853     0.5366      12.01
  2854          O    820    ASP      O   2854    -0.5819         16   ; qtot 7
; residue 821 SER rtp SER  q  0.0
  2855          N    821    SER      N   2855    -0.4157      14.01
  2856          H    821    SER      H   2856     0.2719      1.008
  2857         CX    821    SER     CA   2857    -0.0249      12.01
  2858         H1    821    SER     HA   2858     0.0843      1.008
  2859         2C    821    SER     CB   2859     0.2117      12.01
  2860         H1    821    SER    HB1   2860     0.0352      1.008
  2861         H1    821    SER    HB2   2861     0.0352      1.008
  2862         OH    821    SER     OG   2862    -0.6546         16
  2863         HO    821    SER     HG   2863     0.4275      1.008
  2864          C    821    SER      C   2864     0.5973      12.01
  2865          O    821    SER      O   2865    -0.5679         16   ; qtot 7
; residue 822 ASN rtp ASN  q  0.0
  2866          N    822    ASN      N   2866    -0.4157      14.01
  2867          H    822    ASN      H   2867     0.2719      1.008
  2868         CX    822    ASN     CA   2868     0.0143      12.01
  2869         H1    822    ASN     HA   2869     0.1048      1.008
  2870         2C    822    ASN     CB   2870    -0.2041      12.01
  2871         HC    822    ASN    HB1   2871     0.0797      1.008
  2872         HC    822    ASN    HB2   2872     0.0797      1.008
  2873          C    822    ASN     CG   2873      0.713      12.01
  2874          O    822    ASN    OD1   2874    -0.5931         16
  2875          N    822    ASN    ND2   2875    -0.9191      14.01
  2876          H    822    ASN   HD21   2876     0.4196      1.008
  2877          H    822    ASN   HD22   2877     0.4196      1.008
  2878          C    822    ASN      C   2878     0.5973      12.01
  2879          O    822    ASN      O   2879    -0.5679         16   ; qtot 7
; residue 823 TYR rtp TYR  q  0.0
  2880          N    823    TYR      N   2880    -0.4157      14.01
  2881          H    823    TYR      H   2881     0.2719      1.008
  2882         CX    823    TYR     CA   2882    -0.0014      12.01
  2883         H1    823    TYR     HA   2883     0.0876      1.008
  2884         CT    823    TYR     CB   2884    -0.0152      12.01
  2885         HC    823    TYR    HB1   2885     0.0295      1.008
  2886         HC    823    TYR    HB2   2886     0.0295      1.008
  2887         CA    823    TYR     CG   2887    -0.0011      12.01
  2888         CA    823    TYR    CD1   2888    -0.1906      12.01
  2889         HA    823    TYR    HD1   2889     0.1699      1.008
  2890         CA    823    TYR    CE1   2890    -0.2341      12.01
  2891         HA    823    TYR    HE1   2891     0.1656      1.008
  2892          C    823    TYR     CZ   2892     0.3226      12.01
  2893         OH    823    TYR     OH   2893    -0.5579         16
  2894         HO    823    TYR     HH   2894     0.3992      1.008
  2895         CA    823    TYR    CE2   2895    -0.2341      12.01
  2896         HA    823    TYR    HE2   2896     0.1656      1.008
  2897         CA    823    TYR    CD2   2897    -0.1906      12.01
  2898         HA    823    TYR    HD2   2898     0.1699      1.008
  2899          C    823    TYR      C   2899     0.5973      12.01
  2900          O    823    TYR      O   2900    -0.5679         16   ; qtot 7
; residue 824 VAL rtp VAL  q  0.0
  2901          N    824    VAL      N   2901    -0.4157      14.01
  2902          H    824    VAL      H   2902     0.2719      1.008
  2903         CX    824    VAL     CA   2903    -0.0875      12.01
  2904         H1    824    VAL     HA   2904     0.0969      1.008
  2905         3C    824    VAL     CB   2905     0.2985      12.01
  2906         HC    824    VAL     HB   2906    -0.0297      1.008
  2907         CT    824    VAL    CG1   2907    -0.3192      12.01
  2908         HC    824    VAL   HG11   2908     0.0791      1.008
  2909         HC    824    VAL   HG12   2909     0.0791      1.008
  2910         HC    824    VAL   HG13   2910     0.0791      1.008
  2911         CT    824    VAL    CG2   2911    -0.3192      12.01
  2912         HC    824    VAL   HG21   2912     0.0791      1.008
  2913         HC    824    VAL   HG22   2913     0.0791      1.008
  2914         HC    824    VAL   HG23   2914     0.0791      1.008
  2915          C    824    VAL      C   2915     0.5973      12.01
  2916          O    824    VAL      O   2916    -0.5679         16   ; qtot 7
; residue 825 VAL rtp VAL  q  0.0
  2917          N    825    VAL      N   2917    -0.4157      14.01
  2918          H    825    VAL      H   2918     0.2719      1.008
  2919         CX    825    VAL     CA   2919    -0.0875      12.01
  2920         H1    825    VAL     HA   2920     0.0969      1.008
  2921         3C    825    VAL     CB   2921     0.2985      12.01
  2922         HC    825    VAL     HB   2922    -0.0297      1.008
  2923         CT    825    VAL    CG1   2923    -0.3192      12.01
  2924         HC    825    VAL   HG11   2924     0.0791      1.008
  2925         HC    825    VAL   HG12   2925     0.0791      1.008
  2926         HC    825    VAL   HG13   2926     0.0791      1.008
  2927         CT    825    VAL    CG2   2927    -0.3192      12.01
  2928         HC    825    VAL   HG21   2928     0.0791      1.008
  2929         HC    825    VAL   HG22   2929     0.0791      1.008
  2930         HC    825    VAL   HG23   2930     0.0791      1.008
  2931          C    825    VAL      C   2931     0.5973      12.01
  2932          O    825    VAL      O   2932    -0.5679         16   ; qtot 7
; residue 826 LYS rtp LYS  q +1.0
  2933          N    826    LYS      N   2933    -0.3479      14.01
  2934          H    826    LYS      H   2934     0.2747      1.008
  2935         CX    826    LYS     CA   2935      -0.24      12.01
  2936         H1    826    LYS     HA   2936     0.1426      1.008
  2937         C8    826    LYS     CB   2937    -0.0094      12.01
  2938         HC    826    LYS    HB1   2938     0.0362      1.008
  2939         HC    826    LYS    HB2   2939     0.0362      1.008
  2940         C8    826    LYS     CG   2940     0.0187      12.01
  2941         HC    826    LYS    HG1   2941     0.0103      1.008
  2942         HC    826    LYS    HG2   2942     0.0103      1.008
  2943         C8    826    LYS     CD   2943    -0.0479      12.01
  2944         HC    826    LYS    HD1   2944     0.0621      1.008
  2945         HC    826    LYS    HD2   2945     0.0621      1.008
  2946         C8    826    LYS     CE   2946    -0.0143      12.01
  2947         HP    826    LYS    HE1   2947     0.1135      1.008
  2948         HP    826    LYS    HE2   2948     0.1135      1.008
  2949         N3    826    LYS     NZ   2949    -0.3854      14.01
  2950          H    826    LYS    HZ1   2950       0.34      1.008
  2951          H    826    LYS    HZ2   2951       0.34      1.008
  2952          H    826    LYS    HZ3   2952       0.34      1.008
  2953          C    826    LYS      C   2953     0.7341      12.01
  2954          O    826    LYS      O   2954    -0.5894         16   ; qtot 8
; residue 827 GLY rtp GLY  q  0.0
  2955          N    827    GLY      N   2955    -0.4157      14.01
  2956          H    827    GLY      H   2956     0.2719      1.008
  2957         CX    827    GLY     CA   2957    -0.0252      12.01
  2958         H1    827    GLY    HA1   2958     0.0698      1.008
  2959         H1    827    GLY    HA2   2959     0.0698      1.008
  2960          C    827    GLY      C   2960     0.5973      12.01
  2961          O    827    GLY      O   2961    -0.5679         16   ; qtot 8
; residue 828 ASN rtp ASN  q  0.0
  2962          N    828    ASN      N   2962    -0.4157      14.01
  2963          H    828    ASN      H   2963     0.2719      1.008
  2964         CX    828    ASN     CA   2964     0.0143      12.01
  2965         H1    828    ASN     HA   2965     0.1048      1.008
  2966         2C    828    ASN     CB   2966    -0.2041      12.01
  2967         HC    828    ASN    HB1   2967     0.0797      1.008
  2968         HC    828    ASN    HB2   2968     0.0797      1.008
  2969          C    828    ASN     CG   2969      0.713      12.01
  2970          O    828    ASN    OD1   2970    -0.5931         16
  2971          N    828    ASN    ND2   2971    -0.9191      14.01
  2972          H    828    ASN   HD21   2972     0.4196      1.008
  2973          H    828    ASN   HD22   2973     0.4196      1.008
  2974          C    828    ASN      C   2974     0.5973      12.01
  2975          O    828    ASN      O   2975    -0.5679         16   ; qtot 8
; residue 829 ALA rtp ALA  q  0.0
  2976          N    829    ALA      N   2976    -0.4157      14.01
  2977          H    829    ALA      H   2977     0.2719      1.008
  2978         CX    829    ALA     CA   2978     0.0337      12.01
  2979         H1    829    ALA     HA   2979     0.0823      1.008
  2980         CT    829    ALA     CB   2980    -0.1825      12.01
  2981         HC    829    ALA    HB1   2981     0.0603      1.008
  2982         HC    829    ALA    HB2   2982     0.0603      1.008
  2983         HC    829    ALA    HB3   2983     0.0603      1.008
  2984          C    829    ALA      C   2984     0.5973      12.01
  2985          O    829    ALA      O   2985    -0.5679         16   ; qtot 8
; residue 830 ARG rtp ARG  q +1.0
  2986          N    830    ARG      N   2986    -0.3479      14.01
  2987          H    830    ARG      H   2987     0.2747      1.008
  2988         CX    830    ARG     CA   2988    -0.2637      12.01
  2989         H1    830    ARG     HA   2989      0.156      1.008
  2990         C8    830    ARG     CB   2990    -0.0007      12.01
  2991         HC    830    ARG    HB1   2991     0.0327      1.008
  2992         HC    830    ARG    HB2   2992     0.0327      1.008
  2993         C8    830    ARG     CG   2993      0.039      12.01
  2994         HC    830    ARG    HG1   2994     0.0285      1.008
  2995         HC    830    ARG    HG2   2995     0.0285      1.008
  2996         C8    830    ARG     CD   2996     0.0486      12.01
  2997         H1    830    ARG    HD1   2997     0.0687      1.008
  2998         H1    830    ARG    HD2   2998     0.0687      1.008
  2999         N2    830    ARG     NE   2999    -0.5295      14.01
  3000          H    830    ARG     HE   3000     0.3456      1.008
  3001         CA    830    ARG     CZ   3001     0.8076      12.01
  3002         N2    830    ARG    NH1   3002    -0.8627      14.01
  3003          H    830    ARG   HH11   3003     0.4478      1.008
  3004          H    830    ARG   HH12   3004     0.4478      1.008
  3005         N2    830    ARG    NH2   3005    -0.8627      14.01
  3006          H    830    ARG   HH21   3006     0.4478      1.008
  3007          H    830    ARG   HH22   3007     0.4478      1.008
  3008          C    830    ARG      C   3008     0.7341      12.01
  3009          O    830    ARG      O   3009    -0.5894         16   ; qtot 9
; residue 831 LEU rtp LEU  q  0.0
  3010          N    831    LEU      N   3010    -0.4157      14.01
  3011          H    831    LEU      H   3011     0.2719      1.008
  3012         CX    831    LEU     CA   3012    -0.0518      12.01
  3013         H1    831    LEU     HA   3013     0.0922      1.008
  3014         2C    831    LEU     CB   3014    -0.1102      12.01
  3015         HC    831    LEU    HB1   3015     0.0457      1.008
  3016         HC    831    LEU    HB2   3016     0.0457      1.008
  3017         3C    831    LEU     CG   3017     0.3531      12.01
  3018         HC    831    LEU     HG   3018    -0.0361      1.008
  3019         CT    831    LEU    CD1   3019    -0.4121      12.01
  3020         HC    831    LEU   HD11   3020        0.1      1.008
  3021         HC    831    LEU   HD12   3021        0.1      1.008
  3022         HC    831    LEU   HD13   3022        0.1      1.008
  3023         CT    831    LEU    CD2   3023    -0.4121      12.01
  3024         HC    831    LEU   HD21   3024        0.1      1.008
  3025         HC    831    LEU   HD22   3025        0.1      1.008
  3026         HC    831    LEU   HD23   3026        0.1      1.008
  3027          C    831    LEU      C   3027     0.5973      12.01
  3028          O    831    LEU      O   3028    -0.5679         16   ; qtot 9
; residue 832 PRO rtp PRO  q  0.0
  3029          N    832    PRO      N   3029    -0.2548      14.01
  3030         CT    832    PRO     CD   3030     0.0192      12.01
  3031         H1    832    PRO    HD1   3031     0.0391      1.008
  3032         H1    832    PRO    HD2   3032     0.0391      1.008
  3033         CT    832    PRO     CG   3033     0.0189      12.01
  3034         HC    832    PRO    HG1   3034     0.0213      1.008
  3035         HC    832    PRO    HG2   3035     0.0213      1.008
  3036         CT    832    PRO     CB   3036     -0.007      12.01
  3037         HC    832    PRO    HB1   3037     0.0253      1.008
  3038         HC    832    PRO    HB2   3038     0.0253      1.008
  3039         CX    832    PRO     CA   3039    -0.0266      12.01
  3040         H1    832    PRO     HA   3040     0.0641      1.008
  3041          C    832    PRO      C   3041     0.5896      12.01
  3042          O    832    PRO      O   3042    -0.5748         16   ; qtot 9
; residue 833 VAL rtp VAL  q  0.0
  3043          N    833    VAL      N   3043    -0.4157      14.01
  3044          H    833    VAL      H   3044     0.2719      1.008
  3045         CX    833    VAL     CA   3045    -0.0875      12.01
  3046         H1    833    VAL     HA   3046     0.0969      1.008
  3047         3C    833    VAL     CB   3047     0.2985      12.01
  3048         HC    833    VAL     HB   3048    -0.0297      1.008
  3049         CT    833    VAL    CG1   3049    -0.3192      12.01
  3050         HC    833    VAL   HG11   3050     0.0791      1.008
  3051         HC    833    VAL   HG12   3051     0.0791      1.008
  3052         HC    833    VAL   HG13   3052     0.0791      1.008
  3053         CT    833    VAL    CG2   3053    -0.3192      12.01
  3054         HC    833    VAL   HG21   3054     0.0791      1.008
  3055         HC    833    VAL   HG22   3055     0.0791      1.008
  3056         HC    833    VAL   HG23   3056     0.0791      1.008
  3057          C    833    VAL      C   3057     0.5973      12.01
  3058          O    833    VAL      O   3058    -0.5679         16   ; qtot 9
; residue 834 LYS rtp LYS  q +1.0
  3059          N    834    LYS      N   3059    -0.3479      14.01
  3060          H    834    LYS      H   3060     0.2747      1.008
  3061         CX    834    LYS     CA   3061      -0.24      12.01
  3062         H1    834    LYS     HA   3062     0.1426      1.008
  3063         C8    834    LYS     CB   3063    -0.0094      12.01
  3064         HC    834    LYS    HB1   3064     0.0362      1.008
  3065         HC    834    LYS    HB2   3065     0.0362      1.008
  3066         C8    834    LYS     CG   3066     0.0187      12.01
  3067         HC    834    LYS    HG1   3067     0.0103      1.008
  3068         HC    834    LYS    HG2   3068     0.0103      1.008
  3069         C8    834    LYS     CD   3069    -0.0479      12.01
  3070         HC    834    LYS    HD1   3070     0.0621      1.008
  3071         HC    834    LYS    HD2   3071     0.0621      1.008
  3072         C8    834    LYS     CE   3072    -0.0143      12.01
  3073         HP    834    LYS    HE1   3073     0.1135      1.008
  3074         HP    834    LYS    HE2   3074     0.1135      1.008
  3075         N3    834    LYS     NZ   3075    -0.3854      14.01
  3076          H    834    LYS    HZ1   3076       0.34      1.008
  3077          H    834    LYS    HZ2   3077       0.34      1.008
  3078          H    834    LYS    HZ3   3078       0.34      1.008
  3079          C    834    LYS      C   3079     0.7341      12.01
  3080          O    834    LYS      O   3080    -0.5894         16   ; qtot 10
; residue 835 TRP rtp TRP  q  0.0
  3081          N    835    TRP      N   3081    -0.4157      14.01
  3082          H    835    TRP      H   3082     0.2719      1.008
  3083         CX    835    TRP     CA   3083    -0.0275      12.01
  3084         H1    835    TRP     HA   3084     0.1123      1.008
  3085         CT    835    TRP     CB   3085     -0.005      12.01
  3086         HC    835    TRP    HB1   3086     0.0339      1.008
  3087         HC    835    TRP    HB2   3087     0.0339      1.008
  3088         C*    835    TRP     CG   3088    -0.1415      12.01
  3089         CW    835    TRP    CD1   3089    -0.1638      12.01
  3090         H4    835    TRP    HD1   3090     0.2062      1.008
  3091         NA    835    TRP    NE1   3091    -0.3418      14.01
  3092          H    835    TRP    HE1   3092     0.3412      1.008
  3093         CN    835    TRP    CE2   3093      0.138      12.01
  3094         CA    835    TRP    CZ2   3094    -0.2601      12.01
  3095         HA    835    TRP    HZ2   3095     0.1572      1.008
  3096         CA    835    TRP    CH2   3096    -0.1134      12.01
  3097         HA    835    TRP    HH2   3097     0.1417      1.008
  3098         CA    835    TRP    CZ3   3098    -0.1972      12.01
  3099         HA    835    TRP    HZ3   3099     0.1447      1.008
  3100         CA    835    TRP    CE3   3100    -0.2387      12.01
  3101         HA    835    TRP    HE3   3101       0.17      1.008
  3102         CB    835    TRP    CD2   3102     0.1243      12.01
  3103          C    835    TRP      C   3103     0.5973      12.01
  3104          O    835    TRP      O   3104    -0.5679         16   ; qtot 10
; residue 836 MET rtp MET  q  0.0
  3105          N    836    MET      N   3105    -0.4157      14.01
  3106          H    836    MET      H   3106     0.2719      1.008
  3107         CX    836    MET     CA   3107    -0.0237      12.01
  3108         H1    836    MET     HA   3108      0.088      1.008
  3109         2C    836    MET     CB   3109     0.0342      12.01
  3110         HC    836    MET    HB1   3110     0.0241      1.008
  3111         HC    836    MET    HB2   3111     0.0241      1.008
  3112         2C    836    MET     CG   3112     0.0018      12.01
  3113         H1    836    MET    HG1   3113      0.044      1.008
  3114         H1    836    MET    HG2   3114      0.044      1.008
  3115          S    836    MET     SD   3115    -0.2737      32.06
  3116         CT    836    MET     CE   3116    -0.0536      12.01
  3117         H1    836    MET    HE1   3117     0.0684      1.008
  3118         H1    836    MET    HE2   3118     0.0684      1.008
  3119         H1    836    MET    HE3   3119     0.0684      1.008
  3120          C    836    MET      C   3120     0.5973      12.01
  3121          O    836    MET      O   3121    -0.5679         16   ; qtot 10
; residue 837 ALA rtp ALA  q  0.0
  3122          N    837    ALA      N   3122    -0.4157      14.01
  3123          H    837    ALA      H   3123     0.2719      1.008
  3124         CX    837    ALA     CA   3124     0.0337      12.01
  3125         H1    837    ALA     HA   3125     0.0823      1.008
  3126         CT    837    ALA     CB   3126    -0.1825      12.01
  3127         HC    837    ALA    HB1   3127     0.0603      1.008
  3128         HC    837    ALA    HB2   3128     0.0603      1.008
  3129         HC    837    ALA    HB3   3129     0.0603      1.008
  3130          C    837    ALA      C   3130     0.5973      12.01
  3131          O    837    ALA      O   3131    -0.5679         16   ; qtot 10
; residue 838 PRO rtp PRO  q  0.0
  3132          N    838    PRO      N   3132    -0.2548      14.01
  3133         CT    838    PRO     CD   3133     0.0192      12.01
  3134         H1    838    PRO    HD1   3134     0.0391      1.008
  3135         H1    838    PRO    HD2   3135     0.0391      1.008
  3136         CT    838    PRO     CG   3136     0.0189      12.01
  3137         HC    838    PRO    HG1   3137     0.0213      1.008
  3138         HC    838    PRO    HG2   3138     0.0213      1.008
  3139         CT    838    PRO     CB   3139     -0.007      12.01
  3140         HC    838    PRO    HB1   3140     0.0253      1.008
  3141         HC    838    PRO    HB2   3141     0.0253      1.008
  3142         CX    838    PRO     CA   3142    -0.0266      12.01
  3143         H1    838    PRO     HA   3143     0.0641      1.008
  3144          C    838    PRO      C   3144     0.5896      12.01
  3145          O    838    PRO      O   3145    -0.5748         16   ; qtot 10
; residue 839 GLU rtp GLU  q -1.0
  3146          N    839    GLU      N   3146    -0.5163      14.01
  3147          H    839    GLU      H   3147     0.2936      1.008
  3148         CX    839    GLU     CA   3148     0.0397      12.01
  3149         H1    839    GLU     HA   3149     0.1105      1.008
  3150         2C    839    GLU     CB   3150      0.056      12.01
  3151         HC    839    GLU    HB1   3151    -0.0173      1.008
  3152         HC    839    GLU    HB2   3152    -0.0173      1.008
  3153         2C    839    GLU     CG   3153     0.0136      12.01
  3154         HC    839    GLU    HG1   3154    -0.0425      1.008
  3155         HC    839    GLU    HG2   3155    -0.0425      1.008
  3156         CO    839    GLU     CD   3156     0.8054      12.01
  3157         O2    839    GLU    OE1   3157    -0.8188         16
  3158         O2    839    GLU    OE2   3158    -0.8188         16
  3159          C    839    GLU      C   3159     0.5366      12.01
  3160          O    839    GLU      O   3160    -0.5819         16   ; qtot 9
; residue 840 SER rtp SER  q  0.0
  3161          N    840    SER      N   3161    -0.4157      14.01
  3162          H    840    SER      H   3162     0.2719      1.008
  3163         CX    840    SER     CA   3163    -0.0249      12.01
  3164         H1    840    SER     HA   3164     0.0843      1.008
  3165         2C    840    SER     CB   3165     0.2117      12.01
  3166         H1    840    SER    HB1   3166     0.0352      1.008
  3167         H1    840    SER    HB2   3167     0.0352      1.008
  3168         OH    840    SER     OG   3168    -0.6546         16
  3169         HO    840    SER     HG   3169     0.4275      1.008
  3170          C    840    SER      C   3170     0.5973      12.01
  3171          O    840    SER      O   3171    -0.5679         16   ; qtot 9
; residue 841 ILE rtp ILE  q  0.0
  3172          N    841    ILE      N   3172    -0.4157      14.01
  3173          H    841    ILE      H   3173     0.2719      1.008
  3174         CX    841    ILE     CA   3174    -0.0597      12.01
  3175         H1    841    ILE     HA   3175     0.0869      1.008
  3176         3C    841    ILE     CB   3176     0.1303      12.01
  3177         HC    841    ILE     HB   3177     0.0187      1.008
  3178         CT    841    ILE    CG2   3178    -0.3204      12.01
  3179         HC    841    ILE   HG21   3179     0.0882      1.008
  3180         HC    841    ILE   HG22   3180     0.0882      1.008
  3181         HC    841    ILE   HG23   3181     0.0882      1.008
  3182         2C    841    ILE    CG1   3182     -0.043      12.01
  3183         HC    841    ILE   HG11   3183     0.0236      1.008
  3184         HC    841    ILE   HG12   3184     0.0236      1.008
  3185         CT    841    ILE     CD   3185     -0.066      12.01
  3186         HC    841    ILE    HD1   3186     0.0186      1.008
  3187         HC    841    ILE    HD2   3187     0.0186      1.008
  3188         HC    841    ILE    HD3   3188     0.0186      1.008
  3189          C    841    ILE      C   3189     0.5973      12.01
  3190          O    841    ILE      O   3190    -0.5679         16   ; qtot 9
; residue 842 PHE rtp PHE  q  0.0
  3191          N    842    PHE      N   3191    -0.4157      14.01
  3192          H    842    PHE      H   3192     0.2719      1.008
  3193         CX    842    PHE     CA   3193    -0.0024      12.01
  3194         H1    842    PHE     HA   3194     0.0978      1.008
  3195         CT    842    PHE     CB   3195    -0.0343      12.01
  3196         HC    842    PHE    HB1   3196     0.0295      1.008
  3197         HC    842    PHE    HB2   3197     0.0295      1.008
  3198         CA    842    PHE     CG   3198     0.0118      12.01
  3199         CA    842    PHE    CD1   3199    -0.1256      12.01
  3200         HA    842    PHE    HD1   3200      0.133      1.008
  3201         CA    842    PHE    CE1   3201    -0.1704      12.01
  3202         HA    842    PHE    HE1   3202      0.143      1.008
  3203         CA    842    PHE     CZ   3203    -0.1072      12.01
  3204         HA    842    PHE     HZ   3204     0.1297      1.008
  3205         CA    842    PHE    CE2   3205    -0.1704      12.01
  3206         HA    842    PHE    HE2   3206      0.143      1.008
  3207         CA    842    PHE    CD2   3207    -0.1256      12.01
  3208         HA    842    PHE    HD2   3208      0.133      1.008
  3209          C    842    PHE      C   3209     0.5973      12.01
  3210          O    842    PHE      O   3210    -0.5679         16   ; qtot 9
; residue 843 ASN rtp ASN  q  0.0
  3211          N    843    ASN      N   3211    -0.4157      14.01
  3212          H    843    ASN      H   3212     0.2719      1.008
  3213         CX    843    ASN     CA   3213     0.0143      12.01
  3214         H1    843    ASN     HA   3214     0.1048      1.008
  3215         2C    843    ASN     CB   3215    -0.2041      12.01
  3216         HC    843    ASN    HB1   3216     0.0797      1.008
  3217         HC    843    ASN    HB2   3217     0.0797      1.008
  3218          C    843    ASN     CG   3218      0.713      12.01
  3219          O    843    ASN    OD1   3219    -0.5931         16
  3220          N    843    ASN    ND2   3220    -0.9191      14.01
  3221          H    843    ASN   HD21   3221     0.4196      1.008
  3222          H    843    ASN   HD22   3222     0.4196      1.008
  3223          C    843    ASN      C   3223     0.5973      12.01
  3224          O    843    ASN      O   3224    -0.5679         16   ; qtot 9
; residue 844 CYS rtp CYS  q  0.0
  3225          N    844    CYS      N   3225    -0.4157      14.01
  3226          H    844    CYS      H   3226     0.2719      1.008
  3227         CX    844    CYS     CA   3227     0.0213      12.01
  3228         H1    844    CYS     HA   3228     0.1124      1.008
  3229         2C    844    CYS     CB   3229    -0.1231      12.01
  3230         H1    844    CYS    HB1   3230     0.1112      1.008
  3231         H1    844    CYS    HB2   3231     0.1112      1.008
  3232         SH    844    CYS     SG   3232    -0.3119      32.06
  3233         HS    844    CYS     HG   3233     0.1933      1.008
  3234          C    844    CYS      C   3234     0.5973      12.01
  3235          O    844    CYS      O   3235    -0.5679         16   ; qtot 9
; residue 845 VAL rtp VAL  q  0.0
  3236          N    845    VAL      N   3236    -0.4157      14.01
  3237          H    845    VAL      H   3237     0.2719      1.008
  3238         CX    845    VAL     CA   3238    -0.0875      12.01
  3239         H1    845    VAL     HA   3239     0.0969      1.008
  3240         3C    845    VAL     CB   3240     0.2985      12.01
  3241         HC    845    VAL     HB   3241    -0.0297      1.008
  3242         CT    845    VAL    CG1   3242    -0.3192      12.01
  3243         HC    845    VAL   HG11   3243     0.0791      1.008
  3244         HC    845    VAL   HG12   3244     0.0791      1.008
  3245         HC    845    VAL   HG13   3245     0.0791      1.008
  3246         CT    845    VAL    CG2   3246    -0.3192      12.01
  3247         HC    845    VAL   HG21   3247     0.0791      1.008
  3248         HC    845    VAL   HG22   3248     0.0791      1.008
  3249         HC    845    VAL   HG23   3249     0.0791      1.008
  3250          C    845    VAL      C   3250     0.5973      12.01
  3251          O    845    VAL      O   3251    -0.5679         16   ; qtot 9
; residue 846 TYR rtp TYR  q  0.0
  3252          N    846    TYR      N   3252    -0.4157      14.01
  3253          H    846    TYR      H   3253     0.2719      1.008
  3254         CX    846    TYR     CA   3254    -0.0014      12.01
  3255         H1    846    TYR     HA   3255     0.0876      1.008
  3256         CT    846    TYR     CB   3256    -0.0152      12.01
  3257         HC    846    TYR    HB1   3257     0.0295      1.008
  3258         HC    846    TYR    HB2   3258     0.0295      1.008
  3259         CA    846    TYR     CG   3259    -0.0011      12.01
  3260         CA    846    TYR    CD1   3260    -0.1906      12.01
  3261         HA    846    TYR    HD1   3261     0.1699      1.008
  3262         CA    846    TYR    CE1   3262    -0.2341      12.01
  3263         HA    846    TYR    HE1   3263     0.1656      1.008
  3264          C    846    TYR     CZ   3264     0.3226      12.01
  3265         OH    846    TYR     OH   3265    -0.5579         16
  3266         HO    846    TYR     HH   3266     0.3992      1.008
  3267         CA    846    TYR    CE2   3267    -0.2341      12.01
  3268         HA    846    TYR    HE2   3268     0.1656      1.008
  3269         CA    846    TYR    CD2   3269    -0.1906      12.01
  3270         HA    846    TYR    HD2   3270     0.1699      1.008
  3271          C    846    TYR      C   3271     0.5973      12.01
  3272          O    846    TYR      O   3272    -0.5679         16   ; qtot 9
; residue 847 THR rtp THR  q  0.0
  3273          N    847    THR      N   3273    -0.4157      14.01
  3274          H    847    THR      H   3274     0.2719      1.008
  3275         CX    847    THR     CA   3275    -0.0389      12.01
  3276         H1    847    THR     HA   3276     0.1007      1.008
  3277         3C    847    THR     CB   3277     0.3654      12.01
  3278         H1    847    THR     HB   3278     0.0043      1.008
  3279         CT    847    THR    CG2   3279    -0.2438      12.01
  3280         HC    847    THR   HG21   3280     0.0642      1.008
  3281         HC    847    THR   HG22   3281     0.0642      1.008
  3282         HC    847    THR   HG23   3282     0.0642      1.008
  3283         OH    847    THR    OG1   3283    -0.6761         16
  3284         HO    847    THR    HG1   3284     0.4102      1.008
  3285          C    847    THR      C   3285     0.5973      12.01
  3286          O    847    THR      O   3286    -0.5679         16   ; qtot 9
; residue 848 PHE rtp PHE  q  0.0
  3287          N    848    PHE      N   3287    -0.4157      14.01
  3288          H    848    PHE      H   3288     0.2719      1.008
  3289         CX    848    PHE     CA   3289    -0.0024      12.01
  3290         H1    848    PHE     HA   3290     0.0978      1.008
  3291         CT    848    PHE     CB   3291    -0.0343      12.01
  3292         HC    848    PHE    HB1   3292     0.0295      1.008
  3293         HC    848    PHE    HB2   3293     0.0295      1.008
  3294         CA    848    PHE     CG   3294     0.0118      12.01
  3295         CA    848    PHE    CD1   3295    -0.1256      12.01
  3296         HA    848    PHE    HD1   3296      0.133      1.008
  3297         CA    848    PHE    CE1   3297    -0.1704      12.01
  3298         HA    848    PHE    HE1   3298      0.143      1.008
  3299         CA    848    PHE     CZ   3299    -0.1072      12.01
  3300         HA    848    PHE     HZ   3300     0.1297      1.008
  3301         CA    848    PHE    CE2   3301    -0.1704      12.01
  3302         HA    848    PHE    HE2   3302      0.143      1.008
  3303         CA    848    PHE    CD2   3303    -0.1256      12.01
  3304         HA    848    PHE    HD2   3304      0.133      1.008
  3305          C    848    PHE      C   3305     0.5973      12.01
  3306          O    848    PHE      O   3306    -0.5679         16   ; qtot 9
; residue 849 GLU rtp GLU  q -1.0
  3307          N    849    GLU      N   3307    -0.5163      14.01
  3308          H    849    GLU      H   3308     0.2936      1.008
  3309         CX    849    GLU     CA   3309     0.0397      12.01
  3310         H1    849    GLU     HA   3310     0.1105      1.008
  3311         2C    849    GLU     CB   3311      0.056      12.01
  3312         HC    849    GLU    HB1   3312    -0.0173      1.008
  3313         HC    849    GLU    HB2   3313    -0.0173      1.008
  3314         2C    849    GLU     CG   3314     0.0136      12.01
  3315         HC    849    GLU    HG1   3315    -0.0425      1.008
  3316         HC    849    GLU    HG2   3316    -0.0425      1.008
  3317         CO    849    GLU     CD   3317     0.8054      12.01
  3318         O2    849    GLU    OE1   3318    -0.8188         16
  3319         O2    849    GLU    OE2   3319    -0.8188         16
  3320          C    849    GLU      C   3320     0.5366      12.01
  3321          O    849    GLU      O   3321    -0.5819         16   ; qtot 8
; residue 850 SER rtp SER  q  0.0
  3322          N    850    SER      N   3322    -0.4157      14.01
  3323          H    850    SER      H   3323     0.2719      1.008
  3324         CX    850    SER     CA   3324    -0.0249      12.01
  3325         H1    850    SER     HA   3325     0.0843      1.008
  3326         2C    850    SER     CB   3326     0.2117      12.01
  3327         H1    850    SER    HB1   3327     0.0352      1.008
  3328         H1    850    SER    HB2   3328     0.0352      1.008
  3329         OH    850    SER     OG   3329    -0.6546         16
  3330         HO    850    SER     HG   3330     0.4275      1.008
  3331          C    850    SER      C   3331     0.5973      12.01
  3332          O    850    SER      O   3332    -0.5679         16   ; qtot 8
; residue 851 ASP rtp ASP  q -1.0
  3333          N    851    ASP      N   3333    -0.5163      14.01
  3334          H    851    ASP      H   3334     0.2936      1.008
  3335         CX    851    ASP     CA   3335     0.0381      12.01
  3336         H1    851    ASP     HA   3336      0.088      1.008
  3337         2C    851    ASP     CB   3337    -0.0303      12.01
  3338         HC    851    ASP    HB1   3338    -0.0122      1.008
  3339         HC    851    ASP    HB2   3339    -0.0122      1.008
  3340         CO    851    ASP     CG   3340     0.7994      12.01
  3341         O2    851    ASP    OD1   3341    -0.8014         16
  3342         O2    851    ASP    OD2   3342    -0.8014         16
  3343          C    851    ASP      C   3343     0.5366      12.01
  3344          O    851    ASP      O   3344    -0.5819         16   ; qtot 7
; residue 852 VAL rtp VAL  q  0.0
  3345          N    852    VAL      N   3345    -0.4157      14.01
  3346          H    852    VAL      H   3346     0.2719      1.008
  3347         CX    852    VAL     CA   3347    -0.0875      12.01
  3348         H1    852    VAL     HA   3348     0.0969      1.008
  3349         3C    852    VAL     CB   3349     0.2985      12.01
  3350         HC    852    VAL     HB   3350    -0.0297      1.008
  3351         CT    852    VAL    CG1   3351    -0.3192      12.01
  3352         HC    852    VAL   HG11   3352     0.0791      1.008
  3353         HC    852    VAL   HG12   3353     0.0791      1.008
  3354         HC    852    VAL   HG13   3354     0.0791      1.008
  3355         CT    852    VAL    CG2   3355    -0.3192      12.01
  3356         HC    852    VAL   HG21   3356     0.0791      1.008
  3357         HC    852    VAL   HG22   3357     0.0791      1.008
  3358         HC    852    VAL   HG23   3358     0.0791      1.008
  3359          C    852    VAL      C   3359     0.5973      12.01
  3360          O    852    VAL      O   3360    -0.5679         16   ; qtot 7
; residue 853 TRP rtp TRP  q  0.0
  3361          N    853    TRP      N   3361    -0.4157      14.01
  3362          H    853    TRP      H   3362     0.2719      1.008
  3363         CX    853    TRP     CA   3363    -0.0275      12.01
  3364         H1    853    TRP     HA   3364     0.1123      1.008
  3365         CT    853    TRP     CB   3365     -0.005      12.01
  3366         HC    853    TRP    HB1   3366     0.0339      1.008
  3367         HC    853    TRP    HB2   3367     0.0339      1.008
  3368         C*    853    TRP     CG   3368    -0.1415      12.01
  3369         CW    853    TRP    CD1   3369    -0.1638      12.01
  3370         H4    853    TRP    HD1   3370     0.2062      1.008
  3371         NA    853    TRP    NE1   3371    -0.3418      14.01
  3372          H    853    TRP    HE1   3372     0.3412      1.008
  3373         CN    853    TRP    CE2   3373      0.138      12.01
  3374         CA    853    TRP    CZ2   3374    -0.2601      12.01
  3375         HA    853    TRP    HZ2   3375     0.1572      1.008
  3376         CA    853    TRP    CH2   3376    -0.1134      12.01
  3377         HA    853    TRP    HH2   3377     0.1417      1.008
  3378         CA    853    TRP    CZ3   3378    -0.1972      12.01
  3379         HA    853    TRP    HZ3   3379     0.1447      1.008
  3380         CA    853    TRP    CE3   3380    -0.2387      12.01
  3381         HA    853    TRP    HE3   3381       0.17      1.008
  3382         CB    853    TRP    CD2   3382     0.1243      12.01
  3383          C    853    TRP      C   3383     0.5973      12.01
  3384          O    853    TRP      O   3384    -0.5679         16   ; qtot 7
; residue 854 SER rtp SER  q  0.0
  3385          N    854    SER      N   3385    -0.4157      14.01
  3386          H    854    SER      H   3386     0.2719      1.008
  3387         CX    854    SER     CA   3387    -0.0249      12.01
  3388         H1    854    SER     HA   3388     0.0843      1.008
  3389         2C    854    SER     CB   3389     0.2117      12.01
  3390         H1    854    SER    HB1   3390     0.0352      1.008
  3391         H1    854    SER    HB2   3391     0.0352      1.008
  3392         OH    854    SER     OG   3392    -0.6546         16
  3393         HO    854    SER     HG   3393     0.4275      1.008
  3394          C    854    SER      C   3394     0.5973      12.01
  3395          O    854    SER      O   3395    -0.5679         16   ; qtot 7
; residue 855 TYR rtp TYR  q  0.0
  3396          N    855    TYR      N   3396    -0.4157      14.01
  3397          H    855    TYR      H   3397     0.2719      1.008
  3398         CX    855    TYR     CA   3398    -0.0014      12.01
  3399         H1    855    TYR     HA   3399     0.0876      1.008
  3400         CT    855    TYR     CB   3400    -0.0152      12.01
  3401         HC    855    TYR    HB1   3401     0.0295      1.008
  3402         HC    855    TYR    HB2   3402     0.0295      1.008
  3403         CA    855    TYR     CG   3403    -0.0011      12.01
  3404         CA    855    TYR    CD1   3404    -0.1906      12.01
  3405         HA    855    TYR    HD1   3405     0.1699      1.008
  3406         CA    855    TYR    CE1   3406    -0.2341      12.01
  3407         HA    855    TYR    HE1   3407     0.1656      1.008
  3408          C    855    TYR     CZ   3408     0.3226      12.01
  3409         OH    855    TYR     OH   3409    -0.5579         16
  3410         HO    855    TYR     HH   3410     0.3992      1.008
  3411         CA    855    TYR    CE2   3411    -0.2341      12.01
  3412         HA    855    TYR    HE2   3412     0.1656      1.008
  3413         CA    855    TYR    CD2   3413    -0.1906      12.01
  3414         HA    855    TYR    HD2   3414     0.1699      1.008
  3415          C    855    TYR      C   3415     0.5973      12.01
  3416          O    855    TYR      O   3416    -0.5679         16   ; qtot 7
; residue 856 GLY rtp GLY  q  0.0
  3417          N    856    GLY      N   3417    -0.4157      14.01
  3418          H    856    GLY      H   3418     0.2719      1.008
  3419         CX    856    GLY     CA   3419    -0.0252      12.01
  3420         H1    856    GLY    HA1   3420     0.0698      1.008
  3421         H1    856    GLY    HA2   3421     0.0698      1.008
  3422          C    856    GLY      C   3422     0.5973      12.01
  3423          O    856    GLY      O   3423    -0.5679         16   ; qtot 7
; residue 857 ILE rtp ILE  q  0.0
  3424          N    857    ILE      N   3424    -0.4157      14.01
  3425          H    857    ILE      H   3425     0.2719      1.008
  3426         CX    857    ILE     CA   3426    -0.0597      12.01
  3427         H1    857    ILE     HA   3427     0.0869      1.008
  3428         3C    857    ILE     CB   3428     0.1303      12.01
  3429         HC    857    ILE     HB   3429     0.0187      1.008
  3430         CT    857    ILE    CG2   3430    -0.3204      12.01
  3431         HC    857    ILE   HG21   3431     0.0882      1.008
  3432         HC    857    ILE   HG22   3432     0.0882      1.008
  3433         HC    857    ILE   HG23   3433     0.0882      1.008
  3434         2C    857    ILE    CG1   3434     -0.043      12.01
  3435         HC    857    ILE   HG11   3435     0.0236      1.008
  3436         HC    857    ILE   HG12   3436     0.0236      1.008
  3437         CT    857    ILE     CD   3437     -0.066      12.01
  3438         HC    857    ILE    HD1   3438     0.0186      1.008
  3439         HC    857    ILE    HD2   3439     0.0186      1.008
  3440         HC    857    ILE    HD3   3440     0.0186      1.008
  3441          C    857    ILE      C   3441     0.5973      12.01
  3442          O    857    ILE      O   3442    -0.5679         16   ; qtot 7
; residue 858 PHE rtp PHE  q  0.0
  3443          N    858    PHE      N   3443    -0.4157      14.01
  3444          H    858    PHE      H   3444     0.2719      1.008
  3445         CX    858    PHE     CA   3445    -0.0024      12.01
  3446         H1    858    PHE     HA   3446     0.0978      1.008
  3447         CT    858    PHE     CB   3447    -0.0343      12.01
  3448         HC    858    PHE    HB1   3448     0.0295      1.008
  3449         HC    858    PHE    HB2   3449     0.0295      1.008
  3450         CA    858    PHE     CG   3450     0.0118      12.01
  3451         CA    858    PHE    CD1   3451    -0.1256      12.01
  3452         HA    858    PHE    HD1   3452      0.133      1.008
  3453         CA    858    PHE    CE1   3453    -0.1704      12.01
  3454         HA    858    PHE    HE1   3454      0.143      1.008
  3455         CA    858    PHE     CZ   3455    -0.1072      12.01
  3456         HA    858    PHE     HZ   3456     0.1297      1.008
  3457         CA    858    PHE    CE2   3457    -0.1704      12.01
  3458         HA    858    PHE    HE2   3458      0.143      1.008
  3459         CA    858    PHE    CD2   3459    -0.1256      12.01
  3460         HA    858    PHE    HD2   3460      0.133      1.008
  3461          C    858    PHE      C   3461     0.5973      12.01
  3462          O    858    PHE      O   3462    -0.5679         16   ; qtot 7
; residue 859 LEU rtp LEU  q  0.0
  3463          N    859    LEU      N   3463    -0.4157      14.01
  3464          H    859    LEU      H   3464     0.2719      1.008
  3465         CX    859    LEU     CA   3465    -0.0518      12.01
  3466         H1    859    LEU     HA   3466     0.0922      1.008
  3467         2C    859    LEU     CB   3467    -0.1102      12.01
  3468         HC    859    LEU    HB1   3468     0.0457      1.008
  3469         HC    859    LEU    HB2   3469     0.0457      1.008
  3470         3C    859    LEU     CG   3470     0.3531      12.01
  3471         HC    859    LEU     HG   3471    -0.0361      1.008
  3472         CT    859    LEU    CD1   3472    -0.4121      12.01
  3473         HC    859    LEU   HD11   3473        0.1      1.008
  3474         HC    859    LEU   HD12   3474        0.1      1.008
  3475         HC    859    LEU   HD13   3475        0.1      1.008
  3476         CT    859    LEU    CD2   3476    -0.4121      12.01
  3477         HC    859    LEU   HD21   3477        0.1      1.008
  3478         HC    859    LEU   HD22   3478        0.1      1.008
  3479         HC    859    LEU   HD23   3479        0.1      1.008
  3480          C    859    LEU      C   3480     0.5973      12.01
  3481          O    859    LEU      O   3481    -0.5679         16   ; qtot 7
; residue 860 TRP rtp TRP  q  0.0
  3482          N    860    TRP      N   3482    -0.4157      14.01
  3483          H    860    TRP      H   3483     0.2719      1.008
  3484         CX    860    TRP     CA   3484    -0.0275      12.01
  3485         H1    860    TRP     HA   3485     0.1123      1.008
  3486         CT    860    TRP     CB   3486     -0.005      12.01
  3487         HC    860    TRP    HB1   3487     0.0339      1.008
  3488         HC    860    TRP    HB2   3488     0.0339      1.008
  3489         C*    860    TRP     CG   3489    -0.1415      12.01
  3490         CW    860    TRP    CD1   3490    -0.1638      12.01
  3491         H4    860    TRP    HD1   3491     0.2062      1.008
  3492         NA    860    TRP    NE1   3492    -0.3418      14.01
  3493          H    860    TRP    HE1   3493     0.3412      1.008
  3494         CN    860    TRP    CE2   3494      0.138      12.01
  3495         CA    860    TRP    CZ2   3495    -0.2601      12.01
  3496         HA    860    TRP    HZ2   3496     0.1572      1.008
  3497         CA    860    TRP    CH2   3497    -0.1134      12.01
  3498         HA    860    TRP    HH2   3498     0.1417      1.008
  3499         CA    860    TRP    CZ3   3499    -0.1972      12.01
  3500         HA    860    TRP    HZ3   3500     0.1447      1.008
  3501         CA    860    TRP    CE3   3501    -0.2387      12.01
  3502         HA    860    TRP    HE3   3502       0.17      1.008
  3503         CB    860    TRP    CD2   3503     0.1243      12.01
  3504          C    860    TRP      C   3504     0.5973      12.01
  3505          O    860    TRP      O   3505    -0.5679         16   ; qtot 7
; residue 861 GLU rtp GLU  q -1.0
  3506          N    861    GLU      N   3506    -0.5163      14.01
  3507          H    861    GLU      H   3507     0.2936      1.008
  3508         CX    861    GLU     CA   3508     0.0397      12.01
  3509         H1    861    GLU     HA   3509     0.1105      1.008
  3510         2C    861    GLU     CB   3510      0.056      12.01
  3511         HC    861    GLU    HB1   3511    -0.0173      1.008
  3512         HC    861    GLU    HB2   3512    -0.0173      1.008
  3513         2C    861    GLU     CG   3513     0.0136      12.01
  3514         HC    861    GLU    HG1   3514    -0.0425      1.008
  3515         HC    861    GLU    HG2   3515    -0.0425      1.008
  3516         CO    861    GLU     CD   3516     0.8054      12.01
  3517         O2    861    GLU    OE1   3517    -0.8188         16
  3518         O2    861    GLU    OE2   3518    -0.8188         16
  3519          C    861    GLU      C   3519     0.5366      12.01
  3520          O    861    GLU      O   3520    -0.5819         16   ; qtot 6
; residue 862 LEU rtp LEU  q  0.0
  3521          N    862    LEU      N   3521    -0.4157      14.01
  3522          H    862    LEU      H   3522     0.2719      1.008
  3523         CX    862    LEU     CA   3523    -0.0518      12.01
  3524         H1    862    LEU     HA   3524     0.0922      1.008
  3525         2C    862    LEU     CB   3525    -0.1102      12.01
  3526         HC    862    LEU    HB1   3526     0.0457      1.008
  3527         HC    862    LEU    HB2   3527     0.0457      1.008
  3528         3C    862    LEU     CG   3528     0.3531      12.01
  3529         HC    862    LEU     HG   3529    -0.0361      1.008
  3530         CT    862    LEU    CD1   3530    -0.4121      12.01
  3531         HC    862    LEU   HD11   3531        0.1      1.008
  3532         HC    862    LEU   HD12   3532        0.1      1.008
  3533         HC    862    LEU   HD13   3533        0.1      1.008
  3534         CT    862    LEU    CD2   3534    -0.4121      12.01
  3535         HC    862    LEU   HD21   3535        0.1      1.008
  3536         HC    862    LEU   HD22   3536        0.1      1.008
  3537         HC    862    LEU   HD23   3537        0.1      1.008
  3538          C    862    LEU      C   3538     0.5973      12.01
  3539          O    862    LEU      O   3539    -0.5679         16   ; qtot 6
; residue 863 PHE rtp PHE  q  0.0
  3540          N    863    PHE      N   3540    -0.4157      14.01
  3541          H    863    PHE      H   3541     0.2719      1.008
  3542         CX    863    PHE     CA   3542    -0.0024      12.01
  3543         H1    863    PHE     HA   3543     0.0978      1.008
  3544         CT    863    PHE     CB   3544    -0.0343      12.01
  3545         HC    863    PHE    HB1   3545     0.0295      1.008
  3546         HC    863    PHE    HB2   3546     0.0295      1.008
  3547         CA    863    PHE     CG   3547     0.0118      12.01
  3548         CA    863    PHE    CD1   3548    -0.1256      12.01
  3549         HA    863    PHE    HD1   3549      0.133      1.008
  3550         CA    863    PHE    CE1   3550    -0.1704      12.01
  3551         HA    863    PHE    HE1   3551      0.143      1.008
  3552         CA    863    PHE     CZ   3552    -0.1072      12.01
  3553         HA    863    PHE     HZ   3553     0.1297      1.008
  3554         CA    863    PHE    CE2   3554    -0.1704      12.01
  3555         HA    863    PHE    HE2   3555      0.143      1.008
  3556         CA    863    PHE    CD2   3556    -0.1256      12.01
  3557         HA    863    PHE    HD2   3557      0.133      1.008
  3558          C    863    PHE      C   3558     0.5973      12.01
  3559          O    863    PHE      O   3559    -0.5679         16   ; qtot 6
; residue 864 SER rtp SER  q  0.0
  3560          N    864    SER      N   3560    -0.4157      14.01
  3561          H    864    SER      H   3561     0.2719      1.008
  3562         CX    864    SER     CA   3562    -0.0249      12.01
  3563         H1    864    SER     HA   3563     0.0843      1.008
  3564         2C    864    SER     CB   3564     0.2117      12.01
  3565         H1    864    SER    HB1   3565     0.0352      1.008
  3566         H1    864    SER    HB2   3566     0.0352      1.008
  3567         OH    864    SER     OG   3567    -0.6546         16
  3568         HO    864    SER     HG   3568     0.4275      1.008
  3569          C    864    SER      C   3569     0.5973      12.01
  3570          O    864    SER      O   3570    -0.5679         16   ; qtot 6
; residue 865 LEU rtp LEU  q  0.0
  3571          N    865    LEU      N   3571    -0.4157      14.01
  3572          H    865    LEU      H   3572     0.2719      1.008
  3573         CX    865    LEU     CA   3573    -0.0518      12.01
  3574         H1    865    LEU     HA   3574     0.0922      1.008
  3575         2C    865    LEU     CB   3575    -0.1102      12.01
  3576         HC    865    LEU    HB1   3576     0.0457      1.008
  3577         HC    865    LEU    HB2   3577     0.0457      1.008
  3578         3C    865    LEU     CG   3578     0.3531      12.01
  3579         HC    865    LEU     HG   3579    -0.0361      1.008
  3580         CT    865    LEU    CD1   3580    -0.4121      12.01
  3581         HC    865    LEU   HD11   3581        0.1      1.008
  3582         HC    865    LEU   HD12   3582        0.1      1.008
  3583         HC    865    LEU   HD13   3583        0.1      1.008
  3584         CT    865    LEU    CD2   3584    -0.4121      12.01
  3585         HC    865    LEU   HD21   3585        0.1      1.008
  3586         HC    865    LEU   HD22   3586        0.1      1.008
  3587         HC    865    LEU   HD23   3587        0.1      1.008
  3588          C    865    LEU      C   3588     0.5973      12.01
  3589          O    865    LEU      O   3589    -0.5679         16   ; qtot 6
; residue 866 GLY rtp GLY  q  0.0
  3590          N    866    GLY      N   3590    -0.4157      14.01
  3591          H    866    GLY      H   3591     0.2719      1.008
  3592         CX    866    GLY     CA   3592    -0.0252      12.01
  3593         H1    866    GLY    HA1   3593     0.0698      1.008
  3594         H1    866    GLY    HA2   3594     0.0698      1.008
  3595          C    866    GLY      C   3595     0.5973      12.01
  3596          O    866    GLY      O   3596    -0.5679         16   ; qtot 6
; residue 867 SER rtp SER  q  0.0
  3597          N    867    SER      N   3597    -0.4157      14.01
  3598          H    867    SER      H   3598     0.2719      1.008
  3599         CX    867    SER     CA   3599    -0.0249      12.01
  3600         H1    867    SER     HA   3600     0.0843      1.008
  3601         2C    867    SER     CB   3601     0.2117      12.01
  3602         H1    867    SER    HB1   3602     0.0352      1.008
  3603         H1    867    SER    HB2   3603     0.0352      1.008
  3604         OH    867    SER     OG   3604    -0.6546         16
  3605         HO    867    SER     HG   3605     0.4275      1.008
  3606          C    867    SER      C   3606     0.5973      12.01
  3607          O    867    SER      O   3607    -0.5679         16   ; qtot 6
; residue 868 SER rtp SER  q  0.0
  3608          N    868    SER      N   3608    -0.4157      14.01
  3609          H    868    SER      H   3609     0.2719      1.008
  3610         CX    868    SER     CA   3610    -0.0249      12.01
  3611         H1    868    SER     HA   3611     0.0843      1.008
  3612         2C    868    SER     CB   3612     0.2117      12.01
  3613         H1    868    SER    HB1   3613     0.0352      1.008
  3614         H1    868    SER    HB2   3614     0.0352      1.008
  3615         OH    868    SER     OG   3615    -0.6546         16
  3616         HO    868    SER     HG   3616     0.4275      1.008
  3617          C    868    SER      C   3617     0.5973      12.01
  3618          O    868    SER      O   3618    -0.5679         16   ; qtot 6
; residue 869 PRO rtp PRO  q  0.0
  3619          N    869    PRO      N   3619    -0.2548      14.01
  3620         CT    869    PRO     CD   3620     0.0192      12.01
  3621         H1    869    PRO    HD1   3621     0.0391      1.008
  3622         H1    869    PRO    HD2   3622     0.0391      1.008
  3623         CT    869    PRO     CG   3623     0.0189      12.01
  3624         HC    869    PRO    HG1   3624     0.0213      1.008
  3625         HC    869    PRO    HG2   3625     0.0213      1.008
  3626         CT    869    PRO     CB   3626     -0.007      12.01
  3627         HC    869    PRO    HB1   3627     0.0253      1.008
  3628         HC    869    PRO    HB2   3628     0.0253      1.008
  3629         CX    869    PRO     CA   3629    -0.0266      12.01
  3630         H1    869    PRO     HA   3630     0.0641      1.008
  3631          C    869    PRO      C   3631     0.5896      12.01
  3632          O    869    PRO      O   3632    -0.5748         16   ; qtot 6
; residue 870 TYR rtp TYR  q  0.0
  3633          N    870    TYR      N   3633    -0.4157      14.01
  3634          H    870    TYR      H   3634     0.2719      1.008
  3635         CX    870    TYR     CA   3635    -0.0014      12.01
  3636         H1    870    TYR     HA   3636     0.0876      1.008
  3637         CT    870    TYR     CB   3637    -0.0152      12.01
  3638         HC    870    TYR    HB1   3638     0.0295      1.008
  3639         HC    870    TYR    HB2   3639     0.0295      1.008
  3640         CA    870    TYR     CG   3640    -0.0011      12.01
  3641         CA    870    TYR    CD1   3641    -0.1906      12.01
  3642         HA    870    TYR    HD1   3642     0.1699      1.008
  3643         CA    870    TYR    CE1   3643    -0.2341      12.01
  3644         HA    870    TYR    HE1   3644     0.1656      1.008
  3645          C    870    TYR     CZ   3645     0.3226      12.01
  3646         OH    870    TYR     OH   3646    -0.5579         16
  3647         HO    870    TYR     HH   3647     0.3992      1.008
  3648         CA    870    TYR    CE2   3648    -0.2341      12.01
  3649         HA    870    TYR    HE2   3649     0.1656      1.008
  3650         CA    870    TYR    CD2   3650    -0.1906      12.01
  3651         HA    870    TYR    HD2   3651     0.1699      1.008
  3652          C    870    TYR      C   3652     0.5973      12.01
  3653          O    870    TYR      O   3653    -0.5679         16   ; qtot 6
; residue 871 PRO rtp PRO  q  0.0
  3654          N    871    PRO      N   3654    -0.2548      14.01
  3655         CT    871    PRO     CD   3655     0.0192      12.01
  3656         H1    871    PRO    HD1   3656     0.0391      1.008
  3657         H1    871    PRO    HD2   3657     0.0391      1.008
  3658         CT    871    PRO     CG   3658     0.0189      12.01
  3659         HC    871    PRO    HG1   3659     0.0213      1.008
  3660         HC    871    PRO    HG2   3660     0.0213      1.008
  3661         CT    871    PRO     CB   3661     -0.007      12.01
  3662         HC    871    PRO    HB1   3662     0.0253      1.008
  3663         HC    871    PRO    HB2   3663     0.0253      1.008
  3664         CX    871    PRO     CA   3664    -0.0266      12.01
  3665         H1    871    PRO     HA   3665     0.0641      1.008
  3666          C    871    PRO      C   3666     0.5896      12.01
  3667          O    871    PRO      O   3667    -0.5748         16   ; qtot 6
; residue 872 GLY rtp GLY  q  0.0
  3668          N    872    GLY      N   3668    -0.4157      14.01
  3669          H    872    GLY      H   3669     0.2719      1.008
  3670         CX    872    GLY     CA   3670    -0.0252      12.01
  3671         H1    872    GLY    HA1   3671     0.0698      1.008
  3672         H1    872    GLY    HA2   3672     0.0698      1.008
  3673          C    872    GLY      C   3673     0.5973      12.01
  3674          O    872    GLY      O   3674    -0.5679         16   ; qtot 6
; residue 873 MET rtp MET  q  0.0
  3675          N    873    MET      N   3675    -0.4157      14.01
  3676          H    873    MET      H   3676     0.2719      1.008
  3677         CX    873    MET     CA   3677    -0.0237      12.01
  3678         H1    873    MET     HA   3678      0.088      1.008
  3679         2C    873    MET     CB   3679     0.0342      12.01
  3680         HC    873    MET    HB1   3680     0.0241      1.008
  3681         HC    873    MET    HB2   3681     0.0241      1.008
  3682         2C    873    MET     CG   3682     0.0018      12.01
  3683         H1    873    MET    HG1   3683      0.044      1.008
  3684         H1    873    MET    HG2   3684      0.044      1.008
  3685          S    873    MET     SD   3685    -0.2737      32.06
  3686         CT    873    MET     CE   3686    -0.0536      12.01
  3687         H1    873    MET    HE1   3687     0.0684      1.008
  3688         H1    873    MET    HE2   3688     0.0684      1.008
  3689         H1    873    MET    HE3   3689     0.0684      1.008
  3690          C    873    MET      C   3690     0.5973      12.01
  3691          O    873    MET      O   3691    -0.5679         16   ; qtot 6
; residue 874 PRO rtp PRO  q  0.0
  3692          N    874    PRO      N   3692    -0.2548      14.01
  3693         CT    874    PRO     CD   3693     0.0192      12.01
  3694         H1    874    PRO    HD1   3694     0.0391      1.008
  3695         H1    874    PRO    HD2   3695     0.0391      1.008
  3696         CT    874    PRO     CG   3696     0.0189      12.01
  3697         HC    874    PRO    HG1   3697     0.0213      1.008
  3698         HC    874    PRO    HG2   3698     0.0213      1.008
  3699         CT    874    PRO     CB   3699     -0.007      12.01
  3700         HC    874    PRO    HB1   3700     0.0253      1.008
  3701         HC    874    PRO    HB2   3701     0.0253      1.008
  3702         CX    874    PRO     CA   3702    -0.0266      12.01
  3703         H1    874    PRO     HA   3703     0.0641      1.008
  3704          C    874    PRO      C   3704     0.5896      12.01
  3705          O    874    PRO      O   3705    -0.5748         16   ; qtot 6
; residue 875 VAL rtp VAL  q  0.0
  3706          N    875    VAL      N   3706    -0.4157      14.01
  3707          H    875    VAL      H   3707     0.2719      1.008
  3708         CX    875    VAL     CA   3708    -0.0875      12.01
  3709         H1    875    VAL     HA   3709     0.0969      1.008
  3710         3C    875    VAL     CB   3710     0.2985      12.01
  3711         HC    875    VAL     HB   3711    -0.0297      1.008
  3712         CT    875    VAL    CG1   3712    -0.3192      12.01
  3713         HC    875    VAL   HG11   3713     0.0791      1.008
  3714         HC    875    VAL   HG12   3714     0.0791      1.008
  3715         HC    875    VAL   HG13   3715     0.0791      1.008
  3716         CT    875    VAL    CG2   3716    -0.3192      12.01
  3717         HC    875    VAL   HG21   3717     0.0791      1.008
  3718         HC    875    VAL   HG22   3718     0.0791      1.008
  3719         HC    875    VAL   HG23   3719     0.0791      1.008
  3720          C    875    VAL      C   3720     0.5973      12.01
  3721          O    875    VAL      O   3721    -0.5679         16   ; qtot 6
; residue 876 ASP rtp ASP  q -1.0
  3722          N    876    ASP      N   3722    -0.5163      14.01
  3723          H    876    ASP      H   3723     0.2936      1.008
  3724         CX    876    ASP     CA   3724     0.0381      12.01
  3725         H1    876    ASP     HA   3725      0.088      1.008
  3726         2C    876    ASP     CB   3726    -0.0303      12.01
  3727         HC    876    ASP    HB1   3727    -0.0122      1.008
  3728         HC    876    ASP    HB2   3728    -0.0122      1.008
  3729         CO    876    ASP     CG   3729     0.7994      12.01
  3730         O2    876    ASP    OD1   3730    -0.8014         16
  3731         O2    876    ASP    OD2   3731    -0.8014         16
  3732          C    876    ASP      C   3732     0.5366      12.01
  3733          O    876    ASP      O   3733    -0.5819         16   ; qtot 5
; residue 877 SER rtp SER  q  0.0
  3734          N    877    SER      N   3734    -0.4157      14.01
  3735          H    877    SER      H   3735     0.2719      1.008
  3736         CX    877    SER     CA   3736    -0.0249      12.01
  3737         H1    877    SER     HA   3737     0.0843      1.008
  3738         2C    877    SER     CB   3738     0.2117      12.01
  3739         H1    877    SER    HB1   3739     0.0352      1.008
  3740         H1    877    SER    HB2   3740     0.0352      1.008
  3741         OH    877    SER     OG   3741    -0.6546         16
  3742         HO    877    SER     HG   3742     0.4275      1.008
  3743          C    877    SER      C   3743     0.5973      12.01
  3744          O    877    SER      O   3744    -0.5679         16   ; qtot 5
; residue 878 LYS rtp LYS  q +1.0
  3745          N    878    LYS      N   3745    -0.3479      14.01
  3746          H    878    LYS      H   3746     0.2747      1.008
  3747         CX    878    LYS     CA   3747      -0.24      12.01
  3748         H1    878    LYS     HA   3748     0.1426      1.008
  3749         C8    878    LYS     CB   3749    -0.0094      12.01
  3750         HC    878    LYS    HB1   3750     0.0362      1.008
  3751         HC    878    LYS    HB2   3751     0.0362      1.008
  3752         C8    878    LYS     CG   3752     0.0187      12.01
  3753         HC    878    LYS    HG1   3753     0.0103      1.008
  3754         HC    878    LYS    HG2   3754     0.0103      1.008
  3755         C8    878    LYS     CD   3755    -0.0479      12.01
  3756         HC    878    LYS    HD1   3756     0.0621      1.008
  3757         HC    878    LYS    HD2   3757     0.0621      1.008
  3758         C8    878    LYS     CE   3758    -0.0143      12.01
  3759         HP    878    LYS    HE1   3759     0.1135      1.008
  3760         HP    878    LYS    HE2   3760     0.1135      1.008
  3761         N3    878    LYS     NZ   3761    -0.3854      14.01
  3762          H    878    LYS    HZ1   3762       0.34      1.008
  3763          H    878    LYS    HZ2   3763       0.34      1.008
  3764          H    878    LYS    HZ3   3764       0.34      1.008
  3765          C    878    LYS      C   3765     0.7341      12.01
  3766          O    878    LYS      O   3766    -0.5894         16   ; qtot 6
; residue 879 PHE rtp PHE  q  0.0
  3767          N    879    PHE      N   3767    -0.4157      14.01
  3768          H    879    PHE      H   3768     0.2719      1.008
  3769         CX    879    PHE     CA   3769    -0.0024      12.01
  3770         H1    879    PHE     HA   3770     0.0978      1.008
  3771         CT    879    PHE     CB   3771    -0.0343      12.01
  3772         HC    879    PHE    HB1   3772     0.0295      1.008
  3773         HC    879    PHE    HB2   3773     0.0295      1.008
  3774         CA    879    PHE     CG   3774     0.0118      12.01
  3775         CA    879    PHE    CD1   3775    -0.1256      12.01
  3776         HA    879    PHE    HD1   3776      0.133      1.008
  3777         CA    879    PHE    CE1   3777    -0.1704      12.01
  3778         HA    879    PHE    HE1   3778      0.143      1.008
  3779         CA    879    PHE     CZ   3779    -0.1072      12.01
  3780         HA    879    PHE     HZ   3780     0.1297      1.008
  3781         CA    879    PHE    CE2   3781    -0.1704      12.01
  3782         HA    879    PHE    HE2   3782      0.143      1.008
  3783         CA    879    PHE    CD2   3783    -0.1256      12.01
  3784         HA    879    PHE    HD2   3784      0.133      1.008
  3785          C    879    PHE      C   3785     0.5973      12.01
  3786          O    879    PHE      O   3786    -0.5679         16   ; qtot 6
; residue 880 TYR rtp TYR  q  0.0
  3787          N    880    TYR      N   3787    -0.4157      14.01
  3788          H    880    TYR      H   3788     0.2719      1.008
  3789         CX    880    TYR     CA   3789    -0.0014      12.01
  3790         H1    880    TYR     HA   3790     0.0876      1.008
  3791         CT    880    TYR     CB   3791    -0.0152      12.01
  3792         HC    880    TYR    HB1   3792     0.0295      1.008
  3793         HC    880    TYR    HB2   3793     0.0295      1.008
  3794         CA    880    TYR     CG   3794    -0.0011      12.01
  3795         CA    880    TYR    CD1   3795    -0.1906      12.01
  3796         HA    880    TYR    HD1   3796     0.1699      1.008
  3797         CA    880    TYR    CE1   3797    -0.2341      12.01
  3798         HA    880    TYR    HE1   3798     0.1656      1.008
  3799          C    880    TYR     CZ   3799     0.3226      12.01
  3800         OH    880    TYR     OH   3800    -0.5579         16
  3801         HO    880    TYR     HH   3801     0.3992      1.008
  3802         CA    880    TYR    CE2   3802    -0.2341      12.01
  3803         HA    880    TYR    HE2   3803     0.1656      1.008
  3804         CA    880    TYR    CD2   3804    -0.1906      12.01
  3805         HA    880    TYR    HD2   3805     0.1699      1.008
  3806          C    880    TYR      C   3806     0.5973      12.01
  3807          O    880    TYR      O   3807    -0.5679         16   ; qtot 6
; residue 881 LYS rtp LYS  q +1.0
  3808          N    881    LYS      N   3808    -0.3479      14.01
  3809          H    881    LYS      H   3809     0.2747      1.008
  3810         CX    881    LYS     CA   3810      -0.24      12.01
  3811         H1    881    LYS     HA   3811     0.1426      1.008
  3812         C8    881    LYS     CB   3812    -0.0094      12.01
  3813         HC    881    LYS    HB1   3813     0.0362      1.008
  3814         HC    881    LYS    HB2   3814     0.0362      1.008
  3815         C8    881    LYS     CG   3815     0.0187      12.01
  3816         HC    881    LYS    HG1   3816     0.0103      1.008
  3817         HC    881    LYS    HG2   3817     0.0103      1.008
  3818         C8    881    LYS     CD   3818    -0.0479      12.01
  3819         HC    881    LYS    HD1   3819     0.0621      1.008
  3820         HC    881    LYS    HD2   3820     0.0621      1.008
  3821         C8    881    LYS     CE   3821    -0.0143      12.01
  3822         HP    881    LYS    HE1   3822     0.1135      1.008
  3823         HP    881    LYS    HE2   3823     0.1135      1.008
  3824         N3    881    LYS     NZ   3824    -0.3854      14.01
  3825          H    881    LYS    HZ1   3825       0.34      1.008
  3826          H    881    LYS    HZ2   3826       0.34      1.008
  3827          H    881    LYS    HZ3   3827       0.34      1.008
  3828          C    881    LYS      C   3828     0.7341      12.01
  3829          O    881    LYS      O   3829    -0.5894         16   ; qtot 7
; residue 882 MET rtp MET  q  0.0
  3830          N    882    MET      N   3830    -0.4157      14.01
  3831          H    882    MET      H   3831     0.2719      1.008
  3832         CX    882    MET     CA   3832    -0.0237      12.01
  3833         H1    882    MET     HA   3833      0.088      1.008
  3834         2C    882    MET     CB   3834     0.0342      12.01
  3835         HC    882    MET    HB1   3835     0.0241      1.008
  3836         HC    882    MET    HB2   3836     0.0241      1.008
  3837         2C    882    MET     CG   3837     0.0018      12.01
  3838         H1    882    MET    HG1   3838      0.044      1.008
  3839         H1    882    MET    HG2   3839      0.044      1.008
  3840          S    882    MET     SD   3840    -0.2737      32.06
  3841         CT    882    MET     CE   3841    -0.0536      12.01
  3842         H1    882    MET    HE1   3842     0.0684      1.008
  3843         H1    882    MET    HE2   3843     0.0684      1.008
  3844         H1    882    MET    HE3   3844     0.0684      1.008
  3845          C    882    MET      C   3845     0.5973      12.01
  3846          O    882    MET      O   3846    -0.5679         16   ; qtot 7
; residue 883 ILE rtp ILE  q  0.0
  3847          N    883    ILE      N   3847    -0.4157      14.01
  3848          H    883    ILE      H   3848     0.2719      1.008
  3849         CX    883    ILE     CA   3849    -0.0597      12.01
  3850         H1    883    ILE     HA   3850     0.0869      1.008
  3851         3C    883    ILE     CB   3851     0.1303      12.01
  3852         HC    883    ILE     HB   3852     0.0187      1.008
  3853         CT    883    ILE    CG2   3853    -0.3204      12.01
  3854         HC    883    ILE   HG21   3854     0.0882      1.008
  3855         HC    883    ILE   HG22   3855     0.0882      1.008
  3856         HC    883    ILE   HG23   3856     0.0882      1.008
  3857         2C    883    ILE    CG1   3857     -0.043      12.01
  3858         HC    883    ILE   HG11   3858     0.0236      1.008
  3859         HC    883    ILE   HG12   3859     0.0236      1.008
  3860         CT    883    ILE     CD   3860     -0.066      12.01
  3861         HC    883    ILE    HD1   3861     0.0186      1.008
  3862         HC    883    ILE    HD2   3862     0.0186      1.008
  3863         HC    883    ILE    HD3   3863     0.0186      1.008
  3864          C    883    ILE      C   3864     0.5973      12.01
  3865          O    883    ILE      O   3865    -0.5679         16   ; qtot 7
; residue 884 LYS rtp LYS  q +1.0
  3866          N    884    LYS      N   3866    -0.3479      14.01
  3867          H    884    LYS      H   3867     0.2747      1.008
  3868         CX    884    LYS     CA   3868      -0.24      12.01
  3869         H1    884    LYS     HA   3869     0.1426      1.008
  3870         C8    884    LYS     CB   3870    -0.0094      12.01
  3871         HC    884    LYS    HB1   3871     0.0362      1.008
  3872         HC    884    LYS    HB2   3872     0.0362      1.008
  3873         C8    884    LYS     CG   3873     0.0187      12.01
  3874         HC    884    LYS    HG1   3874     0.0103      1.008
  3875         HC    884    LYS    HG2   3875     0.0103      1.008
  3876         C8    884    LYS     CD   3876    -0.0479      12.01
  3877         HC    884    LYS    HD1   3877     0.0621      1.008
  3878         HC    884    LYS    HD2   3878     0.0621      1.008
  3879         C8    884    LYS     CE   3879    -0.0143      12.01
  3880         HP    884    LYS    HE1   3880     0.1135      1.008
  3881         HP    884    LYS    HE2   3881     0.1135      1.008
  3882         N3    884    LYS     NZ   3882    -0.3854      14.01
  3883          H    884    LYS    HZ1   3883       0.34      1.008
  3884          H    884    LYS    HZ2   3884       0.34      1.008
  3885          H    884    LYS    HZ3   3885       0.34      1.008
  3886          C    884    LYS      C   3886     0.7341      12.01
  3887          O    884    LYS      O   3887    -0.5894         16   ; qtot 8
; residue 885 GLU rtp GLU  q -1.0
  3888          N    885    GLU      N   3888    -0.5163      14.01
  3889          H    885    GLU      H   3889     0.2936      1.008
  3890         CX    885    GLU     CA   3890     0.0397      12.01
  3891         H1    885    GLU     HA   3891     0.1105      1.008
  3892         2C    885    GLU     CB   3892      0.056      12.01
  3893         HC    885    GLU    HB1   3893    -0.0173      1.008
  3894         HC    885    GLU    HB2   3894    -0.0173      1.008
  3895         2C    885    GLU     CG   3895     0.0136      12.01
  3896         HC    885    GLU    HG1   3896    -0.0425      1.008
  3897         HC    885    GLU    HG2   3897    -0.0425      1.008
  3898         CO    885    GLU     CD   3898     0.8054      12.01
  3899         O2    885    GLU    OE1   3899    -0.8188         16
  3900         O2    885    GLU    OE2   3900    -0.8188         16
  3901          C    885    GLU      C   3901     0.5366      12.01
  3902          O    885    GLU      O   3902    -0.5819         16   ; qtot 7
; residue 886 GLY rtp GLY  q  0.0
  3903          N    886    GLY      N   3903    -0.4157      14.01
  3904          H    886    GLY      H   3904     0.2719      1.008
  3905         CX    886    GLY     CA   3905    -0.0252      12.01
  3906         H1    886    GLY    HA1   3906     0.0698      1.008
  3907         H1    886    GLY    HA2   3907     0.0698      1.008
  3908          C    886    GLY      C   3908     0.5973      12.01
  3909          O    886    GLY      O   3909    -0.5679         16   ; qtot 7
; residue 887 PHE rtp PHE  q  0.0
  3910          N    887    PHE      N   3910    -0.4157      14.01
  3911          H    887    PHE      H   3911     0.2719      1.008
  3912         CX    887    PHE     CA   3912    -0.0024      12.01
  3913         H1    887    PHE     HA   3913     0.0978      1.008
  3914         CT    887    PHE     CB   3914    -0.0343      12.01
  3915         HC    887    PHE    HB1   3915     0.0295      1.008
  3916         HC    887    PHE    HB2   3916     0.0295      1.008
  3917         CA    887    PHE     CG   3917     0.0118      12.01
  3918         CA    887    PHE    CD1   3918    -0.1256      12.01
  3919         HA    887    PHE    HD1   3919      0.133      1.008
  3920         CA    887    PHE    CE1   3920    -0.1704      12.01
  3921         HA    887    PHE    HE1   3921      0.143      1.008
  3922         CA    887    PHE     CZ   3922    -0.1072      12.01
  3923         HA    887    PHE     HZ   3923     0.1297      1.008
  3924         CA    887    PHE    CE2   3924    -0.1704      12.01
  3925         HA    887    PHE    HE2   3925      0.143      1.008
  3926         CA    887    PHE    CD2   3926    -0.1256      12.01
  3927         HA    887    PHE    HD2   3927      0.133      1.008
  3928          C    887    PHE      C   3928     0.5973      12.01
  3929          O    887    PHE      O   3929    -0.5679         16   ; qtot 7
; residue 888 ARG rtp ARG  q +1.0
  3930          N    888    ARG      N   3930    -0.3479      14.01
  3931          H    888    ARG      H   3931     0.2747      1.008
  3932         CX    888    ARG     CA   3932    -0.2637      12.01
  3933         H1    888    ARG     HA   3933      0.156      1.008
  3934         C8    888    ARG     CB   3934    -0.0007      12.01
  3935         HC    888    ARG    HB1   3935     0.0327      1.008
  3936         HC    888    ARG    HB2   3936     0.0327      1.008
  3937         C8    888    ARG     CG   3937      0.039      12.01
  3938         HC    888    ARG    HG1   3938     0.0285      1.008
  3939         HC    888    ARG    HG2   3939     0.0285      1.008
  3940         C8    888    ARG     CD   3940     0.0486      12.01
  3941         H1    888    ARG    HD1   3941     0.0687      1.008
  3942         H1    888    ARG    HD2   3942     0.0687      1.008
  3943         N2    888    ARG     NE   3943    -0.5295      14.01
  3944          H    888    ARG     HE   3944     0.3456      1.008
  3945         CA    888    ARG     CZ   3945     0.8076      12.01
  3946         N2    888    ARG    NH1   3946    -0.8627      14.01
  3947          H    888    ARG   HH11   3947     0.4478      1.008
  3948          H    888    ARG   HH12   3948     0.4478      1.008
  3949         N2    888    ARG    NH2   3949    -0.8627      14.01
  3950          H    888    ARG   HH21   3950     0.4478      1.008
  3951          H    888    ARG   HH22   3951     0.4478      1.008
  3952          C    888    ARG      C   3952     0.7341      12.01
  3953          O    888    ARG      O   3953    -0.5894         16   ; qtot 8
; residue 889 MET rtp MET  q  0.0
  3954          N    889    MET      N   3954    -0.4157      14.01
  3955          H    889    MET      H   3955     0.2719      1.008
  3956         CX    889    MET     CA   3956    -0.0237      12.01
  3957         H1    889    MET     HA   3957      0.088      1.008
  3958         2C    889    MET     CB   3958     0.0342      12.01
  3959         HC    889    MET    HB1   3959     0.0241      1.008
  3960         HC    889    MET    HB2   3960     0.0241      1.008
  3961         2C    889    MET     CG   3961     0.0018      12.01
  3962         H1    889    MET    HG1   3962      0.044      1.008
  3963         H1    889    MET    HG2   3963      0.044      1.008
  3964          S    889    MET     SD   3964    -0.2737      32.06
  3965         CT    889    MET     CE   3965    -0.0536      12.01
  3966         H1    889    MET    HE1   3966     0.0684      1.008
  3967         H1    889    MET    HE2   3967     0.0684      1.008
  3968         H1    889    MET    HE3   3968     0.0684      1.008
  3969          C    889    MET      C   3969     0.5973      12.01
  3970          O    889    MET      O   3970    -0.5679         16   ; qtot 8
; residue 890 LEU rtp LEU  q  0.0
  3971          N    890    LEU      N   3971    -0.4157      14.01
  3972          H    890    LEU      H   3972     0.2719      1.008
  3973         CX    890    LEU     CA   3973    -0.0518      12.01
  3974         H1    890    LEU     HA   3974     0.0922      1.008
  3975         2C    890    LEU     CB   3975    -0.1102      12.01
  3976         HC    890    LEU    HB1   3976     0.0457      1.008
  3977         HC    890    LEU    HB2   3977     0.0457      1.008
  3978         3C    890    LEU     CG   3978     0.3531      12.01
  3979         HC    890    LEU     HG   3979    -0.0361      1.008
  3980         CT    890    LEU    CD1   3980    -0.4121      12.01
  3981         HC    890    LEU   HD11   3981        0.1      1.008
  3982         HC    890    LEU   HD12   3982        0.1      1.008
  3983         HC    890    LEU   HD13   3983        0.1      1.008
  3984         CT    890    LEU    CD2   3984    -0.4121      12.01
  3985         HC    890    LEU   HD21   3985        0.1      1.008
  3986         HC    890    LEU   HD22   3986        0.1      1.008
  3987         HC    890    LEU   HD23   3987        0.1      1.008
  3988          C    890    LEU      C   3988     0.5973      12.01
  3989          O    890    LEU      O   3989    -0.5679         16   ; qtot 8
; residue 891 SER rtp SER  q  0.0
  3990          N    891    SER      N   3990    -0.4157      14.01
  3991          H    891    SER      H   3991     0.2719      1.008
  3992         CX    891    SER     CA   3992    -0.0249      12.01
  3993         H1    891    SER     HA   3993     0.0843      1.008
  3994         2C    891    SER     CB   3994     0.2117      12.01
  3995         H1    891    SER    HB1   3995     0.0352      1.008
  3996         H1    891    SER    HB2   3996     0.0352      1.008
  3997         OH    891    SER     OG   3997    -0.6546         16
  3998         HO    891    SER     HG   3998     0.4275      1.008
  3999          C    891    SER      C   3999     0.5973      12.01
  4000          O    891    SER      O   4000    -0.5679         16   ; qtot 8
; residue 892 PRO rtp PRO  q  0.0
  4001          N    892    PRO      N   4001    -0.2548      14.01
  4002         CT    892    PRO     CD   4002     0.0192      12.01
  4003         H1    892    PRO    HD1   4003     0.0391      1.008
  4004         H1    892    PRO    HD2   4004     0.0391      1.008
  4005         CT    892    PRO     CG   4005     0.0189      12.01
  4006         HC    892    PRO    HG1   4006     0.0213      1.008
  4007         HC    892    PRO    HG2   4007     0.0213      1.008
  4008         CT    892    PRO     CB   4008     -0.007      12.01
  4009         HC    892    PRO    HB1   4009     0.0253      1.008
  4010         HC    892    PRO    HB2   4010     0.0253      1.008
  4011         CX    892    PRO     CA   4011    -0.0266      12.01
  4012         H1    892    PRO     HA   4012     0.0641      1.008
  4013          C    892    PRO      C   4013     0.5896      12.01
  4014          O    892    PRO      O   4014    -0.5748         16   ; qtot 8
; residue 893 GLU rtp GLU  q -1.0
  4015          N    893    GLU      N   4015    -0.5163      14.01
  4016          H    893    GLU      H   4016     0.2936      1.008
  4017         CX    893    GLU     CA   4017     0.0397      12.01
  4018         H1    893    GLU     HA   4018     0.1105      1.008
  4019         2C    893    GLU     CB   4019      0.056      12.01
  4020         HC    893    GLU    HB1   4020    -0.0173      1.008
  4021         HC    893    GLU    HB2   4021    -0.0173      1.008
  4022         2C    893    GLU     CG   4022     0.0136      12.01
  4023         HC    893    GLU    HG1   4023    -0.0425      1.008
  4024         HC    893    GLU    HG2   4024    -0.0425      1.008
  4025         CO    893    GLU     CD   4025     0.8054      12.01
  4026         O2    893    GLU    OE1   4026    -0.8188         16
  4027         O2    893    GLU    OE2   4027    -0.8188         16
  4028          C    893    GLU      C   4028     0.5366      12.01
  4029          O    893    GLU      O   4029    -0.5819         16   ; qtot 7
; residue 894 HIS rtp HIE  q  0.0
  4030          N    894    HIS      N   4030    -0.4157      14.01
  4031          H    894    HIS      H   4031     0.2719      1.008
  4032         CX    894    HIS     CA   4032    -0.0581      12.01
  4033         H1    894    HIS     HA   4033      0.136      1.008
  4034         CT    894    HIS     CB   4034    -0.0074      12.01
  4035         HC    894    HIS    HB1   4035     0.0367      1.008
  4036         HC    894    HIS    HB2   4036     0.0367      1.008
  4037         CC    894    HIS     CG   4037     0.1868      12.01
  4038         NB    894    HIS    ND1   4038    -0.5432      14.01
  4039         CR    894    HIS    CE1   4039     0.1635      12.01
  4040         H5    894    HIS    HE1   4040     0.1435      1.008
  4041         NA    894    HIS    NE2   4041    -0.2795      14.01
  4042          H    894    HIS    HE2   4042     0.3339      1.008
  4043         CW    894    HIS    CD2   4043    -0.2207      12.01
  4044         H4    894    HIS    HD2   4044     0.1862      1.008
  4045          C    894    HIS      C   4045     0.5973      12.01
  4046          O    894    HIS      O   4046    -0.5679         16   ; qtot 7
; residue 895 ALA rtp ALA  q  0.0
  4047          N    895    ALA      N   4047    -0.4157      14.01
  4048          H    895    ALA      H   4048     0.2719      1.008
  4049         CX    895    ALA     CA   4049     0.0337      12.01
  4050         H1    895    ALA     HA   4050     0.0823      1.008
  4051         CT    895    ALA     CB   4051    -0.1825      12.01
  4052         HC    895    ALA    HB1   4052     0.0603      1.008
  4053         HC    895    ALA    HB2   4053     0.0603      1.008
  4054         HC    895    ALA    HB3   4054     0.0603      1.008
  4055          C    895    ALA      C   4055     0.5973      12.01
  4056          O    895    ALA      O   4056    -0.5679         16   ; qtot 7
; residue 896 PRO rtp PRO  q  0.0
  4057          N    896    PRO      N   4057    -0.2548      14.01
  4058         CT    896    PRO     CD   4058     0.0192      12.01
  4059         H1    896    PRO    HD1   4059     0.0391      1.008
  4060         H1    896    PRO    HD2   4060     0.0391      1.008
  4061         CT    896    PRO     CG   4061     0.0189      12.01
  4062         HC    896    PRO    HG1   4062     0.0213      1.008
  4063         HC    896    PRO    HG2   4063     0.0213      1.008
  4064         CT    896    PRO     CB   4064     -0.007      12.01
  4065         HC    896    PRO    HB1   4065     0.0253      1.008
  4066         HC    896    PRO    HB2   4066     0.0253      1.008
  4067         CX    896    PRO     CA   4067    -0.0266      12.01
  4068         H1    896    PRO     HA   4068     0.0641      1.008
  4069          C    896    PRO      C   4069     0.5896      12.01
  4070          O    896    PRO      O   4070    -0.5748         16   ; qtot 7
; residue 897 ALA rtp ALA  q  0.0
  4071          N    897    ALA      N   4071    -0.4157      14.01
  4072          H    897    ALA      H   4072     0.2719      1.008
  4073         CX    897    ALA     CA   4073     0.0337      12.01
  4074         H1    897    ALA     HA   4074     0.0823      1.008
  4075         CT    897    ALA     CB   4075    -0.1825      12.01
  4076         HC    897    ALA    HB1   4076     0.0603      1.008
  4077         HC    897    ALA    HB2   4077     0.0603      1.008
  4078         HC    897    ALA    HB3   4078     0.0603      1.008
  4079          C    897    ALA      C   4079     0.5973      12.01
  4080          O    897    ALA      O   4080    -0.5679         16   ; qtot 7
; residue 898 GLU rtp GLU  q -1.0
  4081          N    898    GLU      N   4081    -0.5163      14.01
  4082          H    898    GLU      H   4082     0.2936      1.008
  4083         CX    898    GLU     CA   4083     0.0397      12.01
  4084         H1    898    GLU     HA   4084     0.1105      1.008
  4085         2C    898    GLU     CB   4085      0.056      12.01
  4086         HC    898    GLU    HB1   4086    -0.0173      1.008
  4087         HC    898    GLU    HB2   4087    -0.0173      1.008
  4088         2C    898    GLU     CG   4088     0.0136      12.01
  4089         HC    898    GLU    HG1   4089    -0.0425      1.008
  4090         HC    898    GLU    HG2   4090    -0.0425      1.008
  4091         CO    898    GLU     CD   4091     0.8054      12.01
  4092         O2    898    GLU    OE1   4092    -0.8188         16
  4093         O2    898    GLU    OE2   4093    -0.8188         16
  4094          C    898    GLU      C   4094     0.5366      12.01
  4095          O    898    GLU      O   4095    -0.5819         16   ; qtot 6
; residue 899 MET rtp MET  q  0.0
  4096          N    899    MET      N   4096    -0.4157      14.01
  4097          H    899    MET      H   4097     0.2719      1.008
  4098         CX    899    MET     CA   4098    -0.0237      12.01
  4099         H1    899    MET     HA   4099      0.088      1.008
  4100         2C    899    MET     CB   4100     0.0342      12.01
  4101         HC    899    MET    HB1   4101     0.0241      1.008
  4102         HC    899    MET    HB2   4102     0.0241      1.008
  4103         2C    899    MET     CG   4103     0.0018      12.01
  4104         H1    899    MET    HG1   4104      0.044      1.008
  4105         H1    899    MET    HG2   4105      0.044      1.008
  4106          S    899    MET     SD   4106    -0.2737      32.06
  4107         CT    899    MET     CE   4107    -0.0536      12.01
  4108         H1    899    MET    HE1   4108     0.0684      1.008
  4109         H1    899    MET    HE2   4109     0.0684      1.008
  4110         H1    899    MET    HE3   4110     0.0684      1.008
  4111          C    899    MET      C   4111     0.5973      12.01
  4112          O    899    MET      O   4112    -0.5679         16   ; qtot 6
; residue 900 TYR rtp TYR  q  0.0
  4113          N    900    TYR      N   4113    -0.4157      14.01
  4114          H    900    TYR      H   4114     0.2719      1.008
  4115         CX    900    TYR     CA   4115    -0.0014      12.01
  4116         H1    900    TYR     HA   4116     0.0876      1.008
  4117         CT    900    TYR     CB   4117    -0.0152      12.01
  4118         HC    900    TYR    HB1   4118     0.0295      1.008
  4119         HC    900    TYR    HB2   4119     0.0295      1.008
  4120         CA    900    TYR     CG   4120    -0.0011      12.01
  4121         CA    900    TYR    CD1   4121    -0.1906      12.01
  4122         HA    900    TYR    HD1   4122     0.1699      1.008
  4123         CA    900    TYR    CE1   4123    -0.2341      12.01
  4124         HA    900    TYR    HE1   4124     0.1656      1.008
  4125          C    900    TYR     CZ   4125     0.3226      12.01
  4126         OH    900    TYR     OH   4126    -0.5579         16
  4127         HO    900    TYR     HH   4127     0.3992      1.008
  4128         CA    900    TYR    CE2   4128    -0.2341      12.01
  4129         HA    900    TYR    HE2   4129     0.1656      1.008
  4130         CA    900    TYR    CD2   4130    -0.1906      12.01
  4131         HA    900    TYR    HD2   4131     0.1699      1.008
  4132          C    900    TYR      C   4132     0.5973      12.01
  4133          O    900    TYR      O   4133    -0.5679         16   ; qtot 6
; residue 901 ASP rtp ASP  q -1.0
  4134          N    901    ASP      N   4134    -0.5163      14.01
  4135          H    901    ASP      H   4135     0.2936      1.008
  4136         CX    901    ASP     CA   4136     0.0381      12.01
  4137         H1    901    ASP     HA   4137      0.088      1.008
  4138         2C    901    ASP     CB   4138    -0.0303      12.01
  4139         HC    901    ASP    HB1   4139    -0.0122      1.008
  4140         HC    901    ASP    HB2   4140    -0.0122      1.008
  4141         CO    901    ASP     CG   4141     0.7994      12.01
  4142         O2    901    ASP    OD1   4142    -0.8014         16
  4143         O2    901    ASP    OD2   4143    -0.8014         16
  4144          C    901    ASP      C   4144     0.5366      12.01
  4145          O    901    ASP      O   4145    -0.5819         16   ; qtot 5
; residue 902 ILE rtp ILE  q  0.0
  4146          N    902    ILE      N   4146    -0.4157      14.01
  4147          H    902    ILE      H   4147     0.2719      1.008
  4148         CX    902    ILE     CA   4148    -0.0597      12.01
  4149         H1    902    ILE     HA   4149     0.0869      1.008
  4150         3C    902    ILE     CB   4150     0.1303      12.01
  4151         HC    902    ILE     HB   4151     0.0187      1.008
  4152         CT    902    ILE    CG2   4152    -0.3204      12.01
  4153         HC    902    ILE   HG21   4153     0.0882      1.008
  4154         HC    902    ILE   HG22   4154     0.0882      1.008
  4155         HC    902    ILE   HG23   4155     0.0882      1.008
  4156         2C    902    ILE    CG1   4156     -0.043      12.01
  4157         HC    902    ILE   HG11   4157     0.0236      1.008
  4158         HC    902    ILE   HG12   4158     0.0236      1.008
  4159         CT    902    ILE     CD   4159     -0.066      12.01
  4160         HC    902    ILE    HD1   4160     0.0186      1.008
  4161         HC    902    ILE    HD2   4161     0.0186      1.008
  4162         HC    902    ILE    HD3   4162     0.0186      1.008
  4163          C    902    ILE      C   4163     0.5973      12.01
  4164          O    902    ILE      O   4164    -0.5679         16   ; qtot 5
; residue 903 MET rtp MET  q  0.0
  4165          N    903    MET      N   4165    -0.4157      14.01
  4166          H    903    MET      H   4166     0.2719      1.008
  4167         CX    903    MET     CA   4167    -0.0237      12.01
  4168         H1    903    MET     HA   4168      0.088      1.008
  4169         2C    903    MET     CB   4169     0.0342      12.01
  4170         HC    903    MET    HB1   4170     0.0241      1.008
  4171         HC    903    MET    HB2   4171     0.0241      1.008
  4172         2C    903    MET     CG   4172     0.0018      12.01
  4173         H1    903    MET    HG1   4173      0.044      1.008
  4174         H1    903    MET    HG2   4174      0.044      1.008
  4175          S    903    MET     SD   4175    -0.2737      32.06
  4176         CT    903    MET     CE   4176    -0.0536      12.01
  4177         H1    903    MET    HE1   4177     0.0684      1.008
  4178         H1    903    MET    HE2   4178     0.0684      1.008
  4179         H1    903    MET    HE3   4179     0.0684      1.008
  4180          C    903    MET      C   4180     0.5973      12.01
  4181          O    903    MET      O   4181    -0.5679         16   ; qtot 5
; residue 904 LYS rtp LYS  q +1.0
  4182          N    904    LYS      N   4182    -0.3479      14.01
  4183          H    904    LYS      H   4183     0.2747      1.008
  4184         CX    904    LYS     CA   4184      -0.24      12.01
  4185         H1    904    LYS     HA   4185     0.1426      1.008
  4186         C8    904    LYS     CB   4186    -0.0094      12.01
  4187         HC    904    LYS    HB1   4187     0.0362      1.008
  4188         HC    904    LYS    HB2   4188     0.0362      1.008
  4189         C8    904    LYS     CG   4189     0.0187      12.01
  4190         HC    904    LYS    HG1   4190     0.0103      1.008
  4191         HC    904    LYS    HG2   4191     0.0103      1.008
  4192         C8    904    LYS     CD   4192    -0.0479      12.01
  4193         HC    904    LYS    HD1   4193     0.0621      1.008
  4194         HC    904    LYS    HD2   4194     0.0621      1.008
  4195         C8    904    LYS     CE   4195    -0.0143      12.01
  4196         HP    904    LYS    HE1   4196     0.1135      1.008
  4197         HP    904    LYS    HE2   4197     0.1135      1.008
  4198         N3    904    LYS     NZ   4198    -0.3854      14.01
  4199          H    904    LYS    HZ1   4199       0.34      1.008
  4200          H    904    LYS    HZ2   4200       0.34      1.008
  4201          H    904    LYS    HZ3   4201       0.34      1.008
  4202          C    904    LYS      C   4202     0.7341      12.01
  4203          O    904    LYS      O   4203    -0.5894         16   ; qtot 6
; residue 905 THR rtp THR  q  0.0
  4204          N    905    THR      N   4204    -0.4157      14.01
  4205          H    905    THR      H   4205     0.2719      1.008
  4206         CX    905    THR     CA   4206    -0.0389      12.01
  4207         H1    905    THR     HA   4207     0.1007      1.008
  4208         3C    905    THR     CB   4208     0.3654      12.01
  4209         H1    905    THR     HB   4209     0.0043      1.008
  4210         CT    905    THR    CG2   4210    -0.2438      12.01
  4211         HC    905    THR   HG21   4211     0.0642      1.008
  4212         HC    905    THR   HG22   4212     0.0642      1.008
  4213         HC    905    THR   HG23   4213     0.0642      1.008
  4214         OH    905    THR    OG1   4214    -0.6761         16
  4215         HO    905    THR    HG1   4215     0.4102      1.008
  4216          C    905    THR      C   4216     0.5973      12.01
  4217          O    905    THR      O   4217    -0.5679         16   ; qtot 6
; residue 906 CYS rtp CYS  q  0.0
  4218          N    906    CYS      N   4218    -0.4157      14.01
  4219          H    906    CYS      H   4219     0.2719      1.008
  4220         CX    906    CYS     CA   4220     0.0213      12.01
  4221         H1    906    CYS     HA   4221     0.1124      1.008
  4222         2C    906    CYS     CB   4222    -0.1231      12.01
  4223         H1    906    CYS    HB1   4223     0.1112      1.008
  4224         H1    906    CYS    HB2   4224     0.1112      1.008
  4225         SH    906    CYS     SG   4225    -0.3119      32.06
  4226         HS    906    CYS     HG   4226     0.1933      1.008
  4227          C    906    CYS      C   4227     0.5973      12.01
  4228          O    906    CYS      O   4228    -0.5679         16   ; qtot 6
; residue 907 TRP rtp TRP  q  0.0
  4229          N    907    TRP      N   4229    -0.4157      14.01
  4230          H    907    TRP      H   4230     0.2719      1.008
  4231         CX    907    TRP     CA   4231    -0.0275      12.01
  4232         H1    907    TRP     HA   4232     0.1123      1.008
  4233         CT    907    TRP     CB   4233     -0.005      12.01
  4234         HC    907    TRP    HB1   4234     0.0339      1.008
  4235         HC    907    TRP    HB2   4235     0.0339      1.008
  4236         C*    907    TRP     CG   4236    -0.1415      12.01
  4237         CW    907    TRP    CD1   4237    -0.1638      12.01
  4238         H4    907    TRP    HD1   4238     0.2062      1.008
  4239         NA    907    TRP    NE1   4239    -0.3418      14.01
  4240          H    907    TRP    HE1   4240     0.3412      1.008
  4241         CN    907    TRP    CE2   4241      0.138      12.01
  4242         CA    907    TRP    CZ2   4242    -0.2601      12.01
  4243         HA    907    TRP    HZ2   4243     0.1572      1.008
  4244         CA    907    TRP    CH2   4244    -0.1134      12.01
  4245         HA    907    TRP    HH2   4245     0.1417      1.008
  4246         CA    907    TRP    CZ3   4246    -0.1972      12.01
  4247         HA    907    TRP    HZ3   4247     0.1447      1.008
  4248         CA    907    TRP    CE3   4248    -0.2387      12.01
  4249         HA    907    TRP    HE3   4249       0.17      1.008
  4250         CB    907    TRP    CD2   4250     0.1243      12.01
  4251          C    907    TRP      C   4251     0.5973      12.01
  4252          O    907    TRP      O   4252    -0.5679         16   ; qtot 6
; residue 908 ASP rtp ASP  q -1.0
  4253          N    908    ASP      N   4253    -0.5163      14.01
  4254          H    908    ASP      H   4254     0.2936      1.008
  4255         CX    908    ASP     CA   4255     0.0381      12.01
  4256         H1    908    ASP     HA   4256      0.088      1.008
  4257         2C    908    ASP     CB   4257    -0.0303      12.01
  4258         HC    908    ASP    HB1   4258    -0.0122      1.008
  4259         HC    908    ASP    HB2   4259    -0.0122      1.008
  4260         CO    908    ASP     CG   4260     0.7994      12.01
  4261         O2    908    ASP    OD1   4261    -0.8014         16
  4262         O2    908    ASP    OD2   4262    -0.8014         16
  4263          C    908    ASP      C   4263     0.5366      12.01
  4264          O    908    ASP      O   4264    -0.5819         16   ; qtot 5
; residue 909 ALA rtp ALA  q  0.0
  4265          N    909    ALA      N   4265    -0.4157      14.01
  4266          H    909    ALA      H   4266     0.2719      1.008
  4267         CX    909    ALA     CA   4267     0.0337      12.01
  4268         H1    909    ALA     HA   4268     0.0823      1.008
  4269         CT    909    ALA     CB   4269    -0.1825      12.01
  4270         HC    909    ALA    HB1   4270     0.0603      1.008
  4271         HC    909    ALA    HB2   4271     0.0603      1.008
  4272         HC    909    ALA    HB3   4272     0.0603      1.008
  4273          C    909    ALA      C   4273     0.5973      12.01
  4274          O    909    ALA      O   4274    -0.5679         16   ; qtot 5
; residue 910 ASP rtp ASP  q -1.0
  4275          N    910    ASP      N   4275    -0.5163      14.01
  4276          H    910    ASP      H   4276     0.2936      1.008
  4277         CX    910    ASP     CA   4277     0.0381      12.01
  4278         H1    910    ASP     HA   4278      0.088      1.008
  4279         2C    910    ASP     CB   4279    -0.0303      12.01
  4280         HC    910    ASP    HB1   4280    -0.0122      1.008
  4281         HC    910    ASP    HB2   4281    -0.0122      1.008
  4282         CO    910    ASP     CG   4282     0.7994      12.01
  4283         O2    910    ASP    OD1   4283    -0.8014         16
  4284         O2    910    ASP    OD2   4284    -0.8014         16
  4285          C    910    ASP      C   4285     0.5366      12.01
  4286          O    910    ASP      O   4286    -0.5819         16   ; qtot 4
; residue 911 PRO rtp PRO  q  0.0
  4287          N    911    PRO      N   4287    -0.2548      14.01
  4288         CT    911    PRO     CD   4288     0.0192      12.01
  4289         H1    911    PRO    HD1   4289     0.0391      1.008
  4290         H1    911    PRO    HD2   4290     0.0391      1.008
  4291         CT    911    PRO     CG   4291     0.0189      12.01
  4292         HC    911    PRO    HG1   4292     0.0213      1.008
  4293         HC    911    PRO    HG2   4293     0.0213      1.008
  4294         CT    911    PRO     CB   4294     -0.007      12.01
  4295         HC    911    PRO    HB1   4295     0.0253      1.008
  4296         HC    911    PRO    HB2   4296     0.0253      1.008
  4297         CX    911    PRO     CA   4297    -0.0266      12.01
  4298         H1    911    PRO     HA   4298     0.0641      1.008
  4299          C    911    PRO      C   4299     0.5896      12.01
  4300          O    911    PRO      O   4300    -0.5748         16   ; qtot 4
; residue 912 LEU rtp LEU  q  0.0
  4301          N    912    LEU      N   4301    -0.4157      14.01
  4302          H    912    LEU      H   4302     0.2719      1.008
  4303         CX    912    LEU     CA   4303    -0.0518      12.01
  4304         H1    912    LEU     HA   4304     0.0922      1.008
  4305         2C    912    LEU     CB   4305    -0.1102      12.01
  4306         HC    912    LEU    HB1   4306     0.0457      1.008
  4307         HC    912    LEU    HB2   4307     0.0457      1.008
  4308         3C    912    LEU     CG   4308     0.3531      12.01
  4309         HC    912    LEU     HG   4309    -0.0361      1.008
  4310         CT    912    LEU    CD1   4310    -0.4121      12.01
  4311         HC    912    LEU   HD11   4311        0.1      1.008
  4312         HC    912    LEU   HD12   4312        0.1      1.008
  4313         HC    912    LEU   HD13   4313        0.1      1.008
  4314         CT    912    LEU    CD2   4314    -0.4121      12.01
  4315         HC    912    LEU   HD21   4315        0.1      1.008
  4316         HC    912    LEU   HD22   4316        0.1      1.008
  4317         HC    912    LEU   HD23   4317        0.1      1.008
  4318          C    912    LEU      C   4318     0.5973      12.01
  4319          O    912    LEU      O   4319    -0.5679         16   ; qtot 4
; residue 913 LYS rtp LYS  q +1.0
  4320          N    913    LYS      N   4320    -0.3479      14.01
  4321          H    913    LYS      H   4321     0.2747      1.008
  4322         CX    913    LYS     CA   4322      -0.24      12.01
  4323         H1    913    LYS     HA   4323     0.1426      1.008
  4324         C8    913    LYS     CB   4324    -0.0094      12.01
  4325         HC    913    LYS    HB1   4325     0.0362      1.008
  4326         HC    913    LYS    HB2   4326     0.0362      1.008
  4327         C8    913    LYS     CG   4327     0.0187      12.01
  4328         HC    913    LYS    HG1   4328     0.0103      1.008
  4329         HC    913    LYS    HG2   4329     0.0103      1.008
  4330         C8    913    LYS     CD   4330    -0.0479      12.01
  4331         HC    913    LYS    HD1   4331     0.0621      1.008
  4332         HC    913    LYS    HD2   4332     0.0621      1.008
  4333         C8    913    LYS     CE   4333    -0.0143      12.01
  4334         HP    913    LYS    HE1   4334     0.1135      1.008
  4335         HP    913    LYS    HE2   4335     0.1135      1.008
  4336         N3    913    LYS     NZ   4336    -0.3854      14.01
  4337          H    913    LYS    HZ1   4337       0.34      1.008
  4338          H    913    LYS    HZ2   4338       0.34      1.008
  4339          H    913    LYS    HZ3   4339       0.34      1.008
  4340          C    913    LYS      C   4340     0.7341      12.01
  4341          O    913    LYS      O   4341    -0.5894         16   ; qtot 5
; residue 914 ARG rtp ARG  q +1.0
  4342          N    914    ARG      N   4342    -0.3479      14.01
  4343          H    914    ARG      H   4343     0.2747      1.008
  4344         CX    914    ARG     CA   4344    -0.2637      12.01
  4345         H1    914    ARG     HA   4345      0.156      1.008
  4346         C8    914    ARG     CB   4346    -0.0007      12.01
  4347         HC    914    ARG    HB1   4347     0.0327      1.008
  4348         HC    914    ARG    HB2   4348     0.0327      1.008
  4349         C8    914    ARG     CG   4349      0.039      12.01
  4350         HC    914    ARG    HG1   4350     0.0285      1.008
  4351         HC    914    ARG    HG2   4351     0.0285      1.008
  4352         C8    914    ARG     CD   4352     0.0486      12.01
  4353         H1    914    ARG    HD1   4353     0.0687      1.008
  4354         H1    914    ARG    HD2   4354     0.0687      1.008
  4355         N2    914    ARG     NE   4355    -0.5295      14.01
  4356          H    914    ARG     HE   4356     0.3456      1.008
  4357         CA    914    ARG     CZ   4357     0.8076      12.01
  4358         N2    914    ARG    NH1   4358    -0.8627      14.01
  4359          H    914    ARG   HH11   4359     0.4478      1.008
  4360          H    914    ARG   HH12   4360     0.4478      1.008
  4361         N2    914    ARG    NH2   4361    -0.8627      14.01
  4362          H    914    ARG   HH21   4362     0.4478      1.008
  4363          H    914    ARG   HH22   4363     0.4478      1.008
  4364          C    914    ARG      C   4364     0.7341      12.01
  4365          O    914    ARG      O   4365    -0.5894         16   ; qtot 6
; residue 915 PRO rtp PRO  q  0.0
  4366          N    915    PRO      N   4366    -0.2548      14.01
  4367         CT    915    PRO     CD   4367     0.0192      12.01
  4368         H1    915    PRO    HD1   4368     0.0391      1.008
  4369         H1    915    PRO    HD2   4369     0.0391      1.008
  4370         CT    915    PRO     CG   4370     0.0189      12.01
  4371         HC    915    PRO    HG1   4371     0.0213      1.008
  4372         HC    915    PRO    HG2   4372     0.0213      1.008
  4373         CT    915    PRO     CB   4373     -0.007      12.01
  4374         HC    915    PRO    HB1   4374     0.0253      1.008
  4375         HC    915    PRO    HB2   4375     0.0253      1.008
  4376         CX    915    PRO     CA   4376    -0.0266      12.01
  4377         H1    915    PRO     HA   4377     0.0641      1.008
  4378          C    915    PRO      C   4378     0.5896      12.01
  4379          O    915    PRO      O   4379    -0.5748         16   ; qtot 6
; residue 916 THR rtp THR  q  0.0
  4380          N    916    THR      N   4380    -0.4157      14.01
  4381          H    916    THR      H   4381     0.2719      1.008
  4382         CX    916    THR     CA   4382    -0.0389      12.01
  4383         H1    916    THR     HA   4383     0.1007      1.008
  4384         3C    916    THR     CB   4384     0.3654      12.01
  4385         H1    916    THR     HB   4385     0.0043      1.008
  4386         CT    916    THR    CG2   4386    -0.2438      12.01
  4387         HC    916    THR   HG21   4387     0.0642      1.008
  4388         HC    916    THR   HG22   4388     0.0642      1.008
  4389         HC    916    THR   HG23   4389     0.0642      1.008
  4390         OH    916    THR    OG1   4390    -0.6761         16
  4391         HO    916    THR    HG1   4391     0.4102      1.008
  4392          C    916    THR      C   4392     0.5973      12.01
  4393          O    916    THR      O   4393    -0.5679         16   ; qtot 6
; residue 917 PHE rtp PHE  q  0.0
  4394          N    917    PHE      N   4394    -0.4157      14.01
  4395          H    917    PHE      H   4395     0.2719      1.008
  4396         CX    917    PHE     CA   4396    -0.0024      12.01
  4397         H1    917    PHE     HA   4397     0.0978      1.008
  4398         CT    917    PHE     CB   4398    -0.0343      12.01
  4399         HC    917    PHE    HB1   4399     0.0295      1.008
  4400         HC    917    PHE    HB2   4400     0.0295      1.008
  4401         CA    917    PHE     CG   4401     0.0118      12.01
  4402         CA    917    PHE    CD1   4402    -0.1256      12.01
  4403         HA    917    PHE    HD1   4403      0.133      1.008
  4404         CA    917    PHE    CE1   4404    -0.1704      12.01
  4405         HA    917    PHE    HE1   4405      0.143      1.008
  4406         CA    917    PHE     CZ   4406    -0.1072      12.01
  4407         HA    917    PHE     HZ   4407     0.1297      1.008
  4408         CA    917    PHE    CE2   4408    -0.1704      12.01
  4409         HA    917    PHE    HE2   4409      0.143      1.008
  4410         CA    917    PHE    CD2   4410    -0.1256      12.01
  4411         HA    917    PHE    HD2   4411      0.133      1.008
  4412          C    917    PHE      C   4412     0.5973      12.01
  4413          O    917    PHE      O   4413    -0.5679         16   ; qtot 6
; residue 918 LYS rtp LYS  q +1.0
  4414          N    918    LYS      N   4414    -0.3479      14.01
  4415          H    918    LYS      H   4415     0.2747      1.008
  4416         CX    918    LYS     CA   4416      -0.24      12.01
  4417         H1    918    LYS     HA   4417     0.1426      1.008
  4418         C8    918    LYS     CB   4418    -0.0094      12.01
  4419         HC    918    LYS    HB1   4419     0.0362      1.008
  4420         HC    918    LYS    HB2   4420     0.0362      1.008
  4421         C8    918    LYS     CG   4421     0.0187      12.01
  4422         HC    918    LYS    HG1   4422     0.0103      1.008
  4423         HC    918    LYS    HG2   4423     0.0103      1.008
  4424         C8    918    LYS     CD   4424    -0.0479      12.01
  4425         HC    918    LYS    HD1   4425     0.0621      1.008
  4426         HC    918    LYS    HD2   4426     0.0621      1.008
  4427         C8    918    LYS     CE   4427    -0.0143      12.01
  4428         HP    918    LYS    HE1   4428     0.1135      1.008
  4429         HP    918    LYS    HE2   4429     0.1135      1.008
  4430         N3    918    LYS     NZ   4430    -0.3854      14.01
  4431          H    918    LYS    HZ1   4431       0.34      1.008
  4432          H    918    LYS    HZ2   4432       0.34      1.008
  4433          H    918    LYS    HZ3   4433       0.34      1.008
  4434          C    918    LYS      C   4434     0.7341      12.01
  4435          O    918    LYS      O   4435    -0.5894         16   ; qtot 7
; residue 919 GLN rtp GLN  q  0.0
  4436          N    919    GLN      N   4436    -0.4157      14.01
  4437          H    919    GLN      H   4437     0.2719      1.008
  4438         CX    919    GLN     CA   4438    -0.0031      12.01
  4439         H1    919    GLN     HA   4439      0.085      1.008
  4440         2C    919    GLN     CB   4440    -0.0036      12.01
  4441         HC    919    GLN    HB1   4441     0.0171      1.008
  4442         HC    919    GLN    HB2   4442     0.0171      1.008
  4443         2C    919    GLN     CG   4443    -0.0645      12.01
  4444         HC    919    GLN    HG1   4444     0.0352      1.008
  4445         HC    919    GLN    HG2   4445     0.0352      1.008
  4446          C    919    GLN     CD   4446     0.6951      12.01
  4447          O    919    GLN    OE1   4447    -0.6086         16
  4448          N    919    GLN    NE2   4448    -0.9407      14.01
  4449          H    919    GLN   HE21   4449     0.4251      1.008
  4450          H    919    GLN   HE22   4450     0.4251      1.008
  4451          C    919    GLN      C   4451     0.5973      12.01
  4452          O    919    GLN      O   4452    -0.5679         16   ; qtot 7
; residue 920 ILE rtp ILE  q  0.0
  4453          N    920    ILE      N   4453    -0.4157      14.01
  4454          H    920    ILE      H   4454     0.2719      1.008
  4455         CX    920    ILE     CA   4455    -0.0597      12.01
  4456         H1    920    ILE     HA   4456     0.0869      1.008
  4457         3C    920    ILE     CB   4457     0.1303      12.01
  4458         HC    920    ILE     HB   4458     0.0187      1.008
  4459         CT    920    ILE    CG2   4459    -0.3204      12.01
  4460         HC    920    ILE   HG21   4460     0.0882      1.008
  4461         HC    920    ILE   HG22   4461     0.0882      1.008
  4462         HC    920    ILE   HG23   4462     0.0882      1.008
  4463         2C    920    ILE    CG1   4463     -0.043      12.01
  4464         HC    920    ILE   HG11   4464     0.0236      1.008
  4465         HC    920    ILE   HG12   4465     0.0236      1.008
  4466         CT    920    ILE     CD   4466     -0.066      12.01
  4467         HC    920    ILE    HD1   4467     0.0186      1.008
  4468         HC    920    ILE    HD2   4468     0.0186      1.008
  4469         HC    920    ILE    HD3   4469     0.0186      1.008
  4470          C    920    ILE      C   4470     0.5973      12.01
  4471          O    920    ILE      O   4471    -0.5679         16   ; qtot 7
; residue 921 VAL rtp VAL  q  0.0
  4472          N    921    VAL      N   4472    -0.4157      14.01
  4473          H    921    VAL      H   4473     0.2719      1.008
  4474         CX    921    VAL     CA   4474    -0.0875      12.01
  4475         H1    921    VAL     HA   4475     0.0969      1.008
  4476         3C    921    VAL     CB   4476     0.2985      12.01
  4477         HC    921    VAL     HB   4477    -0.0297      1.008
  4478         CT    921    VAL    CG1   4478    -0.3192      12.01
  4479         HC    921    VAL   HG11   4479     0.0791      1.008
  4480         HC    921    VAL   HG12   4480     0.0791      1.008
  4481         HC    921    VAL   HG13   4481     0.0791      1.008
  4482         CT    921    VAL    CG2   4482    -0.3192      12.01
  4483         HC    921    VAL   HG21   4483     0.0791      1.008
  4484         HC    921    VAL   HG22   4484     0.0791      1.008
  4485         HC    921    VAL   HG23   4485     0.0791      1.008
  4486          C    921    VAL      C   4486     0.5973      12.01
  4487          O    921    VAL      O   4487    -0.5679         16   ; qtot 7
; residue 922 GLN rtp GLN  q  0.0
  4488          N    922    GLN      N   4488    -0.4157      14.01
  4489          H    922    GLN      H   4489     0.2719      1.008
  4490         CX    922    GLN     CA   4490    -0.0031      12.01
  4491         H1    922    GLN     HA   4491      0.085      1.008
  4492         2C    922    GLN     CB   4492    -0.0036      12.01
  4493         HC    922    GLN    HB1   4493     0.0171      1.008
  4494         HC    922    GLN    HB2   4494     0.0171      1.008
  4495         2C    922    GLN     CG   4495    -0.0645      12.01
  4496         HC    922    GLN    HG1   4496     0.0352      1.008
  4497         HC    922    GLN    HG2   4497     0.0352      1.008
  4498          C    922    GLN     CD   4498     0.6951      12.01
  4499          O    922    GLN    OE1   4499    -0.6086         16
  4500          N    922    GLN    NE2   4500    -0.9407      14.01
  4501          H    922    GLN   HE21   4501     0.4251      1.008
  4502          H    922    GLN   HE22   4502     0.4251      1.008
  4503          C    922    GLN      C   4503     0.5973      12.01
  4504          O    922    GLN      O   4504    -0.5679         16   ; qtot 7
; residue 923 LEU rtp LEU  q  0.0
  4505          N    923    LEU      N   4505    -0.4157      14.01
  4506          H    923    LEU      H   4506     0.2719      1.008
  4507         CX    923    LEU     CA   4507    -0.0518      12.01
  4508         H1    923    LEU     HA   4508     0.0922      1.008
  4509         2C    923    LEU     CB   4509    -0.1102      12.01
  4510         HC    923    LEU    HB1   4510     0.0457      1.008
  4511         HC    923    LEU    HB2   4511     0.0457      1.008
  4512         3C    923    LEU     CG   4512     0.3531      12.01
  4513         HC    923    LEU     HG   4513    -0.0361      1.008
  4514         CT    923    LEU    CD1   4514    -0.4121      12.01
  4515         HC    923    LEU   HD11   4515        0.1      1.008
  4516         HC    923    LEU   HD12   4516        0.1      1.008
  4517         HC    923    LEU   HD13   4517        0.1      1.008
  4518         CT    923    LEU    CD2   4518    -0.4121      12.01
  4519         HC    923    LEU   HD21   4519        0.1      1.008
  4520         HC    923    LEU   HD22   4520        0.1      1.008
  4521         HC    923    LEU   HD23   4521        0.1      1.008
  4522          C    923    LEU      C   4522     0.5973      12.01
  4523          O    923    LEU      O   4523    -0.5679         16   ; qtot 7
; residue 924 ILE rtp ILE  q  0.0
  4524          N    924    ILE      N   4524    -0.4157      14.01
  4525          H    924    ILE      H   4525     0.2719      1.008
  4526         CX    924    ILE     CA   4526    -0.0597      12.01
  4527         H1    924    ILE     HA   4527     0.0869      1.008
  4528         3C    924    ILE     CB   4528     0.1303      12.01
  4529         HC    924    ILE     HB   4529     0.0187      1.008
  4530         CT    924    ILE    CG2   4530    -0.3204      12.01
  4531         HC    924    ILE   HG21   4531     0.0882      1.008
  4532         HC    924    ILE   HG22   4532     0.0882      1.008
  4533         HC    924    ILE   HG23   4533     0.0882      1.008
  4534         2C    924    ILE    CG1   4534     -0.043      12.01
  4535         HC    924    ILE   HG11   4535     0.0236      1.008
  4536         HC    924    ILE   HG12   4536     0.0236      1.008
  4537         CT    924    ILE     CD   4537     -0.066      12.01
  4538         HC    924    ILE    HD1   4538     0.0186      1.008
  4539         HC    924    ILE    HD2   4539     0.0186      1.008
  4540         HC    924    ILE    HD3   4540     0.0186      1.008
  4541          C    924    ILE      C   4541     0.5973      12.01
  4542          O    924    ILE      O   4542    -0.5679         16   ; qtot 7
; residue 925 GLU rtp GLU  q -1.0
  4543          N    925    GLU      N   4543    -0.5163      14.01
  4544          H    925    GLU      H   4544     0.2936      1.008
  4545         CX    925    GLU     CA   4545     0.0397      12.01
  4546         H1    925    GLU     HA   4546     0.1105      1.008
  4547         2C    925    GLU     CB   4547      0.056      12.01
  4548         HC    925    GLU    HB1   4548    -0.0173      1.008
  4549         HC    925    GLU    HB2   4549    -0.0173      1.008
  4550         2C    925    GLU     CG   4550     0.0136      12.01
  4551         HC    925    GLU    HG1   4551    -0.0425      1.008
  4552         HC    925    GLU    HG2   4552    -0.0425      1.008
  4553         CO    925    GLU     CD   4553     0.8054      12.01
  4554         O2    925    GLU    OE1   4554    -0.8188         16
  4555         O2    925    GLU    OE2   4555    -0.8188         16
  4556          C    925    GLU      C   4556     0.5366      12.01
  4557          O    925    GLU      O   4557    -0.5819         16   ; qtot 6
; residue 926 LYS rtp LYS  q +1.0
  4558          N    926    LYS      N   4558    -0.3479      14.01
  4559          H    926    LYS      H   4559     0.2747      1.008
  4560         CX    926    LYS     CA   4560      -0.24      12.01
  4561         H1    926    LYS     HA   4561     0.1426      1.008
  4562         C8    926    LYS     CB   4562    -0.0094      12.01
  4563         HC    926    LYS    HB1   4563     0.0362      1.008
  4564         HC    926    LYS    HB2   4564     0.0362      1.008
  4565         C8    926    LYS     CG   4565     0.0187      12.01
  4566         HC    926    LYS    HG1   4566     0.0103      1.008
  4567         HC    926    LYS    HG2   4567     0.0103      1.008
  4568         C8    926    LYS     CD   4568    -0.0479      12.01
  4569         HC    926    LYS    HD1   4569     0.0621      1.008
  4570         HC    926    LYS    HD2   4570     0.0621      1.008
  4571         C8    926    LYS     CE   4571    -0.0143      12.01
  4572         HP    926    LYS    HE1   4572     0.1135      1.008
  4573         HP    926    LYS    HE2   4573     0.1135      1.008
  4574         N3    926    LYS     NZ   4574    -0.3854      14.01
  4575          H    926    LYS    HZ1   4575       0.34      1.008
  4576          H    926    LYS    HZ2   4576       0.34      1.008
  4577          H    926    LYS    HZ3   4577       0.34      1.008
  4578          C    926    LYS      C   4578     0.7341      12.01
  4579          O    926    LYS      O   4579    -0.5894         16   ; qtot 7
; residue 927 GLN rtp CGLN q -1.0
  4580          N    927    GLN      N   4580    -0.3821      14.01
  4581          H    927    GLN      H   4581     0.2681      1.008
  4582         CX    927    GLN     CA   4582    -0.2248      12.01
  4583         H1    927    GLN     HA   4583     0.1232      1.008
  4584         2C    927    GLN     CB   4584    -0.0664      12.01
  4585         HC    927    GLN    HB1   4585     0.0452      1.008
  4586         HC    927    GLN    HB2   4586     0.0452      1.008
  4587         2C    927    GLN     CG   4587     -0.021      12.01
  4588         HC    927    GLN    HG1   4588     0.0203      1.008
  4589         HC    927    GLN    HG2   4589     0.0203      1.008
  4590          C    927    GLN     CD   4590     0.7093      12.01
  4591          O    927    GLN    OE1   4591    -0.6098         16
  4592          N    927    GLN    NE2   4592    -0.9574      14.01
  4593          H    927    GLN   HE21   4593     0.4304      1.008
  4594          H    927    GLN   HE22   4594     0.4304      1.008
  4595          C    927    GLN      C   4595     0.7775      12.01
  4596         O2    927    GLN    OC1   4596    -0.8042         16
  4597         O2    927    GLN    OC2   4597    -0.8042         16   ; qtot 6

[ bonds ]
;  ai    aj funct            c0            c1            c2            c3
    1     2     1 
    1     3     1 
    1     4     1 
    1     5     1 
    5     6     1 
    5     7     1 
    5    20     1 
    7     8     1 
    7     9     1 
    7    13     1 
    9    10     1 
    9    11     1 
    9    12     1 
   13    14     1 
   13    15     1 
   13    16     1 
   16    17     1 
   16    18     1 
   16    19     1 
   20    21     1 
   20    22     1 
   22    23     1 
   22    24     1 
   24    25     1 
   24    26     1 
   24    32     1 
   26    27     1 
   26    28     1 
   26    29     1 
   29    30     1 
   29    31     1 
   32    33     1 
   32    34     1 
   34    35     1 
   34    44     1 
   35    36     1 
   35    37     1 
   35    38     1 
   38    39     1 
   38    40     1 
   38    41     1 
   41    42     1 
   41    43     1 
   41    44     1 
   44    45     1 
   44    46     1 
   46    47     1 
   46    48     1 
   48    49     1 
   48    50     1 
   50    51     1 
   50    52     1 
   50    60     1 
   52    53     1 
   52    54     1 
   52    58     1 
   54    55     1 
   54    56     1 
   54    57     1 
   58    59     1 
   60    61     1 
   60    62     1 
   62    63     1 
   62    64     1 
   64    65     1 
   64    66     1 
   64    77     1 
   66    67     1 
   66    68     1 
   66    69     1 
   69    70     1 
   69    71     1 
   69    72     1 
   72    73     1 
   72    74     1 
   74    75     1 
   74    76     1 
   77    78     1 
   77    79     1 
   79    80     1 
   79    81     1 
   81    82     1 
   81    83     1 
   81    96     1 
   83    84     1 
   83    85     1 
   83    86     1 
   86    87     1 
   86    88     1 
   86    92     1 
   88    89     1 
   88    90     1 
   88    91     1 
   92    93     1 
   92    94     1 
   92    95     1 
   96    97     1 
   96    98     1 
   98    99     1 
   98   108     1 
   99   100     1 
   99   101     1 
   99   102     1 
  102   103     1 
  102   104     1 
  102   105     1 
  105   106     1 
  105   107     1 
  105   108     1 
  108   109     1 
  108   110     1 
  110   111     1 
  110   112     1 
  112   113     1 
  112   114     1 
  114   115     1 
  114   116     1 
  114   131     1 
  116   117     1 
  116   118     1 
  116   119     1 
  119   120     1 
  119   129     1 
  120   121     1 
  120   122     1 
  122   123     1 
  122   124     1 
  124   125     1 
  124   127     1 
  125   126     1 
  127   128     1 
  127   129     1 
  129   130     1 
  131   132     1 
  131   133     1 
  133   134     1 
  133   135     1 
  135   136     1 
  135   137     1 
  135   143     1 
  137   138     1 
  137   139     1 
  137   140     1 
  140   141     1 
  140   142     1 
  143   144     1 
  143   145     1 
  145   146     1 
  145   147     1 
  147   148     1 
  147   149     1 
  147   160     1 
  149   150     1 
  149   151     1 
  149   152     1 
  152   153     1 
  152   158     1 
  153   154     1 
  154   155     1 
  154   156     1 
  156   157     1 
  156   158     1 
  158   159     1 
  160   161     1 
  160   162     1 
  162   163     1 
  162   164     1 
  164   165     1 
  164   166     1 
  164   182     1 
  166   167     1 
  166   168     1 
  166   169     1 
  169   170     1 
  169   171     1 
  169   172     1 
  172   173     1 
  172   174     1 
  172   175     1 
  175   176     1 
  175   177     1 
  175   178     1 
  178   179     1 
  178   180     1 
  178   181     1 
  182   183     1 
  182   184     1 
  184   185     1 
  184   186     1 
  186   187     1 
  186   188     1 
  186   206     1 
  188   189     1 
  188   190     1 
  188   191     1 
  191   192     1 
  191   205     1 
  192   193     1 
  192   194     1 
  194   195     1 
  194   196     1 
  196   197     1 
  196   205     1 
  197   198     1 
  197   199     1 
  199   200     1 
  199   201     1 
  201   202     1 
  201   203     1 
  203   204     1 
  203   205     1 
  206   207     1 
  206   208     1 
  208   209     1 
  208   210     1 
  210   211     1 
  210   212     1 
  210   221     1 
  212   213     1 
  212   214     1 
  212   215     1 
  215   216     1 
  215   217     1 
  215   218     1 
  218   219     1 
  218   220     1 
  221   222     1 
  221   223     1 
  223   224     1 
  223   225     1 
  225   226     1 
  225   227     1 
  225   241     1 
  227   228     1 
  227   229     1 
  227   230     1 
  230   231     1 
  230   239     1 
  231   232     1 
  231   233     1 
  233   234     1 
  233   235     1 
  235   236     1 
  235   237     1 
  237   238     1 
  237   239     1 
  239   240     1 
  241   242     1 
  241   243     1 
  243   244     1 
  243   253     1 
  244   245     1 
  244   246     1 
  244   247     1 
  247   248     1 
  247   249     1 
  247   250     1 
  250   251     1 
  250   252     1 
  250   253     1 
  253   254     1 
  253   255     1 
  255   256     1 
  255   257     1 
  257   258     1 
  257   259     1 
  259   260     1 
  259   261     1 
  259   279     1 
  261   262     1 
  261   263     1 
  261   264     1 
  264   265     1 
  264   266     1 
  264   267     1 
  267   268     1 
  267   269     1 
  267   270     1 
  270   271     1 
  270   272     1 
  272   273     1 
  272   276     1 
  273   274     1 
  273   275     1 
  276   277     1 
  276   278     1 
  279   280     1 
  279   281     1 
  281   282     1 
  281   283     1 
  283   284     1 
  283   285     1 
  283   293     1 
  285   286     1 
  285   287     1 
  285   288     1 
  288   289     1 
  288   290     1 
  290   291     1 
  290   292     1 
  293   294     1 
  293   295     1 
  295   296     1 
  295   297     1 
  297   298     1 
  297   299     1 
  297   317     1 
  299   300     1 
  299   301     1 
  299   302     1 
  302   303     1 
  302   304     1 
  302   305     1 
  305   306     1 
  305   307     1 
  305   308     1 
  308   309     1 
  308   310     1 
  310   311     1 
  310   314     1 
  311   312     1 
  311   313     1 
  314   315     1 
  314   316     1 
  317   318     1 
  317   319     1 
  319   320     1 
  319   321     1 
  321   322     1 
  321   323     1 
  321   336     1 
  323   324     1 
  323   325     1 
  323   326     1 
  326   327     1 
  326   328     1 
  326   332     1 
  328   329     1 
  328   330     1 
  328   331     1 
  332   333     1 
  332   334     1 
  332   335     1 
  336   337     1 
  336   338     1 
  338   339     1 
  338   340     1 
  340   341     1 
  340   342     1 
  340   347     1 
  342   343     1 
  342   344     1 
  342   345     1 
  345   346     1 
  347   348     1 
  347   349     1 
  349   350     1 
  349   351     1 
  351   352     1 
  351   353     1 
  351   367     1 
  353   354     1 
  353   355     1 
  353   356     1 
  356   357     1 
  356   365     1 
  357   358     1 
  357   359     1 
  359   360     1 
  359   361     1 
  361   362     1 
  361   363     1 
  363   364     1 
  363   365     1 
  365   366     1 
  367   368     1 
  367   369     1 
  369   370     1 
  369   371     1 
  371   372     1 
  371   373     1 
  371   374     1 
  374   375     1 
  374   376     1 
  376   377     1 
  376   378     1 
  378   379     1 
  378   380     1 
  378   396     1 
  380   381     1 
  380   382     1 
  380   383     1 
  383   384     1 
  383   385     1 
  383   386     1 
  386   387     1 
  386   388     1 
  386   389     1 
  389   390     1 
  389   391     1 
  389   392     1 
  392   393     1 
  392   394     1 
  392   395     1 
  396   397     1 
  396   398     1 
  398   399     1 
  398   400     1 
  400   401     1 
  400   402     1 
  400   410     1 
  402   403     1 
  402   404     1 
  402   408     1 
  404   405     1 
  404   406     1 
  404   407     1 
  408   409     1 
  410   411     1 
  410   412     1 
  412   413     1 
  412   414     1 
  414   415     1 
  414   416     1 
  414   429     1 
  416   417     1 
  416   418     1 
  416   419     1 
  419   420     1 
  419   421     1 
  419   425     1 
  421   422     1 
  421   423     1 
  421   424     1 
  425   426     1 
  425   427     1 
  425   428     1 
  429   430     1 
  429   431     1 
  431   432     1 
  431   433     1 
  433   434     1 
  433   435     1 
  433   436     1 
  436   437     1 
  436   438     1 
  438   439     1 
  438   440     1 
  440   441     1 
  440   442     1 
  440   446     1 
  442   443     1 
  442   444     1 
  442   445     1 
  446   447     1 
  446   448     1 
  448   449     1 
  448   450     1 
  450   451     1 
  450   452     1 
  450   453     1 
  453   454     1 
  453   455     1 
  455   456     1 
  455   457     1 
  457   458     1 
  457   459     1 
  457   463     1 
  459   460     1 
  459   461     1 
  459   462     1 
  463   464     1 
  463   465     1 
  465   466     1 
  465   467     1 
  467   468     1 
  467   469     1 
  467   483     1 
  469   470     1 
  469   471     1 
  469   472     1 
  472   473     1 
  472   481     1 
  473   474     1 
  473   475     1 
  475   476     1 
  475   477     1 
  477   478     1 
  477   479     1 
  479   480     1 
  479   481     1 
  481   482     1 
  483   484     1 
  483   485     1 
  485   486     1 
  485   487     1 
  487   488     1 
  487   489     1 
  487   490     1 
  490   491     1 
  490   492     1 
  492   493     1 
  492   494     1 
  494   495     1 
  494   496     1 
  494   512     1 
  496   497     1 
  496   498     1 
  496   499     1 
  499   500     1 
  499   501     1 
  499   502     1 
  502   503     1 
  502   504     1 
  502   505     1 
  505   506     1 
  505   507     1 
  505   508     1 
  508   509     1 
  508   510     1 
  508   511     1 
  512   513     1 
  512   514     1 
  514   515     1 
  514   516     1 
  516   517     1 
  516   518     1 
  516   528     1 
  518   519     1 
  518   520     1 
  518   524     1 
  520   521     1 
  520   522     1 
  520   523     1 
  524   525     1 
  524   526     1 
  524   527     1 
  528   529     1 
  528   530     1 
  530   531     1 
  530   532     1 
  532   533     1 
  532   534     1 
  532   544     1 
  534   535     1 
  534   536     1 
  534   540     1 
  536   537     1 
  536   538     1 
  536   539     1 
  540   541     1 
  540   542     1 
  540   543     1 
  544   545     1 
  544   546     1 
  546   547     1 
  546   548     1 
  548   549     1 
  548   550     1 
  548   559     1 
  550   551     1 
  550   552     1 
  550   553     1 
  553   554     1 
  553   555     1 
  553   556     1 
  556   557     1 
  556   558     1 
  559   560     1 
  559   561     1 
  561   562     1 
  561   563     1 
  563   564     1 
  563   565     1 
  563   569     1 
  565   566     1 
  565   567     1 
  565   568     1 
  569   570     1 
  569   571     1 
  571   572     1 
  571   573     1 
  573   574     1 
  573   575     1 
  573   583     1 
  575   576     1 
  575   577     1 
  575   581     1 
  577   578     1 
  577   579     1 
  577   580     1 
  581   582     1 
  583   584     1 
  583   585     1 
  585   586     1 
  585   587     1 
  587   588     1 
  587   589     1 
  587   593     1 
  589   590     1 
  589   591     1 
  589   592     1 
  593   594     1 
  593   595     1 
  595   596     1 
  595   597     1 
  597   598     1 
  597   599     1 
  597   614     1 
  599   600     1 
  599   601     1 
  599   602     1 
  602   603     1 
  602   612     1 
  603   604     1 
  603   605     1 
  605   606     1 
  605   607     1 
  607   608     1 
  607   610     1 
  608   609     1 
  610   611     1 
  610   612     1 
  612   613     1 
  614   615     1 
  614   616     1 
  616   617     1 
  616   618     1 
  618   619     1 
  618   620     1 
  618   621     1 
  621   622     1 
  621   623     1 
  623   624     1 
  623   625     1 
  625   626     1 
  625   627     1 
  625   640     1 
  627   628     1 
  627   629     1 
  627   630     1 
  630   631     1 
  630   632     1 
  630   636     1 
  632   633     1 
  632   634     1 
  632   635     1 
  636   637     1 
  636   638     1 
  636   639     1 
  640   641     1 
  640   642     1 
  642   643     1 
  642   644     1 
  644   645     1 
  644   646     1 
  644   659     1 
  646   647     1 
  646   648     1 
  646   652     1 
  648   649     1 
  648   650     1 
  648   651     1 
  652   653     1 
  652   654     1 
  652   655     1 
  655   656     1 
  655   657     1 
  655   658     1 
  659   660     1 
  659   661     1 
  661   662     1 
  661   663     1 
  663   664     1 
  663   665     1 
  663   681     1 
  665   666     1 
  665   667     1 
  665   668     1 
  668   669     1 
  668   670     1 
  668   671     1 
  671   672     1 
  671   673     1 
  671   674     1 
  674   675     1 
  674   676     1 
  674   677     1 
  677   678     1 
  677   679     1 
  677   680     1 
  681   682     1 
  681   683     1 
  683   684     1 
  683   685     1 
  685   686     1 
  685   687     1 
  685   692     1 
  687   688     1 
  687   689     1 
  687   690     1 
  690   691     1 
  692   693     1 
  692   694     1 
  694   695     1 
  694   696     1 
  696   697     1 
  696   698     1 
  696   704     1 
  698   699     1 
  698   700     1 
  698   701     1 
  701   702     1 
  701   703     1 
  704   705     1 
  704   706     1 
  706   707     1 
  706   708     1 
  708   709     1 
  708   710     1 
  708   714     1 
  710   711     1 
  710   712     1 
  710   713     1 
  714   715     1 
  714   716     1 
  716   717     1 
  716   718     1 
  718   719     1 
  718   720     1 
  718   724     1 
  720   721     1 
  720   722     1 
  720   723     1 
  724   725     1 
  724   726     1 
  726   727     1 
  726   728     1 
  728   729     1 
  728   730     1 
  728   741     1 
  730   731     1 
  730   732     1 
  730   733     1 
  733   734     1 
  733   735     1 
  733   736     1 
  736   737     1 
  737   738     1 
  737   739     1 
  737   740     1 
  741   742     1 
  741   743     1 
  743   744     1 
  743   745     1 
  745   746     1 
  745   747     1 
  745   755     1 
  747   748     1 
  747   749     1 
  747   753     1 
  749   750     1 
  749   751     1 
  749   752     1 
  753   754     1 
  755   756     1 
  755   757     1 
  757   758     1 
  757   759     1 
  759   760     1 
  759   761     1 
  759   771     1 
  761   762     1 
  761   763     1 
  761   767     1 
  763   764     1 
  763   765     1 
  763   766     1 
  767   768     1 
  767   769     1 
  767   770     1 
  771   772     1 
  771   773     1 
  773   774     1 
  773   775     1 
  775   776     1 
  775   777     1 
  775   781     1 
  777   778     1 
  777   779     1 
  777   780     1 
  781   782     1 
  781   783     1 
  783   784     1 
  783   785     1 
  785   786     1 
  785   787     1 
  785   797     1 
  787   788     1 
  787   789     1 
  787   793     1 
  789   790     1 
  789   791     1 
  789   792     1 
  793   794     1 
  793   795     1 
  793   796     1 
  797   798     1 
  797   799     1 
  799   800     1 
  799   801     1 
  801   802     1 
  801   803     1 
  801   819     1 
  803   804     1 
  803   805     1 
  803   806     1 
  806   807     1 
  806   808     1 
  806   809     1 
  809   810     1 
  809   811     1 
  809   812     1 
  812   813     1 
  812   814     1 
  812   815     1 
  815   816     1 
  815   817     1 
  815   818     1 
  819   820     1 
  819   821     1 
  821   822     1 
  821   823     1 
  823   824     1 
  823   825     1 
  823   836     1 
  825   826     1 
  825   827     1 
  825   828     1 
  828   829     1 
  828   830     1 
  828   831     1 
  831   832     1 
  832   833     1 
  832   834     1 
  832   835     1 
  836   837     1 
  836   838     1 
  838   839     1 
  838   840     1 
  840   841     1 
  840   842     1 
  840   855     1 
  842   843     1 
  842   844     1 
  842   845     1 
  845   846     1 
  845   847     1 
  845   851     1 
  847   848     1 
  847   849     1 
  847   850     1 
  851   852     1 
  851   853     1 
  851   854     1 
  855   856     1 
  855   857     1 
  857   858     1 
  857   859     1 
  859   860     1 
  859   861     1 
  859   877     1 
  861   862     1 
  861   863     1 
  861   864     1 
  864   865     1 
  864   866     1 
  864   867     1 
  867   868     1 
  867   869     1 
  867   870     1 
  870   871     1 
  870   872     1 
  870   873     1 
  873   874     1 
  873   875     1 
  873   876     1 
  877   878     1 
  877   879     1 
  879   880     1 
  879   889     1 
  880   881     1 
  880   882     1 
  880   883     1 
  883   884     1 
  883   885     1 
  883   886     1 
  886   887     1 
  886   888     1 
  886   889     1 
  889   890     1 
  889   891     1 
  891   892     1 
  891   893     1 
  893   894     1 
  893   895     1 
  895   896     1 
  895   897     1 
  895   902     1 
  897   898     1 
  897   899     1 
  897   900     1 
  900   901     1 
  902   903     1 
  902   904     1 
  904   905     1 
  904   906     1 
  906   907     1 
  906   908     1 
  906   912     1 
  908   909     1 
  908   910     1 
  908   911     1 
  912   913     1 
  912   914     1 
  914   915     1 
  914   916     1 
  916   917     1 
  916   918     1 
  916   929     1 
  918   919     1 
  918   920     1 
  918   921     1 
  921   922     1 
  921   927     1 
  922   923     1 
  923   924     1 
  923   925     1 
  925   926     1 
  925   927     1 
  927   928     1 
  929   930     1 
  929   931     1 
  931   932     1 
  931   933     1 
  933   934     1 
  933   935     1 
  933   948     1 
  935   936     1 
  935   937     1 
  935   938     1 
  938   939     1 
  938   940     1 
  938   944     1 
  940   941     1 
  940   942     1 
  940   943     1 
  944   945     1 
  944   946     1 
  944   947     1 
  948   949     1 
  948   950     1 
  950   951     1 
  950   952     1 
  952   953     1 
  952   954     1 
  952   962     1 
  954   955     1 
  954   956     1 
  954   960     1 
  956   957     1 
  956   958     1 
  956   959     1 
  960   961     1 
  962   963     1 
  962   964     1 
  964   965     1 
  964   966     1 
  966   967     1 
  966   968     1 
  966   977     1 
  968   969     1 
  968   970     1 
  968   971     1 
  971   972     1 
  971   973     1 
  971   974     1 
  974   975     1 
  974   976     1 
  977   978     1 
  977   979     1 
  979   980     1 
  979   981     1 
  981   982     1 
  981   983     1 
  981  1001     1 
  983   984     1 
  983   985     1 
  983   986     1 
  986   987     1 
  986   988     1 
  986   989     1 
  989   990     1 
  989   991     1 
  989   992     1 
  992   993     1 
  992   994     1 
  994   995     1 
  994   998     1 
  995   996     1 
  995   997     1 
  998   999     1 
  998  1000     1 
 1001  1002     1 
 1001  1003     1 
 1003  1004     1 
 1003  1005     1 
 1005  1006     1 
 1005  1007     1 
 1005  1016     1 
 1007  1008     1 
 1007  1009     1 
 1007  1010     1 
 1010  1011     1 
 1010  1012     1 
 1010  1013     1 
 1013  1014     1 
 1013  1015     1 
 1016  1017     1 
 1016  1018     1 
 1018  1019     1 
 1018  1020     1 
 1020  1021     1 
 1020  1022     1 
 1020  1026     1 
 1022  1023     1 
 1022  1024     1 
 1022  1025     1 
 1026  1027     1 
 1026  1028     1 
 1028  1029     1 
 1028  1030     1 
 1030  1031     1 
 1030  1032     1 
 1030  1045     1 
 1032  1033     1 
 1032  1034     1 
 1032  1035     1 
 1035  1036     1 
 1035  1037     1 
 1035  1041     1 
 1037  1038     1 
 1037  1039     1 
 1037  1040     1 
 1041  1042     1 
 1041  1043     1 
 1041  1044     1 
 1045  1046     1 
 1045  1047     1 
 1047  1048     1 
 1047  1049     1 
 1049  1050     1 
 1049  1051     1 
 1049  1062     1 
 1051  1052     1 
 1051  1053     1 
 1051  1054     1 
 1054  1055     1 
 1054  1056     1 
 1054  1057     1 
 1057  1058     1 
 1058  1059     1 
 1058  1060     1 
 1058  1061     1 
 1062  1063     1 
 1062  1064     1 
 1064  1065     1 
 1064  1066     1 
 1066  1067     1 
 1066  1068     1 
 1066  1073     1 
 1068  1069     1 
 1068  1070     1 
 1068  1071     1 
 1071  1072     1 
 1073  1074     1 
 1073  1075     1 
 1075  1076     1 
 1075  1077     1 
 1077  1078     1 
 1077  1079     1 
 1077  1088     1 
 1079  1080     1 
 1079  1081     1 
 1079  1082     1 
 1082  1083     1 
 1082  1084     1 
 1082  1085     1 
 1085  1086     1 
 1085  1087     1 
 1088  1089     1 
 1088  1090     1 
 1090  1091     1 
 1090  1092     1 
 1092  1093     1 
 1092  1094     1 
 1092  1107     1 
 1094  1095     1 
 1094  1096     1 
 1094  1097     1 
 1097  1098     1 
 1097  1099     1 
 1097  1103     1 
 1099  1100     1 
 1099  1101     1 
 1099  1102     1 
 1103  1104     1 
 1103  1105     1 
 1103  1106     1 
 1107  1108     1 
 1107  1109     1 
 1109  1110     1 
 1109  1111     1 
 1111  1112     1 
 1111  1113     1 
 1111  1129     1 
 1113  1114     1 
 1113  1115     1 
 1113  1116     1 
 1116  1117     1 
 1116  1118     1 
 1116  1119     1 
 1119  1120     1 
 1119  1121     1 
 1119  1122     1 
 1122  1123     1 
 1122  1124     1 
 1122  1125     1 
 1125  1126     1 
 1125  1127     1 
 1125  1128     1 
 1129  1130     1 
 1129  1131     1 
 1131  1132     1 
 1131  1133     1 
 1133  1134     1 
 1133  1135     1 
 1133  1145     1 
 1135  1136     1 
 1135  1137     1 
 1135  1141     1 
 1137  1138     1 
 1137  1139     1 
 1137  1140     1 
 1141  1142     1 
 1141  1143     1 
 1141  1144     1 
 1145  1146     1 
 1145  1147     1 
 1147  1148     1 
 1147  1149     1 
 1149  1150     1 
 1149  1151     1 
 1149  1164     1 
 1151  1152     1 
 1151  1153     1 
 1151  1154     1 
 1154  1155     1 
 1154  1156     1 
 1154  1160     1 
 1156  1157     1 
 1156  1158     1 
 1156  1159     1 
 1160  1161     1 
 1160  1162     1 
 1160  1163     1 
 1164  1165     1 
 1164  1166     1 
 1166  1167     1 
 1166  1168     1 
 1168  1169     1 
 1168  1170     1 
 1168  1175     1 
 1170  1171     1 
 1170  1172     1 
 1170  1173     1 
 1173  1174     1 
 1175  1176     1 
 1175  1177     1 
 1177  1178     1 
 1177  1179     1 
 1179  1180     1 
 1179  1181     1 
 1179  1196     1 
 1181  1182     1 
 1181  1183     1 
 1181  1184     1 
 1184  1185     1 
 1184  1194     1 
 1185  1186     1 
 1185  1187     1 
 1187  1188     1 
 1187  1189     1 
 1189  1190     1 
 1189  1192     1 
 1190  1191     1 
 1192  1193     1 
 1192  1194     1 
 1194  1195     1 
 1196  1197     1 
 1196  1198     1 
 1198  1199     1 
 1198  1200     1 
 1200  1201     1 
 1200  1202     1 
 1200  1215     1 
 1202  1203     1 
 1202  1204     1 
 1202  1205     1 
 1205  1206     1 
 1205  1207     1 
 1205  1211     1 
 1207  1208     1 
 1207  1209     1 
 1207  1210     1 
 1211  1212     1 
 1211  1213     1 
 1211  1214     1 
 1215  1216     1 
 1215  1217     1 
 1217  1218     1 
 1217  1219     1 
 1219  1220     1 
 1219  1221     1 
 1219  1222     1 
 1222  1223     1 
 1222  1224     1 
 1224  1225     1 
 1224  1226     1 
 1226  1227     1 
 1226  1228     1 
 1226  1236     1 
 1228  1229     1 
 1228  1230     1 
 1228  1231     1 
 1231  1232     1 
 1231  1233     1 
 1233  1234     1 
 1233  1235     1 
 1236  1237     1 
 1236  1238     1 
 1238  1239     1 
 1238  1240     1 
 1240  1241     1 
 1240  1242     1 
 1240  1253     1 
 1242  1243     1 
 1242  1244     1 
 1242  1245     1 
 1245  1246     1 
 1245  1251     1 
 1246  1247     1 
 1247  1248     1 
 1247  1249     1 
 1249  1250     1 
 1249  1251     1 
 1251  1252     1 
 1253  1254     1 
 1253  1255     1 
 1255  1256     1 
 1255  1257     1 
 1257  1258     1 
 1257  1259     1 
 1257  1270     1 
 1259  1260     1 
 1259  1261     1 
 1259  1262     1 
 1262  1263     1 
 1262  1264     1 
 1262  1265     1 
 1265  1266     1 
 1266  1267     1 
 1266  1268     1 
 1266  1269     1 
 1270  1271     1 
 1270  1272     1 
 1272  1273     1 
 1272  1274     1 
 1274  1275     1 
 1274  1276     1 
 1274  1284     1 
 1276  1277     1 
 1276  1278     1 
 1276  1279     1 
 1279  1280     1 
 1279  1281     1 
 1281  1282     1 
 1281  1283     1 
 1284  1285     1 
 1284  1286     1 
 1286  1287     1 
 1286  1288     1 
 1288  1289     1 
 1288  1290     1 
 1288  1303     1 
 1290  1291     1 
 1290  1292     1 
 1290  1296     1 
 1292  1293     1 
 1292  1294     1 
 1292  1295     1 
 1296  1297     1 
 1296  1298     1 
 1296  1299     1 
 1299  1300     1 
 1299  1301     1 
 1299  1302     1 
 1303  1304     1 
 1303  1305     1 
 1305  1306     1 
 1305  1307     1 
 1307  1308     1 
 1307  1309     1 
 1307  1319     1 
 1309  1310     1 
 1309  1311     1 
 1309  1315     1 
 1311  1312     1 
 1311  1313     1 
 1311  1314     1 
 1315  1316     1 
 1315  1317     1 
 1315  1318     1 
 1319  1320     1 
 1319  1321     1 
 1321  1322     1 
 1321  1323     1 
 1323  1324     1 
 1323  1325     1 
 1323  1333     1 
 1325  1326     1 
 1325  1327     1 
 1325  1328     1 
 1328  1329     1 
 1328  1330     1 
 1330  1331     1 
 1330  1332     1 
 1333  1334     1 
 1333  1335     1 
 1335  1336     1 
 1335  1337     1 
 1337  1338     1 
 1337  1339     1 
 1337  1352     1 
 1339  1340     1 
 1339  1341     1 
 1339  1342     1 
 1342  1343     1 
 1342  1344     1 
 1342  1348     1 
 1344  1345     1 
 1344  1346     1 
 1344  1347     1 
 1348  1349     1 
 1348  1350     1 
 1348  1351     1 
 1352  1353     1 
 1352  1354     1 
 1354  1355     1 
 1354  1356     1 
 1356  1357     1 
 1356  1358     1 
 1356  1371     1 
 1358  1359     1 
 1358  1360     1 
 1358  1361     1 
 1361  1362     1 
 1361  1363     1 
 1361  1367     1 
 1363  1364     1 
 1363  1365     1 
 1363  1366     1 
 1367  1368     1 
 1367  1369     1 
 1367  1370     1 
 1371  1372     1 
 1371  1373     1 
 1373  1374     1 
 1373  1375     1 
 1375  1376     1 
 1375  1377     1 
 1375  1378     1 
 1378  1379     1 
 1378  1380     1 
 1380  1381     1 
 1380  1382     1 
 1382  1383     1 
 1382  1384     1 
 1382  1388     1 
 1384  1385     1 
 1384  1386     1 
 1384  1387     1 
 1388  1389     1 
 1388  1390     1 
 1390  1391     1 
 1390  1392     1 
 1392  1393     1 
 1392  1394     1 
 1392  1399     1 
 1394  1395     1 
 1394  1396     1 
 1394  1397     1 
 1397  1398     1 
 1399  1400     1 
 1399  1401     1 
 1401  1402     1 
 1401  1403     1 
 1403  1404     1 
 1403  1405     1 
 1403  1413     1 
 1405  1406     1 
 1405  1407     1 
 1405  1411     1 
 1407  1408     1 
 1407  1409     1 
 1407  1410     1 
 1411  1412     1 
 1413  1414     1 
 1413  1415     1 
 1415  1416     1 
 1415  1417     1 
 1417  1418     1 
 1417  1419     1 
 1417  1432     1 
 1419  1420     1 
 1419  1421     1 
 1419  1425     1 
 1421  1422     1 
 1421  1423     1 
 1421  1424     1 
 1425  1426     1 
 1425  1427     1 
 1425  1428     1 
 1428  1429     1 
 1428  1430     1 
 1428  1431     1 
 1432  1433     1 
 1432  1434     1 
 1434  1435     1 
 1434  1436     1 
 1436  1437     1 
 1436  1438     1 
 1436  1439     1 
 1439  1440     1 
 1439  1441     1 
 1441  1442     1 
 1441  1443     1 
 1443  1444     1 
 1443  1445     1 
 1443  1446     1 
 1446  1447     1 
 1446  1448     1 
 1448  1449     1 
 1448  1458     1 
 1449  1450     1 
 1449  1451     1 
 1449  1452     1 
 1452  1453     1 
 1452  1454     1 
 1452  1455     1 
 1455  1456     1 
 1455  1457     1 
 1455  1458     1 
 1458  1459     1 
 1458  1460     1 
 1460  1461     1 
 1460  1462     1 
 1462  1463     1 
 1462  1464     1 
 1464  1465     1 
 1464  1466     1 
 1464  1474     1 
 1466  1467     1 
 1466  1468     1 
 1466  1472     1 
 1468  1469     1 
 1468  1470     1 
 1468  1471     1 
 1472  1473     1 
 1474  1475     1 
 1474  1476     1 
 1476  1477     1 
 1476  1478     1 
 1478  1479     1 
 1478  1480     1 
 1478  1493     1 
 1480  1481     1 
 1480  1482     1 
 1480  1483     1 
 1483  1484     1 
 1483  1485     1 
 1483  1489     1 
 1485  1486     1 
 1485  1487     1 
 1485  1488     1 
 1489  1490     1 
 1489  1491     1 
 1489  1492     1 
 1493  1494     1 
 1493  1495     1 
 1495  1496     1 
 1495  1497     1 
 1497  1498     1 
 1497  1499     1 
 1497  1509     1 
 1499  1500     1 
 1499  1501     1 
 1499  1505     1 
 1501  1502     1 
 1501  1503     1 
 1501  1504     1 
 1505  1506     1 
 1505  1507     1 
 1505  1508     1 
 1509  1510     1 
 1509  1511     1 
 1511  1512     1 
 1511  1513     1 
 1513  1514     1 
 1513  1515     1 
 1513  1528     1 
 1515  1516     1 
 1515  1517     1 
 1515  1521     1 
 1517  1518     1 
 1517  1519     1 
 1517  1520     1 
 1521  1522     1 
 1521  1523     1 
 1521  1524     1 
 1524  1525     1 
 1524  1526     1 
 1524  1527     1 
 1528  1529     1 
 1528  1530     1 
 1530  1531     1 
 1530  1532     1 
 1532  1533     1 
 1532  1534     1 
 1532  1542     1 
 1534  1535     1 
 1534  1536     1 
 1534  1540     1 
 1536  1537     1 
 1536  1538     1 
 1536  1539     1 
 1540  1541     1 
 1542  1543     1 
 1542  1544     1 
 1544  1545     1 
 1544  1546     1 
 1546  1547     1 
 1546  1548     1 
 1546  1557     1 
 1548  1549     1 
 1548  1550     1 
 1548  1551     1 
 1551  1552     1 
 1551  1553     1 
 1551  1554     1 
 1554  1555     1 
 1554  1556     1 
 1557  1558     1 
 1557  1559     1 
 1559  1560     1 
 1559  1561     1 
 1561  1562     1 
 1561  1563     1 
 1561  1578     1 
 1563  1564     1 
 1563  1565     1 
 1563  1566     1 
 1566  1567     1 
 1566  1576     1 
 1567  1568     1 
 1567  1569     1 
 1569  1570     1 
 1569  1571     1 
 1571  1572     1 
 1571  1574     1 
 1572  1573     1 
 1574  1575     1 
 1574  1576     1 
 1576  1577     1 
 1578  1579     1 
 1578  1580     1 
 1580  1581     1 
 1580  1582     1 
 1582  1583     1 
 1582  1584     1 
 1582  1589     1 
 1584  1585     1 
 1584  1586     1 
 1584  1587     1 
 1587  1588     1 
 1589  1590     1 
 1589  1591     1 
 1591  1592     1 
 1591  1593     1 
 1593  1594     1 
 1593  1595     1 
 1593  1600     1 
 1595  1596     1 
 1595  1597     1 
 1595  1598     1 
 1598  1599     1 
 1600  1601     1 
 1600  1602     1 
 1602  1603     1 
 1602  1604     1 
 1604  1605     1 
 1604  1606     1 
 1604  1621     1 
 1606  1607     1 
 1606  1608     1 
 1606  1609     1 
 1609  1610     1 
 1609  1619     1 
 1610  1611     1 
 1610  1612     1 
 1612  1613     1 
 1612  1614     1 
 1614  1615     1 
 1614  1617     1 
 1615  1616     1 
 1617  1618     1 
 1617  1619     1 
 1619  1620     1 
 1621  1622     1 
 1621  1623     1 
 1623  1624     1 
 1623  1625     1 
 1625  1626     1 
 1625  1627     1 
 1625  1628     1 
 1628  1629     1 
 1628  1630     1 
 1630  1631     1 
 1630  1632     1 
 1632  1633     1 
 1632  1634     1 
 1632  1640     1 
 1634  1635     1 
 1634  1636     1 
 1634  1637     1 
 1637  1638     1 
 1637  1639     1 
 1640  1641     1 
 1640  1642     1 
 1642  1643     1 
 1642  1644     1 
 1644  1645     1 
 1644  1646     1 
 1644  1659     1 
 1646  1647     1 
 1646  1648     1 
 1646  1649     1 
 1649  1650     1 
 1649  1651     1 
 1649  1655     1 
 1651  1652     1 
 1651  1653     1 
 1651  1654     1 
 1655  1656     1 
 1655  1657     1 
 1655  1658     1 
 1659  1660     1 
 1659  1661     1 
 1661  1662     1 
 1661  1663     1 
 1663  1664     1 
 1663  1665     1 
 1663  1678     1 
 1665  1666     1 
 1665  1667     1 
 1665  1668     1 
 1668  1669     1 
 1668  1670     1 
 1668  1674     1 
 1670  1671     1 
 1670  1672     1 
 1670  1673     1 
 1674  1675     1 
 1674  1676     1 
 1674  1677     1 
 1678  1679     1 
 1678  1680     1 
 1680  1681     1 
 1680  1682     1 
 1682  1683     1 
 1682  1684     1 
 1682  1692     1 
 1684  1685     1 
 1684  1686     1 
 1684  1687     1 
 1687  1688     1 
 1687  1689     1 
 1689  1690     1 
 1689  1691     1 
 1692  1693     1 
 1692  1694     1 
 1694  1695     1 
 1694  1696     1 
 1696  1697     1 
 1696  1698     1 
 1696  1712     1 
 1698  1699     1 
 1698  1700     1 
 1698  1701     1 
 1701  1702     1 
 1701  1710     1 
 1702  1703     1 
 1702  1704     1 
 1704  1705     1 
 1704  1706     1 
 1706  1707     1 
 1706  1708     1 
 1708  1709     1 
 1708  1710     1 
 1710  1711     1 
 1712  1713     1 
 1712  1714     1 
 1714  1715     1 
 1714  1716     1 
 1716  1717     1 
 1716  1718     1 
 1716  1731     1 
 1718  1719     1 
 1718  1720     1 
 1718  1721     1 
 1721  1722     1 
 1721  1723     1 
 1721  1727     1 
 1723  1724     1 
 1723  1725     1 
 1723  1726     1 
 1727  1728     1 
 1727  1729     1 
 1727  1730     1 
 1731  1732     1 
 1731  1733     1 
 1733  1734     1 
 1733  1735     1 
 1735  1736     1 
 1735  1737     1 
 1735  1755     1 
 1737  1738     1 
 1737  1739     1 
 1737  1740     1 
 1740  1741     1 
 1740  1742     1 
 1740  1743     1 
 1743  1744     1 
 1743  1745     1 
 1743  1746     1 
 1746  1747     1 
 1746  1748     1 
 1748  1749     1 
 1748  1752     1 
 1749  1750     1 
 1749  1751     1 
 1752  1753     1 
 1752  1754     1 
 1755  1756     1 
 1755  1757     1 
 1757  1758     1 
 1757  1759     1 
 1759  1760     1 
 1759  1761     1 
 1759  1779     1 
 1761  1762     1 
 1761  1763     1 
 1761  1764     1 
 1764  1765     1 
 1764  1766     1 
 1764  1767     1 
 1767  1768     1 
 1767  1769     1 
 1767  1770     1 
 1770  1771     1 
 1770  1772     1 
 1772  1773     1 
 1772  1776     1 
 1773  1774     1 
 1773  1775     1 
 1776  1777     1 
 1776  1778     1 
 1779  1780     1 
 1779  1781     1 
 1781  1782     1 
 1781  1783     1 
 1783  1784     1 
 1783  1785     1 
 1783  1801     1 
 1785  1786     1 
 1785  1787     1 
 1785  1788     1 
 1788  1789     1 
 1788  1790     1 
 1788  1791     1 
 1791  1792     1 
 1791  1793     1 
 1791  1794     1 
 1794  1795     1 
 1794  1796     1 
 1794  1797     1 
 1797  1798     1 
 1797  1799     1 
 1797  1800     1 
 1801  1802     1 
 1801  1803     1 
 1803  1804     1 
 1803  1805     1 
 1805  1806     1 
 1805  1807     1 
 1805  1825     1 
 1807  1808     1 
 1807  1809     1 
 1807  1810     1 
 1810  1811     1 
 1810  1812     1 
 1810  1813     1 
 1813  1814     1 
 1813  1815     1 
 1813  1816     1 
 1816  1817     1 
 1816  1818     1 
 1818  1819     1 
 1818  1822     1 
 1819  1820     1 
 1819  1821     1 
 1822  1823     1 
 1822  1824     1 
 1825  1826     1 
 1825  1827     1 
 1827  1828     1 
 1827  1829     1 
 1829  1830     1 
 1829  1831     1 
 1829  1837     1 
 1831  1832     1 
 1831  1833     1 
 1831  1834     1 
 1834  1835     1 
 1834  1836     1 
 1837  1838     1 
 1837  1839     1 
 1839  1840     1 
 1839  1841     1 
 1841  1842     1 
 1841  1843     1 
 1841  1848     1 
 1843  1844     1 
 1843  1845     1 
 1843  1846     1 
 1846  1847     1 
 1848  1849     1 
 1848  1850     1 
 1850  1851     1 
 1850  1852     1 
 1852  1853     1 
 1852  1854     1 
 1852  1868     1 
 1854  1855     1 
 1854  1856     1 
 1854  1857     1 
 1857  1858     1 
 1857  1866     1 
 1858  1859     1 
 1858  1860     1 
 1860  1861     1 
 1860  1862     1 
 1862  1863     1 
 1862  1864     1 
 1864  1865     1 
 1864  1866     1 
 1866  1867     1 
 1868  1869     1 
 1868  1870     1 
 1870  1871     1 
 1870  1872     1 
 1872  1873     1 
 1872  1874     1 
 1872  1887     1 
 1874  1875     1 
 1874  1876     1 
 1874  1880     1 
 1876  1877     1 
 1876  1878     1 
 1876  1879     1 
 1880  1881     1 
 1880  1882     1 
 1880  1883     1 
 1883  1884     1 
 1883  1885     1 
 1883  1886     1 
 1887  1888     1 
 1887  1889     1 
 1889  1890     1 
 1889  1891     1 
 1891  1892     1 
 1891  1893     1 
 1891  1898     1 
 1893  1894     1 
 1893  1895     1 
 1893  1896     1 
 1896  1897     1 
 1898  1899     1 
 1898  1900     1 
 1900  1901     1 
 1900  1902     1 
 1902  1903     1 
 1902  1904     1 
 1902  1909     1 
 1904  1905     1 
 1904  1906     1 
 1904  1907     1 
 1907  1908     1 
 1909  1910     1 
 1909  1911     1 
 1911  1912     1 
 1911  1913     1 
 1913  1914     1 
 1913  1915     1 
 1913  1931     1 
 1915  1916     1 
 1915  1917     1 
 1915  1918     1 
 1918  1919     1 
 1918  1920     1 
 1918  1921     1 
 1921  1922     1 
 1921  1923     1 
 1921  1924     1 
 1924  1925     1 
 1924  1926     1 
 1924  1927     1 
 1927  1928     1 
 1927  1929     1 
 1927  1930     1 
 1931  1932     1 
 1931  1933     1 
 1933  1934     1 
 1933  1935     1 
 1935  1936     1 
 1935  1937     1 
 1935  1941     1 
 1937  1938     1 
 1937  1939     1 
 1937  1940     1 
 1941  1942     1 
 1941  1943     1 
 1943  1944     1 
 1943  1945     1 
 1945  1946     1 
 1945  1947     1 
 1945  1960     1 
 1947  1948     1 
 1947  1949     1 
 1947  1950     1 
 1950  1951     1 
 1950  1952     1 
 1950  1956     1 
 1952  1953     1 
 1952  1954     1 
 1952  1955     1 
 1956  1957     1 
 1956  1958     1 
 1956  1959     1 
 1960  1961     1 
 1960  1962     1 
 1962  1963     1 
 1962  1964     1 
 1964  1965     1 
 1964  1966     1 
 1964  1972     1 
 1966  1967     1 
 1966  1968     1 
 1966  1969     1 
 1969  1970     1 
 1969  1971     1 
 1972  1973     1 
 1972  1974     1 
 1974  1975     1 
 1974  1976     1 
 1976  1977     1 
 1976  1978     1 
 1976  1991     1 
 1978  1979     1 
 1978  1980     1 
 1978  1981     1 
 1981  1982     1 
 1981  1983     1 
 1981  1987     1 
 1983  1984     1 
 1983  1985     1 
 1983  1986     1 
 1987  1988     1 
 1987  1989     1 
 1987  1990     1 
 1991  1992     1 
 1991  1993     1 
 1993  1994     1 
 1993  1995     1 
 1995  1996     1 
 1995  1997     1 
 1995  2006     1 
 1997  1998     1 
 1997  1999     1 
 1997  2000     1 
 2000  2001     1 
 2000  2002     1 
 2000  2003     1 
 2003  2004     1 
 2003  2005     1 
 2006  2007     1 
 2006  2008     1 
 2008  2009     1 
 2008  2010     1 
 2010  2011     1 
 2010  2012     1 
 2010  2018     1 
 2012  2013     1 
 2012  2014     1 
 2012  2015     1 
 2015  2016     1 
 2015  2017     1 
 2018  2019     1 
 2018  2020     1 
 2020  2021     1 
 2020  2022     1 
 2022  2023     1 
 2022  2024     1 
 2022  2037     1 
 2024  2025     1 
 2024  2026     1 
 2024  2027     1 
 2027  2028     1 
 2027  2029     1 
 2027  2033     1 
 2029  2030     1 
 2029  2031     1 
 2029  2032     1 
 2033  2034     1 
 2033  2035     1 
 2033  2036     1 
 2037  2038     1 
 2037  2039     1 
 2039  2040     1 
 2039  2041     1 
 2041  2042     1 
 2041  2043     1 
 2041  2056     1 
 2043  2044     1 
 2043  2045     1 
 2043  2046     1 
 2046  2047     1 
 2046  2048     1 
 2046  2052     1 
 2048  2049     1 
 2048  2050     1 
 2048  2051     1 
 2052  2053     1 
 2052  2054     1 
 2052  2055     1 
 2056  2057     1 
 2056  2058     1 
 2058  2059     1 
 2058  2060     1 
 2060  2061     1 
 2060  2062     1 
 2060  2067     1 
 2062  2063     1 
 2062  2064     1 
 2062  2065     1 
 2065  2066     1 
 2067  2068     1 
 2067  2069     1 
 2069  2070     1 
 2069  2071     1 
 2071  2072     1 
 2071  2073     1 
 2071  2087     1 
 2073  2074     1 
 2073  2075     1 
 2073  2076     1 
 2076  2077     1 
 2076  2085     1 
 2077  2078     1 
 2077  2079     1 
 2079  2080     1 
 2079  2081     1 
 2081  2082     1 
 2081  2083     1 
 2083  2084     1 
 2083  2085     1 
 2085  2086     1 
 2087  2088     1 
 2087  2089     1 
 2089  2090     1 
 2089  2091     1 
 2091  2092     1 
 2091  2093     1 
 2091  2098     1 
 2093  2094     1 
 2093  2095     1 
 2093  2096     1 
 2096  2097     1 
 2098  2099     1 
 2098  2100     1 
 2100  2101     1 
 2100  2102     1 
 2102  2103     1 
 2102  2104     1 
 2102  2119     1 
 2104  2105     1 
 2104  2106     1 
 2104  2107     1 
 2107  2108     1 
 2107  2117     1 
 2108  2109     1 
 2108  2110     1 
 2110  2111     1 
 2110  2112     1 
 2112  2113     1 
 2112  2115     1 
 2113  2114     1 
 2115  2116     1 
 2115  2117     1 
 2117  2118     1 
 2119  2120     1 
 2119  2121     1 
 2121  2122     1 
 2121  2123     1 
 2123  2124     1 
 2123  2125     1 
 2123  2136     1 
 2125  2126     1 
 2125  2127     1 
 2125  2128     1 
 2128  2129     1 
 2128  2130     1 
 2128  2131     1 
 2131  2132     1 
 2131  2133     1 
 2133  2134     1 
 2133  2135     1 
 2136  2137     1 
 2136  2138     1 
 2138  2139     1 
 2138  2140     1 
 2140  2141     1 
 2140  2142     1 
 2140  2152     1 
 2142  2143     1 
 2142  2144     1 
 2142  2148     1 
 2144  2145     1 
 2144  2146     1 
 2144  2147     1 
 2148  2149     1 
 2148  2150     1 
 2148  2151     1 
 2152  2153     1 
 2152  2154     1 
 2154  2155     1 
 2154  2156     1 
 2156  2157     1 
 2156  2158     1 
 2156  2162     1 
 2158  2159     1 
 2158  2160     1 
 2158  2161     1 
 2162  2163     1 
 2162  2164     1 
 2164  2165     1 
 2164  2166     1 
 2166  2167     1 
 2166  2168     1 
 2166  2184     1 
 2168  2169     1 
 2168  2170     1 
 2168  2171     1 
 2171  2172     1 
 2171  2173     1 
 2171  2174     1 
 2174  2175     1 
 2174  2176     1 
 2174  2177     1 
 2177  2178     1 
 2177  2179     1 
 2177  2180     1 
 2180  2181     1 
 2180  2182     1 
 2180  2183     1 
 2184  2185     1 
 2184  2186     1 
 2186  2187     1 
 2186  2188     1 
 2188  2189     1 
 2188  2190     1 
 2188  2191     1 
 2191  2192     1 
 2191  2193     1 
 2193  2194     1 
 2193  2195     1 
 2195  2196     1 
 2195  2197     1 
 2195  2208     1 
 2197  2198     1 
 2197  2199     1 
 2197  2200     1 
 2200  2201     1 
 2200  2202     1 
 2200  2203     1 
 2203  2204     1 
 2204  2205     1 
 2204  2206     1 
 2204  2207     1 
 2208  2209     1 
 2208  2210     1 
 2210  2211     1 
 2210  2212     1 
 2212  2213     1 
 2212  2214     1 
 2212  2218     1 
 2214  2215     1 
 2214  2216     1 
 2214  2217     1 
 2218  2219     1 
 2218  2220     1 
 2220  2221     1 
 2220  2222     1 
 2222  2223     1 
 2222  2224     1 
 2222  2238     1 
 2224  2225     1 
 2224  2226     1 
 2224  2227     1 
 2227  2228     1 
 2227  2236     1 
 2228  2229     1 
 2228  2230     1 
 2230  2231     1 
 2230  2232     1 
 2232  2233     1 
 2232  2234     1 
 2234  2235     1 
 2234  2236     1 
 2236  2237     1 
 2238  2239     1 
 2238  2240     1 
 2240  2241     1 
 2240  2242     1 
 2242  2243     1 
 2242  2244     1 
 2242  2257     1 
 2244  2245     1 
 2244  2246     1 
 2244  2247     1 
 2247  2248     1 
 2247  2249     1 
 2247  2253     1 
 2249  2250     1 
 2249  2251     1 
 2249  2252     1 
 2253  2254     1 
 2253  2255     1 
 2253  2256     1 
 2257  2258     1 
 2257  2259     1 
 2259  2260     1 
 2259  2261     1 
 2261  2262     1 
 2261  2263     1 
 2261  2267     1 
 2263  2264     1 
 2263  2265     1 
 2263  2266     1 
 2267  2268     1 
 2267  2269     1 
 2269  2270     1 
 2269  2271     1 
 2271  2272     1 
 2271  2273     1 
 2271  2278     1 
 2273  2274     1 
 2273  2275     1 
 2273  2276     1 
 2276  2277     1 
 2278  2279     1 
 2278  2280     1 
 2280  2281     1 
 2280  2282     1 
 2282  2283     1 
 2282  2284     1 
 2282  2300     1 
 2284  2285     1 
 2284  2286     1 
 2284  2287     1 
 2287  2288     1 
 2287  2289     1 
 2287  2290     1 
 2290  2291     1 
 2290  2292     1 
 2290  2293     1 
 2293  2294     1 
 2293  2295     1 
 2293  2296     1 
 2296  2297     1 
 2296  2298     1 
 2296  2299     1 
 2300  2301     1 
 2300  2302     1 
 2302  2303     1 
 2302  2304     1 
 2304  2305     1 
 2304  2306     1 
 2304  2314     1 
 2306  2307     1 
 2306  2308     1 
 2306  2309     1 
 2309  2310     1 
 2309  2311     1 
 2311  2312     1 
 2311  2313     1 
 2314  2315     1 
 2314  2316     1 
 2316  2317     1 
 2316  2318     1 
 2318  2319     1 
 2318  2320     1 
 2318  2325     1 
 2320  2321     1 
 2320  2322     1 
 2320  2323     1 
 2323  2324     1 
 2325  2326     1 
 2325  2327     1 
 2327  2328     1 
 2327  2329     1 
 2329  2330     1 
 2329  2331     1 
 2329  2344     1 
 2331  2332     1 
 2331  2333     1 
 2331  2337     1 
 2333  2334     1 
 2333  2335     1 
 2333  2336     1 
 2337  2338     1 
 2337  2339     1 
 2337  2340     1 
 2340  2341     1 
 2340  2342     1 
 2340  2343     1 
 2344  2345     1 
 2344  2346     1 
 2346  2347     1 
 2346  2348     1 
 2348  2349     1 
 2348  2350     1 
 2348  2361     1 
 2350  2351     1 
 2350  2352     1 
 2350  2353     1 
 2353  2354     1 
 2353  2359     1 
 2354  2355     1 
 2355  2356     1 
 2355  2357     1 
 2357  2358     1 
 2357  2359     1 
 2359  2360     1 
 2361  2362     1 
 2361  2363     1 
 2363  2364     1 
 2363  2365     1 
 2365  2366     1 
 2365  2367     1 
 2365  2385     1 
 2367  2368     1 
 2367  2369     1 
 2367  2370     1 
 2370  2371     1 
 2370  2372     1 
 2370  2373     1 
 2373  2374     1 
 2373  2375     1 
 2373  2376     1 
 2376  2377     1 
 2376  2378     1 
 2378  2379     1 
 2378  2382     1 
 2379  2380     1 
 2379  2381     1 
 2382  2383     1 
 2382  2384     1 
 2385  2386     1 
 2385  2387     1 
 2387  2388     1 
 2387  2389     1 
 2389  2390     1 
 2389  2391     1 
 2389  2397     1 
 2391  2392     1 
 2391  2393     1 
 2391  2394     1 
 2394  2395     1 
 2394  2396     1 
 2397  2398     1 
 2397  2399     1 
 2399  2400     1 
 2399  2401     1 
 2401  2402     1 
 2401  2403     1 
 2401  2416     1 
 2403  2404     1 
 2403  2405     1 
 2403  2406     1 
 2406  2407     1 
 2406  2408     1 
 2406  2412     1 
 2408  2409     1 
 2408  2410     1 
 2408  2411     1 
 2412  2413     1 
 2412  2414     1 
 2412  2415     1 
 2416  2417     1 
 2416  2418     1 
 2418  2419     1 
 2418  2420     1 
 2420  2421     1 
 2420  2422     1 
 2420  2426     1 
 2422  2423     1 
 2422  2424     1 
 2422  2425     1 
 2426  2427     1 
 2426  2428     1 
 2428  2429     1 
 2428  2430     1 
 2430  2431     1 
 2430  2432     1 
 2430  2436     1 
 2432  2433     1 
 2432  2434     1 
 2432  2435     1 
 2436  2437     1 
 2436  2438     1 
 2438  2439     1 
 2438  2440     1 
 2440  2441     1 
 2440  2442     1 
 2440  2460     1 
 2442  2443     1 
 2442  2444     1 
 2442  2445     1 
 2445  2446     1 
 2445  2447     1 
 2445  2448     1 
 2448  2449     1 
 2448  2450     1 
 2448  2451     1 
 2451  2452     1 
 2451  2453     1 
 2453  2454     1 
 2453  2457     1 
 2454  2455     1 
 2454  2456     1 
 2457  2458     1 
 2457  2459     1 
 2460  2461     1 
 2460  2462     1 
 2462  2463     1 
 2462  2464     1 
 2464  2465     1 
 2464  2466     1 
 2464  2474     1 
 2466  2467     1 
 2466  2468     1 
 2466  2469     1 
 2469  2470     1 
 2469  2471     1 
 2471  2472     1 
 2471  2473     1 
 2474  2475     1 
 2474  2476     1 
 2476  2477     1 
 2476  2478     1 
 2478  2479     1 
 2478  2480     1 
 2478  2493     1 
 2480  2481     1 
 2480  2482     1 
 2480  2486     1 
 2482  2483     1 
 2482  2484     1 
 2482  2485     1 
 2486  2487     1 
 2486  2488     1 
 2486  2489     1 
 2489  2490     1 
 2489  2491     1 
 2489  2492     1 
 2493  2494     1 
 2493  2495     1 
 2495  2496     1 
 2495  2497     1 
 2497  2498     1 
 2497  2499     1 
 2497  2512     1 
 2499  2500     1 
 2499  2501     1 
 2499  2502     1 
 2502  2503     1 
 2502  2504     1 
 2502  2508     1 
 2504  2505     1 
 2504  2506     1 
 2504  2507     1 
 2508  2509     1 
 2508  2510     1 
 2508  2511     1 
 2512  2513     1 
 2512  2514     1 
 2514  2515     1 
 2514  2516     1 
 2516  2517     1 
 2516  2518     1 
 2516  2531     1 
 2518  2519     1 
 2518  2520     1 
 2518  2521     1 
 2521  2522     1 
 2521  2523     1 
 2521  2527     1 
 2523  2524     1 
 2523  2525     1 
 2523  2526     1 
 2527  2528     1 
 2527  2529     1 
 2527  2530     1 
 2531  2532     1 
 2531  2533     1 
 2533  2534     1 
 2533  2535     1 
 2535  2536     1 
 2535  2537     1 
 2535  2545     1 
 2537  2538     1 
 2537  2539     1 
 2537  2543     1 
 2539  2540     1 
 2539  2541     1 
 2539  2542     1 
 2543  2544     1 
 2545  2546     1 
 2545  2547     1 
 2547  2548     1 
 2547  2549     1 
 2549  2550     1 
 2549  2551     1 
 2549  2562     1 
 2551  2552     1 
 2551  2553     1 
 2551  2554     1 
 2554  2555     1 
 2554  2560     1 
 2555  2556     1 
 2555  2557     1 
 2557  2558     1 
 2557  2559     1 
 2559  2560     1 
 2560  2561     1 
 2562  2563     1 
 2562  2564     1 
 2564  2565     1 
 2564  2566     1 
 2566  2567     1 
 2566  2568     1 
 2566  2569     1 
 2569  2570     1 
 2569  2571     1 
 2571  2572     1 
 2571  2573     1 
 2573  2574     1 
 2573  2575     1 
 2573  2593     1 
 2575  2576     1 
 2575  2577     1 
 2575  2578     1 
 2578  2579     1 
 2578  2580     1 
 2578  2581     1 
 2581  2582     1 
 2581  2583     1 
 2581  2584     1 
 2584  2585     1 
 2584  2586     1 
 2586  2587     1 
 2586  2590     1 
 2587  2588     1 
 2587  2589     1 
 2590  2591     1 
 2590  2592     1 
 2593  2594     1 
 2593  2595     1 
 2595  2596     1 
 2595  2597     1 
 2597  2598     1 
 2597  2599     1 
 2597  2612     1 
 2599  2600     1 
 2599  2601     1 
 2599  2605     1 
 2601  2602     1 
 2601  2603     1 
 2601  2604     1 
 2605  2606     1 
 2605  2607     1 
 2605  2608     1 
 2608  2609     1 
 2608  2610     1 
 2608  2611     1 
 2612  2613     1 
 2612  2614     1 
 2614  2615     1 
 2614  2616     1 
 2616  2617     1 
 2616  2618     1 
 2616  2626     1 
 2618  2619     1 
 2618  2620     1 
 2618  2624     1 
 2620  2621     1 
 2620  2622     1 
 2620  2623     1 
 2624  2625     1 
 2626  2627     1 
 2626  2628     1 
 2628  2629     1 
 2628  2630     1 
 2630  2631     1 
 2630  2632     1 
 2630  2648     1 
 2632  2633     1 
 2632  2634     1 
 2632  2635     1 
 2635  2636     1 
 2635  2637     1 
 2635  2638     1 
 2638  2639     1 
 2638  2640     1 
 2638  2641     1 
 2641  2642     1 
 2641  2643     1 
 2641  2644     1 
 2644  2645     1 
 2644  2646     1 
 2644  2647     1 
 2648  2649     1 
 2648  2650     1 
 2650  2651     1 
 2650  2652     1 
 2652  2653     1 
 2652  2654     1 
 2652  2667     1 
 2654  2655     1 
 2654  2656     1 
 2654  2660     1 
 2656  2657     1 
 2656  2658     1 
 2656  2659     1 
 2660  2661     1 
 2660  2662     1 
 2660  2663     1 
 2663  2664     1 
 2663  2665     1 
 2663  2666     1 
 2667  2668     1 
 2667  2669     1 
 2669  2670     1 
 2669  2671     1 
 2671  2672     1 
 2671  2673     1 
 2671  2678     1 
 2673  2674     1 
 2673  2675     1 
 2673  2676     1 
 2676  2677     1 
 2678  2679     1 
 2678  2680     1 
 2680  2681     1 
 2680  2682     1 
 2682  2683     1 
 2682  2684     1 
 2682  2690     1 
 2684  2685     1 
 2684  2686     1 
 2684  2687     1 
 2687  2688     1 
 2687  2689     1 
 2690  2691     1 
 2690  2692     1 
 2692  2693     1 
 2692  2694     1 
 2694  2695     1 
 2694  2696     1 
 2694  2710     1 
 2696  2697     1 
 2696  2698     1 
 2696  2699     1 
 2699  2700     1 
 2699  2708     1 
 2700  2701     1 
 2700  2702     1 
 2702  2703     1 
 2702  2704     1 
 2704  2705     1 
 2704  2706     1 
 2706  2707     1 
 2706  2708     1 
 2708  2709     1 
 2710  2711     1 
 2710  2712     1 
 2712  2713     1 
 2712  2714     1 
 2714  2715     1 
 2714  2716     1 
 2714  2717     1 
 2717  2718     1 
 2717  2719     1 
 2719  2720     1 
 2719  2721     1 
 2721  2722     1 
 2721  2723     1 
 2721  2736     1 
 2723  2724     1 
 2723  2725     1 
 2723  2726     1 
 2726  2727     1 
 2726  2728     1 
 2726  2732     1 
 2728  2729     1 
 2728  2730     1 
 2728  2731     1 
 2732  2733     1 
 2732  2734     1 
 2732  2735     1 
 2736  2737     1 
 2736  2738     1 
 2738  2739     1 
 2738  2740     1 
 2740  2741     1 
 2740  2742     1 
 2740  2746     1 
 2742  2743     1 
 2742  2744     1 
 2742  2745     1 
 2746  2747     1 
 2746  2748     1 
 2748  2749     1 
 2748  2750     1 
 2750  2751     1 
 2750  2752     1 
 2750  2770     1 
 2752  2753     1 
 2752  2754     1 
 2752  2755     1 
 2755  2756     1 
 2755  2757     1 
 2755  2758     1 
 2758  2759     1 
 2758  2760     1 
 2758  2761     1 
 2761  2762     1 
 2761  2763     1 
 2763  2764     1 
 2763  2767     1 
 2764  2765     1 
 2764  2766     1 
 2767  2768     1 
 2767  2769     1 
 2770  2771     1 
 2770  2772     1 
 2772  2773     1 
 2772  2774     1 
 2774  2775     1 
 2774  2776     1 
 2774  2786     1 
 2776  2777     1 
 2776  2778     1 
 2776  2782     1 
 2778  2779     1 
 2778  2780     1 
 2778  2781     1 
 2782  2783     1 
 2782  2784     1 
 2782  2785     1 
 2786  2787     1 
 2786  2788     1 
 2788  2789     1 
 2788  2790     1 
 2790  2791     1 
 2790  2792     1 
 2790  2805     1 
 2792  2793     1 
 2792  2794     1 
 2792  2798     1 
 2794  2795     1 
 2794  2796     1 
 2794  2797     1 
 2798  2799     1 
 2798  2800     1 
 2798  2801     1 
 2801  2802     1 
 2801  2803     1 
 2801  2804     1 
 2805  2806     1 
 2805  2807     1 
 2807  2808     1 
 2807  2809     1 
 2809  2810     1 
 2809  2811     1 
 2809  2827     1 
 2811  2812     1 
 2811  2813     1 
 2811  2814     1 
 2814  2815     1 
 2814  2816     1 
 2814  2817     1 
 2817  2818     1 
 2817  2819     1 
 2817  2820     1 
 2820  2821     1 
 2820  2822     1 
 2820  2823     1 
 2823  2824     1 
 2823  2825     1 
 2823  2826     1 
 2827  2828     1 
 2827  2829     1 
 2829  2830     1 
 2829  2831     1 
 2831  2832     1 
 2831  2833     1 
 2831  2841     1 
 2833  2834     1 
 2833  2835     1 
 2833  2836     1 
 2836  2837     1 
 2836  2838     1 
 2838  2839     1 
 2838  2840     1 
 2841  2842     1 
 2841  2843     1 
 2843  2844     1 
 2843  2845     1 
 2845  2846     1 
 2845  2847     1 
 2845  2853     1 
 2847  2848     1 
 2847  2849     1 
 2847  2850     1 
 2850  2851     1 
 2850  2852     1 
 2853  2854     1 
 2853  2855     1 
 2855  2856     1 
 2855  2857     1 
 2857  2858     1 
 2857  2859     1 
 2857  2864     1 
 2859  2860     1 
 2859  2861     1 
 2859  2862     1 
 2862  2863     1 
 2864  2865     1 
 2864  2866     1 
 2866  2867     1 
 2866  2868     1 
 2868  2869     1 
 2868  2870     1 
 2868  2878     1 
 2870  2871     1 
 2870  2872     1 
 2870  2873     1 
 2873  2874     1 
 2873  2875     1 
 2875  2876     1 
 2875  2877     1 
 2878  2879     1 
 2878  2880     1 
 2880  2881     1 
 2880  2882     1 
 2882  2883     1 
 2882  2884     1 
 2882  2899     1 
 2884  2885     1 
 2884  2886     1 
 2884  2887     1 
 2887  2888     1 
 2887  2897     1 
 2888  2889     1 
 2888  2890     1 
 2890  2891     1 
 2890  2892     1 
 2892  2893     1 
 2892  2895     1 
 2893  2894     1 
 2895  2896     1 
 2895  2897     1 
 2897  2898     1 
 2899  2900     1 
 2899  2901     1 
 2901  2902     1 
 2901  2903     1 
 2903  2904     1 
 2903  2905     1 
 2903  2915     1 
 2905  2906     1 
 2905  2907     1 
 2905  2911     1 
 2907  2908     1 
 2907  2909     1 
 2907  2910     1 
 2911  2912     1 
 2911  2913     1 
 2911  2914     1 
 2915  2916     1 
 2915  2917     1 
 2917  2918     1 
 2917  2919     1 
 2919  2920     1 
 2919  2921     1 
 2919  2931     1 
 2921  2922     1 
 2921  2923     1 
 2921  2927     1 
 2923  2924     1 
 2923  2925     1 
 2923  2926     1 
 2927  2928     1 
 2927  2929     1 
 2927  2930     1 
 2931  2932     1 
 2931  2933     1 
 2933  2934     1 
 2933  2935     1 
 2935  2936     1 
 2935  2937     1 
 2935  2953     1 
 2937  2938     1 
 2937  2939     1 
 2937  2940     1 
 2940  2941     1 
 2940  2942     1 
 2940  2943     1 
 2943  2944     1 
 2943  2945     1 
 2943  2946     1 
 2946  2947     1 
 2946  2948     1 
 2946  2949     1 
 2949  2950     1 
 2949  2951     1 
 2949  2952     1 
 2953  2954     1 
 2953  2955     1 
 2955  2956     1 
 2955  2957     1 
 2957  2958     1 
 2957  2959     1 
 2957  2960     1 
 2960  2961     1 
 2960  2962     1 
 2962  2963     1 
 2962  2964     1 
 2964  2965     1 
 2964  2966     1 
 2964  2974     1 
 2966  2967     1 
 2966  2968     1 
 2966  2969     1 
 2969  2970     1 
 2969  2971     1 
 2971  2972     1 
 2971  2973     1 
 2974  2975     1 
 2974  2976     1 
 2976  2977     1 
 2976  2978     1 
 2978  2979     1 
 2978  2980     1 
 2978  2984     1 
 2980  2981     1 
 2980  2982     1 
 2980  2983     1 
 2984  2985     1 
 2984  2986     1 
 2986  2987     1 
 2986  2988     1 
 2988  2989     1 
 2988  2990     1 
 2988  3008     1 
 2990  2991     1 
 2990  2992     1 
 2990  2993     1 
 2993  2994     1 
 2993  2995     1 
 2993  2996     1 
 2996  2997     1 
 2996  2998     1 
 2996  2999     1 
 2999  3000     1 
 2999  3001     1 
 3001  3002     1 
 3001  3005     1 
 3002  3003     1 
 3002  3004     1 
 3005  3006     1 
 3005  3007     1 
 3008  3009     1 
 3008  3010     1 
 3010  3011     1 
 3010  3012     1 
 3012  3013     1 
 3012  3014     1 
 3012  3027     1 
 3014  3015     1 
 3014  3016     1 
 3014  3017     1 
 3017  3018     1 
 3017  3019     1 
 3017  3023     1 
 3019  3020     1 
 3019  3021     1 
 3019  3022     1 
 3023  3024     1 
 3023  3025     1 
 3023  3026     1 
 3027  3028     1 
 3027  3029     1 
 3029  3030     1 
 3029  3039     1 
 3030  3031     1 
 3030  3032     1 
 3030  3033     1 
 3033  3034     1 
 3033  3035     1 
 3033  3036     1 
 3036  3037     1 
 3036  3038     1 
 3036  3039     1 
 3039  3040     1 
 3039  3041     1 
 3041  3042     1 
 3041  3043     1 
 3043  3044     1 
 3043  3045     1 
 3045  3046     1 
 3045  3047     1 
 3045  3057     1 
 3047  3048     1 
 3047  3049     1 
 3047  3053     1 
 3049  3050     1 
 3049  3051     1 
 3049  3052     1 
 3053  3054     1 
 3053  3055     1 
 3053  3056     1 
 3057  3058     1 
 3057  3059     1 
 3059  3060     1 
 3059  3061     1 
 3061  3062     1 
 3061  3063     1 
 3061  3079     1 
 3063  3064     1 
 3063  3065     1 
 3063  3066     1 
 3066  3067     1 
 3066  3068     1 
 3066  3069     1 
 3069  3070     1 
 3069  3071     1 
 3069  3072     1 
 3072  3073     1 
 3072  3074     1 
 3072  3075     1 
 3075  3076     1 
 3075  3077     1 
 3075  3078     1 
 3079  3080     1 
 3079  3081     1 
 3081  3082     1 
 3081  3083     1 
 3083  3084     1 
 3083  3085     1 
 3083  3103     1 
 3085  3086     1 
 3085  3087     1 
 3085  3088     1 
 3088  3089     1 
 3088  3102     1 
 3089  3090     1 
 3089  3091     1 
 3091  3092     1 
 3091  3093     1 
 3093  3094     1 
 3093  3102     1 
 3094  3095     1 
 3094  3096     1 
 3096  3097     1 
 3096  3098     1 
 3098  3099     1 
 3098  3100     1 
 3100  3101     1 
 3100  3102     1 
 3103  3104     1 
 3103  3105     1 
 3105  3106     1 
 3105  3107     1 
 3107  3108     1 
 3107  3109     1 
 3107  3120     1 
 3109  3110     1 
 3109  3111     1 
 3109  3112     1 
 3112  3113     1 
 3112  3114     1 
 3112  3115     1 
 3115  3116     1 
 3116  3117     1 
 3116  3118     1 
 3116  3119     1 
 3120  3121     1 
 3120  3122     1 
 3122  3123     1 
 3122  3124     1 
 3124  3125     1 
 3124  3126     1 
 3124  3130     1 
 3126  3127     1 
 3126  3128     1 
 3126  3129     1 
 3130  3131     1 
 3130  3132     1 
 3132  3133     1 
 3132  3142     1 
 3133  3134     1 
 3133  3135     1 
 3133  3136     1 
 3136  3137     1 
 3136  3138     1 
 3136  3139     1 
 3139  3140     1 
 3139  3141     1 
 3139  3142     1 
 3142  3143     1 
 3142  3144     1 
 3144  3145     1 
 3144  3146     1 
 3146  3147     1 
 3146  3148     1 
 3148  3149     1 
 3148  3150     1 
 3148  3159     1 
 3150  3151     1 
 3150  3152     1 
 3150  3153     1 
 3153  3154     1 
 3153  3155     1 
 3153  3156     1 
 3156  3157     1 
 3156  3158     1 
 3159  3160     1 
 3159  3161     1 
 3161  3162     1 
 3161  3163     1 
 3163  3164     1 
 3163  3165     1 
 3163  3170     1 
 3165  3166     1 
 3165  3167     1 
 3165  3168     1 
 3168  3169     1 
 3170  3171     1 
 3170  3172     1 
 3172  3173     1 
 3172  3174     1 
 3174  3175     1 
 3174  3176     1 
 3174  3189     1 
 3176  3177     1 
 3176  3178     1 
 3176  3182     1 
 3178  3179     1 
 3178  3180     1 
 3178  3181     1 
 3182  3183     1 
 3182  3184     1 
 3182  3185     1 
 3185  3186     1 
 3185  3187     1 
 3185  3188     1 
 3189  3190     1 
 3189  3191     1 
 3191  3192     1 
 3191  3193     1 
 3193  3194     1 
 3193  3195     1 
 3193  3209     1 
 3195  3196     1 
 3195  3197     1 
 3195  3198     1 
 3198  3199     1 
 3198  3207     1 
 3199  3200     1 
 3199  3201     1 
 3201  3202     1 
 3201  3203     1 
 3203  3204     1 
 3203  3205     1 
 3205  3206     1 
 3205  3207     1 
 3207  3208     1 
 3209  3210     1 
 3209  3211     1 
 3211  3212     1 
 3211  3213     1 
 3213  3214     1 
 3213  3215     1 
 3213  3223     1 
 3215  3216     1 
 3215  3217     1 
 3215  3218     1 
 3218  3219     1 
 3218  3220     1 
 3220  3221     1 
 3220  3222     1 
 3223  3224     1 
 3223  3225     1 
 3225  3226     1 
 3225  3227     1 
 3227  3228     1 
 3227  3229     1 
 3227  3234     1 
 3229  3230     1 
 3229  3231     1 
 3229  3232     1 
 3232  3233     1 
 3234  3235     1 
 3234  3236     1 
 3236  3237     1 
 3236  3238     1 
 3238  3239     1 
 3238  3240     1 
 3238  3250     1 
 3240  3241     1 
 3240  3242     1 
 3240  3246     1 
 3242  3243     1 
 3242  3244     1 
 3242  3245     1 
 3246  3247     1 
 3246  3248     1 
 3246  3249     1 
 3250  3251     1 
 3250  3252     1 
 3252  3253     1 
 3252  3254     1 
 3254  3255     1 
 3254  3256     1 
 3254  3271     1 
 3256  3257     1 
 3256  3258     1 
 3256  3259     1 
 3259  3260     1 
 3259  3269     1 
 3260  3261     1 
 3260  3262     1 
 3262  3263     1 
 3262  3264     1 
 3264  3265     1 
 3264  3267     1 
 3265  3266     1 
 3267  3268     1 
 3267  3269     1 
 3269  3270     1 
 3271  3272     1 
 3271  3273     1 
 3273  3274     1 
 3273  3275     1 
 3275  3276     1 
 3275  3277     1 
 3275  3285     1 
 3277  3278     1 
 3277  3279     1 
 3277  3283     1 
 3279  3280     1 
 3279  3281     1 
 3279  3282     1 
 3283  3284     1 
 3285  3286     1 
 3285  3287     1 
 3287  3288     1 
 3287  3289     1 
 3289  3290     1 
 3289  3291     1 
 3289  3305     1 
 3291  3292     1 
 3291  3293     1 
 3291  3294     1 
 3294  3295     1 
 3294  3303     1 
 3295  3296     1 
 3295  3297     1 
 3297  3298     1 
 3297  3299     1 
 3299  3300     1 
 3299  3301     1 
 3301  3302     1 
 3301  3303     1 
 3303  3304     1 
 3305  3306     1 
 3305  3307     1 
 3307  3308     1 
 3307  3309     1 
 3309  3310     1 
 3309  3311     1 
 3309  3320     1 
 3311  3312     1 
 3311  3313     1 
 3311  3314     1 
 3314  3315     1 
 3314  3316     1 
 3314  3317     1 
 3317  3318     1 
 3317  3319     1 
 3320  3321     1 
 3320  3322     1 
 3322  3323     1 
 3322  3324     1 
 3324  3325     1 
 3324  3326     1 
 3324  3331     1 
 3326  3327     1 
 3326  3328     1 
 3326  3329     1 
 3329  3330     1 
 3331  3332     1 
 3331  3333     1 
 3333  3334     1 
 3333  3335     1 
 3335  3336     1 
 3335  3337     1 
 3335  3343     1 
 3337  3338     1 
 3337  3339     1 
 3337  3340     1 
 3340  3341     1 
 3340  3342     1 
 3343  3344     1 
 3343  3345     1 
 3345  3346     1 
 3345  3347     1 
 3347  3348     1 
 3347  3349     1 
 3347  3359     1 
 3349  3350     1 
 3349  3351     1 
 3349  3355     1 
 3351  3352     1 
 3351  3353     1 
 3351  3354     1 
 3355  3356     1 
 3355  3357     1 
 3355  3358     1 
 3359  3360     1 
 3359  3361     1 
 3361  3362     1 
 3361  3363     1 
 3363  3364     1 
 3363  3365     1 
 3363  3383     1 
 3365  3366     1 
 3365  3367     1 
 3365  3368     1 
 3368  3369     1 
 3368  3382     1 
 3369  3370     1 
 3369  3371     1 
 3371  3372     1 
 3371  3373     1 
 3373  3374     1 
 3373  3382     1 
 3374  3375     1 
 3374  3376     1 
 3376  3377     1 
 3376  3378     1 
 3378  3379     1 
 3378  3380     1 
 3380  3381     1 
 3380  3382     1 
 3383  3384     1 
 3383  3385     1 
 3385  3386     1 
 3385  3387     1 
 3387  3388     1 
 3387  3389     1 
 3387  3394     1 
 3389  3390     1 
 3389  3391     1 
 3389  3392     1 
 3392  3393     1 
 3394  3395     1 
 3394  3396     1 
 3396  3397     1 
 3396  3398     1 
 3398  3399     1 
 3398  3400     1 
 3398  3415     1 
 3400  3401     1 
 3400  3402     1 
 3400  3403     1 
 3403  3404     1 
 3403  3413     1 
 3404  3405     1 
 3404  3406     1 
 3406  3407     1 
 3406  3408     1 
 3408  3409     1 
 3408  3411     1 
 3409  3410     1 
 3411  3412     1 
 3411  3413     1 
 3413  3414     1 
 3415  3416     1 
 3415  3417     1 
 3417  3418     1 
 3417  3419     1 
 3419  3420     1 
 3419  3421     1 
 3419  3422     1 
 3422  3423     1 
 3422  3424     1 
 3424  3425     1 
 3424  3426     1 
 3426  3427     1 
 3426  3428     1 
 3426  3441     1 
 3428  3429     1 
 3428  3430     1 
 3428  3434     1 
 3430  3431     1 
 3430  3432     1 
 3430  3433     1 
 3434  3435     1 
 3434  3436     1 
 3434  3437     1 
 3437  3438     1 
 3437  3439     1 
 3437  3440     1 
 3441  3442     1 
 3441  3443     1 
 3443  3444     1 
 3443  3445     1 
 3445  3446     1 
 3445  3447     1 
 3445  3461     1 
 3447  3448     1 
 3447  3449     1 
 3447  3450     1 
 3450  3451     1 
 3450  3459     1 
 3451  3452     1 
 3451  3453     1 
 3453  3454     1 
 3453  3455     1 
 3455  3456     1 
 3455  3457     1 
 3457  3458     1 
 3457  3459     1 
 3459  3460     1 
 3461  3462     1 
 3461  3463     1 
 3463  3464     1 
 3463  3465     1 
 3465  3466     1 
 3465  3467     1 
 3465  3480     1 
 3467  3468     1 
 3467  3469     1 
 3467  3470     1 
 3470  3471     1 
 3470  3472     1 
 3470  3476     1 
 3472  3473     1 
 3472  3474     1 
 3472  3475     1 
 3476  3477     1 
 3476  3478     1 
 3476  3479     1 
 3480  3481     1 
 3480  3482     1 
 3482  3483     1 
 3482  3484     1 
 3484  3485     1 
 3484  3486     1 
 3484  3504     1 
 3486  3487     1 
 3486  3488     1 
 3486  3489     1 
 3489  3490     1 
 3489  3503     1 
 3490  3491     1 
 3490  3492     1 
 3492  3493     1 
 3492  3494     1 
 3494  3495     1 
 3494  3503     1 
 3495  3496     1 
 3495  3497     1 
 3497  3498     1 
 3497  3499     1 
 3499  3500     1 
 3499  3501     1 
 3501  3502     1 
 3501  3503     1 
 3504  3505     1 
 3504  3506     1 
 3506  3507     1 
 3506  3508     1 
 3508  3509     1 
 3508  3510     1 
 3508  3519     1 
 3510  3511     1 
 3510  3512     1 
 3510  3513     1 
 3513  3514     1 
 3513  3515     1 
 3513  3516     1 
 3516  3517     1 
 3516  3518     1 
 3519  3520     1 
 3519  3521     1 
 3521  3522     1 
 3521  3523     1 
 3523  3524     1 
 3523  3525     1 
 3523  3538     1 
 3525  3526     1 
 3525  3527     1 
 3525  3528     1 
 3528  3529     1 
 3528  3530     1 
 3528  3534     1 
 3530  3531     1 
 3530  3532     1 
 3530  3533     1 
 3534  3535     1 
 3534  3536     1 
 3534  3537     1 
 3538  3539     1 
 3538  3540     1 
 3540  3541     1 
 3540  3542     1 
 3542  3543     1 
 3542  3544     1 
 3542  3558     1 
 3544  3545     1 
 3544  3546     1 
 3544  3547     1 
 3547  3548     1 
 3547  3556     1 
 3548  3549     1 
 3548  3550     1 
 3550  3551     1 
 3550  3552     1 
 3552  3553     1 
 3552  3554     1 
 3554  3555     1 
 3554  3556     1 
 3556  3557     1 
 3558  3559     1 
 3558  3560     1 
 3560  3561     1 
 3560  3562     1 
 3562  3563     1 
 3562  3564     1 
 3562  3569     1 
 3564  3565     1 
 3564  3566     1 
 3564  3567     1 
 3567  3568     1 
 3569  3570     1 
 3569  3571     1 
 3571  3572     1 
 3571  3573     1 
 3573  3574     1 
 3573  3575     1 
 3573  3588     1 
 3575  3576     1 
 3575  3577     1 
 3575  3578     1 
 3578  3579     1 
 3578  3580     1 
 3578  3584     1 
 3580  3581     1 
 3580  3582     1 
 3580  3583     1 
 3584  3585     1 
 3584  3586     1 
 3584  3587     1 
 3588  3589     1 
 3588  3590     1 
 3590  3591     1 
 3590  3592     1 
 3592  3593     1 
 3592  3594     1 
 3592  3595     1 
 3595  3596     1 
 3595  3597     1 
 3597  3598     1 
 3597  3599     1 
 3599  3600     1 
 3599  3601     1 
 3599  3606     1 
 3601  3602     1 
 3601  3603     1 
 3601  3604     1 
 3604  3605     1 
 3606  3607     1 
 3606  3608     1 
 3608  3609     1 
 3608  3610     1 
 3610  3611     1 
 3610  3612     1 
 3610  3617     1 
 3612  3613     1 
 3612  3614     1 
 3612  3615     1 
 3615  3616     1 
 3617  3618     1 
 3617  3619     1 
 3619  3620     1 
 3619  3629     1 
 3620  3621     1 
 3620  3622     1 
 3620  3623     1 
 3623  3624     1 
 3623  3625     1 
 3623  3626     1 
 3626  3627     1 
 3626  3628     1 
 3626  3629     1 
 3629  3630     1 
 3629  3631     1 
 3631  3632     1 
 3631  3633     1 
 3633  3634     1 
 3633  3635     1 
 3635  3636     1 
 3635  3637     1 
 3635  3652     1 
 3637  3638     1 
 3637  3639     1 
 3637  3640     1 
 3640  3641     1 
 3640  3650     1 
 3641  3642     1 
 3641  3643     1 
 3643  3644     1 
 3643  3645     1 
 3645  3646     1 
 3645  3648     1 
 3646  3647     1 
 3648  3649     1 
 3648  3650     1 
 3650  3651     1 
 3652  3653     1 
 3652  3654     1 
 3654  3655     1 
 3654  3664     1 
 3655  3656     1 
 3655  3657     1 
 3655  3658     1 
 3658  3659     1 
 3658  3660     1 
 3658  3661     1 
 3661  3662     1 
 3661  3663     1 
 3661  3664     1 
 3664  3665     1 
 3664  3666     1 
 3666  3667     1 
 3666  3668     1 
 3668  3669     1 
 3668  3670     1 
 3670  3671     1 
 3670  3672     1 
 3670  3673     1 
 3673  3674     1 
 3673  3675     1 
 3675  3676     1 
 3675  3677     1 
 3677  3678     1 
 3677  3679     1 
 3677  3690     1 
 3679  3680     1 
 3679  3681     1 
 3679  3682     1 
 3682  3683     1 
 3682  3684     1 
 3682  3685     1 
 3685  3686     1 
 3686  3687     1 
 3686  3688     1 
 3686  3689     1 
 3690  3691     1 
 3690  3692     1 
 3692  3693     1 
 3692  3702     1 
 3693  3694     1 
 3693  3695     1 
 3693  3696     1 
 3696  3697     1 
 3696  3698     1 
 3696  3699     1 
 3699  3700     1 
 3699  3701     1 
 3699  3702     1 
 3702  3703     1 
 3702  3704     1 
 3704  3705     1 
 3704  3706     1 
 3706  3707     1 
 3706  3708     1 
 3708  3709     1 
 3708  3710     1 
 3708  3720     1 
 3710  3711     1 
 3710  3712     1 
 3710  3716     1 
 3712  3713     1 
 3712  3714     1 
 3712  3715     1 
 3716  3717     1 
 3716  3718     1 
 3716  3719     1 
 3720  3721     1 
 3720  3722     1 
 3722  3723     1 
 3722  3724     1 
 3724  3725     1 
 3724  3726     1 
 3724  3732     1 
 3726  3727     1 
 3726  3728     1 
 3726  3729     1 
 3729  3730     1 
 3729  3731     1 
 3732  3733     1 
 3732  3734     1 
 3734  3735     1 
 3734  3736     1 
 3736  3737     1 
 3736  3738     1 
 3736  3743     1 
 3738  3739     1 
 3738  3740     1 
 3738  3741     1 
 3741  3742     1 
 3743  3744     1 
 3743  3745     1 
 3745  3746     1 
 3745  3747     1 
 3747  3748     1 
 3747  3749     1 
 3747  3765     1 
 3749  3750     1 
 3749  3751     1 
 3749  3752     1 
 3752  3753     1 
 3752  3754     1 
 3752  3755     1 
 3755  3756     1 
 3755  3757     1 
 3755  3758     1 
 3758  3759     1 
 3758  3760     1 
 3758  3761     1 
 3761  3762     1 
 3761  3763     1 
 3761  3764     1 
 3765  3766     1 
 3765  3767     1 
 3767  3768     1 
 3767  3769     1 
 3769  3770     1 
 3769  3771     1 
 3769  3785     1 
 3771  3772     1 
 3771  3773     1 
 3771  3774     1 
 3774  3775     1 
 3774  3783     1 
 3775  3776     1 
 3775  3777     1 
 3777  3778     1 
 3777  3779     1 
 3779  3780     1 
 3779  3781     1 
 3781  3782     1 
 3781  3783     1 
 3783  3784     1 
 3785  3786     1 
 3785  3787     1 
 3787  3788     1 
 3787  3789     1 
 3789  3790     1 
 3789  3791     1 
 3789  3806     1 
 3791  3792     1 
 3791  3793     1 
 3791  3794     1 
 3794  3795     1 
 3794  3804     1 
 3795  3796     1 
 3795  3797     1 
 3797  3798     1 
 3797  3799     1 
 3799  3800     1 
 3799  3802     1 
 3800  3801     1 
 3802  3803     1 
 3802  3804     1 
 3804  3805     1 
 3806  3807     1 
 3806  3808     1 
 3808  3809     1 
 3808  3810     1 
 3810  3811     1
[truncated: 868,223 more chars]
