# Supplementary material for: Assessing the Activation of Tyrosine Kinase KIT through Free Energy Calculations
Source: J Chem Theory Comput. 2022 Sep 27;18(10):6251–8. doi: 10.1021/acs.jctc.2c00526 (PMC9558371; doi:10.1021/acs.jctc.2c00526)
Supplement: Supplementary file 2 — ct2c00526_si_002.zip [file ct2c00526_si_002.zip › inputfiles/Active_1pkg/hybrid_V620A.top]

#include "amber99sb-star-ildn-mut.ff/forcefield.itp"
#include "amber99sb-star-ildn-mut.ff/tip3p.itp"
#include "amber99sb-star-ildn-mut.ff/ions.itp"
[ moleculetype ]
; Name        nrexcl
Protein  3

 [ atoms ]
;   nr       type  resnr residue  atom   cgnr     charge       mass  typeB    chargeB      massB
     1          N3      1    ILE      N      1   0.031100    14.0100
     2           H      1    ILE     H1      2   0.232900     1.0080
     3           H      1    ILE     H2      3   0.232900     1.0080
     4           H      1    ILE     H3      4   0.232900     1.0080
     5          CT      1    ILE     CA      5   0.025700    12.0100
     6          HP      1    ILE     HA      6   0.103100     1.0080
     7          CT      1    ILE     CB      7   0.188500    12.0100
     8          HC      1    ILE     HB      8   0.021300     1.0080
     9          CT      1    ILE    CG2      9  -0.372000    12.0100
    10          HC      1    ILE   HG21     10   0.094700     1.0080
    11          HC      1    ILE   HG22     11   0.094700     1.0080
    12          HC      1    ILE   HG23     12   0.094700     1.0080
    13          CT      1    ILE    CG1     13  -0.038700    12.0100
    14          HC      1    ILE   HG11     14   0.020100     1.0080
    15          HC      1    ILE   HG12     15   0.020100     1.0080
    16          CT      1    ILE     CD     16  -0.090800    12.0100
    17          HC      1    ILE    HD1     17   0.022600     1.0080
    18          HC      1    ILE    HD2     18   0.022600     1.0080
    19          HC      1    ILE    HD3     19   0.022600     1.0080
    20           C      1    ILE      C     20   0.612300    12.0100
    21           O      1    ILE      O     21  -0.571300    16.0000
    22           N      2    ASP      N     22  -0.516300    14.0100
    23           H      2    ASP      H     23   0.293600     1.0080
    24          CT      2    ASP     CA     24   0.038100    12.0100
    25          H1      2    ASP     HA     25   0.088000     1.0080
    26          CT      2    ASP     CB     26  -0.030300    12.0100
    27          HC      2    ASP    HB1     27  -0.012200     1.0080
    28          HC      2    ASP    HB2     28  -0.012200     1.0080
    29           C      2    ASP     CG     29   0.799400    12.0100
    30          O2      2    ASP    OD1     30  -0.801400    16.0000
    31          O2      2    ASP    OD2     31  -0.801400    16.0000
    32           C      2    ASP      C     32   0.536600    12.0100
    33           O      2    ASP      O     33  -0.581900    16.0000
    34           N      3    PRO      N     34  -0.254800    14.0100
    35          CT      3    PRO     CD     35   0.019200    12.0100
    36          H1      3    PRO    HD1     36   0.039100     1.0080
    37          H1      3    PRO    HD2     37   0.039100     1.0080
    38          CT      3    PRO     CG     38   0.018900    12.0100
    39          HC      3    PRO    HG1     39   0.021300     1.0080
    40          HC      3    PRO    HG2     40   0.021300     1.0080
    41          CT      3    PRO     CB     41  -0.007000    12.0100
    42          HC      3    PRO    HB1     42   0.025300     1.0080
    43          HC      3    PRO    HB2     43   0.025300     1.0080
    44          CT      3    PRO     CA     44  -0.026600    12.0100
    45          H1      3    PRO     HA     45   0.064100     1.0080
    46           C      3    PRO      C     46   0.589600    12.0100
    47           O      3    PRO      O     47  -0.574800    16.0000
    48           N      4    THR      N     48  -0.415700    14.0100
    49           H      4    THR      H     49   0.271900     1.0080
    50          CT      4    THR     CA     50  -0.038900    12.0100
    51          H1      4    THR     HA     51   0.100700     1.0080
    52          CT      4    THR     CB     52   0.365400    12.0100
    53          H1      4    THR     HB     53   0.004300     1.0080
    54          CT      4    THR    CG2     54  -0.243800    12.0100
    55          HC      4    THR   HG21     55   0.064200     1.0080
    56          HC      4    THR   HG22     56   0.064200     1.0080
    57          HC      4    THR   HG23     57   0.064200     1.0080
    58          OH      4    THR    OG1     58  -0.676100    16.0000
    59          HO      4    THR    HG1     59   0.410200     1.0080
    60           C      4    THR      C     60   0.597300    12.0100
    61           O      4    THR      O     61  -0.567900    16.0000
    62           N      5    GLN      N     62  -0.415700    14.0100
    63           H      5    GLN      H     63   0.271900     1.0080
    64          CT      5    GLN     CA     64  -0.003100    12.0100
    65          H1      5    GLN     HA     65   0.085000     1.0080
    66          CT      5    GLN     CB     66  -0.003600    12.0100
    67          HC      5    GLN    HB1     67   0.017100     1.0080
    68          HC      5    GLN    HB2     68   0.017100     1.0080
    69          CT      5    GLN     CG     69  -0.064500    12.0100
    70          HC      5    GLN    HG1     70   0.035200     1.0080
    71          HC      5    GLN    HG2     71   0.035200     1.0080
    72           C      5    GLN     CD     72   0.695100    12.0100
    73           O      5    GLN    OE1     73  -0.608600    16.0000
    74           N      5    GLN    NE2     74  -0.940700    14.0100
    75           H      5    GLN   HE21     75   0.425100     1.0080
    76           H      5    GLN   HE22     76   0.425100     1.0080
    77           C      5    GLN      C     77   0.597300    12.0100
    78           O      5    GLN      O     78  -0.567900    16.0000
    79           N      6    LEU      N     79  -0.415700    14.0100
    80           H      6    LEU      H     80   0.271900     1.0080
    81          CT      6    LEU     CA     81  -0.051800    12.0100
    82          H1      6    LEU     HA     82   0.092200     1.0080
    83          CT      6    LEU     CB     83  -0.110200    12.0100
    84          HC      6    LEU    HB1     84   0.045700     1.0080
    85          HC      6    LEU    HB2     85   0.045700     1.0080
    86          CT      6    LEU     CG     86   0.353100    12.0100
    87          HC      6    LEU     HG     87  -0.036100     1.0080
    88          CT      6    LEU    CD1     88  -0.412100    12.0100
    89          HC      6    LEU   HD11     89   0.100000     1.0080
    90          HC      6    LEU   HD12     90   0.100000     1.0080
    91          HC      6    LEU   HD13     91   0.100000     1.0080
    92          CT      6    LEU    CD2     92  -0.412100    12.0100
    93          HC      6    LEU   HD21     93   0.100000     1.0080
    94          HC      6    LEU   HD22     94   0.100000     1.0080
    95          HC      6    LEU   HD23     95   0.100000     1.0080
    96           C      6    LEU      C     96   0.597300    12.0100
    97           O      6    LEU      O     97  -0.567900    16.0000
    98           N      7    PRO      N     98  -0.254800    14.0100
    99          CT      7    PRO     CD     99   0.019200    12.0100
   100          H1      7    PRO    HD1    100   0.039100     1.0080
   101          H1      7    PRO    HD2    101   0.039100     1.0080
   102          CT      7    PRO     CG    102   0.018900    12.0100
   103          HC      7    PRO    HG1    103   0.021300     1.0080
   104          HC      7    PRO    HG2    104   0.021300     1.0080
   105          CT      7    PRO     CB    105  -0.007000    12.0100
   106          HC      7    PRO    HB1    106   0.025300     1.0080
   107          HC      7    PRO    HB2    107   0.025300     1.0080
   108          CT      7    PRO     CA    108  -0.026600    12.0100
   109          H1      7    PRO     HA    109   0.064100     1.0080
   110           C      7    PRO      C    110   0.589600    12.0100
   111           O      7    PRO      O    111  -0.574800    16.0000
   112           N      8    TYR      N    112  -0.415700    14.0100
   113           H      8    TYR      H    113   0.271900     1.0080
   114          CT      8    TYR     CA    114  -0.001400    12.0100
   115          H1      8    TYR     HA    115   0.087600     1.0080
   116          CT      8    TYR     CB    116  -0.015200    12.0100
   117          HC      8    TYR    HB1    117   0.029500     1.0080
   118          HC      8    TYR    HB2    118   0.029500     1.0080
   119          CA      8    TYR     CG    119  -0.001100    12.0100
   120          CA      8    TYR    CD1    120  -0.190600    12.0100
   121          HA      8    TYR    HD1    121   0.169900     1.0080
   122          CA      8    TYR    CE1    122  -0.234100    12.0100
   123          HA      8    TYR    HE1    123   0.165600     1.0080
   124           C      8    TYR     CZ    124   0.322600    12.0100
   125          OH      8    TYR     OH    125  -0.557900    16.0000
   126          HO      8    TYR     HH    126   0.399200     1.0080
   127          CA      8    TYR    CE2    127  -0.234100    12.0100
   128          HA      8    TYR    HE2    128   0.165600     1.0080
   129          CA      8    TYR    CD2    129  -0.190600    12.0100
   130          HA      8    TYR    HD2    130   0.169900     1.0080
   131           C      8    TYR      C    131   0.597300    12.0100
   132           O      8    TYR      O    132  -0.567900    16.0000
   133           N      9    ASP      N    133  -0.516300    14.0100
   134           H      9    ASP      H    134   0.293600     1.0080
   135          CT      9    ASP     CA    135   0.038100    12.0100
   136          H1      9    ASP     HA    136   0.088000     1.0080
   137          CT      9    ASP     CB    137  -0.030300    12.0100
   138          HC      9    ASP    HB1    138  -0.012200     1.0080
   139          HC      9    ASP    HB2    139  -0.012200     1.0080
   140           C      9    ASP     CG    140   0.799400    12.0100
   141          O2      9    ASP    OD1    141  -0.801400    16.0000
   142          O2      9    ASP    OD2    142  -0.801400    16.0000
   143           C      9    ASP      C    143   0.536600    12.0100
   144           O      9    ASP      O    144  -0.581900    16.0000
   145           N     10    HIS      N    145  -0.415700    14.0100
   146           H     10    HIS      H    146   0.271900     1.0080
   147          CT     10    HIS     CA    147  -0.058100    12.0100
   148          H1     10    HIS     HA    148   0.136000     1.0080
   149          CT     10    HIS     CB    149  -0.007400    12.0100
   150          HC     10    HIS    HB1    150   0.036700     1.0080
   151          HC     10    HIS    HB2    151   0.036700     1.0080
   152          CC     10    HIS     CG    152   0.186800    12.0100
   153          NB     10    HIS    ND1    153  -0.543200    14.0100
   154          CR     10    HIS    CE1    154   0.163500    12.0100
   155          H5     10    HIS    HE1    155   0.143500     1.0080
   156          NA     10    HIS    NE2    156  -0.279500    14.0100
   157           H     10    HIS    HE2    157   0.333900     1.0080
   158          CW     10    HIS    CD2    158  -0.220700    12.0100
   159          H4     10    HIS    HD2    159   0.186200     1.0080
   160           C     10    HIS      C    160   0.597300    12.0100
   161           O     10    HIS      O    161  -0.567900    16.0000
   162           N     11    LYS      N    162  -0.347900    14.0100
   163           H     11    LYS      H    163   0.274700     1.0080
   164          CT     11    LYS     CA    164  -0.240000    12.0100
   165          H1     11    LYS     HA    165   0.142600     1.0080
   166          CT     11    LYS     CB    166  -0.009400    12.0100
   167          HC     11    LYS    HB1    167   0.036200     1.0080
   168          HC     11    LYS    HB2    168   0.036200     1.0080
   169          CT     11    LYS     CG    169   0.018700    12.0100
   170          HC     11    LYS    HG1    170   0.010300     1.0080
   171          HC     11    LYS    HG2    171   0.010300     1.0080
   172          CT     11    LYS     CD    172  -0.047900    12.0100
   173          HC     11    LYS    HD1    173   0.062100     1.0080
   174          HC     11    LYS    HD2    174   0.062100     1.0080
   175          CT     11    LYS     CE    175  -0.014300    12.0100
   176          HP     11    LYS    HE1    176   0.113500     1.0080
   177          HP     11    LYS    HE2    177   0.113500     1.0080
   178          N3     11    LYS     NZ    178  -0.385400    14.0100
   179           H     11    LYS    HZ1    179   0.340000     1.0080
   180           H     11    LYS    HZ2    180   0.340000     1.0080
   181           H     11    LYS    HZ3    181   0.340000     1.0080
   182           C     11    LYS      C    182   0.734100    12.0100
   183           O     11    LYS      O    183  -0.589400    16.0000
   184           N     12    TRP      N    184  -0.415700    14.0100
   185           H     12    TRP      H    185   0.271900     1.0080
   186          CT     12    TRP     CA    186  -0.027500    12.0100
   187          H1     12    TRP     HA    187   0.112300     1.0080
   188          CT     12    TRP     CB    188  -0.005000    12.0100
   189          HC     12    TRP    HB1    189   0.033900     1.0080
   190          HC     12    TRP    HB2    190   0.033900     1.0080
   191          C*     12    TRP     CG    191  -0.141500    12.0100
   192          CW     12    TRP    CD1    192  -0.163800    12.0100
   193          H4     12    TRP    HD1    193   0.206200     1.0080
   194          NA     12    TRP    NE1    194  -0.341800    14.0100
   195           H     12    TRP    HE1    195   0.341200     1.0080
   196          CN     12    TRP    CE2    196   0.138000    12.0100
   197          CA     12    TRP    CZ2    197  -0.260100    12.0100
   198          HA     12    TRP    HZ2    198   0.157200     1.0080
   199          CA     12    TRP    CH2    199  -0.113400    12.0100
   200          HA     12    TRP    HH2    200   0.141700     1.0080
   201          CA     12    TRP    CZ3    201  -0.197200    12.0100
   202          HA     12    TRP    HZ3    202   0.144700     1.0080
   203          CA     12    TRP    CE3    203  -0.238700    12.0100
   204          HA     12    TRP    HE3    204   0.170000     1.0080
   205          CB     12    TRP    CD2    205   0.124300    12.0100
   206           C     12    TRP      C    206   0.597300    12.0100
   207           O     12    TRP      O    207  -0.567900    16.0000
   208           N     13    GLU      N    208  -0.516300    14.0100
   209           H     13    GLU      H    209   0.293600     1.0080
   210          CT     13    GLU     CA    210   0.039700    12.0100
   211          H1     13    GLU     HA    211   0.110500     1.0080
   212          CT     13    GLU     CB    212   0.056000    12.0100
   213          HC     13    GLU    HB1    213  -0.017300     1.0080
   214          HC     13    GLU    HB2    214  -0.017300     1.0080
   215          CT     13    GLU     CG    215   0.013600    12.0100
   216          HC     13    GLU    HG1    216  -0.042500     1.0080
   217          HC     13    GLU    HG2    217  -0.042500     1.0080
   218           C     13    GLU     CD    218   0.805400    12.0100
   219          O2     13    GLU    OE1    219  -0.818800    16.0000
   220          O2     13    GLU    OE2    220  -0.818800    16.0000
   221           C     13    GLU      C    221   0.536600    12.0100
   222           O     13    GLU      O    222  -0.581900    16.0000
   223           N     14    PHE      N    223  -0.415700    14.0100
   224           H     14    PHE      H    224   0.271900     1.0080
   225          CT     14    PHE     CA    225  -0.002400    12.0100
   226          H1     14    PHE     HA    226   0.097800     1.0080
   227          CT     14    PHE     CB    227  -0.034300    12.0100
   228          HC     14    PHE    HB1    228   0.029500     1.0080
   229          HC     14    PHE    HB2    229   0.029500     1.0080
   230          CA     14    PHE     CG    230   0.011800    12.0100
   231          CA     14    PHE    CD1    231  -0.125600    12.0100
   232          HA     14    PHE    HD1    232   0.133000     1.0080
   233          CA     14    PHE    CE1    233  -0.170400    12.0100
   234          HA     14    PHE    HE1    234   0.143000     1.0080
   235          CA     14    PHE     CZ    235  -0.107200    12.0100
   236          HA     14    PHE     HZ    236   0.129700     1.0080
   237          CA     14    PHE    CE2    237  -0.170400    12.0100
   238          HA     14    PHE    HE2    238   0.143000     1.0080
   239          CA     14    PHE    CD2    239  -0.125600    12.0100
   240          HA     14    PHE    HD2    240   0.133000     1.0080
   241           C     14    PHE      C    241   0.597300    12.0100
   242           O     14    PHE      O    242  -0.567900    16.0000
   243           N     15    PRO      N    243  -0.254800    14.0100
   244          CT     15    PRO     CD    244   0.019200    12.0100
   245          H1     15    PRO    HD1    245   0.039100     1.0080
   246          H1     15    PRO    HD2    246   0.039100     1.0080
   247          CT     15    PRO     CG    247   0.018900    12.0100
   248          HC     15    PRO    HG1    248   0.021300     1.0080
   249          HC     15    PRO    HG2    249   0.021300     1.0080
   250          CT     15    PRO     CB    250  -0.007000    12.0100
   251          HC     15    PRO    HB1    251   0.025300     1.0080
   252          HC     15    PRO    HB2    252   0.025300     1.0080
   253          CT     15    PRO     CA    253  -0.026600    12.0100
   254          H1     15    PRO     HA    254   0.064100     1.0080
   255           C     15    PRO      C    255   0.589600    12.0100
   256           O     15    PRO      O    256  -0.574800    16.0000
   257           N     16    ARG      N    257  -0.347900    14.0100
   258           H     16    ARG      H    258   0.274700     1.0080
   259          CT     16    ARG     CA    259  -0.263700    12.0100
   260          H1     16    ARG     HA    260   0.156000     1.0080
   261          CT     16    ARG     CB    261  -0.000700    12.0100
   262          HC     16    ARG    HB1    262   0.032700     1.0080
   263          HC     16    ARG    HB2    263   0.032700     1.0080
   264          CT     16    ARG     CG    264   0.039000    12.0100
   265          HC     16    ARG    HG1    265   0.028500     1.0080
   266          HC     16    ARG    HG2    266   0.028500     1.0080
   267          CT     16    ARG     CD    267   0.048600    12.0100
   268          H1     16    ARG    HD1    268   0.068700     1.0080
   269          H1     16    ARG    HD2    269   0.068700     1.0080
   270          N2     16    ARG     NE    270  -0.529500    14.0100
   271           H     16    ARG     HE    271   0.345600     1.0080
   272          CA     16    ARG     CZ    272   0.807600    12.0100
   273          N2     16    ARG    NH1    273  -0.862700    14.0100
   274           H     16    ARG   HH11    274   0.447800     1.0080
   275           H     16    ARG   HH12    275   0.447800     1.0080
   276          N2     16    ARG    NH2    276  -0.862700    14.0100
   277           H     16    ARG   HH21    277   0.447800     1.0080
   278           H     16    ARG   HH22    278   0.447800     1.0080
   279           C     16    ARG      C    279   0.734100    12.0100
   280           O     16    ARG      O    280  -0.589400    16.0000
   281           N     17    ASN      N    281  -0.415700    14.0100
   282           H     17    ASN      H    282   0.271900     1.0080
   283          CT     17    ASN     CA    283   0.014300    12.0100
   284          H1     17    ASN     HA    284   0.104800     1.0080
   285          CT     17    ASN     CB    285  -0.204100    12.0100
   286          HC     17    ASN    HB1    286   0.079700     1.0080
   287          HC     17    ASN    HB2    287   0.079700     1.0080
   288           C     17    ASN     CG    288   0.713000    12.0100
   289           O     17    ASN    OD1    289  -0.593100    16.0000
   290           N     17    ASN    ND2    290  -0.919100    14.0100
   291           H     17    ASN   HD21    291   0.419600     1.0080
   292           H     17    ASN   HD22    292   0.419600     1.0080
   293           C     17    ASN      C    293   0.597300    12.0100
   294           O     17    ASN      O    294  -0.567900    16.0000
   295           N     18    ARG      N    295  -0.347900    14.0100
   296           H     18    ARG      H    296   0.274700     1.0080
   297          CT     18    ARG     CA    297  -0.263700    12.0100
   298          H1     18    ARG     HA    298   0.156000     1.0080
   299          CT     18    ARG     CB    299  -0.000700    12.0100
   300          HC     18    ARG    HB1    300   0.032700     1.0080
   301          HC     18    ARG    HB2    301   0.032700     1.0080
   302          CT     18    ARG     CG    302   0.039000    12.0100
   303          HC     18    ARG    HG1    303   0.028500     1.0080
   304          HC     18    ARG    HG2    304   0.028500     1.0080
   305          CT     18    ARG     CD    305   0.048600    12.0100
   306          H1     18    ARG    HD1    306   0.068700     1.0080
   307          H1     18    ARG    HD2    307   0.068700     1.0080
   308          N2     18    ARG     NE    308  -0.529500    14.0100
   309           H     18    ARG     HE    309   0.345600     1.0080
   310          CA     18    ARG     CZ    310   0.807600    12.0100
   311          N2     18    ARG    NH1    311  -0.862700    14.0100
   312           H     18    ARG   HH11    312   0.447800     1.0080
   313           H     18    ARG   HH12    313   0.447800     1.0080
   314          N2     18    ARG    NH2    314  -0.862700    14.0100
   315           H     18    ARG   HH21    315   0.447800     1.0080
   316           H     18    ARG   HH22    316   0.447800     1.0080
   317           C     18    ARG      C    317   0.734100    12.0100
   318           O     18    ARG      O    318  -0.589400    16.0000
   319           N     19    LEU      N    319  -0.415700    14.0100
   320           H     19    LEU      H    320   0.271900     1.0080
   321          CT     19    LEU     CA    321  -0.051800    12.0100
   322          H1     19    LEU     HA    322   0.092200     1.0080
   323          CT     19    LEU     CB    323  -0.110200    12.0100
   324          HC     19    LEU    HB1    324   0.045700     1.0080
   325          HC     19    LEU    HB2    325   0.045700     1.0080
   326          CT     19    LEU     CG    326   0.353100    12.0100
   327          HC     19    LEU     HG    327  -0.036100     1.0080
   328          CT     19    LEU    CD1    328  -0.412100    12.0100
   329          HC     19    LEU   HD11    329   0.100000     1.0080
   330          HC     19    LEU   HD12    330   0.100000     1.0080
   331          HC     19    LEU   HD13    331   0.100000     1.0080
   332          CT     19    LEU    CD2    332  -0.412100    12.0100
   333          HC     19    LEU   HD21    333   0.100000     1.0080
   334          HC     19    LEU   HD22    334   0.100000     1.0080
   335          HC     19    LEU   HD23    335   0.100000     1.0080
   336           C     19    LEU      C    336   0.597300    12.0100
   337           O     19    LEU      O    337  -0.567900    16.0000
   338           N     20    SER      N    338  -0.415700    14.0100
   339           H     20    SER      H    339   0.271900     1.0080
   340          CT     20    SER     CA    340  -0.024900    12.0100
   341          H1     20    SER     HA    341   0.084300     1.0080
   342          CT     20    SER     CB    342   0.211700    12.0100
   343          H1     20    SER    HB1    343   0.035200     1.0080
   344          H1     20    SER    HB2    344   0.035200     1.0080
   345          OH     20    SER     OG    345  -0.654600    16.0000
   346          HO     20    SER     HG    346   0.427500     1.0080
   347           C     20    SER      C    347   0.597300    12.0100
   348           O     20    SER      O    348  -0.567900    16.0000
   349           N     21    PHE      N    349  -0.415700    14.0100
   350           H     21    PHE      H    350   0.271900     1.0080
   351          CT     21    PHE     CA    351  -0.002400    12.0100
   352          H1     21    PHE     HA    352   0.097800     1.0080
   353          CT     21    PHE     CB    353  -0.034300    12.0100
   354          HC     21    PHE    HB1    354   0.029500     1.0080
   355          HC     21    PHE    HB2    355   0.029500     1.0080
   356          CA     21    PHE     CG    356   0.011800    12.0100
   357          CA     21    PHE    CD1    357  -0.125600    12.0100
   358          HA     21    PHE    HD1    358   0.133000     1.0080
   359          CA     21    PHE    CE1    359  -0.170400    12.0100
   360          HA     21    PHE    HE1    360   0.143000     1.0080
   361          CA     21    PHE     CZ    361  -0.107200    12.0100
   362          HA     21    PHE     HZ    362   0.129700     1.0080
   363          CA     21    PHE    CE2    363  -0.170400    12.0100
   364          HA     21    PHE    HE2    364   0.143000     1.0080
   365          CA     21    PHE    CD2    365  -0.125600    12.0100
   366          HA     21    PHE    HD2    366   0.133000     1.0080
   367           C     21    PHE      C    367   0.597300    12.0100
   368           O     21    PHE      O    368  -0.567900    16.0000
   369           N     22    GLY      N    369  -0.415700    14.0100
   370           H     22    GLY      H    370   0.271900     1.0080
   371          CT     22    GLY     CA    371  -0.025200    12.0100
   372          H1     22    GLY    HA1    372   0.069800     1.0080
   373          H1     22    GLY    HA2    373   0.069800     1.0080
   374           C     22    GLY      C    374   0.597300    12.0100
   375           O     22    GLY      O    375  -0.567900    16.0000
   376           N     23    LYS      N    376  -0.347900    14.0100
   377           H     23    LYS      H    377   0.274700     1.0080
   378          CT     23    LYS     CA    378  -0.240000    12.0100
   379          H1     23    LYS     HA    379   0.142600     1.0080
   380          CT     23    LYS     CB    380  -0.009400    12.0100
   381          HC     23    LYS    HB1    381   0.036200     1.0080
   382          HC     23    LYS    HB2    382   0.036200     1.0080
   383          CT     23    LYS     CG    383   0.018700    12.0100
   384          HC     23    LYS    HG1    384   0.010300     1.0080
   385          HC     23    LYS    HG2    385   0.010300     1.0080
   386          CT     23    LYS     CD    386  -0.047900    12.0100
   387          HC     23    LYS    HD1    387   0.062100     1.0080
   388          HC     23    LYS    HD2    388   0.062100     1.0080
   389          CT     23    LYS     CE    389  -0.014300    12.0100
   390          HP     23    LYS    HE1    390   0.113500     1.0080
   391          HP     23    LYS    HE2    391   0.113500     1.0080
   392          N3     23    LYS     NZ    392  -0.385400    14.0100
   393           H     23    LYS    HZ1    393   0.340000     1.0080
   394           H     23    LYS    HZ2    394   0.340000     1.0080
   395           H     23    LYS    HZ3    395   0.340000     1.0080
   396           C     23    LYS      C    396   0.734100    12.0100
   397           O     23    LYS      O    397  -0.589400    16.0000
   398           N     24    THR      N    398  -0.415700    14.0100
   399           H     24    THR      H    399   0.271900     1.0080
   400          CT     24    THR     CA    400  -0.038900    12.0100
   401          H1     24    THR     HA    401   0.100700     1.0080
   402          CT     24    THR     CB    402   0.365400    12.0100
   403          H1     24    THR     HB    403   0.004300     1.0080
   404          CT     24    THR    CG2    404  -0.243800    12.0100
   405          HC     24    THR   HG21    405   0.064200     1.0080
   406          HC     24    THR   HG22    406   0.064200     1.0080
   407          HC     24    THR   HG23    407   0.064200     1.0080
   408          OH     24    THR    OG1    408  -0.676100    16.0000
   409          HO     24    THR    HG1    409   0.410200     1.0080
   410           C     24    THR      C    410   0.597300    12.0100
   411           O     24    THR      O    411  -0.567900    16.0000
   412           N     25    LEU      N    412  -0.415700    14.0100
   413           H     25    LEU      H    413   0.271900     1.0080
   414          CT     25    LEU     CA    414  -0.051800    12.0100
   415          H1     25    LEU     HA    415   0.092200     1.0080
   416          CT     25    LEU     CB    416  -0.110200    12.0100
   417          HC     25    LEU    HB1    417   0.045700     1.0080
   418          HC     25    LEU    HB2    418   0.045700     1.0080
   419          CT     25    LEU     CG    419   0.353100    12.0100
   420          HC     25    LEU     HG    420  -0.036100     1.0080
   421          CT     25    LEU    CD1    421  -0.412100    12.0100
   422          HC     25    LEU   HD11    422   0.100000     1.0080
   423          HC     25    LEU   HD12    423   0.100000     1.0080
   424          HC     25    LEU   HD13    424   0.100000     1.0080
   425          CT     25    LEU    CD2    425  -0.412100    12.0100
   426          HC     25    LEU   HD21    426   0.100000     1.0080
   427          HC     25    LEU   HD22    427   0.100000     1.0080
   428          HC     25    LEU   HD23    428   0.100000     1.0080
   429           C     25    LEU      C    429   0.597300    12.0100
   430           O     25    LEU      O    430  -0.567900    16.0000
   431           N     26    GLY      N    431  -0.415700    14.0100
   432           H     26    GLY      H    432   0.271900     1.0080
   433          CT     26    GLY     CA    433  -0.025200    12.0100
   434          H1     26    GLY    HA1    434   0.069800     1.0080
   435          H1     26    GLY    HA2    435   0.069800     1.0080
   436           C     26    GLY      C    436   0.597300    12.0100
   437           O     26    GLY      O    437  -0.567900    16.0000
   438           N     27    ALA      N    438  -0.415700    14.0100
   439           H     27    ALA      H    439   0.271900     1.0080
   440          CT     27    ALA     CA    440   0.033700    12.0100
   441          H1     27    ALA     HA    441   0.082300     1.0080
   442          CT     27    ALA     CB    442  -0.182500    12.0100
   443          HC     27    ALA    HB1    443   0.060300     1.0080
   444          HC     27    ALA    HB2    444   0.060300     1.0080
   445          HC     27    ALA    HB3    445   0.060300     1.0080
   446           C     27    ALA      C    446   0.597300    12.0100
   447           O     27    ALA      O    447  -0.567900    16.0000
   448           N     28    GLY      N    448  -0.415700    14.0100
   449           H     28    GLY      H    449   0.271900     1.0080
   450          CT     28    GLY     CA    450  -0.025200    12.0100
   451          H1     28    GLY    HA1    451   0.069800     1.0080
   452          H1     28    GLY    HA2    452   0.069800     1.0080
   453           C     28    GLY      C    453   0.597300    12.0100
   454           O     28    GLY      O    454  -0.567900    16.0000
   455           N     29    ALA      N    455  -0.415700    14.0100
   456           H     29    ALA      H    456   0.271900     1.0080
   457          CT     29    ALA     CA    457   0.033700    12.0100
   458          H1     29    ALA     HA    458   0.082300     1.0080
   459          CT     29    ALA     CB    459  -0.182500    12.0100
   460          HC     29    ALA    HB1    460   0.060300     1.0080
   461          HC     29    ALA    HB2    461   0.060300     1.0080
   462          HC     29    ALA    HB3    462   0.060300     1.0080
   463           C     29    ALA      C    463   0.597300    12.0100
   464           O     29    ALA      O    464  -0.567900    16.0000
   465           N     30    PHE      N    465  -0.415700    14.0100
   466           H     30    PHE      H    466   0.271900     1.0080
   467          CT     30    PHE     CA    467  -0.002400    12.0100
   468          H1     30    PHE     HA    468   0.097800     1.0080
   469          CT     30    PHE     CB    469  -0.034300    12.0100
   470          HC     30    PHE    HB1    470   0.029500     1.0080
   471          HC     30    PHE    HB2    471   0.029500     1.0080
   472          CA     30    PHE     CG    472   0.011800    12.0100
   473          CA     30    PHE    CD1    473  -0.125600    12.0100
   474          HA     30    PHE    HD1    474   0.133000     1.0080
   475          CA     30    PHE    CE1    475  -0.170400    12.0100
   476          HA     30    PHE    HE1    476   0.143000     1.0080
   477          CA     30    PHE     CZ    477  -0.107200    12.0100
   478          HA     30    PHE     HZ    478   0.129700     1.0080
   479          CA     30    PHE    CE2    479  -0.170400    12.0100
   480          HA     30    PHE    HE2    480   0.143000     1.0080
   481          CA     30    PHE    CD2    481  -0.125600    12.0100
   482          HA     30    PHE    HD2    482   0.133000     1.0080
   483           C     30    PHE      C    483   0.597300    12.0100
   484           O     30    PHE      O    484  -0.567900    16.0000
   485           N     31    GLY      N    485  -0.415700    14.0100
   486           H     31    GLY      H    486   0.271900     1.0080
   487          CT     31    GLY     CA    487  -0.025200    12.0100
   488          H1     31    GLY    HA1    488   0.069800     1.0080
   489          H1     31    GLY    HA2    489   0.069800     1.0080
   490           C     31    GLY      C    490   0.597300    12.0100
   491           O     31    GLY      O    491  -0.567900    16.0000
   492           N     32    LYS      N    492  -0.347900    14.0100
   493           H     32    LYS      H    493   0.274700     1.0080
   494          CT     32    LYS     CA    494  -0.240000    12.0100
   495          H1     32    LYS     HA    495   0.142600     1.0080
   496          CT     32    LYS     CB    496  -0.009400    12.0100
   497          HC     32    LYS    HB1    497   0.036200     1.0080
   498          HC     32    LYS    HB2    498   0.036200     1.0080
   499          CT     32    LYS     CG    499   0.018700    12.0100
   500          HC     32    LYS    HG1    500   0.010300     1.0080
   501          HC     32    LYS    HG2    501   0.010300     1.0080
   502          CT     32    LYS     CD    502  -0.047900    12.0100
   503          HC     32    LYS    HD1    503   0.062100     1.0080
   504          HC     32    LYS    HD2    504   0.062100     1.0080
   505          CT     32    LYS     CE    505  -0.014300    12.0100
   506          HP     32    LYS    HE1    506   0.113500     1.0080
   507          HP     32    LYS    HE2    507   0.113500     1.0080
   508          N3     32    LYS     NZ    508  -0.385400    14.0100
   509           H     32    LYS    HZ1    509   0.340000     1.0080
   510           H     32    LYS    HZ2    510   0.340000     1.0080
   511           H     32    LYS    HZ3    511   0.340000     1.0080
   512           C     32    LYS      C    512   0.734100    12.0100
   513           O     32    LYS      O    513  -0.589400    16.0000
   514           N     33    VAL      N    514  -0.415700    14.0100
   515           H     33    VAL      H    515   0.271900     1.0080
   516          CT     33    VAL     CA    516  -0.087500    12.0100
   517          H1     33    VAL     HA    517   0.096900     1.0080
   518          CT     33    VAL     CB    518   0.298500    12.0100
   519          HC     33    VAL     HB    519  -0.029700     1.0080
   520          CT     33    VAL    CG1    520  -0.319200    12.0100
   521          HC     33    VAL   HG11    521   0.079100     1.0080
   522          HC     33    VAL   HG12    522   0.079100     1.0080
   523          HC     33    VAL   HG13    523   0.079100     1.0080
   524          CT     33    VAL    CG2    524  -0.319200    12.0100
   525          HC     33    VAL   HG21    525   0.079100     1.0080
   526          HC     33    VAL   HG22    526   0.079100     1.0080
   527          HC     33    VAL   HG23    527   0.079100     1.0080
   528           C     33    VAL      C    528   0.597300    12.0100
   529           O     33    VAL      O    529  -0.567900    16.0000
   530           N     34    VAL      N    530  -0.415700    14.0100
   531           H     34    VAL      H    531   0.271900     1.0080
   532          CT     34    VAL     CA    532  -0.087500    12.0100
   533          H1     34    VAL     HA    533   0.096900     1.0080
   534          CT     34    VAL     CB    534   0.298500    12.0100
   535          HC     34    VAL     HB    535  -0.029700     1.0080
   536          CT     34    VAL    CG1    536  -0.319200    12.0100
   537          HC     34    VAL   HG11    537   0.079100     1.0080
   538          HC     34    VAL   HG12    538   0.079100     1.0080
   539          HC     34    VAL   HG13    539   0.079100     1.0080
   540          CT     34    VAL    CG2    540  -0.319200    12.0100
   541          HC     34    VAL   HG21    541   0.079100     1.0080
   542          HC     34    VAL   HG22    542   0.079100     1.0080
   543          HC     34    VAL   HG23    543   0.079100     1.0080
   544           C     34    VAL      C    544   0.597300    12.0100
   545           O     34    VAL      O    545  -0.567900    16.0000
   546           N     35    GLU      N    546  -0.516300    14.0100
   547           H     35    GLU      H    547   0.293600     1.0080
   548          CT     35    GLU     CA    548   0.039700    12.0100
   549          H1     35    GLU     HA    549   0.110500     1.0080
   550          CT     35    GLU     CB    550   0.056000    12.0100
   551          HC     35    GLU    HB1    551  -0.017300     1.0080
   552          HC     35    GLU    HB2    552  -0.017300     1.0080
   553          CT     35    GLU     CG    553   0.013600    12.0100
   554          HC     35    GLU    HG1    554  -0.042500     1.0080
   555          HC     35    GLU    HG2    555  -0.042500     1.0080
   556           C     35    GLU     CD    556   0.805400    12.0100
   557          O2     35    GLU    OE1    557  -0.818800    16.0000
   558          O2     35    GLU    OE2    558  -0.818800    16.0000
   559           C     35    GLU      C    559   0.536600    12.0100
   560           O     35    GLU      O    560  -0.581900    16.0000
   561           N     36    ALA      N    561  -0.415700    14.0100
   562           H     36    ALA      H    562   0.271900     1.0080
   563          CT     36    ALA     CA    563   0.033700    12.0100
   564          H1     36    ALA     HA    564   0.082300     1.0080
   565          CT     36    ALA     CB    565  -0.182500    12.0100
   566          HC     36    ALA    HB1    566   0.060300     1.0080
   567          HC     36    ALA    HB2    567   0.060300     1.0080
   568          HC     36    ALA    HB3    568   0.060300     1.0080
   569           C     36    ALA      C    569   0.597300    12.0100
   570           O     36    ALA      O    570  -0.567900    16.0000
   571           N     37    THR      N    571  -0.415700    14.0100
   572           H     37    THR      H    572   0.271900     1.0080
   573          CT     37    THR     CA    573  -0.038900    12.0100
   574          H1     37    THR     HA    574   0.100700     1.0080
   575          CT     37    THR     CB    575   0.365400    12.0100
   576          H1     37    THR     HB    576   0.004300     1.0080
   577          CT     37    THR    CG2    577  -0.243800    12.0100
   578          HC     37    THR   HG21    578   0.064200     1.0080
   579          HC     37    THR   HG22    579   0.064200     1.0080
   580          HC     37    THR   HG23    580   0.064200     1.0080
   581          OH     37    THR    OG1    581  -0.676100    16.0000
   582          HO     37    THR    HG1    582   0.410200     1.0080
   583           C     37    THR      C    583   0.597300    12.0100
   584           O     37    THR      O    584  -0.567900    16.0000
   585           N     38    ALA      N    585  -0.415700    14.0100
   586           H     38    ALA      H    586   0.271900     1.0080
   587          CT     38    ALA     CA    587   0.033700    12.0100
   588          H1     38    ALA     HA    588   0.082300     1.0080
   589          CT     38    ALA     CB    589  -0.182500    12.0100
   590          HC     38    ALA    HB1    590   0.060300     1.0080
   591          HC     38    ALA    HB2    591   0.060300     1.0080
   592          HC     38    ALA    HB3    592   0.060300     1.0080
   593           C     38    ALA      C    593   0.597300    12.0100
   594           O     38    ALA      O    594  -0.567900    16.0000
   595           N     39    TYR      N    595  -0.415700    14.0100
   596           H     39    TYR      H    596   0.271900     1.0080
   597          CT     39    TYR     CA    597  -0.001400    12.0100
   598          H1     39    TYR     HA    598   0.087600     1.0080
   599          CT     39    TYR     CB    599  -0.015200    12.0100
   600          HC     39    TYR    HB1    600   0.029500     1.0080
   601          HC     39    TYR    HB2    601   0.029500     1.0080
   602          CA     39    TYR     CG    602  -0.001100    12.0100
   603          CA     39    TYR    CD1    603  -0.190600    12.0100
   604          HA     39    TYR    HD1    604   0.169900     1.0080
   605          CA     39    TYR    CE1    605  -0.234100    12.0100
   606          HA     39    TYR    HE1    606   0.165600     1.0080
   607           C     39    TYR     CZ    607   0.322600    12.0100
   608          OH     39    TYR     OH    608  -0.557900    16.0000
   609          HO     39    TYR     HH    609   0.399200     1.0080
   610          CA     39    TYR    CE2    610  -0.234100    12.0100
   611          HA     39    TYR    HE2    611   0.165600     1.0080
   612          CA     39    TYR    CD2    612  -0.190600    12.0100
   613          HA     39    TYR    HD2    613   0.169900     1.0080
   614           C     39    TYR      C    614   0.597300    12.0100
   615           O     39    TYR      O    615  -0.567900    16.0000
   616           N     40    GLY      N    616  -0.415700    14.0100
   617           H     40    GLY      H    617   0.271900     1.0080
   618          CT     40    GLY     CA    618  -0.025200    12.0100
   619          H1     40    GLY    HA1    619   0.069800     1.0080
   620          H1     40    GLY    HA2    620   0.069800     1.0080
   621           C     40    GLY      C    621   0.597300    12.0100
   622           O     40    GLY      O    622  -0.567900    16.0000
   623           N     41    LEU      N    623  -0.415700    14.0100
   624           H     41    LEU      H    624   0.271900     1.0080
   625          CT     41    LEU     CA    625  -0.051800    12.0100
   626          H1     41    LEU     HA    626   0.092200     1.0080
   627          CT     41    LEU     CB    627  -0.110200    12.0100
   628          HC     41    LEU    HB1    628   0.045700     1.0080
   629          HC     41    LEU    HB2    629   0.045700     1.0080
   630          CT     41    LEU     CG    630   0.353100    12.0100
   631          HC     41    LEU     HG    631  -0.036100     1.0080
   632          CT     41    LEU    CD1    632  -0.412100    12.0100
   633          HC     41    LEU   HD11    633   0.100000     1.0080
   634          HC     41    LEU   HD12    634   0.100000     1.0080
   635          HC     41    LEU   HD13    635   0.100000     1.0080
   636          CT     41    LEU    CD2    636  -0.412100    12.0100
   637          HC     41    LEU   HD21    637   0.100000     1.0080
   638          HC     41    LEU   HD22    638   0.100000     1.0080
   639          HC     41    LEU   HD23    639   0.100000     1.0080
   640           C     41    LEU      C    640   0.597300    12.0100
   641           O     41    LEU      O    641  -0.567900    16.0000
   642           N     42    ILE      N    642  -0.415700    14.0100
   643           H     42    ILE      H    643   0.271900     1.0080
   644          CT     42    ILE     CA    644  -0.059700    12.0100
   645          H1     42    ILE     HA    645   0.086900     1.0080
   646          CT     42    ILE     CB    646   0.130300    12.0100
   647          HC     42    ILE     HB    647   0.018700     1.0080
   648          CT     42    ILE    CG2    648  -0.320400    12.0100
   649          HC     42    ILE   HG21    649   0.088200     1.0080
   650          HC     42    ILE   HG22    650   0.088200     1.0080
   651          HC     42    ILE   HG23    651   0.088200     1.0080
   652          CT     42    ILE    CG1    652  -0.043000    12.0100
   653          HC     42    ILE   HG11    653   0.023600     1.0080
   654          HC     42    ILE   HG12    654   0.023600     1.0080
   655          CT     42    ILE     CD    655  -0.066000    12.0100
   656          HC     42    ILE    HD1    656   0.018600     1.0080
   657          HC     42    ILE    HD2    657   0.018600     1.0080
   658          HC     42    ILE    HD3    658   0.018600     1.0080
   659           C     42    ILE      C    659   0.597300    12.0100
   660           O     42    ILE      O    660  -0.567900    16.0000
   661           N     43    LYS      N    661  -0.347900    14.0100
   662           H     43    LYS      H    662   0.274700     1.0080
   663          CT     43    LYS     CA    663  -0.240000    12.0100
   664          H1     43    LYS     HA    664   0.142600     1.0080
   665          CT     43    LYS     CB    665  -0.009400    12.0100
   666          HC     43    LYS    HB1    666   0.036200     1.0080
   667          HC     43    LYS    HB2    667   0.036200     1.0080
   668          CT     43    LYS     CG    668   0.018700    12.0100
   669          HC     43    LYS    HG1    669   0.010300     1.0080
   670          HC     43    LYS    HG2    670   0.010300     1.0080
   671          CT     43    LYS     CD    671  -0.047900    12.0100
   672          HC     43    LYS    HD1    672   0.062100     1.0080
   673          HC     43    LYS    HD2    673   0.062100     1.0080
   674          CT     43    LYS     CE    674  -0.014300    12.0100
   675          HP     43    LYS    HE1    675   0.113500     1.0080
   676          HP     43    LYS    HE2    676   0.113500     1.0080
   677          N3     43    LYS     NZ    677  -0.385400    14.0100
   678           H     43    LYS    HZ1    678   0.340000     1.0080
   679           H     43    LYS    HZ2    679   0.340000     1.0080
   680           H     43    LYS    HZ3    680   0.340000     1.0080
   681           C     43    LYS      C    681   0.734100    12.0100
   682           O     43    LYS      O    682  -0.589400    16.0000
   683           N     44    SER      N    683  -0.415700    14.0100
   684           H     44    SER      H    684   0.271900     1.0080
   685          CT     44    SER     CA    685  -0.024900    12.0100
   686          H1     44    SER     HA    686   0.084300     1.0080
   687          CT     44    SER     CB    687   0.211700    12.0100
   688          H1     44    SER    HB1    688   0.035200     1.0080
   689          H1     44    SER    HB2    689   0.035200     1.0080
   690          OH     44    SER     OG    690  -0.654600    16.0000
   691          HO     44    SER     HG    691   0.427500     1.0080
   692           C     44    SER      C    692   0.597300    12.0100
   693           O     44    SER      O    693  -0.567900    16.0000
   694           N     45    ASP      N    694  -0.516300    14.0100
   695           H     45    ASP      H    695   0.293600     1.0080
   696          CT     45    ASP     CA    696   0.038100    12.0100
   697          H1     45    ASP     HA    697   0.088000     1.0080
   698          CT     45    ASP     CB    698  -0.030300    12.0100
   699          HC     45    ASP    HB1    699  -0.012200     1.0080
   700          HC     45    ASP    HB2    700  -0.012200     1.0080
   701           C     45    ASP     CG    701   0.799400    12.0100
   702          O2     45    ASP    OD1    702  -0.801400    16.0000
   703          O2     45    ASP    OD2    703  -0.801400    16.0000
   704           C     45    ASP      C    704   0.536600    12.0100
   705           O     45    ASP      O    705  -0.581900    16.0000
   706           N     46    ALA      N    706  -0.415700    14.0100
   707           H     46    ALA      H    707   0.271900     1.0080
   708          CT     46    ALA     CA    708   0.033700    12.0100
   709          H1     46    ALA     HA    709   0.082300     1.0080
   710          CT     46    ALA     CB    710  -0.182500    12.0100
   711          HC     46    ALA    HB1    711   0.060300     1.0080
   712          HC     46    ALA    HB2    712   0.060300     1.0080
   713          HC     46    ALA    HB3    713   0.060300     1.0080
   714           C     46    ALA      C    714   0.597300    12.0100
   715           O     46    ALA      O    715  -0.567900    16.0000
   716           N     47    ALA      N    716  -0.415700    14.0100
   717           H     47    ALA      H    717   0.271900     1.0080
   718          CT     47    ALA     CA    718   0.033700    12.0100
   719          H1     47    ALA     HA    719   0.082300     1.0080
   720          CT     47    ALA     CB    720  -0.182500    12.0100
   721          HC     47    ALA    HB1    721   0.060300     1.0080
   722          HC     47    ALA    HB2    722   0.060300     1.0080
   723          HC     47    ALA    HB3    723   0.060300     1.0080
   724           C     47    ALA      C    724   0.597300    12.0100
   725           O     47    ALA      O    725  -0.567900    16.0000
   726           N     48    MET      N    726  -0.415700    14.0100
   727           H     48    MET      H    727   0.271900     1.0080
   728          CT     48    MET     CA    728  -0.023700    12.0100
   729          H1     48    MET     HA    729   0.088000     1.0080
   730          CT     48    MET     CB    730   0.034200    12.0100
   731          HC     48    MET    HB1    731   0.024100     1.0080
   732          HC     48    MET    HB2    732   0.024100     1.0080
   733          CT     48    MET     CG    733   0.001800    12.0100
   734          H1     48    MET    HG1    734   0.044000     1.0080
   735          H1     48    MET    HG2    735   0.044000     1.0080
   736           S     48    MET     SD    736  -0.273700    32.0600
   737          CT     48    MET     CE    737  -0.053600    12.0100
   738          H1     48    MET    HE1    738   0.068400     1.0080
   739          H1     48    MET    HE2    739   0.068400     1.0080
   740          H1     48    MET    HE3    740   0.068400     1.0080
   741           C     48    MET      C    741   0.597300    12.0100
   742           O     48    MET      O    742  -0.567900    16.0000
   743           N     49    THR      N    743  -0.415700    14.0100
   744           H     49    THR      H    744   0.271900     1.0080
   745          CT     49    THR     CA    745  -0.038900    12.0100
   746          H1     49    THR     HA    746   0.100700     1.0080
   747          CT     49    THR     CB    747   0.365400    12.0100
   748          H1     49    THR     HB    748   0.004300     1.0080
   749          CT     49    THR    CG2    749  -0.243800    12.0100
   750          HC     49    THR   HG21    750   0.064200     1.0080
   751          HC     49    THR   HG22    751   0.064200     1.0080
   752          HC     49    THR   HG23    752   0.064200     1.0080
   753          OH     49    THR    OG1    753  -0.676100    16.0000
   754          HO     49    THR    HG1    754   0.410200     1.0080
   755           C     49    THR      C    755   0.597300    12.0100
   756           O     49    THR      O    756  -0.567900    16.0000
   757           N     50    V2A      N    757  -0.415700    14.0100
   758           H     50    V2A      H    758   0.271900     1.0080
   759          CT     50    V2A     CA    759  -0.087500    12.0100          CT   0.033700    12.0100
   760          H1     50    V2A     HA    760   0.096900     1.0080          H1   0.082300     1.0080
   761          CT     50    V2A     CB    761   0.298500    12.0100          CT  -0.182500    12.0100
   762          HC     50    V2A     HB    762  -0.029700     1.0080          HC   0.060300     1.0080
   763          CT     50    V2A    CG1    763  -0.319200    12.0100          HC   0.060300     1.0080
   764          HC     50    V2A   HG11    764   0.079100     1.0080      DUM_HC   0.000000     1.0000
   765          HC     50    V2A   HG12    765   0.079100     1.0080      DUM_HC   0.000000     1.0000
   766          HC     50    V2A   HG13    766   0.079100     1.0080      DUM_HC   0.000000     1.0000
   767          CT     50    V2A    CG2    767  -0.319200    12.0100          HC   0.060300     1.0080
   768          HC     50    V2A   HG21    768   0.079100     1.0080      DUM_HC   0.000000     1.0000
   769          HC     50    V2A   HG22    769   0.079100     1.0080      DUM_HC   0.000000     1.0000
   770          HC     50    V2A   HG23    770   0.079100     1.0080      DUM_HC   0.000000     1.0000
   771           C     50    V2A      C    771   0.597300    12.0100
   772           O     50    V2A      O    772  -0.567900    16.0000
   773           N     51    ALA      N    773  -0.415700    14.0100
   774           H     51    ALA      H    774   0.271900     1.0080
   775          CT     51    ALA     CA    775   0.033700    12.0100
   776          H1     51    ALA     HA    776   0.082300     1.0080
   777          CT     51    ALA     CB    777  -0.182500    12.0100
   778          HC     51    ALA    HB1    778   0.060300     1.0080
   779          HC     51    ALA    HB2    779   0.060300     1.0080
   780          HC     51    ALA    HB3    780   0.060300     1.0080
   781           C     51    ALA      C    781   0.597300    12.0100
   782           O     51    ALA      O    782  -0.567900    16.0000
   783           N     52    VAL      N    783  -0.415700    14.0100
   784           H     52    VAL      H    784   0.271900     1.0080
   785          CT     52    VAL     CA    785  -0.087500    12.0100
   786          H1     52    VAL     HA    786   0.096900     1.0080
   787          CT     52    VAL     CB    787   0.298500    12.0100
   788          HC     52    VAL     HB    788  -0.029700     1.0080
   789          CT     52    VAL    CG1    789  -0.319200    12.0100
   790          HC     52    VAL   HG11    790   0.079100     1.0080
   791          HC     52    VAL   HG12    791   0.079100     1.0080
   792          HC     52    VAL   HG13    792   0.079100     1.0080
   793          CT     52    VAL    CG2    793  -0.319200    12.0100
   794          HC     52    VAL   HG21    794   0.079100     1.0080
   795          HC     52    VAL   HG22    795   0.079100     1.0080
   796          HC     52    VAL   HG23    796   0.079100     1.0080
   797           C     52    VAL      C    797   0.597300    12.0100
   798           O     52    VAL      O    798  -0.567900    16.0000
   799           N     53    LYS      N    799  -0.347900    14.0100
   800           H     53    LYS      H    800   0.274700     1.0080
   801          CT     53    LYS     CA    801  -0.240000    12.0100
   802          H1     53    LYS     HA    802   0.142600     1.0080
   803          CT     53    LYS     CB    803  -0.009400    12.0100
   804          HC     53    LYS    HB1    804   0.036200     1.0080
   805          HC     53    LYS    HB2    805   0.036200     1.0080
   806          CT     53    LYS     CG    806   0.018700    12.0100
   807          HC     53    LYS    HG1    807   0.010300     1.0080
   808          HC     53    LYS    HG2    808   0.010300     1.0080
   809          CT     53    LYS     CD    809  -0.047900    12.0100
   810          HC     53    LYS    HD1    810   0.062100     1.0080
   811          HC     53    LYS    HD2    811   0.062100     1.0080
   812          CT     53    LYS     CE    812  -0.014300    12.0100
   813          HP     53    LYS    HE1    813   0.113500     1.0080
   814          HP     53    LYS    HE2    814   0.113500     1.0080
   815          N3     53    LYS     NZ    815  -0.385400    14.0100
   816           H     53    LYS    HZ1    816   0.340000     1.0080
   817           H     53    LYS    HZ2    817   0.340000     1.0080
   818           H     53    LYS    HZ3    818   0.340000     1.0080
   819           C     53    LYS      C    819   0.734100    12.0100
   820           O     53    LYS      O    820  -0.589400    16.0000
   821           N     54    MET      N    821  -0.415700    14.0100
   822           H     54    MET      H    822   0.271900     1.0080
   823          CT     54    MET     CA    823  -0.023700    12.0100
   824          H1     54    MET     HA    824   0.088000     1.0080
   825          CT     54    MET     CB    825   0.034200    12.0100
   826          HC     54    MET    HB1    826   0.024100     1.0080
   827          HC     54    MET    HB2    827   0.024100     1.0080
   828          CT     54    MET     CG    828   0.001800    12.0100
   829          H1     54    MET    HG1    829   0.044000     1.0080
   830          H1     54    MET    HG2    830   0.044000     1.0080
   831           S     54    MET     SD    831  -0.273700    32.0600
   832          CT     54    MET     CE    832  -0.053600    12.0100
   833          H1     54    MET    HE1    833   0.068400     1.0080
   834          H1     54    MET    HE2    834   0.068400     1.0080
   835          H1     54    MET    HE3    835   0.068400     1.0080
   836           C     54    MET      C    836   0.597300    12.0100
   837           O     54    MET      O    837  -0.567900    16.0000
   838           N     55    LEU      N    838  -0.415700    14.0100
   839           H     55    LEU      H    839   0.271900     1.0080
   840          CT     55    LEU     CA    840  -0.051800    12.0100
   841          H1     55    LEU     HA    841   0.092200     1.0080
   842          CT     55    LEU     CB    842  -0.110200    12.0100
   843          HC     55    LEU    HB1    843   0.045700     1.0080
   844          HC     55    LEU    HB2    844   0.045700     1.0080
   845          CT     55    LEU     CG    845   0.353100    12.0100
   846          HC     55    LEU     HG    846  -0.036100     1.0080
   847          CT     55    LEU    CD1    847  -0.412100    12.0100
   848          HC     55    LEU   HD11    848   0.100000     1.0080
   849          HC     55    LEU   HD12    849   0.100000     1.0080
   850          HC     55    LEU   HD13    850   0.100000     1.0080
   851          CT     55    LEU    CD2    851  -0.412100    12.0100
   852          HC     55    LEU   HD21    852   0.100000     1.0080
   853          HC     55    LEU   HD22    853   0.100000     1.0080
   854          HC     55    LEU   HD23    854   0.100000     1.0080
   855           C     55    LEU      C    855   0.597300    12.0100
   856           O     55    LEU      O    856  -0.567900    16.0000
   857           N     56    LYS      N    857  -0.347900    14.0100
   858           H     56    LYS      H    858   0.274700     1.0080
   859          CT     56    LYS     CA    859  -0.240000    12.0100
   860          H1     56    LYS     HA    860   0.142600     1.0080
   861          CT     56    LYS     CB    861  -0.009400    12.0100
   862          HC     56    LYS    HB1    862   0.036200     1.0080
   863          HC     56    LYS    HB2    863   0.036200     1.0080
   864          CT     56    LYS     CG    864   0.018700    12.0100
   865          HC     56    LYS    HG1    865   0.010300     1.0080
   866          HC     56    LYS    HG2    866   0.010300     1.0080
   867          CT     56    LYS     CD    867  -0.047900    12.0100
   868          HC     56    LYS    HD1    868   0.062100     1.0080
   869          HC     56    LYS    HD2    869   0.062100     1.0080
   870          CT     56    LYS     CE    870  -0.014300    12.0100
   871          HP     56    LYS    HE1    871   0.113500     1.0080
   872          HP     56    LYS    HE2    872   0.113500     1.0080
   873          N3     56    LYS     NZ    873  -0.385400    14.0100
   874           H     56    LYS    HZ1    874   0.340000     1.0080
   875           H     56    LYS    HZ2    875   0.340000     1.0080
   876           H     56    LYS    HZ3    876   0.340000     1.0080
   877           C     56    LYS      C    877   0.734100    12.0100
   878           O     56    LYS      O    878  -0.589400    16.0000
   879           N     57    PRO      N    879  -0.254800    14.0100
   880          CT     57    PRO     CD    880   0.019200    12.0100
   881          H1     57    PRO    HD1    881   0.039100     1.0080
   882          H1     57    PRO    HD2    882   0.039100     1.0080
   883          CT     57    PRO     CG    883   0.018900    12.0100
   884          HC     57    PRO    HG1    884   0.021300     1.0080
   885          HC     57    PRO    HG2    885   0.021300     1.0080
   886          CT     57    PRO     CB    886  -0.007000    12.0100
   887          HC     57    PRO    HB1    887   0.025300     1.0080
   888          HC     57    PRO    HB2    888   0.025300     1.0080
   889          CT     57    PRO     CA    889  -0.026600    12.0100
   890          H1     57    PRO     HA    890   0.064100     1.0080
   891           C     57    PRO      C    891   0.589600    12.0100
   892           O     57    PRO      O    892  -0.574800    16.0000
   893           N     58    SER      N    893  -0.415700    14.0100
   894           H     58    SER      H    894   0.271900     1.0080
   895          CT     58    SER     CA    895  -0.024900    12.0100
   896          H1     58    SER     HA    896   0.084300     1.0080
   897          CT     58    SER     CB    897   0.211700    12.0100
   898          H1     58    SER    HB1    898   0.035200     1.0080
   899          H1     58    SER    HB2    899   0.035200     1.0080
   900          OH     58    SER     OG    900  -0.654600    16.0000
   901          HO     58    SER     HG    901   0.427500     1.0080
   902           C     58    SER      C    902   0.597300    12.0100
   903           O     58    SER      O    903  -0.567900    16.0000
   904           N     59    ALA      N    904  -0.415700    14.0100
   905           H     59    ALA      H    905   0.271900     1.0080
   906          CT     59    ALA     CA    906   0.033700    12.0100
   907          H1     59    ALA     HA    907   0.082300     1.0080
   908          CT     59    ALA     CB    908  -0.182500    12.0100
   909          HC     59    ALA    HB1    909   0.060300     1.0080
   910          HC     59    ALA    HB2    910   0.060300     1.0080
   911          HC     59    ALA    HB3    911   0.060300     1.0080
   912           C     59    ALA      C    912   0.597300    12.0100
   913           O     59    ALA      O    913  -0.567900    16.0000
   914           N     60    HIS      N    914  -0.415700    14.0100
   915           H     60    HIS      H    915   0.271900     1.0080
   916          CT     60    HIS     CA    916  -0.058100    12.0100
   917          H1     60    HIS     HA    917   0.136000     1.0080
   918          CT     60    HIS     CB    918  -0.007400    12.0100
   919          HC     60    HIS    HB1    919   0.036700     1.0080
   920          HC     60    HIS    HB2    920   0.036700     1.0080
   921          CC     60    HIS     CG    921   0.186800    12.0100
   922          NB     60    HIS    ND1    922  -0.543200    14.0100
   923          CR     60    HIS    CE1    923   0.163500    12.0100
   924          H5     60    HIS    HE1    924   0.143500     1.0080
   925          NA     60    HIS    NE2    925  -0.279500    14.0100
   926           H     60    HIS    HE2    926   0.333900     1.0080
   927          CW     60    HIS    CD2    927  -0.220700    12.0100
   928          H4     60    HIS    HD2    928   0.186200     1.0080
   929           C     60    HIS      C    929   0.597300    12.0100
   930           O     60    HIS      O    930  -0.567900    16.0000
   931           N     61    LEU      N    931  -0.415700    14.0100
   932           H     61    LEU      H    932   0.271900     1.0080
   933          CT     61    LEU     CA    933  -0.051800    12.0100
   934          H1     61    LEU     HA    934   0.092200     1.0080
   935          CT     61    LEU     CB    935  -0.110200    12.0100
   936          HC     61    LEU    HB1    936   0.045700     1.0080
   937          HC     61    LEU    HB2    937   0.045700     1.0080
   938          CT     61    LEU     CG    938   0.353100    12.0100
   939          HC     61    LEU     HG    939  -0.036100     1.0080
   940          CT     61    LEU    CD1    940  -0.412100    12.0100
   941          HC     61    LEU   HD11    941   0.100000     1.0080
   942          HC     61    LEU   HD12    942   0.100000     1.0080
   943          HC     61    LEU   HD13    943   0.100000     1.0080
   944          CT     61    LEU    CD2    944  -0.412100    12.0100
   945          HC     61    LEU   HD21    945   0.100000     1.0080
   946          HC     61    LEU   HD22    946   0.100000     1.0080
   947          HC     61    LEU   HD23    947   0.100000     1.0080
   948           C     61    LEU      C    948   0.597300    12.0100
   949           O     61    LEU      O    949  -0.567900    16.0000
   950           N     62    THR      N    950  -0.415700    14.0100
   951           H     62    THR      H    951   0.271900     1.0080
   952          CT     62    THR     CA    952  -0.038900    12.0100
   953          H1     62    THR     HA    953   0.100700     1.0080
   954          CT     62    THR     CB    954   0.365400    12.0100
   955          H1     62    THR     HB    955   0.004300     1.0080
   956          CT     62    THR    CG2    956  -0.243800    12.0100
   957          HC     62    THR   HG21    957   0.064200     1.0080
   958          HC     62    THR   HG22    958   0.064200     1.0080
   959          HC     62    THR   HG23    959   0.064200     1.0080
   960          OH     62    THR    OG1    960  -0.676100    16.0000
   961          HO     62    THR    HG1    961   0.410200     1.0080
   962           C     62    THR      C    962   0.597300    12.0100
   963           O     62    THR      O    963  -0.567900    16.0000
   964           N     63    GLU      N    964  -0.516300    14.0100
   965           H     63    GLU      H    965   0.293600     1.0080
   966          CT     63    GLU     CA    966   0.039700    12.0100
   967          H1     63    GLU     HA    967   0.110500     1.0080
   968          CT     63    GLU     CB    968   0.056000    12.0100
   969          HC     63    GLU    HB1    969  -0.017300     1.0080
   970          HC     63    GLU    HB2    970  -0.017300     1.0080
   971          CT     63    GLU     CG    971   0.013600    12.0100
   972          HC     63    GLU    HG1    972  -0.042500     1.0080
   973          HC     63    GLU    HG2    973  -0.042500     1.0080
   974           C     63    GLU     CD    974   0.805400    12.0100
   975          O2     63    GLU    OE1    975  -0.818800    16.0000
   976          O2     63    GLU    OE2    976  -0.818800    16.0000
   977           C     63    GLU      C    977   0.536600    12.0100
   978           O     63    GLU      O    978  -0.581900    16.0000
   979           N     64    ARG      N    979  -0.347900    14.0100
   980           H     64    ARG      H    980   0.274700     1.0080
   981          CT     64    ARG     CA    981  -0.263700    12.0100
   982          H1     64    ARG     HA    982   0.156000     1.0080
   983          CT     64    ARG     CB    983  -0.000700    12.0100
   984          HC     64    ARG    HB1    984   0.032700     1.0080
   985          HC     64    ARG    HB2    985   0.032700     1.0080
   986          CT     64    ARG     CG    986   0.039000    12.0100
   987          HC     64    ARG    HG1    987   0.028500     1.0080
   988          HC     64    ARG    HG2    988   0.028500     1.0080
   989          CT     64    ARG     CD    989   0.048600    12.0100
   990          H1     64    ARG    HD1    990   0.068700     1.0080
   991          H1     64    ARG    HD2    991   0.068700     1.0080
   992          N2     64    ARG     NE    992  -0.529500    14.0100
   993           H     64    ARG     HE    993   0.345600     1.0080
   994          CA     64    ARG     CZ    994   0.807600    12.0100
   995          N2     64    ARG    NH1    995  -0.862700    14.0100
   996           H     64    ARG   HH11    996   0.447800     1.0080
   997           H     64    ARG   HH12    997   0.447800     1.0080
   998          N2     64    ARG    NH2    998  -0.862700    14.0100
   999           H     64    ARG   HH21    999   0.447800     1.0080
  1000           H     64    ARG   HH22   1000   0.447800     1.0080
  1001           C     64    ARG      C   1001   0.734100    12.0100
  1002           O     64    ARG      O   1002  -0.589400    16.0000
  1003           N     65    GLU      N   1003  -0.516300    14.0100
  1004           H     65    GLU      H   1004   0.293600     1.0080
  1005          CT     65    GLU     CA   1005   0.039700    12.0100
  1006          H1     65    GLU     HA   1006   0.110500     1.0080
  1007          CT     65    GLU     CB   1007   0.056000    12.0100
  1008          HC     65    GLU    HB1   1008  -0.017300     1.0080
  1009          HC     65    GLU    HB2   1009  -0.017300     1.0080
  1010          CT     65    GLU     CG   1010   0.013600    12.0100
  1011          HC     65    GLU    HG1   1011  -0.042500     1.0080
  1012          HC     65    GLU    HG2   1012  -0.042500     1.0080
  1013           C     65    GLU     CD   1013   0.805400    12.0100
  1014          O2     65    GLU    OE1   1014  -0.818800    16.0000
  1015          O2     65    GLU    OE2   1015  -0.818800    16.0000
  1016           C     65    GLU      C   1016   0.536600    12.0100
  1017           O     65    GLU      O   1017  -0.581900    16.0000
  1018           N     66    ALA      N   1018  -0.415700    14.0100
  1019           H     66    ALA      H   1019   0.271900     1.0080
  1020          CT     66    ALA     CA   1020   0.033700    12.0100
  1021          H1     66    ALA     HA   1021   0.082300     1.0080
  1022          CT     66    ALA     CB   1022  -0.182500    12.0100
  1023          HC     66    ALA    HB1   1023   0.060300     1.0080
  1024          HC     66    ALA    HB2   1024   0.060300     1.0080
  1025          HC     66    ALA    HB3   1025   0.060300     1.0080
  1026           C     66    ALA      C   1026   0.597300    12.0100
  1027           O     66    ALA      O   1027  -0.567900    16.0000
  1028           N     67    LEU      N   1028  -0.415700    14.0100
  1029           H     67    LEU      H   1029   0.271900     1.0080
  1030          CT     67    LEU     CA   1030  -0.051800    12.0100
  1031          H1     67    LEU     HA   1031   0.092200     1.0080
  1032          CT     67    LEU     CB   1032  -0.110200    12.0100
  1033          HC     67    LEU    HB1   1033   0.045700     1.0080
  1034          HC     67    LEU    HB2   1034   0.045700     1.0080
  1035          CT     67    LEU     CG   1035   0.353100    12.0100
  1036          HC     67    LEU     HG   1036  -0.036100     1.0080
  1037          CT     67    LEU    CD1   1037  -0.412100    12.0100
  1038          HC     67    LEU   HD11   1038   0.100000     1.0080
  1039          HC     67    LEU   HD12   1039   0.100000     1.0080
  1040          HC     67    LEU   HD13   1040   0.100000     1.0080
  1041          CT     67    LEU    CD2   1041  -0.412100    12.0100
  1042          HC     67    LEU   HD21   1042   0.100000     1.0080
  1043          HC     67    LEU   HD22   1043   0.100000     1.0080
  1044          HC     67    LEU   HD23   1044   0.100000     1.0080
  1045           C     67    LEU      C   1045   0.597300    12.0100
  1046           O     67    LEU      O   1046  -0.567900    16.0000
  1047           N     68    MET      N   1047  -0.415700    14.0100
  1048           H     68    MET      H   1048   0.271900     1.0080
  1049          CT     68    MET     CA   1049  -0.023700    12.0100
  1050          H1     68    MET     HA   1050   0.088000     1.0080
  1051          CT     68    MET     CB   1051   0.034200    12.0100
  1052          HC     68    MET    HB1   1052   0.024100     1.0080
  1053          HC     68    MET    HB2   1053   0.024100     1.0080
  1054          CT     68    MET     CG   1054   0.001800    12.0100
  1055          H1     68    MET    HG1   1055   0.044000     1.0080
  1056          H1     68    MET    HG2   1056   0.044000     1.0080
  1057           S     68    MET     SD   1057  -0.273700    32.0600
  1058          CT     68    MET     CE   1058  -0.053600    12.0100
  1059          H1     68    MET    HE1   1059   0.068400     1.0080
  1060          H1     68    MET    HE2   1060   0.068400     1.0080
  1061          H1     68    MET    HE3   1061   0.068400     1.0080
  1062           C     68    MET      C   1062   0.597300    12.0100
  1063           O     68    MET      O   1063  -0.567900    16.0000
  1064           N     69    SER      N   1064  -0.415700    14.0100
  1065           H     69    SER      H   1065   0.271900     1.0080
  1066          CT     69    SER     CA   1066  -0.024900    12.0100
  1067          H1     69    SER     HA   1067   0.084300     1.0080
  1068          CT     69    SER     CB   1068   0.211700    12.0100
  1069          H1     69    SER    HB1   1069   0.035200     1.0080
  1070          H1     69    SER    HB2   1070   0.035200     1.0080
  1071          OH     69    SER     OG   1071  -0.654600    16.0000
  1072          HO     69    SER     HG   1072   0.427500     1.0080
  1073           C     69    SER      C   1073   0.597300    12.0100
  1074           O     69    SER      O   1074  -0.567900    16.0000
  1075           N     70    GLU      N   1075  -0.516300    14.0100
  1076           H     70    GLU      H   1076   0.293600     1.0080
  1077          CT     70    GLU     CA   1077   0.039700    12.0100
  1078          H1     70    GLU     HA   1078   0.110500     1.0080
  1079          CT     70    GLU     CB   1079   0.056000    12.0100
  1080          HC     70    GLU    HB1   1080  -0.017300     1.0080
  1081          HC     70    GLU    HB2   1081  -0.017300     1.0080
  1082          CT     70    GLU     CG   1082   0.013600    12.0100
  1083          HC     70    GLU    HG1   1083  -0.042500     1.0080
  1084          HC     70    GLU    HG2   1084  -0.042500     1.0080
  1085           C     70    GLU     CD   1085   0.805400    12.0100
  1086          O2     70    GLU    OE1   1086  -0.818800    16.0000
  1087          O2     70    GLU    OE2   1087  -0.818800    16.0000
  1088           C     70    GLU      C   1088   0.536600    12.0100
  1089           O     70    GLU      O   1089  -0.581900    16.0000
  1090           N     71    LEU      N   1090  -0.415700    14.0100
  1091           H     71    LEU      H   1091   0.271900     1.0080
  1092          CT     71    LEU     CA   1092  -0.051800    12.0100
  1093          H1     71    LEU     HA   1093   0.092200     1.0080
  1094          CT     71    LEU     CB   1094  -0.110200    12.0100
  1095          HC     71    LEU    HB1   1095   0.045700     1.0080
  1096          HC     71    LEU    HB2   1096   0.045700     1.0080
  1097          CT     71    LEU     CG   1097   0.353100    12.0100
  1098          HC     71    LEU     HG   1098  -0.036100     1.0080
  1099          CT     71    LEU    CD1   1099  -0.412100    12.0100
  1100          HC     71    LEU   HD11   1100   0.100000     1.0080
  1101          HC     71    LEU   HD12   1101   0.100000     1.0080
  1102          HC     71    LEU   HD13   1102   0.100000     1.0080
  1103          CT     71    LEU    CD2   1103  -0.412100    12.0100
  1104          HC     71    LEU   HD21   1104   0.100000     1.0080
  1105          HC     71    LEU   HD22   1105   0.100000     1.0080
  1106          HC     71    LEU   HD23   1106   0.100000     1.0080
  1107           C     71    LEU      C   1107   0.597300    12.0100
  1108           O     71    LEU      O   1108  -0.567900    16.0000
  1109           N     72    LYS      N   1109  -0.347900    14.0100
  1110           H     72    LYS      H   1110   0.274700     1.0080
  1111          CT     72    LYS     CA   1111  -0.240000    12.0100
  1112          H1     72    LYS     HA   1112   0.142600     1.0080
  1113          CT     72    LYS     CB   1113  -0.009400    12.0100
  1114          HC     72    LYS    HB1   1114   0.036200     1.0080
  1115          HC     72    LYS    HB2   1115   0.036200     1.0080
  1116          CT     72    LYS     CG   1116   0.018700    12.0100
  1117          HC     72    LYS    HG1   1117   0.010300     1.0080
  1118          HC     72    LYS    HG2   1118   0.010300     1.0080
  1119          CT     72    LYS     CD   1119  -0.047900    12.0100
  1120          HC     72    LYS    HD1   1120   0.062100     1.0080
  1121          HC     72    LYS    HD2   1121   0.062100     1.0080
  1122          CT     72    LYS     CE   1122  -0.014300    12.0100
  1123          HP     72    LYS    HE1   1123   0.113500     1.0080
  1124          HP     72    LYS    HE2   1124   0.113500     1.0080
  1125          N3     72    LYS     NZ   1125  -0.385400    14.0100
  1126           H     72    LYS    HZ1   1126   0.340000     1.0080
  1127           H     72    LYS    HZ2   1127   0.340000     1.0080
  1128           H     72    LYS    HZ3   1128   0.340000     1.0080
  1129           C     72    LYS      C   1129   0.734100    12.0100
  1130           O     72    LYS      O   1130  -0.589400    16.0000
  1131           N     73    VAL      N   1131  -0.415700    14.0100
  1132           H     73    VAL      H   1132   0.271900     1.0080
  1133          CT     73    VAL     CA   1133  -0.087500    12.0100
  1134          H1     73    VAL     HA   1134   0.096900     1.0080
  1135          CT     73    VAL     CB   1135   0.298500    12.0100
  1136          HC     73    VAL     HB   1136  -0.029700     1.0080
  1137          CT     73    VAL    CG1   1137  -0.319200    12.0100
  1138          HC     73    VAL   HG11   1138   0.079100     1.0080
  1139          HC     73    VAL   HG12   1139   0.079100     1.0080
  1140          HC     73    VAL   HG13   1140   0.079100     1.0080
  1141          CT     73    VAL    CG2   1141  -0.319200    12.0100
  1142          HC     73    VAL   HG21   1142   0.079100     1.0080
  1143          HC     73    VAL   HG22   1143   0.079100     1.0080
  1144          HC     73    VAL   HG23   1144   0.079100     1.0080
  1145           C     73    VAL      C   1145   0.597300    12.0100
  1146           O     73    VAL      O   1146  -0.567900    16.0000
  1147           N     74    LEU      N   1147  -0.415700    14.0100
  1148           H     74    LEU      H   1148   0.271900     1.0080
  1149          CT     74    LEU     CA   1149  -0.051800    12.0100
  1150          H1     74    LEU     HA   1150   0.092200     1.0080
  1151          CT     74    LEU     CB   1151  -0.110200    12.0100
  1152          HC     74    LEU    HB1   1152   0.045700     1.0080
  1153          HC     74    LEU    HB2   1153   0.045700     1.0080
  1154          CT     74    LEU     CG   1154   0.353100    12.0100
  1155          HC     74    LEU     HG   1155  -0.036100     1.0080
  1156          CT     74    LEU    CD1   1156  -0.412100    12.0100
  1157          HC     74    LEU   HD11   1157   0.100000     1.0080
  1158          HC     74    LEU   HD12   1158   0.100000     1.0080
  1159          HC     74    LEU   HD13   1159   0.100000     1.0080
  1160          CT     74    LEU    CD2   1160  -0.412100    12.0100
  1161          HC     74    LEU   HD21   1161   0.100000     1.0080
  1162          HC     74    LEU   HD22   1162   0.100000     1.0080
  1163          HC     74    LEU   HD23   1163   0.100000     1.0080
  1164           C     74    LEU      C   1164   0.597300    12.0100
  1165           O     74    LEU      O   1165  -0.567900    16.0000
  1166           N     75    SER      N   1166  -0.415700    14.0100
  1167           H     75    SER      H   1167   0.271900     1.0080
  1168          CT     75    SER     CA   1168  -0.024900    12.0100
  1169          H1     75    SER     HA   1169   0.084300     1.0080
  1170          CT     75    SER     CB   1170   0.211700    12.0100
  1171          H1     75    SER    HB1   1171   0.035200     1.0080
  1172          H1     75    SER    HB2   1172   0.035200     1.0080
  1173          OH     75    SER     OG   1173  -0.654600    16.0000
  1174          HO     75    SER     HG   1174   0.427500     1.0080
  1175           C     75    SER      C   1175   0.597300    12.0100
  1176           O     75    SER      O   1176  -0.567900    16.0000
  1177           N     76    TYR      N   1177  -0.415700    14.0100
  1178           H     76    TYR      H   1178   0.271900     1.0080
  1179          CT     76    TYR     CA   1179  -0.001400    12.0100
  1180          H1     76    TYR     HA   1180   0.087600     1.0080
  1181          CT     76    TYR     CB   1181  -0.015200    12.0100
  1182          HC     76    TYR    HB1   1182   0.029500     1.0080
  1183          HC     76    TYR    HB2   1183   0.029500     1.0080
  1184          CA     76    TYR     CG   1184  -0.001100    12.0100
  1185          CA     76    TYR    CD1   1185  -0.190600    12.0100
  1186          HA     76    TYR    HD1   1186   0.169900     1.0080
  1187          CA     76    TYR    CE1   1187  -0.234100    12.0100
  1188          HA     76    TYR    HE1   1188   0.165600     1.0080
  1189           C     76    TYR     CZ   1189   0.322600    12.0100
  1190          OH     76    TYR     OH   1190  -0.557900    16.0000
  1191          HO     76    TYR     HH   1191   0.399200     1.0080
  1192          CA     76    TYR    CE2   1192  -0.234100    12.0100
  1193          HA     76    TYR    HE2   1193   0.165600     1.0080
  1194          CA     76    TYR    CD2   1194  -0.190600    12.0100
  1195          HA     76    TYR    HD2   1195   0.169900     1.0080
  1196           C     76    TYR      C   1196   0.597300    12.0100
  1197           O     76    TYR      O   1197  -0.567900    16.0000
  1198           N     77    LEU      N   1198  -0.415700    14.0100
  1199           H     77    LEU      H   1199   0.271900     1.0080
  1200          CT     77    LEU     CA   1200  -0.051800    12.0100
  1201          H1     77    LEU     HA   1201   0.092200     1.0080
  1202          CT     77    LEU     CB   1202  -0.110200    12.0100
  1203          HC     77    LEU    HB1   1203   0.045700     1.0080
  1204          HC     77    LEU    HB2   1204   0.045700     1.0080
  1205          CT     77    LEU     CG   1205   0.353100    12.0100
  1206          HC     77    LEU     HG   1206  -0.036100     1.0080
  1207          CT     77    LEU    CD1   1207  -0.412100    12.0100
  1208          HC     77    LEU   HD11   1208   0.100000     1.0080
  1209          HC     77    LEU   HD12   1209   0.100000     1.0080
  1210          HC     77    LEU   HD13   1210   0.100000     1.0080
  1211          CT     77    LEU    CD2   1211  -0.412100    12.0100
  1212          HC     77    LEU   HD21   1212   0.100000     1.0080
  1213          HC     77    LEU   HD22   1213   0.100000     1.0080
  1214          HC     77    LEU   HD23   1214   0.100000     1.0080
  1215           C     77    LEU      C   1215   0.597300    12.0100
  1216           O     77    LEU      O   1216  -0.567900    16.0000
  1217           N     78    GLY      N   1217  -0.415700    14.0100
  1218           H     78    GLY      H   1218   0.271900     1.0080
  1219          CT     78    GLY     CA   1219  -0.025200    12.0100
  1220          H1     78    GLY    HA1   1220   0.069800     1.0080
  1221          H1     78    GLY    HA2   1221   0.069800     1.0080
  1222           C     78    GLY      C   1222   0.597300    12.0100
  1223           O     78    GLY      O   1223  -0.567900    16.0000
  1224           N     79    ASN      N   1224  -0.415700    14.0100
  1225           H     79    ASN      H   1225   0.271900     1.0080
  1226          CT     79    ASN     CA   1226   0.014300    12.0100
  1227          H1     79    ASN     HA   1227   0.104800     1.0080
  1228          CT     79    ASN     CB   1228  -0.204100    12.0100
  1229          HC     79    ASN    HB1   1229   0.079700     1.0080
  1230          HC     79    ASN    HB2   1230   0.079700     1.0080
  1231           C     79    ASN     CG   1231   0.713000    12.0100
  1232           O     79    ASN    OD1   1232  -0.593100    16.0000
  1233           N     79    ASN    ND2   1233  -0.919100    14.0100
  1234           H     79    ASN   HD21   1234   0.419600     1.0080
  1235           H     79    ASN   HD22   1235   0.419600     1.0080
  1236           C     79    ASN      C   1236   0.597300    12.0100
  1237           O     79    ASN      O   1237  -0.567900    16.0000
  1238           N     80    HIS      N   1238  -0.415700    14.0100
  1239           H     80    HIS      H   1239   0.271900     1.0080
  1240          CT     80    HIS     CA   1240  -0.058100    12.0100
  1241          H1     80    HIS     HA   1241   0.136000     1.0080
  1242          CT     80    HIS     CB   1242  -0.007400    12.0100
  1243          HC     80    HIS    HB1   1243   0.036700     1.0080
  1244          HC     80    HIS    HB2   1244   0.036700     1.0080
  1245          CC     80    HIS     CG   1245   0.186800    12.0100
  1246          NB     80    HIS    ND1   1246  -0.543200    14.0100
  1247          CR     80    HIS    CE1   1247   0.163500    12.0100
  1248          H5     80    HIS    HE1   1248   0.143500     1.0080
  1249          NA     80    HIS    NE2   1249  -0.279500    14.0100
  1250           H     80    HIS    HE2   1250   0.333900     1.0080
  1251          CW     80    HIS    CD2   1251  -0.220700    12.0100
  1252          H4     80    HIS    HD2   1252   0.186200     1.0080
  1253           C     80    HIS      C   1253   0.597300    12.0100
  1254           O     80    HIS      O   1254  -0.567900    16.0000
  1255           N     81    MET      N   1255  -0.415700    14.0100
  1256           H     81    MET      H   1256   0.271900     1.0080
  1257          CT     81    MET     CA   1257  -0.023700    12.0100
  1258          H1     81    MET     HA   1258   0.088000     1.0080
  1259          CT     81    MET     CB   1259   0.034200    12.0100
  1260          HC     81    MET    HB1   1260   0.024100     1.0080
  1261          HC     81    MET    HB2   1261   0.024100     1.0080
  1262          CT     81    MET     CG   1262   0.001800    12.0100
  1263          H1     81    MET    HG1   1263   0.044000     1.0080
  1264          H1     81    MET    HG2   1264   0.044000     1.0080
  1265           S     81    MET     SD   1265  -0.273700    32.0600
  1266          CT     81    MET     CE   1266  -0.053600    12.0100
  1267          H1     81    MET    HE1   1267   0.068400     1.0080
  1268          H1     81    MET    HE2   1268   0.068400     1.0080
  1269          H1     81    MET    HE3   1269   0.068400     1.0080
  1270           C     81    MET      C   1270   0.597300    12.0100
  1271           O     81    MET      O   1271  -0.567900    16.0000
  1272           N     82    ASN      N   1272  -0.415700    14.0100
  1273           H     82    ASN      H   1273   0.271900     1.0080
  1274          CT     82    ASN     CA   1274   0.014300    12.0100
  1275          H1     82    ASN     HA   1275   0.104800     1.0080
  1276          CT     82    ASN     CB   1276  -0.204100    12.0100
  1277          HC     82    ASN    HB1   1277   0.079700     1.0080
  1278          HC     82    ASN    HB2   1278   0.079700     1.0080
  1279           C     82    ASN     CG   1279   0.713000    12.0100
  1280           O     82    ASN    OD1   1280  -0.593100    16.0000
  1281           N     82    ASN    ND2   1281  -0.919100    14.0100
  1282           H     82    ASN   HD21   1282   0.419600     1.0080
  1283           H     82    ASN   HD22   1283   0.419600     1.0080
  1284           C     82    ASN      C   1284   0.597300    12.0100
  1285           O     82    ASN      O   1285  -0.567900    16.0000
  1286           N     83    ILE      N   1286  -0.415700    14.0100
  1287           H     83    ILE      H   1287   0.271900     1.0080
  1288          CT     83    ILE     CA   1288  -0.059700    12.0100
  1289          H1     83    ILE     HA   1289   0.086900     1.0080
  1290          CT     83    ILE     CB   1290   0.130300    12.0100
  1291          HC     83    ILE     HB   1291   0.018700     1.0080
  1292          CT     83    ILE    CG2   1292  -0.320400    12.0100
  1293          HC     83    ILE   HG21   1293   0.088200     1.0080
  1294          HC     83    ILE   HG22   1294   0.088200     1.0080
  1295          HC     83    ILE   HG23   1295   0.088200     1.0080
  1296          CT     83    ILE    CG1   1296  -0.043000    12.0100
  1297          HC     83    ILE   HG11   1297   0.023600     1.0080
  1298          HC     83    ILE   HG12   1298   0.023600     1.0080
  1299          CT     83    ILE     CD   1299  -0.066000    12.0100
  1300          HC     83    ILE    HD1   1300   0.018600     1.0080
  1301          HC     83    ILE    HD2   1301   0.018600     1.0080
  1302          HC     83    ILE    HD3   1302   0.018600     1.0080
  1303           C     83    ILE      C   1303   0.597300    12.0100
  1304           O     83    ILE      O   1304  -0.567900    16.0000
  1305           N     84    VAL      N   1305  -0.415700    14.0100
  1306           H     84    VAL      H   1306   0.271900     1.0080
  1307          CT     84    VAL     CA   1307  -0.087500    12.0100
  1308          H1     84    VAL     HA   1308   0.096900     1.0080
  1309          CT     84    VAL     CB   1309   0.298500    12.0100
  1310          HC     84    VAL     HB   1310  -0.029700     1.0080
  1311          CT     84    VAL    CG1   1311  -0.319200    12.0100
  1312          HC     84    VAL   HG11   1312   0.079100     1.0080
  1313          HC     84    VAL   HG12   1313   0.079100     1.0080
  1314          HC     84    VAL   HG13   1314   0.079100     1.0080
  1315          CT     84    VAL    CG2   1315  -0.319200    12.0100
  1316          HC     84    VAL   HG21   1316   0.079100     1.0080
  1317          HC     84    VAL   HG22   1317   0.079100     1.0080
  1318          HC     84    VAL   HG23   1318   0.079100     1.0080
  1319           C     84    VAL      C   1319   0.597300    12.0100
  1320           O     84    VAL      O   1320  -0.567900    16.0000
  1321           N     85    ASN      N   1321  -0.415700    14.0100
  1322           H     85    ASN      H   1322   0.271900     1.0080
  1323          CT     85    ASN     CA   1323   0.014300    12.0100
  1324          H1     85    ASN     HA   1324   0.104800     1.0080
  1325          CT     85    ASN     CB   1325  -0.204100    12.0100
  1326          HC     85    ASN    HB1   1326   0.079700     1.0080
  1327          HC     85    ASN    HB2   1327   0.079700     1.0080
  1328           C     85    ASN     CG   1328   0.713000    12.0100
  1329           O     85    ASN    OD1   1329  -0.593100    16.0000
  1330           N     85    ASN    ND2   1330  -0.919100    14.0100
  1331           H     85    ASN   HD21   1331   0.419600     1.0080
  1332           H     85    ASN   HD22   1332   0.419600     1.0080
  1333           C     85    ASN      C   1333   0.597300    12.0100
  1334           O     85    ASN      O   1334  -0.567900    16.0000
  1335           N     86    LEU      N   1335  -0.415700    14.0100
  1336           H     86    LEU      H   1336   0.271900     1.0080
  1337          CT     86    LEU     CA   1337  -0.051800    12.0100
  1338          H1     86    LEU     HA   1338   0.092200     1.0080
  1339          CT     86    LEU     CB   1339  -0.110200    12.0100
  1340          HC     86    LEU    HB1   1340   0.045700     1.0080
  1341          HC     86    LEU    HB2   1341   0.045700     1.0080
  1342          CT     86    LEU     CG   1342   0.353100    12.0100
  1343          HC     86    LEU     HG   1343  -0.036100     1.0080
  1344          CT     86    LEU    CD1   1344  -0.412100    12.0100
  1345          HC     86    LEU   HD11   1345   0.100000     1.0080
  1346          HC     86    LEU   HD12   1346   0.100000     1.0080
  1347          HC     86    LEU   HD13   1347   0.100000     1.0080
  1348          CT     86    LEU    CD2   1348  -0.412100    12.0100
  1349          HC     86    LEU   HD21   1349   0.100000     1.0080
  1350          HC     86    LEU   HD22   1350   0.100000     1.0080
  1351          HC     86    LEU   HD23   1351   0.100000     1.0080
  1352           C     86    LEU      C   1352   0.597300    12.0100
  1353           O     86    LEU      O   1353  -0.567900    16.0000
  1354           N     87    LEU      N   1354  -0.415700    14.0100
  1355           H     87    LEU      H   1355   0.271900     1.0080
  1356          CT     87    LEU     CA   1356  -0.051800    12.0100
  1357          H1     87    LEU     HA   1357   0.092200     1.0080
  1358          CT     87    LEU     CB   1358  -0.110200    12.0100
  1359          HC     87    LEU    HB1   1359   0.045700     1.0080
  1360          HC     87    LEU    HB2   1360   0.045700     1.0080
  1361          CT     87    LEU     CG   1361   0.353100    12.0100
  1362          HC     87    LEU     HG   1362  -0.036100     1.0080
  1363          CT     87    LEU    CD1   1363  -0.412100    12.0100
  1364          HC     87    LEU   HD11   1364   0.100000     1.0080
  1365          HC     87    LEU   HD12   1365   0.100000     1.0080
  1366          HC     87    LEU   HD13   1366   0.100000     1.0080
  1367          CT     87    LEU    CD2   1367  -0.412100    12.0100
  1368          HC     87    LEU   HD21   1368   0.100000     1.0080
  1369          HC     87    LEU   HD22   1369   0.100000     1.0080
  1370          HC     87    LEU   HD23   1370   0.100000     1.0080
  1371           C     87    LEU      C   1371   0.597300    12.0100
  1372           O     87    LEU      O   1372  -0.567900    16.0000
  1373           N     88    GLY      N   1373  -0.415700    14.0100
  1374           H     88    GLY      H   1374   0.271900     1.0080
  1375          CT     88    GLY     CA   1375  -0.025200    12.0100
  1376          H1     88    GLY    HA1   1376   0.069800     1.0080
  1377          H1     88    GLY    HA2   1377   0.069800     1.0080
  1378           C     88    GLY      C   1378   0.597300    12.0100
  1379           O     88    GLY      O   1379  -0.567900    16.0000
  1380           N     89    ALA      N   1380  -0.415700    14.0100
  1381           H     89    ALA      H   1381   0.271900     1.0080
  1382          CT     89    ALA     CA   1382   0.033700    12.0100
  1383          H1     89    ALA     HA   1383   0.082300     1.0080
  1384          CT     89    ALA     CB   1384  -0.182500    12.0100
  1385          HC     89    ALA    HB1   1385   0.060300     1.0080
  1386          HC     89    ALA    HB2   1386   0.060300     1.0080
  1387          HC     89    ALA    HB3   1387   0.060300     1.0080
  1388           C     89    ALA      C   1388   0.597300    12.0100
  1389           O     89    ALA      O   1389  -0.567900    16.0000
  1390           N     90    CYS      N   1390  -0.415700    14.0100
  1391           H     90    CYS      H   1391   0.271900     1.0080
  1392          CT     90    CYS     CA   1392   0.021300    12.0100
  1393          H1     90    CYS     HA   1393   0.112400     1.0080
  1394          CT     90    CYS     CB   1394  -0.123100    12.0100
  1395          H1     90    CYS    HB1   1395   0.111200     1.0080
  1396          H1     90    CYS    HB2   1396   0.111200     1.0080
  1397          SH     90    CYS     SG   1397  -0.311900    32.0600
  1398          HS     90    CYS     HG   1398   0.193300     1.0080
  1399           C     90    CYS      C   1399   0.597300    12.0100
  1400           O     90    CYS      O   1400  -0.567900    16.0000
  1401           N     91    THR      N   1401  -0.415700    14.0100
  1402           H     91    THR      H   1402   0.271900     1.0080
  1403          CT     91    THR     CA   1403  -0.038900    12.0100
  1404          H1     91    THR     HA   1404   0.100700     1.0080
  1405          CT     91    THR     CB   1405   0.365400    12.0100
  1406          H1     91    THR     HB   1406   0.004300     1.0080
  1407          CT     91    THR    CG2   1407  -0.243800    12.0100
  1408          HC     91    THR   HG21   1408   0.064200     1.0080
  1409          HC     91    THR   HG22   1409   0.064200     1.0080
  1410          HC     91    THR   HG23   1410   0.064200     1.0080
  1411          OH     91    THR    OG1   1411  -0.676100    16.0000
  1412          HO     91    THR    HG1   1412   0.410200     1.0080
  1413           C     91    THR      C   1413   0.597300    12.0100
  1414           O     91    THR      O   1414  -0.567900    16.0000
  1415           N     92    ILE      N   1415  -0.415700    14.0100
  1416           H     92    ILE      H   1416   0.271900     1.0080
  1417          CT     92    ILE     CA   1417  -0.059700    12.0100
  1418          H1     92    ILE     HA   1418   0.086900     1.0080
  1419          CT     92    ILE     CB   1419   0.130300    12.0100
  1420          HC     92    ILE     HB   1420   0.018700     1.0080
  1421          CT     92    ILE    CG2   1421  -0.320400    12.0100
  1422          HC     92    ILE   HG21   1422   0.088200     1.0080
  1423          HC     92    ILE   HG22   1423   0.088200     1.0080
  1424          HC     92    ILE   HG23   1424   0.088200     1.0080
  1425          CT     92    ILE    CG1   1425  -0.043000    12.0100
  1426          HC     92    ILE   HG11   1426   0.023600     1.0080
  1427          HC     92    ILE   HG12   1427   0.023600     1.0080
  1428          CT     92    ILE     CD   1428  -0.066000    12.0100
  1429          HC     92    ILE    HD1   1429   0.018600     1.0080
  1430          HC     92    ILE    HD2   1430   0.018600     1.0080
  1431          HC     92    ILE    HD3   1431   0.018600     1.0080
  1432           C     92    ILE      C   1432   0.597300    12.0100
  1433           O     92    ILE      O   1433  -0.567900    16.0000
  1434           N     93    GLY      N   1434  -0.415700    14.0100
  1435           H     93    GLY      H   1435   0.271900     1.0080
  1436          CT     93    GLY     CA   1436  -0.025200    12.0100
  1437          H1     93    GLY    HA1   1437   0.069800     1.0080
  1438          H1     93    GLY    HA2   1438   0.069800     1.0080
  1439           C     93    GLY      C   1439   0.597300    12.0100
  1440           O     93    GLY      O   1440  -0.567900    16.0000
  1441           N     94    GLY      N   1441  -0.415700    14.0100
  1442           H     94    GLY      H   1442   0.271900     1.0080
  1443          CT     94    GLY     CA   1443  -0.025200    12.0100
  1444          H1     94    GLY    HA1   1444   0.069800     1.0080
  1445          H1     94    GLY    HA2   1445   0.069800     1.0080
  1446           C     94    GLY      C   1446   0.597300    12.0100
  1447           O     94    GLY      O   1447  -0.567900    16.0000
  1448           N     95    PRO      N   1448  -0.254800    14.0100
  1449          CT     95    PRO     CD   1449   0.019200    12.0100
  1450          H1     95    PRO    HD1   1450   0.039100     1.0080
  1451          H1     95    PRO    HD2   1451   0.039100     1.0080
  1452          CT     95    PRO     CG   1452   0.018900    12.0100
  1453          HC     95    PRO    HG1   1453   0.021300     1.0080
  1454          HC     95    PRO    HG2   1454   0.021300     1.0080
  1455          CT     95    PRO     CB   1455  -0.007000    12.0100
  1456          HC     95    PRO    HB1   1456   0.025300     1.0080
  1457          HC     95    PRO    HB2   1457   0.025300     1.0080
  1458          CT     95    PRO     CA   1458  -0.026600    12.0100
  1459          H1     95    PRO     HA   1459   0.064100     1.0080
  1460           C     95    PRO      C   1460   0.589600    12.0100
  1461           O     95    PRO      O   1461  -0.574800    16.0000
  1462           N     96    THR      N   1462  -0.415700    14.0100
  1463           H     96    THR      H   1463   0.271900     1.0080
  1464          CT     96    THR     CA   1464  -0.038900    12.0100
  1465          H1     96    THR     HA   1465   0.100700     1.0080
  1466          CT     96    THR     CB   1466   0.365400    12.0100
  1467          H1     96    THR     HB   1467   0.004300     1.0080
  1468          CT     96    THR    CG2   1468  -0.243800    12.0100
  1469          HC     96    THR   HG21   1469   0.064200     1.0080
  1470          HC     96    THR   HG22   1470   0.064200     1.0080
  1471          HC     96    THR   HG23   1471   0.064200     1.0080
  1472          OH     96    THR    OG1   1472  -0.676100    16.0000
  1473          HO     96    THR    HG1   1473   0.410200     1.0080
  1474           C     96    THR      C   1474   0.597300    12.0100
  1475           O     96    THR      O   1475  -0.567900    16.0000
  1476           N     97    LEU      N   1476  -0.415700    14.0100
  1477           H     97    LEU      H   1477   0.271900     1.0080
  1478          CT     97    LEU     CA   1478  -0.051800    12.0100
  1479          H1     97    LEU     HA   1479   0.092200     1.0080
  1480          CT     97    LEU     CB   1480  -0.110200    12.0100
  1481          HC     97    LEU    HB1   1481   0.045700     1.0080
  1482          HC     97    LEU    HB2   1482   0.045700     1.0080
  1483          CT     97    LEU     CG   1483   0.353100    12.0100
  1484          HC     97    LEU     HG   1484  -0.036100     1.0080
  1485          CT     97    LEU    CD1   1485  -0.412100    12.0100
  1486          HC     97    LEU   HD11   1486   0.100000     1.0080
  1487          HC     97    LEU   HD12   1487   0.100000     1.0080
  1488          HC     97    LEU   HD13   1488   0.100000     1.0080
  1489          CT     97    LEU    CD2   1489  -0.412100    12.0100
  1490          HC     97    LEU   HD21   1490   0.100000     1.0080
  1491          HC     97    LEU   HD22   1491   0.100000     1.0080
  1492          HC     97    LEU   HD23   1492   0.100000     1.0080
  1493           C     97    LEU      C   1493   0.597300    12.0100
  1494           O     97    LEU      O   1494  -0.567900    16.0000
  1495           N     98    VAL      N   1495  -0.415700    14.0100
  1496           H     98    VAL      H   1496   0.271900     1.0080
  1497          CT     98    VAL     CA   1497  -0.087500    12.0100
  1498          H1     98    VAL     HA   1498   0.096900     1.0080
  1499          CT     98    VAL     CB   1499   0.298500    12.0100
  1500          HC     98    VAL     HB   1500  -0.029700     1.0080
  1501          CT     98    VAL    CG1   1501  -0.319200    12.0100
  1502          HC     98    VAL   HG11   1502   0.079100     1.0080
  1503          HC     98    VAL   HG12   1503   0.079100     1.0080
  1504          HC     98    VAL   HG13   1504   0.079100     1.0080
  1505          CT     98    VAL    CG2   1505  -0.319200    12.0100
  1506          HC     98    VAL   HG21   1506   0.079100     1.0080
  1507          HC     98    VAL   HG22   1507   0.079100     1.0080
  1508          HC     98    VAL   HG23   1508   0.079100     1.0080
  1509           C     98    VAL      C   1509   0.597300    12.0100
  1510           O     98    VAL      O   1510  -0.567900    16.0000
  1511           N     99    ILE      N   1511  -0.415700    14.0100
  1512           H     99    ILE      H   1512   0.271900     1.0080
  1513          CT     99    ILE     CA   1513  -0.059700    12.0100
  1514          H1     99    ILE     HA   1514   0.086900     1.0080
  1515          CT     99    ILE     CB   1515   0.130300    12.0100
  1516          HC     99    ILE     HB   1516   0.018700     1.0080
  1517          CT     99    ILE    CG2   1517  -0.320400    12.0100
  1518          HC     99    ILE   HG21   1518   0.088200     1.0080
  1519          HC     99    ILE   HG22   1519   0.088200     1.0080
  1520          HC     99    ILE   HG23   1520   0.088200     1.0080
  1521          CT     99    ILE    CG1   1521  -0.043000    12.0100
  1522          HC     99    ILE   HG11   1522   0.023600     1.0080
  1523          HC     99    ILE   HG12   1523   0.023600     1.0080
  1524          CT     99    ILE     CD   1524  -0.066000    12.0100
  1525          HC     99    ILE    HD1   1525   0.018600     1.0080
  1526          HC     99    ILE    HD2   1526   0.018600     1.0080
  1527          HC     99    ILE    HD3   1527   0.018600     1.0080
  1528           C     99    ILE      C   1528   0.597300    12.0100
  1529           O     99    ILE      O   1529  -0.567900    16.0000
  1530           N    100    THR      N   1530  -0.415700    14.0100
  1531           H    100    THR      H   1531   0.271900     1.0080
  1532          CT    100    THR     CA   1532  -0.038900    12.0100
  1533          H1    100    THR     HA   1533   0.100700     1.0080
  1534          CT    100    THR     CB   1534   0.365400    12.0100
  1535          H1    100    THR     HB   1535   0.004300     1.0080
  1536          CT    100    THR    CG2   1536  -0.243800    12.0100
  1537          HC    100    THR   HG21   1537   0.064200     1.0080
  1538          HC    100    THR   HG22   1538   0.064200     1.0080
  1539          HC    100    THR   HG23   1539   0.064200     1.0080
  1540          OH    100    THR    OG1   1540  -0.676100    16.0000
  1541          HO    100    THR    HG1   1541   0.410200     1.0080
  1542           C    100    THR      C   1542   0.597300    12.0100
  1543           O    100    THR      O   1543  -0.567900    16.0000
  1544           N    101    GLU      N   1544  -0.516300    14.0100
  1545           H    101    GLU      H   1545   0.293600     1.0080
  1546          CT    101    GLU     CA   1546   0.039700    12.0100
  1547          H1    101    GLU     HA   1547   0.110500     1.0080
  1548          CT    101    GLU     CB   1548   0.056000    12.0100
  1549          HC    101    GLU    HB1   1549  -0.017300     1.0080
  1550          HC    101    GLU    HB2   1550  -0.017300     1.0080
  1551          CT    101    GLU     CG   1551   0.013600    12.0100
  1552          HC    101    GLU    HG1   1552  -0.042500     1.0080
  1553          HC    101    GLU    HG2   1553  -0.042500     1.0080
  1554           C    101    GLU     CD   1554   0.805400    12.0100
  1555          O2    101    GLU    OE1   1555  -0.818800    16.0000
  1556          O2    101    GLU    OE2   1556  -0.818800    16.0000
  1557           C    101    GLU      C   1557   0.536600    12.0100
  1558           O    101    GLU      O   1558  -0.581900    16.0000
  1559           N    102    TYR      N   1559  -0.415700    14.0100
  1560           H    102    TYR      H   1560   0.271900     1.0080
  1561          CT    102    TYR     CA   1561  -0.001400    12.0100
  1562          H1    102    TYR     HA   1562   0.087600     1.0080
  1563          CT    102    TYR     CB   1563  -0.015200    12.0100
  1564          HC    102    TYR    HB1   1564   0.029500     1.0080
  1565          HC    102    TYR    HB2   1565   0.029500     1.0080
  1566          CA    102    TYR     CG   1566  -0.001100    12.0100
  1567          CA    102    TYR    CD1   1567  -0.190600    12.0100
  1568          HA    102    TYR    HD1   1568   0.169900     1.0080
  1569          CA    102    TYR    CE1   1569  -0.234100    12.0100
  1570          HA    102    TYR    HE1   1570   0.165600     1.0080
  1571           C    102    TYR     CZ   1571   0.322600    12.0100
  1572          OH    102    TYR     OH   1572  -0.557900    16.0000
  1573          HO    102    TYR     HH   1573   0.399200     1.0080
  1574          CA    102    TYR    CE2   1574  -0.234100    12.0100
  1575          HA    102    TYR    HE2   1575   0.165600     1.0080
  1576          CA    102    TYR    CD2   1576  -0.190600    12.0100
  1577          HA    102    TYR    HD2   1577   0.169900     1.0080
  1578           C    102    TYR      C   1578   0.597300    12.0100
  1579           O    102    TYR      O   1579  -0.567900    16.0000
  1580           N    103    CYS      N   1580  -0.415700    14.0100
  1581           H    103    CYS      H   1581   0.271900     1.0080
  1582          CT    103    CYS     CA   1582   0.021300    12.0100
  1583          H1    103    CYS     HA   1583   0.112400     1.0080
  1584          CT    103    CYS     CB   1584  -0.123100    12.0100
  1585          H1    103    CYS    HB1   1585   0.111200     1.0080
  1586          H1    103    CYS    HB2   1586   0.111200     1.0080
  1587          SH    103    CYS     SG   1587  -0.311900    32.0600
  1588          HS    103    CYS     HG   1588   0.193300     1.0080
  1589           C    103    CYS      C   1589   0.597300    12.0100
  1590           O    103    CYS      O   1590  -0.567900    16.0000
  1591           N    104    CYS      N   1591  -0.415700    14.0100
  1592           H    104    CYS      H   1592   0.271900     1.0080
  1593          CT    104    CYS     CA   1593   0.021300    12.0100
  1594          H1    104    CYS     HA   1594   0.112400     1.0080
  1595          CT    104    CYS     CB   1595  -0.123100    12.0100
  1596          H1    104    CYS    HB1   1596   0.111200     1.0080
  1597          H1    104    CYS    HB2   1597   0.111200     1.0080
  1598          SH    104    CYS     SG   1598  -0.311900    32.0600
  1599          HS    104    CYS     HG   1599   0.193300     1.0080
  1600           C    104    CYS      C   1600   0.597300    12.0100
  1601           O    104    CYS      O   1601  -0.567900    16.0000
  1602           N    105    TYR      N   1602  -0.415700    14.0100
  1603           H    105    TYR      H   1603   0.271900     1.0080
  1604          CT    105    TYR     CA   1604  -0.001400    12.0100
  1605          H1    105    TYR     HA   1605   0.087600     1.0080
  1606          CT    105    TYR     CB   1606  -0.015200    12.0100
  1607          HC    105    TYR    HB1   1607   0.029500     1.0080
  1608          HC    105    TYR    HB2   1608   0.029500     1.0080
  1609          CA    105    TYR     CG   1609  -0.001100    12.0100
  1610          CA    105    TYR    CD1   1610  -0.190600    12.0100
  1611          HA    105    TYR    HD1   1611   0.169900     1.0080
  1612          CA    105    TYR    CE1   1612  -0.234100    12.0100
  1613          HA    105    TYR    HE1   1613   0.165600     1.0080
  1614           C    105    TYR     CZ   1614   0.322600    12.0100
  1615          OH    105    TYR     OH   1615  -0.557900    16.0000
  1616          HO    105    TYR     HH   1616   0.399200     1.0080
  1617          CA    105    TYR    CE2   1617  -0.234100    12.0100
  1618          HA    105    TYR    HE2   1618   0.165600     1.0080
  1619          CA    105    TYR    CD2   1619  -0.190600    12.0100
  1620          HA    105    TYR    HD2   1620   0.169900     1.0080
  1621           C    105    TYR      C   1621   0.597300    12.0100
  1622           O    105    TYR      O   1622  -0.567900    16.0000
  1623           N    106    GLY      N   1623  -0.415700    14.0100
  1624           H    106    GLY      H   1624   0.271900     1.0080
  1625          CT    106    GLY     CA   1625  -0.025200    12.0100
  1626          H1    106    GLY    HA1   1626   0.069800     1.0080
  1627          H1    106    GLY    HA2   1627   0.069800     1.0080
  1628           C    106    GLY      C   1628   0.597300    12.0100
  1629           O    106    GLY      O   1629  -0.567900    16.0000
  1630           N    107    ASP      N   1630  -0.516300    14.0100
  1631           H    107    ASP      H   1631   0.293600     1.0080
  1632          CT    107    ASP     CA   1632   0.038100    12.0100
  1633          H1    107    ASP     HA   1633   0.088000     1.0080
  1634          CT    107    ASP     CB   1634  -0.030300    12.0100
  1635          HC    107    ASP    HB1   1635  -0.012200     1.0080
  1636          HC    107    ASP    HB2   1636  -0.012200     1.0080
  1637           C    107    ASP     CG   1637   0.799400    12.0100
  1638          O2    107    ASP    OD1   1638  -0.801400    16.0000
  1639          O2    107    ASP    OD2   1639  -0.801400    16.0000
  1640           C    107    ASP      C   1640   0.536600    12.0100
  1641           O    107    ASP      O   1641  -0.581900    16.0000
  1642           N    108    LEU      N   1642  -0.415700    14.0100
  1643           H    108    LEU      H   1643   0.271900     1.0080
  1644          CT    108    LEU     CA   1644  -0.051800    12.0100
  1645          H1    108    LEU     HA   1645   0.092200     1.0080
  1646          CT    108    LEU     CB   1646  -0.110200    12.0100
  1647          HC    108    LEU    HB1   1647   0.045700     1.0080
  1648          HC    108    LEU    HB2   1648   0.045700     1.0080
  1649          CT    108    LEU     CG   1649   0.353100    12.0100
  1650          HC    108    LEU     HG   1650  -0.036100     1.0080
  1651          CT    108    LEU    CD1   1651  -0.412100    12.0100
  1652          HC    108    LEU   HD11   1652   0.100000     1.0080
  1653          HC    108    LEU   HD12   1653   0.100000     1.0080
  1654          HC    108    LEU   HD13   1654   0.100000     1.0080
  1655          CT    108    LEU    CD2   1655  -0.412100    12.0100
  1656          HC    108    LEU   HD21   1656   0.100000     1.0080
  1657          HC    108    LEU   HD22   1657   0.100000     1.0080
  1658          HC    108    LEU   HD23   1658   0.100000     1.0080
  1659           C    108    LEU      C   1659   0.597300    12.0100
  1660           O    108    LEU      O   1660  -0.567900    16.0000
  1661           N    109    LEU      N   1661  -0.415700    14.0100
  1662           H    109    LEU      H   1662   0.271900     1.0080
  1663          CT    109    LEU     CA   1663  -0.051800    12.0100
  1664          H1    109    LEU     HA   1664   0.092200     1.0080
  1665          CT    109    LEU     CB   1665  -0.110200    12.0100
  1666          HC    109    LEU    HB1   1666   0.045700     1.0080
  1667          HC    109    LEU    HB2   1667   0.045700     1.0080
  1668          CT    109    LEU     CG   1668   0.353100    12.0100
  1669          HC    109    LEU     HG   1669  -0.036100     1.0080
  1670          CT    109    LEU    CD1   1670  -0.412100    12.0100
  1671          HC    109    LEU   HD11   1671   0.100000     1.0080
  1672          HC    109    LEU   HD12   1672   0.100000     1.0080
  1673          HC    109    LEU   HD13   1673   0.100000     1.0080
  1674          CT    109    LEU    CD2   1674  -0.412100    12.0100
  1675          HC    109    LEU   HD21   1675   0.100000     1.0080
  1676          HC    109    LEU   HD22   1676   0.100000     1.0080
  1677          HC    109    LEU   HD23   1677   0.100000     1.0080
  1678           C    109    LEU      C   1678   0.597300    12.0100
  1679           O    109    LEU      O   1679  -0.567900    16.0000
  1680           N    110    ASN      N   1680  -0.415700    14.0100
  1681           H    110    ASN      H   1681   0.271900     1.0080
  1682          CT    110    ASN     CA   1682   0.014300    12.0100
  1683          H1    110    ASN     HA   1683   0.104800     1.0080
  1684          CT    110    ASN     CB   1684  -0.204100    12.0100
  1685          HC    110    ASN    HB1   1685   0.079700     1.0080
  1686          HC    110    ASN    HB2   1686   0.079700     1.0080
  1687           C    110    ASN     CG   1687   0.713000    12.0100
  1688           O    110    ASN    OD1   1688  -0.593100    16.0000
  1689           N    110    ASN    ND2   1689  -0.919100    14.0100
  1690           H    110    ASN   HD21   1690   0.419600     1.0080
  1691           H    110    ASN   HD22   1691   0.419600     1.0080
  1692           C    110    ASN      C   1692   0.597300    12.0100
  1693           O    110    ASN      O   1693  -0.567900    16.0000
  1694           N    111    PHE      N   1694  -0.415700    14.0100
  1695           H    111    PHE      H   1695   0.271900     1.0080
  1696          CT    111    PHE     CA   1696  -0.002400    12.0100
  1697          H1    111    PHE     HA   1697   0.097800     1.0080
  1698          CT    111    PHE     CB   1698  -0.034300    12.0100
  1699          HC    111    PHE    HB1   1699   0.029500     1.0080
  1700          HC    111    PHE    HB2   1700   0.029500     1.0080
  1701          CA    111    PHE     CG   1701   0.011800    12.0100
  1702          CA    111    PHE    CD1   1702  -0.125600    12.0100
  1703          HA    111    PHE    HD1   1703   0.133000     1.0080
  1704          CA    111    PHE    CE1   1704  -0.170400    12.0100
  1705          HA    111    PHE    HE1   1705   0.143000     1.0080
  1706          CA    111    PHE     CZ   1706  -0.107200    12.0100
  1707          HA    111    PHE     HZ   1707   0.129700     1.0080
  1708          CA    111    PHE    CE2   1708  -0.170400    12.0100
  1709          HA    111    PHE    HE2   1709   0.143000     1.0080
  1710          CA    111    PHE    CD2   1710  -0.125600    12.0100
  1711          HA    111    PHE    HD2   1711   0.133000     1.0080
  1712           C    111    PHE      C   1712   0.597300    12.0100
  1713           O    111    PHE      O   1713  -0.567900    16.0000
  1714           N    112    LEU      N   1714  -0.415700    14.0100
  1715           H    112    LEU      H   1715   0.271900     1.0080
  1716          CT    112    LEU     CA   1716  -0.051800    12.0100
  1717          H1    112    LEU     HA   1717   0.092200     1.0080
  1718          CT    112    LEU     CB   1718  -0.110200    12.0100
  1719          HC    112    LEU    HB1   1719   0.045700     1.0080
  1720          HC    112    LEU    HB2   1720   0.045700     1.0080
  1721          CT    112    LEU     CG   1721   0.353100    12.0100
  1722          HC    112    LEU     HG   1722  -0.036100     1.0080
  1723          CT    112    LEU    CD1   1723  -0.412100    12.0100
  1724          HC    112    LEU   HD11   1724   0.100000     1.0080
  1725          HC    112    LEU   HD12   1725   0.100000     1.0080
  1726          HC    112    LEU   HD13   1726   0.100000     1.0080
  1727          CT    112    LEU    CD2   1727  -0.412100    12.0100
  1728          HC    112    LEU   HD21   1728   0.100000     1.0080
  1729          HC    112    LEU   HD22   1729   0.100000     1.0080
  1730          HC    112    LEU   HD23   1730   0.100000     1.0080
  1731           C    112    LEU      C   1731   0.597300    12.0100
  1732           O    112    LEU      O   1732  -0.567900    16.0000
  1733           N    113    ARG      N   1733  -0.347900    14.0100
  1734           H    113    ARG      H   1734   0.274700     1.0080
  1735          CT    113    ARG     CA   1735  -0.263700    12.0100
  1736          H1    113    ARG     HA   1736   0.156000     1.0080
  1737          CT    113    ARG     CB   1737  -0.000700    12.0100
  1738          HC    113    ARG    HB1   1738   0.032700     1.0080
  1739          HC    113    ARG    HB2   1739   0.032700     1.0080
  1740          CT    113    ARG     CG   1740   0.039000    12.0100
  1741          HC    113    ARG    HG1   1741   0.028500     1.0080
  1742          HC    113    ARG    HG2   1742   0.028500     1.0080
  1743          CT    113    ARG     CD   1743   0.048600    12.0100
  1744          H1    113    ARG    HD1   1744   0.068700     1.0080
  1745          H1    113    ARG    HD2   1745   0.068700     1.0080
  1746          N2    113    ARG     NE   1746  -0.529500    14.0100
  1747           H    113    ARG     HE   1747   0.345600     1.0080
  1748          CA    113    ARG     CZ   1748   0.807600    12.0100
  1749          N2    113    ARG    NH1   1749  -0.862700    14.0100
  1750           H    113    ARG   HH11   1750   0.447800     1.0080
  1751           H    113    ARG   HH12   1751   0.447800     1.0080
  1752          N2    113    ARG    NH2   1752  -0.862700    14.0100
  1753           H    113    ARG   HH21   1753   0.447800     1.0080
  1754           H    113    ARG   HH22   1754   0.447800     1.0080
  1755           C    113    ARG      C   1755   0.734100    12.0100
  1756           O    113    ARG      O   1756  -0.589400    16.0000
  1757           N    114    ARG      N   1757  -0.347900    14.0100
  1758           H    114    ARG      H   1758   0.274700     1.0080
  1759          CT    114    ARG     CA   1759  -0.263700    12.0100
  1760          H1    114    ARG     HA   1760   0.156000     1.0080
  1761          CT    114    ARG     CB   1761  -0.000700    12.0100
  1762          HC    114    ARG    HB1   1762   0.032700     1.0080
  1763          HC    114    ARG    HB2   1763   0.032700     1.0080
  1764          CT    114    ARG     CG   1764   0.039000    12.0100
  1765          HC    114    ARG    HG1   1765   0.028500     1.0080
  1766          HC    114    ARG    HG2   1766   0.028500     1.0080
  1767          CT    114    ARG     CD   1767   0.048600    12.0100
  1768          H1    114    ARG    HD1   1768   0.068700     1.0080
  1769          H1    114    ARG    HD2   1769   0.068700     1.0080
  1770          N2    114    ARG     NE   1770  -0.529500    14.0100
  1771           H    114    ARG     HE   1771   0.345600     1.0080
  1772          CA    114    ARG     CZ   1772   0.807600    12.0100
  1773          N2    114    ARG    NH1   1773  -0.862700    14.0100
  1774           H    114    ARG   HH11   1774   0.447800     1.0080
  1775           H    114    ARG   HH12   1775   0.447800     1.0080
  1776          N2    114    ARG    NH2   1776  -0.862700    14.0100
  1777           H    114    ARG   HH21   1777   0.447800     1.0080
  1778           H    114    ARG   HH22   1778   0.447800     1.0080
  1779           C    114    ARG      C   1779   0.734100    12.0100
  1780           O    114    ARG      O   1780  -0.589400    16.0000
  1781           N    115    LYS      N   1781  -0.347900    14.0100
  1782           H    115    LYS      H   1782   0.274700     1.0080
  1783          CT    115    LYS     CA   1783  -0.240000    12.0100
  1784          H1    115    LYS     HA   1784   0.142600     1.0080
  1785          CT    115    LYS     CB   1785  -0.009400    12.0100
  1786          HC    115    LYS    HB1   1786   0.036200     1.0080
  1787          HC    115    LYS    HB2   1787   0.036200     1.0080
  1788          CT    115    LYS     CG   1788   0.018700    12.0100
  1789          HC    115    LYS    HG1   1789   0.010300     1.0080
  1790          HC    115    LYS    HG2   1790   0.010300     1.0080
  1791          CT    115    LYS     CD   1791  -0.047900    12.0100
  1792          HC    115    LYS    HD1   1792   0.062100     1.0080
  1793          HC    115    LYS    HD2   1793   0.062100     1.0080
  1794          CT    115    LYS     CE   1794  -0.014300    12.0100
  1795          HP    115    LYS    HE1   1795   0.113500     1.0080
  1796          HP    115    LYS    HE2   1796   0.113500     1.0080
  1797          N3    115    LYS     NZ   1797  -0.385400    14.0100
  1798           H    115    LYS    HZ1   1798   0.340000     1.0080
  1799           H    115    LYS    HZ2   1799   0.340000     1.0080
  1800           H    115    LYS    HZ3   1800   0.340000     1.0080
  1801           C    115    LYS      C   1801   0.734100    12.0100
  1802           O    115    LYS      O   1802  -0.589400    16.0000
  1803           N    116    ARG      N   1803  -0.347900    14.0100
  1804           H    116    ARG      H   1804   0.274700     1.0080
  1805          CT    116    ARG     CA   1805  -0.263700    12.0100
  1806          H1    116    ARG     HA   1806   0.156000     1.0080
  1807          CT    116    ARG     CB   1807  -0.000700    12.0100
  1808          HC    116    ARG    HB1   1808   0.032700     1.0080
  1809          HC    116    ARG    HB2   1809   0.032700     1.0080
  1810          CT    116    ARG     CG   1810   0.039000    12.0100
  1811          HC    116    ARG    HG1   1811   0.028500     1.0080
  1812          HC    116    ARG    HG2   1812   0.028500     1.0080
  1813          CT    116    ARG     CD   1813   0.048600    12.0100
  1814          H1    116    ARG    HD1   1814   0.068700     1.0080
  1815          H1    116    ARG    HD2   1815   0.068700     1.0080
  1816          N2    116    ARG     NE   1816  -0.529500    14.0100
  1817           H    116    ARG     HE   1817   0.345600     1.0080
  1818          CA    116    ARG     CZ   1818   0.807600    12.0100
  1819          N2    116    ARG    NH1   1819  -0.862700    14.0100
  1820           H    116    ARG   HH11   1820   0.447800     1.0080
  1821           H    116    ARG   HH12   1821   0.447800     1.0080
  1822          N2    116    ARG    NH2   1822  -0.862700    14.0100
  1823           H    116    ARG   HH21   1823   0.447800     1.0080
  1824           H    116    ARG   HH22   1824   0.447800     1.0080
  1825           C    116    ARG      C   1825   0.734100    12.0100
  1826           O    116    ARG      O   1826  -0.589400    16.0000
  1827           N    117    ASP      N   1827  -0.516300    14.0100
  1828           H    117    ASP      H   1828   0.293600     1.0080
  1829          CT    117    ASP     CA   1829   0.038100    12.0100
  1830          H1    117    ASP     HA   1830   0.088000     1.0080
  1831          CT    117    ASP     CB   1831  -0.030300    12.0100
  1832          HC    117    ASP    HB1   1832  -0.012200     1.0080
  1833          HC    117    ASP    HB2   1833  -0.012200     1.0080
  1834           C    117    ASP     CG   1834   0.799400    12.0100
  1835          O2    117    ASP    OD1   1835  -0.801400    16.0000
  1836          O2    117    ASP    OD2   1836  -0.801400    16.0000
  1837           C    117    ASP      C   1837   0.536600    12.0100
  1838           O    117    ASP      O   1838  -0.581900    16.0000
  1839           N    118    SER      N   1839  -0.415700    14.0100
  1840           H    118    SER      H   1840   0.271900     1.0080
  1841          CT    118    SER     CA   1841  -0.024900    12.0100
  1842          H1    118    SER     HA   1842   0.084300     1.0080
  1843          CT    118    SER     CB   1843   0.211700    12.0100
  1844          H1    118    SER    HB1   1844   0.035200     1.0080
  1845          H1    118    SER    HB2   1845   0.035200     1.0080
  1846          OH    118    SER     OG   1846  -0.654600    16.0000
  1847          HO    118    SER     HG   1847   0.427500     1.0080
  1848           C    118    SER      C   1848   0.597300    12.0100
  1849           O    118    SER      O   1849  -0.567900    16.0000
  1850           N    119    PHE      N   1850  -0.415700    14.0100
  1851           H    119    PHE      H   1851   0.271900     1.0080
  1852          CT    119    PHE     CA   1852  -0.002400    12.0100
  1853          H1    119    PHE     HA   1853   0.097800     1.0080
  1854          CT    119    PHE     CB   1854  -0.034300    12.0100
  1855          HC    119    PHE    HB1   1855   0.029500     1.0080
  1856          HC    119    PHE    HB2   1856   0.029500     1.0080
  1857          CA    119    PHE     CG   1857   0.011800    12.0100
  1858          CA    119    PHE    CD1   1858  -0.125600    12.0100
  1859          HA    119    PHE    HD1   1859   0.133000     1.0080
  1860          CA    119    PHE    CE1   1860  -0.170400    12.0100
  1861          HA    119    PHE    HE1   1861   0.143000     1.0080
  1862          CA    119    PHE     CZ   1862  -0.107200    12.0100
  1863          HA    119    PHE     HZ   1863   0.129700     1.0080
  1864          CA    119    PHE    CE2   1864  -0.170400    12.0100
  1865          HA    119    PHE    HE2   1865   0.143000     1.0080
  1866          CA    119    PHE    CD2   1866  -0.125600    12.0100
  1867          HA    119    PHE    HD2   1867   0.133000     1.0080
  1868           C    119    PHE      C   1868   0.597300    12.0100
  1869           O    119    PHE      O   1869  -0.567900    16.0000
  1870           N    120    ILE      N   1870  -0.415700    14.0100
  1871           H    120    ILE      H   1871   0.271900     1.0080
  1872          CT    120    ILE     CA   1872  -0.059700    12.0100
  1873          H1    120    ILE     HA   1873   0.086900     1.0080
  1874          CT    120    ILE     CB   1874   0.130300    12.0100
  1875          HC    120    ILE     HB   1875   0.018700     1.0080
  1876          CT    120    ILE    CG2   1876  -0.320400    12.0100
  1877          HC    120    ILE   HG21   1877   0.088200     1.0080
  1878          HC    120    ILE   HG22   1878   0.088200     1.0080
  1879          HC    120    ILE   HG23   1879   0.088200     1.0080
  1880          CT    120    ILE    CG1   1880  -0.043000    12.0100
  1881          HC    120    ILE   HG11   1881   0.023600     1.0080
  1882          HC    120    ILE   HG12   1882   0.023600     1.0080
  1883          CT    120    ILE     CD   1883  -0.066000    12.0100
  1884          HC    120    ILE    HD1   1884   0.018600     1.0080
  1885          HC    120    ILE    HD2   1885   0.018600     1.0080
  1886          HC    120    ILE    HD3   1886   0.018600     1.0080
  1887           C    120    ILE      C   1887   0.597300    12.0100
  1888           O    120    ILE      O   1888  -0.567900    16.0000
  1889           N    121    CYS      N   1889  -0.415700    14.0100
  1890           H    121    CYS      H   1890   0.271900     1.0080
  1891          CT    121    CYS     CA   1891   0.021300    12.0100
  1892          H1    121    CYS     HA   1892   0.112400     1.0080
  1893          CT    121    CYS     CB   1893  -0.123100    12.0100
  1894          H1    121    CYS    HB1   1894   0.111200     1.0080
  1895          H1    121    CYS    HB2   1895   0.111200     1.0080
  1896          SH    121    CYS     SG   1896  -0.311900    32.0600
  1897          HS    121    CYS     HG   1897   0.193300     1.0080
  1898           C    121    CYS      C   1898   0.597300    12.0100
  1899           O    121    CYS      O   1899  -0.567900    16.0000
  1900           N    122    SER      N   1900  -0.415700    14.0100
  1901           H    122    SER      H   1901   0.271900     1.0080
  1902          CT    122    SER     CA   1902  -0.024900    12.0100
  1903          H1    122    SER     HA   1903   0.084300     1.0080
  1904          CT    122    SER     CB   1904   0.211700    12.0100
  1905          H1    122    SER    HB1   1905   0.035200     1.0080
  1906          H1    122    SER    HB2   1906   0.035200     1.0080
  1907          OH    122    SER     OG   1907  -0.654600    16.0000
  1908          HO    122    SER     HG   1908   0.427500     1.0080
  1909           C    122    SER      C   1909   0.597300    12.0100
  1910           O    122    SER      O   1910  -0.567900    16.0000
  1911           N    123    LYS      N   1911  -0.347900    14.0100
  1912           H    123    LYS      H   1912   0.274700     1.0080
  1913          CT    123    LYS     CA   1913  -0.240000    12.0100
  1914          H1    123    LYS     HA   1914   0.142600     1.0080
  1915          CT    123    LYS     CB   1915  -0.009400    12.0100
  1916          HC    123    LYS    HB1   1916   0.036200     1.0080
  1917          HC    123    LYS    HB2   1917   0.036200     1.0080
  1918          CT    123    LYS     CG   1918   0.018700    12.0100
  1919          HC    123    LYS    HG1   1919   0.010300     1.0080
  1920          HC    123    LYS    HG2   1920   0.010300     1.0080
  1921          CT    123    LYS     CD   1921  -0.047900    12.0100
  1922          HC    123    LYS    HD1   1922   0.062100     1.0080
  1923          HC    123    LYS    HD2   1923   0.062100     1.0080
  1924          CT    123    LYS     CE   1924  -0.014300    12.0100
  1925          HP    123    LYS    HE1   1925   0.113500     1.0080
  1926          HP    123    LYS    HE2   1926   0.113500     1.0080
  1927          N3    123    LYS     NZ   1927  -0.385400    14.0100
  1928           H    123    LYS    HZ1   1928   0.340000     1.0080
  1929           H    123    LYS    HZ2   1929   0.340000     1.0080
  1930           H    123    LYS    HZ3   1930   0.340000     1.0080
  1931           C    123    LYS      C   1931   0.734100    12.0100
  1932           O    123    LYS      O   1932  -0.589400    16.0000
  1933           N    124    ALA      N   1933  -0.415700    14.0100
  1934           H    124    ALA      H   1934   0.271900     1.0080
  1935          CT    124    ALA     CA   1935   0.033700    12.0100
  1936          H1    124    ALA     HA   1936   0.082300     1.0080
  1937          CT    124    ALA     CB   1937  -0.182500    12.0100
  1938          HC    124    ALA    HB1   1938   0.060300     1.0080
  1939          HC    124    ALA    HB2   1939   0.060300     1.0080
  1940          HC    124    ALA    HB3   1940   0.060300     1.0080
  1941           C    124    ALA      C   1941   0.597300    12.0100
  1942           O    124    ALA      O   1942  -0.567900    16.0000
  1943           N    125    LEU      N   1943  -0.415700    14.0100
  1944           H    125    LEU      H   1944   0.271900     1.0080
  1945          CT    125    LEU     CA   1945  -0.051800    12.0100
  1946          H1    125    LEU     HA   1946   0.092200     1.0080
  1947          CT    125    LEU     CB   1947  -0.110200    12.0100
  1948          HC    125    LEU    HB1   1948   0.045700     1.0080
  1949          HC    125    LEU    HB2   1949   0.045700     1.0080
  1950          CT    125    LEU     CG   1950   0.353100    12.0100
  1951          HC    125    LEU     HG   1951  -0.036100     1.0080
  1952          CT    125    LEU    CD1   1952  -0.412100    12.0100
  1953          HC    125    LEU   HD11   1953   0.100000     1.0080
  1954          HC    125    LEU   HD12   1954   0.100000     1.0080
  1955          HC    125    LEU   HD13   1955   0.100000     1.0080
  1956          CT    125    LEU    CD2   1956  -0.412100    12.0100
  1957          HC    125    LEU   HD21   1957   0.100000     1.0080
  1958          HC    125    LEU   HD22   1958   0.100000     1.0080
  1959          HC    125    LEU   HD23   1959   0.100000     1.0080
  1960           C    125    LEU      C   1960   0.597300    12.0100
  1961           O    125    LEU      O   1961  -0.567900    16.0000
  1962           N    126    ASP      N   1962  -0.516300    14.0100
  1963           H    126    ASP      H   1963   0.293600     1.0080
  1964          CT    126    ASP     CA   1964   0.038100    12.0100
  1965          H1    126    ASP     HA   1965   0.088000     1.0080
  1966          CT    126    ASP     CB   1966  -0.030300    12.0100
  1967          HC    126    ASP    HB1   1967  -0.012200     1.0080
  1968          HC    126    ASP    HB2   1968  -0.012200     1.0080
  1969           C    126    ASP     CG   1969   0.799400    12.0100
  1970          O2    126    ASP    OD1   1970  -0.801400    16.0000
  1971          O2    126    ASP    OD2   1971  -0.801400    16.0000
  1972           C    126    ASP      C   1972   0.536600    12.0100
  1973           O    126    ASP      O   1973  -0.581900    16.0000
  1974           N    127    LEU      N   1974  -0.415700    14.0100
  1975           H    127    LEU      H   1975   0.271900     1.0080
  1976          CT    127    LEU     CA   1976  -0.051800    12.0100
  1977          H1    127    LEU     HA   1977   0.092200     1.0080
  1978          CT    127    LEU     CB   1978  -0.110200    12.0100
  1979          HC    127    LEU    HB1   1979   0.045700     1.0080
  1980          HC    127    LEU    HB2   1980   0.045700     1.0080
  1981          CT    127    LEU     CG   1981   0.353100    12.0100
  1982          HC    127    LEU     HG   1982  -0.036100     1.0080
  1983          CT    127    LEU    CD1   1983  -0.412100    12.0100
  1984          HC    127    LEU   HD11   1984   0.100000     1.0080
  1985          HC    127    LEU   HD12   1985   0.100000     1.0080
  1986          HC    127    LEU   HD13   1986   0.100000     1.0080
  1987          CT    127    LEU    CD2   1987  -0.412100    12.0100
  1988          HC    127    LEU   HD21   1988   0.100000     1.0080
  1989          HC    127    LEU   HD22   1989   0.100000     1.0080
  1990          HC    127    LEU   HD23   1990   0.100000     1.0080
  1991           C    127    LEU      C   1991   0.597300    12.0100
  1992           O    127    LEU      O   1992  -0.567900    16.0000
  1993           N    128    GLU      N   1993  -0.516300    14.0100
  1994           H    128    GLU      H   1994   0.293600     1.0080
  1995          CT    128    GLU     CA   1995   0.039700    12.0100
  1996          H1    128    GLU     HA   1996   0.110500     1.0080
  1997          CT    128    GLU     CB   1997   0.056000    12.0100
  1998          HC    128    GLU    HB1   1998  -0.017300     1.0080
  1999          HC    128    GLU    HB2   1999  -0.017300     1.0080
  2000          CT    128    GLU     CG   2000   0.013600    12.0100
  2001          HC    128    GLU    HG1   2001  -0.042500     1.0080
  2002          HC    128    GLU    HG2   2002  -0.042500     1.0080
  2003           C    128    GLU     CD   2003   0.805400    12.0100
  2004          O2    128    GLU    OE1   2004  -0.818800    16.0000
  2005          O2    128    GLU    OE2   2005  -0.818800    16.0000
  2006           C    128    GLU      C   2006   0.536600    12.0100
  2007           O    128    GLU      O   2007  -0.581900    16.0000
  2008           N    129    ASP      N   2008  -0.516300    14.0100
  2009           H    129    ASP      H   2009   0.293600     1.0080
  2010          CT    129    ASP     CA   2010   0.038100    12.0100
  2011          H1    129    ASP     HA   2011   0.088000     1.0080
  2012          CT    129    ASP     CB   2012  -0.030300    12.0100
  2013          HC    129    ASP    HB1   2013  -0.012200     1.0080
  2014          HC    129    ASP    HB2   2014  -0.012200     1.0080
  2015           C    129    ASP     CG   2015   0.799400    12.0100
  2016          O2    129    ASP    OD1   2016  -0.801400    16.0000
  2017          O2    129    ASP    OD2   2017  -0.801400    16.0000
  2018           C    129    ASP      C   2018   0.536600    12.0100
  2019           O    129    ASP      O   2019  -0.581900    16.0000
  2020           N    130    LEU      N   2020  -0.415700    14.0100
  2021           H    130    LEU      H   2021   0.271900     1.0080
  2022          CT    130    LEU     CA   2022  -0.051800    12.0100
  2023          H1    130    LEU     HA   2023   0.092200     1.0080
  2024          CT    130    LEU     CB   2024  -0.110200    12.0100
  2025          HC    130    LEU    HB1   2025   0.045700     1.0080
  2026          HC    130    LEU    HB2   2026   0.045700     1.0080
  2027          CT    130    LEU     CG   2027   0.353100    12.0100
  2028          HC    130    LEU     HG   2028  -0.036100     1.0080
  2029          CT    130    LEU    CD1   2029  -0.412100    12.0100
  2030          HC    130    LEU   HD11   2030   0.100000     1.0080
  2031          HC    130    LEU   HD12   2031   0.100000     1.0080
  2032          HC    130    LEU   HD13   2032   0.100000     1.0080
  2033          CT    130    LEU    CD2   2033  -0.412100    12.0100
  2034          HC    130    LEU   HD21   2034   0.100000     1.0080
  2035          HC    130    LEU   HD22   2035   0.100000     1.0080
  2036          HC    130    LEU   HD23   2036   0.100000     1.0080
  2037           C    130    LEU      C   2037   0.597300    12.0100
  2038           O    130    LEU      O   2038  -0.567900    16.0000
  2039           N    131    LEU      N   2039  -0.415700    14.0100
  2040           H    131    LEU      H   2040   0.271900     1.0080
  2041          CT    131    LEU     CA   2041  -0.051800    12.0100
  2042          H1    131    LEU     HA   2042   0.092200     1.0080
  2043          CT    131    LEU     CB   2043  -0.110200    12.0100
  2044          HC    131    LEU    HB1   2044   0.045700     1.0080
  2045          HC    131    LEU    HB2   2045   0.045700     1.0080
  2046          CT    131    LEU     CG   2046   0.353100    12.0100
  2047          HC    131    LEU     HG   2047  -0.036100     1.0080
  2048          CT    131    LEU    CD1   2048  -0.412100    12.0100
  2049          HC    131    LEU   HD11   2049   0.100000     1.0080
  2050          HC    131    LEU   HD12   2050   0.100000     1.0080
  2051          HC    131    LEU   HD13   2051   0.100000     1.0080
  2052          CT    131    LEU    CD2   2052  -0.412100    12.0100
  2053          HC    131    LEU   HD21   2053   0.100000     1.0080
  2054          HC    131    LEU   HD22   2054   0.100000     1.0080
  2055          HC    131    LEU   HD23   2055   0.100000     1.0080
  2056           C    131    LEU      C   2056   0.597300    12.0100
  2057           O    131    LEU      O   2057  -0.567900    16.0000
  2058           N    132    SER      N   2058  -0.415700    14.0100
  2059           H    132    SER      H   2059   0.271900     1.0080
  2060          CT    132    SER     CA   2060  -0.024900    12.0100
  2061          H1    132    SER     HA   2061   0.084300     1.0080
  2062          CT    132    SER     CB   2062   0.211700    12.0100
  2063          H1    132    SER    HB1   2063   0.035200     1.0080
  2064          H1    132    SER    HB2   2064   0.035200     1.0080
  2065          OH    132    SER     OG   2065  -0.654600    16.0000
  2066          HO    132    SER     HG   2066   0.427500     1.0080
  2067           C    132    SER      C   2067   0.597300    12.0100
  2068           O    132    SER      O   2068  -0.567900    16.0000
  2069           N    133    PHE      N   2069  -0.415700    14.0100
  2070           H    133    PHE      H   2070   0.271900     1.0080
  2071          CT    133    PHE     CA   2071  -0.002400    12.0100
  2072          H1    133    PHE     HA   2072   0.097800     1.0080
  2073          CT    133    PHE     CB   2073  -0.034300    12.0100
  2074          HC    133    PHE    HB1   2074   0.029500     1.0080
  2075          HC    133    PHE    HB2   2075   0.029500     1.0080
  2076          CA    133    PHE     CG   2076   0.011800    12.0100
  2077          CA    133    PHE    CD1   2077  -0.125600    12.0100
  2078          HA    133    PHE    HD1   2078   0.133000     1.0080
  2079          CA    133    PHE    CE1   2079  -0.170400    12.0100
  2080          HA    133    PHE    HE1   2080   0.143000     1.0080
  2081          CA    133    PHE     CZ   2081  -0.107200    12.0100
  2082          HA    133    PHE     HZ   2082   0.129700     1.0080
  2083          CA    133    PHE    CE2   2083  -0.170400    12.0100
  2084          HA    133    PHE    HE2   2084   0.143000     1.0080
  2085          CA    133    PHE    CD2   2085  -0.125600    12.0100
  2086          HA    133    PHE    HD2   2086   0.133000     1.0080
  2087           C    133    PHE      C   2087   0.597300    12.0100
  2088           O    133    PHE      O   2088  -0.567900    16.0000
  2089           N    134    SER      N   2089  -0.415700    14.0100
  2090           H    134    SER      H   2090   0.271900     1.0080
  2091          CT    134    SER     CA   2091  -0.024900    12.0100
  2092          H1    134    SER     HA   2092   0.084300     1.0080
  2093          CT    134    SER     CB   2093   0.211700    12.0100
  2094          H1    134    SER    HB1   2094   0.035200     1.0080
  2095          H1    134    SER    HB2   2095   0.035200     1.0080
  2096          OH    134    SER     OG   2096  -0.654600    16.0000
  2097          HO    134    SER     HG   2097   0.427500     1.0080
  2098           C    134    SER      C   2098   0.597300    12.0100
  2099           O    134    SER      O   2099  -0.567900    16.0000
  2100           N    135    TYR      N   2100  -0.415700    14.0100
  2101           H    135    TYR      H   2101   0.271900     1.0080
  2102          CT    135    TYR     CA   2102  -0.001400    12.0100
  2103          H1    135    TYR     HA   2103   0.087600     1.0080
  2104          CT    135    TYR     CB   2104  -0.015200    12.0100
  2105          HC    135    TYR    HB1   2105   0.029500     1.0080
  2106          HC    135    TYR    HB2   2106   0.029500     1.0080
  2107          CA    135    TYR     CG   2107  -0.001100    12.0100
  2108          CA    135    TYR    CD1   2108  -0.190600    12.0100
  2109          HA    135    TYR    HD1   2109   0.169900     1.0080
  2110          CA    135    TYR    CE1   2110  -0.234100    12.0100
  2111          HA    135    TYR    HE1   2111   0.165600     1.0080
  2112           C    135    TYR     CZ   2112   0.322600    12.0100
  2113          OH    135    TYR     OH   2113  -0.557900    16.0000
  2114          HO    135    TYR     HH   2114   0.399200     1.0080
  2115          CA    135    TYR    CE2   2115  -0.234100    12.0100
  2116          HA    135    TYR    HE2   2116   0.165600     1.0080
  2117          CA    135    TYR    CD2   2117  -0.190600    12.0100
  2118          HA    135    TYR    HD2   2118   0.169900     1.0080
  2119           C    135    TYR      C   2119   0.597300    12.0100
  2120           O    135    TYR      O   2120  -0.567900    16.0000
  2121           N    136    GLN      N   2121  -0.415700    14.0100
  2122           H    136    GLN      H   2122   0.271900     1.0080
  2123          CT    136    GLN     CA   2123  -0.003100    12.0100
  2124          H1    136    GLN     HA   2124   0.085000     1.0080
  2125          CT    136    GLN     CB   2125  -0.003600    12.0100
  2126          HC    136    GLN    HB1   2126   0.017100     1.0080
  2127          HC    136    GLN    HB2   2127   0.017100     1.0080
  2128          CT    136    GLN     CG   2128  -0.064500    12.0100
  2129          HC    136    GLN    HG1   2129   0.035200     1.0080
  2130          HC    136    GLN    HG2   2130   0.035200     1.0080
  2131           C    136    GLN     CD   2131   0.695100    12.0100
  2132           O    136    GLN    OE1   2132  -0.608600    16.0000
  2133           N    136    GLN    NE2   2133  -0.940700    14.0100
  2134           H    136    GLN   HE21   2134   0.425100     1.0080
  2135           H    136    GLN   HE22   2135   0.425100     1.0080
  2136           C    136    GLN      C   2136   0.597300    12.0100
  2137           O    136    GLN      O   2137  -0.567900    16.0000
  2138           N    137    VAL      N   2138  -0.415700    14.0100
  2139           H    137    VAL      H   2139   0.271900     1.0080
  2140          CT    137    VAL     CA   2140  -0.087500    12.0100
  2141          H1    137    VAL     HA   2141   0.096900     1.0080
  2142          CT    137    VAL     CB   2142   0.298500    12.0100
  2143          HC    137    VAL     HB   2143  -0.029700     1.0080
  2144          CT    137    VAL    CG1   2144  -0.319200    12.0100
  2145          HC    137    VAL   HG11   2145   0.079100     1.0080
  2146          HC    137    VAL   HG12   2146   0.079100     1.0080
  2147          HC    137    VAL   HG13   2147   0.079100     1.0080
  2148          CT    137    VAL    CG2   2148  -0.319200    12.0100
  2149          HC    137    VAL   HG21   2149   0.079100     1.0080
  2150          HC    137    VAL   HG22   2150   0.079100     1.0080
  2151          HC    137    VAL   HG23   2151   0.079100     1.0080
  2152           C    137    VAL      C   2152   0.597300    12.0100
  2153           O    137    VAL      O   2153  -0.567900    16.0000
  2154           N    138    ALA      N   2154  -0.415700    14.0100
  2155           H    138    ALA      H   2155   0.271900     1.0080
  2156          CT    138    ALA     CA   2156   0.033700    12.0100
  2157          H1    138    ALA     HA   2157   0.082300     1.0080
  2158          CT    138    ALA     CB   2158  -0.182500    12.0100
  2159          HC    138    ALA    HB1   2159   0.060300     1.0080
  2160          HC    138    ALA    HB2   2160   0.060300     1.0080
  2161          HC    138    ALA    HB3   2161   0.060300     1.0080
  2162           C    138    ALA      C   2162   0.597300    12.0100
  2163           O    138    ALA      O   2163  -0.567900    16.0000
  2164           N    139    LYS      N   2164  -0.347900    14.0100
  2165           H    139    LYS      H   2165   0.274700     1.0080
  2166          CT    139    LYS     CA   2166  -0.240000    12.0100
  2167          H1    139    LYS     HA   2167   0.142600     1.0080
  2168          CT    139    LYS     CB   2168  -0.009400    12.0100
  2169          HC    139    LYS    HB1   2169   0.036200     1.0080
  2170          HC    139    LYS    HB2   2170   0.036200     1.0080
  2171          CT    139    LYS     CG   2171   0.018700    12.0100
  2172          HC    139    LYS    HG1   2172   0.010300     1.0080
  2173          HC    139    LYS    HG2   2173   0.010300     1.0080
  2174          CT    139    LYS     CD   2174  -0.047900    12.0100
  2175          HC    139    LYS    HD1   2175   0.062100     1.0080
  2176          HC    139    LYS    HD2   2176   0.062100     1.0080
  2177          CT    139    LYS     CE   2177  -0.014300    12.0100
  2178          HP    139    LYS    HE1   2178   0.113500     1.0080
  2179          HP    139    LYS    HE2   2179   0.113500     1.0080
  2180          N3    139    LYS     NZ   2180  -0.385400    14.0100
  2181           H    139    LYS    HZ1   2181   0.340000     1.0080
  2182           H    139    LYS    HZ2   2182   0.340000     1.0080
  2183           H    139    LYS    HZ3   2183   0.340000     1.0080
  2184           C    139    LYS      C   2184   0.734100    12.0100
  2185           O    139    LYS      O   2185  -0.589400    16.0000
  2186           N    140    GLY      N   2186  -0.415700    14.0100
  2187           H    140    GLY      H   2187   0.271900     1.0080
  2188          CT    140    GLY     CA   2188  -0.025200    12.0100
  2189          H1    140    GLY    HA1   2189   0.069800     1.0080
  2190          H1    140    GLY    HA2   2190   0.069800     1.0080
  2191           C    140    GLY      C   2191   0.597300    12.0100
  2192           O    140    GLY      O   2192  -0.567900    16.0000
  2193           N    141    MET      N   2193  -0.415700    14.0100
  2194           H    141    MET      H   2194   0.271900     1.0080
  2195          CT    141    MET     CA   2195  -0.023700    12.0100
  2196          H1    141    MET     HA   2196   0.088000     1.0080
  2197          CT    141    MET     CB   2197   0.034200    12.0100
  2198          HC    141    MET    HB1   2198   0.024100     1.0080
  2199          HC    141    MET    HB2   2199   0.024100     1.0080
  2200          CT    141    MET     CG   2200   0.001800    12.0100
  2201          H1    141    MET    HG1   2201   0.044000     1.0080
  2202          H1    141    MET    HG2   2202   0.044000     1.0080
  2203           S    141    MET     SD   2203  -0.273700    32.0600
  2204          CT    141    MET     CE   2204  -0.053600    12.0100
  2205          H1    141    MET    HE1   2205   0.068400     1.0080
  2206          H1    141    MET    HE2   2206   0.068400     1.0080
  2207          H1    141    MET    HE3   2207   0.068400     1.0080
  2208           C    141    MET      C   2208   0.597300    12.0100
  2209           O    141    MET      O   2209  -0.567900    16.0000
  2210           N    142    ALA      N   2210  -0.415700    14.0100
  2211           H    142    ALA      H   2211   0.271900     1.0080
  2212          CT    142    ALA     CA   2212   0.033700    12.0100
  2213          H1    142    ALA     HA   2213   0.082300     1.0080
  2214          CT    142    ALA     CB   2214  -0.182500    12.0100
  2215          HC    142    ALA    HB1   2215   0.060300     1.0080
  2216          HC    142    ALA    HB2   2216   0.060300     1.0080
  2217          HC    142    ALA    HB3   2217   0.060300     1.0080
  2218           C    142    ALA      C   2218   0.597300    12.0100
  2219           O    142    ALA      O   2219  -0.567900    16.0000
  2220           N    143    PHE      N   2220  -0.415700    14.0100
  2221           H    143    PHE      H   2221   0.271900     1.0080
  2222          CT    143    PHE     CA   2222  -0.002400    12.0100
  2223          H1    143    PHE     HA   2223   0.097800     1.0080
  2224          CT    143    PHE     CB   2224  -0.034300    12.0100
  2225          HC    143    PHE    HB1   2225   0.029500     1.0080
  2226          HC    143    PHE    HB2   2226   0.029500     1.0080
  2227          CA    143    PHE     CG   2227   0.011800    12.0100
  2228          CA    143    PHE    CD1   2228  -0.125600    12.0100
  2229          HA    143    PHE    HD1   2229   0.133000     1.0080
  2230          CA    143    PHE    CE1   2230  -0.170400    12.0100
  2231          HA    143    PHE    HE1   2231   0.143000     1.0080
  2232          CA    143    PHE     CZ   2232  -0.107200    12.0100
  2233          HA    143    PHE     HZ   2233   0.129700     1.0080
  2234          CA    143    PHE    CE2   2234  -0.170400    12.0100
  2235          HA    143    PHE    HE2   2235   0.143000     1.0080
  2236          CA    143    PHE    CD2   2236  -0.125600    12.0100
  2237          HA    143    PHE    HD2   2237   0.133000     1.0080
  2238           C    143    PHE      C   2238   0.597300    12.0100
  2239           O    143    PHE      O   2239  -0.567900    16.0000
  2240           N    144    LEU      N   2240  -0.415700    14.0100
  2241           H    144    LEU      H   2241   0.271900     1.0080
  2242          CT    144    LEU     CA   2242  -0.051800    12.0100
  2243          H1    144    LEU     HA   2243   0.092200     1.0080
  2244          CT    144    LEU     CB   2244  -0.110200    12.0100
  2245          HC    144    LEU    HB1   2245   0.045700     1.0080
  2246          HC    144    LEU    HB2   2246   0.045700     1.0080
  2247          CT    144    LEU     CG   2247   0.353100    12.0100
  2248          HC    144    LEU     HG   2248  -0.036100     1.0080
  2249          CT    144    LEU    CD1   2249  -0.412100    12.0100
  2250          HC    144    LEU   HD11   2250   0.100000     1.0080
  2251          HC    144    LEU   HD12   2251   0.100000     1.0080
  2252          HC    144    LEU   HD13   2252   0.100000     1.0080
  2253          CT    144    LEU    CD2   2253  -0.412100    12.0100
  2254          HC    144    LEU   HD21   2254   0.100000     1.0080
  2255          HC    144    LEU   HD22   2255   0.100000     1.0080
  2256          HC    144    LEU   HD23   2256   0.100000     1.0080
  2257           C    144    LEU      C   2257   0.597300    12.0100
  2258           O    144    LEU      O   2258  -0.567900    16.0000
  2259           N    145    ALA      N   2259  -0.415700    14.0100
  2260           H    145    ALA      H   2260   0.271900     1.0080
  2261          CT    145    ALA     CA   2261   0.033700    12.0100
  2262          H1    145    ALA     HA   2262   0.082300     1.0080
  2263          CT    145    ALA     CB   2263  -0.182500    12.0100
  2264          HC    145    ALA    HB1   2264   0.060300     1.0080
  2265          HC    145    ALA    HB2   2265   0.060300     1.0080
  2266          HC    145    ALA    HB3   2266   0.060300     1.0080
  2267           C    145    ALA      C   2267   0.597300    12.0100
  2268           O    145    ALA      O   2268  -0.567900    16.0000
  2269           N    146    SER      N   2269  -0.415700    14.0100
  2270           H    146    SER      H   2270   0.271900     1.0080
  2271          CT    146    SER     CA   2271  -0.024900    12.0100
  2272          H1    146    SER     HA   2272   0.084300     1.0080
  2273          CT    146    SER     CB   2273   0.211700    12.0100
  2274          H1    146    SER    HB1   2274   0.035200     1.0080
  2275          H1    146    SER    HB2   2275   0.035200     1.0080
  2276          OH    146    SER     OG   2276  -0.654600    16.0000
  2277          HO    146    SER     HG   2277   0.427500     1.0080
  2278           C    146    SER      C   2278   0.597300    12.0100
  2279           O    146    SER      O   2279  -0.567900    16.0000
  2280           N    147    LYS      N   2280  -0.347900    14.0100
  2281           H    147    LYS      H   2281   0.274700     1.0080
  2282          CT    147    LYS     CA   2282  -0.240000    12.0100
  2283          H1    147    LYS     HA   2283   0.142600     1.0080
  2284          CT    147    LYS     CB   2284  -0.009400    12.0100
  2285          HC    147    LYS    HB1   2285   0.036200     1.0080
  2286          HC    147    LYS    HB2   2286   0.036200     1.0080
  2287          CT    147    LYS     CG   2287   0.018700    12.0100
  2288          HC    147    LYS    HG1   2288   0.010300     1.0080
  2289          HC    147    LYS    HG2   2289   0.010300     1.0080
  2290          CT    147    LYS     CD   2290  -0.047900    12.0100
  2291          HC    147    LYS    HD1   2291   0.062100     1.0080
  2292          HC    147    LYS    HD2   2292   0.062100     1.0080
  2293          CT    147    LYS     CE   2293  -0.014300    12.0100
  2294          HP    147    LYS    HE1   2294   0.113500     1.0080
  2295          HP    147    LYS    HE2   2295   0.113500     1.0080
  2296          N3    147    LYS     NZ   2296  -0.385400    14.0100
  2297           H    147    LYS    HZ1   2297   0.340000     1.0080
  2298           H    147    LYS    HZ2   2298   0.340000     1.0080
  2299           H    147    LYS    HZ3   2299   0.340000     1.0080
  2300           C    147    LYS      C   2300   0.734100    12.0100
  2301           O    147    LYS      O   2301  -0.589400    16.0000
  2302           N    148    ASN      N   2302  -0.415700    14.0100
  2303           H    148    ASN      H   2303   0.271900     1.0080
  2304          CT    148    ASN     CA   2304   0.014300    12.0100
  2305          H1    148    ASN     HA   2305   0.104800     1.0080
  2306          CT    148    ASN     CB   2306  -0.204100    12.0100
  2307          HC    148    ASN    HB1   2307   0.079700     1.0080
  2308          HC    148    ASN    HB2   2308   0.079700     1.0080
  2309           C    148    ASN     CG   2309   0.713000    12.0100
  2310           O    148    ASN    OD1   2310  -0.593100    16.0000
  2311           N    148    ASN    ND2   2311  -0.919100    14.0100
  2312           H    148    ASN   HD21   2312   0.419600     1.0080
  2313           H    148    ASN   HD22   2313   0.419600     1.0080
  2314           C    148    ASN      C   2314   0.597300    12.0100
  2315           O    148    ASN      O   2315  -0.567900    16.0000
  2316           N    149    CYS      N   2316  -0.415700    14.0100
  2317           H    149    CYS      H   2317   0.271900     1.0080
  2318          CT    149    CYS     CA   2318   0.021300    12.0100
  2319          H1    149    CYS     HA   2319   0.112400     1.0080
  2320          CT    149    CYS     CB   2320  -0.123100    12.0100
  2321          H1    149    CYS    HB1   2321   0.111200     1.0080
  2322          H1    149    CYS    HB2   2322   0.111200     1.0080
  2323          SH    149    CYS     SG   2323  -0.311900    32.0600
  2324          HS    149    CYS     HG   2324   0.193300     1.0080
  2325           C    149    CYS      C   2325   0.597300    12.0100
  2326           O    149    CYS      O   2326  -0.567900    16.0000
  2327           N    150    ILE      N   2327  -0.415700    14.0100
  2328           H    150    ILE      H   2328   0.271900     1.0080
  2329          CT    150    ILE     CA   2329  -0.059700    12.0100
  2330          H1    150    ILE     HA   2330   0.086900     1.0080
  2331          CT    150    ILE     CB   2331   0.130300    12.0100
  2332          HC    150    ILE     HB   2332   0.018700     1.0080
  2333          CT    150    ILE    CG2   2333  -0.320400    12.0100
  2334          HC    150    ILE   HG21   2334   0.088200     1.0080
  2335          HC    150    ILE   HG22   2335   0.088200     1.0080
  2336          HC    150    ILE   HG23   2336   0.088200     1.0080
  2337          CT    150    ILE    CG1   2337  -0.043000    12.0100
  2338          HC    150    ILE   HG11   2338   0.023600     1.0080
  2339          HC    150    ILE   HG12   2339   0.023600     1.0080
  2340          CT    150    ILE     CD   2340  -0.066000    12.0100
  2341          HC    150    ILE    HD1   2341   0.018600     1.0080
  2342          HC    150    ILE    HD2   2342   0.018600     1.0080
  2343          HC    150    ILE    HD3   2343   0.018600     1.0080
  2344           C    150    ILE      C   2344   0.597300    12.0100
  2345           O    150    ILE      O   2345  -0.567900    16.0000
  2346           N    151    HIS      N   2346  -0.415700    14.0100
  2347           H    151    HIS      H   2347   0.271900     1.0080
  2348          CT    151    HIS     CA   2348  -0.058100    12.0100
  2349          H1    151    HIS     HA   2349   0.136000     1.0080
  2350          CT    151    HIS     CB   2350  -0.007400    12.0100
  2351          HC    151    HIS    HB1   2351   0.036700     1.0080
  2352          HC    151    HIS    HB2   2352   0.036700     1.0080
  2353          CC    151    HIS     CG   2353   0.186800    12.0100
  2354          NB    151    HIS    ND1   2354  -0.543200    14.0100
  2355          CR    151    HIS    CE1   2355   0.163500    12.0100
  2356          H5    151    HIS    HE1   2356   0.143500     1.0080
  2357          NA    151    HIS    NE2   2357  -0.279500    14.0100
  2358           H    151    HIS    HE2   2358   0.333900     1.0080
  2359          CW    151    HIS    CD2   2359  -0.220700    12.0100
  2360          H4    151    HIS    HD2   2360   0.186200     1.0080
  2361           C    151    HIS      C   2361   0.597300    12.0100
  2362           O    151    HIS      O   2362  -0.567900    16.0000
  2363           N    152    ARG      N   2363  -0.347900    14.0100
  2364           H    152    ARG      H   2364   0.274700     1.0080
  2365          CT    152    ARG     CA   2365  -0.263700    12.0100
  2366          H1    152    ARG     HA   2366   0.156000     1.0080
  2367          CT    152    ARG     CB   2367  -0.000700    12.0100
  2368          HC    152    ARG    HB1   2368   0.032700     1.0080
  2369          HC    152    ARG    HB2   2369   0.032700     1.0080
  2370          CT    152    ARG     CG   2370   0.039000    12.0100
  2371          HC    152    ARG    HG1   2371   0.028500     1.0080
  2372          HC    152    ARG    HG2   2372   0.028500     1.0080
  2373          CT    152    ARG     CD   2373   0.048600    12.0100
  2374          H1    152    ARG    HD1   2374   0.068700     1.0080
  2375          H1    152    ARG    HD2   2375   0.068700     1.0080
  2376          N2    152    ARG     NE   2376  -0.529500    14.0100
  2377           H    152    ARG     HE   2377   0.345600     1.0080
  2378          CA    152    ARG     CZ   2378   0.807600    12.0100
  2379          N2    152    ARG    NH1   2379  -0.862700    14.0100
  2380           H    152    ARG   HH11   2380   0.447800     1.0080
  2381           H    152    ARG   HH12   2381   0.447800     1.0080
  2382          N2    152    ARG    NH2   2382  -0.862700    14.0100
  2383           H    152    ARG   HH21   2383   0.447800     1.0080
  2384           H    152    ARG   HH22   2384   0.447800     1.0080
  2385           C    152    ARG      C   2385   0.734100    12.0100
  2386           O    152    ARG      O   2386  -0.589400    16.0000
  2387           N    153    ASP      N   2387  -0.516300    14.0100
  2388           H    153    ASP      H   2388   0.293600     1.0080
  2389          CT    153    ASP     CA   2389   0.038100    12.0100
  2390          H1    153    ASP     HA   2390   0.088000     1.0080
  2391          CT    153    ASP     CB   2391  -0.030300    12.0100
  2392          HC    153    ASP    HB1   2392  -0.012200     1.0080
  2393          HC    153    ASP    HB2   2393  -0.012200     1.0080
  2394           C    153    ASP     CG   2394   0.799400    12.0100
  2395          O2    153    ASP    OD1   2395  -0.801400    16.0000
  2396          O2    153    ASP    OD2   2396  -0.801400    16.0000
  2397           C    153    ASP      C   2397   0.536600    12.0100
  2398           O    153    ASP      O   2398  -0.581900    16.0000
  2399           N    154    LEU      N   2399  -0.415700    14.0100
  2400           H    154    LEU      H   2400   0.271900     1.0080
  2401          CT    154    LEU     CA   2401  -0.051800    12.0100
  2402          H1    154    LEU     HA   2402   0.092200     1.0080
  2403          CT    154    LEU     CB   2403  -0.110200    12.0100
  2404          HC    154    LEU    HB1   2404   0.045700     1.0080
  2405          HC    154    LEU    HB2   2405   0.045700     1.0080
  2406          CT    154    LEU     CG   2406   0.353100    12.0100
  2407          HC    154    LEU     HG   2407  -0.036100     1.0080
  2408          CT    154    LEU    CD1   2408  -0.412100    12.0100
  2409          HC    154    LEU   HD11   2409   0.100000     1.0080
  2410          HC    154    LEU   HD12   2410   0.100000     1.0080
  2411          HC    154    LEU   HD13   2411   0.100000     1.0080
  2412          CT    154    LEU    CD2   2412  -0.412100    12.0100
  2413          HC    154    LEU   HD21   2413   0.100000     1.0080
  2414          HC    154    LEU   HD22   2414   0.100000     1.0080
  2415          HC    154    LEU   HD23   2415   0.100000     1.0080
  2416           C    154    LEU      C   2416   0.597300    12.0100
  2417           O    154    LEU      O   2417  -0.567900    16.0000
  2418           N    155    ALA      N   2418  -0.415700    14.0100
  2419           H    155    ALA      H   2419   0.271900     1.0080
  2420          CT    155    ALA     CA   2420   0.033700    12.0100
  2421          H1    155    ALA     HA   2421   0.082300     1.0080
  2422          CT    155    ALA     CB   2422  -0.182500    12.0100
  2423          HC    155    ALA    HB1   2423   0.060300     1.0080
  2424          HC    155    ALA    HB2   2424   0.060300     1.0080
  2425          HC    155    ALA    HB3   2425   0.060300     1.0080
  2426           C    155    ALA      C   2426   0.597300    12.0100
  2427           O    155    ALA      O   2427  -0.567900    16.0000
  2428           N    156    ALA      N   2428  -0.415700    14.0100
  2429           H    156    ALA      H   2429   0.271900     1.0080
  2430          CT    156    ALA     CA   2430   0.033700    12.0100
  2431          H1    156    ALA     HA   2431   0.082300     1.0080
  2432          CT    156    ALA     CB   2432  -0.182500    12.0100
  2433          HC    156    ALA    HB1   2433   0.060300     1.0080
  2434          HC    156    ALA    HB2   2434   0.060300     1.0080
  2435          HC    156    ALA    HB3   2435   0.060300     1.0080
  2436           C    156    ALA      C   2436   0.597300    12.0100
  2437           O    156    ALA      O   2437  -0.567900    16.0000
  2438           N    157    ARG      N   2438  -0.347900    14.0100
  2439           H    157    ARG      H   2439   0.274700     1.0080
  2440          CT    157    ARG     CA   2440  -0.263700    12.0100
  2441          H1    157    ARG     HA   2441   0.156000     1.0080
  2442          CT    157    ARG     CB   2442  -0.000700    12.0100
  2443          HC    157    ARG    HB1   2443   0.032700     1.0080
  2444          HC    157    ARG    HB2   2444   0.032700     1.0080
  2445          CT    157    ARG     CG   2445   0.039000    12.0100
  2446          HC    157    ARG    HG1   2446   0.028500     1.0080
  2447          HC    157    ARG    HG2   2447   0.028500     1.0080
  2448          CT    157    ARG     CD   2448   0.048600    12.0100
  2449          H1    157    ARG    HD1   2449   0.068700     1.0080
  2450          H1    157    ARG    HD2   2450   0.068700     1.0080
  2451          N2    157    ARG     NE   2451  -0.529500    14.0100
  2452           H    157    ARG     HE   2452   0.345600     1.0080
  2453          CA    157    ARG     CZ   2453   0.807600    12.0100
  2454          N2    157    ARG    NH1   2454  -0.862700    14.0100
  2455           H    157    ARG   HH11   2455   0.447800     1.0080
  2456           H    157    ARG   HH12   2456   0.447800     1.0080
  2457          N2    157    ARG    NH2   2457  -0.862700    14.0100
  2458           H    157    ARG   HH21   2458   0.447800     1.0080
  2459           H    157    ARG   HH22   2459   0.447800     1.0080
  2460           C    157    ARG      C   2460   0.734100    12.0100
  2461           O    157    ARG      O   2461  -0.589400    16.0000
  2462           N    158    ASN      N   2462  -0.415700    14.0100
  2463           H    158    ASN      H   2463   0.271900     1.0080
  2464          CT    158    ASN     CA   2464   0.014300    12.0100
  2465          H1    158    ASN     HA   2465   0.104800     1.0080
  2466          CT    158    ASN     CB   2466  -0.204100    12.0100
  2467          HC    158    ASN    HB1   2467   0.079700     1.0080
  2468          HC    158    ASN    HB2   2468   0.079700     1.0080
  2469           C    158    ASN     CG   2469   0.713000    12.0100
  2470           O    158    ASN    OD1   2470  -0.593100    16.0000
  2471           N    158    ASN    ND2   2471  -0.919100    14.0100
  2472           H    158    ASN   HD21   2472   0.419600     1.0080
  2473           H    158    ASN   HD22   2473   0.419600     1.0080
  2474           C    158    ASN      C   2474   0.597300    12.0100
  2475           O    158    ASN      O   2475  -0.567900    16.0000
  2476           N    159    ILE      N   2476  -0.415700    14.0100
  2477           H    159    ILE      H   2477   0.271900     1.0080
  2478          CT    159    ILE     CA   2478  -0.059700    12.0100
  2479          H1    159    ILE     HA   2479   0.086900     1.0080
  2480          CT    159    ILE     CB   2480   0.130300    12.0100
  2481          HC    159    ILE     HB   2481   0.018700     1.0080
  2482          CT    159    ILE    CG2   2482  -0.320400    12.0100
  2483          HC    159    ILE   HG21   2483   0.088200     1.0080
  2484          HC    159    ILE   HG22   2484   0.088200     1.0080
  2485          HC    159    ILE   HG23   2485   0.088200     1.0080
  2486          CT    159    ILE    CG1   2486  -0.043000    12.0100
  2487          HC    159    ILE   HG11   2487   0.023600     1.0080
  2488          HC    159    ILE   HG12   2488   0.023600     1.0080
  2489          CT    159    ILE     CD   2489  -0.066000    12.0100
  2490          HC    159    ILE    HD1   2490   0.018600     1.0080
  2491          HC    159    ILE    HD2   2491   0.018600     1.0080
  2492          HC    159    ILE    HD3   2492   0.018600     1.0080
  2493           C    159    ILE      C   2493   0.597300    12.0100
  2494           O    159    ILE      O   2494  -0.567900    16.0000
  2495           N    160    LEU      N   2495  -0.415700    14.0100
  2496           H    160    LEU      H   2496   0.271900     1.0080
  2497          CT    160    LEU     CA   2497  -0.051800    12.0100
  2498          H1    160    LEU     HA   2498   0.092200     1.0080
  2499          CT    160    LEU     CB   2499  -0.110200    12.0100
  2500          HC    160    LEU    HB1   2500   0.045700     1.0080
  2501          HC    160    LEU    HB2   2501   0.045700     1.0080
  2502          CT    160    LEU     CG   2502   0.353100    12.0100
  2503          HC    160    LEU     HG   2503  -0.036100     1.0080
  2504          CT    160    LEU    CD1   2504  -0.412100    12.0100
  2505          HC    160    LEU   HD11   2505   0.100000     1.0080
  2506          HC    160    LEU   HD12   2506   0.100000     1.0080
  2507          HC    160    LEU   HD13   2507   0.100000     1.0080
  2508          CT    160    LEU    CD2   2508  -0.412100    12.0100
  2509          HC    160    LEU   HD21   2509   0.100000     1.0080
  2510          HC    160    LEU   HD22   2510   0.100000     1.0080
  2511          HC    160    LEU   HD23   2511   0.100000     1.0080
  2512           C    160    LEU      C   2512   0.597300    12.0100
  2513           O    160    LEU      O   2513  -0.567900    16.0000
  2514           N    161    LEU      N   2514  -0.415700    14.0100
  2515           H    161    LEU      H   2515   0.271900     1.0080
  2516          CT    161    LEU     CA   2516  -0.051800    12.0100
  2517          H1    161    LEU     HA   2517   0.092200     1.0080
  2518          CT    161    LEU     CB   2518  -0.110200    12.0100
  2519          HC    161    LEU    HB1   2519   0.045700     1.0080
  2520          HC    161    LEU    HB2   2520   0.045700     1.0080
  2521          CT    161    LEU     CG   2521   0.353100    12.0100
  2522          HC    161    LEU     HG   2522  -0.036100     1.0080
  2523          CT    161    LEU    CD1   2523  -0.412100    12.0100
  2524          HC    161    LEU   HD11   2524   0.100000     1.0080
  2525          HC    161    LEU   HD12   2525   0.100000     1.0080
  2526          HC    161    LEU   HD13   2526   0.100000     1.0080
  2527          CT    161    LEU    CD2   2527  -0.412100    12.0100
  2528          HC    161    LEU   HD21   2528   0.100000     1.0080
  2529          HC    161    LEU   HD22   2529   0.100000     1.0080
  2530          HC    161    LEU   HD23   2530   0.100000     1.0080
  2531           C    161    LEU      C   2531   0.597300    12.0100
  2532           O    161    LEU      O   2532  -0.567900    16.0000
  2533           N    162    THR      N   2533  -0.415700    14.0100
  2534           H    162    THR      H   2534   0.271900     1.0080
  2535          CT    162    THR     CA   2535  -0.038900    12.0100
  2536          H1    162    THR     HA   2536   0.100700     1.0080
  2537          CT    162    THR     CB   2537   0.365400    12.0100
  2538          H1    162    THR     HB   2538   0.004300     1.0080
  2539          CT    162    THR    CG2   2539  -0.243800    12.0100
  2540          HC    162    THR   HG21   2540   0.064200     1.0080
  2541          HC    162    THR   HG22   2541   0.064200     1.0080
  2542          HC    162    THR   HG23   2542   0.064200     1.0080
  2543          OH    162    THR    OG1   2543  -0.676100    16.0000
  2544          HO    162    THR    HG1   2544   0.410200     1.0080
  2545           C    162    THR      C   2545   0.597300    12.0100
  2546           O    162    THR      O   2546  -0.567900    16.0000
  2547           N    163    HIS      N   2547  -0.415700    14.0100
  2548           H    163    HIS      H   2548   0.271900     1.0080
  2549          CT    163    HIS     CA   2549   0.018800    12.0100
  2550          H1    163    HIS     HA   2550   0.088100     1.0080
  2551          CT    163    HIS     CB   2551  -0.046200    12.0100
  2552          HC    163    HIS    HB1   2552   0.040200     1.0080
  2553          HC    163    HIS    HB2   2553   0.040200     1.0080
  2554          CC    163    HIS     CG   2554  -0.026600    12.0100
  2555          NA    163    HIS    ND1   2555  -0.381100    14.0100
  2556           H    163    HIS    HD1   2556   0.364900     1.0080
  2557          CR    163    HIS    CE1   2557   0.205700    12.0100
  2558          H5    163    HIS    HE1   2558   0.139200     1.0080
  2559          NB    163    HIS    NE2   2559  -0.572700    14.0100
  2560          CV    163    HIS    CD2   2560   0.129200    12.0100
  2561          H4    163    HIS    HD2   2561   0.114700     1.0080
  2562           C    163    HIS      C   2562   0.597300    12.0100
  2563           O    163    HIS      O   2563  -0.567900    16.0000
  2564           N    164    GLY      N   2564  -0.415700    14.0100
  2565           H    164    GLY      H   2565   0.271900     1.0080
  2566          CT    164    GLY     CA   2566  -0.025200    12.0100
  2567          H1    164    GLY    HA1   2567   0.069800     1.0080
  2568          H1    164    GLY    HA2   2568   0.069800     1.0080
  2569           C    164    GLY      C   2569   0.597300    12.0100
  2570           O    164    GLY      O   2570  -0.567900    16.0000
  2571           N    165    ARG      N   2571  -0.347900    14.0100
  2572           H    165    ARG      H   2572   0.274700     1.0080
  2573          CT    165    ARG     CA   2573  -0.263700    12.0100
  2574          H1    165    ARG     HA   2574   0.156000     1.0080
  2575          CT    165    ARG     CB   2575  -0.000700    12.0100
  2576          HC    165    ARG    HB1   2576   0.032700     1.0080
  2577          HC    165    ARG    HB2   2577   0.032700     1.0080
  2578          CT    165    ARG     CG   2578   0.039000    12.0100
  2579          HC    165    ARG    HG1   2579   0.028500     1.0080
  2580          HC    165    ARG    HG2   2580   0.028500     1.0080
  2581          CT    165    ARG     CD   2581   0.048600    12.0100
  2582          H1    165    ARG    HD1   2582   0.068700     1.0080
  2583          H1    165    ARG    HD2   2583   0.068700     1.0080
  2584          N2    165    ARG     NE   2584  -0.529500    14.0100
  2585           H    165    ARG     HE   2585   0.345600     1.0080
  2586          CA    165    ARG     CZ   2586   0.807600    12.0100
  2587          N2    165    ARG    NH1   2587  -0.862700    14.0100
  2588           H    165    ARG   HH11   2588   0.447800     1.0080
  2589           H    165    ARG   HH12   2589   0.447800     1.0080
  2590          N2    165    ARG    NH2   2590  -0.862700    14.0100
  2591           H    165    ARG   HH21   2591   0.447800     1.0080
  2592           H    165    ARG   HH22   2592   0.447800     1.0080
  2593           C    165    ARG      C   2593   0.734100    12.0100
  2594           O    165    ARG      O   2594  -0.589400    16.0000
  2595           N    166    ILE      N   2595  -0.415700    14.0100
  2596           H    166    ILE      H   2596   0.271900     1.0080
  2597          CT    166    ILE     CA   2597  -0.059700    12.0100
  2598          H1    166    ILE     HA   2598   0.086900     1.0080
  2599          CT    166    ILE     CB   2599   0.130300    12.0100
  2600          HC    166    ILE     HB   2600   0.018700     1.0080
  2601          CT    166    ILE    CG2   2601  -0.320400    12.0100
  2602          HC    166    ILE   HG21   2602   0.088200     1.0080
  2603          HC    166    ILE   HG22   2603   0.088200     1.0080
  2604          HC    166    ILE   HG23   2604   0.088200     1.0080
  2605          CT    166    ILE    CG1   2605  -0.043000    12.0100
  2606          HC    166    ILE   HG11   2606   0.023600     1.0080
  2607          HC    166    ILE   HG12   2607   0.023600     1.0080
  2608          CT    166    ILE     CD   2608  -0.066000    12.0100
  2609          HC    166    ILE    HD1   2609   0.018600     1.0080
  2610          HC    166    ILE    HD2   2610   0.018600     1.0080
  2611          HC    166    ILE    HD3   2611   0.018600     1.0080
  2612           C    166    ILE      C   2612   0.597300    12.0100
  2613           O    166    ILE      O   2613  -0.567900    16.0000
  2614           N    167    THR      N   2614  -0.415700    14.0100
  2615           H    167    THR      H   2615   0.271900     1.0080
  2616          CT    167    THR     CA   2616  -0.038900    12.0100
  2617          H1    167    THR     HA   2617   0.100700     1.0080
  2618          CT    167    THR     CB   2618   0.365400    12.0100
  2619          H1    167    THR     HB   2619   0.004300     1.0080
  2620          CT    167    THR    CG2   2620  -0.243800    12.0100
  2621          HC    167    THR   HG21   2621   0.064200     1.0080
  2622          HC    167    THR   HG22   2622   0.064200     1.0080
  2623          HC    167    THR   HG23   2623   0.064200     1.0080
  2624          OH    167    THR    OG1   2624  -0.676100    16.0000
  2625          HO    167    THR    HG1   2625   0.410200     1.0080
  2626           C    167    THR      C   2626   0.597300    12.0100
  2627           O    167    THR      O   2627  -0.567900    16.0000
  2628           N    168    LYS      N   2628  -0.347900    14.0100
  2629           H    168    LYS      H   2629   0.274700     1.0080
  2630          CT    168    LYS     CA   2630  -0.240000    12.0100
  2631          H1    168    LYS     HA   2631   0.142600     1.0080
  2632          CT    168    LYS     CB   2632  -0.009400    12.0100
  2633          HC    168    LYS    HB1   2633   0.036200     1.0080
  2634          HC    168    LYS    HB2   2634   0.036200     1.0080
  2635          CT    168    LYS     CG   2635   0.018700    12.0100
  2636          HC    168    LYS    HG1   2636   0.010300     1.0080
  2637          HC    168    LYS    HG2   2637   0.010300     1.0080
  2638          CT    168    LYS     CD   2638  -0.047900    12.0100
  2639          HC    168    LYS    HD1   2639   0.062100     1.0080
  2640          HC    168    LYS    HD2   2640   0.062100     1.0080
  2641          CT    168    LYS     CE   2641  -0.014300    12.0100
  2642          HP    168    LYS    HE1   2642   0.113500     1.0080
  2643          HP    168    LYS    HE2   2643   0.113500     1.0080
  2644          N3    168    LYS     NZ   2644  -0.385400    14.0100
  2645           H    168    LYS    HZ1   2645   0.340000     1.0080
  2646           H    168    LYS    HZ2   2646   0.340000     1.0080
  2647           H    168    LYS    HZ3   2647   0.340000     1.0080
  2648           C    168    LYS      C   2648   0.734100    12.0100
  2649           O    168    LYS      O   2649  -0.589400    16.0000
  2650           N    169    ILE      N   2650  -0.415700    14.0100
  2651           H    169    ILE      H   2651   0.271900     1.0080
  2652          CT    169    ILE     CA   2652  -0.059700    12.0100
  2653          H1    169    ILE     HA   2653   0.086900     1.0080
  2654          CT    169    ILE     CB   2654   0.130300    12.0100
  2655          HC    169    ILE     HB   2655   0.018700     1.0080
  2656          CT    169    ILE    CG2   2656  -0.320400    12.0100
  2657          HC    169    ILE   HG21   2657   0.088200     1.0080
  2658          HC    169    ILE   HG22   2658   0.088200     1.0080
  2659          HC    169    ILE   HG23   2659   0.088200     1.0080
  2660          CT    169    ILE    CG1   2660  -0.043000    12.0100
  2661          HC    169    ILE   HG11   2661   0.023600     1.0080
  2662          HC    169    ILE   HG12   2662   0.023600     1.0080
  2663          CT    169    ILE     CD   2663  -0.066000    12.0100
  2664          HC    169    ILE    HD1   2664   0.018600     1.0080
  2665          HC    169    ILE    HD2   2665   0.018600     1.0080
  2666          HC    169    ILE    HD3   2666   0.018600     1.0080
  2667           C    169    ILE      C   2667   0.597300    12.0100
  2668           O    169    ILE      O   2668  -0.567900    16.0000
  2669           N    170    CYS      N   2669  -0.415700    14.0100
  2670           H    170    CYS      H   2670   0.271900     1.0080
  2671          CT    170    CYS     CA   2671   0.021300    12.0100
  2672          H1    170    CYS     HA   2672   0.112400     1.0080
  2673          CT    170    CYS     CB   2673  -0.123100    12.0100
  2674          H1    170    CYS    HB1   2674   0.111200     1.0080
  2675          H1    170    CYS    HB2   2675   0.111200     1.0080
  2676          SH    170    CYS     SG   2676  -0.311900    32.0600
  2677          HS    170    CYS     HG   2677   0.193300     1.0080
  2678           C    170    CYS      C   2678   0.597300    12.0100
  2679           O    170    CYS      O   2679  -0.567900    16.0000
  2680           N    171    ASP      N   2680  -0.516300    14.0100
  2681           H    171    ASP      H   2681   0.293600     1.0080
  2682          CT    171    ASP     CA   2682   0.038100    12.0100
  2683          H1    171    ASP     HA   2683   0.088000     1.0080
  2684          CT    171    ASP     CB   2684  -0.030300    12.0100
  2685          HC    171    ASP    HB1   2685  -0.012200     1.0080
  2686          HC    171    ASP    HB2   2686  -0.012200     1.0080
  2687           C    171    ASP     CG   2687   0.799400    12.0100
  2688          O2    171    ASP    OD1   2688  -0.801400    16.0000
  2689          O2    171    ASP    OD2   2689  -0.801400    16.0000
  2690           C    171    ASP      C   2690   0.536600    12.0100
  2691           O    171    ASP      O   2691  -0.581900    16.0000
  2692           N    172    PHE      N   2692  -0.415700    14.0100
  2693           H    172    PHE      H   2693   0.271900     1.0080
  2694          CT    172    PHE     CA   2694  -0.002400    12.0100
  2695          H1    172    PHE     HA   2695   0.097800     1.0080
  2696          CT    172    PHE     CB   2696  -0.034300    12.0100
  2697          HC    172    PHE    HB1   2697   0.029500     1.0080
  2698          HC    172    PHE    HB2   2698   0.029500     1.0080
  2699          CA    172    PHE     CG   2699   0.011800    12.0100
  2700          CA    172    PHE    CD1   2700  -0.125600    12.0100
  2701          HA    172    PHE    HD1   2701   0.133000     1.0080
  2702          CA    172    PHE    CE1   2702  -0.170400    12.0100
  2703          HA    172    PHE    HE1   2703   0.143000     1.0080
  2704          CA    172    PHE     CZ   2704  -0.107200    12.0100
  2705          HA    172    PHE     HZ   2705   0.129700     1.0080
  2706          CA    172    PHE    CE2   2706  -0.170400    12.0100
  2707          HA    172    PHE    HE2   2707   0.143000     1.0080
  2708          CA    172    PHE    CD2   2708  -0.125600    12.0100
  2709          HA    172    PHE    HD2   2709   0.133000     1.0080
  2710           C    172    PHE      C   2710   0.597300    12.0100
  2711           O    172    PHE      O   2711  -0.567900    16.0000
  2712           N    173    GLY      N   2712  -0.415700    14.0100
  2713           H    173    GLY      H   2713   0.271900     1.0080
  2714          CT    173    GLY     CA   2714  -0.025200    12.0100
  2715          H1    173    GLY    HA1   2715   0.069800     1.0080
  2716          H1    173    GLY    HA2   2716   0.069800     1.0080
  2717           C    173    GLY      C   2717   0.597300    12.0100
  2718           O    173    GLY      O   2718  -0.567900    16.0000
  2719           N    174    LEU      N   2719  -0.415700    14.0100
  2720           H    174    LEU      H   2720   0.271900     1.0080
  2721          CT    174    LEU     CA   2721  -0.051800    12.0100
  2722          H1    174    LEU     HA   2722   0.092200     1.0080
  2723          CT    174    LEU     CB   2723  -0.110200    12.0100
  2724          HC    174    LEU    HB1   2724   0.045700     1.0080
  2725          HC    174    LEU    HB2   2725   0.045700     1.0080
  2726          CT    174    LEU     CG   2726   0.353100    12.0100
  2727          HC    174    LEU     HG   2727  -0.036100     1.0080
  2728          CT    174    LEU    CD1   2728  -0.412100    12.0100
  2729          HC    174    LEU   HD11   2729   0.100000     1.0080
  2730          HC    174    LEU   HD12   2730   0.100000     1.0080
  2731          HC    174    LEU   HD13   2731   0.100000     1.0080
  2732          CT    174    LEU    CD2   2732  -0.412100    12.0100
  2733          HC    174    LEU   HD21   2733   0.100000     1.0080
  2734          HC    174    LEU   HD22   2734   0.100000     1.0080
  2735          HC    174    LEU   HD23   2735   0.100000     1.0080
  2736           C    174    LEU      C   2736   0.597300    12.0100
  2737           O    174    LEU      O   2737  -0.567900    16.0000
  2738           N    175    ALA      N   2738  -0.415700    14.0100
  2739           H    175    ALA      H   2739   0.271900     1.0080
  2740          CT    175    ALA     CA   2740   0.033700    12.0100
  2741          H1    175    ALA     HA   2741   0.082300     1.0080
  2742          CT    175    ALA     CB   2742  -0.182500    12.0100
  2743          HC    175    ALA    HB1   2743   0.060300     1.0080
  2744          HC    175    ALA    HB2   2744   0.060300     1.0080
  2745          HC    175    ALA    HB3   2745   0.060300     1.0080
  2746           C    175    ALA      C   2746   0.597300    12.0100
  2747           O    175    ALA      O   2747  -0.567900    16.0000
  2748           N    176    ARG      N   2748  -0.347900    14.0100
  2749           H    176    ARG      H   2749   0.274700     1.0080
  2750          CT    176    ARG     CA   2750  -0.263700    12.0100
  2751          H1    176    ARG     HA   2751   0.156000     1.0080
  2752          CT    176    ARG     CB   2752  -0.000700    12.0100
  2753          HC    176    ARG    HB1   2753   0.032700     1.0080
  2754          HC    176    ARG    HB2   2754   0.032700     1.0080
  2755          CT    176    ARG     CG   2755   0.039000    12.0100
  2756          HC    176    ARG    HG1   2756   0.028500     1.0080
  2757          HC    176    ARG    HG2   2757   0.028500     1.0080
  2758          CT    176    ARG     CD   2758   0.048600    12.0100
  2759          H1    176    ARG    HD1   2759   0.068700     1.0080
  2760          H1    176    ARG    HD2   2760   0.068700     1.0080
  2761          N2    176    ARG     NE   2761  -0.529500    14.0100
  2762           H    176    ARG     HE   2762   0.345600     1.0080
  2763          CA    176    ARG     CZ   2763   0.807600    12.0100
  2764          N2    176    ARG    NH1   2764  -0.862700    14.0100
  2765           H    176    ARG   HH11   2765   0.447800     1.0080
  2766           H    176    ARG   HH12   2766   0.447800     1.0080
  2767          N2    176    ARG    NH2   2767  -0.862700    14.0100
  2768           H    176    ARG   HH21   2768   0.447800     1.0080
  2769           H    176    ARG   HH22   2769   0.447800     1.0080
  2770           C    176    ARG      C   2770   0.734100    12.0100
  2771           O    176    ARG      O   2771  -0.589400    16.0000
  2772           N    177    ASP      N   2772  -0.516300    14.0100
  2773           H    177    ASP      H   2773   0.293600     1.0080
  2774          CT    177    ASP     CA   2774   0.038100    12.0100
  2775          H1    177    ASP     HA   2775   0.088000     1.0080
  2776          CT    177    ASP     CB   2776  -0.030300    12.0100
  2777          HC    177    ASP    HB1   2777  -0.012200     1.0080
  2778          HC    177    ASP    HB2   2778  -0.012200     1.0080
  2779           C    177    ASP     CG   2779   0.799400    12.0100
  2780          O2    177    ASP    OD1   2780  -0.801400    16.0000
  2781          O2    177    ASP    OD2   2781  -0.801400    16.0000
  2782           C    177    ASP      C   2782   0.536600    12.0100
  2783           O    177    ASP      O   2783  -0.581900    16.0000
  2784           N    178    ILE      N   2784  -0.415700    14.0100
  2785           H    178    ILE      H   2785   0.271900     1.0080
  2786          CT    178    ILE     CA   2786  -0.059700    12.0100
  2787          H1    178    ILE     HA   2787   0.086900     1.0080
  2788          CT    178    ILE     CB   2788   0.130300    12.0100
  2789          HC    178    ILE     HB   2789   0.018700     1.0080
  2790          CT    178    ILE    CG2   2790  -0.320400    12.0100
  2791          HC    178    ILE   HG21   2791   0.088200     1.0080
  2792          HC    178    ILE   HG22   2792   0.088200     1.0080
  2793          HC    178    ILE   HG23   2793   0.088200     1.0080
  2794          CT    178    ILE    CG1   2794  -0.043000    12.0100
  2795          HC    178    ILE   HG11   2795   0.023600     1.0080
  2796          HC    178    ILE   HG12   2796   0.023600     1.0080
  2797          CT    178    ILE     CD   2797  -0.066000    12.0100
  2798          HC    178    ILE    HD1   2798   0.018600     1.0080
  2799          HC    178    ILE    HD2   2799   0.018600     1.0080
  2800          HC    178    ILE    HD3   2800   0.018600     1.0080
  2801           C    178    ILE      C   2801   0.597300    12.0100
  2802           O    178    ILE      O   2802  -0.567900    16.0000
  2803           N    179    LYS      N   2803  -0.347900    14.0100
  2804           H    179    LYS      H   2804   0.274700     1.0080
  2805          CT    179    LYS     CA   2805  -0.240000    12.0100
  2806          H1    179    LYS     HA   2806   0.142600     1.0080
  2807          CT    179    LYS     CB   2807  -0.009400    12.0100
  2808          HC    179    LYS    HB1   2808   0.036200     1.0080
  2809          HC    179    LYS    HB2   2809   0.036200     1.0080
  2810          CT    179    LYS     CG   2810   0.018700    12.0100
  2811          HC    179    LYS    HG1   2811   0.010300     1.0080
  2812          HC    179    LYS    HG2   2812   0.010300     1.0080
  2813          CT    179    LYS     CD   2813  -0.047900    12.0100
  2814          HC    179    LYS    HD1   2814   0.062100     1.0080
  2815          HC    179    LYS    HD2   2815   0.062100     1.0080
  2816          CT    179    LYS     CE   2816  -0.014300    12.0100
  2817          HP    179    LYS    HE1   2817   0.113500     1.0080
  2818          HP    179    LYS    HE2   2818   0.113500     1.0080
  2819          N3    179    LYS     NZ   2819  -0.385400    14.0100
  2820           H    179    LYS    HZ1   2820   0.340000     1.0080
  2821           H    179    LYS    HZ2   2821   0.340000     1.0080
  2822           H    179    LYS    HZ3   2822   0.340000     1.0080
  2823           C    179    LYS      C   2823   0.734100    12.0100
  2824           O    179    LYS      O   2824  -0.589400    16.0000
  2825           N    180    ASN      N   2825  -0.415700    14.0100
  2826           H    180    ASN      H   2826   0.271900     1.0080
  2827          CT    180    ASN     CA   2827   0.014300    12.0100
  2828          H1    180    ASN     HA   2828   0.104800     1.0080
  2829          CT    180    ASN     CB   2829  -0.204100    12.0100
  2830          HC    180    ASN    HB1   2830   0.079700     1.0080
  2831          HC    180    ASN    HB2   2831   0.079700     1.0080
  2832           C    180    ASN     CG   2832   0.713000    12.0100
  2833           O    180    ASN    OD1   2833  -0.593100    16.0000
  2834           N    180    ASN    ND2   2834  -0.919100    14.0100
  2835           H    180    ASN   HD21   2835   0.419600     1.0080
  2836           H    180    ASN   HD22   2836   0.419600     1.0080
  2837           C    180    ASN      C   2837   0.597300    12.0100
  2838           O    180    ASN      O   2838  -0.567900    16.0000
  2839           N    181    ASP      N   2839  -0.516300    14.0100
  2840           H    181    ASP      H   2840   0.293600     1.0080
  2841          CT    181    ASP     CA   2841   0.038100    12.0100
  2842          H1    181    ASP     HA   2842   0.088000     1.0080
  2843          CT    181    ASP     CB   2843  -0.030300    12.0100
  2844          HC    181    ASP    HB1   2844  -0.012200     1.0080
  2845          HC    181    ASP    HB2   2845  -0.012200     1.0080
  2846           C    181    ASP     CG   2846   0.799400    12.0100
  2847          O2    181    ASP    OD1   2847  -0.801400    16.0000
  2848          O2    181    ASP    OD2   2848  -0.801400    16.0000
  2849           C    181    ASP      C   2849   0.536600    12.0100
  2850           O    181    ASP      O   2850  -0.581900    16.0000
  2851           N    182    SER      N   2851  -0.415700    14.0100
  2852           H    182    SER      H   2852   0.271900     1.0080
  2853          CT    182    SER     CA   2853  -0.024900    12.0100
  2854          H1    182    SER     HA   2854   0.084300     1.0080
  2855          CT    182    SER     CB   2855   0.211700    12.0100
  2856          H1    182    SER    HB1   2856   0.035200     1.0080
  2857          H1    182    SER    HB2   2857   0.035200     1.0080
  2858          OH    182    SER     OG   2858  -0.654600    16.0000
  2859          HO    182    SER     HG   2859   0.427500     1.0080
  2860           C    182    SER      C   2860   0.597300    12.0100
  2861           O    182    SER      O   2861  -0.567900    16.0000
  2862           N    183    ASN      N   2862  -0.415700    14.0100
  2863           H    183    ASN      H   2863   0.271900     1.0080
  2864          CT    183    ASN     CA   2864   0.014300    12.0100
  2865          H1    183    ASN     HA   2865   0.104800     1.0080
  2866          CT    183    ASN     CB   2866  -0.204100    12.0100
  2867          HC    183    ASN    HB1   2867   0.079700     1.0080
  2868          HC    183    ASN    HB2   2868   0.079700     1.0080
  2869           C    183    ASN     CG   2869   0.713000    12.0100
  2870           O    183    ASN    OD1   2870  -0.593100    16.0000
  2871           N    183    ASN    ND2   2871  -0.919100    14.0100
  2872           H    183    ASN   HD21   2872   0.419600     1.0080
  2873           H    183    ASN   HD22   2873   0.419600     1.0080
  2874           C    183    ASN      C   2874   0.597300    12.0100
  2875           O    183    ASN      O   2875  -0.567900    16.0000
  2876           N    184    TYR      N   2876  -0.415700    14.0100
  2877           H    184    TYR      H   2877   0.271900     1.0080
  2878          CT    184    TYR     CA   2878  -0.001400    12.0100
  2879          H1    184    TYR     HA   2879   0.087600     1.0080
  2880          CT    184    TYR     CB   2880  -0.015200    12.0100
  2881          HC    184    TYR    HB1   2881   0.029500     1.0080
  2882          HC    184    TYR    HB2   2882   0.029500     1.0080
  2883          CA    184    TYR     CG   2883  -0.001100    12.0100
  2884          CA    184    TYR    CD1   2884  -0.190600    12.0100
  2885          HA    184    TYR    HD1   2885   0.169900     1.0080
  2886          CA    184    TYR    CE1   2886  -0.234100    12.0100
  2887          HA    184    TYR    HE1   2887   0.165600     1.0080
  2888           C    184    TYR     CZ   2888   0.322600    12.0100
  2889          OH    184    TYR     OH   2889  -0.557900    16.0000
  2890          HO    184    TYR     HH   2890   0.399200     1.0080
  2891          CA    184    TYR    CE2   2891  -0.234100    12.0100
  2892          HA    184    TYR    HE2   2892   0.165600     1.0080
  2893          CA    184    TYR    CD2   2893  -0.190600    12.0100
  2894          HA    184    TYR    HD2   2894   0.169900     1.0080
  2895           C    184    TYR      C   2895   0.597300    12.0100
  2896           O    184    TYR      O   2896  -0.567900    16.0000
  2897           N    185    VAL      N   2897  -0.415700    14.0100
  2898           H    185    VAL      H   2898   0.271900     1.0080
  2899          CT    185    VAL     CA   2899  -0.087500    12.0100
  2900          H1    185    VAL     HA   2900   0.096900     1.0080
  2901          CT    185    VAL     CB   2901   0.298500    12.0100
  2902          HC    185    VAL     HB   2902  -0.029700     1.0080
  2903          CT    185    VAL    CG1   2903  -0.319200    12.0100
  2904          HC    185    VAL   HG11   2904   0.079100     1.0080
  2905          HC    185    VAL   HG12   2905   0.079100     1.0080
  2906          HC    185    VAL   HG13   2906   0.079100     1.0080
  2907          CT    185    VAL    CG2   2907  -0.319200    12.0100
  2908          HC    185    VAL   HG21   2908   0.079100     1.0080
  2909          HC    185    VAL   HG22   2909   0.079100     1.0080
  2910          HC    185    VAL   HG23   2910   0.079100     1.0080
  2911           C    185    VAL      C   2911   0.597300    12.0100
  2912           O    185    VAL      O   2912  -0.567900    16.0000
  2913           N    186    VAL      N   2913  -0.415700    14.0100
  2914           H    186    VAL      H   2914   0.271900     1.0080
  2915          CT    186    VAL     CA   2915  -0.087500    12.0100
  2916          H1    186    VAL     HA   2916   0.096900     1.0080
  2917          CT    186    VAL     CB   2917   0.298500    12.0100
  2918          HC    186    VAL     HB   2918  -0.029700     1.0080
  2919          CT    186    VAL    CG1   2919  -0.319200    12.0100
  2920          HC    186    VAL   HG11   2920   0.079100     1.0080
  2921          HC    186    VAL   HG12   2921   0.079100     1.0080
  2922          HC    186    VAL   HG13   2922   0.079100     1.0080
  2923          CT    186    VAL    CG2   2923  -0.319200    12.0100
  2924          HC    186    VAL   HG21   2924   0.079100     1.0080
  2925          HC    186    VAL   HG22   2925   0.079100     1.0080
  2926          HC    186    VAL   HG23   2926   0.079100     1.0080
  2927           C    186    VAL      C   2927   0.597300    12.0100
  2928           O    186    VAL      O   2928  -0.567900    16.0000
  2929           N    187    LYS      N   2929  -0.347900    14.0100
  2930           H    187    LYS      H   2930   0.274700     1.0080
  2931          CT    187    LYS     CA   2931  -0.240000    12.0100
  2932          H1    187    LYS     HA   2932   0.142600     1.0080
  2933          CT    187    LYS     CB   2933  -0.009400    12.0100
  2934          HC    187    LYS    HB1   2934   0.036200     1.0080
  2935          HC    187    LYS    HB2   2935   0.036200     1.0080
  2936          CT    187    LYS     CG   2936   0.018700    12.0100
  2937          HC    187    LYS    HG1   2937   0.010300     1.0080
  2938          HC    187    LYS    HG2   2938   0.010300     1.0080
  2939          CT    187    LYS     CD   2939  -0.047900    12.0100
  2940          HC    187    LYS    HD1   2940   0.062100     1.0080
  2941          HC    187    LYS    HD2   2941   0.062100     1.0080
  2942          CT    187    LYS     CE   2942  -0.014300    12.0100
  2943          HP    187    LYS    HE1   2943   0.113500     1.0080
  2944          HP    187    LYS    HE2   2944   0.113500     1.0080
  2945          N3    187    LYS     NZ   2945  -0.385400    14.0100
  2946           H    187    LYS    HZ1   2946   0.340000     1.0080
  2947           H    187    LYS    HZ2   2947   0.340000     1.0080
  2948           H    187    LYS    HZ3   2948   0.340000     1.0080
  2949           C    187    LYS      C   2949   0.734100    12.0100
  2950           O    187    LYS      O   2950  -0.589400    16.0000
  2951           N    188    GLY      N   2951  -0.415700    14.0100
  2952           H    188    GLY      H   2952   0.271900     1.0080
  2953          CT    188    GLY     CA   2953  -0.025200    12.0100
  2954          H1    188    GLY    HA1   2954   0.069800     1.0080
  2955          H1    188    GLY    HA2   2955   0.069800     1.0080
  2956           C    188    GLY      C   2956   0.597300    12.0100
  2957           O    188    GLY      O   2957  -0.567900    16.0000
  2958           N    189    ASN      N   2958  -0.415700    14.0100
  2959           H    189    ASN      H   2959   0.271900     1.0080
  2960          CT    189    ASN     CA   2960   0.014300    12.0100
  2961          H1    189    ASN     HA   2961   0.104800     1.0080
  2962          CT    189    ASN     CB   2962  -0.204100    12.0100
  2963          HC    189    ASN    HB1   2963   0.079700     1.0080
  2964          HC    189    ASN    HB2   2964   0.079700     1.0080
  2965           C    189    ASN     CG   2965   0.713000    12.0100
  2966           O    189    ASN    OD1   2966  -0.593100    16.0000
  2967           N    189    ASN    ND2   2967  -0.919100    14.0100
  2968           H    189    ASN   HD21   2968   0.419600     1.0080
  2969           H    189    ASN   HD22   2969   0.419600     1.0080
  2970           C    189    ASN      C   2970   0.597300    12.0100
  2971           O    189    ASN      O   2971  -0.567900    16.0000
  2972           N    190    ALA      N   2972  -0.415700    14.0100
  2973           H    190    ALA      H   2973   0.271900     1.0080
  2974          CT    190    ALA     CA   2974   0.033700    12.0100
  2975          H1    190    ALA     HA   2975   0.082300     1.0080
  2976          CT    190    ALA     CB   2976  -0.182500    12.0100
  2977          HC    190    ALA    HB1   2977   0.060300     1.0080
  2978          HC    190    ALA    HB2   2978   0.060300     1.0080
  2979          HC    190    ALA    HB3   2979   0.060300     1.0080
  2980           C    190    ALA      C   2980   0.597300    12.0100
  2981           O    190    ALA      O   2981  -0.567900    16.0000
  2982           N    191    ARG      N   2982  -0.347900    14.0100
  2983           H    191    ARG      H   2983   0.274700     1.0080
  2984          CT    191    ARG     CA   2984  -0.263700    12.0100
  2985          H1    191    ARG     HA   2985   0.156000     1.0080
  2986          CT    191    ARG     CB   2986  -0.000700    12.0100
  2987          HC    191    ARG    HB1   2987   0.032700     1.0080
  2988          HC    191    ARG    HB2   2988   0.032700     1.0080
  2989          CT    191    ARG     CG   2989   0.039000    12.0100
  2990          HC    191    ARG    HG1   2990   0.028500     1.0080
  2991          HC    191    ARG    HG2   2991   0.028500     1.0080
  2992          CT    191    ARG     CD   2992   0.048600    12.0100
  2993          H1    191    ARG    HD1   2993   0.068700     1.0080
  2994          H1    191    ARG    HD2   2994   0.068700     1.0080
  2995          N2    191    ARG     NE   2995  -0.529500    14.0100
  2996           H    191    ARG     HE   2996   0.345600     1.0080
  2997          CA    191    ARG     CZ   2997   0.807600    12.0100
  2998          N2    191    ARG    NH1   2998  -0.862700    14.0100
  2999           H    191    ARG   HH11   2999   0.447800     1.0080
  3000           H    191    ARG   HH12   3000   0.447800     1.0080
  3001          N2    191    ARG    NH2   3001  -0.862700    14.0100
  3002           H    191    ARG   HH21   3002   0.447800     1.0080
  3003           H    191    ARG   HH22   3003   0.447800     1.0080
  3004           C    191    ARG      C   3004   0.734100    12.0100
  3005           O    191    ARG      O   3005  -0.589400    16.0000
  3006           N    192    LEU      N   3006  -0.415700    14.0100
  3007           H    192    LEU      H   3007   0.271900     1.0080
  3008          CT    192    LEU     CA   3008  -0.051800    12.0100
  3009          H1    192    LEU     HA   3009   0.092200     1.0080
  3010          CT    192    LEU     CB   3010  -0.110200    12.0100
  3011          HC    192    LEU    HB1   3011   0.045700     1.0080
  3012          HC    192    LEU    HB2   3012   0.045700     1.0080
  3013          CT    192    LEU     CG   3013   0.353100    12.0100
  3014          HC    192    LEU     HG   3014  -0.036100     1.0080
  3015          CT    192    LEU    CD1   3015  -0.412100    12.0100
  3016          HC    192    LEU   HD11   3016   0.100000     1.0080
  3017          HC    192    LEU   HD12   3017   0.100000     1.0080
  3018          HC    192    LEU   HD13   3018   0.100000     1.0080
  3019          CT    192    LEU    CD2   3019  -0.412100    12.0100
  3020          HC    192    LEU   HD21   3020   0.100000     1.0080
  3021          HC    192    LEU   HD22   3021   0.100000     1.0080
  3022          HC    192    LEU   HD23   3022   0.100000     1.0080
  3023           C    192    LEU      C   3023   0.597300    12.0100
  3024           O    192    LEU      O   3024  -0.567900    16.0000
  3025           N    193    PRO      N   3025  -0.254800    14.0100
  3026          CT    193    PRO     CD   3026   0.019200    12.0100
  3027          H1    193    PRO    HD1   3027   0.039100     1.0080
  3028          H1    193    PRO    HD2   3028   0.039100     1.0080
  3029          CT    193    PRO     CG   3029   0.018900    12.0100
  3030          HC    193    PRO    HG1   3030   0.021300     1.0080
  3031          HC    193    PRO    HG2   3031   0.021300     1.0080
  3032          CT    193    PRO     CB   3032  -0.007000    12.0100
  3033          HC    193    PRO    HB1   3033   0.025300     1.0080
  3034          HC    193    PRO    HB2   3034   0.025300     1.0080
  3035          CT    193    PRO     CA   3035  -0.026600    12.0100
  3036          H1    193    PRO     HA   3036   0.064100     1.0080
  3037           C    193    PRO      C   3037   0.589600    12.0100
  3038           O    193    PRO      O   3038  -0.574800    16.0000
  3039           N    194    VAL      N   3039  -0.415700    14.0100
  3040           H    194    VAL      H   3040   0.271900     1.0080
  3041          CT    194    VAL     CA   3041  -0.087500    12.0100
  3042          H1    194    VAL     HA   3042   0.096900     1.0080
  3043          CT    194    VAL     CB   3043   0.298500    12.0100
  3044          HC    194    VAL     HB   3044  -0.029700     1.0080
  3045          CT    194    VAL    CG1   3045  -0.319200    12.0100
  3046          HC    194    VAL   HG11   3046   0.079100     1.0080
  3047          HC    194    VAL   HG12   3047   0.079100     1.0080
  3048          HC    194    VAL   HG13   3048   0.079100     1.0080
  3049          CT    194    VAL    CG2   3049  -0.319200    12.0100
  3050          HC    194    VAL   HG21   3050   0.079100     1.0080
  3051          HC    194    VAL   HG22   3051   0.079100     1.0080
  3052          HC    194    VAL   HG23   3052   0.079100     1.0080
  3053           C    194    VAL      C   3053   0.597300    12.0100
  3054           O    194    VAL      O   3054  -0.567900    16.0000
  3055           N    195    LYS      N   3055  -0.347900    14.0100
  3056           H    195    LYS      H   3056   0.274700     1.0080
  3057          CT    195    LYS     CA   3057  -0.240000    12.0100
  3058          H1    195    LYS     HA   3058   0.142600     1.0080
  3059          CT    195    LYS     CB   3059  -0.009400    12.0100
  3060          HC    195    LYS    HB1   3060   0.036200     1.0080
  3061          HC    195    LYS    HB2   3061   0.036200     1.0080
  3062          CT    195    LYS     CG   3062   0.018700    12.0100
  3063          HC    195    LYS    HG1   3063   0.010300     1.0080
  3064          HC    195    LYS    HG2   3064   0.010300     1.0080
  3065          CT    195    LYS     CD   3065  -0.047900    12.0100
  3066          HC    195    LYS    HD1   3066   0.062100     1.0080
  3067          HC    195    LYS    HD2   3067   0.062100     1.0080
  3068          CT    195    LYS     CE   3068  -0.014300    12.0100
  3069          HP    195    LYS    HE1   3069   0.113500     1.0080
  3070          HP    195    LYS    HE2   3070   0.113500     1.0080
  3071          N3    195    LYS     NZ   3071  -0.385400    14.0100
  3072           H    195    LYS    HZ1   3072   0.340000     1.0080
  3073           H    195    LYS    HZ2   3073   0.340000     1.0080
  3074           H    195    LYS    HZ3   3074   0.340000     1.0080
  3075           C    195    LYS      C   3075   0.734100    12.0100
  3076           O    195    LYS      O   3076  -0.589400    16.0000
  3077           N    196    TRP      N   3077  -0.415700    14.0100
  3078           H    196    TRP      H   3078   0.271900     1.0080
  3079          CT    196    TRP     CA   3079  -0.027500    12.0100
  3080          H1    196    TRP     HA   3080   0.112300     1.0080
  3081          CT    196    TRP     CB   3081  -0.005000    12.0100
  3082          HC    196    TRP    HB1   3082   0.033900     1.0080
  3083          HC    196    TRP    HB2   3083   0.033900     1.0080
  3084          C*    196    TRP     CG   3084  -0.141500    12.0100
  3085          CW    196    TRP    CD1   3085  -0.163800    12.0100
  3086          H4    196    TRP    HD1   3086   0.206200     1.0080
  3087          NA    196    TRP    NE1   3087  -0.341800    14.0100
  3088           H    196    TRP    HE1   3088   0.341200     1.0080
  3089          CN    196    TRP    CE2   3089   0.138000    12.0100
  3090          CA    196    TRP    CZ2   3090  -0.260100    12.0100
  3091          HA    196    TRP    HZ2   3091   0.157200     1.0080
  3092          CA    196    TRP    CH2   3092  -0.113400    12.0100
  3093          HA    196    TRP    HH2   3093   0.141700     1.0080
  3094          CA    196    TRP    CZ3   3094  -0.197200    12.0100
  3095          HA    196    TRP    HZ3   3095   0.144700     1.0080
  3096          CA    196    TRP    CE3   3096  -0.238700    12.0100
  3097          HA    196    TRP    HE3   3097   0.170000     1.0080
  3098          CB    196    TRP    CD2   3098   0.124300    12.0100
  3099           C    196    TRP      C   3099   0.597300    12.0100
  3100           O    196    TRP      O   3100  -0.567900    16.0000
  3101           N    197    MET      N   3101  -0.415700    14.0100
  3102           H    197    MET      H   3102   0.271900     1.0080
  3103          CT    197    MET     CA   3103  -0.023700    12.0100
  3104          H1    197    MET     HA   3104   0.088000     1.0080
  3105          CT    197    MET     CB   3105   0.034200    12.0100
  3106          HC    197    MET    HB1   3106   0.024100     1.0080
  3107          HC    197    MET    HB2   3107   0.024100     1.0080
  3108          CT    197    MET     CG   3108   0.001800    12.0100
  3109          H1    197    MET    HG1   3109   0.044000     1.0080
  3110          H1    197    MET    HG2   3110   0.044000     1.0080
  3111           S    197    MET     SD   3111  -0.273700    32.0600
  3112          CT    197    MET     CE   3112  -0.053600    12.0100
  3113          H1    197    MET    HE1   3113   0.068400     1.0080
  3114          H1    197    MET    HE2   3114   0.068400     1.0080
  3115          H1    197    MET    HE3   3115   0.068400     1.0080
  3116           C    197    MET      C   3116   0.597300    12.0100
  3117           O    197    MET      O   3117  -0.567900    16.0000
  3118           N    198    ALA      N   3118  -0.415700    14.0100
  3119           H    198    ALA      H   3119   0.271900     1.0080
  3120          CT    198    ALA     CA   3120   0.033700    12.0100
  3121          H1    198    ALA     HA   3121   0.082300     1.0080
  3122          CT    198    ALA     CB   3122  -0.182500    12.0100
  3123          HC    198    ALA    HB1   3123   0.060300     1.0080
  3124          HC    198    ALA    HB2   3124   0.060300     1.0080
  3125          HC    198    ALA    HB3   3125   0.060300     1.0080
  3126           C    198    ALA      C   3126   0.597300    12.0100
  3127           O    198    ALA      O   3127  -0.567900    16.0000
  3128           N    199    PRO      N   3128  -0.254800    14.0100
  3129          CT    199    PRO     CD   3129   0.019200    12.0100
  3130          H1    199    PRO    HD1   3130   0.039100     1.0080
  3131          H1    199    PRO    HD2   3131   0.039100     1.0080
  3132          CT    199    PRO     CG   3132   0.018900    12.0100
  3133          HC    199    PRO    HG1   3133   0.021300     1.0080
  3134          HC    199    PRO    HG2   3134   0.021300     1.0080
  3135          CT    199    PRO     CB   3135  -0.007000    12.0100
  3136          HC    199    PRO    HB1   3136   0.025300     1.0080
  3137          HC    199    PRO    HB2   3137   0.025300     1.0080
  3138          CT    199    PRO     CA   3138  -0.026600    12.0100
  3139          H1    199    PRO     HA   3139   0.064100     1.0080
  3140           C    199    PRO      C   3140   0.589600    12.0100
  3141           O    199    PRO      O   3141  -0.574800    16.0000
  3142           N    200    GLU      N   3142  -0.516300    14.0100
  3143           H    200    GLU      H   3143   0.293600     1.0080
  3144          CT    200    GLU     CA   3144   0.039700    12.0100
  3145          H1    200    GLU     HA   3145   0.110500     1.0080
  3146          CT    200    GLU     CB   3146   0.056000    12.0100
  3147          HC    200    GLU    HB1   3147  -0.017300     1.0080
  3148          HC    200    GLU    HB2   3148  -0.017300     1.0080
  3149          CT    200    GLU     CG   3149   0.013600    12.0100
  3150          HC    200    GLU    HG1   3150  -0.042500     1.0080
  3151          HC    200    GLU    HG2   3151  -0.042500     1.0080
  3152           C    200    GLU     CD   3152   0.805400    12.0100
  3153          O2    200    GLU    OE1   3153  -0.818800    16.0000
  3154          O2    200    GLU    OE2   3154  -0.818800    16.0000
  3155           C    200    GLU      C   3155   0.536600    12.0100
  3156           O    200    GLU      O   3156  -0.581900    16.0000
  3157           N    201    SER      N   3157  -0.415700    14.0100
  3158           H    201    SER      H   3158   0.271900     1.0080
  3159          CT    201    SER     CA   3159  -0.024900    12.0100
  3160          H1    201    SER     HA   3160   0.084300     1.0080
  3161          CT    201    SER     CB   3161   0.211700    12.0100
  3162          H1    201    SER    HB1   3162   0.035200     1.0080
  3163          H1    201    SER    HB2   3163   0.035200     1.0080
  3164          OH    201    SER     OG   3164  -0.654600    16.0000
  3165          HO    201    SER     HG   3165   0.427500     1.0080
  3166           C    201    SER      C   3166   0.597300    12.0100
  3167           O    201    SER      O   3167  -0.567900    16.0000
  3168           N    202    ILE      N   3168  -0.415700    14.0100
  3169           H    202    ILE      H   3169   0.271900     1.0080
  3170          CT    202    ILE     CA   3170  -0.059700    12.0100
  3171          H1    202    ILE     HA   3171   0.086900     1.0080
  3172          CT    202    ILE     CB   3172   0.130300    12.0100
  3173          HC    202    ILE     HB   3173   0.018700     1.0080
  3174          CT    202    ILE    CG2   3174  -0.320400    12.0100
  3175          HC    202    ILE   HG21   3175   0.088200     1.0080
  3176          HC    202    ILE   HG22   3176   0.088200     1.0080
  3177          HC    202    ILE   HG23   3177   0.088200     1.0080
  3178          CT    202    ILE    CG1   3178  -0.043000    12.0100
  3179          HC    202    ILE   HG11   3179   0.023600     1.0080
  3180          HC    202    ILE   HG12   3180   0.023600     1.0080
  3181          CT    202    ILE     CD   3181  -0.066000    12.0100
  3182          HC    202    ILE    HD1   3182   0.018600     1.0080
  3183          HC    202    ILE    HD2   3183   0.018600     1.0080
  3184          HC    202    ILE    HD3   3184   0.018600     1.0080
  3185           C    202    ILE      C   3185   0.597300    12.0100
  3186           O    202    ILE      O   3186  -0.567900    16.0000
  3187           N    203    PHE      N   3187  -0.415700    14.0100
  3188           H    203    PHE      H   3188   0.271900     1.0080
  3189          CT    203    PHE     CA   3189  -0.002400    12.0100
  3190          H1    203    PHE     HA   3190   0.097800     1.0080
  3191          CT    203    PHE     CB   3191  -0.034300    12.0100
  3192          HC    203    PHE    HB1   3192   0.029500     1.0080
  3193          HC    203    PHE    HB2   3193   0.029500     1.0080
  3194          CA    203    PHE     CG   3194   0.011800    12.0100
  3195          CA    203    PHE    CD1   3195  -0.125600    12.0100
  3196          HA    203    PHE    HD1   3196   0.133000     1.0080
  3197          CA    203    PHE    CE1   3197  -0.170400    12.0100
  3198          HA    203    PHE    HE1   3198   0.143000     1.0080
  3199          CA    203    PHE     CZ   3199  -0.107200    12.0100
  3200          HA    203    PHE     HZ   3200   0.129700     1.0080
  3201          CA    203    PHE    CE2   3201  -0.170400    12.0100
  3202          HA    203    PHE    HE2   3202   0.143000     1.0080
  3203          CA    203    PHE    CD2   3203  -0.125600    12.0100
  3204          HA    203    PHE    HD2   3204   0.133000     1.0080
  3205           C    203    PHE      C   3205   0.597300    12.0100
  3206           O    203    PHE      O   3206  -0.567900    16.0000
  3207           N    204    ASN      N   3207  -0.415700    14.0100
  3208           H    204    ASN      H   3208   0.271900     1.0080
  3209          CT    204    ASN     CA   3209   0.014300    12.0100
  3210          H1    204    ASN     HA   3210   0.104800     1.0080
  3211          CT    204    ASN     CB   3211  -0.204100    12.0100
  3212          HC    204    ASN    HB1   3212   0.079700     1.0080
  3213          HC    204    ASN    HB2   3213   0.079700     1.0080
  3214           C    204    ASN     CG   3214   0.713000    12.0100
  3215           O    204    ASN    OD1   3215  -0.593100    16.0000
  3216           N    204    ASN    ND2   3216  -0.919100    14.0100
  3217           H    204    ASN   HD21   3217   0.419600     1.0080
  3218           H    204    ASN   HD22   3218   0.419600     1.0080
  3219           C    204    ASN      C   3219   0.597300    12.0100
  3220           O    204    ASN      O   3220  -0.567900    16.0000
  3221           N    205    CYS      N   3221  -0.415700    14.0100
  3222           H    205    CYS      H   3222   0.271900     1.0080
  3223          CT    205    CYS     CA   3223   0.021300    12.0100
  3224          H1    205    CYS     HA   3224   0.112400     1.0080
  3225          CT    205    CYS     CB   3225  -0.123100    12.0100
  3226          H1    205    CYS    HB1   3226   0.111200     1.0080
  3227          H1    205    CYS    HB2   3227   0.111200     1.0080
  3228          SH    205    CYS     SG   3228  -0.311900    32.0600
  3229          HS    205    CYS     HG   3229   0.193300     1.0080
  3230           C    205    CYS      C   3230   0.597300    12.0100
  3231           O    205    CYS      O   3231  -0.567900    16.0000
  3232           N    206    VAL      N   3232  -0.415700    14.0100
  3233           H    206    VAL      H   3233   0.271900     1.0080
  3234          CT    206    VAL     CA   3234  -0.087500    12.0100
  3235          H1    206    VAL     HA   3235   0.096900     1.0080
  3236          CT    206    VAL     CB   3236   0.298500    12.0100
  3237          HC    206    VAL     HB   3237  -0.029700     1.0080
  3238          CT    206    VAL    CG1   3238  -0.319200    12.0100
  3239          HC    206    VAL   HG11   3239   0.079100     1.0080
  3240          HC    206    VAL   HG12   3240   0.079100     1.0080
  3241          HC    206    VAL   HG13   3241   0.079100     1.0080
  3242          CT    206    VAL    CG2   3242  -0.319200    12.0100
  3243          HC    206    VAL   HG21   3243   0.079100     1.0080
  3244          HC    206    VAL   HG22   3244   0.079100     1.0080
  3245          HC    206    VAL   HG23   3245   0.079100     1.0080
  3246           C    206    VAL      C   3246   0.597300    12.0100
  3247           O    206    VAL      O   3247  -0.567900    16.0000
  3248           N    207    TYR      N   3248  -0.415700    14.0100
  3249           H    207    TYR      H   3249   0.271900     1.0080
  3250          CT    207    TYR     CA   3250  -0.001400    12.0100
  3251          H1    207    TYR     HA   3251   0.087600     1.0080
  3252          CT    207    TYR     CB   3252  -0.015200    12.0100
  3253          HC    207    TYR    HB1   3253   0.029500     1.0080
  3254          HC    207    TYR    HB2   3254   0.029500     1.0080
  3255          CA    207    TYR     CG   3255  -0.001100    12.0100
  3256          CA    207    TYR    CD1   3256  -0.190600    12.0100
  3257          HA    207    TYR    HD1   3257   0.169900     1.0080
  3258          CA    207    TYR    CE1   3258  -0.234100    12.0100
  3259          HA    207    TYR    HE1   3259   0.165600     1.0080
  3260           C    207    TYR     CZ   3260   0.322600    12.0100
  3261          OH    207    TYR     OH   3261  -0.557900    16.0000
  3262          HO    207    TYR     HH   3262   0.399200     1.0080
  3263          CA    207    TYR    CE2   3263  -0.234100    12.0100
  3264          HA    207    TYR    HE2   3264   0.165600     1.0080
  3265          CA    207    TYR    CD2   3265  -0.190600    12.0100
  3266          HA    207    TYR    HD2   3266   0.169900     1.0080
  3267           C    207    TYR      C   3267   0.597300    12.0100
  3268           O    207    TYR      O   3268  -0.567900    16.0000
  3269           N    208    THR      N   3269  -0.415700    14.0100
  3270           H    208    THR      H   3270   0.271900     1.0080
  3271          CT    208    THR     CA   3271  -0.038900    12.0100
  3272          H1    208    THR     HA   3272   0.100700     1.0080
  3273          CT    208    THR     CB   3273   0.365400    12.0100
  3274          H1    208    THR     HB   3274   0.004300     1.0080
  3275          CT    208    THR    CG2   3275  -0.243800    12.0100
  3276          HC    208    THR   HG21   3276   0.064200     1.0080
  3277          HC    208    THR   HG22   3277   0.064200     1.0080
  3278          HC    208    THR   HG23   3278   0.064200     1.0080
  3279          OH    208    THR    OG1   3279  -0.676100    16.0000
  3280          HO    208    THR    HG1   3280   0.410200     1.0080
  3281           C    208    THR      C   3281   0.597300    12.0100
  3282           O    208    THR      O   3282  -0.567900    16.0000
  3283           N    209    PHE      N   3283  -0.415700    14.0100
  3284           H    209    PHE      H   3284   0.271900     1.0080
  3285          CT    209    PHE     CA   3285  -0.002400    12.0100
  3286          H1    209    PHE     HA   3286   0.097800     1.0080
  3287          CT    209    PHE     CB   3287  -0.034300    12.0100
  3288          HC    209    PHE    HB1   3288   0.029500     1.0080
  3289          HC    209    PHE    HB2   3289   0.029500     1.0080
  3290          CA    209    PHE     CG   3290   0.011800    12.0100
  3291          CA    209    PHE    CD1   3291  -0.125600    12.0100
  3292          HA    209    PHE    HD1   3292   0.133000     1.0080
  3293          CA    209    PHE    CE1   3293  -0.170400    12.0100
  3294          HA    209    PHE    HE1   3294   0.143000     1.0080
  3295          CA    209    PHE     CZ   3295  -0.107200    12.0100
  3296          HA    209    PHE     HZ   3296   0.129700     1.0080
  3297          CA    209    PHE    CE2   3297  -0.170400    12.0100
  3298          HA    209    PHE    HE2   3298   0.143000     1.0080
  3299          CA    209    PHE    CD2   3299  -0.125600    12.0100
  3300          HA    209    PHE    HD2   3300   0.133000     1.0080
  3301           C    209    PHE      C   3301   0.597300    12.0100
  3302           O    209    PHE      O   3302  -0.567900    16.0000
  3303           N    210    GLU      N   3303  -0.516300    14.0100
  3304           H    210    GLU      H   3304   0.293600     1.0080
  3305          CT    210    GLU     CA   3305   0.039700    12.0100
  3306          H1    210    GLU     HA   3306   0.110500     1.0080
  3307          CT    210    GLU     CB   3307   0.056000    12.0100
  3308          HC    210    GLU    HB1   3308  -0.017300     1.0080
  3309          HC    210    GLU    HB2   3309  -0.017300     1.0080
  3310          CT    210    GLU     CG   3310   0.013600    12.0100
  3311          HC    210    GLU    HG1   3311  -0.042500     1.0080
  3312          HC    210    GLU    HG2   3312  -0.042500     1.0080
  3313           C    210    GLU     CD   3313   0.805400    12.0100
  3314          O2    210    GLU    OE1   3314  -0.818800    16.0000
  3315          O2    210    GLU    OE2   3315  -0.818800    16.0000
  3316           C    210    GLU      C   3316   0.536600    12.0100
  3317           O    210    GLU      O   3317  -0.581900    16.0000
  3318           N    211    SER      N   3318  -0.415700    14.0100
  3319           H    211    SER      H   3319   0.271900     1.0080
  3320          CT    211    SER     CA   3320  -0.024900    12.0100
  3321          H1    211    SER     HA   3321   0.084300     1.0080
  3322          CT    211    SER     CB   3322   0.211700    12.0100
  3323          H1    211    SER    HB1   3323   0.035200     1.0080
  3324          H1    211    SER    HB2   3324   0.035200     1.0080
  3325          OH    211    SER     OG   3325  -0.654600    16.0000
  3326          HO    211    SER     HG   3326   0.427500     1.0080
  3327           C    211    SER      C   3327   0.597300    12.0100
  3328           O    211    SER      O   3328  -0.567900    16.0000
  3329           N    212    ASP      N   3329  -0.516300    14.0100
  3330           H    212    ASP      H   3330   0.293600     1.0080
  3331          CT    212    ASP     CA   3331   0.038100    12.0100
  3332          H1    212    ASP     HA   3332   0.088000     1.0080
  3333          CT    212    ASP     CB   3333  -0.030300    12.0100
  3334          HC    212    ASP    HB1   3334  -0.012200     1.0080
  3335          HC    212    ASP    HB2   3335  -0.012200     1.0080
  3336           C    212    ASP     CG   3336   0.799400    12.0100
  3337          O2    212    ASP    OD1   3337  -0.801400    16.0000
  3338          O2    212    ASP    OD2   3338  -0.801400    16.0000
  3339           C    212    ASP      C   3339   0.536600    12.0100
  3340           O    212    ASP      O   3340  -0.581900    16.0000
  3341           N    213    VAL      N   3341  -0.415700    14.0100
  3342           H    213    VAL      H   3342   0.271900     1.0080
  3343          CT    213    VAL     CA   3343  -0.087500    12.0100
  3344          H1    213    VAL     HA   3344   0.096900     1.0080
  3345          CT    213    VAL     CB   3345   0.298500    12.0100
  3346          HC    213    VAL     HB   3346  -0.029700     1.0080
  3347          CT    213    VAL    CG1   3347  -0.319200    12.0100
  3348          HC    213    VAL   HG11   3348   0.079100     1.0080
  3349          HC    213    VAL   HG12   3349   0.079100     1.0080
  3350          HC    213    VAL   HG13   3350   0.079100     1.0080
  3351          CT    213    VAL    CG2   3351  -0.319200    12.0100
  3352          HC    213    VAL   HG21   3352   0.079100     1.0080
  3353          HC    213    VAL   HG22   3353   0.079100     1.0080
  3354          HC    213    VAL   HG23   3354   0.079100     1.0080
  3355           C    213    VAL      C   3355   0.597300    12.0100
  3356           O    213    VAL      O   3356  -0.567900    16.0000
  3357           N    214    TRP      N   3357  -0.415700    14.0100
  3358           H    214    TRP      H   3358   0.271900     1.0080
  3359          CT    214    TRP     CA   3359  -0.027500    12.0100
  3360          H1    214    TRP     HA   3360   0.112300     1.0080
  3361          CT    214    TRP     CB   3361  -0.005000    12.0100
  3362          HC    214    TRP    HB1   3362   0.033900     1.0080
  3363          HC    214    TRP    HB2   3363   0.033900     1.0080
  3364          C*    214    TRP     CG   3364  -0.141500    12.0100
  3365          CW    214    TRP    CD1   3365  -0.163800    12.0100
  3366          H4    214    TRP    HD1   3366   0.206200     1.0080
  3367          NA    214    TRP    NE1   3367  -0.341800    14.0100
  3368           H    214    TRP    HE1   3368   0.341200     1.0080
  3369          CN    214    TRP    CE2   3369   0.138000    12.0100
  3370          CA    214    TRP    CZ2   3370  -0.260100    12.0100
  3371          HA    214    TRP    HZ2   3371   0.157200     1.0080
  3372          CA    214    TRP    CH2   3372  -0.113400    12.0100
  3373          HA    214    TRP    HH2   3373   0.141700     1.0080
  3374          CA    214    TRP    CZ3   3374  -0.197200    12.0100
  3375          HA    214    TRP    HZ3   3375   0.144700     1.0080
  3376          CA    214    TRP    CE3   3376  -0.238700    12.0100
  3377          HA    214    TRP    HE3   3377   0.170000     1.0080
  3378          CB    214    TRP    CD2   3378   0.124300    12.0100
  3379           C    214    TRP      C   3379   0.597300    12.0100
  3380           O    214    TRP      O   3380  -0.567900    16.0000
  3381           N    215    SER      N   3381  -0.415700    14.0100
  3382           H    215    SER      H   3382   0.271900     1.0080
  3383          CT    215    SER     CA   3383  -0.024900    12.0100
  3384          H1    215    SER     HA   3384   0.084300     1.0080
  3385          CT    215    SER     CB   3385   0.211700    12.0100
  3386          H1    215    SER    HB1   3386   0.035200     1.0080
  3387          H1    215    SER    HB2   3387   0.035200     1.0080
  3388          OH    215    SER     OG   3388  -0.654600    16.0000
  3389          HO    215    SER     HG   3389   0.427500     1.0080
  3390           C    215    SER      C   3390   0.597300    12.0100
  3391           O    215    SER      O   3391  -0.567900    16.0000
  3392           N    216    TYR      N   3392  -0.415700    14.0100
  3393           H    216    TYR      H   3393   0.271900     1.0080
  3394          CT    216    TYR     CA   3394  -0.001400    12.0100
  3395          H1    216    TYR     HA   3395   0.087600     1.0080
  3396          CT    216    TYR     CB   3396  -0.015200    12.0100
  3397          HC    216    TYR    HB1   3397   0.029500     1.0080
  3398          HC    216    TYR    HB2   3398   0.029500     1.0080
  3399          CA    216    TYR     CG   3399  -0.001100    12.0100
  3400          CA    216    TYR    CD1   3400  -0.190600    12.0100
  3401          HA    216    TYR    HD1   3401   0.169900     1.0080
  3402          CA    216    TYR    CE1   3402  -0.234100    12.0100
  3403          HA    216    TYR    HE1   3403   0.165600     1.0080
  3404           C    216    TYR     CZ   3404   0.322600    12.0100
  3405          OH    216    TYR     OH   3405  -0.557900    16.0000
  3406          HO    216    TYR     HH   3406   0.399200     1.0080
  3407          CA    216    TYR    CE2   3407  -0.234100    12.0100
  3408          HA    216    TYR    HE2   3408   0.165600     1.0080
  3409          CA    216    TYR    CD2   3409  -0.190600    12.0100
  3410          HA    216    TYR    HD2   3410   0.169900     1.0080
  3411           C    216    TYR      C   3411   0.597300    12.0100
  3412           O    216    TYR      O   3412  -0.567900    16.0000
  3413           N    217    GLY      N   3413  -0.415700    14.0100
  3414           H    217    GLY      H   3414   0.271900     1.0080
  3415          CT    217    GLY     CA   3415  -0.025200    12.0100
  3416          H1    217    GLY    HA1   3416   0.069800     1.0080
  3417          H1    217    GLY    HA2   3417   0.069800     1.0080
  3418           C    217    GLY      C   3418   0.597300    12.0100
  3419           O    217    GLY      O   3419  -0.567900    16.0000
  3420           N    218    ILE      N   3420  -0.415700    14.0100
  3421           H    218    ILE      H   3421   0.271900     1.0080
  3422          CT    218    ILE     CA   3422  -0.059700    12.0100
  3423          H1    218    ILE     HA   3423   0.086900     1.0080
  3424          CT    218    ILE     CB   3424   0.130300    12.0100
  3425          HC    218    ILE     HB   3425   0.018700     1.0080
  3426          CT    218    ILE    CG2   3426  -0.320400    12.0100
  3427          HC    218    ILE   HG21   3427   0.088200     1.0080
  3428          HC    218    ILE   HG22   3428   0.088200     1.0080
  3429          HC    218    ILE   HG23   3429   0.088200     1.0080
  3430          CT    218    ILE    CG1   3430  -0.043000    12.0100
  3431          HC    218    ILE   HG11   3431   0.023600     1.0080
  3432          HC    218    ILE   HG12   3432   0.023600     1.0080
  3433          CT    218    ILE     CD   3433  -0.066000    12.0100
  3434          HC    218    ILE    HD1   3434   0.018600     1.0080
  3435          HC    218    ILE    HD2   3435   0.018600     1.0080
  3436          HC    218    ILE    HD3   3436   0.018600     1.0080
  3437           C    218    ILE      C   3437   0.597300    12.0100
  3438           O    218    ILE      O   3438  -0.567900    16.0000
  3439           N    219    PHE      N   3439  -0.415700    14.0100
  3440           H    219    PHE      H   3440   0.271900     1.0080
  3441          CT    219    PHE     CA   3441  -0.002400    12.0100
  3442          H1    219    PHE     HA   3442   0.097800     1.0080
  3443          CT    219    PHE     CB   3443  -0.034300    12.0100
  3444          HC    219    PHE    HB1   3444   0.029500     1.0080
  3445          HC    219    PHE    HB2   3445   0.029500     1.0080
  3446          CA    219    PHE     CG   3446   0.011800    12.0100
  3447          CA    219    PHE    CD1   3447  -0.125600    12.0100
  3448          HA    219    PHE    HD1   3448   0.133000     1.0080
  3449          CA    219    PHE    CE1   3449  -0.170400    12.0100
  3450          HA    219    PHE    HE1   3450   0.143000     1.0080
  3451          CA    219    PHE     CZ   3451  -0.107200    12.0100
  3452          HA    219    PHE     HZ   3452   0.129700     1.0080
  3453          CA    219    PHE    CE2   3453  -0.170400    12.0100
  3454          HA    219    PHE    HE2   3454   0.143000     1.0080
  3455          CA    219    PHE    CD2   3455  -0.125600    12.0100
  3456          HA    219    PHE    HD2   3456   0.133000     1.0080
  3457           C    219    PHE      C   3457   0.597300    12.0100
  3458           O    219    PHE      O   3458  -0.567900    16.0000
  3459           N    220    LEU      N   3459  -0.415700    14.0100
  3460           H    220    LEU      H   3460   0.271900     1.0080
  3461          CT    220    LEU     CA   3461  -0.051800    12.0100
  3462          H1    220    LEU     HA   3462   0.092200     1.0080
  3463          CT    220    LEU     CB   3463  -0.110200    12.0100
  3464          HC    220    LEU    HB1   3464   0.045700     1.0080
  3465          HC    220    LEU    HB2   3465   0.045700     1.0080
  3466          CT    220    LEU     CG   3466   0.353100    12.0100
  3467          HC    220    LEU     HG   3467  -0.036100     1.0080
  3468          CT    220    LEU    CD1   3468  -0.412100    12.0100
  3469          HC    220    LEU   HD11   3469   0.100000     1.0080
  3470          HC    220    LEU   HD12   3470   0.100000     1.0080
  3471          HC    220    LEU   HD13   3471   0.100000     1.0080
  3472          CT    220    LEU    CD2   3472  -0.412100    12.0100
  3473          HC    220    LEU   HD21   3473   0.100000     1.0080
  3474          HC    220    LEU   HD22   3474   0.100000     1.0080
  3475          HC    220    LEU   HD23   3475   0.100000     1.0080
  3476           C    220    LEU      C   3476   0.597300    12.0100
  3477           O    220    LEU      O   3477  -0.567900    16.0000
  3478           N    221    TRP      N   3478  -0.415700    14.0100
  3479           H    221    TRP      H   3479   0.271900     1.0080
  3480          CT    221    TRP     CA   3480  -0.027500    12.0100
  3481          H1    221    TRP     HA   3481   0.112300     1.0080
  3482          CT    221    TRP     CB   3482  -0.005000    12.0100
  3483          HC    221    TRP    HB1   3483   0.033900     1.0080
  3484          HC    221    TRP    HB2   3484   0.033900     1.0080
  3485          C*    221    TRP     CG   3485  -0.141500    12.0100
  3486          CW    221    TRP    CD1   3486  -0.163800    12.0100
  3487          H4    221    TRP    HD1   3487   0.206200     1.0080
  3488          NA    221    TRP    NE1   3488  -0.341800    14.0100
  3489           H    221    TRP    HE1   3489   0.341200     1.0080
  3490          CN    221    TRP    CE2   3490   0.138000    12.0100
  3491          CA    221    TRP    CZ2   3491  -0.260100    12.0100
  3492          HA    221    TRP    HZ2   3492   0.157200     1.0080
  3493          CA    221    TRP    CH2   3493  -0.113400    12.0100
  3494          HA    221    TRP    HH2   3494   0.141700     1.0080
  3495          CA    221    TRP    CZ3   3495  -0.197200    12.0100
  3496          HA    221    TRP    HZ3   3496   0.144700     1.0080
  3497          CA    221    TRP    CE3   3497  -0.238700    12.0100
  3498          HA    221    TRP    HE3   3498   0.170000     1.0080
  3499          CB    221    TRP    CD2   3499   0.124300    12.0100
  3500           C    221    TRP      C   3500   0.597300    12.0100
  3501           O    221    TRP      O   3501  -0.567900    16.0000
  3502           N    222    GLU      N   3502  -0.516300    14.0100
  3503           H    222    GLU      H   3503   0.293600     1.0080
  3504          CT    222    GLU     CA   3504   0.039700    12.0100
  3505          H1    222    GLU     HA   3505   0.110500     1.0080
  3506          CT    222    GLU     CB   3506   0.056000    12.0100
  3507          HC    222    GLU    HB1   3507  -0.017300     1.0080
  3508          HC    222    GLU    HB2   3508  -0.017300     1.0080
  3509          CT    222    GLU     CG   3509   0.013600    12.0100
  3510          HC    222    GLU    HG1   3510  -0.042500     1.0080
  3511          HC    222    GLU    HG2   3511  -0.042500     1.0080
  3512           C    222    GLU     CD   3512   0.805400    12.0100
  3513          O2    222    GLU    OE1   3513  -0.818800    16.0000
  3514          O2    222    GLU    OE2   3514  -0.818800    16.0000
  3515           C    222    GLU      C   3515   0.536600    12.0100
  3516           O    222    GLU      O   3516  -0.581900    16.0000
  3517           N    223    LEU      N   3517  -0.415700    14.0100
  3518           H    223    LEU      H   3518   0.271900     1.0080
  3519          CT    223    LEU     CA   3519  -0.051800    12.0100
  3520          H1    223    LEU     HA   3520   0.092200     1.0080
  3521          CT    223    LEU     CB   3521  -0.110200    12.0100
  3522          HC    223    LEU    HB1   3522   0.045700     1.0080
  3523          HC    223    LEU    HB2   3523   0.045700     1.0080
  3524          CT    223    LEU     CG   3524   0.353100    12.0100
  3525          HC    223    LEU     HG   3525  -0.036100     1.0080
  3526          CT    223    LEU    CD1   3526  -0.412100    12.0100
  3527          HC    223    LEU   HD11   3527   0.100000     1.0080
  3528          HC    223    LEU   HD12   3528   0.100000     1.0080
  3529          HC    223    LEU   HD13   3529   0.100000     1.0080
  3530          CT    223    LEU    CD2   3530  -0.412100    12.0100
  3531          HC    223    LEU   HD21   3531   0.100000     1.0080
  3532          HC    223    LEU   HD22   3532   0.100000     1.0080
  3533          HC    223    LEU   HD23   3533   0.100000     1.0080
  3534           C    223    LEU      C   3534   0.597300    12.0100
  3535           O    223    LEU      O   3535  -0.567900    16.0000
  3536           N    224    PHE      N   3536  -0.415700    14.0100
  3537           H    224    PHE      H   3537   0.271900     1.0080
  3538          CT    224    PHE     CA   3538  -0.002400    12.0100
  3539          H1    224    PHE     HA   3539   0.097800     1.0080
  3540          CT    224    PHE     CB   3540  -0.034300    12.0100
  3541          HC    224    PHE    HB1   3541   0.029500     1.0080
  3542          HC    224    PHE    HB2   3542   0.029500     1.0080
  3543          CA    224    PHE     CG   3543   0.011800    12.0100
  3544          CA    224    PHE    CD1   3544  -0.125600    12.0100
  3545          HA    224    PHE    HD1   3545   0.133000     1.0080
  3546          CA    224    PHE    CE1   3546  -0.170400    12.0100
  3547          HA    224    PHE    HE1   3547   0.143000     1.0080
  3548          CA    224    PHE     CZ   3548  -0.107200    12.0100
  3549          HA    224    PHE     HZ   3549   0.129700     1.0080
  3550          CA    224    PHE    CE2   3550  -0.170400    12.0100
  3551          HA    224    PHE    HE2   3551   0.143000     1.0080
  3552          CA    224    PHE    CD2   3552  -0.125600    12.0100
  3553          HA    224    PHE    HD2   3553   0.133000     1.0080
  3554           C    224    PHE      C   3554   0.597300    12.0100
  3555           O    224    PHE      O   3555  -0.567900    16.0000
  3556           N    225    SER      N   3556  -0.415700    14.0100
  3557           H    225    SER      H   3557   0.271900     1.0080
  3558          CT    225    SER     CA   3558  -0.024900    12.0100
  3559          H1    225    SER     HA   3559   0.084300     1.0080
  3560          CT    225    SER     CB   3560   0.211700    12.0100
  3561          H1    225    SER    HB1   3561   0.035200     1.0080
  3562          H1    225    SER    HB2   3562   0.035200     1.0080
  3563          OH    225    SER     OG   3563  -0.654600    16.0000
  3564          HO    225    SER     HG   3564   0.427500     1.0080
  3565           C    225    SER      C   3565   0.597300    12.0100
  3566           O    225    SER      O   3566  -0.567900    16.0000
  3567           N    226    LEU      N   3567  -0.415700    14.0100
  3568           H    226    LEU      H   3568   0.271900     1.0080
  3569          CT    226    LEU     CA   3569  -0.051800    12.0100
  3570          H1    226    LEU     HA   3570   0.092200     1.0080
  3571          CT    226    LEU     CB   3571  -0.110200    12.0100
  3572          HC    226    LEU    HB1   3572   0.045700     1.0080
  3573          HC    226    LEU    HB2   3573   0.045700     1.0080
  3574          CT    226    LEU     CG   3574   0.353100    12.0100
  3575          HC    226    LEU     HG   3575  -0.036100     1.0080
  3576          CT    226    LEU    CD1   3576  -0.412100    12.0100
  3577          HC    226    LEU   HD11   3577   0.100000     1.0080
  3578          HC    226    LEU   HD12   3578   0.100000     1.0080
  3579          HC    226    LEU   HD13   3579   0.100000     1.0080
  3580          CT    226    LEU    CD2   3580  -0.412100    12.0100
  3581          HC    226    LEU   HD21   3581   0.100000     1.0080
  3582          HC    226    LEU   HD22   3582   0.100000     1.0080
  3583          HC    226    LEU   HD23   3583   0.100000     1.0080
  3584           C    226    LEU      C   3584   0.597300    12.0100
  3585           O    226    LEU      O   3585  -0.567900    16.0000
  3586           N    227    GLY      N   3586  -0.415700    14.0100
  3587           H    227    GLY      H   3587   0.271900     1.0080
  3588          CT    227    GLY     CA   3588  -0.025200    12.0100
  3589          H1    227    GLY    HA1   3589   0.069800     1.0080
  3590          H1    227    GLY    HA2   3590   0.069800     1.0080
  3591           C    227    GLY      C   3591   0.597300    12.0100
  3592           O    227    GLY      O   3592  -0.567900    16.0000
  3593           N    228    SER      N   3593  -0.415700    14.0100
  3594           H    228    SER      H   3594   0.271900     1.0080
  3595          CT    228    SER     CA   3595  -0.024900    12.0100
  3596          H1    228    SER     HA   3596   0.084300     1.0080
  3597          CT    228    SER     CB   3597   0.211700    12.0100
  3598          H1    228    SER    HB1   3598   0.035200     1.0080
  3599          H1    228    SER    HB2   3599   0.035200     1.0080
  3600          OH    228    SER     OG   3600  -0.654600    16.0000
  3601          HO    228    SER     HG   3601   0.427500     1.0080
  3602           C    228    SER      C   3602   0.597300    12.0100
  3603           O    228    SER      O   3603  -0.567900    16.0000
  3604           N    229    SER      N   3604  -0.415700    14.0100
  3605           H    229    SER      H   3605   0.271900     1.0080
  3606          CT    229    SER     CA   3606  -0.024900    12.0100
  3607          H1    229    SER     HA   3607   0.084300     1.0080
  3608          CT    229    SER     CB   3608   0.211700    12.0100
  3609          H1    229    SER    HB1   3609   0.035200     1.0080
  3610          H1    229    SER    HB2   3610   0.035200     1.0080
  3611          OH    229    SER     OG   3611  -0.654600    16.0000
  3612          HO    229    SER     HG   3612   0.427500     1.0080
  3613           C    229    SER      C   3613   0.597300    12.0100
  3614           O    229    SER      O   3614  -0.567900    16.0000
  3615           N    230    PRO      N   3615  -0.254800    14.0100
  3616          CT    230    PRO     CD   3616   0.019200    12.0100
  3617          H1    230    PRO    HD1   3617   0.039100     1.0080
  3618          H1    230    PRO    HD2   3618   0.039100     1.0080
  3619          CT    230    PRO     CG   3619   0.018900    12.0100
  3620          HC    230    PRO    HG1   3620   0.021300     1.0080
  3621          HC    230    PRO    HG2   3621   0.021300     1.0080
  3622          CT    230    PRO     CB   3622  -0.007000    12.0100
  3623          HC    230    PRO    HB1   3623   0.025300     1.0080
  3624          HC    230    PRO    HB2   3624   0.025300     1.0080
  3625          CT    230    PRO     CA   3625  -0.026600    12.0100
  3626          H1    230    PRO     HA   3626   0.064100     1.0080
  3627           C    230    PRO      C   3627   0.589600    12.0100
  3628           O    230    PRO      O   3628  -0.574800    16.0000
  3629           N    231    TYR      N   3629  -0.415700    14.0100
  3630           H    231    TYR      H   3630   0.271900     1.0080
  3631          CT    231    TYR     CA   3631  -0.001400    12.0100
  3632          H1    231    TYR     HA   3632   0.087600     1.0080
  3633          CT    231    TYR     CB   3633  -0.015200    12.0100
  3634          HC    231    TYR    HB1   3634   0.029500     1.0080
  3635          HC    231    TYR    HB2   3635   0.029500     1.0080
  3636          CA    231    TYR     CG   3636  -0.001100    12.0100
  3637          CA    231    TYR    CD1   3637  -0.190600    12.0100
  3638          HA    231    TYR    HD1   3638   0.169900     1.0080
  3639          CA    231    TYR    CE1   3639  -0.234100    12.0100
  3640          HA    231    TYR    HE1   3640   0.165600     1.0080
  3641           C    231    TYR     CZ   3641   0.322600    12.0100
  3642          OH    231    TYR     OH   3642  -0.557900    16.0000
  3643          HO    231    TYR     HH   3643   0.399200     1.0080
  3644          CA    231    TYR    CE2   3644  -0.234100    12.0100
  3645          HA    231    TYR    HE2   3645   0.165600     1.0080
  3646          CA    231    TYR    CD2   3646  -0.190600    12.0100
  3647          HA    231    TYR    HD2   3647   0.169900     1.0080
  3648           C    231    TYR      C   3648   0.597300    12.0100
  3649           O    231    TYR      O   3649  -0.567900    16.0000
  3650           N    232    PRO      N   3650  -0.254800    14.0100
  3651          CT    232    PRO     CD   3651   0.019200    12.0100
  3652          H1    232    PRO    HD1   3652   0.039100     1.0080
  3653          H1    232    PRO    HD2   3653   0.039100     1.0080
  3654          CT    232    PRO     CG   3654   0.018900    12.0100
  3655          HC    232    PRO    HG1   3655   0.021300     1.0080
  3656          HC    232    PRO    HG2   3656   0.021300     1.0080
  3657          CT    232    PRO     CB   3657  -0.007000    12.0100
  3658          HC    232    PRO    HB1   3658   0.025300     1.0080
  3659          HC    232    PRO    HB2   3659   0.025300     1.0080
  3660          CT    232    PRO     CA   3660  -0.026600    12.0100
  3661          H1    232    PRO     HA   3661   0.064100     1.0080
  3662           C    232    PRO      C   3662   0.589600    12.0100
  3663           O    232    PRO      O   3663  -0.574800    16.0000
  3664           N    233    GLY      N   3664  -0.415700    14.0100
  3665           H    233    GLY      H   3665   0.271900     1.0080
  3666          CT    233    GLY     CA   3666  -0.025200    12.0100
  3667          H1    233    GLY    HA1   3667   0.069800     1.0080
  3668          H1    233    GLY    HA2   3668   0.069800     1.0080
  3669           C    233    GLY      C   3669   0.597300    12.0100
  3670           O    233    GLY      O   3670  -0.567900    16.0000
  3671           N    234    MET      N   3671  -0.415700    14.0100
  3672           H    234    MET      H   3672   0.271900     1.0080
  3673          CT    234    MET     CA   3673  -0.023700    12.0100
  3674          H1    234    MET     HA   3674   0.088000     1.0080
  3675          CT    234    MET     CB   3675   0.034200    12.0100
  3676          HC    234    MET    HB1   3676   0.024100     1.0080
  3677          HC    234    MET    HB2   3677   0.024100     1.0080
  3678          CT    234    MET     CG   3678   0.001800    12.0100
  3679          H1    234    MET    HG1   3679   0.044000     1.0080
  3680          H1    234    MET    HG2   3680   0.044000     1.0080
  3681           S    234    MET     SD   3681  -0.273700    32.0600
  3682          CT    234    MET     CE   3682  -0.053600    12.0100
  3683          H1    234    MET    HE1   3683   0.068400     1.0080
  3684          H1    234    MET    HE2   3684   0.068400     1.0080
  3685          H1    234    MET    HE3   3685   0.068400     1.0080
  3686           C    234    MET      C   3686   0.597300    12.0100
  3687           O    234    MET      O   3687  -0.567900    16.0000
  3688           N    235    PRO      N   3688  -0.254800    14.0100
  3689          CT    235    PRO     CD   3689   0.019200    12.0100
  3690          H1    235    PRO    HD1   3690   0.039100     1.0080
  3691          H1    235    PRO    HD2   3691   0.039100     1.0080
  3692          CT    235    PRO     CG   3692   0.018900    12.0100
  3693          HC    235    PRO    HG1   3693   0.021300     1.0080
  3694          HC    235    PRO    HG2   3694   0.021300     1.0080
  3695          CT    235    PRO     CB   3695  -0.007000    12.0100
  3696          HC    235    PRO    HB1   3696   0.025300     1.0080
  3697          HC    235    PRO    HB2   3697   0.025300     1.0080
  3698          CT    235    PRO     CA   3698  -0.026600    12.0100
  3699          H1    235    PRO     HA   3699   0.064100     1.0080
  3700           C    235    PRO      C   3700   0.589600    12.0100
  3701           O    235    PRO      O   3701  -0.574800    16.0000
  3702           N    236    VAL      N   3702  -0.415700    14.0100
  3703           H    236    VAL      H   3703   0.271900     1.0080
  3704          CT    236    VAL     CA   3704  -0.087500    12.0100
  3705          H1    236    VAL     HA   3705   0.096900     1.0080
  3706          CT    236    VAL     CB   3706   0.298500    12.0100
  3707          HC    236    VAL     HB   3707  -0.029700     1.0080
  3708          CT    236    VAL    CG1   3708  -0.319200    12.0100
  3709          HC    236    VAL   HG11   3709   0.079100     1.0080
  3710          HC    236    VAL   HG12   3710   0.079100     1.0080
  3711          HC    236    VAL   HG13   3711   0.079100     1.0080
  3712          CT    236    VAL    CG2   3712  -0.319200    12.0100
  3713          HC    236    VAL   HG21   3713   0.079100     1.0080
  3714          HC    236    VAL   HG22   3714   0.079100     1.0080
  3715          HC    236    VAL   HG23   3715   0.079100     1.0080
  3716           C    236    VAL      C   3716   0.597300    12.0100
  3717           O    236    VAL      O   3717  -0.567900    16.0000
  3718           N    237    ASP      N   3718  -0.516300    14.0100
  3719           H    237    ASP      H   3719   0.293600     1.0080
  3720          CT    237    ASP     CA   3720   0.038100    12.0100
  3721          H1    237    ASP     HA   3721   0.088000     1.0080
  3722          CT    237    ASP     CB   3722  -0.030300    12.0100
  3723          HC    237    ASP    HB1   3723  -0.012200     1.0080
  3724          HC    237    ASP    HB2   3724  -0.012200     1.0080
  3725           C    237    ASP     CG   3725   0.799400    12.0100
  3726          O2    237    ASP    OD1   3726  -0.801400    16.0000
  3727          O2    237    ASP    OD2   3727  -0.801400    16.0000
  3728           C    237    ASP      C   3728   0.536600    12.0100
  3729           O    237    ASP      O   3729  -0.581900    16.0000
  3730           N    238    SER      N   3730  -0.415700    14.0100
  3731           H    238    SER      H   3731   0.271900     1.0080
  3732          CT    238    SER     CA   3732  -0.024900    12.0100
  3733          H1    238    SER     HA   3733   0.084300     1.0080
  3734          CT    238    SER     CB   3734   0.211700    12.0100
  3735          H1    238    SER    HB1   3735   0.035200     1.0080
  3736          H1    238    SER    HB2   3736   0.035200     1.0080
  3737          OH    238    SER     OG   3737  -0.654600    16.0000
  3738          HO    238    SER     HG   3738   0.427500     1.0080
  3739           C    238    SER      C   3739   0.597300    12.0100
  3740           O    238    SER      O   3740  -0.567900    16.0000
  3741           N    239    LYS      N   3741  -0.347900    14.0100
  3742           H    239    LYS      H   3742   0.274700     1.0080
  3743          CT    239    LYS     CA   3743  -0.240000    12.0100
  3744          H1    239    LYS     HA   3744   0.142600     1.0080
  3745          CT    239    LYS     CB   3745  -0.009400    12.0100
  3746          HC    239    LYS    HB1   3746   0.036200     1.0080
  3747          HC    239    LYS    HB2   3747   0.036200     1.0080
  3748          CT    239    LYS     CG   3748   0.018700    12.0100
  3749          HC    239    LYS    HG1   3749   0.010300     1.0080
  3750          HC    239    LYS    HG2   3750   0.010300     1.0080
  3751          CT    239    LYS     CD   3751  -0.047900    12.0100
  3752          HC    239    LYS    HD1   3752   0.062100     1.0080
  3753          HC    239    LYS    HD2   3753   0.062100     1.0080
  3754          CT    239    LYS     CE   3754  -0.014300    12.0100
  3755          HP    239    LYS    HE1   3755   0.113500     1.0080
  3756          HP    239    LYS    HE2   3756   0.113500     1.0080
  3757          N3    239    LYS     NZ   3757  -0.385400    14.0100
  3758           H    239    LYS    HZ1   3758   0.340000     1.0080
  3759           H    239    LYS    HZ2   3759   0.340000     1.0080
  3760           H    239    LYS    HZ3   3760   0.340000     1.0080
  3761           C    239    LYS      C   3761   0.734100    12.0100
  3762           O    239    LYS      O   3762  -0.589400    16.0000
  3763           N    240    PHE      N   3763  -0.415700    14.0100
  3764           H    240    PHE      H   3764   0.271900     1.0080
  3765          CT    240    PHE     CA   3765  -0.002400    12.0100
  3766          H1    240    PHE     HA   3766   0.097800     1.0080
  3767          CT    240    PHE     CB   3767  -0.034300    12.0100
  3768          HC    240    PHE    HB1   3768   0.029500     1.0080
  3769          HC    240    PHE    HB2   3769   0.029500     1.0080
  3770          CA    240    PHE     CG   3770   0.011800    12.0100
  3771          CA    240    PHE    CD1   3771  -0.125600    12.0100
  3772          HA    240    PHE    HD1   3772   0.133000     1.0080
  3773          CA    240    PHE    CE1   3773  -0.170400    12.0100
  3774          HA    240    PHE    HE1   3774   0.143000     1.0080
  3775          CA    240    PHE     CZ   3775  -0.107200    12.0100
  3776          HA    240    PHE     HZ   3776   0.129700     1.0080
  3777          CA    240    PHE    CE2   3777  -0.170400    12.0100
  3778          HA    240    PHE    HE2   3778   0.143000     1.0080
  3779          CA    240    PHE    CD2   3779  -0.125600    12.0100
  3780          HA    240    PHE    HD2   3780   0.133000     1.0080
  3781           C    240    PHE      C   3781   0.597300    12.0100
  3782           O    240    PHE      O   3782  -0.567900    16.0000
  3783           N    241    TYR      N   3783  -0.415700    14.0100
  3784           H    241    TYR      H   3784   0.271900     1.0080
  3785          CT    241    TYR     CA   3785  -0.001400    12.0100
  3786          H1    241    TYR     HA   3786   0.087600     1.0080
  3787          CT    241    TYR     CB   3787  -0.015200    12.0100
  3788          HC    241    TYR    HB1   3788   0.029500     1.0080
  3789          HC    241    TYR    HB2   3789   0.029500     1.0080
  3790          CA    241    TYR     CG   3790  -0.001100    12.0100
  3791          CA    241    TYR    CD1   3791  -0.190600    12.0100
  3792          HA    241    TYR    HD1   3792   0.169900     1.0080
  3793          CA    241    TYR    CE1   3793  -0.234100    12.0100
  3794          HA    241    TYR    HE1   3794   0.165600     1.0080
  3795           C    241    TYR     CZ   3795   0.322600    12.0100
  3796          OH    241    TYR     OH   3796  -0.557900    16.0000
  3797          HO    241    TYR     HH   3797   0.399200     1.0080
  3798          CA    241    TYR    CE2   3798  -0.234100    12.0100
  3799          HA    241    TYR    HE2   3799   0.165600     1.0080
  3800          CA    241    TYR    CD2   3800  -0.190600    12.0100
  3801          HA    241    TYR    HD2   3801   0.169900     1.0080
  3802           C    241    TYR      C   3802   0.597300    12.0100
  3803           O    241    TYR      O   3803  -0.567900    16.0000
  3804           N    242    LYS      N   3804  -0.347900    14.0100
  3805           H    242    LYS      H   3805   0.274700     1.0080
  3806          CT    242    LYS     CA   3806  -0.240000    12.0100
  3807          H1    242    LYS     HA   3807   0.142600     1.0080
  3808          CT    242    LYS     CB   3808  -0.009400    12.0100
  3809          HC    242    LYS    HB1   3809   0.036200     1.0080
  3810          HC    242    LYS    HB2   3810   0.036200     1.0080
  3811          CT    242    LYS     CG   3811   0.018700    12.0100
  3812          HC    242    LYS    HG1   3812   0.010300     1.0080
  3813          HC    242    LYS    HG2   3813   0.010300     1.0080
  3814          CT    242    LYS     CD   3814  -0.047900    12.0100
  3815          HC    242    LYS    HD1   3815   0.062100     1.0080
  3816          HC    242    LYS    HD2   3816   0.062100     1.0080
  3817          CT    242    LYS     CE   3817  -0.014300    12.0100
  3818          HP    242    LYS    HE1   3818   0.113500     1.0080
  3819          HP    242    LYS    HE2   3819   0.113500     1.0080
  3820          N3    242    LYS     NZ   3820  -0.385400    14.0100
  3821           H    242    LYS    HZ1   3821   0.340000     1.0080
  3822           H    242    LYS    HZ2   3822   0.340000     1.0080
  3823           H    242    LYS    HZ3   3823   0.340000     1.0080
  3824           C    242    LYS      C   3824   0.734100    12.0100
  3825           O    242    LYS      O   3825  -0.589400    16.0000
  3826           N    243    MET      N   3826  -0.415700    14.0100
  3827           H    243    MET      H   3827   0.271900     1.0080
  3828          CT    243    MET     CA   3828  -0.023700    12.0100
  3829          H1    243    MET     HA   3829   0.088000     1.0080
  3830          CT    243    MET     CB   3830   0.034200    12.0100
  3831          HC    243    MET    HB1   3831   0.024100     1.0080
  3832          HC    243    MET    HB2   3832   0.024100     1.0080
  3833          CT    243    MET     CG   3833   0.001800    12.0100
  3834          H1    243    MET    HG1   3834   0.044000     1.0080
  3835          H1    243    MET    HG2   3835   0.044000     1.0080
  3836           S    243    MET     SD   3836  -0.273700    32.0600
  3837          CT    243    MET     CE   3837  -0.053600    12.0100
  3838          H1    243    MET    HE1   3838   0.068400     1.0080
  3839          H1    243    MET    HE2   3839   0.068400     1.0080
  3840          H1    243    MET    HE3   3840   0.068400     1.0080
  3841           C    243    MET      C   3841   0.597300    12.0100
  3842           O    243    MET      O   3842  -0.567900    16.0000
  3843           N    244    ILE      N   3843  -0.415700    14.0100
  3844           H    244    ILE      H   3844   0.271900     1.0080
  3845          CT    244    ILE     CA   3845  -0.059700    12.0100
  3846          H1    244    ILE     HA   3846   0.086900     1.0080
  3847          CT    244    ILE     CB   3847   0.130300    12.0100
  3848          HC    244    ILE     HB   3848   0.018700     1.0080
  3849          CT    244    ILE    CG2   3849  -0.320400    12.0100
  3850          HC    244    ILE   HG21   3850   0.088200     1.0080
  3851          HC    244    ILE   HG22   3851   0.088200     1.0080
  3852          HC    244    ILE   HG23   3852   0.088200     1.0080
  3853          CT    244    ILE    CG1   3853  -0.043000    12.0100
  3854          HC    244    ILE   HG11   3854   0.023600     1.0080
  3855          HC    244    ILE   HG12   3855   0.023600     1.0080
  3856          CT    244    ILE     CD   3856  -0.066000    12.0100
  3857          HC    244    ILE    HD1   3857   0.018600     1.0080
  3858          HC    244    ILE    HD2   3858   0.018600     1.0080
  3859          HC    244    ILE    HD3   3859   0.018600     1.0080
  3860           C    244    ILE      C   3860   0.597300    12.0100
  3861           O    244    ILE      O   3861  -0.567900    16.0000
  3862           N    245    LYS      N   3862  -0.347900    14.0100
  3863           H    245    LYS      H   3863   0.274700     1.0080
  3864          CT    245    LYS     CA   3864  -0.240000    12.0100
  3865          H1    245    LYS     HA   3865   0.142600     1.0080
  3866          CT    245    LYS     CB   3866  -0.009400    12.0100
  3867          HC    245    LYS    HB1   3867   0.036200     1.0080
  3868          HC    245    LYS    HB2   3868   0.036200     1.0080
  3869          CT    245    LYS     CG   3869   0.018700    12.0100
  3870          HC    245    LYS    HG1   3870   0.010300     1.0080
  3871          HC    245    LYS    HG2   3871   0.010300     1.0080
  3872          CT    245    LYS     CD   3872  -0.047900    12.0100
  3873          HC    245    LYS    HD1   3873   0.062100     1.0080
  3874          HC    245    LYS    HD2   3874   0.062100     1.0080
  3875          CT    245    LYS     CE   3875  -0.014300    12.0100
  3876          HP    245    LYS    HE1   3876   0.113500     1.0080
  3877          HP    245    LYS    HE2   3877   0.113500     1.0080
  3878          N3    245    LYS     NZ   3878  -0.385400    14.0100
  3879           H    245    LYS    HZ1   3879   0.340000     1.0080
  3880           H    245    LYS    HZ2   3880   0.340000     1.0080
  3881           H    245    LYS    HZ3   3881   0.340000     1.0080
  3882           C    245    LYS      C   3882   0.734100    12.0100
  3883           O    245    LYS      O   3883  -0.589400    16.0000
  3884           N    246    GLU      N   3884  -0.516300    14.0100
  3885           H    246    GLU      H   3885   0.293600     1.0080
  3886          CT    246    GLU     CA   3886   0.039700    12.0100
  3887          H1    246    GLU     HA   3887   0.110500     1.0080
  3888          CT    246    GLU     CB   3888   0.056000    12.0100
  3889          HC    246    GLU    HB1   3889  -0.017300     1.0080
  3890          HC    246    GLU    HB2   3890  -0.017300     1.0080
  3891          CT    246    GLU     CG   3891   0.013600    12.0100
  3892          HC    246    GLU    HG1   3892  -0.042500     1.0080
  3893          HC    246    GLU    HG2   3893  -0.042500     1.0080
  3894           C    246    GLU     CD   3894   0.805400    12.0100
  3895          O2    246    GLU    OE1   3895  -0.818800    16.0000
  3896          O2    246    GLU    OE2   3896  -0.818800    16.0000
  3897           C    246    GLU      C   3897   0.536600    12.0100
  3898           O    246    GLU      O   3898  -0.581900    16.0000
  3899           N    247    GLY      N   3899  -0.415700    14.0100
  3900           H    247    GLY      H   3900   0.271900     1.0080
  3901          CT    247    GLY     CA   3901  -0.025200    12.0100
  3902          H1    247    GLY    HA1   3902   0.069800     1.0080
  3903          H1    247    GLY    HA2   3903   0.069800     1.0080
  3904           C    247    GLY      C   3904   0.597300    12.0100
  3905           O    247    GLY      O   3905  -0.567900    16.0000
  3906           N    248    PHE      N   3906  -0.415700    14.0100
  3907           H    248    PHE      H   3907   0.271900     1.0080
  3908          CT    248    PHE     CA   3908  -0.002400    12.0100
  3909          H1    248    PHE     HA   3909   0.097800     1.0080
  3910          CT    248    PHE     CB   3910  -0.034300    12.0100
  3911          HC    248    PHE    HB1   3911   0.029500     1.0080
  3912          HC    248    PHE    HB2   3912   0.029500     1.0080
  3913          CA    248    PHE     CG   3913   0.011800    12.0100
  3914          CA    248    PHE    CD1   3914  -0.125600    12.0100
  3915          HA    248    PHE    HD1   3915   0.133000     1.0080
  3916          CA    248    PHE    CE1   3916  -0.170400    12.0100
  3917          HA    248    PHE    HE1   3917   0.143000     1.0080
  3918          CA    248    PHE     CZ   3918  -0.107200    12.0100
  3919          HA    248    PHE     HZ   3919   0.129700     1.0080
  3920          CA    248    PHE    CE2   3920  -0.170400    12.0100
  3921          HA    248    PHE    HE2   3921   0.143000     1.0080
  3922          CA    248    PHE    CD2   3922  -0.125600    12.0100
  3923          HA    248    PHE    HD2   3923   0.133000     1.0080
  3924           C    248    PHE      C   3924   0.597300    12.0100
  3925           O    248    PHE      O   3925  -0.567900    16.0000
  3926           N    249    ARG      N   3926  -0.347900    14.0100
  3927           H    249    ARG      H   3927   0.274700     1.0080
  3928          CT    249    ARG     CA   3928  -0.263700    12.0100
  3929          H1    249    ARG     HA   3929   0.156000     1.0080
  3930          CT    249    ARG     CB   3930  -0.000700    12.0100
  3931          HC    249    ARG    HB1   3931   0.032700     1.0080
  3932          HC    249    ARG    HB2   3932   0.032700     1.0080
  3933          CT    249    ARG     CG   3933   0.039000    12.0100
  3934          HC    249    ARG    HG1   3934   0.028500     1.0080
  3935          HC    249    ARG    HG2   3935   0.028500     1.0080
  3936          CT    249    ARG     CD   3936   0.048600    12.0100
  3937          H1    249    ARG    HD1   3937   0.068700     1.0080
  3938          H1    249    ARG    HD2   3938   0.068700     1.0080
  3939          N2    249    ARG     NE   3939  -0.529500    14.0100
  3940           H    249    ARG     HE   3940   0.345600     1.0080
  3941          CA    249    ARG     CZ   3941   0.807600    12.0100
  3942          N2    249    ARG    NH1   3942  -0.862700    14.0100
  3943           H    249    ARG   HH11   3943   0.447800     1.0080
  3944           H    249    ARG   HH12   3944   0.447800     1.0080
  3945          N2    249    ARG    NH2   3945  -0.862700    14.0100
  3946           H    249    ARG   HH21   3946   0.447800     1.0080
  3947           H    249    ARG   HH22   3947   0.447800     1.0080
  3948           C    249    ARG      C   3948   0.734100    12.0100
  3949           O    249    ARG      O   3949  -0.589400    16.0000
  3950           N    250    MET      N   3950  -0.415700    14.0100
  3951           H    250    MET      H   3951   0.271900     1.0080
  3952          CT    250    MET     CA   3952  -0.023700    12.0100
  3953          H1    250    MET     HA   3953   0.088000     1.0080
  3954          CT    250    MET     CB   3954   0.034200    12.0100
  3955          HC    250    MET    HB1   3955   0.024100     1.0080
  3956          HC    250    MET    HB2   3956   0.024100     1.0080
  3957          CT    250    MET     CG   3957   0.001800    12.0100
  3958          H1    250    MET    HG1   3958   0.044000     1.0080
  3959          H1    250    MET    HG2   3959   0.044000     1.0080
  3960           S    250    MET     SD   3960  -0.273700    32.0600
  3961          CT    250    MET     CE   3961  -0.053600    12.0100
  3962          H1    250    MET    HE1   3962   0.068400     1.0080
  3963          H1    250    MET    HE2   3963   0.068400     1.0080
  3964          H1    250    MET    HE3   3964   0.068400     1.0080
  3965           C    250    MET      C   3965   0.597300    12.0100
  3966           O    250    MET      O   3966  -0.567900    16.0000
  3967           N    251    LEU      N   3967  -0.415700    14.0100
  3968           H    251    LEU      H   3968   0.271900     1.0080
  3969          CT    251    LEU     CA   3969  -0.051800    12.0100
  3970          H1    251    LEU     HA   3970   0.092200     1.0080
  3971          CT    251    LEU     CB   3971  -0.110200    12.0100
  3972          HC    251    LEU    HB1   3972   0.045700     1.0080
  3973          HC    251    LEU    HB2   3973   0.045700     1.0080
  3974          CT    251    LEU     CG   3974   0.353100    12.0100
  3975          HC    251    LEU     HG   3975  -0.036100     1.0080
  3976          CT    251    LEU    CD1   3976  -0.412100    12.0100
  3977          HC    251    LEU   HD11   3977   0.100000     1.0080
  3978          HC    251    LEU   HD12   3978   0.100000     1.0080
  3979          HC    251    LEU   HD13   3979   0.100000     1.0080
  3980          CT    251    LEU    CD2   3980  -0.412100    12.0100
  3981          HC    251    LEU   HD21   3981   0.100000     1.0080
  3982          HC    251    LEU   HD22   3982   0.100000     1.0080
  3983          HC    251    LEU   HD23   3983   0.100000     1.0080
  3984           C    251    LEU      C   3984   0.597300    12.0100
  3985           O    251    LEU      O   3985  -0.567900    16.0000
  3986           N    252    SER      N   3986  -0.415700    14.0100
  3987           H    252    SER      H   3987   0.271900     1.0080
  3988          CT    252    SER     CA   3988  -0.024900    12.0100
  3989          H1    252    SER     HA   3989   0.084300     1.0080
  3990          CT    252    SER     CB   3990   0.211700    12.0100
  3991          H1    252    SER    HB1   3991   0.035200     1.0080
  3992          H1    252    SER    HB2   3992   0.035200     1.0080
  3993          OH    252    SER     OG   3993  -0.654600    16.0000
  3994          HO    252    SER     HG   3994   0.427500     1.0080
  3995           C    252    SER      C   3995   0.597300    12.0100
  3996           O    252    SER      O   3996  -0.567900    16.0000
  3997           N    253    PRO      N   3997  -0.254800    14.0100
  3998          CT    253    PRO     CD   3998   0.019200    12.0100
  3999          H1    253    PRO    HD1   3999   0.039100     1.0080
  4000          H1    253    PRO    HD2   4000   0.039100     1.0080
  4001          CT    253    PRO     CG   4001   0.018900    12.0100
  4002          HC    253    PRO    HG1   4002   0.021300     1.0080
  4003          HC    253    PRO    HG2   4003   0.021300     1.0080
  4004          CT    253    PRO     CB   4004  -0.007000    12.0100
  4005          HC    253    PRO    HB1   4005   0.025300     1.0080
  4006          HC    253    PRO    HB2   4006   0.025300     1.0080
  4007          CT    253    PRO     CA   4007  -0.026600    12.0100
  4008          H1    253    PRO     HA   4008   0.064100     1.0080
  4009           C    253    PRO      C   4009   0.589600    12.0100
  4010           O    253    PRO      O   4010  -0.574800    16.0000
  4011           N    254    GLU      N   4011  -0.516300    14.0100
  4012           H    254    GLU      H   4012   0.293600     1.0080
  4013          CT    254    GLU     CA   4013   0.039700    12.0100
  4014          H1    254    GLU     HA   4014   0.110500     1.0080
  4015          CT    254    GLU     CB   4015   0.056000    12.0100
  4016          HC    254    GLU    HB1   4016  -0.017300     1.0080
  4017          HC    254    GLU    HB2   4017  -0.017300     1.0080
  4018          CT    254    GLU     CG   4018   0.013600    12.0100
  4019          HC    254    GLU    HG1   4019  -0.042500     1.0080
  4020          HC    254    GLU    HG2   4020  -0.042500     1.0080
  4021           C    254    GLU     CD   4021   0.805400    12.0100
  4022          O2    254    GLU    OE1   4022  -0.818800    16.0000
  4023          O2    254    GLU    OE2   4023  -0.818800    16.0000
  4024           C    254    GLU      C   4024   0.536600    12.0100
  4025           O    254    GLU      O   4025  -0.581900    16.0000
  4026           N    255    HIS      N   4026  -0.415700    14.0100
  4027           H    255    HIS      H   4027   0.271900     1.0080
  4028          CT    255    HIS     CA   4028  -0.058100    12.0100
  4029          H1    255    HIS     HA   4029   0.136000     1.0080
  4030          CT    255    HIS     CB   4030  -0.007400    12.0100
  4031          HC    255    HIS    HB1   4031   0.036700     1.0080
  4032          HC    255    HIS    HB2   4032   0.036700     1.0080
  4033          CC    255    HIS     CG   4033   0.186800    12.0100
  4034          NB    255    HIS    ND1   4034  -0.543200    14.0100
  4035          CR    255    HIS    CE1   4035   0.163500    12.0100
  4036          H5    255    HIS    HE1   4036   0.143500     1.0080
  4037          NA    255    HIS    NE2   4037  -0.279500    14.0100
  4038           H    255    HIS    HE2   4038   0.333900     1.0080
  4039          CW    255    HIS    CD2   4039  -0.220700    12.0100
  4040          H4    255    HIS    HD2   4040   0.186200     1.0080
  4041           C    255    HIS      C   4041   0.597300    12.0100
  4042           O    255    HIS      O   4042  -0.567900    16.0000
  4043           N    256    ALA      N   4043  -0.415700    14.0100
  4044           H    256    ALA      H   4044   0.271900     1.0080
  4045          CT    256    ALA     CA   4045   0.033700    12.0100
  4046          H1    256    ALA     HA   4046   0.082300     1.0080
  4047          CT    256    ALA     CB   4047  -0.182500    12.0100
  4048          HC    256    ALA    HB1   4048   0.060300     1.0080
  4049          HC    256    ALA    HB2   4049   0.060300     1.0080
  4050          HC    256    ALA    HB3   4050   0.060300     1.0080
  4051           C    256    ALA      C   4051   0.597300    12.0100
  4052           O    256    ALA      O   4052  -0.567900    16.0000
  4053           N    257    PRO      N   4053  -0.254800    14.0100
  4054          CT    257    PRO     CD   4054   0.019200    12.0100
  4055          H1    257    PRO    HD1   4055   0.039100     1.0080
  4056          H1    257    PRO    HD2   4056   0.039100     1.0080
  4057          CT    257    PRO     CG   4057   0.018900    12.0100
  4058          HC    257    PRO    HG1   4058   0.021300     1.0080
  4059          HC    257    PRO    HG2   4059   0.021300     1.0080
  4060          CT    257    PRO     CB   4060  -0.007000    12.0100
  4061          HC    257    PRO    HB1   4061   0.025300     1.0080
  4062          HC    257    PRO    HB2   4062   0.025300     1.0080
  4063          CT    257    PRO     CA   4063  -0.026600    12.0100
  4064          H1    257    PRO     HA   4064   0.064100     1.0080
  4065           C    257    PRO      C   4065   0.589600    12.0100
  4066           O    257    PRO      O   4066  -0.574800    16.0000
  4067           N    258    ALA      N   4067  -0.415700    14.0100
  4068           H    258    ALA      H   4068   0.271900     1.0080
  4069          CT    258    ALA     CA   4069   0.033700    12.0100
  4070          H1    258    ALA     HA   4070   0.082300     1.0080
  4071          CT    258    ALA     CB   4071  -0.182500    12.0100
  4072          HC    258    ALA    HB1   4072   0.060300     1.0080
  4073          HC    258    ALA    HB2   4073   0.060300     1.0080
  4074          HC    258    ALA    HB3   4074   0.060300     1.0080
  4075           C    258    ALA      C   4075   0.597300    12.0100
  4076           O    258    ALA      O   4076  -0.567900    16.0000
  4077           N    259    GLU      N   4077  -0.516300    14.0100
  4078           H    259    GLU      H   4078   0.293600     1.0080
  4079          CT    259    GLU     CA   4079   0.039700    12.0100
  4080          H1    259    GLU     HA   4080   0.110500     1.0080
  4081          CT    259    GLU     CB   4081   0.056000    12.0100
  4082          HC    259    GLU    HB1   4082  -0.017300     1.0080
  4083          HC    259    GLU    HB2   4083  -0.017300     1.0080
  4084          CT    259    GLU     CG   4084   0.013600    12.0100
  4085          HC    259    GLU    HG1   4085  -0.042500     1.0080
  4086          HC    259    GLU    HG2   4086  -0.042500     1.0080
  4087           C    259    GLU     CD   4087   0.805400    12.0100
  4088          O2    259    GLU    OE1   4088  -0.818800    16.0000
  4089          O2    259    GLU    OE2   4089  -0.818800    16.0000
  4090           C    259    GLU      C   4090   0.536600    12.0100
  4091           O    259    GLU      O   4091  -0.581900    16.0000
  4092           N    260    MET      N   4092  -0.415700    14.0100
  4093           H    260    MET      H   4093   0.271900     1.0080
  4094          CT    260    MET     CA   4094  -0.023700    12.0100
  4095          H1    260    MET     HA   4095   0.088000     1.0080
  4096          CT    260    MET     CB   4096   0.034200    12.0100
  4097          HC    260    MET    HB1   4097   0.024100     1.0080
  4098          HC    260    MET    HB2   4098   0.024100     1.0080
  4099          CT    260    MET     CG   4099   0.001800    12.0100
  4100          H1    260    MET    HG1   4100   0.044000     1.0080
  4101          H1    260    MET    HG2   4101   0.044000     1.0080
  4102           S    260    MET     SD   4102  -0.273700    32.0600
  4103          CT    260    MET     CE   4103  -0.053600    12.0100
  4104          H1    260    MET    HE1   4104   0.068400     1.0080
  4105          H1    260    MET    HE2   4105   0.068400     1.0080
  4106          H1    260    MET    HE3   4106   0.068400     1.0080
  4107           C    260    MET      C   4107   0.597300    12.0100
  4108           O    260    MET      O   4108  -0.567900    16.0000
  4109           N    261    TYR      N   4109  -0.415700    14.0100
  4110           H    261    TYR      H   4110   0.271900     1.0080
  4111          CT    261    TYR     CA   4111  -0.001400    12.0100
  4112          H1    261    TYR     HA   4112   0.087600     1.0080
  4113          CT    261    TYR     CB   4113  -0.015200    12.0100
  4114          HC    261    TYR    HB1   4114   0.029500     1.0080
  4115          HC    261    TYR    HB2   4115   0.029500     1.0080
  4116          CA    261    TYR     CG   4116  -0.001100    12.0100
  4117          CA    261    TYR    CD1   4117  -0.190600    12.0100
  4118          HA    261    TYR    HD1   4118   0.169900     1.0080
  4119          CA    261    TYR    CE1   4119  -0.234100    12.0100
  4120          HA    261    TYR    HE1   4120   0.165600     1.0080
  4121           C    261    TYR     CZ   4121   0.322600    12.0100
  4122          OH    261    TYR     OH   4122  -0.557900    16.0000
  4123          HO    261    TYR     HH   4123   0.399200     1.0080
  4124          CA    261    TYR    CE2   4124  -0.234100    12.0100
  4125          HA    261    TYR    HE2   4125   0.165600     1.0080
  4126          CA    261    TYR    CD2   4126  -0.190600    12.0100
  4127          HA    261    TYR    HD2   4127   0.169900     1.0080
  4128           C    261    TYR      C   4128   0.597300    12.0100
  4129           O    261    TYR      O   4129  -0.567900    16.0000
  4130           N    262    ASP      N   4130  -0.516300    14.0100
  4131           H    262    ASP      H   4131   0.293600     1.0080
  4132          CT    262    ASP     CA   4132   0.038100    12.0100
  4133          H1    262    ASP     HA   4133   0.088000     1.0080
  4134          CT    262    ASP     CB   4134  -0.030300    12.0100
  4135          HC    262    ASP    HB1   4135  -0.012200     1.0080
  4136          HC    262    ASP    HB2   4136  -0.012200     1.0080
  4137           C    262    ASP     CG   4137   0.799400    12.0100
  4138          O2    262    ASP    OD1   4138  -0.801400    16.0000
  4139          O2    262    ASP    OD2   4139  -0.801400    16.0000
  4140           C    262    ASP      C   4140   0.536600    12.0100
  4141           O    262    ASP      O   4141  -0.581900    16.0000
  4142           N    263    ILE      N   4142  -0.415700    14.0100
  4143           H    263    ILE      H   4143   0.271900     1.0080
  4144          CT    263    ILE     CA   4144  -0.059700    12.0100
  4145          H1    263    ILE     HA   4145   0.086900     1.0080
  4146          CT    263    ILE     CB   4146   0.130300    12.0100
  4147          HC    263    ILE     HB   4147   0.018700     1.0080
  4148          CT    263    ILE    CG2   4148  -0.320400    12.0100
  4149          HC    263    ILE   HG21   4149   0.088200     1.0080
  4150          HC    263    ILE   HG22   4150   0.088200     1.0080
  4151          HC    263    ILE   HG23   4151   0.088200     1.0080
  4152          CT    263    ILE    CG1   4152  -0.043000    12.0100
  4153          HC    263    ILE   HG11   4153   0.023600     1.0080
  4154          HC    263    ILE   HG12   4154   0.023600     1.0080
  4155          CT    263    ILE     CD   4155  -0.066000    12.0100
  4156          HC    263    ILE    HD1   4156   0.018600     1.0080
  4157          HC    263    ILE    HD2   4157   0.018600     1.0080
  4158          HC    263    ILE    HD3   4158   0.018600     1.0080
  4159           C    263    ILE      C   4159   0.597300    12.0100
  4160           O    263    ILE      O   4160  -0.567900    16.0000
  4161           N    264    MET      N   4161  -0.415700    14.0100
  4162           H    264    MET      H   4162   0.271900     1.0080
  4163          CT    264    MET     CA   4163  -0.023700    12.0100
  4164          H1    264    MET     HA   4164   0.088000     1.0080
  4165          CT    264    MET     CB   4165   0.034200    12.0100
  4166          HC    264    MET    HB1   4166   0.024100     1.0080
  4167          HC    264    MET    HB2   4167   0.024100     1.0080
  4168          CT    264    MET     CG   4168   0.001800    12.0100
  4169          H1    264    MET    HG1   4169   0.044000     1.0080
  4170          H1    264    MET    HG2   4170   0.044000     1.0080
  4171           S    264    MET     SD   4171  -0.273700    32.0600
  4172          CT    264    MET     CE   4172  -0.053600    12.0100
  4173          H1    264    MET    HE1   4173   0.068400     1.0080
  4174          H1    264    MET    HE2   4174   0.068400     1.0080
  4175          H1    264    MET    HE3   4175   0.068400     1.0080
  4176           C    264    MET      C   4176   0.597300    12.0100
  4177           O    264    MET      O   4177  -0.567900    16.0000
  4178           N    265    LYS      N   4178  -0.347900    14.0100
  4179           H    265    LYS      H   4179   0.274700     1.0080
  4180          CT    265    LYS     CA   4180  -0.240000    12.0100
  4181          H1    265    LYS     HA   4181   0.142600     1.0080
  4182          CT    265    LYS     CB   4182  -0.009400    12.0100
  4183          HC    265    LYS    HB1   4183   0.036200     1.0080
  4184          HC    265    LYS    HB2   4184   0.036200     1.0080
  4185          CT    265    LYS     CG   4185   0.018700    12.0100
  4186          HC    265    LYS    HG1   4186   0.010300     1.0080
  4187          HC    265    LYS    HG2   4187   0.010300     1.0080
  4188          CT    265    LYS     CD   4188  -0.047900    12.0100
  4189          HC    265    LYS    HD1   4189   0.062100     1.0080
  4190          HC    265    LYS    HD2   4190   0.062100     1.0080
  4191          CT    265    LYS     CE   4191  -0.014300    12.0100
  4192          HP    265    LYS    HE1   4192   0.113500     1.0080
  4193          HP    265    LYS    HE2   4193   0.113500     1.0080
  4194          N3    265    LYS     NZ   4194  -0.385400    14.0100
  4195           H    265    LYS    HZ1   4195   0.340000     1.0080
  4196           H    265    LYS    HZ2   4196   0.340000     1.0080
  4197           H    265    LYS    HZ3   4197   0.340000     1.0080
  4198           C    265    LYS      C   4198   0.734100    12.0100
  4199           O    265    LYS      O   4199  -0.589400    16.0000
  4200           N    266    THR      N   4200  -0.415700    14.0100
  4201           H    266    THR      H   4201   0.271900     1.0080
  4202          CT    266    THR     CA   4202  -0.038900    12.0100
  4203          H1    266    THR     HA   4203   0.100700     1.0080
  4204          CT    266    THR     CB   4204   0.365400    12.0100
  4205          H1    266    THR     HB   4205   0.004300     1.0080
  4206          CT    266    THR    CG2   4206  -0.243800    12.0100
  4207          HC    266    THR   HG21   4207   0.064200     1.0080
  4208          HC    266    THR   HG22   4208   0.064200     1.0080
  4209          HC    266    THR   HG23   4209   0.064200     1.0080
  4210          OH    266    THR    OG1   4210  -0.676100    16.0000
  4211          HO    266    THR    HG1   4211   0.410200     1.0080
  4212           C    266    THR      C   4212   0.597300    12.0100
  4213           O    266    THR      O   4213  -0.567900    16.0000
  4214           N    267    CYS      N   4214  -0.415700    14.0100
  4215           H    267    CYS      H   4215   0.271900     1.0080
  4216          CT    267    CYS     CA   4216   0.021300    12.0100
  4217          H1    267    CYS     HA   4217   0.112400     1.0080
  4218          CT    267    CYS     CB   4218  -0.123100    12.0100
  4219          H1    267    CYS    HB1   4219   0.111200     1.0080
  4220          H1    267    CYS    HB2   4220   0.111200     1.0080
  4221          SH    267    CYS     SG   4221  -0.311900    32.0600
  4222          HS    267    CYS     HG   4222   0.193300     1.0080
  4223           C    267    CYS      C   4223   0.597300    12.0100
  4224           O    267    CYS      O   4224  -0.567900    16.0000
  4225           N    268    TRP      N   4225  -0.415700    14.0100
  4226           H    268    TRP      H   4226   0.271900     1.0080
  4227          CT    268    TRP     CA   4227  -0.027500    12.0100
  4228          H1    268    TRP     HA   4228   0.112300     1.0080
  4229          CT    268    TRP     CB   4229  -0.005000    12.0100
  4230          HC    268    TRP    HB1   4230   0.033900     1.0080
  4231          HC    268    TRP    HB2   4231   0.033900     1.0080
  4232          C*    268    TRP     CG   4232  -0.141500    12.0100
  4233          CW    268    TRP    CD1   4233  -0.163800    12.0100
  4234          H4    268    TRP    HD1   4234   0.206200     1.0080
  4235          NA    268    TRP    NE1   4235  -0.341800    14.0100
  4236           H    268    TRP    HE1   4236   0.341200     1.0080
  4237          CN    268    TRP    CE2   4237   0.138000    12.0100
  4238          CA    268    TRP    CZ2   4238  -0.260100    12.0100
  4239          HA    268    TRP    HZ2   4239   0.157200     1.0080
  4240          CA    268    TRP    CH2   4240  -0.113400    12.0100
  4241          HA    268    TRP    HH2   4241   0.141700     1.0080
  4242          CA    268    TRP    CZ3   4242  -0.197200    12.0100
  4243          HA    268    TRP    HZ3   4243   0.144700     1.0080
  4244          CA    268    TRP    CE3   4244  -0.238700    12.0100
  4245          HA    268    TRP    HE3   4245   0.170000     1.0080
  4246          CB    268    TRP    CD2   4246   0.124300    12.0100
  4247           C    268    TRP      C   4247   0.597300    12.0100
  4248           O    268    TRP      O   4248  -0.567900    16.0000
  4249           N    269    ASP      N   4249  -0.516300    14.0100
  4250           H    269    ASP      H   4250   0.293600     1.0080
  4251          CT    269    ASP     CA   4251   0.038100    12.0100
  4252          H1    269    ASP     HA   4252   0.088000     1.0080
  4253          CT    269    ASP     CB   4253  -0.030300    12.0100
  4254          HC    269    ASP    HB1   4254  -0.012200     1.0080
  4255          HC    269    ASP    HB2   4255  -0.012200     1.0080
  4256           C    269    ASP     CG   4256   0.799400    12.0100
  4257          O2    269    ASP    OD1   4257  -0.801400    16.0000
  4258          O2    269    ASP    OD2   4258  -0.801400    16.0000
  4259           C    269    ASP      C   4259   0.536600    12.0100
  4260           O    269    ASP      O   4260  -0.581900    16.0000
  4261           N    270    ALA      N   4261  -0.415700    14.0100
  4262           H    270    ALA      H   4262   0.271900     1.0080
  4263          CT    270    ALA     CA   4263   0.033700    12.0100
  4264          H1    270    ALA     HA   4264   0.082300     1.0080
  4265          CT    270    ALA     CB   4265  -0.182500    12.0100
  4266          HC    270    ALA    HB1   4266   0.060300     1.0080
  4267          HC    270    ALA    HB2   4267   0.060300     1.0080
  4268          HC    270    ALA    HB3   4268   0.060300     1.0080
  4269           C    270    ALA      C   4269   0.597300    12.0100
  4270           O    270    ALA      O   4270  -0.567900    16.0000
  4271           N    271    ASP      N   4271  -0.516300    14.0100
  4272           H    271    ASP      H   4272   0.293600     1.0080
  4273          CT    271    ASP     CA   4273   0.038100    12.0100
  4274          H1    271    ASP     HA   4274   0.088000     1.0080
  4275          CT    271    ASP     CB   4275  -0.030300    12.0100
  4276          HC    271    ASP    HB1   4276  -0.012200     1.0080
  4277          HC    271    ASP    HB2   4277  -0.012200     1.0080
  4278           C    271    ASP     CG   4278   0.799400    12.0100
  4279          O2    271    ASP    OD1   4279  -0.801400    16.0000
  4280          O2    271    ASP    OD2   4280  -0.801400    16.0000
  4281           C    271    ASP      C   4281   0.536600    12.0100
  4282           O    271    ASP      O   4282  -0.581900    16.0000
  4283           N    272    PRO      N   4283  -0.254800    14.0100
  4284          CT    272    PRO     CD   4284   0.019200    12.0100
  4285          H1    272    PRO    HD1   4285   0.039100     1.0080
  4286          H1    272    PRO    HD2   4286   0.039100     1.0080
  4287          CT    272    PRO     CG   4287   0.018900    12.0100
  4288          HC    272    PRO    HG1   4288   0.021300     1.0080
  4289          HC    272    PRO    HG2   4289   0.021300     1.0080
  4290          CT    272    PRO     CB   4290  -0.007000    12.0100
  4291          HC    272    PRO    HB1   4291   0.025300     1.0080
  4292          HC    272    PRO    HB2   4292   0.025300     1.0080
  4293          CT    272    PRO     CA   4293  -0.026600    12.0100
  4294          H1    272    PRO     HA   4294   0.064100     1.0080
  4295           C    272    PRO      C   4295   0.589600    12.0100
  4296           O    272    PRO      O   4296  -0.574800    16.0000
  4297           N    273    LEU      N   4297  -0.415700    14.0100
  4298           H    273    LEU      H   4298   0.271900     1.0080
  4299          CT    273    LEU     CA   4299  -0.051800    12.0100
  4300          H1    273    LEU     HA   4300   0.092200     1.0080
  4301          CT    273    LEU     CB   4301  -0.110200    12.0100
  4302          HC    273    LEU    HB1   4302   0.045700     1.0080
  4303          HC    273    LEU    HB2   4303   0.045700     1.0080
  4304          CT    273    LEU     CG   4304   0.353100    12.0100
  4305          HC    273    LEU     HG   4305  -0.036100     1.0080
  4306          CT    273    LEU    CD1   4306  -0.412100    12.0100
  4307          HC    273    LEU   HD11   4307   0.100000     1.0080
  4308          HC    273    LEU   HD12   4308   0.100000     1.0080
  4309          HC    273    LEU   HD13   4309   0.100000     1.0080
  4310          CT    273    LEU    CD2   4310  -0.412100    12.0100
  4311          HC    273    LEU   HD21   4311   0.100000     1.0080
  4312          HC    273    LEU   HD22   4312   0.100000     1.0080
  4313          HC    273    LEU   HD23   4313   0.100000     1.0080
  4314           C    273    LEU      C   4314   0.597300    12.0100
  4315           O    273    LEU      O   4315  -0.567900    16.0000
  4316           N    274    LYS      N   4316  -0.347900    14.0100
  4317           H    274    LYS      H   4317   0.274700     1.0080
  4318          CT    274    LYS     CA   4318  -0.240000    12.0100
  4319          H1    274    LYS     HA   4319   0.142600     1.0080
  4320          CT    274    LYS     CB   4320  -0.009400    12.0100
  4321          HC    274    LYS    HB1   4321   0.036200     1.0080
  4322          HC    274    LYS    HB2   4322   0.036200     1.0080
  4323          CT    274    LYS     CG   4323   0.018700    12.0100
  4324          HC    274    LYS    HG1   4324   0.010300     1.0080
  4325          HC    274    LYS    HG2   4325   0.010300     1.0080
  4326          CT    274    LYS     CD   4326  -0.047900    12.0100
  4327          HC    274    LYS    HD1   4327   0.062100     1.0080
  4328          HC    274    LYS    HD2   4328   0.062100     1.0080
  4329          CT    274    LYS     CE   4329  -0.014300    12.0100
  4330          HP    274    LYS    HE1   4330   0.113500     1.0080
  4331          HP    274    LYS    HE2   4331   0.113500     1.0080
  4332          N3    274    LYS     NZ   4332  -0.385400    14.0100
  4333           H    274    LYS    HZ1   4333   0.340000     1.0080
  4334           H    274    LYS    HZ2   4334   0.340000     1.0080
  4335           H    274    LYS    HZ3   4335   0.340000     1.0080
  4336           C    274    LYS      C   4336   0.734100    12.0100
  4337           O    274    LYS      O   4337  -0.589400    16.0000
  4338           N    275    ARG      N   4338  -0.347900    14.0100
  4339           H    275    ARG      H   4339   0.274700     1.0080
  4340          CT    275    ARG     CA   4340  -0.263700    12.0100
  4341          H1    275    ARG     HA   4341   0.156000     1.0080
  4342          CT    275    ARG     CB   4342  -0.000700    12.0100
  4343          HC    275    ARG    HB1   4343   0.032700     1.0080
  4344          HC    275    ARG    HB2   4344   0.032700     1.0080
  4345          CT    275    ARG     CG   4345   0.039000    12.0100
  4346          HC    275    ARG    HG1   4346   0.028500     1.0080
  4347          HC    275    ARG    HG2   4347   0.028500     1.0080
  4348          CT    275    ARG     CD   4348   0.048600    12.0100
  4349          H1    275    ARG    HD1   4349   0.068700     1.0080
  4350          H1    275    ARG    HD2   4350   0.068700     1.0080
  4351          N2    275    ARG     NE   4351  -0.529500    14.0100
  4352           H    275    ARG     HE   4352   0.345600     1.0080
  4353          CA    275    ARG     CZ   4353   0.807600    12.0100
  4354          N2    275    ARG    NH1   4354  -0.862700    14.0100
  4355           H    275    ARG   HH11   4355   0.447800     1.0080
  4356           H    275    ARG   HH12   4356   0.447800     1.0080
  4357          N2    275    ARG    NH2   4357  -0.862700    14.0100
  4358           H    275    ARG   HH21   4358   0.447800     1.0080
  4359           H    275    ARG   HH22   4359   0.447800     1.0080
  4360           C    275    ARG      C   4360   0.734100    12.0100
  4361           O    275    ARG      O   4361  -0.589400    16.0000
  4362           N    276    PRO      N   4362  -0.254800    14.0100
  4363          CT    276    PRO     CD   4363   0.019200    12.0100
  4364          H1    276    PRO    HD1   4364   0.039100     1.0080
  4365          H1    276    PRO    HD2   4365   0.039100     1.0080
  4366          CT    276    PRO     CG   4366   0.018900    12.0100
  4367          HC    276    PRO    HG1   4367   0.021300     1.0080
  4368          HC    276    PRO    HG2   4368   0.021300     1.0080
  4369          CT    276    PRO     CB   4369  -0.007000    12.0100
  4370          HC    276    PRO    HB1   4370   0.025300     1.0080
  4371          HC    276    PRO    HB2   4371   0.025300     1.0080
  4372          CT    276    PRO     CA   4372  -0.026600    12.0100
  4373          H1    276    PRO     HA   4373   0.064100     1.0080
  4374           C    276    PRO      C   4374   0.589600    12.0100
  4375           O    276    PRO      O   4375  -0.574800    16.0000
  4376           N    277    THR      N   4376  -0.415700    14.0100
  4377           H    277    THR      H   4377   0.271900     1.0080
  4378          CT    277    THR     CA   4378  -0.038900    12.0100
  4379          H1    277    THR     HA   4379   0.100700     1.0080
  4380          CT    277    THR     CB   4380   0.365400    12.0100
  4381          H1    277    THR     HB   4381   0.004300     1.0080
  4382          CT    277    THR    CG2   4382  -0.243800    12.0100
  4383          HC    277    THR   HG21   4383   0.064200     1.0080
  4384          HC    277    THR   HG22   4384   0.064200     1.0080
  4385          HC    277    THR   HG23   4385   0.064200     1.0080
  4386          OH    277    THR    OG1   4386  -0.676100    16.0000
  4387          HO    277    THR    HG1   4387   0.410200     1.0080
  4388           C    277    THR      C   4388   0.597300    12.0100
  4389           O    277    THR      O   4389  -0.567900    16.0000
  4390           N    278    PHE      N   4390  -0.415700    14.0100
  4391           H    278    PHE      H   4391   0.271900     1.0080
  4392          CT    278    PHE     CA   4392  -0.002400    12.0100
  4393          H1    278    PHE     HA   4393   0.097800     1.0080
  4394          CT    278    PHE     CB   4394  -0.034300    12.0100
  4395          HC    278    PHE    HB1   4395   0.029500     1.0080
  4396          HC    278    PHE    HB2   4396   0.029500     1.0080
  4397          CA    278    PHE     CG   4397   0.011800    12.0100
  4398          CA    278    PHE    CD1   4398  -0.125600    12.0100
  4399          HA    278    PHE    HD1   4399   0.133000     1.0080
  4400          CA    278    PHE    CE1   4400  -0.170400    12.0100
  4401          HA    278    PHE    HE1   4401   0.143000     1.0080
  4402          CA    278    PHE     CZ   4402  -0.107200    12.0100
  4403          HA    278    PHE     HZ   4403   0.129700     1.0080
  4404          CA    278    PHE    CE2   4404  -0.170400    12.0100
  4405          HA    278    PHE    HE2   4405   0.143000     1.0080
  4406          CA    278    PHE    CD2   4406  -0.125600    12.0100
  4407          HA    278    PHE    HD2   4407   0.133000     1.0080
  4408           C    278    PHE      C   4408   0.597300    12.0100
  4409           O    278    PHE      O   4409  -0.567900    16.0000
  4410           N    279    LYS      N   4410  -0.347900    14.0100
  4411           H    279    LYS      H   4411   0.274700     1.0080
  4412          CT    279    LYS     CA   4412  -0.240000    12.0100
  4413          H1    279    LYS     HA   4413   0.142600     1.0080
  4414          CT    279    LYS     CB   4414  -0.009400    12.0100
  4415          HC    279    LYS    HB1   4415   0.036200     1.0080
  4416          HC    279    LYS    HB2   4416   0.036200     1.0080
  4417          CT    279    LYS     CG   4417   0.018700    12.0100
  4418          HC    279    LYS    HG1   4418   0.010300     1.0080
  4419          HC    279    LYS    HG2   4419   0.010300     1.0080
  4420          CT    279    LYS     CD   4420  -0.047900    12.0100
  4421          HC    279    LYS    HD1   4421   0.062100     1.0080
  4422          HC    279    LYS    HD2   4422   0.062100     1.0080
  4423          CT    279    LYS     CE   4423  -0.014300    12.0100
  4424          HP    279    LYS    HE1   4424   0.113500     1.0080
  4425          HP    279    LYS    HE2   4425   0.113500     1.0080
  4426          N3    279    LYS     NZ   4426  -0.385400    14.0100
  4427           H    279    LYS    HZ1   4427   0.340000     1.0080
  4428           H    279    LYS    HZ2   4428   0.340000     1.0080
  4429           H    279    LYS    HZ3   4429   0.340000     1.0080
  4430           C    279    LYS      C   4430   0.734100    12.0100
  4431           O    279    LYS      O   4431  -0.589400    16.0000
  4432           N    280    GLN      N   4432  -0.415700    14.0100
  4433           H    280    GLN      H   4433   0.271900     1.0080
  4434          CT    280    GLN     CA   4434  -0.003100    12.0100
  4435          H1    280    GLN     HA   4435   0.085000     1.0080
  4436          CT    280    GLN     CB   4436  -0.003600    12.0100
  4437          HC    280    GLN    HB1   4437   0.017100     1.0080
  4438          HC    280    GLN    HB2   4438   0.017100     1.0080
  4439          CT    280    GLN     CG   4439  -0.064500    12.0100
  4440          HC    280    GLN    HG1   4440   0.035200     1.0080
  4441          HC    280    GLN    HG2   4441   0.035200     1.0080
  4442           C    280    GLN     CD   4442   0.695100    12.0100
  4443           O    280    GLN    OE1   4443  -0.608600    16.0000
  4444           N    280    GLN    NE2   4444  -0.940700    14.0100
  4445           H    280    GLN   HE21   4445   0.425100     1.0080
  4446           H    280    GLN   HE22   4446   0.425100     1.0080
  4447           C    280    GLN      C   4447   0.597300    12.0100
  4448           O    280    GLN      O   4448  -0.567900    16.0000
  4449           N    281    ILE      N   4449  -0.415700    14.0100
  4450           H    281    ILE      H   4450   0.271900     1.0080
  4451          CT    281    ILE     CA   4451  -0.059700    12.0100
  4452          H1    281    ILE     HA   4452   0.086900     1.0080
  4453          CT    281    ILE     CB   4453   0.130300    12.0100
  4454          HC    281    ILE     HB   4454   0.018700     1.0080
  4455          CT    281    ILE    CG2   4455  -0.320400    12.0100
  4456          HC    281    ILE   HG21   4456   0.088200     1.0080
  4457          HC    281    ILE   HG22   4457   0.088200     1.0080
  4458          HC    281    ILE   HG23   4458   0.088200     1.0080
  4459          CT    281    ILE    CG1   4459  -0.043000    12.0100
  4460          HC    281    ILE   HG11   4460   0.023600     1.0080
  4461          HC    281    ILE   HG12   4461   0.023600     1.0080
  4462          CT    281    ILE     CD   4462  -0.066000    12.0100
  4463          HC    281    ILE    HD1   4463   0.018600     1.0080
  4464          HC    281    ILE    HD2   4464   0.018600     1.0080
  4465          HC    281    ILE    HD3   4465   0.018600     1.0080
  4466           C    281    ILE      C   4466   0.597300    12.0100
  4467           O    281    ILE      O   4467  -0.567900    16.0000
  4468           N    282    VAL      N   4468  -0.415700    14.0100
  4469           H    282    VAL      H   4469   0.271900     1.0080
  4470          CT    282    VAL     CA   4470  -0.087500    12.0100
  4471          H1    282    VAL     HA   4471   0.096900     1.0080
  4472          CT    282    VAL     CB   4472   0.298500    12.0100
  4473          HC    282    VAL     HB   4473  -0.029700     1.0080
  4474          CT    282    VAL    CG1   4474  -0.319200    12.0100
  4475          HC    282    VAL   HG11   4475   0.079100     1.0080
  4476          HC    282    VAL   HG12   4476   0.079100     1.0080
  4477          HC    282    VAL   HG13   4477   0.079100     1.0080
  4478          CT    282    VAL    CG2   4478  -0.319200    12.0100
  4479          HC    282    VAL   HG21   4479   0.079100     1.0080
  4480          HC    282    VAL   HG22   4480   0.079100     1.0080
  4481          HC    282    VAL   HG23   4481   0.079100     1.0080
  4482           C    282    VAL      C   4482   0.597300    12.0100
  4483           O    282    VAL      O   4483  -0.567900    16.0000
  4484           N    283    GLN      N   4484  -0.415700    14.0100
  4485           H    283    GLN      H   4485   0.271900     1.0080
  4486          CT    283    GLN     CA   4486  -0.003100    12.0100
  4487          H1    283    GLN     HA   4487   0.085000     1.0080
  4488          CT    283    GLN     CB   4488  -0.003600    12.0100
  4489          HC    283    GLN    HB1   4489   0.017100     1.0080
  4490          HC    283    GLN    HB2   4490   0.017100     1.0080
  4491          CT    283    GLN     CG   4491  -0.064500    12.0100
  4492          HC    283    GLN    HG1   4492   0.035200     1.0080
  4493          HC    283    GLN    HG2   4493   0.035200     1.0080
  4494           C    283    GLN     CD   4494   0.695100    12.0100
  4495           O    283    GLN    OE1   4495  -0.608600    16.0000
  4496           N    283    GLN    NE2   4496  -0.940700    14.0100
  4497           H    283    GLN   HE21   4497   0.425100     1.0080
  4498           H    283    GLN   HE22   4498   0.425100     1.0080
  4499           C    283    GLN      C   4499   0.597300    12.0100
  4500           O    283    GLN      O   4500  -0.567900    16.0000
  4501           N    284    LEU      N   4501  -0.415700    14.0100
  4502           H    284    LEU      H   4502   0.271900     1.0080
  4503          CT    284    LEU     CA   4503  -0.051800    12.0100
  4504          H1    284    LEU     HA   4504   0.092200     1.0080
  4505          CT    284    LEU     CB   4505  -0.110200    12.0100
  4506          HC    284    LEU    HB1   4506   0.045700     1.0080
  4507          HC    284    LEU    HB2   4507   0.045700     1.0080
  4508          CT    284    LEU     CG   4508   0.353100    12.0100
  4509          HC    284    LEU     HG   4509  -0.036100     1.0080
  4510          CT    284    LEU    CD1   4510  -0.412100    12.0100
  4511          HC    284    LEU   HD11   4511   0.100000     1.0080
  4512          HC    284    LEU   HD12   4512   0.100000     1.0080
  4513          HC    284    LEU   HD13   4513   0.100000     1.0080
  4514          CT    284    LEU    CD2   4514  -0.412100    12.0100
  4515          HC    284    LEU   HD21   4515   0.100000     1.0080
  4516          HC    284    LEU   HD22   4516   0.100000     1.0080
  4517          HC    284    LEU   HD23   4517   0.100000     1.0080
  4518           C    284    LEU      C   4518   0.597300    12.0100
  4519           O    284    LEU      O   4519  -0.567900    16.0000
  4520           N    285    ILE      N   4520  -0.415700    14.0100
  4521           H    285    ILE      H   4521   0.271900     1.0080
  4522          CT    285    ILE     CA   4522  -0.059700    12.0100
  4523          H1    285    ILE     HA   4523   0.086900     1.0080
  4524          CT    285    ILE     CB   4524   0.130300    12.0100
  4525          HC    285    ILE     HB   4525   0.018700     1.0080
  4526          CT    285    ILE    CG2   4526  -0.320400    12.0100
  4527          HC    285    ILE   HG21   4527   0.088200     1.0080
  4528          HC    285    ILE   HG22   4528   0.088200     1.0080
  4529          HC    285    ILE   HG23   4529   0.088200     1.0080
  4530          CT    285    ILE    CG1   4530  -0.043000    12.0100
  4531          HC    285    ILE   HG11   4531   0.023600     1.0080
  4532          HC    285    ILE   HG12   4532   0.023600     1.0080
  4533          CT    285    ILE     CD   4533  -0.066000    12.0100
  4534          HC    285    ILE    HD1   4534   0.018600     1.0080
  4535          HC    285    ILE    HD2   4535   0.018600     1.0080
  4536          HC    285    ILE    HD3   4536   0.018600     1.0080
  4537           C    285    ILE      C   4537   0.597300    12.0100
  4538           O    285    ILE      O   4538  -0.567900    16.0000
  4539           N    286    GLU      N   4539  -0.516300    14.0100
  4540           H    286    GLU      H   4540   0.293600     1.0080
  4541          CT    286    GLU     CA   4541   0.039700    12.0100
  4542          H1    286    GLU     HA   4542   0.110500     1.0080
  4543          CT    286    GLU     CB   4543   0.056000    12.0100
  4544          HC    286    GLU    HB1   4544  -0.017300     1.0080
  4545          HC    286    GLU    HB2   4545  -0.017300     1.0080
  4546          CT    286    GLU     CG   4546   0.013600    12.0100
  4547          HC    286    GLU    HG1   4547  -0.042500     1.0080
  4548          HC    286    GLU    HG2   4548  -0.042500     1.0080
  4549           C    286    GLU     CD   4549   0.805400    12.0100
  4550          O2    286    GLU    OE1   4550  -0.818800    16.0000
  4551          O2    286    GLU    OE2   4551  -0.818800    16.0000
  4552           C    286    GLU      C   4552   0.536600    12.0100
  4553           O    286    GLU      O   4553  -0.581900    16.0000
  4554           N    287    LYS      N   4554  -0.347900    14.0100
  4555           H    287    LYS      H   4555   0.274700     1.0080
  4556          CT    287    LYS     CA   4556  -0.240000    12.0100
  4557          H1    287    LYS     HA   4557   0.142600     1.0080
  4558          CT    287    LYS     CB   4558  -0.009400    12.0100
  4559          HC    287    LYS    HB1   4559   0.036200     1.0080
  4560          HC    287    LYS    HB2   4560   0.036200     1.0080
  4561          CT    287    LYS     CG   4561   0.018700    12.0100
  4562          HC    287    LYS    HG1   4562   0.010300     1.0080
  4563          HC    287    LYS    HG2   4563   0.010300     1.0080
  4564          CT    287    LYS     CD   4564  -0.047900    12.0100
  4565          HC    287    LYS    HD1   4565   0.062100     1.0080
  4566          HC    287    LYS    HD2   4566   0.062100     1.0080
  4567          CT    287    LYS     CE   4567  -0.014300    12.0100
  4568          HP    287    LYS    HE1   4568   0.113500     1.0080
  4569          HP    287    LYS    HE2   4569   0.113500     1.0080
  4570          N3    287    LYS     NZ   4570  -0.385400    14.0100
  4571           H    287    LYS    HZ1   4571   0.340000     1.0080
  4572           H    287    LYS    HZ2   4572   0.340000     1.0080
  4573           H    287    LYS    HZ3   4573   0.340000     1.0080
  4574           C    287    LYS      C   4574   0.734100    12.0100
  4575           O    287    LYS      O   4575  -0.589400    16.0000
  4576           N    288    GLN      N   4576  -0.382100    14.0100
  4577           H    288    GLN      H   4577   0.268100     1.0080
  4578          CT    288    GLN     CA   4578  -0.224800    12.0100
  4579          H1    288    GLN     HA   4579   0.123200     1.0080
  4580          CT    288    GLN     CB   4580  -0.066400    12.0100
  4581          HC    288    GLN    HB1   4581   0.045200     1.0080
  4582          HC    288    GLN    HB2   4582   0.045200     1.0080
  4583          CT    288    GLN     CG   4583  -0.021000    12.0100
  4584          HC    288    GLN    HG1   4584   0.020300     1.0080
  4585          HC    288    GLN    HG2   4585   0.020300     1.0080
  4586           C    288    GLN     CD   4586   0.709300    12.0100
  4587           O    288    GLN    OE1   4587  -0.609800    16.0000
  4588           N    288    GLN    NE2   4588  -0.957400    14.0100
  4589           H    288    GLN   HE21   4589   0.430400     1.0080
  4590           H    288    GLN   HE22   4590   0.430400     1.0080
  4591           C    288    GLN      C   4591   0.777500    12.0100
  4592          O2    288    GLN    OC1   4592  -0.804200    16.0000
  4593          O2    288    GLN    OC2   4593  -0.804200    16.0000

 [ bonds ]
;  ai    aj funct            c0            c1            c2            c3
     1      2      1
     1      3      1
     1      4      1
     1      5      1
     5      6      1
     5      7      1
     5     20      1
     7      8      1
     7      9      1
     7     13      1
     9     10      1
     9     11      1
     9     12      1
    13     14      1
    13     15      1
    13     16      1
    16     17      1
    16     18      1
    16     19      1
    20     21      1
    20     22      1
    22     23      1
    22     24      1
    24     25      1
    24     26      1
    24     32      1
    26     27      1
    26     28      1
    26     29      1
    29     30      1
    29     31      1
    32     33      1
    32     34      1
    34     35      1
    34     44      1
    35     36      1
    35     37      1
    35     38      1
    38     39      1
    38     40      1
    38     41      1
    41     42      1
    41     43      1
    41     44      1
    44     45      1
    44     46      1
    46     47      1
    46     48      1
    48     49      1
    48     50      1
    50     51      1
    50     52      1
    50     60      1
    52     53      1
    52     54      1
    52     58      1
    54     55      1
    54     56      1
    54     57      1
    58     59      1
    60     61      1
    60     62      1
    62     63      1
    62     64      1
    64     65      1
    64     66      1
    64     77      1
    66     67      1
    66     68      1
    66     69      1
    69     70      1
    69     71      1
    69     72      1
    72     73      1
    72     74      1
    74     75      1
    74     76      1
    77     78      1
    77     79      1
    79     80      1
    79     81      1
    81     82      1
    81     83      1
    81     96      1
    83     84      1
    83     85      1
    83     86      1
    86     87      1
    86     88      1
    86     92      1
    88     89      1
    88     90      1
    88     91      1
    92     93      1
    92     94      1
    92     95      1
    96     97      1
    96     98      1
    98     99      1
    98    108      1
    99    100      1
    99    101      1
    99    102      1
   102    103      1
   102    104      1
   102    105      1
   105    106      1
   105    107      1
   105    108      1
   108    109      1
   108    110      1
   110    111      1
   110    112      1
   112    113      1
   112    114      1
   114    115      1
   114    116      1
   114    131      1
   116    117      1
   116    118      1
   116    119      1
   119    120      1
   119    129      1
   120    121      1
   120    122      1
   122    123      1
   122    124      1
   124    125      1
   124    127      1
   125    126      1
   127    128      1
   127    129      1
   129    130      1
   131    132      1
   131    133      1
   133    134      1
   133    135      1
   135    136      1
   135    137      1
   135    143      1
   137    138      1
   137    139      1
   137    140      1
   140    141      1
   140    142      1
   143    144      1
   143    145      1
   145    146      1
   145    147      1
   147    148      1
   147    149      1
   147    160      1
   149    150      1
   149    151      1
   149    152      1
   152    153      1
   152    158      1
   153    154      1
   154    155      1
   154    156      1
   156    157      1
   156    158      1
   158    159      1
   160    161      1
   160    162      1
   162    163      1
   162    164      1
   164    165      1
   164    166      1
   164    182      1
   166    167      1
   166    168      1
   166    169      1
   169    170      1
   169    171      1
   169    172      1
   172    173      1
   172    174      1
   172    175      1
   175    176      1
   175    177      1
   175    178      1
   178    179      1
   178    180      1
   178    181      1
   182    183      1
   182    184      1
   184    185      1
   184    186      1
   186    187      1
   186    188      1
   186    206      1
   188    189      1
   188    190      1
   188    191      1
   191    192      1
   191    205      1
   192    193      1
   192    194      1
   194    195      1
   194    196      1
   196    197      1
   196    205      1
   197    198      1
   197    199      1
   199    200      1
   199    201      1
   201    202      1
   201    203      1
   203    204      1
   203    205      1
   206    207      1
   206    208      1
   208    209      1
   208    210      1
   210    211      1
   210    212      1
   210    221      1
   212    213      1
   212    214      1
   212    215      1
   215    216      1
   215    217      1
   215    218      1
   218    219      1
   218    220      1
   221    222      1
   221    223      1
   223    224      1
   223    225      1
   225    226      1
   225    227      1
   225    241      1
   227    228      1
   227    229      1
   227    230      1
   230    231      1
   230    239      1
   231    232      1
   231    233      1
   233    234      1
   233    235      1
   235    236      1
   235    237      1
   237    238      1
   237    239      1
   239    240      1
   241    242      1
   241    243      1
   243    244      1
   243    253      1
   244    245      1
   244    246      1
   244    247      1
   247    248      1
   247    249      1
   247    250      1
   250    251      1
   250    252      1
   250    253      1
   253    254      1
   253    255      1
   255    256      1
   255    257      1
   257    258      1
   257    259      1
   259    260      1
   259    261      1
   259    279      1
   261    262      1
   261    263      1
   261    264      1
   264    265      1
   264    266      1
   264    267      1
   267    268      1
   267    269      1
   267    270      1
   270    271      1
   270    272      1
   272    273      1
   272    276      1
   273    274      1
   273    275      1
   276    277      1
   276    278      1
   279    280      1
   279    281      1
   281    282      1
   281    283      1
   283    284      1
   283    285      1
   283    293      1
   285    286      1
   285    287      1
   285    288      1
   288    289      1
   288    290      1
   290    291      1
   290    292      1
   293    294      1
   293    295      1
   295    296      1
   295    297      1
   297    298      1
   297    299      1
   297    317      1
   299    300      1
   299    301      1
   299    302      1
   302    303      1
   302    304      1
   302    305      1
   305    306      1
   305    307      1
   305    308      1
   308    309      1
   308    310      1
   310    311      1
   310    314      1
   311    312      1
   311    313      1
   314    315      1
   314    316      1
   317    318      1
   317    319      1
   319    320      1
   319    321      1
   321    322      1
   321    323      1
   321    336      1
   323    324      1
   323    325      1
   323    326      1
   326    327      1
   326    328      1
   326    332      1
   328    329      1
   328    330      1
   328    331      1
   332    333      1
   332    334      1
   332    335      1
   336    337      1
   336    338      1
   338    339      1
   338    340      1
   340    341      1
   340    342      1
   340    347      1
   342    343      1
   342    344      1
   342    345      1
   345    346      1
   347    348      1
   347    349      1
   349    350      1
   349    351      1
   351    352      1
   351    353      1
   351    367      1
   353    354      1
   353    355      1
   353    356      1
   356    357      1
   356    365      1
   357    358      1
   357    359      1
   359    360      1
   359    361      1
   361    362      1
   361    363      1
   363    364      1
   363    365      1
   365    366      1
   367    368      1
   367    369      1
   369    370      1
   369    371      1
   371    372      1
   371    373      1
   371    374      1
   374    375      1
   374    376      1
   376    377      1
   376    378      1
   378    379      1
   378    380      1
   378    396      1
   380    381      1
   380    382      1
   380    383      1
   383    384      1
   383    385      1
   383    386      1
   386    387      1
   386    388      1
   386    389      1
   389    390      1
   389    391      1
   389    392      1
   392    393      1
   392    394      1
   392    395      1
   396    397      1
   396    398      1
   398    399      1
   398    400      1
   400    401      1
   400    402      1
   400    410      1
   402    403      1
   402    404      1
   402    408      1
   404    405      1
   404    406      1
   404    407      1
   408    409      1
   410    411      1
   410    412      1
   412    413      1
   412    414      1
   414    415      1
   414    416      1
   414    429      1
   416    417      1
   416    418      1
   416    419      1
   419    420      1
   419    421      1
   419    425      1
   421    422      1
   421    423      1
   421    424      1
   425    426      1
   425    427      1
   425    428      1
   429    430      1
   429    431      1
   431    432      1
   431    433      1
   433    434      1
   433    435      1
   433    436      1
   436    437      1
   436    438      1
   438    439      1
   438    440      1
   440    441      1
   440    442      1
   440    446      1
   442    443      1
   442    444      1
   442    445      1
   446    447      1
   446    448      1
   448    449      1
   448    450      1
   450    451      1
   450    452      1
   450    453      1
   453    454      1
   453    455      1
   455    456      1
   455    457      1
   457    458      1
   457    459      1
   457    463      1
   459    460      1
   459    461      1
   459    462      1
   463    464      1
   463    465      1
   465    466      1
   465    467      1
   467    468      1
   467    469      1
   467    483      1
   469    470      1
   469    471      1
   469    472      1
   472    473      1
   472    481      1
   473    474      1
   473    475      1
   475    476      1
   475    477      1
   477    478      1
   477    479      1
   479    480      1
   479    481      1
   481    482      1
   483    484      1
   483    485      1
   485    486      1
   485    487      1
   487    488      1
   487    489      1
   487    490      1
   490    491      1
   490    492      1
   492    493      1
   492    494      1
   494    495      1
   494    496      1
   494    512      1
   496    497      1
   496    498      1
   496    499      1
   499    500      1
   499    501      1
   499    502      1
   502    503      1
   502    504      1
   502    505      1
   505    506      1
   505    507      1
   505    508      1
   508    509      1
   508    510      1
   508    511      1
   512    513      1
   512    514      1
   514    515      1
   514    516      1
   516    517      1
   516    518      1
   516    528      1
   518    519      1
   518    520      1
   518    524      1
   520    521      1
   520    522      1
   520    523      1
   524    525      1
   524    526      1
   524    527      1
   528    529      1
   528    530      1
   530    531      1
   530    532      1
   532    533      1
   532    534      1
   532    544      1
   534    535      1
   534    536      1
   534    540      1
   536    537      1
   536    538      1
   536    539      1
   540    541      1
   540    542      1
   540    543      1
   544    545      1
   544    546      1
   546    547      1
   546    548      1
   548    549      1
   548    550      1
   548    559      1
   550    551      1
   550    552      1
   550    553      1
   553    554      1
   553    555      1
   553    556      1
   556    557      1
   556    558      1
   559    560      1
   559    561      1
   561    562      1
   561    563      1
   563    564      1
   563    565      1
   563    569      1
   565    566      1
   565    567      1
   565    568      1
   569    570      1
   569    571      1
   571    572      1
   571    573      1
   573    574      1
   573    575      1
   573    583      1
   575    576      1
   575    577      1
   575    581      1
   577    578      1
   577    579      1
   577    580      1
   581    582      1
   583    584      1
   583    585      1
   585    586      1
   585    587      1
   587    588      1
   587    589      1
   587    593      1
   589    590      1
   589    591      1
   589    592      1
   593    594      1
   593    595      1
   595    596      1
   595    597      1
   597    598      1
   597    599      1
   597    614      1
   599    600      1
   599    601      1
   599    602      1
   602    603      1
   602    612      1
   603    604      1
   603    605      1
   605    606      1
   605    607      1
   607    608      1
   607    610      1
   608    609      1
   610    611      1
   610    612      1
   612    613      1
   614    615      1
   614    616      1
   616    617      1
   616    618      1
   618    619      1
   618    620      1
   618    621      1
   621    622      1
   621    623      1
   623    624      1
   623    625      1
   625    626      1
   625    627      1
   625    640      1
   627    628      1
   627    629      1
   627    630      1
   630    631      1
   630    632      1
   630    636      1
   632    633      1
   632    634      1
   632    635      1
   636    637      1
   636    638      1
   636    639      1
   640    641      1
   640    642      1
   642    643      1
   642    644      1
   644    645      1
   644    646      1
   644    659      1
   646    647      1
   646    648      1
   646    652      1
   648    649      1
   648    650      1
   648    651      1
   652    653      1
   652    654      1
   652    655      1
   655    656      1
   655    657      1
   655    658      1
   659    660      1
   659    661      1
   661    662      1
   661    663      1
   663    664      1
   663    665      1
   663    681      1
   665    666      1
   665    667      1
   665    668      1
   668    669      1
   668    670      1
   668    671      1
   671    672      1
   671    673      1
   671    674      1
   674    675      1
   674    676      1
   674    677      1
   677    678      1
   677    679      1
   677    680      1
   681    682      1
   681    683      1
   683    684      1
   683    685      1
   685    686      1
   685    687      1
   685    692      1
   687    688      1
   687    689      1
   687    690      1
   690    691      1
   692    693      1
   692    694      1
   694    695      1
   694    696      1
   696    697      1
   696    698      1
   696    704      1
   698    699      1
   698    700      1
   698    701      1
   701    702      1
   701    703      1
   704    705      1
   704    706      1
   706    707      1
   706    708      1
   708    709      1
   708    710      1
   708    714      1
   710    711      1
   710    712      1
   710    713      1
   714    715      1
   714    716      1
   716    717      1
   716    718      1
   718    719      1
   718    720      1
   718    724      1
   720    721      1
   720    722      1
   720    723      1
   724    725      1
   724    726      1
   726    727      1
   726    728      1
   728    729      1
   728    730      1
   728    741      1
   730    731      1
   730    732      1
   730    733      1
   733    734      1
   733    735      1
   733    736      1
   736    737      1
   737    738      1
   737    739      1
   737    740      1
   741    742      1
   741    743      1
   743    744      1
   743    745      1
   745    746      1
   745    747      1
   745    755      1
   747    748      1
   747    749      1
   747    753      1
   749    750      1
   749    751      1
   749    752      1
   753    754      1
   755    756      1
   755    757      1       0.133500  410032.000000       0.133500  410032.000000
   757    758      1       0.101000  363171.200000       0.101000  363171.200000
   757    759      1       0.144900  282001.600000       0.144900  282001.600000
   759    760      1       0.109000  284512.000000       0.109000  284512.000000
   759    761      1       0.152600  259408.000000       0.152600  259408.000000
   759    771      1       0.152200  265265.600000       0.152200  265265.600000
   761    762      1       0.109000  284512.000000       0.109000  284512.000000
   761    763      1       0.152600  259408.000000       0.109000  284512.000000
   761    767      1       0.152600  259408.000000       0.109000  284512.000000
   763    764      1       0.109000  284512.000000       0.109000  284512.000000
   763    765      1       0.109000  284512.000000       0.109000  284512.000000
   763    766      1       0.109000  284512.000000       0.109000  284512.000000
   767    768      1       0.109000  284512.000000       0.109000  284512.000000
   767    769      1       0.109000  284512.000000       0.109000  284512.000000
   767    770      1       0.109000  284512.000000       0.109000  284512.000000
   771    772      1       0.122900  476976.000000       0.122900  476976.000000
   771    773      1       0.133500  410032.000000       0.133500  410032.000000
   773    774      1
   773    775      1
   775    776      1
   775    777      1
   775    781      1
   777    778      1
   777    779      1
   777    780      1
   781    782      1
   781    783      1
   783    784      1
   783    785      1
   785    786      1
   785    787      1
   785    797      1
   787    788      1
   787    789      1
   787    793      1
   789    790      1
   789    791      1
   789    792      1
   793    794      1
   793    795      1
   793    796      1
   797    798      1
   797    799      1
   799    800      1
   799    801      1
   801    802      1
   801    803      1
   801    819      1
   803    804      1
   803    805      1
   803    806      1
   806    807      1
   806    808      1
   806    809      1
   809    810      1
   809    811      1
   809    812      1
   812    813      1
   812    814      1
   812    815      1
   815    816      1
   815    817      1
   815    818      1
   819    820      1
   819    821      1
   821    822      1
   821    823      1
   823    824      1
   823    825      1
   823    836      1
   825    826      1
   825    827      1
   825    828      1
   828    829      1
   828    830      1
   828    831      1
   831    832      1
   832    833      1
   832    834      1
   832    835      1
   836    837      1
   836    838      1
   838    839      1
   838    840      1
   840    841      1
   840    842      1
   840    855      1
   842    843      1
   842    844      1
   842    845      1
   845    846      1
   845    847      1
   845    851      1
   847    848      1
   847    849      1
   847    850      1
   851    852      1
   851    853      1
   851    854      1
   855    856      1
   855    857      1
   857    858      1
   857    859      1
   859    860      1
   859    861      1
   859    877      1
   861    862      1
   861    863      1
   861    864      1
   864    865      1
   864    866      1
   864    867      1
   867    868      1
   867    869      1
   867    870      1
   870    871      1
   870    872      1
   870    873      1
   873    874      1
   873    875      1
   873    876      1
   877    878      1
   877    879      1
   879    880      1
   879    889      1
   880    881      1
   880    882      1
   880    883      1
   883    884      1
   883    885      1
   883    886      1
   886    887      1
   886    888      1
   886    889      1
   889    890      1
   889    891      1
   891    892      1
   891    893      1
   893    894      1
   893    895      1
   895    896      1
   895    897      1
   895    902      1
   897    898      1
   897    899      1
   897    900      1
   900    901      1
   902    903      1
   902    904      1
   904    905      1
   904    906      1
   906    907      1
   906    908      1
   906    912      1
   908    909      1
   908    910      1
   908    911      1
   912    913      1
   912    914      1
   914    915      1
   914    916      1
   916    917      1
   916    918      1
   916    929      1
   918    919      1
   918    920      1
   918    921      1
   921    922      1
   921    927      1
   922    923      1
   923    924      1
   923    925      1
   925    926      1
   925    927      1
   927    928      1
   929    930      1
   929    931      1
   931    932      1
   931    933      1
   933    934      1
   933    935      1
   933    948      1
   935    936      1
   935    937      1
   935    938      1
   938    939      1
   938    940      1
   938    944      1
   940    941      1
   940    942      1
   940    943      1
   944    945      1
   944    946      1
   944    947      1
   948    949      1
   948    950      1
   950    951      1
   950    952      1
   952    953      1
   952    954      1
   952    962      1
   954    955      1
   954    956      1
   954    960      1
   956    957      1
   956    958      1
   956    959      1
   960    961      1
   962    963      1
   962    964      1
   964    965      1
   964    966      1
   966    967      1
   966    968      1
   966    977      1
   968    969      1
   968    970      1
   968    971      1
   971    972      1
   971    973      1
   971    974      1
   974    975      1
   974    976      1
   977    978      1
   977    979      1
   979    980      1
   979    981      1
   981    982      1
   981    983      1
   981   1001      1
   983    984      1
   983    985      1
   983    986      1
   986    987      1
   986    988      1
   986    989      1
   989    990      1
   989    991      1
   989    992      1
   992    993      1
   992    994      1
   994    995      1
   994    998      1
   995    996      1
   995    997      1
   998    999      1
   998   1000      1
  1001   1002      1
  1001   1003      1
  1003   1004      1
  1003   1005      1
  1005   1006      1
  1005   1007      1
  1005   1016      1
  1007   1008      1
  1007   1009      1
  1007   1010      1
  1010   1011      1
  1010   1012      1
  1010   1013      1
  1013   1014      1
  1013   1015      1
  1016   1017      1
  1016   1018      1
  1018   1019      1
  1018   1020      1
  1020   1021      1
  1020   1022      1
  1020   1026      1
  1022   1023      1
  1022   1024      1
  1022   1025      1
  1026   1027      1
  1026   1028      1
  1028   1029      1
  1028   1030      1
  1030   1031      1
  1030   1032      1
  1030   1045      1
  1032   1033      1
  1032   1034      1
  1032   1035      1
  1035   1036      1
  1035   1037      1
  1035   1041      1
  1037   1038      1
  1037   1039      1
  1037   1040      1
  1041   1042      1
  1041   1043      1
  1041   1044      1
  1045   1046      1
  1045   1047      1
  1047   1048      1
  1047   1049      1
  1049   1050      1
  1049   1051      1
  1049   1062      1
  1051   1052      1
  1051   1053      1
  1051   1054      1
  1054   1055      1
  1054   1056      1
  1054   1057      1
  1057   1058      1
  1058   1059      1
  1058   1060      1
  1058   1061      1
  1062   1063      1
  1062   1064      1
  1064   1065      1
  1064   1066      1
  1066   1067      1
  1066   1068      1
  1066   1073      1
  1068   1069      1
  1068   1070      1
  1068   1071      1
  1071   1072      1
  1073   1074      1
  1073   1075      1
  1075   1076      1
  1075   1077      1
  1077   1078      1
  1077   1079      1
  1077   1088      1
  1079   1080      1
  1079   1081      1
  1079   1082      1
  1082   1083      1
  1082   1084      1
  1082   1085      1
  1085   1086      1
  1085   1087      1
  1088   1089      1
  1088   1090      1
  1090   1091      1
  1090   1092      1
  1092   1093      1
  1092   1094      1
  1092   1107      1
  1094   1095      1
  1094   1096      1
  1094   1097      1
  1097   1098      1
  1097   1099      1
  1097   1103      1
  1099   1100      1
  1099   1101      1
  1099   1102      1
  1103   1104      1
  1103   1105      1
  1103   1106      1
  1107   1108      1
  1107   1109      1
  1109   1110      1
  1109   1111      1
  1111   1112      1
  1111   1113      1
  1111   1129      1
  1113   1114      1
  1113   1115      1
  1113   1116      1
  1116   1117      1
  1116   1118      1
  1116   1119      1
  1119   1120      1
  1119   1121      1
  1119   1122      1
  1122   1123      1
  1122   1124      1
  1122   1125      1
  1125   1126      1
  1125   1127      1
  1125   1128      1
  1129   1130      1
  1129   1131      1
  1131   1132      1
  1131   1133      1
  1133   1134      1
  1133   1135      1
  1133   1145      1
  1135   1136      1
  1135   1137      1
  1135   1141      1
  1137   1138      1
  1137   1139      1
  1137   1140      1
  1141   1142      1
  1141   1143      1
  1141   1144      1
  1145   1146      1
  1145   1147      1
  1147   1148      1
  1147   1149      1
  1149   1150      1
  1149   1151      1
  1149   1164      1
  1151   1152      1
  1151   1153      1
  1151   1154      1
  1154   1155      1
  1154   1156      1
  1154   1160      1
  1156   1157      1
  1156   1158      1
  1156   1159      1
  1160   1161      1
  1160   1162      1
  1160   1163      1
  1164   1165      1
  1164   1166      1
  1166   1167      1
  1166   1168      1
  1168   1169      1
  1168   1170      1
  1168   1175      1
  1170   1171      1
  1170   1172      1
  1170   1173      1
  1173   1174      1
  1175   1176      1
  1175   1177      1
  1177   1178      1
  1177   1179      1
  1179   1180      1
  1179   1181      1
  1179   1196      1
  1181   1182      1
  1181   1183      1
  1181   1184      1
  1184   1185      1
  1184   1194      1
  1185   1186      1
  1185   1187      1
  1187   1188      1
  1187   1189      1
  1189   1190      1
  1189   1192      1
  1190   1191      1
  1192   1193      1
  1192   1194      1
  1194   1195      1
  1196   1197      1
  1196   1198      1
  1198   1199      1
  1198   1200      1
  1200   1201      1
  1200   1202      1
  1200   1215      1
  1202   1203      1
  1202   1204      1
  1202   1205      1
  1205   1206      1
  1205   1207      1
  1205   1211      1
  1207   1208      1
  1207   1209      1
  1207   1210      1
  1211   1212      1
  1211   1213      1
  1211   1214      1
  1215   1216      1
  1215   1217      1
  1217   1218      1
  1217   1219      1
  1219   1220      1
  1219   1221      1
  1219   1222      1
  1222   1223      1
  1222   1224      1
  1224   1225      1
  1224   1226      1
  1226   1227      1
  1226   1228      1
  1226   1236      1
  1228   1229      1
  1228   1230      1
  1228   1231      1
  1231   1232      1
  1231   1233      1
  1233   1234      1
  1233   1235      1
  1236   1237      1
  1236   1238      1
  1238   1239      1
  1238   1240      1
  1240   1241      1
  1240   1242      1
  1240   1253      1
  1242   1243      1
  1242   1244      1
  1242   1245      1
  1245   1246      1
  1245   1251      1
  1246   1247      1
  1247   1248      1
  1247   1249      1
  1249   1250      1
  1249   1251      1
  1251   1252      1
  1253   1254      1
  1253   1255      1
  1255   1256      1
  1255   1257      1
  1257   1258      1
  1257   1259      1
  1257   1270      1
  1259   1260      1
  1259   1261      1
  1259   1262      1
  1262   1263      1
  1262   1264      1
  1262   1265      1
  1265   1266      1
  1266   1267      1
  1266   1268      1
  1266   1269      1
  1270   1271      1
  1270   1272      1
  1272   1273      1
  1272   1274      1
  1274   1275      1
  1274   1276      1
  1274   1284      1
  1276   1277      1
  1276   1278      1
  1276   1279      1
  1279   1280      1
  1279   1281      1
  1281   1282      1
  1281   1283      1
  1284   1285      1
  1284   1286      1
  1286   1287      1
  1286   1288      1
  1288   1289      1
  1288   1290      1
  1288   1303      1
  1290   1291      1
  1290   1292      1
  1290   1296      1
  1292   1293      1
  1292   1294      1
  1292   1295      1
  1296   1297      1
  1296   1298      1
  1296   1299      1
  1299   1300      1
  1299   1301      1
  1299   1302      1
  1303   1304      1
  1303   1305      1
  1305   1306      1
  1305   1307      1
  1307   1308      1
  1307   1309      1
  1307   1319      1
  1309   1310      1
  1309   1311      1
  1309   1315      1
  1311   1312      1
  1311   1313      1
  1311   1314      1
  1315   1316      1
  1315   1317      1
  1315   1318      1
  1319   1320      1
  1319   1321      1
  1321   1322      1
  1321   1323      1
  1323   1324      1
  1323   1325      1
  1323   1333      1
  1325   1326      1
  1325   1327      1
  1325   1328      1
  1328   1329      1
  1328   1330      1
  1330   1331      1
  1330   1332      1
  1333   1334      1
  1333   1335      1
  1335   1336      1
  1335   1337      1
  1337   1338      1
  1337   1339      1
  1337   1352      1
  1339   1340      1
  1339   1341      1
  1339   1342      1
  1342   1343      1
  1342   1344      1
  1342   1348      1
  1344   1345      1
  1344   1346      1
  1344   1347      1
  1348   1349      1
  1348   1350      1
  1348   1351      1
  1352   1353      1
  1352   1354      1
  1354   1355      1
  1354   1356      1
  1356   1357      1
  1356   1358      1
  1356   1371      1
  1358   1359      1
  1358   1360      1
  1358   1361      1
  1361   1362      1
  1361   1363      1
  1361   1367      1
  1363   1364      1
  1363   1365      1
  1363   1366      1
  1367   1368      1
  1367   1369      1
  1367   1370      1
  1371   1372      1
  1371   1373      1
  1373   1374      1
  1373   1375      1
  1375   1376      1
  1375   1377      1
  1375   1378      1
  1378   1379      1
  1378   1380      1
  1380   1381      1
  1380   1382      1
  1382   1383      1
  1382   1384      1
  1382   1388      1
  1384   1385      1
  1384   1386      1
  1384   1387      1
  1388   1389      1
  1388   1390      1
  1390   1391      1
  1390   1392      1
  1392   1393      1
  1392   1394      1
  1392   1399      1
  1394   1395      1
  1394   1396      1
  1394   1397      1
  1397   1398      1
  1399   1400      1
  1399   1401      1
  1401   1402      1
  1401   1403      1
  1403   1404      1
  1403   1405      1
  1403   1413      1
  1405   1406      1
  1405   1407      1
  1405   1411      1
  1407   1408      1
  1407   1409      1
  1407   1410      1
  1411   1412      1
  1413   1414      1
  1413   1415      1
  1415   1416      1
  1415   1417      1
  1417   1418      1
  1417   1419      1
  1417   1432      1
  1419   1420      1
  1419   1421      1
  1419   1425      1
  1421   1422      1
  1421   1423      1
  1421   1424      1
  1425   1426      1
  1425   1427      1
  1425   1428      1
  1428   1429      1
  1428   1430      1
  1428   1431      1
  1432   1433      1
  1432   1434      1
  1434   1435      1
  1434   1436      1
  1436   1437      1
  1436   1438      1
  1436   1439      1
  1439   1440      1
  1439   1441      1
  1441   1442      1
  1441   1443      1
  1443   1444      1
  1443   1445      1
  1443   1446      1
  1446   1447      1
  1446   1448      1
  1448   1449      1
  1448   1458      1
  1449   1450      1
  1449   1451      1
  1449   1452      1
  1452   1453      1
  1452   1454      1
  1452   1455      1
  1455   1456      1
  1455   1457      1
  1455   1458      1
  1458   1459      1
  1458   1460      1
  1460   1461      1
  1460   1462      1
  1462   1463      1
  1462   1464      1
  1464   1465      1
  1464   1466      1
  1464   1474      1
  1466   1467      1
  1466   1468      1
  1466   1472      1
  1468   1469      1
  1468   1470      1
  1468   1471      1
  1472   1473      1
  1474   1475      1
  1474   1476      1
  1476   1477      1
  1476   1478      1
  1478   1479      1
  1478   1480      1
  1478   1493      1
  1480   1481      1
  1480   1482      1
  1480   1483      1
  1483   1484      1
  1483   1485      1
  1483   1489      1
  1485   1486      1
  1485   1487      1
  1485   1488      1
  1489   1490      1
  1489   1491      1
  1489   1492      1
  1493   1494      1
  1493   1495      1
  1495   1496      1
  1495   1497      1
  1497   1498      1
  1497   1499      1
  1497   1509      1
  1499   1500      1
  1499   1501      1
  1499   1505      1
  1501   1502      1
  1501   1503      1
  1501   1504      1
  1505   1506      1
  1505   1507      1
  1505   1508      1
  1509   1510      1
  1509   1511      1
  1511   1512      1
  1511   1513      1
  1513   1514      1
  1513   1515      1
  1513   1528      1
  1515   1516      1
  1515   1517      1
  1515   1521      1
  1517   1518      1
  1517   1519      1
  1517   1520      1
  1521   1522      1
  1521   1523      1
  1521   1524      1
  1524   1525      1
  1524   1526      1
  1524   1527      1
  1528   1529      1
  1528   1530      1
  1530   1531      1
  1530   1532      1
  1532   1533      1
  1532   1534      1
  1532   1542      1
  1534   1535      1
  1534   1536      1
  1534   1540      1
  1536   1537      1
  1536   1538      1
  1536   1539      1
  1540   1541      1
  1542   1543      1
  1542   1544      1
  1544   1545      1
  1544   1546      1
  1546   1547      1
  1546   1548      1
  1546   1557      1
  1548   1549      1
  1548   1550      1
  1548   1551      1
  1551   1552      1
  1551   1553      1
  1551   1554      1
  1554   1555      1
  1554   1556      1
  1557   1558      1
  1557   1559      1
  1559   1560      1
  1559   1561      1
  1561   1562      1
  1561   1563      1
  1561   1578      1
  1563   1564      1
  1563   1565      1
  1563   1566      1
  1566   1567      1
  1566   1576      1
  1567   1568      1
  1567   1569      1
  1569   1570      1
  1569   1571      1
  1571   1572      1
  1571   1574      1
  1572   1573      1
  1574   1575      1
  1574   1576      1
  1576   1577      1
  1578   1579      1
  1578   1580      1
  1580   1581      1
  1580   1582      1
  1582   1583      1
  1582   1584      1
  1582   1589      1
  1584   1585      1
  1584   1586      1
  1584   1587      1
  1587   1588      1
  1589   1590      1
  1589   1591      1
  1591   1592      1
  1591   1593      1
  1593   1594      1
  1593   1595      1
  1593   1600      1
  1595   1596      1
  1595   1597      1
  1595   1598      1
  1598   1599      1
  1600   1601      1
  1600   1602      1
  1602   1603      1
  1602   1604      1
  1604   1605      1
  1604   1606      1
  1604   1621      1
  1606   1607      1
  1606   1608      1
  1606   1609      1
  1609   1610      1
  1609   1619      1
  1610   1611      1
  1610   1612      1
  1612   1613      1
  1612   1614      1
  1614   1615      1
  1614   1617      1
  1615   1616      1
  1617   1618      1
  1617   1619      1
  1619   1620      1
  1621   1622      1
  1621   1623      1
  1623   1624      1
  1623   1625      1
  1625   1626      1
  1625   1627      1
  1625   1628      1
  1628   1629      1
  1628   1630      1
  1630   1631      1
  1630   1632      1
  1632   1633      1
  1632   1634      1
  1632   1640      1
  1634   1635      1
  1634   1636      1
  1634   1637      1
  1637   1638      1
  1637   1639      1
  1640   1641      1
  1640   1642      1
  1642   1643      1
  1642   1644      1
  1644   1645      1
  1644   1646      1
  1644   1659      1
  1646   1647      1
  1646   1648      1
  1646   1649      1
  1649   1650      1
  1649   1651      1
  1649   1655      1
  1651   1652      1
  1651   1653      1
  1651   1654      1
  1655   1656      1
  1655   1657      1
  1655   1658      1
  1659   1660      1
  1659   1661      1
  1661   1662      1
  1661   1663      1
  1663   1664      1
  1663   1665      1
  1663   1678      1
  1665   1666      1
  1665   1667      1
  1665   1668      1
  1668   1669      1
  1668   1670      1
  1668   1674      1
  1670   1671      1
  1670   1672      1
  1670   1673      1
  1674   1675      1
  1674   1676      1
  1674   1677      1
  1678   1679      1
  1678   1680      1
  1680   1681      1
  1680   1682      1
  1682   1683      1
  1682   1684      1
  1682   1692      1
  1684   1685      1
  1684   1686      1
  1684   1687      1
  1687   1688      1
  1687   1689      1
  1689   1690      1
  1689   1691      1
  1692   1693      1
  1692   1694      1
  1694   1695      1
  1694   1696      1
  1696   1697      1
  1696   1698      1
  1696   1712      1
  1698   1699      1
  1698   1700      1
  1698   1701      1
  1701   1702      1
  1701   1710      1
  1702   1703      1
  1702   1704      1
  1704   1705      1
  1704   1706      1
  1706   1707      1
  1706   1708      1
  1708   1709      1
  1708   1710      1
  1710   1711      1
  1712   1713      1
  1712   1714      1
  1714   1715      1
  1714   1716      1
  1716   1717      1
  1716   1718      1
  1716   1731      1
  1718   1719      1
  1718   1720      1
  1718   1721      1
  1721   1722      1
  1721   1723      1
  1721   1727      1
  1723   1724      1
  1723   1725      1
  1723   1726      1
  1727   1728      1
  1727   1729      1
  1727   1730      1
  1731   1732      1
  1731   1733      1
  1733   1734      1
  1733   1735      1
  1735   1736      1
  1735   1737      1
  1735   1755      1
  1737   1738      1
  1737   1739      1
  1737   1740      1
  1740   1741      1
  1740   1742      1
  1740   1743      1
  1743   1744      1
  1743   1745      1
  1743   1746      1
  1746   1747      1
  1746   1748      1
  1748   1749      1
  1748   1752      1
  1749   1750      1
  1749   1751      1
  1752   1753      1
  1752   1754      1
  1755   1756      1
  1755   1757      1
  1757   1758      1
  1757   1759      1
  1759   1760      1
  1759   1761      1
  1759   1779      1
  1761   1762      1
  1761   1763      1
  1761   1764      1
  1764   1765      1
  1764   1766      1
  1764   1767      1
  1767   1768      1
  1767   1769      1
  1767   1770      1
  1770   1771      1
  1770   1772      1
  1772   1773      1
  1772   1776      1
  1773   1774      1
  1773   1775      1
  1776   1777      1
  1776   1778      1
  1779   1780      1
  1779   1781      1
  1781   1782      1
  1781   1783      1
  1783   1784      1
  1783   1785      1
  1783   1801      1
  1785   1786      1
  1785   1787      1
  1785   1788      1
  1788   1789      1
  1788   1790      1
  1788   1791      1
  1791   1792      1
  1791   1793      1
  1791   1794      1
  1794   1795      1
  1794   1796      1
  1794   1797      1
  1797   1798      1
  1797   1799      1
  1797   1800      1
  1801   1802      1
  1801   1803      1
  1803   1804      1
  1803   1805      1
  1805   1806      1
  1805   1807      1
  1805   1825      1
  1807   1808      1
  1807   1809      1
  1807   1810      1
  1810   1811      1
  1810   1812      1
  1810   1813      1
  1813   1814      1
  1813   1815      1
  1813   1816      1
  1816   1817      1
  1816   1818      1
  1818   1819      1
  1818   1822      1
  1819   1820      1
  1819   1821      1
  1822   1823      1
  1822   1824      1
  1825   1826      1
  1825   1827      1
  1827   1828      1
  1827   1829      1
  1829   1830      1
  1829   1831      1
  1829   1837      1
  1831   1832      1
  1831   1833      1
  1831   1834      1
  1834   1835      1
  1834   1836      1
  1837   1838      1
  1837   1839      1
  1839   1840      1
  1839   1841      1
  1841   1842      1
  1841   1843      1
  1841   1848      1
  1843   1844      1
  1843   1845      1
  1843   1846      1
  1846   1847      1
  1848   1849      1
  1848   1850      1
  1850   1851      1
  1850   1852      1
  1852   1853      1
  1852   1854      1
  1852   1868      1
  1854   1855      1
  1854   1856      1
  1854   1857      1
  1857   1858      1
  1857   1866      1
  1858   1859      1
  1858   1860      1
  1860   1861      1
  1860   1862      1
  1862   1863      1
  1862   1864      1
  1864   1865      1
  1864   1866      1
  1866   1867      1
  1868   1869      1
  1868   1870      1
  1870   1871      1
  1870   1872      1
  1872   1873      1
  1872   1874      1
  1872   1887      1
  1874   1875      1
  1874   1876      1
  1874   1880      1
  1876   1877      1
  1876   1878      1
  1876   1879      1
  1880   1881      1
  1880   1882      1
  1880   1883      1
  1883   1884      1
  1883   1885      1
  1883   1886      1
  1887   1888      1
  1887   1889      1
  1889   1890      1
  1889   1891      1
  1891   1892      1
  1891   1893      1
  1891   1898      1
  1893   1894      1
  1893   1895      1
  1893   1896      1
  1896   1897      1
  1898   1899      1
  1898   1900      1
  1900   1901      1
  1900   1902      1
  1902   1903      1
  1902   1904      1
  1902   1909      1
  1904   1905      1
  1904   1906      1
  1904   1907      1
  1907   1908      1
  1909   1910      1
  1909   1911      1
  1911   1912      1
  1911   1913      1
  1913   1914      1
  1913   1915      1
  1913   1931      1
  1915   1916      1
  1915   1917      1
  1915   1918      1
  1918   1919      1
  1918   1920      1
  1918   1921      1
  1921   1922      1
  1921   1923      1
  1921   1924      1
  1924   1925      1
  1924   1926      1
  1924   1927      1
  1927   1928      1
  1927   1929      1
  1927   1930      1
  1931   1932      1
  1931   1933      1
  1933   1934      1
  1933   1935      1
  1935   1936      1
  1935   1937      1
  1935   1941      1
  1937   1938      1
  1937   1939      1
  1937   1940      1
  1941   1942      1
  1941   1943      1
  1943   1944      1
  1943   1945      1
  1945   1946      1
  1945   1947      1
  1945   1960      1
  1947   1948      1
  1947   1949      1
  1947   1950      1
  1950   1951      1
  1950   1952      1
  1950   1956      1
  1952   1953      1
  1952   1954      1
  1952   1955      1
  1956   1957      1
  1956   1958      1
  1956   1959      1
  1960   1961      1
  1960   1962      1
  1962   1963      1
  1962   1964      1
  1964   1965      1
  1964   1966      1
  1964   1972      1
  1966   1967      1
  1966   1968      1
  1966   1969      1
  1969   1970      1
  1969   1971      1
  1972   1973      1
  1972   1974      1
  1974   1975      1
  1974   1976      1
  1976   1977      1
  1976   1978      1
  1976   1991      1
  1978   1979      1
  1978   1980      1
  1978   1981      1
  1981   1982      1
  1981   1983      1
  1981   1987      1
  1983   1984      1
  1983   1985      1
  1983   1986      1
  1987   1988      1
  1987   1989      1
  1987   1990      1
  1991   1992      1
  1991   1993      1
  1993   1994      1
  1993   1995      1
  1995   1996      1
  1995   1997      1
  1995   2006      1
  1997   1998      1
  1997   1999      1
  1997   2000      1
  2000   2001      1
  2000   2002      1
  2000   2003      1
  2003   2004      1
  2003   2005      1
  2006   2007      1
  2006   2008      1
  2008   2009      1
  2008   2010      1
  2010   2011      1
  2010   2012      1
  2010   2018      1
  2012   2013      1
  2012   2014      1
  2012   2015      1
  2015   2016      1
  2015   2017      1
  2018   2019      1
  2018   2020      1
  2020   2021      1
  2020   2022      1
  2022   2023      1
  2022   2024      1
  2022   2037      1
  2024   2025      1
  2024   2026      1
  2024   2027      1
  2027   2028      1
  2027   2029      1
  2027   2033      1
  2029   2030      1
  2029   2031      1
  2029   2032      1
  2033   2034      1
  2033   2035      1
  2033   2036      1
  2037   2038      1
  2037   2039      1
  2039   2040      1
  2039   2041      1
  2041   2042      1
  2041   2043      1
  2041   2056      1
  2043   2044      1
  2043   2045      1
  2043   2046      1
  2046   2047      1
  2046   2048      1
  2046   2052      1
  2048   2049      1
  2048   2050      1
  2048   2051      1
  2052   2053      1
  2052   2054      1
  2052   2055      1
  2056   2057      1
  2056   2058      1
  2058   2059      1
  2058   2060      1
  2060   2061      1
  2060   2062      1
  2060   2067      1
  2062   2063      1
  2062   2064      1
  2062   2065      1
  2065   2066      1
  2067   2068      1
  2067   2069      1
  2069   2070      1
  2069   2071      1
  2071   2072      1
  2071   2073      1
  2071   2087      1
  2073   2074      1
  2073   2075      1
  2073   2076      1
  2076   2077      1
  2076   2085      1
  2077   2078      1
  2077   2079      1
  2079   2080      1
  2079   2081      1
  2081   2082      1
  2081   2083      1
  2083   2084      1
  2083   2085      1
  2085   2086      1
  2087   2088      1
  2087   2089      1
  2089   2090      1
  2089   2091      1
  2091   2092      1
  2091   2093      1
  2091   2098      1
  2093   2094      1
  2093   2095      1
  2093   2096      1
  2096   2097      1
  2098   2099      1
  2098   2100      1
  2100   2101      1
  2100   2102      1
  2102   2103      1
  2102   2104      1
  2102   2119      1
  2104   2105      1
  2104   2106      1
  2104   2107      1
  2107   2108      1
  2107   2117      1
  2108   2109      1
  2108   2110      1
  2110   2111      1
  2110   2112      1
  2112   2113      1
  2112   2115      1
  2113   2114      1
  2115   2116      1
  2115   2117      1
  2117   2118      1
  2119   2120      1
  2119   2121      1
  2121   2122      1
  2121   2123      1
  2123   2124      1
  2123   2125      1
  2123   2136      1
  2125   2126      1
  2125   2127      1
  2125   2128      1
  2128   2129      1
  2128   2130      1
  2128   2131      1
  2131   2132      1
  2131   2133      1
  2133   2134      1
  2133   2135      1
  2136   2137      1
  2136   2138      1
  2138   2139      1
  2138   2140      1
  2140   2141      1
  2140   2142      1
  2140   2152      1
  2142   2143      1
  2142   2144      1
  2142   2148      1
  2144   2145      1
  2144   2146      1
  2144   2147      1
  2148   2149      1
  2148   2150      1
  2148   2151      1
  2152   2153      1
  2152   2154      1
  2154   2155      1
  2154   2156      1
  2156   2157      1
  2156   2158      1
  2156   2162      1
  2158   2159      1
  2158   2160      1
  2158   2161      1
  2162   2163      1
  2162   2164      1
  2164   2165      1
  2164   2166      1
  2166   2167      1
  2166   2168      1
  2166   2184      1
  2168   2169      1
  2168   2170      1
  2168   2171      1
  2171   2172      1
  2171   2173      1
  2171   2174      1
  2174   2175      1
  2174   2176      1
  2174   2177      1
  2177   2178      1
  2177   2179      1
  2177   2180      1
  2180   2181      1
  2180   2182      1
  2180   2183      1
  2184   2185      1
  2184   2186      1
  2186   2187      1
  2186   2188      1
  2188   2189      1
  2188   2190      1
  2188   2191      1
  2191   2192      1
  2191   2193      1
  2193   2194      1
  2193   2195      1
  2195   2196      1
  2195   2197      1
  2195   2208      1
  2197   2198      1
  2197   2199      1
  2197   2200      1
  2200   2201      1
  2200   2202      1
  2200   2203      1
  2203   2204      1
  2204   2205      1
  2204   2206      1
  2204   2207      1
  2208   2209      1
  2208   2210      1
  2210   2211      1
  2210   2212      1
  2212   2213      1
  2212   2214      1
  2212   2218      1
  2214   2215      1
  2214   2216      1
  2214   2217      1
  2218   2219      1
  2218   2220      1
  2220   2221      1
  2220   2222      1
  2222   2223      1
  2222   2224      1
  2222   2238      1
  2224   2225      1
  2224   2226      1
  2224   2227      1
  2227   2228      1
  2227   2236      1
  2228   2229      1
  2228   2230      1
  2230   2231      1
  2230   2232      1
  2232   2233      1
  2232   2234      1
  2234   2235      1
  2234   2236      1
  2236   2237      1
  2238   2239      1
  2238   2240      1
  2240   2241      1
  2240   2242      1
  2242   2243      1
  2242   2244      1
  2242   2257      1
  2244   2245      1
  2244   2246      1
  2244   2247      1
  2247   2248      1
  2247   2249      1
  2247   2253      1
  2249   2250      1
  2249   2251      1
  2249   2252      1
  2253   2254      1
  2253   2255      1
  2253   2256      1
  2257   2258      1
  2257   2259      1
  2259   2260      1
  2259   2261      1
  2261   2262      1
  2261   2263      1
  2261   2267      1
  2263   2264      1
  2263   2265      1
  2263   2266      1
  2267   2268      1
  2267   2269      1
  2269   2270      1
  2269   2271      1
  2271   2272      1
  2271   2273      1
  2271   2278      1
  2273   2274      1
  2273   2275      1
  2273   2276      1
  2276   2277      1
  2278   2279      1
  2278   2280      1
  2280   2281      1
  2280   2282      1
  2282   2283      1
  2282   2284      1
  2282   2300      1
  2284   2285      1
  2284   2286      1
  2284   2287      1
  2287   2288      1
  2287   2289      1
  2287   2290      1
  2290   2291      1
  2290   2292      1
  2290   2293      1
  2293   2294      1
  2293   2295      1
  2293   2296      1
  2296   2297      1
  2296   2298      1
  2296   2299      1
  2300   2301      1
  2300   2302      1
  2302   2303      1
  2302   2304      1
  2304   2305      1
  2304   2306      1
  2304   2314      1
  2306   2307      1
  2306   2308      1
  2306   2309      1
  2309   2310      1
  2309   2311      1
  2311   2312      1
  2311   2313      1
  2314   2315      1
  2314   2316      1
  2316   2317      1
  2316   2318      1
  2318   2319      1
  2318   2320      1
  2318   2325      1
  2320   2321      1
  2320   2322      1
  2320   2323      1
  2323   2324      1
  2325   2326      1
  2325   2327      1
  2327   2328      1
  2327   2329      1
  2329   2330      1
  2329   2331      1
  2329   2344      1
  2331   2332      1
  2331   2333      1
  2331   2337      1
  2333   2334      1
  2333   2335      1
  2333   2336      1
  2337   2338      1
  2337   2339      1
  2337   2340      1
  2340   2341      1
  2340   2342      1
  2340   2343      1
  2344   2345      1
  2344   2346      1
  2346   2347      1
  2346   2348      1
  2348   2349      1
  2348   2350      1
  2348   2361      1
  2350   2351      1
  2350   2352      1
  2350   2353      1
  2353   2354      1
  2353   2359      1
  2354   2355      1
  2355   2356      1
  2355   2357      1
  2357   2358      1
  2357   2359      1
  2359   2360      1
  2361   2362      1
  2361   2363      1
  2363   2364      1
  2363   2365      1
  2365   2366      1
  2365   2367      1
  2365   2385      1
  2367   2368      1
  2367   2369      1
  2367   2370      1
  2370   2371      1
  2370   2372      1
  2370   2373      1
  2373   2374      1
  2373   2375      1
  2373   2376      1
  2376   2377      1
  2376   2378      1
  2378   2379      1
  2378   2382      1
  2379   2380      1
  2379   2381      1
  2382   2383      1
  2382   2384      1
  2385   2386      1
  2385   2387      1
  2387   2388      1
  2387   2389      1
  2389   2390      1
  2389   2391      1
  2389   2397      1
  2391   2392      1
  2391   2393      1
  2391   2394      1
  2394   2395      1
  2394   2396      1
  2397   2398      1
  2397   2399      1
  2399   2400      1
  2399   2401      1
  2401   2402      1
  2401   2403      1
  2401   2416      1
  2403   2404      1
  2403   2405      1
  2403   2406      1
  2406   2407      1
  2406   2408      1
  2406   2412      1
  2408   2409      1
  2408   2410      1
  2408   2411      1
  2412   2413      1
  2412   2414      1
  2412   2415      1
  2416   2417      1
  2416   2418      1
  2418   2419      1
  2418   2420      1
  2420   2421      1
  2420   2422      1
  2420   2426      1
  2422   2423      1
  2422   2424      1
  2422   2425      1
  2426   2427      1
  2426   2428      1
  2428   2429      1
  2428   2430      1
  2430   2431      1
  2430   2432      1
  2430   2436      1
  2432   2433      1
  2432   2434      1
  2432   2435      1
  2436   2437      1
  2436   2438      1
  2438   2439      1
  2438   2440      1
  2440   2441      1
  2440   2442      1
  2440   2460      1
  2442   2443      1
  2442   2444      1
  2442   2445      1
  2445   2446      1
  2445   2447      1
  2445   2448      1
  2448   2449      1
  2448   2450      1
  2448   2451      1
  2451   2452      1
  2451   2453      1
  2453   2454      1
  2453   2457      1
  2454   2455      1
  2454   2456      1
  2457   2458      1
  2457   2459      1
  2460   2461      1
  2460   2462      1
  2462   2463      1
  2462   2464      1
  2464   2465      1
  2464   2466      1
  2464   2474      1
  2466   2467      1
  2466   2468      1
  2466   2469      1
  2469   2470      1
  2469   2471      1
  2471   2472      1
  2471   2473      1
  2474   2475      1
  2474   2476      1
  2476   2477      1
  2476   2478      1
  2478   2479      1
  2478   2480      1
  2478   2493      1
  2480   2481      1
  2480   2482      1
  2480   2486      1
  2482   2483      1
  2482   2484      1
  2482   2485      1
  2486   2487      1
  2486   2488      1
  2486   2489      1
  2489   2490      1
  2489   2491      1
  2489   2492      1
  2493   2494      1
  2493   2495      1
  2495   2496      1
  2495   2497      1
  2497   2498      1
  2497   2499      1
  2497   2512      1
  2499   2500      1
  2499   2501      1
  2499   2502      1
  2502   2503      1
  2502   2504      1
  2502   2508      1
  2504   2505      1
  2504   2506      1
  2504   2507      1
  2508   2509      1
  2508   2510      1
  2508   2511      1
  2512   2513      1
  2512   2514      1
  2514   2515      1
  2514   2516      1
  2516   2517      1
  2516   2518      1
  2516   2531      1
  2518   2519      1
  2518   2520      1
  2518   2521      1
  2521   2522      1
  2521   2523      1
  2521   2527      1
  2523   2524      1
  2523   2525      1
  2523   2526      1
  2527   2528      1
  2527   2529      1
  2527   2530      1
  2531   2532      1
  2531   2533      1
  2533   2534      1
  2533   2535      1
  2535   2536      1
  2535   2537      1
  2535   2545      1
  2537   2538      1
  2537   2539      1
  2537   2543      1
  2539   2540      1
  2539   2541      1
  2539   2542      1
  2543   2544      1
  2545   2546      1
  2545   2547      1
  2547   2548      1
  2547   2549      1
  2549   2550      1
  2549   2551      1
  2549   2562      1
  2551   2552      1
  2551   2553      1
  2551   2554      1
  2554   2555      1
  2554   2560      1
  2555   2556      1
  2555   2557      1
  2557   2558      1
  2557   2559      1
  2559   2560      1
  2560   2561      1
  2562   2563      1
  2562   2564      1
  2564   2565      1
  2564   2566      1
  2566   2567      1
  2566   2568      1
  2566   2569      1
  2569   2570      1
  2569   2571      1
  2571   2572      1
  2571   2573      1
  2573   2574      1
  2573   2575      1
  2573   2593      1
  2575   2576      1
  2575   2577      1
  2575   2578      1
  2578   2579      1
  2578   2580      1
  2578   2581      1
  2581   2582      1
  2581   2583      1
  2581   2584      1
  2584   2585      1
  2584   2586      1
  2586   2587      1
  2586   2590      1
  2587   2588      1
  2587   2589      1
  2590   2591      1
  2590   2592      1
  2593   2594      1
  2593   2595      1
  2595   2596      1
  2595   2597      1
  2597   2598      1
  2597   2599      1
  2597   2612      1
  2599   2600      1
  2599   2601      1
  2599   2605      1
  2601   2602      1
  2601   2603      1
  2601   2604      1
  2605   2606      1
  2605   2607      1
  2605   2608      1
  2608   2609      1
  2608   2610      1
  2608   2611      1
  2612   2613      1
  2612   2614      1
  2614   2615      1
  2614   2616      1
  2616   2617      1
  2616   2618      1
  2616   2626      1
  2618   2619      1
  2618   2620      1
  2618   2624      1
  2620   2621      1
  2620   2622      1
  2620   2623      1
  2624   2625      1
  2626   2627      1
  2626   2628      1
  2628   2629      1
  2628   2630      1
  2630   2631      1
  2630   2632      1
  2630   2648      1
  2632   2633      1
  2632   2634      1
  2632   2635      1
  2635   2636      1
  2635   2637      1
  2635   2638      1
  2638   2639      1
  2638   2640      1
  2638   2641      1
  2641   2642      1
  2641   2643      1
  2641   2644      1
  2644   2645      1
  2644   2646      1
  2644   2647      1
  2648   2649      1
  2648   2650      1
  2650   2651      1
  2650   2652      1
  2652   2653      1
  2652   2654      1
  2652   2667      1
  2654   2655      1
  2654   2656      1
  2654   2660      1
  2656   2657      1
  2656   2658      1
  2656   2659      1
  2660   2661      1
  2660   2662      1
  2660   2663      1
  2663   2664      1
  2663   2665      1
  2663   2666      1
  2667   2668      1
  2667   2669      1
  2669   2670      1
  2669   2671      1
  2671   2672      1
  2671   2673      1
  2671   2678      1
  2673   2674      1
  2673   2675      1
  2673   2676      1
  2676   2677      1
  2678   2679      1
  2678   2680      1
  2680   2681      1
  2680   2682      1
  2682   2683      1
  2682   2684      1
  2682   2690      1
  2684   2685      1
  2684   2686      1
  2684   2687      1
  2687   2688      1
  2687   2689      1
  2690   2691      1
  2690   2692      1
  2692   2693      1
  2692   2694      1
  2694   2695      1
  2694   2696      1
  2694   2710      1
  2696   2697      1
  2696   2698      1
  2696   2699      1
  2699   2700      1
  2699   2708      1
  2700   2701      1
  2700   2702      1
  2702   2703      1
  2702   2704      1
  2704   2705      1
  2704   2706      1
  2706   2707      1
  2706   2708      1
  2708   2709      1
  2710   2711      1
  2710   2712      1
  2712   2713      1
  2712   2714      1
  2714   2715      1
  2714   2716      1
  2714   2717      1
  2717   2718      1
  2717   2719      1
  2719   2720      1
  2719   2721      1
  2721   2722      1
  2721   2723      1
  2721   2736      1
  2723   2724      1
  2723   2725      1
  2723   2726      1
  2726   2727      1
  2726   2728      1
  2726   2732      1
  2728   2729      1
  2728   2730      1
  2728   2731      1
  2732   2733      1
  2732   2734      1
  2732   2735      1
  2736   2737      1
  2736   2738      1
  2738   2739      1
  2738   2740      1
  2740   2741      1
  2740   2742      1
  2740   2746      1
  2742   2743      1
  2742   2744      1
  2742   2745      1
  2746   2747      1
  2746   2748      1
  2748   2749      1
  2748   2750      1
  2750   2751      1
  2750   2752      1
  2750   2770      1
  2752   2753      1
  2752   2754      1
  2752   2755      1
  2755   2756      1
  2755   2757      1
  2755   2758      1
  2758   2759      1
  2758   2760      1
  2758   2761      1
  2761   2762      1
  2761   2763      1
  2763   2764      1
  2763   2767      1
  2764   2765      1
  2764   2766      1
  2767   2768      1
  2767   2769      1
  2770   2771      1
  2770   2772      1
  2772   2773      1
  2772   2774      1
  2774   2775      1
  2774   2776      1
  2774   2782      1
  2776   2777      1
  2776   2778      1
  2776   2779      1
  2779   2780      1
  2779   2781      1
  2782   2783      1
  2782   2784      1
  2784   2785      1
  2784   2786      1
  2786   2787      1
  2786   2788      1
  2786   2801      1
  2788   2789      1
  2788   2790      1
  2788   2794      1
  2790   2791      1
  2790   2792      1
  2790   2793      1
  2794   2795      1
  2794   2796      1
  2794   2797      1
  2797   2798      1
  2797   2799      1
  2797   2800      1
  2801   2802      1
  2801   2803      1
  2803   2804      1
  2803   2805      1
  2805   2806      1
  2805   2807      1
  2805   2823      1
  2807   2808      1
  2807   2809      1
  2807   2810      1
  2810   2811      1
  2810   2812      1
  2810   2813      1
  2813   2814      1
  2813   2815      1
  2813   2816      1
  2816   2817      1
  2816   2818      1
  2816   2819      1
  2819   2820      1
  2819   2821      1
  2819   2822      1
  2823   2824      1
  2823   2825      1
  2825   2826      1
  2825   2827      1
  2827   2828      1
  2827   2829      1
  2827   2837      1
  2829   2830      1
  2829   2831      1
  2829   2832      1
  2832   2833      1
  2832   2834      1
  2834   2835      1
  2834   2836      1
  2837   2838      1
  2837   2839      1
  2839   2840      1
  2839   2841      1
  2841   2842      1
  2841   2843      1
  2841   2849      1
  2843   2844      1
  2843   2845      1
  2843   2846      1
  2846   2847      1
  2846   2848      1
  2849   2850      1
  2849   2851      1
  2851   2852      1
  2851   2853      1
  2853   2854      1
  2853   2855      1
  2853   2860      1
  2855   2856      1
  2855   2857      1
  2855   2858      1
  2858   2859      1
  2860   2861      1
  2860   2862      1
  2862   2863      1
  2862   2864      1
  2864   2865      1
  2864   2866      1
  2864   2874      1
  2866   2867      1
  2866   2868      1
  2866   2869      1
  2869   2870      1
  2869   2871      1
  2871   2872      1
  2871   2873      1
  2874   2875      1
  2874   2876      1
  2876   2877      1
  2876   2878      1
  2878   2879      1
  2878   2880      1
  2878   2895      1
  2880   2881      1
  2880   2882      1
  2880   2883      1
  2883   2884      1
  2883   2893      1
  2884   2885      1
  2884   2886      1
  2886   2887      1
  2886   2888      1
  2888   2889      1
  2888   2891      1
  2889   2890      1
  2891   2892      1
  2891   2893      1
  2893   2894      1
  2895   2896      1
  2895   2897      1
  2897   2898      1
  2897   2899      1
  2899   2900      1
  2899   2901      1
  2899   2911      1
  2901   2902      1
  2901   2903      1
  2901   2907      1
  2903   2904      1
  2903   2905      1
  2903   2906      1
  2907   2908      1
  2907   2909      1
  2907   2910      1
  2911   2912      1
  2911   2913      1
  2913   2914      1
  2913   2915      1
  2915   2916      1
  2915   2917      1
  2915   2927      1
  2917   2918      1
  2917   2919      1
  2917   2923      1
  2919   2920      1
  2919   2921      1
  2919   2922      1
  2923   2924      1
  2923   2925      1
  2923   2926      1
  2927   2928      1
  2927   2929      1
  2929   2930      1
  2929   2931      1
  2931   2932      1
  2931   2933      1
  2931   2949      1
  2933   2934      1
  2933   2935      1
  2933   2936      1
  2936   2937      1
  2936   2938      1
  2936   2939      1
  2939   2940      1
  2939   2941      1
  2939   2942      1
  2942   2943      1
  2942   2944      1
  2942   2945      1
  2945   2946      1
  2945   2947      1
  2945   2948      1
  2949   2950      1
  2949   2951      1
  2951   2952      1
  2951   2953      1
  2953   2954      1
  2953   2955      1
  2953   2956      1
  2956   2957      1
  2956   2958      1
  2958   2959      1
  2958   2960      1
  2960   2961      1
  2960   2962      1
  2960   2970      1
  2962   2963      1
  2962   2964      1
  2962   2965      1
  2965   2966      1
  2965   2967      1
  2967   2968      1
  2967   2969      1
  2970   2971      1
  2970   2972      1
  2972   2973      1
  2972   2974      1
  2974   2975      1
  2974   2976      1
  2974   2980      1
  2976   2977      1
  2976   2978      1
  2976   2979      1
  2980   2981      1
  2980   2982      1
  2982   2983      1
  2982   2984      1
  2984   2985      1
  2984   2986      1
  2984   3004      1
  2986   2987      1
  2986   2988      1
  2986   2989      1
  2989   2990      1
  2989   2991      1
  2989   2992      1
  2992   2993      1
  2992   2994      1
  2992   2995      1
  2995   2996      1
  2995   2997      1
  2997   2998      1
  2997   3001      1
  2998   2999      1
  2998   3000      1
  3001   3002      1
  3001   3003      1
  3004   3005      1
  3004   3006      1
  3006   3007      1
  3006   3008      1
  3008   3009      1
  3008   3010      1
  3008   3023      1
  3010   3011      1
  3010   3012      1
  3010   3013      1
  3013   3014      1
  3013   3015      1
  3013   3019      1
  3015   3016      1
  3015   3017      1
  3015   3018      1
  3019   3020      1
  3019   3021      1
  3019   3022      1
  3023   3024      1
  3023   3025      1
  3025   3026      1
  3025   3035      1
  3026   3027      1
  3026   3028      1
  3026   3029      1
  3029   3030      1
  3029   3031      1
  3029   3032      1
  3032   3033      1
  3032   3034      1
  3032   3035      1
  3035   3036      1
  3035   3037      1
  3037   3038      1
  3037   3039      1
  3039   3040      1
  3039   3041      1
  3041   3042      1
  3041   3043      1
  3041   3053      1
  3043   3044      1
  3043   3045      1
  3043   3049      1
  3045   3046      1
  3045   3047      1
  3045   3048      1
  3049   3050      1
  3049   3051      1
  3049   3052      1
  3053   3054      1
  3053   3055      1
  3055   3056      1
  3055   3057      1
  3057   3058      1
  3057   3059      1
  3057   3075      1
  3059   3060      1
  3059   3061      1
  3059   3062      1
  3062   3063      1
  3062   3064      1
  3062   3065      1
  3065   3066      1
  3065   3067      1
  3065   3068      1
  3068   3069      1
  3068   3070      1
  3068   3071      1
  3071   3072      1
  3071   3073      1
  3071   3074      1
  3075   3076      1
  3075   3077      1
  3077   3078      1
  3077   3079      1
  3079   3080      1
  3079   3081      1
  3079   3099      1
  3081   3082      1
  3081   3083      1
  3081   3084      1
  3084   3085      1
  3084   3098      1
  3085   3086      1
  3085   3087      1
  3087   3088      1
  3087   3089      1
  3089   3090      1
  3089   3098      1
  3090   3091      1
  3090   3092      1
  3092   3093      1
  3092   3094      1
  3094   3095      1
  3094   3096      1
  3096   3097      1
  3096   3098      1
  3099   3100      1
  3099   3101      1
  3101   3102      1
  3101   3103      1
  3103   3104      1
  3103   3105      1
  3103   3116      1
  3105   3106      1
  3105   3107      1
  3105   3108      1
  3108   3109      1
  3108   3110      1
  3108   3111      1
  3111   3112      1
  3112   3113      1
  3112   3114      1
  3112   3115      1
  3116   3117      1
  3116   3118      1
  3118   3119      1
  3118   3120      1
  3120   3121      1
  3120   3122      1
  3120   3126      1
  3122   3123      1
  3122   3124      1
  3122   3125      1
  3126   3127      1
  3126   3128      1
  3128   3129      1
  3128   3138      1
  3129   3130      1
  3129   3131      1
  3129   3132      1
  3132   3133      1
  3132   3134      1
  3132   3135      1
  3135   3136      1
  3135   3137      1
  3135   3138      1
  3138   3139      1
  3138   3140      1
  3140   3141      1
  3140   3142      1
  3142   3143      1
  3142   3144      1
  3144   3145      1
  3144   3146      1
  3144   3155      1
  3146   3147      1
  3146   3148      1
  3146   3149      1
  3149   3150      1
  3149   3151      1
  3149   3152      1
  3152   3153      1
  3152   3154      1
  3155   3156      1
  3155   3157      1
  3157   3158      1
  3157   3159      1
  3159   3160      1
  3159   3161      1
  3159   3166      1
  3161   3162      1
  3161   3163      1
  3161   3164      1
  3164   3165      1
  3166   3167      1
  3166   3168      1
  3168   3169      1
  3168   3170      1
  3170   3171      1
  3170   3172      1
  3170   3185      1
  3172   3173      1
  3172   3174      1
  3172   3178      1
  3174   3175      1
  3174   3176      1
  3174   3177      1
  3178   3179      1
  3178   3180      1
  3178   3181      1
  3181   3182      1
  3181   3183      1
  3181   3184      1
  3185   3186      1
  3185   3187      1
  3187   3188      1
  3187   3189      1
  3189   3190      1
  3189   3191      1
  3189   3205      1
  3191   3192      1
  3191   3193      1
  3191   3194      1
  3194   3195      1
  3194   3203      1
  3195   3196      1
  3195   3197      1
  3197   3198      1
  3197   3199      1
  3199   3200      1
  3199   3201      1
  3201   3202      1
  3201   3203      1
  3203   3204      1
  3205   3206      1
  3205   3207      1
  3207   3208      1
  3207   3209      1
  3209   3210      1
  3209   3211      1
  3209   3219      1
  3211   3212      1
  3211   3213      1
  3211   3214      1
  3214   3215      1
  3214   3216      1
  3216   3217      1
  3216   3218      1
  3219   3220      1
  3219   3221      1
  3221   3222      1
  3221   3223      1
  3223   3224      1
  3223   3225      1
  3223   3230      1
  3225   3226      1
  3225   3227      1
  3225   3228      1
  3228   3229      1
  3230   3231      1
  3230   3232      1
  3232   3233      1
  3232   3234      1
  3234   3235      1
  3234   3236      1
  3234   3246      1
  3236   3237      1
  3236   3238      1
  3236   3242      1
  3238   3239      1
  3238   3240      1
  3238   3241      1
  3242   3243      1
  3242   3244      1
  3242   3245      1
  3246   3247      1
  3246   3248      1
  3248   3249      1
  3248   3250      1
  3250   3251      1
  3250   3252      1
  3250   3267      1
  3252   3253      1
  3252   3254      1
  3252   3255      1
  3255   3256      1
  3255   3265      1
  3256   3257      1
  3256   3258      1
  3258   3259      1
  3258   3260      1
  3260   3261      1
  3260   3263      1
  3261   3262      1
  3263   3264      1
  3263   3265      1
  3265   3266      1
  3267   3268      1
  3267   3269      1
  3269   3270      1
  3269   3271      1
  3271   3272      1
  3271   3273      1
  3271   3281      1
  3273   3274      1
  3273   3275      1
  3273   3279      1
  3275   3276      1
  3275   3277      1
  3275   3278      1
  3279   3280      1
  3281   3282      1
  3281   3283      1
  3283   3284      1
  3283   3285      1
  3285   3286      1
  3285   3287      1
  3285   3301      1
  3287   3288      1
  3287   3289      1
  3287   3290      1
  3290   3291      1
  3290   3299      1
  3291   3292      1
  3291   3293      1
  3293   3294      1
  3293   3295      1
  3295   3296      1
  3295   3297      1
  3297   3298      1
  3297   3299      1
  3299   3300      1
  3301   3302      1
  3301   3303      1
  3303   3304      1
  3303   3305      1
  3305   3306      1
  3305   3307      1
  3305   3316      1
  3307   3308      1
  3307   3309      1
  3307   3310      1
  3310   3311      1
  3310   3312      1
  3310   3313      1
  3313   3314      1
  3313   3315      1
  3316   3317      1
  3316   3318      1
  3318   3319      1
  3318   3320      1
  3320   3321      1
  3320   3322      1
  3320   3327      1
  3322   3323      1
  3322   3324      1
  3322   3325      1
  3325   3326      1
  3327   3328      1
  3327   3329      1
  3329   3330      1
  3329   3331      1
  3331   3332      1
  3331   3333      1
  3331   3339      1
  3333   3334      1
  3333   3335      1
  3333   3336      1
  3336   3337      1
  3336   3338      1
  3339   3340      1
  3339   3341      1
  3341   3342      1
  3341   3343      1
  3343   3344      1
  3343   3345      1
  3343   3355      1
  3345   3346      1
  3345   3347      1
  3345   3351      1
  3347   3348      1
  3347   3349      1
  3347   3350      1
  3351   3352      1
  3351   3353      1
  3351   3354      1
  3355   3356      1
  3355   3357      1
  3357   3358      1
  3357   3359      1
  3359   3360      1
  3359   3361      1
  3359   3379      1
  3361   3362      1
  3361   3363      1
  3361   3364      1
  3364   3365      1
  3364   3378      1
  3365   3366      1
  3365   3367      1
  3367   3368      1
  3367   3369      1
  3369   3370      1
  3369   3378      1
  3370   3371      1
  3370   3372      1
  3372   3373      1
  3372   3374      1
  3374   3375      1
  3374   3376      1
  3376   3377      1
  3376   3378      1
  3379   3380      1
  3379   3381      1
  3381   3382      1
  3381   3383      1
  3383   3384      1
  3383   3385      1
  3383   3390      1
  3385   3386      1
  3385   3387      1
  3385   3388      1
  3388   3389      1
  3390   3391      1
  3390   3392      1
  3392   3393      1
  3392   3394      1
  3394   3395      1
  3394   3396      1
  3394   3411      1
  3396   3397      1
  3396   3398      1
  3396   3399      1
  3399   3400      1
  3399   3409      1
  3400   3401      1
  3400   3402      1
  3402   3403      1
  3402   3404      1
  3404   3405      1
  3404   3407      1
  3405   3406      1
  3407   3408      1
  3407   3409      1
  3409   3410      1
  3411   3412      1
  3411   3413      1
  3413   3414      1
  3413   3415      1
  3415   3416      1
  3415   3417      1
  3415   3418      1
  3418   3419      1
  3418   3420      1
  3420   3421      1
  3420   3422      1
  3422   3423      1
  3422   3424      1
  3422   3437      1
  3424   3425      1
  3424   3426      1
  3424   3430      1
  3426   3427      1
  3426   3428      1
  3426   3429      1
  3430   3431      1
  3430   3432      1
  3430   3433      1
  3433   3434      1
  3433   3435      1
  3433   3436      1
  3437   3438      1
  3437   3439      1
  3439   3440      1
  3439   3441      1
  3441   3442      1
  3441   3443      1
  3441   3457      1
  3443   3444      1
  3443   3445      1
  3443   3446      1
  3446   3447      1
  3446   3455      1
  3447   3448      1
  3447   3449      1
  3449   3450      1
  3449   3451      1
  3451   3452      1
  3451   3453      1
  3453   3454      1
  3453   3455      1
  3455   3456      1
  3457   3458      1
  3457   3459      1
  3459   3460      1
  3459   3461      1
  3461   3462      1
  3461   3463      1
  3461   3476      1
  3463   3464      1
  3463   3465      1
  3463   3466      1
  3466   3467      1
  3466   3468      1
  3466   3472      1
  3468   3469      1
  3468   3470      1
  3468   3471      1
  3472   3473      1
  3472   3474      1
  3472   3475      1
  3476   3477      1
  3476   3478      1
  3478   3479      1
  3478   3480      1
  3480   3481      1
  3480   3482      1
  3480   3500      1
  3482   3483      1
  3482   3484      1
  3482   3485      1
  3485   3486      1
  3485   3499      1
  3486   3487      1
  3486   3488      1
  3488   3489      1
  3488   3490      1
  3490   3491      1
  3490   3499      1
  3491   3492      1
  3491   3493      1
  3493   3494      1
  3493   3495      1
  3495   3496      1
  3495   3497      1
  3497   3498      1
  3497   3499      1
  3500   3501      1
  3500   3502      1
  3502   3503      1
  3502   3504      1
  3504   3505      1
  3504   3506      1
  3504   3515      1
  3506   3507      1
  3506   3508      1
  3506   3509      1
  3509   3510      1
  3509   3511      1
  3509   3512      1
  3512   3513      1
  3512   3514      1
  3515   3516      1
  3515   3517      1
  3517   3518      1
  3517   3519      1
  3519   3520      1
  3519   3521      1
  3519   3534      1
  3521   3522      1
  3521   3523      1
  3521   3524      1
  3524   3525      1
  3524   3526      1
  3524   3530      1
  3526   3527      1
  3526   3528      1
  3526   3529      1
  3530   3531      1
  3530   3532      1
  3530   3533      1
  3534   3535      1
  3534   3536      1
  3536   3537      1
  3536   3538      1
  3538   3539      1
  3538   3540      1
  3538   3554      1
  3540   3541      1
  3540   3542      1
  3540   3543      1
  3543   3544      1
  3543   3552      1
  3544   3545      1
  3544   3546      1
  3546   3547      1
  3546   3548      1
  3548   3549      1
  3548   3550      1
  3550   3551      1
  3550   3552      1
  3552   3553      1
  3554   3555      1
  3554   3556      1
  3556   3557      1
  3556   3558      1
  3558   3559      1
  3558   3560      1
  3558   3565      1
  3560   3561      1
  3560   3562      1
  3560   3563      1
  3563   3564      1
  3565   3566      1
  3565   3567      1
  3567   3568      1
  3567   3569      1
  3569   3570      1
  3569   3571      1
  3569   3584      1
  3571   3572      1
  3571   3573      1
  3571   3574      1
  3574   3575      1
  3574   3576      1
  3574   3580      1
  3576   3577      1
  3576   3578      1
  3576   3579      1
  3580   3581      1
  3580   3582      1
  3580   3583      1
  3584   3585      1
  3584   3586      1
  3586   3587      1
  3586   3588      1
  3588   3589      1
  3588   3590      1
  3588   3591      1
  3591   3592      1
  3591   3593      1
  3593   3594      1
  3593   3595      1
  3595   3596      1
  3595   3597      1
  3595   3602      1
  3597   3598      1
  3597   3599      1
  3597   3600      1
  3600   3601      1
  3602   3603      1
  3602   3604      1
  3604   3605      1
  3604   3606      1
  3606   3607      1
  3606   3608      1
  3606   3613      1
  3608   3609      1
  3608   3610      1
  3608   3611      1
  3611   3612      1
  3613   3614      1
  3613   3615      1
  3615   3616      1
  3615   3625      1
  3616   3617      1
  3616   3618      1
  3616   3619      1
  3619   3620      1
  3619   3621      1
  3619   3622      1
  3622   3623      1
  3622   3624      1
  3622   3625      1
  3625   3626      1
  3625   3627      1
  3627   3628      1
  3627   3629      1
  3629   3630      1
  3629   3631      1
  3631   3632      1
  3631   3633      1
  3631   3648      1
  3633   3634      1
  3633   3635      1
  3633   3636      1
  3636   3637      1
  3636   3646      1
  3637   3638      1
  3637   3639      1
  3639   3640      1
  3639   3641      1
  3641   3642      1
  3641   3644      1
  3642   3643      1
  3644   3645      1
  3644   3646      1
  3646   3647      1
  3648   3649      1
  3648   3650      1
  3650   3651      1
  3650   3660      1
  3651   3652      1
  3651   3653      1
  3651   3654      1
  3654   3655      1
  3654   3656      1
  3654   3657      1
  3657   3658      1
  3657   3659      1
  3657   3660      1
  3660   3661      1
  3660   3662      1
  3662   3663      1
  3662   3664      1
  3664   3665      1
  3664   3666      1
  3666   3667      1
  3666   3668      1
  3666   3669      1
  3669   3670      1
  3669   3671      1
  3671   3672      1
  3671   3673      1
  3673   3674      1
  3673   3675      1
  3673   3686      1
  3675   3676      1
  3675   3677      1
  3675   3678      1
  3678   3679      1
  3678   3680      1
  3678   3681      1
  3681   3682      1
  3682   3683      1
  3682   3684      1
  3682   3685      1
  3686   3687      1
  3686   3688      1
  3688   3689      1
  3688   3698      1
  3689   3690      1
  3689   3691      1
  3689   3692      1
  3692   3693      1
  3692   3694      1
  3692   3695      1
  3695   3696      1
  3695   3697      1
  3695   3698      1
  3698   3699      1
  3698   3700      1
  3700   3701      1
  3700   3702      1
  3702   3703      1
  3702   3704      1
  3704   3705      1
  3704   3706      1
  3704   3716      1
  3706   3707      1
  3706   3708      1
  3706   3712      1
  3708   3709      1
  3708   3710      1
  3708   3711      1
  3712   3713      1
  3712   3714      1
  3712   3715      1
  3716   3717      1
  3716   3718      1
  3718   3719      1
  3718   3720      1
  3720   3721      1
  3720   3722      1
  3720   3728      1
  3722   3723      1
  3722   3724      1
  3722   3725      1
  3725   3726      1
  3725   3727      1
  3728   3729      1
  3728   3730      1
  3730   3731      1
  3730   3732      1
  3732   3733      1
  3732   3734      1
  3732   3739      1
  3734   3735      1
  3734   3736      1
  3734   3737      1
  3737   3738      1
  3739   3740      1
  3739   3741      1
  3741   3742      1
  3741   3743      1
  3743   3744      1
  3743   3745      1
  3743   3761      1
  3745   3746      1
  3745   3747      1
  3745   3748      1
  3748   3749      1
  3748   3750      1
  3748   3751      1
  3751   3752      1
  3751   3753      1
  3751   3754      1
  3754   3755      1
  3754   3756      1
  3754   3757      1
  3757   3758      1
  3757   3759      1
  3757   3760      1
  3761   3762      1
  3761   3763      1
  3763   3764      1
  3763   3765      1
  3765   3766      1
  3765   3767      1
  3765   3781      1
  3767   3768      1
  3767   3769      1
  3767   3770      1
  3770   3771      1
  3770   3779      1
  3771   3772      1
  3771   3773      1
  3773   3774      1
  3773   3775      1
  3775   3776      1
  3775   3777      1
  3777   3778      1
  3777   3779      1
  3779   3780      1
  3781   3782      1
  3781   3783      1
  3783   3784      1
  3783   3785      1
  3785   3786      1
  3785   3787      1
  3785   3802      1
  3787   3788      1
  3787   3789      1
  3787   3790      1
  3790   3791      1
  3790   3800      1
  3791   3792      1
  3791   3793      1
  3793   3794      1
  3793   3795      1
  3795   3796      1
  3795   3798      1
  3796   3797      1
  3798   3799      1
  3798   3800      1
  3800   3801      1
  3802   3803      1
  3802   3804      1
  3804   3805      1
  3804   3806      1
  3806   3807      1
  3806   3808      1
  3806   3824      1
  3808   3809      1
  3808   3810      1
  3808   3811      1
  3811   3812      1
  3811   3813      1
  3811   3814      1
  3814   3815      1
  3814   3816      1
  3814   3817      1
  3817   3818      1
  3817   3819      1
  3817   3820      1
  3820   3821      1
  3820   3822      1
[truncated: 1,008,391 more chars]
