# Supplementary material for: Assessing the Activation of Tyrosine Kinase KIT through Free Energy Calculations
Source: J Chem Theory Comput. 2022 Sep 27;18(10):6251–8. doi: 10.1021/acs.jctc.2c00526 (PMC9558371; doi:10.1021/acs.jctc.2c00526)
Supplement: Supplementary file 2 — ct2c00526_si_002.zip [file ct2c00526_si_002.zip › inputfiles/Active_1pkg/topol_wt.top]

;
;	File 'topol_wt.top' was generated
;	By user: angelicasandoval (44312)
;	On host: dev3
;	At date: Mon Feb  8 11:59:23 2021
;
;	This is a standalone topology file
;
;	Created by:
;	                    :-) GROMACS - gmx pdb2gmx, 2020.1 (-:
;	
;	Executable:   /gromacs/bin.AVX2_256/bin/gmx
;	Data prefix:  /gromacs/bin.AVX2_256
;	Working dir:  /wynton/home/jacobson/angelicasandoval/kinases/kit/set_1pkg
;	Command line:
;	  gmx pdb2gmx -f /wynton/home/jacobson/angelicasandoval/kinases/kit/set_1pkg/kit_1pkg_wt.pdb -ff amber14sbmut -p topol_wt.top -i /wynton/home/jacobson/angelicasandoval/kinases/kit/set_1pkg/wt/posre.itp -o /wynton/home/jacobson/angelicasandoval/kinases/kit/set_1pkg/wt/conf.gro -water tip3p
;	Force field was read from current directory or a relative path - path added.
;

; Include forcefield parameters
#include "./amber14sbmut.ff/forcefield.itp"

[ moleculetype ]
; Name            nrexcl
Protein_chain_A     3

[ atoms ]
;   nr       type  resnr residue  atom   cgnr     charge       mass  typeB    chargeB      massB
; residue 571 ILE rtp NILE q +1.0
     1         N3    571    ILE      N      1     0.0311      14.01
     2          H    571    ILE     H1      2     0.2329      1.008
     3          H    571    ILE     H2      3     0.2329      1.008
     4          H    571    ILE     H3      4     0.2329      1.008
     5         CX    571    ILE     CA      5     0.0257      12.01
     6         HP    571    ILE     HA      6     0.1031      1.008
     7         3C    571    ILE     CB      7     0.1885      12.01
     8         HC    571    ILE     HB      8     0.0213      1.008
     9         CT    571    ILE    CG2      9     -0.372      12.01
    10         HC    571    ILE   HG21     10     0.0947      1.008
    11         HC    571    ILE   HG22     11     0.0947      1.008
    12         HC    571    ILE   HG23     12     0.0947      1.008
    13         2C    571    ILE    CG1     13    -0.0387      12.01
    14         HC    571    ILE   HG11     14     0.0201      1.008
    15         HC    571    ILE   HG12     15     0.0201      1.008
    16         CT    571    ILE     CD     16    -0.0908      12.01
    17         HC    571    ILE    HD1     17     0.0226      1.008
    18         HC    571    ILE    HD2     18     0.0226      1.008
    19         HC    571    ILE    HD3     19     0.0226      1.008
    20          C    571    ILE      C     20     0.6123      12.01
    21          O    571    ILE      O     21    -0.5713         16   ; qtot 1
; residue 572 ASP rtp ASP  q -1.0
    22          N    572    ASP      N     22    -0.5163      14.01
    23          H    572    ASP      H     23     0.2936      1.008
    24         CX    572    ASP     CA     24     0.0381      12.01
    25         H1    572    ASP     HA     25      0.088      1.008
    26         2C    572    ASP     CB     26    -0.0303      12.01
    27         HC    572    ASP    HB1     27    -0.0122      1.008
    28         HC    572    ASP    HB2     28    -0.0122      1.008
    29         CO    572    ASP     CG     29     0.7994      12.01
    30         O2    572    ASP    OD1     30    -0.8014         16
    31         O2    572    ASP    OD2     31    -0.8014         16
    32          C    572    ASP      C     32     0.5366      12.01
    33          O    572    ASP      O     33    -0.5819         16   ; qtot 0
; residue 573 PRO rtp PRO  q  0.0
    34          N    573    PRO      N     34    -0.2548      14.01
    35         CT    573    PRO     CD     35     0.0192      12.01
    36         H1    573    PRO    HD1     36     0.0391      1.008
    37         H1    573    PRO    HD2     37     0.0391      1.008
    38         CT    573    PRO     CG     38     0.0189      12.01
    39         HC    573    PRO    HG1     39     0.0213      1.008
    40         HC    573    PRO    HG2     40     0.0213      1.008
    41         CT    573    PRO     CB     41     -0.007      12.01
    42         HC    573    PRO    HB1     42     0.0253      1.008
    43         HC    573    PRO    HB2     43     0.0253      1.008
    44         CX    573    PRO     CA     44    -0.0266      12.01
    45         H1    573    PRO     HA     45     0.0641      1.008
    46          C    573    PRO      C     46     0.5896      12.01
    47          O    573    PRO      O     47    -0.5748         16   ; qtot 0
; residue 574 THR rtp THR  q  0.0
    48          N    574    THR      N     48    -0.4157      14.01
    49          H    574    THR      H     49     0.2719      1.008
    50         CX    574    THR     CA     50    -0.0389      12.01
    51         H1    574    THR     HA     51     0.1007      1.008
    52         3C    574    THR     CB     52     0.3654      12.01
    53         H1    574    THR     HB     53     0.0043      1.008
    54         CT    574    THR    CG2     54    -0.2438      12.01
    55         HC    574    THR   HG21     55     0.0642      1.008
    56         HC    574    THR   HG22     56     0.0642      1.008
    57         HC    574    THR   HG23     57     0.0642      1.008
    58         OH    574    THR    OG1     58    -0.6761         16
    59         HO    574    THR    HG1     59     0.4102      1.008
    60          C    574    THR      C     60     0.5973      12.01
    61          O    574    THR      O     61    -0.5679         16   ; qtot 0
; residue 575 GLN rtp GLN  q  0.0
    62          N    575    GLN      N     62    -0.4157      14.01
    63          H    575    GLN      H     63     0.2719      1.008
    64         CX    575    GLN     CA     64    -0.0031      12.01
    65         H1    575    GLN     HA     65      0.085      1.008
    66         2C    575    GLN     CB     66    -0.0036      12.01
    67         HC    575    GLN    HB1     67     0.0171      1.008
    68         HC    575    GLN    HB2     68     0.0171      1.008
    69         2C    575    GLN     CG     69    -0.0645      12.01
    70         HC    575    GLN    HG1     70     0.0352      1.008
    71         HC    575    GLN    HG2     71     0.0352      1.008
    72          C    575    GLN     CD     72     0.6951      12.01
    73          O    575    GLN    OE1     73    -0.6086         16
    74          N    575    GLN    NE2     74    -0.9407      14.01
    75          H    575    GLN   HE21     75     0.4251      1.008
    76          H    575    GLN   HE22     76     0.4251      1.008
    77          C    575    GLN      C     77     0.5973      12.01
    78          O    575    GLN      O     78    -0.5679         16   ; qtot 0
; residue 576 LEU rtp LEU  q  0.0
    79          N    576    LEU      N     79    -0.4157      14.01
    80          H    576    LEU      H     80     0.2719      1.008
    81         CX    576    LEU     CA     81    -0.0518      12.01
    82         H1    576    LEU     HA     82     0.0922      1.008
    83         2C    576    LEU     CB     83    -0.1102      12.01
    84         HC    576    LEU    HB1     84     0.0457      1.008
    85         HC    576    LEU    HB2     85     0.0457      1.008
    86         3C    576    LEU     CG     86     0.3531      12.01
    87         HC    576    LEU     HG     87    -0.0361      1.008
    88         CT    576    LEU    CD1     88    -0.4121      12.01
    89         HC    576    LEU   HD11     89        0.1      1.008
    90         HC    576    LEU   HD12     90        0.1      1.008
    91         HC    576    LEU   HD13     91        0.1      1.008
    92         CT    576    LEU    CD2     92    -0.4121      12.01
    93         HC    576    LEU   HD21     93        0.1      1.008
    94         HC    576    LEU   HD22     94        0.1      1.008
    95         HC    576    LEU   HD23     95        0.1      1.008
    96          C    576    LEU      C     96     0.5973      12.01
    97          O    576    LEU      O     97    -0.5679         16   ; qtot 0
; residue 577 PRO rtp PRO  q  0.0
    98          N    577    PRO      N     98    -0.2548      14.01
    99         CT    577    PRO     CD     99     0.0192      12.01
   100         H1    577    PRO    HD1    100     0.0391      1.008
   101         H1    577    PRO    HD2    101     0.0391      1.008
   102         CT    577    PRO     CG    102     0.0189      12.01
   103         HC    577    PRO    HG1    103     0.0213      1.008
   104         HC    577    PRO    HG2    104     0.0213      1.008
   105         CT    577    PRO     CB    105     -0.007      12.01
   106         HC    577    PRO    HB1    106     0.0253      1.008
   107         HC    577    PRO    HB2    107     0.0253      1.008
   108         CX    577    PRO     CA    108    -0.0266      12.01
   109         H1    577    PRO     HA    109     0.0641      1.008
   110          C    577    PRO      C    110     0.5896      12.01
   111          O    577    PRO      O    111    -0.5748         16   ; qtot 0
; residue 578 TYR rtp TYR  q  0.0
   112          N    578    TYR      N    112    -0.4157      14.01
   113          H    578    TYR      H    113     0.2719      1.008
   114         CX    578    TYR     CA    114    -0.0014      12.01
   115         H1    578    TYR     HA    115     0.0876      1.008
   116         CT    578    TYR     CB    116    -0.0152      12.01
   117         HC    578    TYR    HB1    117     0.0295      1.008
   118         HC    578    TYR    HB2    118     0.0295      1.008
   119         CA    578    TYR     CG    119    -0.0011      12.01
   120         CA    578    TYR    CD1    120    -0.1906      12.01
   121         HA    578    TYR    HD1    121     0.1699      1.008
   122         CA    578    TYR    CE1    122    -0.2341      12.01
   123         HA    578    TYR    HE1    123     0.1656      1.008
   124          C    578    TYR     CZ    124     0.3226      12.01
   125         OH    578    TYR     OH    125    -0.5579         16
   126         HO    578    TYR     HH    126     0.3992      1.008
   127         CA    578    TYR    CE2    127    -0.2341      12.01
   128         HA    578    TYR    HE2    128     0.1656      1.008
   129         CA    578    TYR    CD2    129    -0.1906      12.01
   130         HA    578    TYR    HD2    130     0.1699      1.008
   131          C    578    TYR      C    131     0.5973      12.01
   132          O    578    TYR      O    132    -0.5679         16   ; qtot 0
; residue 579 ASP rtp ASP  q -1.0
   133          N    579    ASP      N    133    -0.5163      14.01
   134          H    579    ASP      H    134     0.2936      1.008
   135         CX    579    ASP     CA    135     0.0381      12.01
   136         H1    579    ASP     HA    136      0.088      1.008
   137         2C    579    ASP     CB    137    -0.0303      12.01
   138         HC    579    ASP    HB1    138    -0.0122      1.008
   139         HC    579    ASP    HB2    139    -0.0122      1.008
   140         CO    579    ASP     CG    140     0.7994      12.01
   141         O2    579    ASP    OD1    141    -0.8014         16
   142         O2    579    ASP    OD2    142    -0.8014         16
   143          C    579    ASP      C    143     0.5366      12.01
   144          O    579    ASP      O    144    -0.5819         16   ; qtot -1
; residue 580 HIS rtp HIE  q  0.0
   145          N    580    HIS      N    145    -0.4157      14.01
   146          H    580    HIS      H    146     0.2719      1.008
   147         CX    580    HIS     CA    147    -0.0581      12.01
   148         H1    580    HIS     HA    148      0.136      1.008
   149         CT    580    HIS     CB    149    -0.0074      12.01
   150         HC    580    HIS    HB1    150     0.0367      1.008
   151         HC    580    HIS    HB2    151     0.0367      1.008
   152         CC    580    HIS     CG    152     0.1868      12.01
   153         NB    580    HIS    ND1    153    -0.5432      14.01
   154         CR    580    HIS    CE1    154     0.1635      12.01
   155         H5    580    HIS    HE1    155     0.1435      1.008
   156         NA    580    HIS    NE2    156    -0.2795      14.01
   157          H    580    HIS    HE2    157     0.3339      1.008
   158         CW    580    HIS    CD2    158    -0.2207      12.01
   159         H4    580    HIS    HD2    159     0.1862      1.008
   160          C    580    HIS      C    160     0.5973      12.01
   161          O    580    HIS      O    161    -0.5679         16   ; qtot -1
; residue 581 LYS rtp LYS  q +1.0
   162          N    581    LYS      N    162    -0.3479      14.01
   163          H    581    LYS      H    163     0.2747      1.008
   164         CX    581    LYS     CA    164      -0.24      12.01
   165         H1    581    LYS     HA    165     0.1426      1.008
   166         C8    581    LYS     CB    166    -0.0094      12.01
   167         HC    581    LYS    HB1    167     0.0362      1.008
   168         HC    581    LYS    HB2    168     0.0362      1.008
   169         C8    581    LYS     CG    169     0.0187      12.01
   170         HC    581    LYS    HG1    170     0.0103      1.008
   171         HC    581    LYS    HG2    171     0.0103      1.008
   172         C8    581    LYS     CD    172    -0.0479      12.01
   173         HC    581    LYS    HD1    173     0.0621      1.008
   174         HC    581    LYS    HD2    174     0.0621      1.008
   175         C8    581    LYS     CE    175    -0.0143      12.01
   176         HP    581    LYS    HE1    176     0.1135      1.008
   177         HP    581    LYS    HE2    177     0.1135      1.008
   178         N3    581    LYS     NZ    178    -0.3854      14.01
   179          H    581    LYS    HZ1    179       0.34      1.008
   180          H    581    LYS    HZ2    180       0.34      1.008
   181          H    581    LYS    HZ3    181       0.34      1.008
   182          C    581    LYS      C    182     0.7341      12.01
   183          O    581    LYS      O    183    -0.5894         16   ; qtot 0
; residue 582 TRP rtp TRP  q  0.0
   184          N    582    TRP      N    184    -0.4157      14.01
   185          H    582    TRP      H    185     0.2719      1.008
   186         CX    582    TRP     CA    186    -0.0275      12.01
   187         H1    582    TRP     HA    187     0.1123      1.008
   188         CT    582    TRP     CB    188     -0.005      12.01
   189         HC    582    TRP    HB1    189     0.0339      1.008
   190         HC    582    TRP    HB2    190     0.0339      1.008
   191         C*    582    TRP     CG    191    -0.1415      12.01
   192         CW    582    TRP    CD1    192    -0.1638      12.01
   193         H4    582    TRP    HD1    193     0.2062      1.008
   194         NA    582    TRP    NE1    194    -0.3418      14.01
   195          H    582    TRP    HE1    195     0.3412      1.008
   196         CN    582    TRP    CE2    196      0.138      12.01
   197         CA    582    TRP    CZ2    197    -0.2601      12.01
   198         HA    582    TRP    HZ2    198     0.1572      1.008
   199         CA    582    TRP    CH2    199    -0.1134      12.01
   200         HA    582    TRP    HH2    200     0.1417      1.008
   201         CA    582    TRP    CZ3    201    -0.1972      12.01
   202         HA    582    TRP    HZ3    202     0.1447      1.008
   203         CA    582    TRP    CE3    203    -0.2387      12.01
   204         HA    582    TRP    HE3    204       0.17      1.008
   205         CB    582    TRP    CD2    205     0.1243      12.01
   206          C    582    TRP      C    206     0.5973      12.01
   207          O    582    TRP      O    207    -0.5679         16   ; qtot 0
; residue 583 GLU rtp GLU  q -1.0
   208          N    583    GLU      N    208    -0.5163      14.01
   209          H    583    GLU      H    209     0.2936      1.008
   210         CX    583    GLU     CA    210     0.0397      12.01
   211         H1    583    GLU     HA    211     0.1105      1.008
   212         2C    583    GLU     CB    212      0.056      12.01
   213         HC    583    GLU    HB1    213    -0.0173      1.008
   214         HC    583    GLU    HB2    214    -0.0173      1.008
   215         2C    583    GLU     CG    215     0.0136      12.01
   216         HC    583    GLU    HG1    216    -0.0425      1.008
   217         HC    583    GLU    HG2    217    -0.0425      1.008
   218         CO    583    GLU     CD    218     0.8054      12.01
   219         O2    583    GLU    OE1    219    -0.8188         16
   220         O2    583    GLU    OE2    220    -0.8188         16
   221          C    583    GLU      C    221     0.5366      12.01
   222          O    583    GLU      O    222    -0.5819         16   ; qtot -1
; residue 584 PHE rtp PHE  q  0.0
   223          N    584    PHE      N    223    -0.4157      14.01
   224          H    584    PHE      H    224     0.2719      1.008
   225         CX    584    PHE     CA    225    -0.0024      12.01
   226         H1    584    PHE     HA    226     0.0978      1.008
   227         CT    584    PHE     CB    227    -0.0343      12.01
   228         HC    584    PHE    HB1    228     0.0295      1.008
   229         HC    584    PHE    HB2    229     0.0295      1.008
   230         CA    584    PHE     CG    230     0.0118      12.01
   231         CA    584    PHE    CD1    231    -0.1256      12.01
   232         HA    584    PHE    HD1    232      0.133      1.008
   233         CA    584    PHE    CE1    233    -0.1704      12.01
   234         HA    584    PHE    HE1    234      0.143      1.008
   235         CA    584    PHE     CZ    235    -0.1072      12.01
   236         HA    584    PHE     HZ    236     0.1297      1.008
   237         CA    584    PHE    CE2    237    -0.1704      12.01
   238         HA    584    PHE    HE2    238      0.143      1.008
   239         CA    584    PHE    CD2    239    -0.1256      12.01
   240         HA    584    PHE    HD2    240      0.133      1.008
   241          C    584    PHE      C    241     0.5973      12.01
   242          O    584    PHE      O    242    -0.5679         16   ; qtot -1
; residue 585 PRO rtp PRO  q  0.0
   243          N    585    PRO      N    243    -0.2548      14.01
   244         CT    585    PRO     CD    244     0.0192      12.01
   245         H1    585    PRO    HD1    245     0.0391      1.008
   246         H1    585    PRO    HD2    246     0.0391      1.008
   247         CT    585    PRO     CG    247     0.0189      12.01
   248         HC    585    PRO    HG1    248     0.0213      1.008
   249         HC    585    PRO    HG2    249     0.0213      1.008
   250         CT    585    PRO     CB    250     -0.007      12.01
   251         HC    585    PRO    HB1    251     0.0253      1.008
   252         HC    585    PRO    HB2    252     0.0253      1.008
   253         CX    585    PRO     CA    253    -0.0266      12.01
   254         H1    585    PRO     HA    254     0.0641      1.008
   255          C    585    PRO      C    255     0.5896      12.01
   256          O    585    PRO      O    256    -0.5748         16   ; qtot -1
; residue 586 ARG rtp ARG  q +1.0
   257          N    586    ARG      N    257    -0.3479      14.01
   258          H    586    ARG      H    258     0.2747      1.008
   259         CX    586    ARG     CA    259    -0.2637      12.01
   260         H1    586    ARG     HA    260      0.156      1.008
   261         C8    586    ARG     CB    261    -0.0007      12.01
   262         HC    586    ARG    HB1    262     0.0327      1.008
   263         HC    586    ARG    HB2    263     0.0327      1.008
   264         C8    586    ARG     CG    264      0.039      12.01
   265         HC    586    ARG    HG1    265     0.0285      1.008
   266         HC    586    ARG    HG2    266     0.0285      1.008
   267         C8    586    ARG     CD    267     0.0486      12.01
   268         H1    586    ARG    HD1    268     0.0687      1.008
   269         H1    586    ARG    HD2    269     0.0687      1.008
   270         N2    586    ARG     NE    270    -0.5295      14.01
   271          H    586    ARG     HE    271     0.3456      1.008
   272         CA    586    ARG     CZ    272     0.8076      12.01
   273         N2    586    ARG    NH1    273    -0.8627      14.01
   274          H    586    ARG   HH11    274     0.4478      1.008
   275          H    586    ARG   HH12    275     0.4478      1.008
   276         N2    586    ARG    NH2    276    -0.8627      14.01
   277          H    586    ARG   HH21    277     0.4478      1.008
   278          H    586    ARG   HH22    278     0.4478      1.008
   279          C    586    ARG      C    279     0.7341      12.01
   280          O    586    ARG      O    280    -0.5894         16   ; qtot 0
; residue 587 ASN rtp ASN  q  0.0
   281          N    587    ASN      N    281    -0.4157      14.01
   282          H    587    ASN      H    282     0.2719      1.008
   283         CX    587    ASN     CA    283     0.0143      12.01
   284         H1    587    ASN     HA    284     0.1048      1.008
   285         2C    587    ASN     CB    285    -0.2041      12.01
   286         HC    587    ASN    HB1    286     0.0797      1.008
   287         HC    587    ASN    HB2    287     0.0797      1.008
   288          C    587    ASN     CG    288      0.713      12.01
   289          O    587    ASN    OD1    289    -0.5931         16
   290          N    587    ASN    ND2    290    -0.9191      14.01
   291          H    587    ASN   HD21    291     0.4196      1.008
   292          H    587    ASN   HD22    292     0.4196      1.008
   293          C    587    ASN      C    293     0.5973      12.01
   294          O    587    ASN      O    294    -0.5679         16   ; qtot 0
; residue 588 ARG rtp ARG  q +1.0
   295          N    588    ARG      N    295    -0.3479      14.01
   296          H    588    ARG      H    296     0.2747      1.008
   297         CX    588    ARG     CA    297    -0.2637      12.01
   298         H1    588    ARG     HA    298      0.156      1.008
   299         C8    588    ARG     CB    299    -0.0007      12.01
   300         HC    588    ARG    HB1    300     0.0327      1.008
   301         HC    588    ARG    HB2    301     0.0327      1.008
   302         C8    588    ARG     CG    302      0.039      12.01
   303         HC    588    ARG    HG1    303     0.0285      1.008
   304         HC    588    ARG    HG2    304     0.0285      1.008
   305         C8    588    ARG     CD    305     0.0486      12.01
   306         H1    588    ARG    HD1    306     0.0687      1.008
   307         H1    588    ARG    HD2    307     0.0687      1.008
   308         N2    588    ARG     NE    308    -0.5295      14.01
   309          H    588    ARG     HE    309     0.3456      1.008
   310         CA    588    ARG     CZ    310     0.8076      12.01
   311         N2    588    ARG    NH1    311    -0.8627      14.01
   312          H    588    ARG   HH11    312     0.4478      1.008
   313          H    588    ARG   HH12    313     0.4478      1.008
   314         N2    588    ARG    NH2    314    -0.8627      14.01
   315          H    588    ARG   HH21    315     0.4478      1.008
   316          H    588    ARG   HH22    316     0.4478      1.008
   317          C    588    ARG      C    317     0.7341      12.01
   318          O    588    ARG      O    318    -0.5894         16   ; qtot 1
; residue 589 LEU rtp LEU  q  0.0
   319          N    589    LEU      N    319    -0.4157      14.01
   320          H    589    LEU      H    320     0.2719      1.008
   321         CX    589    LEU     CA    321    -0.0518      12.01
   322         H1    589    LEU     HA    322     0.0922      1.008
   323         2C    589    LEU     CB    323    -0.1102      12.01
   324         HC    589    LEU    HB1    324     0.0457      1.008
   325         HC    589    LEU    HB2    325     0.0457      1.008
   326         3C    589    LEU     CG    326     0.3531      12.01
   327         HC    589    LEU     HG    327    -0.0361      1.008
   328         CT    589    LEU    CD1    328    -0.4121      12.01
   329         HC    589    LEU   HD11    329        0.1      1.008
   330         HC    589    LEU   HD12    330        0.1      1.008
   331         HC    589    LEU   HD13    331        0.1      1.008
   332         CT    589    LEU    CD2    332    -0.4121      12.01
   333         HC    589    LEU   HD21    333        0.1      1.008
   334         HC    589    LEU   HD22    334        0.1      1.008
   335         HC    589    LEU   HD23    335        0.1      1.008
   336          C    589    LEU      C    336     0.5973      12.01
   337          O    589    LEU      O    337    -0.5679         16   ; qtot 1
; residue 590 SER rtp SER  q  0.0
   338          N    590    SER      N    338    -0.4157      14.01
   339          H    590    SER      H    339     0.2719      1.008
   340         CX    590    SER     CA    340    -0.0249      12.01
   341         H1    590    SER     HA    341     0.0843      1.008
   342         2C    590    SER     CB    342     0.2117      12.01
   343         H1    590    SER    HB1    343     0.0352      1.008
   344         H1    590    SER    HB2    344     0.0352      1.008
   345         OH    590    SER     OG    345    -0.6546         16
   346         HO    590    SER     HG    346     0.4275      1.008
   347          C    590    SER      C    347     0.5973      12.01
   348          O    590    SER      O    348    -0.5679         16   ; qtot 1
; residue 591 PHE rtp PHE  q  0.0
   349          N    591    PHE      N    349    -0.4157      14.01
   350          H    591    PHE      H    350     0.2719      1.008
   351         CX    591    PHE     CA    351    -0.0024      12.01
   352         H1    591    PHE     HA    352     0.0978      1.008
   353         CT    591    PHE     CB    353    -0.0343      12.01
   354         HC    591    PHE    HB1    354     0.0295      1.008
   355         HC    591    PHE    HB2    355     0.0295      1.008
   356         CA    591    PHE     CG    356     0.0118      12.01
   357         CA    591    PHE    CD1    357    -0.1256      12.01
   358         HA    591    PHE    HD1    358      0.133      1.008
   359         CA    591    PHE    CE1    359    -0.1704      12.01
   360         HA    591    PHE    HE1    360      0.143      1.008
   361         CA    591    PHE     CZ    361    -0.1072      12.01
   362         HA    591    PHE     HZ    362     0.1297      1.008
   363         CA    591    PHE    CE2    363    -0.1704      12.01
   364         HA    591    PHE    HE2    364      0.143      1.008
   365         CA    591    PHE    CD2    365    -0.1256      12.01
   366         HA    591    PHE    HD2    366      0.133      1.008
   367          C    591    PHE      C    367     0.5973      12.01
   368          O    591    PHE      O    368    -0.5679         16   ; qtot 1
; residue 592 GLY rtp GLY  q  0.0
   369          N    592    GLY      N    369    -0.4157      14.01
   370          H    592    GLY      H    370     0.2719      1.008
   371         CX    592    GLY     CA    371    -0.0252      12.01
   372         H1    592    GLY    HA1    372     0.0698      1.008
   373         H1    592    GLY    HA2    373     0.0698      1.008
   374          C    592    GLY      C    374     0.5973      12.01
   375          O    592    GLY      O    375    -0.5679         16   ; qtot 1
; residue 593 LYS rtp LYS  q +1.0
   376          N    593    LYS      N    376    -0.3479      14.01
   377          H    593    LYS      H    377     0.2747      1.008
   378         CX    593    LYS     CA    378      -0.24      12.01
   379         H1    593    LYS     HA    379     0.1426      1.008
   380         C8    593    LYS     CB    380    -0.0094      12.01
   381         HC    593    LYS    HB1    381     0.0362      1.008
   382         HC    593    LYS    HB2    382     0.0362      1.008
   383         C8    593    LYS     CG    383     0.0187      12.01
   384         HC    593    LYS    HG1    384     0.0103      1.008
   385         HC    593    LYS    HG2    385     0.0103      1.008
   386         C8    593    LYS     CD    386    -0.0479      12.01
   387         HC    593    LYS    HD1    387     0.0621      1.008
   388         HC    593    LYS    HD2    388     0.0621      1.008
   389         C8    593    LYS     CE    389    -0.0143      12.01
   390         HP    593    LYS    HE1    390     0.1135      1.008
   391         HP    593    LYS    HE2    391     0.1135      1.008
   392         N3    593    LYS     NZ    392    -0.3854      14.01
   393          H    593    LYS    HZ1    393       0.34      1.008
   394          H    593    LYS    HZ2    394       0.34      1.008
   395          H    593    LYS    HZ3    395       0.34      1.008
   396          C    593    LYS      C    396     0.7341      12.01
   397          O    593    LYS      O    397    -0.5894         16   ; qtot 2
; residue 594 THR rtp THR  q  0.0
   398          N    594    THR      N    398    -0.4157      14.01
   399          H    594    THR      H    399     0.2719      1.008
   400         CX    594    THR     CA    400    -0.0389      12.01
   401         H1    594    THR     HA    401     0.1007      1.008
   402         3C    594    THR     CB    402     0.3654      12.01
   403         H1    594    THR     HB    403     0.0043      1.008
   404         CT    594    THR    CG2    404    -0.2438      12.01
   405         HC    594    THR   HG21    405     0.0642      1.008
   406         HC    594    THR   HG22    406     0.0642      1.008
   407         HC    594    THR   HG23    407     0.0642      1.008
   408         OH    594    THR    OG1    408    -0.6761         16
   409         HO    594    THR    HG1    409     0.4102      1.008
   410          C    594    THR      C    410     0.5973      12.01
   411          O    594    THR      O    411    -0.5679         16   ; qtot 2
; residue 595 LEU rtp LEU  q  0.0
   412          N    595    LEU      N    412    -0.4157      14.01
   413          H    595    LEU      H    413     0.2719      1.008
   414         CX    595    LEU     CA    414    -0.0518      12.01
   415         H1    595    LEU     HA    415     0.0922      1.008
   416         2C    595    LEU     CB    416    -0.1102      12.01
   417         HC    595    LEU    HB1    417     0.0457      1.008
   418         HC    595    LEU    HB2    418     0.0457      1.008
   419         3C    595    LEU     CG    419     0.3531      12.01
   420         HC    595    LEU     HG    420    -0.0361      1.008
   421         CT    595    LEU    CD1    421    -0.4121      12.01
   422         HC    595    LEU   HD11    422        0.1      1.008
   423         HC    595    LEU   HD12    423        0.1      1.008
   424         HC    595    LEU   HD13    424        0.1      1.008
   425         CT    595    LEU    CD2    425    -0.4121      12.01
   426         HC    595    LEU   HD21    426        0.1      1.008
   427         HC    595    LEU   HD22    427        0.1      1.008
   428         HC    595    LEU   HD23    428        0.1      1.008
   429          C    595    LEU      C    429     0.5973      12.01
   430          O    595    LEU      O    430    -0.5679         16   ; qtot 2
; residue 596 GLY rtp GLY  q  0.0
   431          N    596    GLY      N    431    -0.4157      14.01
   432          H    596    GLY      H    432     0.2719      1.008
   433         CX    596    GLY     CA    433    -0.0252      12.01
   434         H1    596    GLY    HA1    434     0.0698      1.008
   435         H1    596    GLY    HA2    435     0.0698      1.008
   436          C    596    GLY      C    436     0.5973      12.01
   437          O    596    GLY      O    437    -0.5679         16   ; qtot 2
; residue 597 ALA rtp ALA  q  0.0
   438          N    597    ALA      N    438    -0.4157      14.01
   439          H    597    ALA      H    439     0.2719      1.008
   440         CX    597    ALA     CA    440     0.0337      12.01
   441         H1    597    ALA     HA    441     0.0823      1.008
   442         CT    597    ALA     CB    442    -0.1825      12.01
   443         HC    597    ALA    HB1    443     0.0603      1.008
   444         HC    597    ALA    HB2    444     0.0603      1.008
   445         HC    597    ALA    HB3    445     0.0603      1.008
   446          C    597    ALA      C    446     0.5973      12.01
   447          O    597    ALA      O    447    -0.5679         16   ; qtot 2
; residue 598 GLY rtp GLY  q  0.0
   448          N    598    GLY      N    448    -0.4157      14.01
   449          H    598    GLY      H    449     0.2719      1.008
   450         CX    598    GLY     CA    450    -0.0252      12.01
   451         H1    598    GLY    HA1    451     0.0698      1.008
   452         H1    598    GLY    HA2    452     0.0698      1.008
   453          C    598    GLY      C    453     0.5973      12.01
   454          O    598    GLY      O    454    -0.5679         16   ; qtot 2
; residue 599 ALA rtp ALA  q  0.0
   455          N    599    ALA      N    455    -0.4157      14.01
   456          H    599    ALA      H    456     0.2719      1.008
   457         CX    599    ALA     CA    457     0.0337      12.01
   458         H1    599    ALA     HA    458     0.0823      1.008
   459         CT    599    ALA     CB    459    -0.1825      12.01
   460         HC    599    ALA    HB1    460     0.0603      1.008
   461         HC    599    ALA    HB2    461     0.0603      1.008
   462         HC    599    ALA    HB3    462     0.0603      1.008
   463          C    599    ALA      C    463     0.5973      12.01
   464          O    599    ALA      O    464    -0.5679         16   ; qtot 2
; residue 600 PHE rtp PHE  q  0.0
   465          N    600    PHE      N    465    -0.4157      14.01
   466          H    600    PHE      H    466     0.2719      1.008
   467         CX    600    PHE     CA    467    -0.0024      12.01
   468         H1    600    PHE     HA    468     0.0978      1.008
   469         CT    600    PHE     CB    469    -0.0343      12.01
   470         HC    600    PHE    HB1    470     0.0295      1.008
   471         HC    600    PHE    HB2    471     0.0295      1.008
   472         CA    600    PHE     CG    472     0.0118      12.01
   473         CA    600    PHE    CD1    473    -0.1256      12.01
   474         HA    600    PHE    HD1    474      0.133      1.008
   475         CA    600    PHE    CE1    475    -0.1704      12.01
   476         HA    600    PHE    HE1    476      0.143      1.008
   477         CA    600    PHE     CZ    477    -0.1072      12.01
   478         HA    600    PHE     HZ    478     0.1297      1.008
   479         CA    600    PHE    CE2    479    -0.1704      12.01
   480         HA    600    PHE    HE2    480      0.143      1.008
   481         CA    600    PHE    CD2    481    -0.1256      12.01
   482         HA    600    PHE    HD2    482      0.133      1.008
   483          C    600    PHE      C    483     0.5973      12.01
   484          O    600    PHE      O    484    -0.5679         16   ; qtot 2
; residue 601 GLY rtp GLY  q  0.0
   485          N    601    GLY      N    485    -0.4157      14.01
   486          H    601    GLY      H    486     0.2719      1.008
   487         CX    601    GLY     CA    487    -0.0252      12.01
   488         H1    601    GLY    HA1    488     0.0698      1.008
   489         H1    601    GLY    HA2    489     0.0698      1.008
   490          C    601    GLY      C    490     0.5973      12.01
   491          O    601    GLY      O    491    -0.5679         16   ; qtot 2
; residue 602 LYS rtp LYS  q +1.0
   492          N    602    LYS      N    492    -0.3479      14.01
   493          H    602    LYS      H    493     0.2747      1.008
   494         CX    602    LYS     CA    494      -0.24      12.01
   495         H1    602    LYS     HA    495     0.1426      1.008
   496         C8    602    LYS     CB    496    -0.0094      12.01
   497         HC    602    LYS    HB1    497     0.0362      1.008
   498         HC    602    LYS    HB2    498     0.0362      1.008
   499         C8    602    LYS     CG    499     0.0187      12.01
   500         HC    602    LYS    HG1    500     0.0103      1.008
   501         HC    602    LYS    HG2    501     0.0103      1.008
   502         C8    602    LYS     CD    502    -0.0479      12.01
   503         HC    602    LYS    HD1    503     0.0621      1.008
   504         HC    602    LYS    HD2    504     0.0621      1.008
   505         C8    602    LYS     CE    505    -0.0143      12.01
   506         HP    602    LYS    HE1    506     0.1135      1.008
   507         HP    602    LYS    HE2    507     0.1135      1.008
   508         N3    602    LYS     NZ    508    -0.3854      14.01
   509          H    602    LYS    HZ1    509       0.34      1.008
   510          H    602    LYS    HZ2    510       0.34      1.008
   511          H    602    LYS    HZ3    511       0.34      1.008
   512          C    602    LYS      C    512     0.7341      12.01
   513          O    602    LYS      O    513    -0.5894         16   ; qtot 3
; residue 603 VAL rtp VAL  q  0.0
   514          N    603    VAL      N    514    -0.4157      14.01
   515          H    603    VAL      H    515     0.2719      1.008
   516         CX    603    VAL     CA    516    -0.0875      12.01
   517         H1    603    VAL     HA    517     0.0969      1.008
   518         3C    603    VAL     CB    518     0.2985      12.01
   519         HC    603    VAL     HB    519    -0.0297      1.008
   520         CT    603    VAL    CG1    520    -0.3192      12.01
   521         HC    603    VAL   HG11    521     0.0791      1.008
   522         HC    603    VAL   HG12    522     0.0791      1.008
   523         HC    603    VAL   HG13    523     0.0791      1.008
   524         CT    603    VAL    CG2    524    -0.3192      12.01
   525         HC    603    VAL   HG21    525     0.0791      1.008
   526         HC    603    VAL   HG22    526     0.0791      1.008
   527         HC    603    VAL   HG23    527     0.0791      1.008
   528          C    603    VAL      C    528     0.5973      12.01
   529          O    603    VAL      O    529    -0.5679         16   ; qtot 3
; residue 604 VAL rtp VAL  q  0.0
   530          N    604    VAL      N    530    -0.4157      14.01
   531          H    604    VAL      H    531     0.2719      1.008
   532         CX    604    VAL     CA    532    -0.0875      12.01
   533         H1    604    VAL     HA    533     0.0969      1.008
   534         3C    604    VAL     CB    534     0.2985      12.01
   535         HC    604    VAL     HB    535    -0.0297      1.008
   536         CT    604    VAL    CG1    536    -0.3192      12.01
   537         HC    604    VAL   HG11    537     0.0791      1.008
   538         HC    604    VAL   HG12    538     0.0791      1.008
   539         HC    604    VAL   HG13    539     0.0791      1.008
   540         CT    604    VAL    CG2    540    -0.3192      12.01
   541         HC    604    VAL   HG21    541     0.0791      1.008
   542         HC    604    VAL   HG22    542     0.0791      1.008
   543         HC    604    VAL   HG23    543     0.0791      1.008
   544          C    604    VAL      C    544     0.5973      12.01
   545          O    604    VAL      O    545    -0.5679         16   ; qtot 3
; residue 605 GLU rtp GLU  q -1.0
   546          N    605    GLU      N    546    -0.5163      14.01
   547          H    605    GLU      H    547     0.2936      1.008
   548         CX    605    GLU     CA    548     0.0397      12.01
   549         H1    605    GLU     HA    549     0.1105      1.008
   550         2C    605    GLU     CB    550      0.056      12.01
   551         HC    605    GLU    HB1    551    -0.0173      1.008
   552         HC    605    GLU    HB2    552    -0.0173      1.008
   553         2C    605    GLU     CG    553     0.0136      12.01
   554         HC    605    GLU    HG1    554    -0.0425      1.008
   555         HC    605    GLU    HG2    555    -0.0425      1.008
   556         CO    605    GLU     CD    556     0.8054      12.01
   557         O2    605    GLU    OE1    557    -0.8188         16
   558         O2    605    GLU    OE2    558    -0.8188         16
   559          C    605    GLU      C    559     0.5366      12.01
   560          O    605    GLU      O    560    -0.5819         16   ; qtot 2
; residue 606 ALA rtp ALA  q  0.0
   561          N    606    ALA      N    561    -0.4157      14.01
   562          H    606    ALA      H    562     0.2719      1.008
   563         CX    606    ALA     CA    563     0.0337      12.01
   564         H1    606    ALA     HA    564     0.0823      1.008
   565         CT    606    ALA     CB    565    -0.1825      12.01
   566         HC    606    ALA    HB1    566     0.0603      1.008
   567         HC    606    ALA    HB2    567     0.0603      1.008
   568         HC    606    ALA    HB3    568     0.0603      1.008
   569          C    606    ALA      C    569     0.5973      12.01
   570          O    606    ALA      O    570    -0.5679         16   ; qtot 2
; residue 607 THR rtp THR  q  0.0
   571          N    607    THR      N    571    -0.4157      14.01
   572          H    607    THR      H    572     0.2719      1.008
   573         CX    607    THR     CA    573    -0.0389      12.01
   574         H1    607    THR     HA    574     0.1007      1.008
   575         3C    607    THR     CB    575     0.3654      12.01
   576         H1    607    THR     HB    576     0.0043      1.008
   577         CT    607    THR    CG2    577    -0.2438      12.01
   578         HC    607    THR   HG21    578     0.0642      1.008
   579         HC    607    THR   HG22    579     0.0642      1.008
   580         HC    607    THR   HG23    580     0.0642      1.008
   581         OH    607    THR    OG1    581    -0.6761         16
   582         HO    607    THR    HG1    582     0.4102      1.008
   583          C    607    THR      C    583     0.5973      12.01
   584          O    607    THR      O    584    -0.5679         16   ; qtot 2
; residue 608 ALA rtp ALA  q  0.0
   585          N    608    ALA      N    585    -0.4157      14.01
   586          H    608    ALA      H    586     0.2719      1.008
   587         CX    608    ALA     CA    587     0.0337      12.01
   588         H1    608    ALA     HA    588     0.0823      1.008
   589         CT    608    ALA     CB    589    -0.1825      12.01
   590         HC    608    ALA    HB1    590     0.0603      1.008
   591         HC    608    ALA    HB2    591     0.0603      1.008
   592         HC    608    ALA    HB3    592     0.0603      1.008
   593          C    608    ALA      C    593     0.5973      12.01
   594          O    608    ALA      O    594    -0.5679         16   ; qtot 2
; residue 609 TYR rtp TYR  q  0.0
   595          N    609    TYR      N    595    -0.4157      14.01
   596          H    609    TYR      H    596     0.2719      1.008
   597         CX    609    TYR     CA    597    -0.0014      12.01
   598         H1    609    TYR     HA    598     0.0876      1.008
   599         CT    609    TYR     CB    599    -0.0152      12.01
   600         HC    609    TYR    HB1    600     0.0295      1.008
   601         HC    609    TYR    HB2    601     0.0295      1.008
   602         CA    609    TYR     CG    602    -0.0011      12.01
   603         CA    609    TYR    CD1    603    -0.1906      12.01
   604         HA    609    TYR    HD1    604     0.1699      1.008
   605         CA    609    TYR    CE1    605    -0.2341      12.01
   606         HA    609    TYR    HE1    606     0.1656      1.008
   607          C    609    TYR     CZ    607     0.3226      12.01
   608         OH    609    TYR     OH    608    -0.5579         16
   609         HO    609    TYR     HH    609     0.3992      1.008
   610         CA    609    TYR    CE2    610    -0.2341      12.01
   611         HA    609    TYR    HE2    611     0.1656      1.008
   612         CA    609    TYR    CD2    612    -0.1906      12.01
   613         HA    609    TYR    HD2    613     0.1699      1.008
   614          C    609    TYR      C    614     0.5973      12.01
   615          O    609    TYR      O    615    -0.5679         16   ; qtot 2
; residue 610 GLY rtp GLY  q  0.0
   616          N    610    GLY      N    616    -0.4157      14.01
   617          H    610    GLY      H    617     0.2719      1.008
   618         CX    610    GLY     CA    618    -0.0252      12.01
   619         H1    610    GLY    HA1    619     0.0698      1.008
   620         H1    610    GLY    HA2    620     0.0698      1.008
   621          C    610    GLY      C    621     0.5973      12.01
   622          O    610    GLY      O    622    -0.5679         16   ; qtot 2
; residue 611 LEU rtp LEU  q  0.0
   623          N    611    LEU      N    623    -0.4157      14.01
   624          H    611    LEU      H    624     0.2719      1.008
   625         CX    611    LEU     CA    625    -0.0518      12.01
   626         H1    611    LEU     HA    626     0.0922      1.008
   627         2C    611    LEU     CB    627    -0.1102      12.01
   628         HC    611    LEU    HB1    628     0.0457      1.008
   629         HC    611    LEU    HB2    629     0.0457      1.008
   630         3C    611    LEU     CG    630     0.3531      12.01
   631         HC    611    LEU     HG    631    -0.0361      1.008
   632         CT    611    LEU    CD1    632    -0.4121      12.01
   633         HC    611    LEU   HD11    633        0.1      1.008
   634         HC    611    LEU   HD12    634        0.1      1.008
   635         HC    611    LEU   HD13    635        0.1      1.008
   636         CT    611    LEU    CD2    636    -0.4121      12.01
   637         HC    611    LEU   HD21    637        0.1      1.008
   638         HC    611    LEU   HD22    638        0.1      1.008
   639         HC    611    LEU   HD23    639        0.1      1.008
   640          C    611    LEU      C    640     0.5973      12.01
   641          O    611    LEU      O    641    -0.5679         16   ; qtot 2
; residue 612 ILE rtp ILE  q  0.0
   642          N    612    ILE      N    642    -0.4157      14.01
   643          H    612    ILE      H    643     0.2719      1.008
   644         CX    612    ILE     CA    644    -0.0597      12.01
   645         H1    612    ILE     HA    645     0.0869      1.008
   646         3C    612    ILE     CB    646     0.1303      12.01
   647         HC    612    ILE     HB    647     0.0187      1.008
   648         CT    612    ILE    CG2    648    -0.3204      12.01
   649         HC    612    ILE   HG21    649     0.0882      1.008
   650         HC    612    ILE   HG22    650     0.0882      1.008
   651         HC    612    ILE   HG23    651     0.0882      1.008
   652         2C    612    ILE    CG1    652     -0.043      12.01
   653         HC    612    ILE   HG11    653     0.0236      1.008
   654         HC    612    ILE   HG12    654     0.0236      1.008
   655         CT    612    ILE     CD    655     -0.066      12.01
   656         HC    612    ILE    HD1    656     0.0186      1.008
   657         HC    612    ILE    HD2    657     0.0186      1.008
   658         HC    612    ILE    HD3    658     0.0186      1.008
   659          C    612    ILE      C    659     0.5973      12.01
   660          O    612    ILE      O    660    -0.5679         16   ; qtot 2
; residue 613 LYS rtp LYS  q +1.0
   661          N    613    LYS      N    661    -0.3479      14.01
   662          H    613    LYS      H    662     0.2747      1.008
   663         CX    613    LYS     CA    663      -0.24      12.01
   664         H1    613    LYS     HA    664     0.1426      1.008
   665         C8    613    LYS     CB    665    -0.0094      12.01
   666         HC    613    LYS    HB1    666     0.0362      1.008
   667         HC    613    LYS    HB2    667     0.0362      1.008
   668         C8    613    LYS     CG    668     0.0187      12.01
   669         HC    613    LYS    HG1    669     0.0103      1.008
   670         HC    613    LYS    HG2    670     0.0103      1.008
   671         C8    613    LYS     CD    671    -0.0479      12.01
   672         HC    613    LYS    HD1    672     0.0621      1.008
   673         HC    613    LYS    HD2    673     0.0621      1.008
   674         C8    613    LYS     CE    674    -0.0143      12.01
   675         HP    613    LYS    HE1    675     0.1135      1.008
   676         HP    613    LYS    HE2    676     0.1135      1.008
   677         N3    613    LYS     NZ    677    -0.3854      14.01
   678          H    613    LYS    HZ1    678       0.34      1.008
   679          H    613    LYS    HZ2    679       0.34      1.008
   680          H    613    LYS    HZ3    680       0.34      1.008
   681          C    613    LYS      C    681     0.7341      12.01
   682          O    613    LYS      O    682    -0.5894         16   ; qtot 3
; residue 614 SER rtp SER  q  0.0
   683          N    614    SER      N    683    -0.4157      14.01
   684          H    614    SER      H    684     0.2719      1.008
   685         CX    614    SER     CA    685    -0.0249      12.01
   686         H1    614    SER     HA    686     0.0843      1.008
   687         2C    614    SER     CB    687     0.2117      12.01
   688         H1    614    SER    HB1    688     0.0352      1.008
   689         H1    614    SER    HB2    689     0.0352      1.008
   690         OH    614    SER     OG    690    -0.6546         16
   691         HO    614    SER     HG    691     0.4275      1.008
   692          C    614    SER      C    692     0.5973      12.01
   693          O    614    SER      O    693    -0.5679         16   ; qtot 3
; residue 615 ASP rtp ASP  q -1.0
   694          N    615    ASP      N    694    -0.5163      14.01
   695          H    615    ASP      H    695     0.2936      1.008
   696         CX    615    ASP     CA    696     0.0381      12.01
   697         H1    615    ASP     HA    697      0.088      1.008
   698         2C    615    ASP     CB    698    -0.0303      12.01
   699         HC    615    ASP    HB1    699    -0.0122      1.008
   700         HC    615    ASP    HB2    700    -0.0122      1.008
   701         CO    615    ASP     CG    701     0.7994      12.01
   702         O2    615    ASP    OD1    702    -0.8014         16
   703         O2    615    ASP    OD2    703    -0.8014         16
   704          C    615    ASP      C    704     0.5366      12.01
   705          O    615    ASP      O    705    -0.5819         16   ; qtot 2
; residue 616 ALA rtp ALA  q  0.0
   706          N    616    ALA      N    706    -0.4157      14.01
   707          H    616    ALA      H    707     0.2719      1.008
   708         CX    616    ALA     CA    708     0.0337      12.01
   709         H1    616    ALA     HA    709     0.0823      1.008
   710         CT    616    ALA     CB    710    -0.1825      12.01
   711         HC    616    ALA    HB1    711     0.0603      1.008
   712         HC    616    ALA    HB2    712     0.0603      1.008
   713         HC    616    ALA    HB3    713     0.0603      1.008
   714          C    616    ALA      C    714     0.5973      12.01
   715          O    616    ALA      O    715    -0.5679         16   ; qtot 2
; residue 617 ALA rtp ALA  q  0.0
   716          N    617    ALA      N    716    -0.4157      14.01
   717          H    617    ALA      H    717     0.2719      1.008
   718         CX    617    ALA     CA    718     0.0337      12.01
   719         H1    617    ALA     HA    719     0.0823      1.008
   720         CT    617    ALA     CB    720    -0.1825      12.01
   721         HC    617    ALA    HB1    721     0.0603      1.008
   722         HC    617    ALA    HB2    722     0.0603      1.008
   723         HC    617    ALA    HB3    723     0.0603      1.008
   724          C    617    ALA      C    724     0.5973      12.01
   725          O    617    ALA      O    725    -0.5679         16   ; qtot 2
; residue 618 MET rtp MET  q  0.0
   726          N    618    MET      N    726    -0.4157      14.01
   727          H    618    MET      H    727     0.2719      1.008
   728         CX    618    MET     CA    728    -0.0237      12.01
   729         H1    618    MET     HA    729      0.088      1.008
   730         2C    618    MET     CB    730     0.0342      12.01
   731         HC    618    MET    HB1    731     0.0241      1.008
   732         HC    618    MET    HB2    732     0.0241      1.008
   733         2C    618    MET     CG    733     0.0018      12.01
   734         H1    618    MET    HG1    734      0.044      1.008
   735         H1    618    MET    HG2    735      0.044      1.008
   736          S    618    MET     SD    736    -0.2737      32.06
   737         CT    618    MET     CE    737    -0.0536      12.01
   738         H1    618    MET    HE1    738     0.0684      1.008
   739         H1    618    MET    HE2    739     0.0684      1.008
   740         H1    618    MET    HE3    740     0.0684      1.008
   741          C    618    MET      C    741     0.5973      12.01
   742          O    618    MET      O    742    -0.5679         16   ; qtot 2
; residue 619 THR rtp THR  q  0.0
   743          N    619    THR      N    743    -0.4157      14.01
   744          H    619    THR      H    744     0.2719      1.008
   745         CX    619    THR     CA    745    -0.0389      12.01
   746         H1    619    THR     HA    746     0.1007      1.008
   747         3C    619    THR     CB    747     0.3654      12.01
   748         H1    619    THR     HB    748     0.0043      1.008
   749         CT    619    THR    CG2    749    -0.2438      12.01
   750         HC    619    THR   HG21    750     0.0642      1.008
   751         HC    619    THR   HG22    751     0.0642      1.008
   752         HC    619    THR   HG23    752     0.0642      1.008
   753         OH    619    THR    OG1    753    -0.6761         16
   754         HO    619    THR    HG1    754     0.4102      1.008
   755          C    619    THR      C    755     0.5973      12.01
   756          O    619    THR      O    756    -0.5679         16   ; qtot 2
; residue 620 VAL rtp VAL  q  0.0
   757          N    620    VAL      N    757    -0.4157      14.01
   758          H    620    VAL      H    758     0.2719      1.008
   759         CX    620    VAL     CA    759    -0.0875      12.01
   760         H1    620    VAL     HA    760     0.0969      1.008
   761         3C    620    VAL     CB    761     0.2985      12.01
   762         HC    620    VAL     HB    762    -0.0297      1.008
   763         CT    620    VAL    CG1    763    -0.3192      12.01
   764         HC    620    VAL   HG11    764     0.0791      1.008
   765         HC    620    VAL   HG12    765     0.0791      1.008
   766         HC    620    VAL   HG13    766     0.0791      1.008
   767         CT    620    VAL    CG2    767    -0.3192      12.01
   768         HC    620    VAL   HG21    768     0.0791      1.008
   769         HC    620    VAL   HG22    769     0.0791      1.008
   770         HC    620    VAL   HG23    770     0.0791      1.008
   771          C    620    VAL      C    771     0.5973      12.01
   772          O    620    VAL      O    772    -0.5679         16   ; qtot 2
; residue 621 ALA rtp ALA  q  0.0
   773          N    621    ALA      N    773    -0.4157      14.01
   774          H    621    ALA      H    774     0.2719      1.008
   775         CX    621    ALA     CA    775     0.0337      12.01
   776         H1    621    ALA     HA    776     0.0823      1.008
   777         CT    621    ALA     CB    777    -0.1825      12.01
   778         HC    621    ALA    HB1    778     0.0603      1.008
   779         HC    621    ALA    HB2    779     0.0603      1.008
   780         HC    621    ALA    HB3    780     0.0603      1.008
   781          C    621    ALA      C    781     0.5973      12.01
   782          O    621    ALA      O    782    -0.5679         16   ; qtot 2
; residue 622 VAL rtp VAL  q  0.0
   783          N    622    VAL      N    783    -0.4157      14.01
   784          H    622    VAL      H    784     0.2719      1.008
   785         CX    622    VAL     CA    785    -0.0875      12.01
   786         H1    622    VAL     HA    786     0.0969      1.008
   787         3C    622    VAL     CB    787     0.2985      12.01
   788         HC    622    VAL     HB    788    -0.0297      1.008
   789         CT    622    VAL    CG1    789    -0.3192      12.01
   790         HC    622    VAL   HG11    790     0.0791      1.008
   791         HC    622    VAL   HG12    791     0.0791      1.008
   792         HC    622    VAL   HG13    792     0.0791      1.008
   793         CT    622    VAL    CG2    793    -0.3192      12.01
   794         HC    622    VAL   HG21    794     0.0791      1.008
   795         HC    622    VAL   HG22    795     0.0791      1.008
   796         HC    622    VAL   HG23    796     0.0791      1.008
   797          C    622    VAL      C    797     0.5973      12.01
   798          O    622    VAL      O    798    -0.5679         16   ; qtot 2
; residue 623 LYS rtp LYS  q +1.0
   799          N    623    LYS      N    799    -0.3479      14.01
   800          H    623    LYS      H    800     0.2747      1.008
   801         CX    623    LYS     CA    801      -0.24      12.01
   802         H1    623    LYS     HA    802     0.1426      1.008
   803         C8    623    LYS     CB    803    -0.0094      12.01
   804         HC    623    LYS    HB1    804     0.0362      1.008
   805         HC    623    LYS    HB2    805     0.0362      1.008
   806         C8    623    LYS     CG    806     0.0187      12.01
   807         HC    623    LYS    HG1    807     0.0103      1.008
   808         HC    623    LYS    HG2    808     0.0103      1.008
   809         C8    623    LYS     CD    809    -0.0479      12.01
   810         HC    623    LYS    HD1    810     0.0621      1.008
   811         HC    623    LYS    HD2    811     0.0621      1.008
   812         C8    623    LYS     CE    812    -0.0143      12.01
   813         HP    623    LYS    HE1    813     0.1135      1.008
   814         HP    623    LYS    HE2    814     0.1135      1.008
   815         N3    623    LYS     NZ    815    -0.3854      14.01
   816          H    623    LYS    HZ1    816       0.34      1.008
   817          H    623    LYS    HZ2    817       0.34      1.008
   818          H    623    LYS    HZ3    818       0.34      1.008
   819          C    623    LYS      C    819     0.7341      12.01
   820          O    623    LYS      O    820    -0.5894         16   ; qtot 3
; residue 624 MET rtp MET  q  0.0
   821          N    624    MET      N    821    -0.4157      14.01
   822          H    624    MET      H    822     0.2719      1.008
   823         CX    624    MET     CA    823    -0.0237      12.01
   824         H1    624    MET     HA    824      0.088      1.008
   825         2C    624    MET     CB    825     0.0342      12.01
   826         HC    624    MET    HB1    826     0.0241      1.008
   827         HC    624    MET    HB2    827     0.0241      1.008
   828         2C    624    MET     CG    828     0.0018      12.01
   829         H1    624    MET    HG1    829      0.044      1.008
   830         H1    624    MET    HG2    830      0.044      1.008
   831          S    624    MET     SD    831    -0.2737      32.06
   832         CT    624    MET     CE    832    -0.0536      12.01
   833         H1    624    MET    HE1    833     0.0684      1.008
   834         H1    624    MET    HE2    834     0.0684      1.008
   835         H1    624    MET    HE3    835     0.0684      1.008
   836          C    624    MET      C    836     0.5973      12.01
   837          O    624    MET      O    837    -0.5679         16   ; qtot 3
; residue 625 LEU rtp LEU  q  0.0
   838          N    625    LEU      N    838    -0.4157      14.01
   839          H    625    LEU      H    839     0.2719      1.008
   840         CX    625    LEU     CA    840    -0.0518      12.01
   841         H1    625    LEU     HA    841     0.0922      1.008
   842         2C    625    LEU     CB    842    -0.1102      12.01
   843         HC    625    LEU    HB1    843     0.0457      1.008
   844         HC    625    LEU    HB2    844     0.0457      1.008
   845         3C    625    LEU     CG    845     0.3531      12.01
   846         HC    625    LEU     HG    846    -0.0361      1.008
   847         CT    625    LEU    CD1    847    -0.4121      12.01
   848         HC    625    LEU   HD11    848        0.1      1.008
   849         HC    625    LEU   HD12    849        0.1      1.008
   850         HC    625    LEU   HD13    850        0.1      1.008
   851         CT    625    LEU    CD2    851    -0.4121      12.01
   852         HC    625    LEU   HD21    852        0.1      1.008
   853         HC    625    LEU   HD22    853        0.1      1.008
   854         HC    625    LEU   HD23    854        0.1      1.008
   855          C    625    LEU      C    855     0.5973      12.01
   856          O    625    LEU      O    856    -0.5679         16   ; qtot 3
; residue 626 LYS rtp LYS  q +1.0
   857          N    626    LYS      N    857    -0.3479      14.01
   858          H    626    LYS      H    858     0.2747      1.008
   859         CX    626    LYS     CA    859      -0.24      12.01
   860         H1    626    LYS     HA    860     0.1426      1.008
   861         C8    626    LYS     CB    861    -0.0094      12.01
   862         HC    626    LYS    HB1    862     0.0362      1.008
   863         HC    626    LYS    HB2    863     0.0362      1.008
   864         C8    626    LYS     CG    864     0.0187      12.01
   865         HC    626    LYS    HG1    865     0.0103      1.008
   866         HC    626    LYS    HG2    866     0.0103      1.008
   867         C8    626    LYS     CD    867    -0.0479      12.01
   868         HC    626    LYS    HD1    868     0.0621      1.008
   869         HC    626    LYS    HD2    869     0.0621      1.008
   870         C8    626    LYS     CE    870    -0.0143      12.01
   871         HP    626    LYS    HE1    871     0.1135      1.008
   872         HP    626    LYS    HE2    872     0.1135      1.008
   873         N3    626    LYS     NZ    873    -0.3854      14.01
   874          H    626    LYS    HZ1    874       0.34      1.008
   875          H    626    LYS    HZ2    875       0.34      1.008
   876          H    626    LYS    HZ3    876       0.34      1.008
   877          C    626    LYS      C    877     0.7341      12.01
   878          O    626    LYS      O    878    -0.5894         16   ; qtot 4
; residue 627 PRO rtp PRO  q  0.0
   879          N    627    PRO      N    879    -0.2548      14.01
   880         CT    627    PRO     CD    880     0.0192      12.01
   881         H1    627    PRO    HD1    881     0.0391      1.008
   882         H1    627    PRO    HD2    882     0.0391      1.008
   883         CT    627    PRO     CG    883     0.0189      12.01
   884         HC    627    PRO    HG1    884     0.0213      1.008
   885         HC    627    PRO    HG2    885     0.0213      1.008
   886         CT    627    PRO     CB    886     -0.007      12.01
   887         HC    627    PRO    HB1    887     0.0253      1.008
   888         HC    627    PRO    HB2    888     0.0253      1.008
   889         CX    627    PRO     CA    889    -0.0266      12.01
   890         H1    627    PRO     HA    890     0.0641      1.008
   891          C    627    PRO      C    891     0.5896      12.01
   892          O    627    PRO      O    892    -0.5748         16   ; qtot 4
; residue 628 SER rtp SER  q  0.0
   893          N    628    SER      N    893    -0.4157      14.01
   894          H    628    SER      H    894     0.2719      1.008
   895         CX    628    SER     CA    895    -0.0249      12.01
   896         H1    628    SER     HA    896     0.0843      1.008
   897         2C    628    SER     CB    897     0.2117      12.01
   898         H1    628    SER    HB1    898     0.0352      1.008
   899         H1    628    SER    HB2    899     0.0352      1.008
   900         OH    628    SER     OG    900    -0.6546         16
   901         HO    628    SER     HG    901     0.4275      1.008
   902          C    628    SER      C    902     0.5973      12.01
   903          O    628    SER      O    903    -0.5679         16   ; qtot 4
; residue 629 ALA rtp ALA  q  0.0
   904          N    629    ALA      N    904    -0.4157      14.01
   905          H    629    ALA      H    905     0.2719      1.008
   906         CX    629    ALA     CA    906     0.0337      12.01
   907         H1    629    ALA     HA    907     0.0823      1.008
   908         CT    629    ALA     CB    908    -0.1825      12.01
   909         HC    629    ALA    HB1    909     0.0603      1.008
   910         HC    629    ALA    HB2    910     0.0603      1.008
   911         HC    629    ALA    HB3    911     0.0603      1.008
   912          C    629    ALA      C    912     0.5973      12.01
   913          O    629    ALA      O    913    -0.5679         16   ; qtot 4
; residue 630 HIS rtp HIE  q  0.0
   914          N    630    HIS      N    914    -0.4157      14.01
   915          H    630    HIS      H    915     0.2719      1.008
   916         CX    630    HIS     CA    916    -0.0581      12.01
   917         H1    630    HIS     HA    917      0.136      1.008
   918         CT    630    HIS     CB    918    -0.0074      12.01
   919         HC    630    HIS    HB1    919     0.0367      1.008
   920         HC    630    HIS    HB2    920     0.0367      1.008
   921         CC    630    HIS     CG    921     0.1868      12.01
   922         NB    630    HIS    ND1    922    -0.5432      14.01
   923         CR    630    HIS    CE1    923     0.1635      12.01
   924         H5    630    HIS    HE1    924     0.1435      1.008
   925         NA    630    HIS    NE2    925    -0.2795      14.01
   926          H    630    HIS    HE2    926     0.3339      1.008
   927         CW    630    HIS    CD2    927    -0.2207      12.01
   928         H4    630    HIS    HD2    928     0.1862      1.008
   929          C    630    HIS      C    929     0.5973      12.01
   930          O    630    HIS      O    930    -0.5679         16   ; qtot 4
; residue 631 LEU rtp LEU  q  0.0
   931          N    631    LEU      N    931    -0.4157      14.01
   932          H    631    LEU      H    932     0.2719      1.008
   933         CX    631    LEU     CA    933    -0.0518      12.01
   934         H1    631    LEU     HA    934     0.0922      1.008
   935         2C    631    LEU     CB    935    -0.1102      12.01
   936         HC    631    LEU    HB1    936     0.0457      1.008
   937         HC    631    LEU    HB2    937     0.0457      1.008
   938         3C    631    LEU     CG    938     0.3531      12.01
   939         HC    631    LEU     HG    939    -0.0361      1.008
   940         CT    631    LEU    CD1    940    -0.4121      12.01
   941         HC    631    LEU   HD11    941        0.1      1.008
   942         HC    631    LEU   HD12    942        0.1      1.008
   943         HC    631    LEU   HD13    943        0.1      1.008
   944         CT    631    LEU    CD2    944    -0.4121      12.01
   945         HC    631    LEU   HD21    945        0.1      1.008
   946         HC    631    LEU   HD22    946        0.1      1.008
   947         HC    631    LEU   HD23    947        0.1      1.008
   948          C    631    LEU      C    948     0.5973      12.01
   949          O    631    LEU      O    949    -0.5679         16   ; qtot 4
; residue 632 THR rtp THR  q  0.0
   950          N    632    THR      N    950    -0.4157      14.01
   951          H    632    THR      H    951     0.2719      1.008
   952         CX    632    THR     CA    952    -0.0389      12.01
   953         H1    632    THR     HA    953     0.1007      1.008
   954         3C    632    THR     CB    954     0.3654      12.01
   955         H1    632    THR     HB    955     0.0043      1.008
   956         CT    632    THR    CG2    956    -0.2438      12.01
   957         HC    632    THR   HG21    957     0.0642      1.008
   958         HC    632    THR   HG22    958     0.0642      1.008
   959         HC    632    THR   HG23    959     0.0642      1.008
   960         OH    632    THR    OG1    960    -0.6761         16
   961         HO    632    THR    HG1    961     0.4102      1.008
   962          C    632    THR      C    962     0.5973      12.01
   963          O    632    THR      O    963    -0.5679         16   ; qtot 4
; residue 633 GLU rtp GLU  q -1.0
   964          N    633    GLU      N    964    -0.5163      14.01
   965          H    633    GLU      H    965     0.2936      1.008
   966         CX    633    GLU     CA    966     0.0397      12.01
   967         H1    633    GLU     HA    967     0.1105      1.008
   968         2C    633    GLU     CB    968      0.056      12.01
   969         HC    633    GLU    HB1    969    -0.0173      1.008
   970         HC    633    GLU    HB2    970    -0.0173      1.008
   971         2C    633    GLU     CG    971     0.0136      12.01
   972         HC    633    GLU    HG1    972    -0.0425      1.008
   973         HC    633    GLU    HG2    973    -0.0425      1.008
   974         CO    633    GLU     CD    974     0.8054      12.01
   975         O2    633    GLU    OE1    975    -0.8188         16
   976         O2    633    GLU    OE2    976    -0.8188         16
   977          C    633    GLU      C    977     0.5366      12.01
   978          O    633    GLU      O    978    -0.5819         16   ; qtot 3
; residue 634 ARG rtp ARG  q +1.0
   979          N    634    ARG      N    979    -0.3479      14.01
   980          H    634    ARG      H    980     0.2747      1.008
   981         CX    634    ARG     CA    981    -0.2637      12.01
   982         H1    634    ARG     HA    982      0.156      1.008
   983         C8    634    ARG     CB    983    -0.0007      12.01
   984         HC    634    ARG    HB1    984     0.0327      1.008
   985         HC    634    ARG    HB2    985     0.0327      1.008
   986         C8    634    ARG     CG    986      0.039      12.01
   987         HC    634    ARG    HG1    987     0.0285      1.008
   988         HC    634    ARG    HG2    988     0.0285      1.008
   989         C8    634    ARG     CD    989     0.0486      12.01
   990         H1    634    ARG    HD1    990     0.0687      1.008
   991         H1    634    ARG    HD2    991     0.0687      1.008
   992         N2    634    ARG     NE    992    -0.5295      14.01
   993          H    634    ARG     HE    993     0.3456      1.008
   994         CA    634    ARG     CZ    994     0.8076      12.01
   995         N2    634    ARG    NH1    995    -0.8627      14.01
   996          H    634    ARG   HH11    996     0.4478      1.008
   997          H    634    ARG   HH12    997     0.4478      1.008
   998         N2    634    ARG    NH2    998    -0.8627      14.01
   999          H    634    ARG   HH21    999     0.4478      1.008
  1000          H    634    ARG   HH22   1000     0.4478      1.008
  1001          C    634    ARG      C   1001     0.7341      12.01
  1002          O    634    ARG      O   1002    -0.5894         16   ; qtot 4
; residue 635 GLU rtp GLU  q -1.0
  1003          N    635    GLU      N   1003    -0.5163      14.01
  1004          H    635    GLU      H   1004     0.2936      1.008
  1005         CX    635    GLU     CA   1005     0.0397      12.01
  1006         H1    635    GLU     HA   1006     0.1105      1.008
  1007         2C    635    GLU     CB   1007      0.056      12.01
  1008         HC    635    GLU    HB1   1008    -0.0173      1.008
  1009         HC    635    GLU    HB2   1009    -0.0173      1.008
  1010         2C    635    GLU     CG   1010     0.0136      12.01
  1011         HC    635    GLU    HG1   1011    -0.0425      1.008
  1012         HC    635    GLU    HG2   1012    -0.0425      1.008
  1013         CO    635    GLU     CD   1013     0.8054      12.01
  1014         O2    635    GLU    OE1   1014    -0.8188         16
  1015         O2    635    GLU    OE2   1015    -0.8188         16
  1016          C    635    GLU      C   1016     0.5366      12.01
  1017          O    635    GLU      O   1017    -0.5819         16   ; qtot 3
; residue 636 ALA rtp ALA  q  0.0
  1018          N    636    ALA      N   1018    -0.4157      14.01
  1019          H    636    ALA      H   1019     0.2719      1.008
  1020         CX    636    ALA     CA   1020     0.0337      12.01
  1021         H1    636    ALA     HA   1021     0.0823      1.008
  1022         CT    636    ALA     CB   1022    -0.1825      12.01
  1023         HC    636    ALA    HB1   1023     0.0603      1.008
  1024         HC    636    ALA    HB2   1024     0.0603      1.008
  1025         HC    636    ALA    HB3   1025     0.0603      1.008
  1026          C    636    ALA      C   1026     0.5973      12.01
  1027          O    636    ALA      O   1027    -0.5679         16   ; qtot 3
; residue 637 LEU rtp LEU  q  0.0
  1028          N    637    LEU      N   1028    -0.4157      14.01
  1029          H    637    LEU      H   1029     0.2719      1.008
  1030         CX    637    LEU     CA   1030    -0.0518      12.01
  1031         H1    637    LEU     HA   1031     0.0922      1.008
  1032         2C    637    LEU     CB   1032    -0.1102      12.01
  1033         HC    637    LEU    HB1   1033     0.0457      1.008
  1034         HC    637    LEU    HB2   1034     0.0457      1.008
  1035         3C    637    LEU     CG   1035     0.3531      12.01
  1036         HC    637    LEU     HG   1036    -0.0361      1.008
  1037         CT    637    LEU    CD1   1037    -0.4121      12.01
  1038         HC    637    LEU   HD11   1038        0.1      1.008
  1039         HC    637    LEU   HD12   1039        0.1      1.008
  1040         HC    637    LEU   HD13   1040        0.1      1.008
  1041         CT    637    LEU    CD2   1041    -0.4121      12.01
  1042         HC    637    LEU   HD21   1042        0.1      1.008
  1043         HC    637    LEU   HD22   1043        0.1      1.008
  1044         HC    637    LEU   HD23   1044        0.1      1.008
  1045          C    637    LEU      C   1045     0.5973      12.01
  1046          O    637    LEU      O   1046    -0.5679         16   ; qtot 3
; residue 638 MET rtp MET  q  0.0
  1047          N    638    MET      N   1047    -0.4157      14.01
  1048          H    638    MET      H   1048     0.2719      1.008
  1049         CX    638    MET     CA   1049    -0.0237      12.01
  1050         H1    638    MET     HA   1050      0.088      1.008
  1051         2C    638    MET     CB   1051     0.0342      12.01
  1052         HC    638    MET    HB1   1052     0.0241      1.008
  1053         HC    638    MET    HB2   1053     0.0241      1.008
  1054         2C    638    MET     CG   1054     0.0018      12.01
  1055         H1    638    MET    HG1   1055      0.044      1.008
  1056         H1    638    MET    HG2   1056      0.044      1.008
  1057          S    638    MET     SD   1057    -0.2737      32.06
  1058         CT    638    MET     CE   1058    -0.0536      12.01
  1059         H1    638    MET    HE1   1059     0.0684      1.008
  1060         H1    638    MET    HE2   1060     0.0684      1.008
  1061         H1    638    MET    HE3   1061     0.0684      1.008
  1062          C    638    MET      C   1062     0.5973      12.01
  1063          O    638    MET      O   1063    -0.5679         16   ; qtot 3
; residue 639 SER rtp SER  q  0.0
  1064          N    639    SER      N   1064    -0.4157      14.01
  1065          H    639    SER      H   1065     0.2719      1.008
  1066         CX    639    SER     CA   1066    -0.0249      12.01
  1067         H1    639    SER     HA   1067     0.0843      1.008
  1068         2C    639    SER     CB   1068     0.2117      12.01
  1069         H1    639    SER    HB1   1069     0.0352      1.008
  1070         H1    639    SER    HB2   1070     0.0352      1.008
  1071         OH    639    SER     OG   1071    -0.6546         16
  1072         HO    639    SER     HG   1072     0.4275      1.008
  1073          C    639    SER      C   1073     0.5973      12.01
  1074          O    639    SER      O   1074    -0.5679         16   ; qtot 3
; residue 640 GLU rtp GLU  q -1.0
  1075          N    640    GLU      N   1075    -0.5163      14.01
  1076          H    640    GLU      H   1076     0.2936      1.008
  1077         CX    640    GLU     CA   1077     0.0397      12.01
  1078         H1    640    GLU     HA   1078     0.1105      1.008
  1079         2C    640    GLU     CB   1079      0.056      12.01
  1080         HC    640    GLU    HB1   1080    -0.0173      1.008
  1081         HC    640    GLU    HB2   1081    -0.0173      1.008
  1082         2C    640    GLU     CG   1082     0.0136      12.01
  1083         HC    640    GLU    HG1   1083    -0.0425      1.008
  1084         HC    640    GLU    HG2   1084    -0.0425      1.008
  1085         CO    640    GLU     CD   1085     0.8054      12.01
  1086         O2    640    GLU    OE1   1086    -0.8188         16
  1087         O2    640    GLU    OE2   1087    -0.8188         16
  1088          C    640    GLU      C   1088     0.5366      12.01
  1089          O    640    GLU      O   1089    -0.5819         16   ; qtot 2
; residue 641 LEU rtp LEU  q  0.0
  1090          N    641    LEU      N   1090    -0.4157      14.01
  1091          H    641    LEU      H   1091     0.2719      1.008
  1092         CX    641    LEU     CA   1092    -0.0518      12.01
  1093         H1    641    LEU     HA   1093     0.0922      1.008
  1094         2C    641    LEU     CB   1094    -0.1102      12.01
  1095         HC    641    LEU    HB1   1095     0.0457      1.008
  1096         HC    641    LEU    HB2   1096     0.0457      1.008
  1097         3C    641    LEU     CG   1097     0.3531      12.01
  1098         HC    641    LEU     HG   1098    -0.0361      1.008
  1099         CT    641    LEU    CD1   1099    -0.4121      12.01
  1100         HC    641    LEU   HD11   1100        0.1      1.008
  1101         HC    641    LEU   HD12   1101        0.1      1.008
  1102         HC    641    LEU   HD13   1102        0.1      1.008
  1103         CT    641    LEU    CD2   1103    -0.4121      12.01
  1104         HC    641    LEU   HD21   1104        0.1      1.008
  1105         HC    641    LEU   HD22   1105        0.1      1.008
  1106         HC    641    LEU   HD23   1106        0.1      1.008
  1107          C    641    LEU      C   1107     0.5973      12.01
  1108          O    641    LEU      O   1108    -0.5679         16   ; qtot 2
; residue 642 LYS rtp LYS  q +1.0
  1109          N    642    LYS      N   1109    -0.3479      14.01
  1110          H    642    LYS      H   1110     0.2747      1.008
  1111         CX    642    LYS     CA   1111      -0.24      12.01
  1112         H1    642    LYS     HA   1112     0.1426      1.008
  1113         C8    642    LYS     CB   1113    -0.0094      12.01
  1114         HC    642    LYS    HB1   1114     0.0362      1.008
  1115         HC    642    LYS    HB2   1115     0.0362      1.008
  1116         C8    642    LYS     CG   1116     0.0187      12.01
  1117         HC    642    LYS    HG1   1117     0.0103      1.008
  1118         HC    642    LYS    HG2   1118     0.0103      1.008
  1119         C8    642    LYS     CD   1119    -0.0479      12.01
  1120         HC    642    LYS    HD1   1120     0.0621      1.008
  1121         HC    642    LYS    HD2   1121     0.0621      1.008
  1122         C8    642    LYS     CE   1122    -0.0143      12.01
  1123         HP    642    LYS    HE1   1123     0.1135      1.008
  1124         HP    642    LYS    HE2   1124     0.1135      1.008
  1125         N3    642    LYS     NZ   1125    -0.3854      14.01
  1126          H    642    LYS    HZ1   1126       0.34      1.008
  1127          H    642    LYS    HZ2   1127       0.34      1.008
  1128          H    642    LYS    HZ3   1128       0.34      1.008
  1129          C    642    LYS      C   1129     0.7341      12.01
  1130          O    642    LYS      O   1130    -0.5894         16   ; qtot 3
; residue 643 VAL rtp VAL  q  0.0
  1131          N    643    VAL      N   1131    -0.4157      14.01
  1132          H    643    VAL      H   1132     0.2719      1.008
  1133         CX    643    VAL     CA   1133    -0.0875      12.01
  1134         H1    643    VAL     HA   1134     0.0969      1.008
  1135         3C    643    VAL     CB   1135     0.2985      12.01
  1136         HC    643    VAL     HB   1136    -0.0297      1.008
  1137         CT    643    VAL    CG1   1137    -0.3192      12.01
  1138         HC    643    VAL   HG11   1138     0.0791      1.008
  1139         HC    643    VAL   HG12   1139     0.0791      1.008
  1140         HC    643    VAL   HG13   1140     0.0791      1.008
  1141         CT    643    VAL    CG2   1141    -0.3192      12.01
  1142         HC    643    VAL   HG21   1142     0.0791      1.008
  1143         HC    643    VAL   HG22   1143     0.0791      1.008
  1144         HC    643    VAL   HG23   1144     0.0791      1.008
  1145          C    643    VAL      C   1145     0.5973      12.01
  1146          O    643    VAL      O   1146    -0.5679         16   ; qtot 3
; residue 644 LEU rtp LEU  q  0.0
  1147          N    644    LEU      N   1147    -0.4157      14.01
  1148          H    644    LEU      H   1148     0.2719      1.008
  1149         CX    644    LEU     CA   1149    -0.0518      12.01
  1150         H1    644    LEU     HA   1150     0.0922      1.008
  1151         2C    644    LEU     CB   1151    -0.1102      12.01
  1152         HC    644    LEU    HB1   1152     0.0457      1.008
  1153         HC    644    LEU    HB2   1153     0.0457      1.008
  1154         3C    644    LEU     CG   1154     0.3531      12.01
  1155         HC    644    LEU     HG   1155    -0.0361      1.008
  1156         CT    644    LEU    CD1   1156    -0.4121      12.01
  1157         HC    644    LEU   HD11   1157        0.1      1.008
  1158         HC    644    LEU   HD12   1158        0.1      1.008
  1159         HC    644    LEU   HD13   1159        0.1      1.008
  1160         CT    644    LEU    CD2   1160    -0.4121      12.01
  1161         HC    644    LEU   HD21   1161        0.1      1.008
  1162         HC    644    LEU   HD22   1162        0.1      1.008
  1163         HC    644    LEU   HD23   1163        0.1      1.008
  1164          C    644    LEU      C   1164     0.5973      12.01
  1165          O    644    LEU      O   1165    -0.5679         16   ; qtot 3
; residue 645 SER rtp SER  q  0.0
  1166          N    645    SER      N   1166    -0.4157      14.01
  1167          H    645    SER      H   1167     0.2719      1.008
  1168         CX    645    SER     CA   1168    -0.0249      12.01
  1169         H1    645    SER     HA   1169     0.0843      1.008
  1170         2C    645    SER     CB   1170     0.2117      12.01
  1171         H1    645    SER    HB1   1171     0.0352      1.008
  1172         H1    645    SER    HB2   1172     0.0352      1.008
  1173         OH    645    SER     OG   1173    -0.6546         16
  1174         HO    645    SER     HG   1174     0.4275      1.008
  1175          C    645    SER      C   1175     0.5973      12.01
  1176          O    645    SER      O   1176    -0.5679         16   ; qtot 3
; residue 646 TYR rtp TYR  q  0.0
  1177          N    646    TYR      N   1177    -0.4157      14.01
  1178          H    646    TYR      H   1178     0.2719      1.008
  1179         CX    646    TYR     CA   1179    -0.0014      12.01
  1180         H1    646    TYR     HA   1180     0.0876      1.008
  1181         CT    646    TYR     CB   1181    -0.0152      12.01
  1182         HC    646    TYR    HB1   1182     0.0295      1.008
  1183         HC    646    TYR    HB2   1183     0.0295      1.008
  1184         CA    646    TYR     CG   1184    -0.0011      12.01
  1185         CA    646    TYR    CD1   1185    -0.1906      12.01
  1186         HA    646    TYR    HD1   1186     0.1699      1.008
  1187         CA    646    TYR    CE1   1187    -0.2341      12.01
  1188         HA    646    TYR    HE1   1188     0.1656      1.008
  1189          C    646    TYR     CZ   1189     0.3226      12.01
  1190         OH    646    TYR     OH   1190    -0.5579         16
  1191         HO    646    TYR     HH   1191     0.3992      1.008
  1192         CA    646    TYR    CE2   1192    -0.2341      12.01
  1193         HA    646    TYR    HE2   1193     0.1656      1.008
  1194         CA    646    TYR    CD2   1194    -0.1906      12.01
  1195         HA    646    TYR    HD2   1195     0.1699      1.008
  1196          C    646    TYR      C   1196     0.5973      12.01
  1197          O    646    TYR      O   1197    -0.5679         16   ; qtot 3
; residue 647 LEU rtp LEU  q  0.0
  1198          N    647    LEU      N   1198    -0.4157      14.01
  1199          H    647    LEU      H   1199     0.2719      1.008
  1200         CX    647    LEU     CA   1200    -0.0518      12.01
  1201         H1    647    LEU     HA   1201     0.0922      1.008
  1202         2C    647    LEU     CB   1202    -0.1102      12.01
  1203         HC    647    LEU    HB1   1203     0.0457      1.008
  1204         HC    647    LEU    HB2   1204     0.0457      1.008
  1205         3C    647    LEU     CG   1205     0.3531      12.01
  1206         HC    647    LEU     HG   1206    -0.0361      1.008
  1207         CT    647    LEU    CD1   1207    -0.4121      12.01
  1208         HC    647    LEU   HD11   1208        0.1      1.008
  1209         HC    647    LEU   HD12   1209        0.1      1.008
  1210         HC    647    LEU   HD13   1210        0.1      1.008
  1211         CT    647    LEU    CD2   1211    -0.4121      12.01
  1212         HC    647    LEU   HD21   1212        0.1      1.008
  1213         HC    647    LEU   HD22   1213        0.1      1.008
  1214         HC    647    LEU   HD23   1214        0.1      1.008
  1215          C    647    LEU      C   1215     0.5973      12.01
  1216          O    647    LEU      O   1216    -0.5679         16   ; qtot 3
; residue 648 GLY rtp GLY  q  0.0
  1217          N    648    GLY      N   1217    -0.4157      14.01
  1218          H    648    GLY      H   1218     0.2719      1.008
  1219         CX    648    GLY     CA   1219    -0.0252      12.01
  1220         H1    648    GLY    HA1   1220     0.0698      1.008
  1221         H1    648    GLY    HA2   1221     0.0698      1.008
  1222          C    648    GLY      C   1222     0.5973      12.01
  1223          O    648    GLY      O   1223    -0.5679         16   ; qtot 3
; residue 649 ASN rtp ASN  q  0.0
  1224          N    649    ASN      N   1224    -0.4157      14.01
  1225          H    649    ASN      H   1225     0.2719      1.008
  1226         CX    649    ASN     CA   1226     0.0143      12.01
  1227         H1    649    ASN     HA   1227     0.1048      1.008
  1228         2C    649    ASN     CB   1228    -0.2041      12.01
  1229         HC    649    ASN    HB1   1229     0.0797      1.008
  1230         HC    649    ASN    HB2   1230     0.0797      1.008
  1231          C    649    ASN     CG   1231      0.713      12.01
  1232          O    649    ASN    OD1   1232    -0.5931         16
  1233          N    649    ASN    ND2   1233    -0.9191      14.01
  1234          H    649    ASN   HD21   1234     0.4196      1.008
  1235          H    649    ASN   HD22   1235     0.4196      1.008
  1236          C    649    ASN      C   1236     0.5973      12.01
  1237          O    649    ASN      O   1237    -0.5679         16   ; qtot 3
; residue 650 HIS rtp HIE  q  0.0
  1238          N    650    HIS      N   1238    -0.4157      14.01
  1239          H    650    HIS      H   1239     0.2719      1.008
  1240         CX    650    HIS     CA   1240    -0.0581      12.01
  1241         H1    650    HIS     HA   1241      0.136      1.008
  1242         CT    650    HIS     CB   1242    -0.0074      12.01
  1243         HC    650    HIS    HB1   1243     0.0367      1.008
  1244         HC    650    HIS    HB2   1244     0.0367      1.008
  1245         CC    650    HIS     CG   1245     0.1868      12.01
  1246         NB    650    HIS    ND1   1246    -0.5432      14.01
  1247         CR    650    HIS    CE1   1247     0.1635      12.01
  1248         H5    650    HIS    HE1   1248     0.1435      1.008
  1249         NA    650    HIS    NE2   1249    -0.2795      14.01
  1250          H    650    HIS    HE2   1250     0.3339      1.008
  1251         CW    650    HIS    CD2   1251    -0.2207      12.01
  1252         H4    650    HIS    HD2   1252     0.1862      1.008
  1253          C    650    HIS      C   1253     0.5973      12.01
  1254          O    650    HIS      O   1254    -0.5679         16   ; qtot 3
; residue 651 MET rtp MET  q  0.0
  1255          N    651    MET      N   1255    -0.4157      14.01
  1256          H    651    MET      H   1256     0.2719      1.008
  1257         CX    651    MET     CA   1257    -0.0237      12.01
  1258         H1    651    MET     HA   1258      0.088      1.008
  1259         2C    651    MET     CB   1259     0.0342      12.01
  1260         HC    651    MET    HB1   1260     0.0241      1.008
  1261         HC    651    MET    HB2   1261     0.0241      1.008
  1262         2C    651    MET     CG   1262     0.0018      12.01
  1263         H1    651    MET    HG1   1263      0.044      1.008
  1264         H1    651    MET    HG2   1264      0.044      1.008
  1265          S    651    MET     SD   1265    -0.2737      32.06
  1266         CT    651    MET     CE   1266    -0.0536      12.01
  1267         H1    651    MET    HE1   1267     0.0684      1.008
  1268         H1    651    MET    HE2   1268     0.0684      1.008
  1269         H1    651    MET    HE3   1269     0.0684      1.008
  1270          C    651    MET      C   1270     0.5973      12.01
  1271          O    651    MET      O   1271    -0.5679         16   ; qtot 3
; residue 652 ASN rtp ASN  q  0.0
  1272          N    652    ASN      N   1272    -0.4157      14.01
  1273          H    652    ASN      H   1273     0.2719      1.008
  1274         CX    652    ASN     CA   1274     0.0143      12.01
  1275         H1    652    ASN     HA   1275     0.1048      1.008
  1276         2C    652    ASN     CB   1276    -0.2041      12.01
  1277         HC    652    ASN    HB1   1277     0.0797      1.008
  1278         HC    652    ASN    HB2   1278     0.0797      1.008
  1279          C    652    ASN     CG   1279      0.713      12.01
  1280          O    652    ASN    OD1   1280    -0.5931         16
  1281          N    652    ASN    ND2   1281    -0.9191      14.01
  1282          H    652    ASN   HD21   1282     0.4196      1.008
  1283          H    652    ASN   HD22   1283     0.4196      1.008
  1284          C    652    ASN      C   1284     0.5973      12.01
  1285          O    652    ASN      O   1285    -0.5679         16   ; qtot 3
; residue 653 ILE rtp ILE  q  0.0
  1286          N    653    ILE      N   1286    -0.4157      14.01
  1287          H    653    ILE      H   1287     0.2719      1.008
  1288         CX    653    ILE     CA   1288    -0.0597      12.01
  1289         H1    653    ILE     HA   1289     0.0869      1.008
  1290         3C    653    ILE     CB   1290     0.1303      12.01
  1291         HC    653    ILE     HB   1291     0.0187      1.008
  1292         CT    653    ILE    CG2   1292    -0.3204      12.01
  1293         HC    653    ILE   HG21   1293     0.0882      1.008
  1294         HC    653    ILE   HG22   1294     0.0882      1.008
  1295         HC    653    ILE   HG23   1295     0.0882      1.008
  1296         2C    653    ILE    CG1   1296     -0.043      12.01
  1297         HC    653    ILE   HG11   1297     0.0236      1.008
  1298         HC    653    ILE   HG12   1298     0.0236      1.008
  1299         CT    653    ILE     CD   1299     -0.066      12.01
  1300         HC    653    ILE    HD1   1300     0.0186      1.008
  1301         HC    653    ILE    HD2   1301     0.0186      1.008
  1302         HC    653    ILE    HD3   1302     0.0186      1.008
  1303          C    653    ILE      C   1303     0.5973      12.01
  1304          O    653    ILE      O   1304    -0.5679         16   ; qtot 3
; residue 654 VAL rtp VAL  q  0.0
  1305          N    654    VAL      N   1305    -0.4157      14.01
  1306          H    654    VAL      H   1306     0.2719      1.008
  1307         CX    654    VAL     CA   1307    -0.0875      12.01
  1308         H1    654    VAL     HA   1308     0.0969      1.008
  1309         3C    654    VAL     CB   1309     0.2985      12.01
  1310         HC    654    VAL     HB   1310    -0.0297      1.008
  1311         CT    654    VAL    CG1   1311    -0.3192      12.01
  1312         HC    654    VAL   HG11   1312     0.0791      1.008
  1313         HC    654    VAL   HG12   1313     0.0791      1.008
  1314         HC    654    VAL   HG13   1314     0.0791      1.008
  1315         CT    654    VAL    CG2   1315    -0.3192      12.01
  1316         HC    654    VAL   HG21   1316     0.0791      1.008
  1317         HC    654    VAL   HG22   1317     0.0791      1.008
  1318         HC    654    VAL   HG23   1318     0.0791      1.008
  1319          C    654    VAL      C   1319     0.5973      12.01
  1320          O    654    VAL      O   1320    -0.5679         16   ; qtot 3
; residue 655 ASN rtp ASN  q  0.0
  1321          N    655    ASN      N   1321    -0.4157      14.01
  1322          H    655    ASN      H   1322     0.2719      1.008
  1323         CX    655    ASN     CA   1323     0.0143      12.01
  1324         H1    655    ASN     HA   1324     0.1048      1.008
  1325         2C    655    ASN     CB   1325    -0.2041      12.01
  1326         HC    655    ASN    HB1   1326     0.0797      1.008
  1327         HC    655    ASN    HB2   1327     0.0797      1.008
  1328          C    655    ASN     CG   1328      0.713      12.01
  1329          O    655    ASN    OD1   1329    -0.5931         16
  1330          N    655    ASN    ND2   1330    -0.9191      14.01
  1331          H    655    ASN   HD21   1331     0.4196      1.008
  1332          H    655    ASN   HD22   1332     0.4196      1.008
  1333          C    655    ASN      C   1333     0.5973      12.01
  1334          O    655    ASN      O   1334    -0.5679         16   ; qtot 3
; residue 656 LEU rtp LEU  q  0.0
  1335          N    656    LEU      N   1335    -0.4157      14.01
  1336          H    656    LEU      H   1336     0.2719      1.008
  1337         CX    656    LEU     CA   1337    -0.0518      12.01
  1338         H1    656    LEU     HA   1338     0.0922      1.008
  1339         2C    656    LEU     CB   1339    -0.1102      12.01
  1340         HC    656    LEU    HB1   1340     0.0457      1.008
  1341         HC    656    LEU    HB2   1341     0.0457      1.008
  1342         3C    656    LEU     CG   1342     0.3531      12.01
  1343         HC    656    LEU     HG   1343    -0.0361      1.008
  1344         CT    656    LEU    CD1   1344    -0.4121      12.01
  1345         HC    656    LEU   HD11   1345        0.1      1.008
  1346         HC    656    LEU   HD12   1346        0.1      1.008
  1347         HC    656    LEU   HD13   1347        0.1      1.008
  1348         CT    656    LEU    CD2   1348    -0.4121      12.01
  1349         HC    656    LEU   HD21   1349        0.1      1.008
  1350         HC    656    LEU   HD22   1350        0.1      1.008
  1351         HC    656    LEU   HD23   1351        0.1      1.008
  1352          C    656    LEU      C   1352     0.5973      12.01
  1353          O    656    LEU      O   1353    -0.5679         16   ; qtot 3
; residue 657 LEU rtp LEU  q  0.0
  1354          N    657    LEU      N   1354    -0.4157      14.01
  1355          H    657    LEU      H   1355     0.2719      1.008
  1356         CX    657    LEU     CA   1356    -0.0518      12.01
  1357         H1    657    LEU     HA   1357     0.0922      1.008
  1358         2C    657    LEU     CB   1358    -0.1102      12.01
  1359         HC    657    LEU    HB1   1359     0.0457      1.008
  1360         HC    657    LEU    HB2   1360     0.0457      1.008
  1361         3C    657    LEU     CG   1361     0.3531      12.01
  1362         HC    657    LEU     HG   1362    -0.0361      1.008
  1363         CT    657    LEU    CD1   1363    -0.4121      12.01
  1364         HC    657    LEU   HD11   1364        0.1      1.008
  1365         HC    657    LEU   HD12   1365        0.1      1.008
  1366         HC    657    LEU   HD13   1366        0.1      1.008
  1367         CT    657    LEU    CD2   1367    -0.4121      12.01
  1368         HC    657    LEU   HD21   1368        0.1      1.008
  1369         HC    657    LEU   HD22   1369        0.1      1.008
  1370         HC    657    LEU   HD23   1370        0.1      1.008
  1371          C    657    LEU      C   1371     0.5973      12.01
  1372          O    657    LEU      O   1372    -0.5679         16   ; qtot 3
; residue 658 GLY rtp GLY  q  0.0
  1373          N    658    GLY      N   1373    -0.4157      14.01
  1374          H    658    GLY      H   1374     0.2719      1.008
  1375         CX    658    GLY     CA   1375    -0.0252      12.01
  1376         H1    658    GLY    HA1   1376     0.0698      1.008
  1377         H1    658    GLY    HA2   1377     0.0698      1.008
  1378          C    658    GLY      C   1378     0.5973      12.01
  1379          O    658    GLY      O   1379    -0.5679         16   ; qtot 3
; residue 659 ALA rtp ALA  q  0.0
  1380          N    659    ALA      N   1380    -0.4157      14.01
  1381          H    659    ALA      H   1381     0.2719      1.008
  1382         CX    659    ALA     CA   1382     0.0337      12.01
  1383         H1    659    ALA     HA   1383     0.0823      1.008
  1384         CT    659    ALA     CB   1384    -0.1825      12.01
  1385         HC    659    ALA    HB1   1385     0.0603      1.008
  1386         HC    659    ALA    HB2   1386     0.0603      1.008
  1387         HC    659    ALA    HB3   1387     0.0603      1.008
  1388          C    659    ALA      C   1388     0.5973      12.01
  1389          O    659    ALA      O   1389    -0.5679         16   ; qtot 3
; residue 660 CYS rtp CYS  q  0.0
  1390          N    660    CYS      N   1390    -0.4157      14.01
  1391          H    660    CYS      H   1391     0.2719      1.008
  1392         CX    660    CYS     CA   1392     0.0213      12.01
  1393         H1    660    CYS     HA   1393     0.1124      1.008
  1394         2C    660    CYS     CB   1394    -0.1231      12.01
  1395         H1    660    CYS    HB1   1395     0.1112      1.008
  1396         H1    660    CYS    HB2   1396     0.1112      1.008
  1397         SH    660    CYS     SG   1397    -0.3119      32.06
  1398         HS    660    CYS     HG   1398     0.1933      1.008
  1399          C    660    CYS      C   1399     0.5973      12.01
  1400          O    660    CYS      O   1400    -0.5679         16   ; qtot 3
; residue 661 THR rtp THR  q  0.0
  1401          N    661    THR      N   1401    -0.4157      14.01
  1402          H    661    THR      H   1402     0.2719      1.008
  1403         CX    661    THR     CA   1403    -0.0389      12.01
  1404         H1    661    THR     HA   1404     0.1007      1.008
  1405         3C    661    THR     CB   1405     0.3654      12.01
  1406         H1    661    THR     HB   1406     0.0043      1.008
  1407         CT    661    THR    CG2   1407    -0.2438      12.01
  1408         HC    661    THR   HG21   1408     0.0642      1.008
  1409         HC    661    THR   HG22   1409     0.0642      1.008
  1410         HC    661    THR   HG23   1410     0.0642      1.008
  1411         OH    661    THR    OG1   1411    -0.6761         16
  1412         HO    661    THR    HG1   1412     0.4102      1.008
  1413          C    661    THR      C   1413     0.5973      12.01
  1414          O    661    THR      O   1414    -0.5679         16   ; qtot 3
; residue 662 ILE rtp ILE  q  0.0
  1415          N    662    ILE      N   1415    -0.4157      14.01
  1416          H    662    ILE      H   1416     0.2719      1.008
  1417         CX    662    ILE     CA   1417    -0.0597      12.01
  1418         H1    662    ILE     HA   1418     0.0869      1.008
  1419         3C    662    ILE     CB   1419     0.1303      12.01
  1420         HC    662    ILE     HB   1420     0.0187      1.008
  1421         CT    662    ILE    CG2   1421    -0.3204      12.01
  1422         HC    662    ILE   HG21   1422     0.0882      1.008
  1423         HC    662    ILE   HG22   1423     0.0882      1.008
  1424         HC    662    ILE   HG23   1424     0.0882      1.008
  1425         2C    662    ILE    CG1   1425     -0.043      12.01
  1426         HC    662    ILE   HG11   1426     0.0236      1.008
  1427         HC    662    ILE   HG12   1427     0.0236      1.008
  1428         CT    662    ILE     CD   1428     -0.066      12.01
  1429         HC    662    ILE    HD1   1429     0.0186      1.008
  1430         HC    662    ILE    HD2   1430     0.0186      1.008
  1431         HC    662    ILE    HD3   1431     0.0186      1.008
  1432          C    662    ILE      C   1432     0.5973      12.01
  1433          O    662    ILE      O   1433    -0.5679         16   ; qtot 3
; residue 663 GLY rtp GLY  q  0.0
  1434          N    663    GLY      N   1434    -0.4157      14.01
  1435          H    663    GLY      H   1435     0.2719      1.008
  1436         CX    663    GLY     CA   1436    -0.0252      12.01
  1437         H1    663    GLY    HA1   1437     0.0698      1.008
  1438         H1    663    GLY    HA2   1438     0.0698      1.008
  1439          C    663    GLY      C   1439     0.5973      12.01
  1440          O    663    GLY      O   1440    -0.5679         16   ; qtot 3
; residue 664 GLY rtp GLY  q  0.0
  1441          N    664    GLY      N   1441    -0.4157      14.01
  1442          H    664    GLY      H   1442     0.2719      1.008
  1443         CX    664    GLY     CA   1443    -0.0252      12.01
  1444         H1    664    GLY    HA1   1444     0.0698      1.008
  1445         H1    664    GLY    HA2   1445     0.0698      1.008
  1446          C    664    GLY      C   1446     0.5973      12.01
  1447          O    664    GLY      O   1447    -0.5679         16   ; qtot 3
; residue 665 PRO rtp PRO  q  0.0
  1448          N    665    PRO      N   1448    -0.2548      14.01
  1449         CT    665    PRO     CD   1449     0.0192      12.01
  1450         H1    665    PRO    HD1   1450     0.0391      1.008
  1451         H1    665    PRO    HD2   1451     0.0391      1.008
  1452         CT    665    PRO     CG   1452     0.0189      12.01
  1453         HC    665    PRO    HG1   1453     0.0213      1.008
  1454         HC    665    PRO    HG2   1454     0.0213      1.008
  1455         CT    665    PRO     CB   1455     -0.007      12.01
  1456         HC    665    PRO    HB1   1456     0.0253      1.008
  1457         HC    665    PRO    HB2   1457     0.0253      1.008
  1458         CX    665    PRO     CA   1458    -0.0266      12.01
  1459         H1    665    PRO     HA   1459     0.0641      1.008
  1460          C    665    PRO      C   1460     0.5896      12.01
  1461          O    665    PRO      O   1461    -0.5748         16   ; qtot 3
; residue 666 THR rtp THR  q  0.0
  1462          N    666    THR      N   1462    -0.4157      14.01
  1463          H    666    THR      H   1463     0.2719      1.008
  1464         CX    666    THR     CA   1464    -0.0389      12.01
  1465         H1    666    THR     HA   1465     0.1007      1.008
  1466         3C    666    THR     CB   1466     0.3654      12.01
  1467         H1    666    THR     HB   1467     0.0043      1.008
  1468         CT    666    THR    CG2   1468    -0.2438      12.01
  1469         HC    666    THR   HG21   1469     0.0642      1.008
  1470         HC    666    THR   HG22   1470     0.0642      1.008
  1471         HC    666    THR   HG23   1471     0.0642      1.008
  1472         OH    666    THR    OG1   1472    -0.6761         16
  1473         HO    666    THR    HG1   1473     0.4102      1.008
  1474          C    666    THR      C   1474     0.5973      12.01
  1475          O    666    THR      O   1475    -0.5679         16   ; qtot 3
; residue 667 LEU rtp LEU  q  0.0
  1476          N    667    LEU      N   1476    -0.4157      14.01
  1477          H    667    LEU      H   1477     0.2719      1.008
  1478         CX    667    LEU     CA   1478    -0.0518      12.01
  1479         H1    667    LEU     HA   1479     0.0922      1.008
  1480         2C    667    LEU     CB   1480    -0.1102      12.01
  1481         HC    667    LEU    HB1   1481     0.0457      1.008
  1482         HC    667    LEU    HB2   1482     0.0457      1.008
  1483         3C    667    LEU     CG   1483     0.3531      12.01
  1484         HC    667    LEU     HG   1484    -0.0361      1.008
  1485         CT    667    LEU    CD1   1485    -0.4121      12.01
  1486         HC    667    LEU   HD11   1486        0.1      1.008
  1487         HC    667    LEU   HD12   1487        0.1      1.008
  1488         HC    667    LEU   HD13   1488        0.1      1.008
  1489         CT    667    LEU    CD2   1489    -0.4121      12.01
  1490         HC    667    LEU   HD21   1490        0.1      1.008
  1491         HC    667    LEU   HD22   1491        0.1      1.008
  1492         HC    667    LEU   HD23   1492        0.1      1.008
  1493          C    667    LEU      C   1493     0.5973      12.01
  1494          O    667    LEU      O   1494    -0.5679         16   ; qtot 3
; residue 668 VAL rtp VAL  q  0.0
  1495          N    668    VAL      N   1495    -0.4157      14.01
  1496          H    668    VAL      H   1496     0.2719      1.008
  1497         CX    668    VAL     CA   1497    -0.0875      12.01
  1498         H1    668    VAL     HA   1498     0.0969      1.008
  1499         3C    668    VAL     CB   1499     0.2985      12.01
  1500         HC    668    VAL     HB   1500    -0.0297      1.008
  1501         CT    668    VAL    CG1   1501    -0.3192      12.01
  1502         HC    668    VAL   HG11   1502     0.0791      1.008
  1503         HC    668    VAL   HG12   1503     0.0791      1.008
  1504         HC    668    VAL   HG13   1504     0.0791      1.008
  1505         CT    668    VAL    CG2   1505    -0.3192      12.01
  1506         HC    668    VAL   HG21   1506     0.0791      1.008
  1507         HC    668    VAL   HG22   1507     0.0791      1.008
  1508         HC    668    VAL   HG23   1508     0.0791      1.008
  1509          C    668    VAL      C   1509     0.5973      12.01
  1510          O    668    VAL      O   1510    -0.5679         16   ; qtot 3
; residue 669 ILE rtp ILE  q  0.0
  1511          N    669    ILE      N   1511    -0.4157      14.01
  1512          H    669    ILE      H   1512     0.2719      1.008
  1513         CX    669    ILE     CA   1513    -0.0597      12.01
  1514         H1    669    ILE     HA   1514     0.0869      1.008
  1515         3C    669    ILE     CB   1515     0.1303      12.01
  1516         HC    669    ILE     HB   1516     0.0187      1.008
  1517         CT    669    ILE    CG2   1517    -0.3204      12.01
  1518         HC    669    ILE   HG21   1518     0.0882      1.008
  1519         HC    669    ILE   HG22   1519     0.0882      1.008
  1520         HC    669    ILE   HG23   1520     0.0882      1.008
  1521         2C    669    ILE    CG1   1521     -0.043      12.01
  1522         HC    669    ILE   HG11   1522     0.0236      1.008
  1523         HC    669    ILE   HG12   1523     0.0236      1.008
  1524         CT    669    ILE     CD   1524     -0.066      12.01
  1525         HC    669    ILE    HD1   1525     0.0186      1.008
  1526         HC    669    ILE    HD2   1526     0.0186      1.008
  1527         HC    669    ILE    HD3   1527     0.0186      1.008
  1528          C    669    ILE      C   1528     0.5973      12.01
  1529          O    669    ILE      O   1529    -0.5679         16   ; qtot 3
; residue 670 THR rtp THR  q  0.0
  1530          N    670    THR      N   1530    -0.4157      14.01
  1531          H    670    THR      H   1531     0.2719      1.008
  1532         CX    670    THR     CA   1532    -0.0389      12.01
  1533         H1    670    THR     HA   1533     0.1007      1.008
  1534         3C    670    THR     CB   1534     0.3654      12.01
  1535         H1    670    THR     HB   1535     0.0043      1.008
  1536         CT    670    THR    CG2   1536    -0.2438      12.01
  1537         HC    670    THR   HG21   1537     0.0642      1.008
  1538         HC    670    THR   HG22   1538     0.0642      1.008
  1539         HC    670    THR   HG23   1539     0.0642      1.008
  1540         OH    670    THR    OG1   1540    -0.6761         16
  1541         HO    670    THR    HG1   1541     0.4102      1.008
  1542          C    670    THR      C   1542     0.5973      12.01
  1543          O    670    THR      O   1543    -0.5679         16   ; qtot 3
; residue 671 GLU rtp GLU  q -1.0
  1544          N    671    GLU      N   1544    -0.5163      14.01
  1545          H    671    GLU      H   1545     0.2936      1.008
  1546         CX    671    GLU     CA   1546     0.0397      12.01
  1547         H1    671    GLU     HA   1547     0.1105      1.008
  1548         2C    671    GLU     CB   1548      0.056      12.01
  1549         HC    671    GLU    HB1   1549    -0.0173      1.008
  1550         HC    671    GLU    HB2   1550    -0.0173      1.008
  1551         2C    671    GLU     CG   1551     0.0136      12.01
  1552         HC    671    GLU    HG1   1552    -0.0425      1.008
  1553         HC    671    GLU    HG2   1553    -0.0425      1.008
  1554         CO    671    GLU     CD   1554     0.8054      12.01
  1555         O2    671    GLU    OE1   1555    -0.8188         16
  1556         O2    671    GLU    OE2   1556    -0.8188         16
  1557          C    671    GLU      C   1557     0.5366      12.01
  1558          O    671    GLU      O   1558    -0.5819         16   ; qtot 2
; residue 672 TYR rtp TYR  q  0.0
  1559          N    672    TYR      N   1559    -0.4157      14.01
  1560          H    672    TYR      H   1560     0.2719      1.008
  1561         CX    672    TYR     CA   1561    -0.0014      12.01
  1562         H1    672    TYR     HA   1562     0.0876      1.008
  1563         CT    672    TYR     CB   1563    -0.0152      12.01
  1564         HC    672    TYR    HB1   1564     0.0295      1.008
  1565         HC    672    TYR    HB2   1565     0.0295      1.008
  1566         CA    672    TYR     CG   1566    -0.0011      12.01
  1567         CA    672    TYR    CD1   1567    -0.1906      12.01
  1568         HA    672    TYR    HD1   1568     0.1699      1.008
  1569         CA    672    TYR    CE1   1569    -0.2341      12.01
  1570         HA    672    TYR    HE1   1570     0.1656      1.008
  1571          C    672    TYR     CZ   1571     0.3226      12.01
  1572         OH    672    TYR     OH   1572    -0.5579         16
  1573         HO    672    TYR     HH   1573     0.3992      1.008
  1574         CA    672    TYR    CE2   1574    -0.2341      12.01
  1575         HA    672    TYR    HE2   1575     0.1656      1.008
  1576         CA    672    TYR    CD2   1576    -0.1906      12.01
  1577         HA    672    TYR    HD2   1577     0.1699      1.008
  1578          C    672    TYR      C   1578     0.5973      12.01
  1579          O    672    TYR      O   1579    -0.5679         16   ; qtot 2
; residue 673 CYS rtp CYS  q  0.0
  1580          N    673    CYS      N   1580    -0.4157      14.01
  1581          H    673    CYS      H   1581     0.2719      1.008
  1582         CX    673    CYS     CA   1582     0.0213      12.01
  1583         H1    673    CYS     HA   1583     0.1124      1.008
  1584         2C    673    CYS     CB   1584    -0.1231      12.01
  1585         H1    673    CYS    HB1   1585     0.1112      1.008
  1586         H1    673    CYS    HB2   1586     0.1112      1.008
  1587         SH    673    CYS     SG   1587    -0.3119      32.06
  1588         HS    673    CYS     HG   1588     0.1933      1.008
  1589          C    673    CYS      C   1589     0.5973      12.01
  1590          O    673    CYS      O   1590    -0.5679         16   ; qtot 2
; residue 674 CYS rtp CYS  q  0.0
  1591          N    674    CYS      N   1591    -0.4157      14.01
  1592          H    674    CYS      H   1592     0.2719      1.008
  1593         CX    674    CYS     CA   1593     0.0213      12.01
  1594         H1    674    CYS     HA   1594     0.1124      1.008
  1595         2C    674    CYS     CB   1595    -0.1231      12.01
  1596         H1    674    CYS    HB1   1596     0.1112      1.008
  1597         H1    674    CYS    HB2   1597     0.1112      1.008
  1598         SH    674    CYS     SG   1598    -0.3119      32.06
  1599         HS    674    CYS     HG   1599     0.1933      1.008
  1600          C    674    CYS      C   1600     0.5973      12.01
  1601          O    674    CYS      O   1601    -0.5679         16   ; qtot 2
; residue 675 TYR rtp TYR  q  0.0
  1602          N    675    TYR      N   1602    -0.4157      14.01
  1603          H    675    TYR      H   1603     0.2719      1.008
  1604         CX    675    TYR     CA   1604    -0.0014      12.01
  1605         H1    675    TYR     HA   1605     0.0876      1.008
  1606         CT    675    TYR     CB   1606    -0.0152      12.01
  1607         HC    675    TYR    HB1   1607     0.0295      1.008
  1608         HC    675    TYR    HB2   1608     0.0295      1.008
  1609         CA    675    TYR     CG   1609    -0.0011      12.01
  1610         CA    675    TYR    CD1   1610    -0.1906      12.01
  1611         HA    675    TYR    HD1   1611     0.1699      1.008
  1612         CA    675    TYR    CE1   1612    -0.2341      12.01
  1613         HA    675    TYR    HE1   1613     0.1656      1.008
  1614          C    675    TYR     CZ   1614     0.3226      12.01
  1615         OH    675    TYR     OH   1615    -0.5579         16
  1616         HO    675    TYR     HH   1616     0.3992      1.008
  1617         CA    675    TYR    CE2   1617    -0.2341      12.01
  1618         HA    675    TYR    HE2   1618     0.1656      1.008
  1619         CA    675    TYR    CD2   1619    -0.1906      12.01
  1620         HA    675    TYR    HD2   1620     0.1699      1.008
  1621          C    675    TYR      C   1621     0.5973      12.01
  1622          O    675    TYR      O   1622    -0.5679         16   ; qtot 2
; residue 676 GLY rtp GLY  q  0.0
  1623          N    676    GLY      N   1623    -0.4157      14.01
  1624          H    676    GLY      H   1624     0.2719      1.008
  1625         CX    676    GLY     CA   1625    -0.0252      12.01
  1626         H1    676    GLY    HA1   1626     0.0698      1.008
  1627         H1    676    GLY    HA2   1627     0.0698      1.008
  1628          C    676    GLY      C   1628     0.5973      12.01
  1629          O    676    GLY      O   1629    -0.5679         16   ; qtot 2
; residue 677 ASP rtp ASP  q -1.0
  1630          N    677    ASP      N   1630    -0.5163      14.01
  1631          H    677    ASP      H   1631     0.2936      1.008
  1632         CX    677    ASP     CA   1632     0.0381      12.01
  1633         H1    677    ASP     HA   1633      0.088      1.008
  1634         2C    677    ASP     CB   1634    -0.0303      12.01
  1635         HC    677    ASP    HB1   1635    -0.0122      1.008
  1636         HC    677    ASP    HB2   1636    -0.0122      1.008
  1637         CO    677    ASP     CG   1637     0.7994      12.01
  1638         O2    677    ASP    OD1   1638    -0.8014         16
  1639         O2    677    ASP    OD2   1639    -0.8014         16
  1640          C    677    ASP      C   1640     0.5366      12.01
  1641          O    677    ASP      O   1641    -0.5819         16   ; qtot 1
; residue 678 LEU rtp LEU  q  0.0
  1642          N    678    LEU      N   1642    -0.4157      14.01
  1643          H    678    LEU      H   1643     0.2719      1.008
  1644         CX    678    LEU     CA   1644    -0.0518      12.01
  1645         H1    678    LEU     HA   1645     0.0922      1.008
  1646         2C    678    LEU     CB   1646    -0.1102      12.01
  1647         HC    678    LEU    HB1   1647     0.0457      1.008
  1648         HC    678    LEU    HB2   1648     0.0457      1.008
  1649         3C    678    LEU     CG   1649     0.3531      12.01
  1650         HC    678    LEU     HG   1650    -0.0361      1.008
  1651         CT    678    LEU    CD1   1651    -0.4121      12.01
  1652         HC    678    LEU   HD11   1652        0.1      1.008
  1653         HC    678    LEU   HD12   1653        0.1      1.008
  1654         HC    678    LEU   HD13   1654        0.1      1.008
  1655         CT    678    LEU    CD2   1655    -0.4121      12.01
  1656         HC    678    LEU   HD21   1656        0.1      1.008
  1657         HC    678    LEU   HD22   1657        0.1      1.008
  1658         HC    678    LEU   HD23   1658        0.1      1.008
  1659          C    678    LEU      C   1659     0.5973      12.01
  1660          O    678    LEU      O   1660    -0.5679         16   ; qtot 1
; residue 679 LEU rtp LEU  q  0.0
  1661          N    679    LEU      N   1661    -0.4157      14.01
  1662          H    679    LEU      H   1662     0.2719      1.008
  1663         CX    679    LEU     CA   1663    -0.0518      12.01
  1664         H1    679    LEU     HA   1664     0.0922      1.008
  1665         2C    679    LEU     CB   1665    -0.1102      12.01
  1666         HC    679    LEU    HB1   1666     0.0457      1.008
  1667         HC    679    LEU    HB2   1667     0.0457      1.008
  1668         3C    679    LEU     CG   1668     0.3531      12.01
  1669         HC    679    LEU     HG   1669    -0.0361      1.008
  1670         CT    679    LEU    CD1   1670    -0.4121      12.01
  1671         HC    679    LEU   HD11   1671        0.1      1.008
  1672         HC    679    LEU   HD12   1672        0.1      1.008
  1673         HC    679    LEU   HD13   1673        0.1      1.008
  1674         CT    679    LEU    CD2   1674    -0.4121      12.01
  1675         HC    679    LEU   HD21   1675        0.1      1.008
  1676         HC    679    LEU   HD22   1676        0.1      1.008
  1677         HC    679    LEU   HD23   1677        0.1      1.008
  1678          C    679    LEU      C   1678     0.5973      12.01
  1679          O    679    LEU      O   1679    -0.5679         16   ; qtot 1
; residue 680 ASN rtp ASN  q  0.0
  1680          N    680    ASN      N   1680    -0.4157      14.01
  1681          H    680    ASN      H   1681     0.2719      1.008
  1682         CX    680    ASN     CA   1682     0.0143      12.01
  1683         H1    680    ASN     HA   1683     0.1048      1.008
  1684         2C    680    ASN     CB   1684    -0.2041      12.01
  1685         HC    680    ASN    HB1   1685     0.0797      1.008
  1686         HC    680    ASN    HB2   1686     0.0797      1.008
  1687          C    680    ASN     CG   1687      0.713      12.01
  1688          O    680    ASN    OD1   1688    -0.5931         16
  1689          N    680    ASN    ND2   1689    -0.9191      14.01
  1690          H    680    ASN   HD21   1690     0.4196      1.008
  1691          H    680    ASN   HD22   1691     0.4196      1.008
  1692          C    680    ASN      C   1692     0.5973      12.01
  1693          O    680    ASN      O   1693    -0.5679         16   ; qtot 1
; residue 681 PHE rtp PHE  q  0.0
  1694          N    681    PHE      N   1694    -0.4157      14.01
  1695          H    681    PHE      H   1695     0.2719      1.008
  1696         CX    681    PHE     CA   1696    -0.0024      12.01
  1697         H1    681    PHE     HA   1697     0.0978      1.008
  1698         CT    681    PHE     CB   1698    -0.0343      12.01
  1699         HC    681    PHE    HB1   1699     0.0295      1.008
  1700         HC    681    PHE    HB2   1700     0.0295      1.008
  1701         CA    681    PHE     CG   1701     0.0118      12.01
  1702         CA    681    PHE    CD1   1702    -0.1256      12.01
  1703         HA    681    PHE    HD1   1703      0.133      1.008
  1704         CA    681    PHE    CE1   1704    -0.1704      12.01
  1705         HA    681    PHE    HE1   1705      0.143      1.008
  1706         CA    681    PHE     CZ   1706    -0.1072      12.01
  1707         HA    681    PHE     HZ   1707     0.1297      1.008
  1708         CA    681    PHE    CE2   1708    -0.1704      12.01
  1709         HA    681    PHE    HE2   1709      0.143      1.008
  1710         CA    681    PHE    CD2   1710    -0.1256      12.01
  1711         HA    681    PHE    HD2   1711      0.133      1.008
  1712          C    681    PHE      C   1712     0.5973      12.01
  1713          O    681    PHE      O   1713    -0.5679         16   ; qtot 1
; residue 682 LEU rtp LEU  q  0.0
  1714          N    682    LEU      N   1714    -0.4157      14.01
  1715          H    682    LEU      H   1715     0.2719      1.008
  1716         CX    682    LEU     CA   1716    -0.0518      12.01
  1717         H1    682    LEU     HA   1717     0.0922      1.008
  1718         2C    682    LEU     CB   1718    -0.1102      12.01
  1719         HC    682    LEU    HB1   1719     0.0457      1.008
  1720         HC    682    LEU    HB2   1720     0.0457      1.008
  1721         3C    682    LEU     CG   1721     0.3531      12.01
  1722         HC    682    LEU     HG   1722    -0.0361      1.008
  1723         CT    682    LEU    CD1   1723    -0.4121      12.01
  1724         HC    682    LEU   HD11   1724        0.1      1.008
  1725         HC    682    LEU   HD12   1725        0.1      1.008
  1726         HC    682    LEU   HD13   1726        0.1      1.008
  1727         CT    682    LEU    CD2   1727    -0.4121      12.01
  1728         HC    682    LEU   HD21   1728        0.1      1.008
  1729         HC    682    LEU   HD22   1729        0.1      1.008
  1730         HC    682    LEU   HD23   1730        0.1      1.008
  1731          C    682    LEU      C   1731     0.5973      12.01
  1732          O    682    LEU      O   1732    -0.5679         16   ; qtot 1
; residue 683 ARG rtp ARG  q +1.0
  1733          N    683    ARG      N   1733    -0.3479      14.01
  1734          H    683    ARG      H   1734     0.2747      1.008
  1735         CX    683    ARG     CA   1735    -0.2637      12.01
  1736         H1    683    ARG     HA   1736      0.156      1.008
  1737         C8    683    ARG     CB   1737    -0.0007      12.01
  1738         HC    683    ARG    HB1   1738     0.0327      1.008
  1739         HC    683    ARG    HB2   1739     0.0327      1.008
  1740         C8    683    ARG     CG   1740      0.039      12.01
  1741         HC    683    ARG    HG1   1741     0.0285      1.008
  1742         HC    683    ARG    HG2   1742     0.0285      1.008
  1743         C8    683    ARG     CD   1743     0.0486      12.01
  1744         H1    683    ARG    HD1   1744     0.0687      1.008
  1745         H1    683    ARG    HD2   1745     0.0687      1.008
  1746         N2    683    ARG     NE   1746    -0.5295      14.01
  1747          H    683    ARG     HE   1747     0.3456      1.008
  1748         CA    683    ARG     CZ   1748     0.8076      12.01
  1749         N2    683    ARG    NH1   1749    -0.8627      14.01
  1750          H    683    ARG   HH11   1750     0.4478      1.008
  1751          H    683    ARG   HH12   1751     0.4478      1.008
  1752         N2    683    ARG    NH2   1752    -0.8627      14.01
  1753          H    683    ARG   HH21   1753     0.4478      1.008
  1754          H    683    ARG   HH22   1754     0.4478      1.008
  1755          C    683    ARG      C   1755     0.7341      12.01
  1756          O    683    ARG      O   1756    -0.5894         16   ; qtot 2
; residue 684 ARG rtp ARG  q +1.0
  1757          N    684    ARG      N   1757    -0.3479      14.01
  1758          H    684    ARG      H   1758     0.2747      1.008
  1759         CX    684    ARG     CA   1759    -0.2637      12.01
  1760         H1    684    ARG     HA   1760      0.156      1.008
  1761         C8    684    ARG     CB   1761    -0.0007      12.01
  1762         HC    684    ARG    HB1   1762     0.0327      1.008
  1763         HC    684    ARG    HB2   1763     0.0327      1.008
  1764         C8    684    ARG     CG   1764      0.039      12.01
  1765         HC    684    ARG    HG1   1765     0.0285      1.008
  1766         HC    684    ARG    HG2   1766     0.0285      1.008
  1767         C8    684    ARG     CD   1767     0.0486      12.01
  1768         H1    684    ARG    HD1   1768     0.0687      1.008
  1769         H1    684    ARG    HD2   1769     0.0687      1.008
  1770         N2    684    ARG     NE   1770    -0.5295      14.01
  1771          H    684    ARG     HE   1771     0.3456      1.008
  1772         CA    684    ARG     CZ   1772     0.8076      12.01
  1773         N2    684    ARG    NH1   1773    -0.8627      14.01
  1774          H    684    ARG   HH11   1774     0.4478      1.008
  1775          H    684    ARG   HH12   1775     0.4478      1.008
  1776         N2    684    ARG    NH2   1776    -0.8627      14.01
  1777          H    684    ARG   HH21   1777     0.4478      1.008
  1778          H    684    ARG   HH22   1778     0.4478      1.008
  1779          C    684    ARG      C   1779     0.7341      12.01
  1780          O    684    ARG      O   1780    -0.5894         16   ; qtot 3
; residue 685 LYS rtp LYS  q +1.0
  1781          N    685    LYS      N   1781    -0.3479      14.01
  1782          H    685    LYS      H   1782     0.2747      1.008
  1783         CX    685    LYS     CA   1783      -0.24      12.01
  1784         H1    685    LYS     HA   1784     0.1426      1.008
  1785         C8    685    LYS     CB   1785    -0.0094      12.01
  1786         HC    685    LYS    HB1   1786     0.0362      1.008
  1787         HC    685    LYS    HB2   1787     0.0362      1.008
  1788         C8    685    LYS     CG   1788     0.0187      12.01
  1789         HC    685    LYS    HG1   1789     0.0103      1.008
  1790         HC    685    LYS    HG2   1790     0.0103      1.008
  1791         C8    685    LYS     CD   1791    -0.0479      12.01
  1792         HC    685    LYS    HD1   1792     0.0621      1.008
  1793         HC    685    LYS    HD2   1793     0.0621      1.008
  1794         C8    685    LYS     CE   1794    -0.0143      12.01
  1795         HP    685    LYS    HE1   1795     0.1135      1.008
  1796         HP    685    LYS    HE2   1796     0.1135      1.008
  1797         N3    685    LYS     NZ   1797    -0.3854      14.01
  1798          H    685    LYS    HZ1   1798       0.34      1.008
  1799          H    685    LYS    HZ2   1799       0.34      1.008
  1800          H    685    LYS    HZ3   1800       0.34      1.008
  1801          C    685    LYS      C   1801     0.7341      12.01
  1802          O    685    LYS      O   1802    -0.5894         16   ; qtot 4
; residue 686 ARG rtp ARG  q +1.0
  1803          N    686    ARG      N   1803    -0.3479      14.01
  1804          H    686    ARG      H   1804     0.2747      1.008
  1805         CX    686    ARG     CA   1805    -0.2637      12.01
  1806         H1    686    ARG     HA   1806      0.156      1.008
  1807         C8    686    ARG     CB   1807    -0.0007      12.01
  1808         HC    686    ARG    HB1   1808     0.0327      1.008
  1809         HC    686    ARG    HB2   1809     0.0327      1.008
  1810         C8    686    ARG     CG   1810      0.039      12.01
  1811         HC    686    ARG    HG1   1811     0.0285      1.008
  1812         HC    686    ARG    HG2   1812     0.0285      1.008
  1813         C8    686    ARG     CD   1813     0.0486      12.01
  1814         H1    686    ARG    HD1   1814     0.0687      1.008
  1815         H1    686    ARG    HD2   1815     0.0687      1.008
  1816         N2    686    ARG     NE   1816    -0.5295      14.01
  1817          H    686    ARG     HE   1817     0.3456      1.008
  1818         CA    686    ARG     CZ   1818     0.8076      12.01
  1819         N2    686    ARG    NH1   1819    -0.8627      14.01
  1820          H    686    ARG   HH11   1820     0.4478      1.008
  1821          H    686    ARG   HH12   1821     0.4478      1.008
  1822         N2    686    ARG    NH2   1822    -0.8627      14.01
  1823          H    686    ARG   HH21   1823     0.4478      1.008
  1824          H    686    ARG   HH22   1824     0.4478      1.008
  1825          C    686    ARG      C   1825     0.7341      12.01
  1826          O    686    ARG      O   1826    -0.5894         16   ; qtot 5
; residue 687 ASP rtp ASP  q -1.0
  1827          N    687    ASP      N   1827    -0.5163      14.01
  1828          H    687    ASP      H   1828     0.2936      1.008
  1829         CX    687    ASP     CA   1829     0.0381      12.01
  1830         H1    687    ASP     HA   1830      0.088      1.008
  1831         2C    687    ASP     CB   1831    -0.0303      12.01
  1832         HC    687    ASP    HB1   1832    -0.0122      1.008
  1833         HC    687    ASP    HB2   1833    -0.0122      1.008
  1834         CO    687    ASP     CG   1834     0.7994      12.01
  1835         O2    687    ASP    OD1   1835    -0.8014         16
  1836         O2    687    ASP    OD2   1836    -0.8014         16
  1837          C    687    ASP      C   1837     0.5366      12.01
  1838          O    687    ASP      O   1838    -0.5819         16   ; qtot 4
; residue 688 SER rtp SER  q  0.0
  1839          N    688    SER      N   1839    -0.4157      14.01
  1840          H    688    SER      H   1840     0.2719      1.008
  1841         CX    688    SER     CA   1841    -0.0249      12.01
  1842         H1    688    SER     HA   1842     0.0843      1.008
  1843         2C    688    SER     CB   1843     0.2117      12.01
  1844         H1    688    SER    HB1   1844     0.0352      1.008
  1845         H1    688    SER    HB2   1845     0.0352      1.008
  1846         OH    688    SER     OG   1846    -0.6546         16
  1847         HO    688    SER     HG   1847     0.4275      1.008
  1848          C    688    SER      C   1848     0.5973      12.01
  1849          O    688    SER      O   1849    -0.5679         16   ; qtot 4
; residue 689 PHE rtp PHE  q  0.0
  1850          N    689    PHE      N   1850    -0.4157      14.01
  1851          H    689    PHE      H   1851     0.2719      1.008
  1852         CX    689    PHE     CA   1852    -0.0024      12.01
  1853         H1    689    PHE     HA   1853     0.0978      1.008
  1854         CT    689    PHE     CB   1854    -0.0343      12.01
  1855         HC    689    PHE    HB1   1855     0.0295      1.008
  1856         HC    689    PHE    HB2   1856     0.0295      1.008
  1857         CA    689    PHE     CG   1857     0.0118      12.01
  1858         CA    689    PHE    CD1   1858    -0.1256      12.01
  1859         HA    689    PHE    HD1   1859      0.133      1.008
  1860         CA    689    PHE    CE1   1860    -0.1704      12.01
  1861         HA    689    PHE    HE1   1861      0.143      1.008
  1862         CA    689    PHE     CZ   1862    -0.1072      12.01
  1863         HA    689    PHE     HZ   1863     0.1297      1.008
  1864         CA    689    PHE    CE2   1864    -0.1704      12.01
  1865         HA    689    PHE    HE2   1865      0.143      1.008
  1866         CA    689    PHE    CD2   1866    -0.1256      12.01
  1867         HA    689    PHE    HD2   1867      0.133      1.008
  1868          C    689    PHE      C   1868     0.5973      12.01
  1869          O    689    PHE      O   1869    -0.5679         16   ; qtot 4
; residue 690 ILE rtp ILE  q  0.0
  1870          N    690    ILE      N   1870    -0.4157      14.01
  1871          H    690    ILE      H   1871     0.2719      1.008
  1872         CX    690    ILE     CA   1872    -0.0597      12.01
  1873         H1    690    ILE     HA   1873     0.0869      1.008
  1874         3C    690    ILE     CB   1874     0.1303      12.01
  1875         HC    690    ILE     HB   1875     0.0187      1.008
  1876         CT    690    ILE    CG2   1876    -0.3204      12.01
  1877         HC    690    ILE   HG21   1877     0.0882      1.008
  1878         HC    690    ILE   HG22   1878     0.0882      1.008
  1879         HC    690    ILE   HG23   1879     0.0882      1.008
  1880         2C    690    ILE    CG1   1880     -0.043      12.01
  1881         HC    690    ILE   HG11   1881     0.0236      1.008
  1882         HC    690    ILE   HG12   1882     0.0236      1.008
  1883         CT    690    ILE     CD   1883     -0.066      12.01
  1884         HC    690    ILE    HD1   1884     0.0186      1.008
  1885         HC    690    ILE    HD2   1885     0.0186      1.008
  1886         HC    690    ILE    HD3   1886     0.0186      1.008
  1887          C    690    ILE      C   1887     0.5973      12.01
  1888          O    690    ILE      O   1888    -0.5679         16   ; qtot 4
; residue 691 CYS rtp CYS  q  0.0
  1889          N    691    CYS      N   1889    -0.4157      14.01
  1890          H    691    CYS      H   1890     0.2719      1.008
  1891         CX    691    CYS     CA   1891     0.0213      12.01
  1892         H1    691    CYS     HA   1892     0.1124      1.008
  1893         2C    691    CYS     CB   1893    -0.1231      12.01
  1894         H1    691    CYS    HB1   1894     0.1112      1.008
  1895         H1    691    CYS    HB2   1895     0.1112      1.008
  1896         SH    691    CYS     SG   1896    -0.3119      32.06
  1897         HS    691    CYS     HG   1897     0.1933      1.008
  1898          C    691    CYS      C   1898     0.5973      12.01
  1899          O    691    CYS      O   1899    -0.5679         16   ; qtot 4
; residue 692 SER rtp SER  q  0.0
  1900          N    692    SER      N   1900    -0.4157      14.01
  1901          H    692    SER      H   1901     0.2719      1.008
  1902         CX    692    SER     CA   1902    -0.0249      12.01
  1903         H1    692    SER     HA   1903     0.0843      1.008
  1904         2C    692    SER     CB   1904     0.2117      12.01
  1905         H1    692    SER    HB1   1905     0.0352      1.008
  1906         H1    692    SER    HB2   1906     0.0352      1.008
  1907         OH    692    SER     OG   1907    -0.6546         16
  1908         HO    692    SER     HG   1908     0.4275      1.008
  1909          C    692    SER      C   1909     0.5973      12.01
  1910          O    692    SER      O   1910    -0.5679         16   ; qtot 4
; residue 693 LYS rtp LYS  q +1.0
  1911          N    693    LYS      N   1911    -0.3479      14.01
  1912          H    693    LYS      H   1912     0.2747      1.008
  1913         CX    693    LYS     CA   1913      -0.24      12.01
  1914         H1    693    LYS     HA   1914     0.1426      1.008
  1915         C8    693    LYS     CB   1915    -0.0094      12.01
  1916         HC    693    LYS    HB1   1916     0.0362      1.008
  1917         HC    693    LYS    HB2   1917     0.0362      1.008
  1918         C8    693    LYS     CG   1918     0.0187      12.01
  1919         HC    693    LYS    HG1   1919     0.0103      1.008
  1920         HC    693    LYS    HG2   1920     0.0103      1.008
  1921         C8    693    LYS     CD   1921    -0.0479      12.01
  1922         HC    693    LYS    HD1   1922     0.0621      1.008
  1923         HC    693    LYS    HD2   1923     0.0621      1.008
  1924         C8    693    LYS     CE   1924    -0.0143      12.01
  1925         HP    693    LYS    HE1   1925     0.1135      1.008
  1926         HP    693    LYS    HE2   1926     0.1135      1.008
  1927         N3    693    LYS     NZ   1927    -0.3854      14.01
  1928          H    693    LYS    HZ1   1928       0.34      1.008
  1929          H    693    LYS    HZ2   1929       0.34      1.008
  1930          H    693    LYS    HZ3   1930       0.34      1.008
  1931          C    693    LYS      C   1931     0.7341      12.01
  1932          O    693    LYS      O   1932    -0.5894         16   ; qtot 5
; residue 763 ALA rtp ALA  q  0.0
  1933          N    763    ALA      N   1933    -0.4157      14.01
  1934          H    763    ALA      H   1934     0.2719      1.008
  1935         CX    763    ALA     CA   1935     0.0337      12.01
  1936         H1    763    ALA     HA   1936     0.0823      1.008
  1937         CT    763    ALA     CB   1937    -0.1825      12.01
  1938         HC    763    ALA    HB1   1938     0.0603      1.008
  1939         HC    763    ALA    HB2   1939     0.0603      1.008
  1940         HC    763    ALA    HB3   1940     0.0603      1.008
  1941          C    763    ALA      C   1941     0.5973      12.01
  1942          O    763    ALA      O   1942    -0.5679         16   ; qtot 5
; residue 764 LEU rtp LEU  q  0.0
  1943          N    764    LEU      N   1943    -0.4157      14.01
  1944          H    764    LEU      H   1944     0.2719      1.008
  1945         CX    764    LEU     CA   1945    -0.0518      12.01
  1946         H1    764    LEU     HA   1946     0.0922      1.008
  1947         2C    764    LEU     CB   1947    -0.1102      12.01
  1948         HC    764    LEU    HB1   1948     0.0457      1.008
  1949         HC    764    LEU    HB2   1949     0.0457      1.008
  1950         3C    764    LEU     CG   1950     0.3531      12.01
  1951         HC    764    LEU     HG   1951    -0.0361      1.008
  1952         CT    764    LEU    CD1   1952    -0.4121      12.01
  1953         HC    764    LEU   HD11   1953        0.1      1.008
  1954         HC    764    LEU   HD12   1954        0.1      1.008
  1955         HC    764    LEU   HD13   1955        0.1      1.008
  1956         CT    764    LEU    CD2   1956    -0.4121      12.01
  1957         HC    764    LEU   HD21   1957        0.1      1.008
  1958         HC    764    LEU   HD22   1958        0.1      1.008
  1959         HC    764    LEU   HD23   1959        0.1      1.008
  1960          C    764    LEU      C   1960     0.5973      12.01
  1961          O    764    LEU      O   1961    -0.5679         16   ; qtot 5
; residue 765 ASP rtp ASP  q -1.0
  1962          N    765    ASP      N   1962    -0.5163      14.01
  1963          H    765    ASP      H   1963     0.2936      1.008
  1964         CX    765    ASP     CA   1964     0.0381      12.01
  1965         H1    765    ASP     HA   1965      0.088      1.008
  1966         2C    765    ASP     CB   1966    -0.0303      12.01
  1967         HC    765    ASP    HB1   1967    -0.0122      1.008
  1968         HC    765    ASP    HB2   1968    -0.0122      1.008
  1969         CO    765    ASP     CG   1969     0.7994      12.01
  1970         O2    765    ASP    OD1   1970    -0.8014         16
  1971         O2    765    ASP    OD2   1971    -0.8014         16
  1972          C    765    ASP      C   1972     0.5366      12.01
  1973          O    765    ASP      O   1973    -0.5819         16   ; qtot 4
; residue 766 LEU rtp LEU  q  0.0
  1974          N    766    LEU      N   1974    -0.4157      14.01
  1975          H    766    LEU      H   1975     0.2719      1.008
  1976         CX    766    LEU     CA   1976    -0.0518      12.01
  1977         H1    766    LEU     HA   1977     0.0922      1.008
  1978         2C    766    LEU     CB   1978    -0.1102      12.01
  1979         HC    766    LEU    HB1   1979     0.0457      1.008
  1980         HC    766    LEU    HB2   1980     0.0457      1.008
  1981         3C    766    LEU     CG   1981     0.3531      12.01
  1982         HC    766    LEU     HG   1982    -0.0361      1.008
  1983         CT    766    LEU    CD1   1983    -0.4121      12.01
  1984         HC    766    LEU   HD11   1984        0.1      1.008
  1985         HC    766    LEU   HD12   1985        0.1      1.008
  1986         HC    766    LEU   HD13   1986        0.1      1.008
  1987         CT    766    LEU    CD2   1987    -0.4121      12.01
  1988         HC    766    LEU   HD21   1988        0.1      1.008
  1989         HC    766    LEU   HD22   1989        0.1      1.008
  1990         HC    766    LEU   HD23   1990        0.1      1.008
  1991          C    766    LEU      C   1991     0.5973      12.01
  1992          O    766    LEU      O   1992    -0.5679         16   ; qtot 4
; residue 767 GLU rtp GLU  q -1.0
  1993          N    767    GLU      N   1993    -0.5163      14.01
  1994          H    767    GLU      H   1994     0.2936      1.008
  1995         CX    767    GLU     CA   1995     0.0397      12.01
  1996         H1    767    GLU     HA   1996     0.1105      1.008
  1997         2C    767    GLU     CB   1997      0.056      12.01
  1998         HC    767    GLU    HB1   1998    -0.0173      1.008
  1999         HC    767    GLU    HB2   1999    -0.0173      1.008
  2000         2C    767    GLU     CG   2000     0.0136      12.01
  2001         HC    767    GLU    HG1   2001    -0.0425      1.008
  2002         HC    767    GLU    HG2   2002    -0.0425      1.008
  2003         CO    767    GLU     CD   2003     0.8054      12.01
  2004         O2    767    GLU    OE1   2004    -0.8188         16
  2005         O2    767    GLU    OE2   2005    -0.8188         16
  2006          C    767    GLU      C   2006     0.5366      12.01
  2007          O    767    GLU      O   2007    -0.5819         16   ; qtot 3
; residue 768 ASP rtp ASP  q -1.0
  2008          N    768    ASP      N   2008    -0.5163      14.01
  2009          H    768    ASP      H   2009     0.2936      1.008
  2010         CX    768    ASP     CA   2010     0.0381      12.01
  2011         H1    768    ASP     HA   2011      0.088      1.008
  2012         2C    768    ASP     CB   2012    -0.0303      12.01
  2013         HC    768    ASP    HB1   2013    -0.0122      1.008
  2014         HC    768    ASP    HB2   2014    -0.0122      1.008
  2015         CO    768    ASP     CG   2015     0.7994      12.01
  2016         O2    768    ASP    OD1   2016    -0.8014         16
  2017         O2    768    ASP    OD2   2017    -0.8014         16
  2018          C    768    ASP      C   2018     0.5366      12.01
  2019          O    768    ASP      O   2019    -0.5819         16   ; qtot 2
; residue 769 LEU rtp LEU  q  0.0
  2020          N    769    LEU      N   2020    -0.4157      14.01
  2021          H    769    LEU      H   2021     0.2719      1.008
  2022         CX    769    LEU     CA   2022    -0.0518      12.01
  2023         H1    769    LEU     HA   2023     0.0922      1.008
  2024         2C    769    LEU     CB   2024    -0.1102      12.01
  2025         HC    769    LEU    HB1   2025     0.0457      1.008
  2026         HC    769    LEU    HB2   2026     0.0457      1.008
  2027         3C    769    LEU     CG   2027     0.3531      12.01
  2028         HC    769    LEU     HG   2028    -0.0361      1.008
  2029         CT    769    LEU    CD1   2029    -0.4121      12.01
  2030         HC    769    LEU   HD11   2030        0.1      1.008
  2031         HC    769    LEU   HD12   2031        0.1      1.008
  2032         HC    769    LEU   HD13   2032        0.1      1.008
  2033         CT    769    LEU    CD2   2033    -0.4121      12.01
  2034         HC    769    LEU   HD21   2034        0.1      1.008
  2035         HC    769    LEU   HD22   2035        0.1      1.008
  2036         HC    769    LEU   HD23   2036        0.1      1.008
  2037          C    769    LEU      C   2037     0.5973      12.01
  2038          O    769    LEU      O   2038    -0.5679         16   ; qtot 2
; residue 770 LEU rtp LEU  q  0.0
  2039          N    770    LEU      N   2039    -0.4157      14.01
  2040          H    770    LEU      H   2040     0.2719      1.008
  2041         CX    770    LEU     CA   2041    -0.0518      12.01
  2042         H1    770    LEU     HA   2042     0.0922      1.008
  2043         2C    770    LEU     CB   2043    -0.1102      12.01
  2044         HC    770    LEU    HB1   2044     0.0457      1.008
  2045         HC    770    LEU    HB2   2045     0.0457      1.008
  2046         3C    770    LEU     CG   2046     0.3531      12.01
  2047         HC    770    LEU     HG   2047    -0.0361      1.008
  2048         CT    770    LEU    CD1   2048    -0.4121      12.01
  2049         HC    770    LEU   HD11   2049        0.1      1.008
  2050         HC    770    LEU   HD12   2050        0.1      1.008
  2051         HC    770    LEU   HD13   2051        0.1      1.008
  2052         CT    770    LEU    CD2   2052    -0.4121      12.01
  2053         HC    770    LEU   HD21   2053        0.1      1.008
  2054         HC    770    LEU   HD22   2054        0.1      1.008
  2055         HC    770    LEU   HD23   2055        0.1      1.008
  2056          C    770    LEU      C   2056     0.5973      12.01
  2057          O    770    LEU      O   2057    -0.5679         16   ; qtot 2
; residue 771 SER rtp SER  q  0.0
  2058          N    771    SER      N   2058    -0.4157      14.01
  2059          H    771    SER      H   2059     0.2719      1.008
  2060         CX    771    SER     CA   2060    -0.0249      12.01
  2061         H1    771    SER     HA   2061     0.0843      1.008
  2062         2C    771    SER     CB   2062     0.2117      12.01
  2063         H1    771    SER    HB1   2063     0.0352      1.008
  2064         H1    771    SER    HB2   2064     0.0352      1.008
  2065         OH    771    SER     OG   2065    -0.6546         16
  2066         HO    771    SER     HG   2066     0.4275      1.008
  2067          C    771    SER      C   2067     0.5973      12.01
  2068          O    771    SER      O   2068    -0.5679         16   ; qtot 2
; residue 772 PHE rtp PHE  q  0.0
  2069          N    772    PHE      N   2069    -0.4157      14.01
  2070          H    772    PHE      H   2070     0.2719      1.008
  2071         CX    772    PHE     CA   2071    -0.0024      12.01
  2072         H1    772    PHE     HA   2072     0.0978      1.008
  2073         CT    772    PHE     CB   2073    -0.0343      12.01
  2074         HC    772    PHE    HB1   2074     0.0295      1.008
  2075         HC    772    PHE    HB2   2075     0.0295      1.008
  2076         CA    772    PHE     CG   2076     0.0118      12.01
  2077         CA    772    PHE    CD1   2077    -0.1256      12.01
  2078         HA    772    PHE    HD1   2078      0.133      1.008
  2079         CA    772    PHE    CE1   2079    -0.1704      12.01
  2080         HA    772    PHE    HE1   2080      0.143      1.008
  2081         CA    772    PHE     CZ   2081    -0.1072      12.01
  2082         HA    772    PHE     HZ   2082     0.1297      1.008
  2083         CA    772    PHE    CE2   2083    -0.1704      12.01
  2084         HA    772    PHE    HE2   2084      0.143      1.008
  2085         CA    772    PHE    CD2   2085    -0.1256      12.01
  2086         HA    772    PHE    HD2   2086      0.133      1.008
  2087          C    772    PHE      C   2087     0.5973      12.01
  2088          O    772    PHE      O   2088    -0.5679         16   ; qtot 2
; residue 773 SER rtp SER  q  0.0
  2089          N    773    SER      N   2089    -0.4157      14.01
  2090          H    773    SER      H   2090     0.2719      1.008
  2091         CX    773    SER     CA   2091    -0.0249      12.01
  2092         H1    773    SER     HA   2092     0.0843      1.008
  2093         2C    773    SER     CB   2093     0.2117      12.01
  2094         H1    773    SER    HB1   2094     0.0352      1.008
  2095         H1    773    SER    HB2   2095     0.0352      1.008
  2096         OH    773    SER     OG   2096    -0.6546         16
  2097         HO    773    SER     HG   2097     0.4275      1.008
  2098          C    773    SER      C   2098     0.5973      12.01
  2099          O    773    SER      O   2099    -0.5679         16   ; qtot 2
; residue 774 TYR rtp TYR  q  0.0
  2100          N    774    TYR      N   2100    -0.4157      14.01
  2101          H    774    TYR      H   2101     0.2719      1.008
  2102         CX    774    TYR     CA   2102    -0.0014      12.01
  2103         H1    774    TYR     HA   2103     0.0876      1.008
  2104         CT    774    TYR     CB   2104    -0.0152      12.01
  2105         HC    774    TYR    HB1   2105     0.0295      1.008
  2106         HC    774    TYR    HB2   2106     0.0295      1.008
  2107         CA    774    TYR     CG   2107    -0.0011      12.01
  2108         CA    774    TYR    CD1   2108    -0.1906      12.01
  2109         HA    774    TYR    HD1   2109     0.1699      1.008
  2110         CA    774    TYR    CE1   2110    -0.2341      12.01
  2111         HA    774    TYR    HE1   2111     0.1656      1.008
  2112          C    774    TYR     CZ   2112     0.3226      12.01
  2113         OH    774    TYR     OH   2113    -0.5579         16
  2114         HO    774    TYR     HH   2114     0.3992      1.008
  2115         CA    774    TYR    CE2   2115    -0.2341      12.01
  2116         HA    774    TYR    HE2   2116     0.1656      1.008
  2117         CA    774    TYR    CD2   2117    -0.1906      12.01
  2118         HA    774    TYR    HD2   2118     0.1699      1.008
  2119          C    774    TYR      C   2119     0.5973      12.01
  2120          O    774    TYR      O   2120    -0.5679         16   ; qtot 2
; residue 775 GLN rtp GLN  q  0.0
  2121          N    775    GLN      N   2121    -0.4157      14.01
  2122          H    775    GLN      H   2122     0.2719      1.008
  2123         CX    775    GLN     CA   2123    -0.0031      12.01
  2124         H1    775    GLN     HA   2124      0.085      1.008
  2125         2C    775    GLN     CB   2125    -0.0036      12.01
  2126         HC    775    GLN    HB1   2126     0.0171      1.008
  2127         HC    775    GLN    HB2   2127     0.0171      1.008
  2128         2C    775    GLN     CG   2128    -0.0645      12.01
  2129         HC    775    GLN    HG1   2129     0.0352      1.008
  2130         HC    775    GLN    HG2   2130     0.0352      1.008
  2131          C    775    GLN     CD   2131     0.6951      12.01
  2132          O    775    GLN    OE1   2132    -0.6086         16
  2133          N    775    GLN    NE2   2133    -0.9407      14.01
  2134          H    775    GLN   HE21   2134     0.4251      1.008
  2135          H    775    GLN   HE22   2135     0.4251      1.008
  2136          C    775    GLN      C   2136     0.5973      12.01
  2137          O    775    GLN      O   2137    -0.5679         16   ; qtot 2
; residue 776 VAL rtp VAL  q  0.0
  2138          N    776    VAL      N   2138    -0.4157      14.01
  2139          H    776    VAL      H   2139     0.2719      1.008
  2140         CX    776    VAL     CA   2140    -0.0875      12.01
  2141         H1    776    VAL     HA   2141     0.0969      1.008
  2142         3C    776    VAL     CB   2142     0.2985      12.01
  2143         HC    776    VAL     HB   2143    -0.0297      1.008
  2144         CT    776    VAL    CG1   2144    -0.3192      12.01
  2145         HC    776    VAL   HG11   2145     0.0791      1.008
  2146         HC    776    VAL   HG12   2146     0.0791      1.008
  2147         HC    776    VAL   HG13   2147     0.0791      1.008
  2148         CT    776    VAL    CG2   2148    -0.3192      12.01
  2149         HC    776    VAL   HG21   2149     0.0791      1.008
  2150         HC    776    VAL   HG22   2150     0.0791      1.008
  2151         HC    776    VAL   HG23   2151     0.0791      1.008
  2152          C    776    VAL      C   2152     0.5973      12.01
  2153          O    776    VAL      O   2153    -0.5679         16   ; qtot 2
; residue 777 ALA rtp ALA  q  0.0
  2154          N    777    ALA      N   2154    -0.4157      14.01
  2155          H    777    ALA      H   2155     0.2719      1.008
  2156         CX    777    ALA     CA   2156     0.0337      12.01
  2157         H1    777    ALA     HA   2157     0.0823      1.008
  2158         CT    777    ALA     CB   2158    -0.1825      12.01
  2159         HC    777    ALA    HB1   2159     0.0603      1.008
  2160         HC    777    ALA    HB2   2160     0.0603      1.008
  2161         HC    777    ALA    HB3   2161     0.0603      1.008
  2162          C    777    ALA      C   2162     0.5973      12.01
  2163          O    777    ALA      O   2163    -0.5679         16   ; qtot 2
; residue 778 LYS rtp LYS  q +1.0
  2164          N    778    LYS      N   2164    -0.3479      14.01
  2165          H    778    LYS      H   2165     0.2747      1.008
  2166         CX    778    LYS     CA   2166      -0.24      12.01
  2167         H1    778    LYS     HA   2167     0.1426      1.008
  2168         C8    778    LYS     CB   2168    -0.0094      12.01
  2169         HC    778    LYS    HB1   2169     0.0362      1.008
  2170         HC    778    LYS    HB2   2170     0.0362      1.008
  2171         C8    778    LYS     CG   2171     0.0187      12.01
  2172         HC    778    LYS    HG1   2172     0.0103      1.008
  2173         HC    778    LYS    HG2   2173     0.0103      1.008
  2174         C8    778    LYS     CD   2174    -0.0479      12.01
  2175         HC    778    LYS    HD1   2175     0.0621      1.008
  2176         HC    778    LYS    HD2   2176     0.0621      1.008
  2177         C8    778    LYS     CE   2177    -0.0143      12.01
  2178         HP    778    LYS    HE1   2178     0.1135      1.008
  2179         HP    778    LYS    HE2   2179     0.1135      1.008
  2180         N3    778    LYS     NZ   2180    -0.3854      14.01
  2181          H    778    LYS    HZ1   2181       0.34      1.008
  2182          H    778    LYS    HZ2   2182       0.34      1.008
  2183          H    778    LYS    HZ3   2183       0.34      1.008
  2184          C    778    LYS      C   2184     0.7341      12.01
  2185          O    778    LYS      O   2185    -0.5894         16   ; qtot 3
; residue 779 GLY rtp GLY  q  0.0
  2186          N    779    GLY      N   2186    -0.4157      14.01
  2187          H    779    GLY      H   2187     0.2719      1.008
  2188         CX    779    GLY     CA   2188    -0.0252      12.01
  2189         H1    779    GLY    HA1   2189     0.0698      1.008
  2190         H1    779    GLY    HA2   2190     0.0698      1.008
  2191          C    779    GLY      C   2191     0.5973      12.01
  2192          O    779    GLY      O   2192    -0.5679         16   ; qtot 3
; residue 780 MET rtp MET  q  0.0
  2193          N    780    MET      N   2193    -0.4157      14.01
  2194          H    780    MET      H   2194     0.2719      1.008
  2195         CX    780    MET     CA   2195    -0.0237      12.01
  2196         H1    780    MET     HA   2196      0.088      1.008
  2197         2C    780    MET     CB   2197     0.0342      12.01
  2198         HC    780    MET    HB1   2198     0.0241      1.008
  2199         HC    780    MET    HB2   2199     0.0241      1.008
  2200         2C    780    MET     CG   2200     0.0018      12.01
  2201         H1    780    MET    HG1   2201      0.044      1.008
  2202         H1    780    MET    HG2   2202      0.044      1.008
  2203          S    780    MET     SD   2203    -0.2737      32.06
  2204         CT    780    MET     CE   2204    -0.0536      12.01
  2205         H1    780    MET    HE1   2205     0.0684      1.008
  2206         H1    780    MET    HE2   2206     0.0684      1.008
  2207         H1    780    MET    HE3   2207     0.0684      1.008
  2208          C    780    MET      C   2208     0.5973      12.01
  2209          O    780    MET      O   2209    -0.5679         16   ; qtot 3
; residue 781 ALA rtp ALA  q  0.0
  2210          N    781    ALA      N   2210    -0.4157      14.01
  2211          H    781    ALA      H   2211     0.2719      1.008
  2212         CX    781    ALA     CA   2212     0.0337      12.01
  2213         H1    781    ALA     HA   2213     0.0823      1.008
  2214         CT    781    ALA     CB   2214    -0.1825      12.01
  2215         HC    781    ALA    HB1   2215     0.0603      1.008
  2216         HC    781    ALA    HB2   2216     0.0603      1.008
  2217         HC    781    ALA    HB3   2217     0.0603      1.008
  2218          C    781    ALA      C   2218     0.5973      12.01
  2219          O    781    ALA      O   2219    -0.5679         16   ; qtot 3
; residue 782 PHE rtp PHE  q  0.0
  2220          N    782    PHE      N   2220    -0.4157      14.01
  2221          H    782    PHE      H   2221     0.2719      1.008
  2222         CX    782    PHE     CA   2222    -0.0024      12.01
  2223         H1    782    PHE     HA   2223     0.0978      1.008
  2224         CT    782    PHE     CB   2224    -0.0343      12.01
  2225         HC    782    PHE    HB1   2225     0.0295      1.008
  2226         HC    782    PHE    HB2   2226     0.0295      1.008
  2227         CA    782    PHE     CG   2227     0.0118      12.01
  2228         CA    782    PHE    CD1   2228    -0.1256      12.01
  2229         HA    782    PHE    HD1   2229      0.133      1.008
  2230         CA    782    PHE    CE1   2230    -0.1704      12.01
  2231         HA    782    PHE    HE1   2231      0.143      1.008
  2232         CA    782    PHE     CZ   2232    -0.1072      12.01
  2233         HA    782    PHE     HZ   2233     0.1297      1.008
  2234         CA    782    PHE    CE2   2234    -0.1704      12.01
  2235         HA    782    PHE    HE2   2235      0.143      1.008
  2236         CA    782    PHE    CD2   2236    -0.1256      12.01
  2237         HA    782    PHE    HD2   2237      0.133      1.008
  2238          C    782    PHE      C   2238     0.5973      12.01
  2239          O    782    PHE      O   2239    -0.5679         16   ; qtot 3
; residue 783 LEU rtp LEU  q  0.0
  2240          N    783    LEU      N   2240    -0.4157      14.01
  2241          H    783    LEU      H   2241     0.2719      1.008
  2242         CX    783    LEU     CA   2242    -0.0518      12.01
  2243         H1    783    LEU     HA   2243     0.0922      1.008
  2244         2C    783    LEU     CB   2244    -0.1102      12.01
  2245         HC    783    LEU    HB1   2245     0.0457      1.008
  2246         HC    783    LEU    HB2   2246     0.0457      1.008
  2247         3C    783    LEU     CG   2247     0.3531      12.01
  2248         HC    783    LEU     HG   2248    -0.0361      1.008
  2249         CT    783    LEU    CD1   2249    -0.4121      12.01
  2250         HC    783    LEU   HD11   2250        0.1      1.008
  2251         HC    783    LEU   HD12   2251        0.1      1.008
  2252         HC    783    LEU   HD13   2252        0.1      1.008
  2253         CT    783    LEU    CD2   2253    -0.4121      12.01
  2254         HC    783    LEU   HD21   2254        0.1      1.008
  2255         HC    783    LEU   HD22   2255        0.1      1.008
  2256         HC    783    LEU   HD23   2256        0.1      1.008
  2257          C    783    LEU      C   2257     0.5973      12.01
  2258          O    783    LEU      O   2258    -0.5679         16   ; qtot 3
; residue 784 ALA rtp ALA  q  0.0
  2259          N    784    ALA      N   2259    -0.4157      14.01
  2260          H    784    ALA      H   2260     0.2719      1.008
  2261         CX    784    ALA     CA   2261     0.0337      12.01
  2262         H1    784    ALA     HA   2262     0.0823      1.008
  2263         CT    784    ALA     CB   2263    -0.1825      12.01
  2264         HC    784    ALA    HB1   2264     0.0603      1.008
  2265         HC    784    ALA    HB2   2265     0.0603      1.008
  2266         HC    784    ALA    HB3   2266     0.0603      1.008
  2267          C    784    ALA      C   2267     0.5973      12.01
  2268          O    784    ALA      O   2268    -0.5679         16   ; qtot 3
; residue 785 SER rtp SER  q  0.0
  2269          N    785    SER      N   2269    -0.4157      14.01
  2270          H    785    SER      H   2270     0.2719      1.008
  2271         CX    785    SER     CA   2271    -0.0249      12.01
  2272         H1    785    SER     HA   2272     0.0843      1.008
  2273         2C    785    SER     CB   2273     0.2117      12.01
  2274         H1    785    SER    HB1   2274     0.0352      1.008
  2275         H1    785    SER    HB2   2275     0.0352      1.008
  2276         OH    785    SER     OG   2276    -0.6546         16
  2277         HO    785    SER     HG   2277     0.4275      1.008
  2278          C    785    SER      C   2278     0.5973      12.01
  2279          O    785    SER      O   2279    -0.5679         16   ; qtot 3
; residue 786 LYS rtp LYS  q +1.0
  2280          N    786    LYS      N   2280    -0.3479      14.01
  2281          H    786    LYS      H   2281     0.2747      1.008
  2282         CX    786    LYS     CA   2282      -0.24      12.01
  2283         H1    786    LYS     HA   2283     0.1426      1.008
  2284         C8    786    LYS     CB   2284    -0.0094      12.01
  2285         HC    786    LYS    HB1   2285     0.0362      1.008
  2286         HC    786    LYS    HB2   2286     0.0362      1.008
  2287         C8    786    LYS     CG   2287     0.0187      12.01
  2288         HC    786    LYS    HG1   2288     0.0103      1.008
  2289         HC    786    LYS    HG2   2289     0.0103      1.008
  2290         C8    786    LYS     CD   2290    -0.0479      12.01
  2291         HC    786    LYS    HD1   2291     0.0621      1.008
  2292         HC    786    LYS    HD2   2292     0.0621      1.008
  2293         C8    786    LYS     CE   2293    -0.0143      12.01
  2294         HP    786    LYS    HE1   2294     0.1135      1.008
  2295         HP    786    LYS    HE2   2295     0.1135      1.008
  2296         N3    786    LYS     NZ   2296    -0.3854      14.01
  2297          H    786    LYS    HZ1   2297       0.34      1.008
  2298          H    786    LYS    HZ2   2298       0.34      1.008
  2299          H    786    LYS    HZ3   2299       0.34      1.008
  2300          C    786    LYS      C   2300     0.7341      12.01
  2301          O    786    LYS      O   2301    -0.5894         16   ; qtot 4
; residue 787 ASN rtp ASN  q  0.0
  2302          N    787    ASN      N   2302    -0.4157      14.01
  2303          H    787    ASN      H   2303     0.2719      1.008
  2304         CX    787    ASN     CA   2304     0.0143      12.01
  2305         H1    787    ASN     HA   2305     0.1048      1.008
  2306         2C    787    ASN     CB   2306    -0.2041      12.01
  2307         HC    787    ASN    HB1   2307     0.0797      1.008
  2308         HC    787    ASN    HB2   2308     0.0797      1.008
  2309          C    787    ASN     CG   2309      0.713      12.01
  2310          O    787    ASN    OD1   2310    -0.5931         16
  2311          N    787    ASN    ND2   2311    -0.9191      14.01
  2312          H    787    ASN   HD21   2312     0.4196      1.008
  2313          H    787    ASN   HD22   2313     0.4196      1.008
  2314          C    787    ASN      C   2314     0.5973      12.01
  2315          O    787    ASN      O   2315    -0.5679         16   ; qtot 4
; residue 788 CYS rtp CYS  q  0.0
  2316          N    788    CYS      N   2316    -0.4157      14.01
  2317          H    788    CYS      H   2317     0.2719      1.008
  2318         CX    788    CYS     CA   2318     0.0213      12.01
  2319         H1    788    CYS     HA   2319     0.1124      1.008
  2320         2C    788    CYS     CB   2320    -0.1231      12.01
  2321         H1    788    CYS    HB1   2321     0.1112      1.008
  2322         H1    788    CYS    HB2   2322     0.1112      1.008
  2323         SH    788    CYS     SG   2323    -0.3119      32.06
  2324         HS    788    CYS     HG   2324     0.1933      1.008
  2325          C    788    CYS      C   2325     0.5973      12.01
  2326          O    788    CYS      O   2326    -0.5679         16   ; qtot 4
; residue 789 ILE rtp ILE  q  0.0
  2327          N    789    ILE      N   2327    -0.4157      14.01
  2328          H    789    ILE      H   2328     0.2719      1.008
  2329         CX    789    ILE     CA   2329    -0.0597      12.01
  2330         H1    789    ILE     HA   2330     0.0869      1.008
  2331         3C    789    ILE     CB   2331     0.1303      12.01
  2332         HC    789    ILE     HB   2332     0.0187      1.008
  2333         CT    789    ILE    CG2   2333    -0.3204      12.01
  2334         HC    789    ILE   HG21   2334     0.0882      1.008
  2335         HC    789    ILE   HG22   2335     0.0882      1.008
  2336         HC    789    ILE   HG23   2336     0.0882      1.008
  2337         2C    789    ILE    CG1   2337     -0.043      12.01
  2338         HC    789    ILE   HG11   2338     0.0236      1.008
  2339         HC    789    ILE   HG12   2339     0.0236      1.008
  2340         CT    789    ILE     CD   2340     -0.066      12.01
  2341         HC    789    ILE    HD1   2341     0.0186      1.008
  2342         HC    789    ILE    HD2   2342     0.0186      1.008
  2343         HC    789    ILE    HD3   2343     0.0186      1.008
  2344          C    789    ILE      C   2344     0.5973      12.01
  2345          O    789    ILE      O   2345    -0.5679         16   ; qtot 4
; residue 790 HIS rtp HIE  q  0.0
  2346          N    790    HIS      N   2346    -0.4157      14.01
  2347          H    790    HIS      H   2347     0.2719      1.008
  2348         CX    790    HIS     CA   2348    -0.0581      12.01
  2349         H1    790    HIS     HA   2349      0.136      1.008
  2350         CT    790    HIS     CB   2350    -0.0074      12.01
  2351         HC    790    HIS    HB1   2351     0.0367      1.008
  2352         HC    790    HIS    HB2   2352     0.0367      1.008
  2353         CC    790    HIS     CG   2353     0.1868      12.01
  2354         NB    790    HIS    ND1   2354    -0.5432      14.01
  2355         CR    790    HIS    CE1   2355     0.1635      12.01
  2356         H5    790    HIS    HE1   2356     0.1435      1.008
  2357         NA    790    HIS    NE2   2357    -0.2795      14.01
  2358          H    790    HIS    HE2   2358     0.3339      1.008
  2359         CW    790    HIS    CD2   2359    -0.2207      12.01
  2360         H4    790    HIS    HD2   2360     0.1862      1.008
  2361          C    790    HIS      C   2361     0.5973      12.01
  2362          O    790    HIS      O   2362    -0.5679         16   ; qtot 4
; residue 791 ARG rtp ARG  q +1.0
  2363          N    791    ARG      N   2363    -0.3479      14.01
  2364          H    791    ARG      H   2364     0.2747      1.008
  2365         CX    791    ARG     CA   2365    -0.2637      12.01
  2366         H1    791    ARG     HA   2366      0.156      1.008
  2367         C8    791    ARG     CB   2367    -0.0007      12.01
  2368         HC    791    ARG    HB1   2368     0.0327      1.008
  2369         HC    791    ARG    HB2   2369     0.0327      1.008
  2370         C8    791    ARG     CG   2370      0.039      12.01
  2371         HC    791    ARG    HG1   2371     0.0285      1.008
  2372         HC    791    ARG    HG2   2372     0.0285      1.008
  2373         C8    791    ARG     CD   2373     0.0486      12.01
  2374         H1    791    ARG    HD1   2374     0.0687      1.008
  2375         H1    791    ARG    HD2   2375     0.0687      1.008
  2376         N2    791    ARG     NE   2376    -0.5295      14.01
  2377          H    791    ARG     HE   2377     0.3456      1.008
  2378         CA    791    ARG     CZ   2378     0.8076      12.01
  2379         N2    791    ARG    NH1   2379    -0.8627      14.01
  2380          H    791    ARG   HH11   2380     0.4478      1.008
  2381          H    791    ARG   HH12   2381     0.4478      1.008
  2382         N2    791    ARG    NH2   2382    -0.8627      14.01
  2383          H    791    ARG   HH21   2383     0.4478      1.008
  2384          H    791    ARG   HH22   2384     0.4478      1.008
  2385          C    791    ARG      C   2385     0.7341      12.01
  2386          O    791    ARG      O   2386    -0.5894         16   ; qtot 5
; residue 792 ASP rtp ASP  q -1.0
  2387          N    792    ASP      N   2387    -0.5163      14.01
  2388          H    792    ASP      H   2388     0.2936      1.008
  2389         CX    792    ASP     CA   2389     0.0381      12.01
  2390         H1    792    ASP     HA   2390      0.088      1.008
  2391         2C    792    ASP     CB   2391    -0.0303      12.01
  2392         HC    792    ASP    HB1   2392    -0.0122      1.008
  2393         HC    792    ASP    HB2   2393    -0.0122      1.008
  2394         CO    792    ASP     CG   2394     0.7994      12.01
  2395         O2    792    ASP    OD1   2395    -0.8014         16
  2396         O2    792    ASP    OD2   2396    -0.8014         16
  2397          C    792    ASP      C   2397     0.5366      12.01
  2398          O    792    ASP      O   2398    -0.5819         16   ; qtot 4
; residue 793 LEU rtp LEU  q  0.0
  2399          N    793    LEU      N   2399    -0.4157      14.01
  2400          H    793    LEU      H   2400     0.2719      1.008
  2401         CX    793    LEU     CA   2401    -0.0518      12.01
  2402         H1    793    LEU     HA   2402     0.0922      1.008
  2403         2C    793    LEU     CB   2403    -0.1102      12.01
  2404         HC    793    LEU    HB1   2404     0.0457      1.008
  2405         HC    793    LEU    HB2   2405     0.0457      1.008
  2406         3C    793    LEU     CG   2406     0.3531      12.01
  2407         HC    793    LEU     HG   2407    -0.0361      1.008
  2408         CT    793    LEU    CD1   2408    -0.4121      12.01
  2409         HC    793    LEU   HD11   2409        0.1      1.008
  2410         HC    793    LEU   HD12   2410        0.1      1.008
  2411         HC    793    LEU   HD13   2411        0.1      1.008
  2412         CT    793    LEU    CD2   2412    -0.4121      12.01
  2413         HC    793    LEU   HD21   2413        0.1      1.008
  2414         HC    793    LEU   HD22   2414        0.1      1.008
  2415         HC    793    LEU   HD23   2415        0.1      1.008
  2416          C    793    LEU      C   2416     0.5973      12.01
  2417          O    793    LEU      O   2417    -0.5679         16   ; qtot 4
; residue 794 ALA rtp ALA  q  0.0
  2418          N    794    ALA      N   2418    -0.4157      14.01
  2419          H    794    ALA      H   2419     0.2719      1.008
  2420         CX    794    ALA     CA   2420     0.0337      12.01
  2421         H1    794    ALA     HA   2421     0.0823      1.008
  2422         CT    794    ALA     CB   2422    -0.1825      12.01
  2423         HC    794    ALA    HB1   2423     0.0603      1.008
  2424         HC    794    ALA    HB2   2424     0.0603      1.008
  2425         HC    794    ALA    HB3   2425     0.0603      1.008
  2426          C    794    ALA      C   2426     0.5973      12.01
  2427          O    794    ALA      O   2427    -0.5679         16   ; qtot 4
; residue 795 ALA rtp ALA  q  0.0
  2428          N    795    ALA      N   2428    -0.4157      14.01
  2429          H    795    ALA      H   2429     0.2719      1.008
  2430         CX    795    ALA     CA   2430     0.0337      12.01
  2431         H1    795    ALA     HA   2431     0.0823      1.008
  2432         CT    795    ALA     CB   2432    -0.1825      12.01
  2433         HC    795    ALA    HB1   2433     0.0603      1.008
  2434         HC    795    ALA    HB2   2434     0.0603      1.008
  2435         HC    795    ALA    HB3   2435     0.0603      1.008
  2436          C    795    ALA      C   2436     0.5973      12.01
  2437          O    795    ALA      O   2437    -0.5679         16   ; qtot 4
; residue 796 ARG rtp ARG  q +1.0
  2438          N    796    ARG      N   2438    -0.3479      14.01
  2439          H    796    ARG      H   2439     0.2747      1.008
  2440         CX    796    ARG     CA   2440    -0.2637      12.01
  2441         H1    796    ARG     HA   2441      0.156      1.008
  2442         C8    796    ARG     CB   2442    -0.0007      12.01
  2443         HC    796    ARG    HB1   2443     0.0327      1.008
  2444         HC    796    ARG    HB2   2444     0.0327      1.008
  2445         C8    796    ARG     CG   2445      0.039      12.01
  2446         HC    796    ARG    HG1   2446     0.0285      1.008
  2447         HC    796    ARG    HG2   2447     0.0285      1.008
  2448         C8    796    ARG     CD   2448     0.0486      12.01
  2449         H1    796    ARG    HD1   2449     0.0687      1.008
  2450         H1    796    ARG    HD2   2450     0.0687      1.008
  2451         N2    796    ARG     NE   2451    -0.5295      14.01
  2452          H    796    ARG     HE   2452     0.3456      1.008
  2453         CA    796    ARG     CZ   2453     0.8076      12.01
  2454         N2    796    ARG    NH1   2454    -0.8627      14.01
  2455          H    796    ARG   HH11   2455     0.4478      1.008
  2456          H    796    ARG   HH12   2456     0.4478      1.008
  2457         N2    796    ARG    NH2   2457    -0.8627      14.01
  2458          H    796    ARG   HH21   2458     0.4478      1.008
  2459          H    796    ARG   HH22   2459     0.4478      1.008
  2460          C    796    ARG      C   2460     0.7341      12.01
  2461          O    796    ARG      O   2461    -0.5894         16   ; qtot 5
; residue 797 ASN rtp ASN  q  0.0
  2462          N    797    ASN      N   2462    -0.4157      14.01
  2463          H    797    ASN      H   2463     0.2719      1.008
  2464         CX    797    ASN     CA   2464     0.0143      12.01
  2465         H1    797    ASN     HA   2465     0.1048      1.008
  2466         2C    797    ASN     CB   2466    -0.2041      12.01
  2467         HC    797    ASN    HB1   2467     0.0797      1.008
  2468         HC    797    ASN    HB2   2468     0.0797      1.008
  2469          C    797    ASN     CG   2469      0.713      12.01
  2470          O    797    ASN    OD1   2470    -0.5931         16
  2471          N    797    ASN    ND2   2471    -0.9191      14.01
  2472          H    797    ASN   HD21   2472     0.4196      1.008
  2473          H    797    ASN   HD22   2473     0.4196      1.008
  2474          C    797    ASN      C   2474     0.5973      12.01
  2475          O    797    ASN      O   2475    -0.5679         16   ; qtot 5
; residue 798 ILE rtp ILE  q  0.0
  2476          N    798    ILE      N   2476    -0.4157      14.01
  2477          H    798    ILE      H   2477     0.2719      1.008
  2478         CX    798    ILE     CA   2478    -0.0597      12.01
  2479         H1    798    ILE     HA   2479     0.0869      1.008
  2480         3C    798    ILE     CB   2480     0.1303      12.01
  2481         HC    798    ILE     HB   2481     0.0187      1.008
  2482         CT    798    ILE    CG2   2482    -0.3204      12.01
  2483         HC    798    ILE   HG21   2483     0.0882      1.008
  2484         HC    798    ILE   HG22   2484     0.0882      1.008
  2485         HC    798    ILE   HG23   2485     0.0882      1.008
  2486         2C    798    ILE    CG1   2486     -0.043      12.01
  2487         HC    798    ILE   HG11   2487     0.0236      1.008
  2488         HC    798    ILE   HG12   2488     0.0236      1.008
  2489         CT    798    ILE     CD   2489     -0.066      12.01
  2490         HC    798    ILE    HD1   2490     0.0186      1.008
  2491         HC    798    ILE    HD2   2491     0.0186      1.008
  2492         HC    798    ILE    HD3   2492     0.0186      1.008
  2493          C    798    ILE      C   2493     0.5973      12.01
  2494          O    798    ILE      O   2494    -0.5679         16   ; qtot 5
; residue 799 LEU rtp LEU  q  0.0
  2495          N    799    LEU      N   2495    -0.4157      14.01
  2496          H    799    LEU      H   2496     0.2719      1.008
  2497         CX    799    LEU     CA   2497    -0.0518      12.01
  2498         H1    799    LEU     HA   2498     0.0922      1.008
  2499         2C    799    LEU     CB   2499    -0.1102      12.01
  2500         HC    799    LEU    HB1   2500     0.0457      1.008
  2501         HC    799    LEU    HB2   2501     0.0457      1.008
  2502         3C    799    LEU     CG   2502     0.3531      12.01
  2503         HC    799    LEU     HG   2503    -0.0361      1.008
  2504         CT    799    LEU    CD1   2504    -0.4121      12.01
  2505         HC    799    LEU   HD11   2505        0.1      1.008
  2506         HC    799    LEU   HD12   2506        0.1      1.008
  2507         HC    799    LEU   HD13   2507        0.1      1.008
  2508         CT    799    LEU    CD2   2508    -0.4121      12.01
  2509         HC    799    LEU   HD21   2509        0.1      1.008
  2510         HC    799    LEU   HD22   2510        0.1      1.008
  2511         HC    799    LEU   HD23   2511        0.1      1.008
  2512          C    799    LEU      C   2512     0.5973      12.01
  2513          O    799    LEU      O   2513    -0.5679         16   ; qtot 5
; residue 800 LEU rtp LEU  q  0.0
  2514          N    800    LEU      N   2514    -0.4157      14.01
  2515          H    800    LEU      H   2515     0.2719      1.008
  2516         CX    800    LEU     CA   2516    -0.0518      12.01
  2517         H1    800    LEU     HA   2517     0.0922      1.008
  2518         2C    800    LEU     CB   2518    -0.1102      12.01
  2519         HC    800    LEU    HB1   2519     0.0457      1.008
  2520         HC    800    LEU    HB2   2520     0.0457      1.008
  2521         3C    800    LEU     CG   2521     0.3531      12.01
  2522         HC    800    LEU     HG   2522    -0.0361      1.008
  2523         CT    800    LEU    CD1   2523    -0.4121      12.01
  2524         HC    800    LEU   HD11   2524        0.1      1.008
  2525         HC    800    LEU   HD12   2525        0.1      1.008
  2526         HC    800    LEU   HD13   2526        0.1      1.008
  2527         CT    800    LEU    CD2   2527    -0.4121      12.01
  2528         HC    800    LEU   HD21   2528        0.1      1.008
  2529         HC    800    LEU   HD22   2529        0.1      1.008
  2530         HC    800    LEU   HD23   2530        0.1      1.008
  2531          C    800    LEU      C   2531     0.5973      12.01
  2532          O    800    LEU      O   2532    -0.5679         16   ; qtot 5
; residue 801 THR rtp THR  q  0.0
  2533          N    801    THR      N   2533    -0.4157      14.01
  2534          H    801    THR      H   2534     0.2719      1.008
  2535         CX    801    THR     CA   2535    -0.0389      12.01
  2536         H1    801    THR     HA   2536     0.1007      1.008
  2537         3C    801    THR     CB   2537     0.3654      12.01
  2538         H1    801    THR     HB   2538     0.0043      1.008
  2539         CT    801    THR    CG2   2539    -0.2438      12.01
  2540         HC    801    THR   HG21   2540     0.0642      1.008
  2541         HC    801    THR   HG22   2541     0.0642      1.008
  2542         HC    801    THR   HG23   2542     0.0642      1.008
  2543         OH    801    THR    OG1   2543    -0.6761         16
  2544         HO    801    THR    HG1   2544     0.4102      1.008
  2545          C    801    THR      C   2545     0.5973      12.01
  2546          O    801    THR      O   2546    -0.5679         16   ; qtot 5
; residue 802 HIS rtp HID  q  0.0
  2547          N    802    HIS      N   2547    -0.4157      14.01
  2548          H    802    HIS      H   2548     0.2719      1.008
  2549         CX    802    HIS     CA   2549     0.0188      12.01
  2550         H1    802    HIS     HA   2550     0.0881      1.008
  2551         CT    802    HIS     CB   2551    -0.0462      12.01
  2552         HC    802    HIS    HB1   2552     0.0402      1.008
  2553         HC    802    HIS    HB2   2553     0.0402      1.008
  2554         CC    802    HIS     CG   2554    -0.0266      12.01
  2555         NA    802    HIS    ND1   2555    -0.3811      14.01
  2556          H    802    HIS    HD1   2556     0.3649      1.008
  2557         CR    802    HIS    CE1   2557     0.2057      12.01
  2558         H5    802    HIS    HE1   2558     0.1392      1.008
  2559         NB    802    HIS    NE2   2559    -0.5727      14.01
  2560         CV    802    HIS    CD2   2560     0.1292      12.01
  2561         H4    802    HIS    HD2   2561     0.1147      1.008
  2562          C    802    HIS      C   2562     0.5973      12.01
  2563          O    802    HIS      O   2563    -0.5679         16   ; qtot 5
; residue 803 GLY rtp GLY  q  0.0
  2564          N    803    GLY      N   2564    -0.4157      14.01
  2565          H    803    GLY      H   2565     0.2719      1.008
  2566         CX    803    GLY     CA   2566    -0.0252      12.01
  2567         H1    803    GLY    HA1   2567     0.0698      1.008
  2568         H1    803    GLY    HA2   2568     0.0698      1.008
  2569          C    803    GLY      C   2569     0.5973      12.01
  2570          O    803    GLY      O   2570    -0.5679         16   ; qtot 5
; residue 804 ARG rtp ARG  q +1.0
  2571          N    804    ARG      N   2571    -0.3479      14.01
  2572          H    804    ARG      H   2572     0.2747      1.008
  2573         CX    804    ARG     CA   2573    -0.2637      12.01
  2574         H1    804    ARG     HA   2574      0.156      1.008
  2575         C8    804    ARG     CB   2575    -0.0007      12.01
  2576         HC    804    ARG    HB1   2576     0.0327      1.008
  2577         HC    804    ARG    HB2   2577     0.0327      1.008
  2578         C8    804    ARG     CG   2578      0.039      12.01
  2579         HC    804    ARG    HG1   2579     0.0285      1.008
  2580         HC    804    ARG    HG2   2580     0.0285      1.008
  2581         C8    804    ARG     CD   2581     0.0486      12.01
  2582         H1    804    ARG    HD1   2582     0.0687      1.008
  2583         H1    804    ARG    HD2   2583     0.0687      1.008
  2584         N2    804    ARG     NE   2584    -0.5295      14.01
  2585          H    804    ARG     HE   2585     0.3456      1.008
  2586         CA    804    ARG     CZ   2586     0.8076      12.01
  2587         N2    804    ARG    NH1   2587    -0.8627      14.01
  2588          H    804    ARG   HH11   2588     0.4478      1.008
  2589          H    804    ARG   HH12   2589     0.4478      1.008
  2590         N2    804    ARG    NH2   2590    -0.8627      14.01
  2591          H    804    ARG   HH21   2591     0.4478      1.008
  2592          H    804    ARG   HH22   2592     0.4478      1.008
  2593          C    804    ARG      C   2593     0.7341      12.01
  2594          O    804    ARG      O   2594    -0.5894         16   ; qtot 6
; residue 805 ILE rtp ILE  q  0.0
  2595          N    805    ILE      N   2595    -0.4157      14.01
  2596          H    805    ILE      H   2596     0.2719      1.008
  2597         CX    805    ILE     CA   2597    -0.0597      12.01
  2598         H1    805    ILE     HA   2598     0.0869      1.008
  2599         3C    805    ILE     CB   2599     0.1303      12.01
  2600         HC    805    ILE     HB   2600     0.0187      1.008
  2601         CT    805    ILE    CG2   2601    -0.3204      12.01
  2602         HC    805    ILE   HG21   2602     0.0882      1.008
  2603         HC    805    ILE   HG22   2603     0.0882      1.008
  2604         HC    805    ILE   HG23   2604     0.0882      1.008
  2605         2C    805    ILE    CG1   2605     -0.043      12.01
  2606         HC    805    ILE   HG11   2606     0.0236      1.008
  2607         HC    805    ILE   HG12   2607     0.0236      1.008
  2608         CT    805    ILE     CD   2608     -0.066      12.01
  2609         HC    805    ILE    HD1   2609     0.0186      1.008
  2610         HC    805    ILE    HD2   2610     0.0186      1.008
  2611         HC    805    ILE    HD3   2611     0.0186      1.008
  2612          C    805    ILE      C   2612     0.5973      12.01
  2613          O    805    ILE      O   2613    -0.5679         16   ; qtot 6
; residue 806 THR rtp THR  q  0.0
  2614          N    806    THR      N   2614    -0.4157      14.01
  2615          H    806    THR      H   2615     0.2719      1.008
  2616         CX    806    THR     CA   2616    -0.0389      12.01
  2617         H1    806    THR     HA   2617     0.1007      1.008
  2618         3C    806    THR     CB   2618     0.3654      12.01
  2619         H1    806    THR     HB   2619     0.0043      1.008
  2620         CT    806    THR    CG2   2620    -0.2438      12.01
  2621         HC    806    THR   HG21   2621     0.0642      1.008
  2622         HC    806    THR   HG22   2622     0.0642      1.008
  2623         HC    806    THR   HG23   2623     0.0642      1.008
  2624         OH    806    THR    OG1   2624    -0.6761         16
  2625         HO    806    THR    HG1   2625     0.4102      1.008
  2626          C    806    THR      C   2626     0.5973      12.01
  2627          O    806    THR      O   2627    -0.5679         16   ; qtot 6
; residue 807 LYS rtp LYS  q +1.0
  2628          N    807    LYS      N   2628    -0.3479      14.01
  2629          H    807    LYS      H   2629     0.2747      1.008
  2630         CX    807    LYS     CA   2630      -0.24      12.01
  2631         H1    807    LYS     HA   2631     0.1426      1.008
  2632         C8    807    LYS     CB   2632    -0.0094      12.01
  2633         HC    807    LYS    HB1   2633     0.0362      1.008
  2634         HC    807    LYS    HB2   2634     0.0362      1.008
  2635         C8    807    LYS     CG   2635     0.0187      12.01
  2636         HC    807    LYS    HG1   2636     0.0103      1.008
  2637         HC    807    LYS    HG2   2637     0.0103      1.008
  2638         C8    807    LYS     CD   2638    -0.0479      12.01
  2639         HC    807    LYS    HD1   2639     0.0621      1.008
  2640         HC    807    LYS    HD2   2640     0.0621      1.008
  2641         C8    807    LYS     CE   2641    -0.0143      12.01
  2642         HP    807    LYS    HE1   2642     0.1135      1.008
  2643         HP    807    LYS    HE2   2643     0.1135      1.008
  2644         N3    807    LYS     NZ   2644    -0.3854      14.01
  2645          H    807    LYS    HZ1   2645       0.34      1.008
  2646          H    807    LYS    HZ2   2646       0.34      1.008
  2647          H    807    LYS    HZ3   2647       0.34      1.008
  2648          C    807    LYS      C   2648     0.7341      12.01
  2649          O    807    LYS      O   2649    -0.5894         16   ; qtot 7
; residue 808 ILE rtp ILE  q  0.0
  2650          N    808    ILE      N   2650    -0.4157      14.01
  2651          H    808    ILE      H   2651     0.2719      1.008
  2652         CX    808    ILE     CA   2652    -0.0597      12.01
  2653         H1    808    ILE     HA   2653     0.0869      1.008
  2654         3C    808    ILE     CB   2654     0.1303      12.01
  2655         HC    808    ILE     HB   2655     0.0187      1.008
  2656         CT    808    ILE    CG2   2656    -0.3204      12.01
  2657         HC    808    ILE   HG21   2657     0.0882      1.008
  2658         HC    808    ILE   HG22   2658     0.0882      1.008
  2659         HC    808    ILE   HG23   2659     0.0882      1.008
  2660         2C    808    ILE    CG1   2660     -0.043      12.01
  2661         HC    808    ILE   HG11   2661     0.0236      1.008
  2662         HC    808    ILE   HG12   2662     0.0236      1.008
  2663         CT    808    ILE     CD   2663     -0.066      12.01
  2664         HC    808    ILE    HD1   2664     0.0186      1.008
  2665         HC    808    ILE    HD2   2665     0.0186      1.008
  2666         HC    808    ILE    HD3   2666     0.0186      1.008
  2667          C    808    ILE      C   2667     0.5973      12.01
  2668          O    808    ILE      O   2668    -0.5679         16   ; qtot 7
; residue 809 CYS rtp CYS  q  0.0
  2669          N    809    CYS      N   2669    -0.4157      14.01
  2670          H    809    CYS      H   2670     0.2719      1.008
  2671         CX    809    CYS     CA   2671     0.0213      12.01
  2672         H1    809    CYS     HA   2672     0.1124      1.008
  2673         2C    809    CYS     CB   2673    -0.1231      12.01
  2674         H1    809    CYS    HB1   2674     0.1112      1.008
  2675         H1    809    CYS    HB2   2675     0.1112      1.008
  2676         SH    809    CYS     SG   2676    -0.3119      32.06
  2677         HS    809    CYS     HG   2677     0.1933      1.008
  2678          C    809    CYS      C   2678     0.5973      12.01
  2679          O    809    CYS      O   2679    -0.5679         16   ; qtot 7
; residue 810 ASP rtp ASP  q -1.0
  2680          N    810    ASP      N   2680    -0.5163      14.01
  2681          H    810    ASP      H   2681     0.2936      1.008
  2682         CX    810    ASP     CA   2682     0.0381      12.01
  2683         H1    810    ASP     HA   2683      0.088      1.008
  2684         2C    810    ASP     CB   2684    -0.0303      12.01
  2685         HC    810    ASP    HB1   2685    -0.0122      1.008
  2686         HC    810    ASP    HB2   2686    -0.0122      1.008
  2687         CO    810    ASP     CG   2687     0.7994      12.01
  2688         O2    810    ASP    OD1   2688    -0.8014         16
  2689         O2    810    ASP    OD2   2689    -0.8014         16
  2690          C    810    ASP      C   2690     0.5366      12.01
  2691          O    810    ASP      O   2691    -0.5819         16   ; qtot 6
; residue 811 PHE rtp PHE  q  0.0
  2692          N    811    PHE      N   2692    -0.4157      14.01
  2693          H    811    PHE      H   2693     0.2719      1.008
  2694         CX    811    PHE     CA   2694    -0.0024      12.01
  2695         H1    811    PHE     HA   2695     0.0978      1.008
  2696         CT    811    PHE     CB   2696    -0.0343      12.01
  2697         HC    811    PHE    HB1   2697     0.0295      1.008
  2698         HC    811    PHE    HB2   2698     0.0295      1.008
  2699         CA    811    PHE     CG   2699     0.0118      12.01
  2700         CA    811    PHE    CD1   2700    -0.1256      12.01
  2701         HA    811    PHE    HD1   2701      0.133      1.008
  2702         CA    811    PHE    CE1   2702    -0.1704      12.01
  2703         HA    811    PHE    HE1   2703      0.143      1.008
  2704         CA    811    PHE     CZ   2704    -0.1072      12.01
  2705         HA    811    PHE     HZ   2705     0.1297      1.008
  2706         CA    811    PHE    CE2   2706    -0.1704      12.01
  2707         HA    811    PHE    HE2   2707      0.143      1.008
  2708         CA    811    PHE    CD2   2708    -0.1256      12.01
  2709         HA    811    PHE    HD2   2709      0.133      1.008
  2710          C    811    PHE      C   2710     0.5973      12.01
  2711          O    811    PHE      O   2711    -0.5679         16   ; qtot 6
; residue 812 GLY rtp GLY  q  0.0
  2712          N    812    GLY      N   2712    -0.4157      14.01
  2713          H    812    GLY      H   2713     0.2719      1.008
  2714         CX    812    GLY     CA   2714    -0.0252      12.01
  2715         H1    812    GLY    HA1   2715     0.0698      1.008
  2716         H1    812    GLY    HA2   2716     0.0698      1.008
  2717          C    812    GLY      C   2717     0.5973      12.01
  2718          O    812    GLY      O   2718    -0.5679         16   ; qtot 6
; residue 813 LEU rtp LEU  q  0.0
  2719          N    813    LEU      N   2719    -0.4157      14.01
  2720          H    813    LEU      H   2720     0.2719      1.008
  2721         CX    813    LEU     CA   2721    -0.0518      12.01
  2722         H1    813    LEU     HA   2722     0.0922      1.008
  2723         2C    813    LEU     CB   2723    -0.1102      12.01
  2724         HC    813    LEU    HB1   2724     0.0457      1.008
  2725         HC    813    LEU    HB2   2725     0.0457      1.008
  2726         3C    813    LEU     CG   2726     0.3531      12.01
  2727         HC    813    LEU     HG   2727    -0.0361      1.008
  2728         CT    813    LEU    CD1   2728    -0.4121      12.01
  2729         HC    813    LEU   HD11   2729        0.1      1.008
  2730         HC    813    LEU   HD12   2730        0.1      1.008
  2731         HC    813    LEU   HD13   2731        0.1      1.008
  2732         CT    813    LEU    CD2   2732    -0.4121      12.01
  2733         HC    813    LEU   HD21   2733        0.1      1.008
  2734         HC    813    LEU   HD22   2734        0.1      1.008
  2735         HC    813    LEU   HD23   2735        0.1      1.008
  2736          C    813    LEU      C   2736     0.5973      12.01
  2737          O    813    LEU      O   2737    -0.5679         16   ; qtot 6
; residue 814 ALA rtp ALA  q  0.0
  2738          N    814    ALA      N   2738    -0.4157      14.01
  2739          H    814    ALA      H   2739     0.2719      1.008
  2740         CX    814    ALA     CA   2740     0.0337      12.01
  2741         H1    814    ALA     HA   2741     0.0823      1.008
  2742         CT    814    ALA     CB   2742    -0.1825      12.01
  2743         HC    814    ALA    HB1   2743     0.0603      1.008
  2744         HC    814    ALA    HB2   2744     0.0603      1.008
  2745         HC    814    ALA    HB3   2745     0.0603      1.008
  2746          C    814    ALA      C   2746     0.5973      12.01
  2747          O    814    ALA      O   2747    -0.5679         16   ; qtot 6
; residue 815 ARG rtp ARG  q +1.0
  2748          N    815    ARG      N   2748    -0.3479      14.01
  2749          H    815    ARG      H   2749     0.2747      1.008
  2750         CX    815    ARG     CA   2750    -0.2637      12.01
  2751         H1    815    ARG     HA   2751      0.156      1.008
  2752         C8    815    ARG     CB   2752    -0.0007      12.01
  2753         HC    815    ARG    HB1   2753     0.0327      1.008
  2754         HC    815    ARG    HB2   2754     0.0327      1.008
  2755         C8    815    ARG     CG   2755      0.039      12.01
  2756         HC    815    ARG    HG1   2756     0.0285      1.008
  2757         HC    815    ARG    HG2   2757     0.0285      1.008
  2758         C8    815    ARG     CD   2758     0.0486      12.01
  2759         H1    815    ARG    HD1   2759     0.0687      1.008
  2760         H1    815    ARG    HD2   2760     0.0687      1.008
  2761         N2    815    ARG     NE   2761    -0.5295      14.01
  2762          H    815    ARG     HE   2762     0.3456      1.008
  2763         CA    815    ARG     CZ   2763     0.8076      12.01
  2764         N2    815    ARG    NH1   2764    -0.8627      14.01
  2765          H    815    ARG   HH11   2765     0.4478      1.008
  2766          H    815    ARG   HH12   2766     0.4478      1.008
  2767         N2    815    ARG    NH2   2767    -0.8627      14.01
  2768          H    815    ARG   HH21   2768     0.4478      1.008
  2769          H    815    ARG   HH22   2769     0.4478      1.008
  2770          C    815    ARG      C   2770     0.7341      12.01
  2771          O    815    ARG      O   2771    -0.5894         16   ; qtot 7
; residue 816 ASP rtp ASP  q -1.0
  2772          N    816    ASP      N   2772    -0.5163      14.01
  2773          H    816    ASP      H   2773     0.2936      1.008
  2774         CX    816    ASP     CA   2774     0.0381      12.01
  2775         H1    816    ASP     HA   2775      0.088      1.008
  2776         2C    816    ASP     CB   2776    -0.0303      12.01
  2777         HC    816    ASP    HB1   2777    -0.0122      1.008
  2778         HC    816    ASP    HB2   2778    -0.0122      1.008
  2779         CO    816    ASP     CG   2779     0.7994      12.01
  2780         O2    816    ASP    OD1   2780    -0.8014         16
  2781         O2    816    ASP    OD2   2781    -0.8014         16
  2782          C    816    ASP      C   2782     0.5366      12.01
  2783          O    816    ASP      O   2783    -0.5819         16   ; qtot 6
; residue 817 ILE rtp ILE  q  0.0
  2784          N    817    ILE      N   2784    -0.4157      14.01
  2785          H    817    ILE      H   2785     0.2719      1.008
  2786         CX    817    ILE     CA   2786    -0.0597      12.01
  2787         H1    817    ILE     HA   2787     0.0869      1.008
  2788         3C    817    ILE     CB   2788     0.1303      12.01
  2789         HC    817    ILE     HB   2789     0.0187      1.008
  2790         CT    817    ILE    CG2   2790    -0.3204      12.01
  2791         HC    817    ILE   HG21   2791     0.0882      1.008
  2792         HC    817    ILE   HG22   2792     0.0882      1.008
  2793         HC    817    ILE   HG23   2793     0.0882      1.008
  2794         2C    817    ILE    CG1   2794     -0.043      12.01
  2795         HC    817    ILE   HG11   2795     0.0236      1.008
  2796         HC    817    ILE   HG12   2796     0.0236      1.008
  2797         CT    817    ILE     CD   2797     -0.066      12.01
  2798         HC    817    ILE    HD1   2798     0.0186      1.008
  2799         HC    817    ILE    HD2   2799     0.0186      1.008
  2800         HC    817    ILE    HD3   2800     0.0186      1.008
  2801          C    817    ILE      C   2801     0.5973      12.01
  2802          O    817    ILE      O   2802    -0.5679         16   ; qtot 6
; residue 818 LYS rtp LYS  q +1.0
  2803          N    818    LYS      N   2803    -0.3479      14.01
  2804          H    818    LYS      H   2804     0.2747      1.008
  2805         CX    818    LYS     CA   2805      -0.24      12.01
  2806         H1    818    LYS     HA   2806     0.1426      1.008
  2807         C8    818    LYS     CB   2807    -0.0094      12.01
  2808         HC    818    LYS    HB1   2808     0.0362      1.008
  2809         HC    818    LYS    HB2   2809     0.0362      1.008
  2810         C8    818    LYS     CG   2810     0.0187      12.01
  2811         HC    818    LYS    HG1   2811     0.0103      1.008
  2812         HC    818    LYS    HG2   2812     0.0103      1.008
  2813         C8    818    LYS     CD   2813    -0.0479      12.01
  2814         HC    818    LYS    HD1   2814     0.0621      1.008
  2815         HC    818    LYS    HD2   2815     0.0621      1.008
  2816         C8    818    LYS     CE   2816    -0.0143      12.01
  2817         HP    818    LYS    HE1   2817     0.1135      1.008
  2818         HP    818    LYS    HE2   2818     0.1135      1.008
  2819         N3    818    LYS     NZ   2819    -0.3854      14.01
  2820          H    818    LYS    HZ1   2820       0.34      1.008
  2821          H    818    LYS    HZ2   2821       0.34      1.008
  2822          H    818    LYS    HZ3   2822       0.34      1.008
  2823          C    818    LYS      C   2823     0.7341      12.01
  2824          O    818    LYS      O   2824    -0.5894         16   ; qtot 7
; residue 819 ASN rtp ASN  q  0.0
  2825          N    819    ASN      N   2825    -0.4157      14.01
  2826          H    819    ASN      H   2826     0.2719      1.008
  2827         CX    819    ASN     CA   2827     0.0143      12.01
  2828         H1    819    ASN     HA   2828     0.1048      1.008
  2829         2C    819    ASN     CB   2829    -0.2041      12.01
  2830         HC    819    ASN    HB1   2830     0.0797      1.008
  2831         HC    819    ASN    HB2   2831     0.0797      1.008
  2832          C    819    ASN     CG   2832      0.713      12.01
  2833          O    819    ASN    OD1   2833    -0.5931         16
  2834          N    819    ASN    ND2   2834    -0.9191      14.01
  2835          H    819    ASN   HD21   2835     0.4196      1.008
  2836          H    819    ASN   HD22   2836     0.4196      1.008
  2837          C    819    ASN      C   2837     0.5973      12.01
  2838          O    819    ASN      O   2838    -0.5679         16   ; qtot 7
; residue 820 ASP rtp ASP  q -1.0
  2839          N    820    ASP      N   2839    -0.5163      14.01
  2840          H    820    ASP      H   2840     0.2936      1.008
  2841         CX    820    ASP     CA   2841     0.0381      12.01
  2842         H1    820    ASP     HA   2842      0.088      1.008
  2843         2C    820    ASP     CB   2843    -0.0303      12.01
  2844         HC    820    ASP    HB1   2844    -0.0122      1.008
  2845         HC    820    ASP    HB2   2845    -0.0122      1.008
  2846         CO    820    ASP     CG   2846     0.7994      12.01
  2847         O2    820    ASP    OD1   2847    -0.8014         16
  2848         O2    820    ASP    OD2   2848    -0.8014         16
  2849          C    820    ASP      C   2849     0.5366      12.01
  2850          O    820    ASP      O   2850    -0.5819         16   ; qtot 6
; residue 821 SER rtp SER  q  0.0
  2851          N    821    SER      N   2851    -0.4157      14.01
  2852          H    821    SER      H   2852     0.2719      1.008
  2853         CX    821    SER     CA   2853    -0.0249      12.01
  2854         H1    821    SER     HA   2854     0.0843      1.008
  2855         2C    821    SER     CB   2855     0.2117      12.01
  2856         H1    821    SER    HB1   2856     0.0352      1.008
  2857         H1    821    SER    HB2   2857     0.0352      1.008
  2858         OH    821    SER     OG   2858    -0.6546         16
  2859         HO    821    SER     HG   2859     0.4275      1.008
  2860          C    821    SER      C   2860     0.5973      12.01
  2861          O    821    SER      O   2861    -0.5679         16   ; qtot 6
; residue 822 ASN rtp ASN  q  0.0
  2862          N    822    ASN      N   2862    -0.4157      14.01
  2863          H    822    ASN      H   2863     0.2719      1.008
  2864         CX    822    ASN     CA   2864     0.0143      12.01
  2865         H1    822    ASN     HA   2865     0.1048      1.008
  2866         2C    822    ASN     CB   2866    -0.2041      12.01
  2867         HC    822    ASN    HB1   2867     0.0797      1.008
  2868         HC    822    ASN    HB2   2868     0.0797      1.008
  2869          C    822    ASN     CG   2869      0.713      12.01
  2870          O    822    ASN    OD1   2870    -0.5931         16
  2871          N    822    ASN    ND2   2871    -0.9191      14.01
  2872          H    822    ASN   HD21   2872     0.4196      1.008
  2873          H    822    ASN   HD22   2873     0.4196      1.008
  2874          C    822    ASN      C   2874     0.5973      12.01
  2875          O    822    ASN      O   2875    -0.5679         16   ; qtot 6
; residue 823 TYR rtp TYR  q  0.0
  2876          N    823    TYR      N   2876    -0.4157      14.01
  2877          H    823    TYR      H   2877     0.2719      1.008
  2878         CX    823    TYR     CA   2878    -0.0014      12.01
  2879         H1    823    TYR     HA   2879     0.0876      1.008
  2880         CT    823    TYR     CB   2880    -0.0152      12.01
  2881         HC    823    TYR    HB1   2881     0.0295      1.008
  2882         HC    823    TYR    HB2   2882     0.0295      1.008
  2883         CA    823    TYR     CG   2883    -0.0011      12.01
  2884         CA    823    TYR    CD1   2884    -0.1906      12.01
  2885         HA    823    TYR    HD1   2885     0.1699      1.008
  2886         CA    823    TYR    CE1   2886    -0.2341      12.01
  2887         HA    823    TYR    HE1   2887     0.1656      1.008
  2888          C    823    TYR     CZ   2888     0.3226      12.01
  2889         OH    823    TYR     OH   2889    -0.5579         16
  2890         HO    823    TYR     HH   2890     0.3992      1.008
  2891         CA    823    TYR    CE2   2891    -0.2341      12.01
  2892         HA    823    TYR    HE2   2892     0.1656      1.008
  2893         CA    823    TYR    CD2   2893    -0.1906      12.01
  2894         HA    823    TYR    HD2   2894     0.1699      1.008
  2895          C    823    TYR      C   2895     0.5973      12.01
  2896          O    823    TYR      O   2896    -0.5679         16   ; qtot 6
; residue 824 VAL rtp VAL  q  0.0
  2897          N    824    VAL      N   2897    -0.4157      14.01
  2898          H    824    VAL      H   2898     0.2719      1.008
  2899         CX    824    VAL     CA   2899    -0.0875      12.01
  2900         H1    824    VAL     HA   2900     0.0969      1.008
  2901         3C    824    VAL     CB   2901     0.2985      12.01
  2902         HC    824    VAL     HB   2902    -0.0297      1.008
  2903         CT    824    VAL    CG1   2903    -0.3192      12.01
  2904         HC    824    VAL   HG11   2904     0.0791      1.008
  2905         HC    824    VAL   HG12   2905     0.0791      1.008
  2906         HC    824    VAL   HG13   2906     0.0791      1.008
  2907         CT    824    VAL    CG2   2907    -0.3192      12.01
  2908         HC    824    VAL   HG21   2908     0.0791      1.008
  2909         HC    824    VAL   HG22   2909     0.0791      1.008
  2910         HC    824    VAL   HG23   2910     0.0791      1.008
  2911          C    824    VAL      C   2911     0.5973      12.01
  2912          O    824    VAL      O   2912    -0.5679         16   ; qtot 6
; residue 825 VAL rtp VAL  q  0.0
  2913          N    825    VAL      N   2913    -0.4157      14.01
  2914          H    825    VAL      H   2914     0.2719      1.008
  2915         CX    825    VAL     CA   2915    -0.0875      12.01
  2916         H1    825    VAL     HA   2916     0.0969      1.008
  2917         3C    825    VAL     CB   2917     0.2985      12.01
  2918         HC    825    VAL     HB   2918    -0.0297      1.008
  2919         CT    825    VAL    CG1   2919    -0.3192      12.01
  2920         HC    825    VAL   HG11   2920     0.0791      1.008
  2921         HC    825    VAL   HG12   2921     0.0791      1.008
  2922         HC    825    VAL   HG13   2922     0.0791      1.008
  2923         CT    825    VAL    CG2   2923    -0.3192      12.01
  2924         HC    825    VAL   HG21   2924     0.0791      1.008
  2925         HC    825    VAL   HG22   2925     0.0791      1.008
  2926         HC    825    VAL   HG23   2926     0.0791      1.008
  2927          C    825    VAL      C   2927     0.5973      12.01
  2928          O    825    VAL      O   2928    -0.5679         16   ; qtot 6
; residue 826 LYS rtp LYS  q +1.0
  2929          N    826    LYS      N   2929    -0.3479      14.01
  2930          H    826    LYS      H   2930     0.2747      1.008
  2931         CX    826    LYS     CA   2931      -0.24      12.01
  2932         H1    826    LYS     HA   2932     0.1426      1.008
  2933         C8    826    LYS     CB   2933    -0.0094      12.01
  2934         HC    826    LYS    HB1   2934     0.0362      1.008
  2935         HC    826    LYS    HB2   2935     0.0362      1.008
  2936         C8    826    LYS     CG   2936     0.0187      12.01
  2937         HC    826    LYS    HG1   2937     0.0103      1.008
  2938         HC    826    LYS    HG2   2938     0.0103      1.008
  2939         C8    826    LYS     CD   2939    -0.0479      12.01
  2940         HC    826    LYS    HD1   2940     0.0621      1.008
  2941         HC    826    LYS    HD2   2941     0.0621      1.008
  2942         C8    826    LYS     CE   2942    -0.0143      12.01
  2943         HP    826    LYS    HE1   2943     0.1135      1.008
  2944         HP    826    LYS    HE2   2944     0.1135      1.008
  2945         N3    826    LYS     NZ   2945    -0.3854      14.01
  2946          H    826    LYS    HZ1   2946       0.34      1.008
  2947          H    826    LYS    HZ2   2947       0.34      1.008
  2948          H    826    LYS    HZ3   2948       0.34      1.008
  2949          C    826    LYS      C   2949     0.7341      12.01
  2950          O    826    LYS      O   2950    -0.5894         16   ; qtot 7
; residue 827 GLY rtp GLY  q  0.0
  2951          N    827    GLY      N   2951    -0.4157      14.01
  2952          H    827    GLY      H   2952     0.2719      1.008
  2953         CX    827    GLY     CA   2953    -0.0252      12.01
  2954         H1    827    GLY    HA1   2954     0.0698      1.008
  2955         H1    827    GLY    HA2   2955     0.0698      1.008
  2956          C    827    GLY      C   2956     0.5973      12.01
  2957          O    827    GLY      O   2957    -0.5679         16   ; qtot 7
; residue 828 ASN rtp ASN  q  0.0
  2958          N    828    ASN      N   2958    -0.4157      14.01
  2959          H    828    ASN      H   2959     0.2719      1.008
  2960         CX    828    ASN     CA   2960     0.0143      12.01
  2961         H1    828    ASN     HA   2961     0.1048      1.008
  2962         2C    828    ASN     CB   2962    -0.2041      12.01
  2963         HC    828    ASN    HB1   2963     0.0797      1.008
  2964         HC    828    ASN    HB2   2964     0.0797      1.008
  2965          C    828    ASN     CG   2965      0.713      12.01
  2966          O    828    ASN    OD1   2966    -0.5931         16
  2967          N    828    ASN    ND2   2967    -0.9191      14.01
  2968          H    828    ASN   HD21   2968     0.4196      1.008
  2969          H    828    ASN   HD22   2969     0.4196      1.008
  2970          C    828    ASN      C   2970     0.5973      12.01
  2971          O    828    ASN      O   2971    -0.5679         16   ; qtot 7
; residue 829 ALA rtp ALA  q  0.0
  2972          N    829    ALA      N   2972    -0.4157      14.01
  2973          H    829    ALA      H   2973     0.2719      1.008
  2974         CX    829    ALA     CA   2974     0.0337      12.01
  2975         H1    829    ALA     HA   2975     0.0823      1.008
  2976         CT    829    ALA     CB   2976    -0.1825      12.01
  2977         HC    829    ALA    HB1   2977     0.0603      1.008
  2978         HC    829    ALA    HB2   2978     0.0603      1.008
  2979         HC    829    ALA    HB3   2979     0.0603      1.008
  2980          C    829    ALA      C   2980     0.5973      12.01
  2981          O    829    ALA      O   2981    -0.5679         16   ; qtot 7
; residue 830 ARG rtp ARG  q +1.0
  2982          N    830    ARG      N   2982    -0.3479      14.01
  2983          H    830    ARG      H   2983     0.2747      1.008
  2984         CX    830    ARG     CA   2984    -0.2637      12.01
  2985         H1    830    ARG     HA   2985      0.156      1.008
  2986         C8    830    ARG     CB   2986    -0.0007      12.01
  2987         HC    830    ARG    HB1   2987     0.0327      1.008
  2988         HC    830    ARG    HB2   2988     0.0327      1.008
  2989         C8    830    ARG     CG   2989      0.039      12.01
  2990         HC    830    ARG    HG1   2990     0.0285      1.008
  2991         HC    830    ARG    HG2   2991     0.0285      1.008
  2992         C8    830    ARG     CD   2992     0.0486      12.01
  2993         H1    830    ARG    HD1   2993     0.0687      1.008
  2994         H1    830    ARG    HD2   2994     0.0687      1.008
  2995         N2    830    ARG     NE   2995    -0.5295      14.01
  2996          H    830    ARG     HE   2996     0.3456      1.008
  2997         CA    830    ARG     CZ   2997     0.8076      12.01
  2998         N2    830    ARG    NH1   2998    -0.8627      14.01
  2999          H    830    ARG   HH11   2999     0.4478      1.008
  3000          H    830    ARG   HH12   3000     0.4478      1.008
  3001         N2    830    ARG    NH2   3001    -0.8627      14.01
  3002          H    830    ARG   HH21   3002     0.4478      1.008
  3003          H    830    ARG   HH22   3003     0.4478      1.008
  3004          C    830    ARG      C   3004     0.7341      12.01
  3005          O    830    ARG      O   3005    -0.5894         16   ; qtot 8
; residue 831 LEU rtp LEU  q  0.0
  3006          N    831    LEU      N   3006    -0.4157      14.01
  3007          H    831    LEU      H   3007     0.2719      1.008
  3008         CX    831    LEU     CA   3008    -0.0518      12.01
  3009         H1    831    LEU     HA   3009     0.0922      1.008
  3010         2C    831    LEU     CB   3010    -0.1102      12.01
  3011         HC    831    LEU    HB1   3011     0.0457      1.008
  3012         HC    831    LEU    HB2   3012     0.0457      1.008
  3013         3C    831    LEU     CG   3013     0.3531      12.01
  3014         HC    831    LEU     HG   3014    -0.0361      1.008
  3015         CT    831    LEU    CD1   3015    -0.4121      12.01
  3016         HC    831    LEU   HD11   3016        0.1      1.008
  3017         HC    831    LEU   HD12   3017        0.1      1.008
  3018         HC    831    LEU   HD13   3018        0.1      1.008
  3019         CT    831    LEU    CD2   3019    -0.4121      12.01
  3020         HC    831    LEU   HD21   3020        0.1      1.008
  3021         HC    831    LEU   HD22   3021        0.1      1.008
  3022         HC    831    LEU   HD23   3022        0.1      1.008
  3023          C    831    LEU      C   3023     0.5973      12.01
  3024          O    831    LEU      O   3024    -0.5679         16   ; qtot 8
; residue 832 PRO rtp PRO  q  0.0
  3025          N    832    PRO      N   3025    -0.2548      14.01
  3026         CT    832    PRO     CD   3026     0.0192      12.01
  3027         H1    832    PRO    HD1   3027     0.0391      1.008
  3028         H1    832    PRO    HD2   3028     0.0391      1.008
  3029         CT    832    PRO     CG   3029     0.0189      12.01
  3030         HC    832    PRO    HG1   3030     0.0213      1.008
  3031         HC    832    PRO    HG2   3031     0.0213      1.008
  3032         CT    832    PRO     CB   3032     -0.007      12.01
  3033         HC    832    PRO    HB1   3033     0.0253      1.008
  3034         HC    832    PRO    HB2   3034     0.0253      1.008
  3035         CX    832    PRO     CA   3035    -0.0266      12.01
  3036         H1    832    PRO     HA   3036     0.0641      1.008
  3037          C    832    PRO      C   3037     0.5896      12.01
  3038          O    832    PRO      O   3038    -0.5748         16   ; qtot 8
; residue 833 VAL rtp VAL  q  0.0
  3039          N    833    VAL      N   3039    -0.4157      14.01
  3040          H    833    VAL      H   3040     0.2719      1.008
  3041         CX    833    VAL     CA   3041    -0.0875      12.01
  3042         H1    833    VAL     HA   3042     0.0969      1.008
  3043         3C    833    VAL     CB   3043     0.2985      12.01
  3044         HC    833    VAL     HB   3044    -0.0297      1.008
  3045         CT    833    VAL    CG1   3045    -0.3192      12.01
  3046         HC    833    VAL   HG11   3046     0.0791      1.008
  3047         HC    833    VAL   HG12   3047     0.0791      1.008
  3048         HC    833    VAL   HG13   3048     0.0791      1.008
  3049         CT    833    VAL    CG2   3049    -0.3192      12.01
  3050         HC    833    VAL   HG21   3050     0.0791      1.008
  3051         HC    833    VAL   HG22   3051     0.0791      1.008
  3052         HC    833    VAL   HG23   3052     0.0791      1.008
  3053          C    833    VAL      C   3053     0.5973      12.01
  3054          O    833    VAL      O   3054    -0.5679         16   ; qtot 8
; residue 834 LYS rtp LYS  q +1.0
  3055          N    834    LYS      N   3055    -0.3479      14.01
  3056          H    834    LYS      H   3056     0.2747      1.008
  3057         CX    834    LYS     CA   3057      -0.24      12.01
  3058         H1    834    LYS     HA   3058     0.1426      1.008
  3059         C8    834    LYS     CB   3059    -0.0094      12.01
  3060         HC    834    LYS    HB1   3060     0.0362      1.008
  3061         HC    834    LYS    HB2   3061     0.0362      1.008
  3062         C8    834    LYS     CG   3062     0.0187      12.01
  3063         HC    834    LYS    HG1   3063     0.0103      1.008
  3064         HC    834    LYS    HG2   3064     0.0103      1.008
  3065         C8    834    LYS     CD   3065    -0.0479      12.01
  3066         HC    834    LYS    HD1   3066     0.0621      1.008
  3067         HC    834    LYS    HD2   3067     0.0621      1.008
  3068         C8    834    LYS     CE   3068    -0.0143      12.01
  3069         HP    834    LYS    HE1   3069     0.1135      1.008
  3070         HP    834    LYS    HE2   3070     0.1135      1.008
  3071         N3    834    LYS     NZ   3071    -0.3854      14.01
  3072          H    834    LYS    HZ1   3072       0.34      1.008
  3073          H    834    LYS    HZ2   3073       0.34      1.008
  3074          H    834    LYS    HZ3   3074       0.34      1.008
  3075          C    834    LYS      C   3075     0.7341      12.01
  3076          O    834    LYS      O   3076    -0.5894         16   ; qtot 9
; residue 835 TRP rtp TRP  q  0.0
  3077          N    835    TRP      N   3077    -0.4157      14.01
  3078          H    835    TRP      H   3078     0.2719      1.008
  3079         CX    835    TRP     CA   3079    -0.0275      12.01
  3080         H1    835    TRP     HA   3080     0.1123      1.008
  3081         CT    835    TRP     CB   3081     -0.005      12.01
  3082         HC    835    TRP    HB1   3082     0.0339      1.008
  3083         HC    835    TRP    HB2   3083     0.0339      1.008
  3084         C*    835    TRP     CG   3084    -0.1415      12.01
  3085         CW    835    TRP    CD1   3085    -0.1638      12.01
  3086         H4    835    TRP    HD1   3086     0.2062      1.008
  3087         NA    835    TRP    NE1   3087    -0.3418      14.01
  3088          H    835    TRP    HE1   3088     0.3412      1.008
  3089         CN    835    TRP    CE2   3089      0.138      12.01
  3090         CA    835    TRP    CZ2   3090    -0.2601      12.01
  3091         HA    835    TRP    HZ2   3091     0.1572      1.008
  3092         CA    835    TRP    CH2   3092    -0.1134      12.01
  3093         HA    835    TRP    HH2   3093     0.1417      1.008
  3094         CA    835    TRP    CZ3   3094    -0.1972      12.01
  3095         HA    835    TRP    HZ3   3095     0.1447      1.008
  3096         CA    835    TRP    CE3   3096    -0.2387      12.01
  3097         HA    835    TRP    HE3   3097       0.17      1.008
  3098         CB    835    TRP    CD2   3098     0.1243      12.01
  3099          C    835    TRP      C   3099     0.5973      12.01
  3100          O    835    TRP      O   3100    -0.5679         16   ; qtot 9
; residue 836 MET rtp MET  q  0.0
  3101          N    836    MET      N   3101    -0.4157      14.01
  3102          H    836    MET      H   3102     0.2719      1.008
  3103         CX    836    MET     CA   3103    -0.0237      12.01
  3104         H1    836    MET     HA   3104      0.088      1.008
  3105         2C    836    MET     CB   3105     0.0342      12.01
  3106         HC    836    MET    HB1   3106     0.0241      1.008
  3107         HC    836    MET    HB2   3107     0.0241      1.008
  3108         2C    836    MET     CG   3108     0.0018      12.01
  3109         H1    836    MET    HG1   3109      0.044      1.008
  3110         H1    836    MET    HG2   3110      0.044      1.008
  3111          S    836    MET     SD   3111    -0.2737      32.06
  3112         CT    836    MET     CE   3112    -0.0536      12.01
  3113         H1    836    MET    HE1   3113     0.0684      1.008
  3114         H1    836    MET    HE2   3114     0.0684      1.008
  3115         H1    836    MET    HE3   3115     0.0684      1.008
  3116          C    836    MET      C   3116     0.5973      12.01
  3117          O    836    MET      O   3117    -0.5679         16   ; qtot 9
; residue 837 ALA rtp ALA  q  0.0
  3118          N    837    ALA      N   3118    -0.4157      14.01
  3119          H    837    ALA      H   3119     0.2719      1.008
  3120         CX    837    ALA     CA   3120     0.0337      12.01
  3121         H1    837    ALA     HA   3121     0.0823      1.008
  3122         CT    837    ALA     CB   3122    -0.1825      12.01
  3123         HC    837    ALA    HB1   3123     0.0603      1.008
  3124         HC    837    ALA    HB2   3124     0.0603      1.008
  3125         HC    837    ALA    HB3   3125     0.0603      1.008
  3126          C    837    ALA      C   3126     0.5973      12.01
  3127          O    837    ALA      O   3127    -0.5679         16   ; qtot 9
; residue 838 PRO rtp PRO  q  0.0
  3128          N    838    PRO      N   3128    -0.2548      14.01
  3129         CT    838    PRO     CD   3129     0.0192      12.01
  3130         H1    838    PRO    HD1   3130     0.0391      1.008
  3131         H1    838    PRO    HD2   3131     0.0391      1.008
  3132         CT    838    PRO     CG   3132     0.0189      12.01
  3133         HC    838    PRO    HG1   3133     0.0213      1.008
  3134         HC    838    PRO    HG2   3134     0.0213      1.008
  3135         CT    838    PRO     CB   3135     -0.007      12.01
  3136         HC    838    PRO    HB1   3136     0.0253      1.008
  3137         HC    838    PRO    HB2   3137     0.0253      1.008
  3138         CX    838    PRO     CA   3138    -0.0266      12.01
  3139         H1    838    PRO     HA   3139     0.0641      1.008
  3140          C    838    PRO      C   3140     0.5896      12.01
  3141          O    838    PRO      O   3141    -0.5748         16   ; qtot 9
; residue 839 GLU rtp GLU  q -1.0
  3142          N    839    GLU      N   3142    -0.5163      14.01
  3143          H    839    GLU      H   3143     0.2936      1.008
  3144         CX    839    GLU     CA   3144     0.0397      12.01
  3145         H1    839    GLU     HA   3145     0.1105      1.008
  3146         2C    839    GLU     CB   3146      0.056      12.01
  3147         HC    839    GLU    HB1   3147    -0.0173      1.008
  3148         HC    839    GLU    HB2   3148    -0.0173      1.008
  3149         2C    839    GLU     CG   3149     0.0136      12.01
  3150         HC    839    GLU    HG1   3150    -0.0425      1.008
  3151         HC    839    GLU    HG2   3151    -0.0425      1.008
  3152         CO    839    GLU     CD   3152     0.8054      12.01
  3153         O2    839    GLU    OE1   3153    -0.8188         16
  3154         O2    839    GLU    OE2   3154    -0.8188         16
  3155          C    839    GLU      C   3155     0.5366      12.01
  3156          O    839    GLU      O   3156    -0.5819         16   ; qtot 8
; residue 840 SER rtp SER  q  0.0
  3157          N    840    SER      N   3157    -0.4157      14.01
  3158          H    840    SER      H   3158     0.2719      1.008
  3159         CX    840    SER     CA   3159    -0.0249      12.01
  3160         H1    840    SER     HA   3160     0.0843      1.008
  3161         2C    840    SER     CB   3161     0.2117      12.01
  3162         H1    840    SER    HB1   3162     0.0352      1.008
  3163         H1    840    SER    HB2   3163     0.0352      1.008
  3164         OH    840    SER     OG   3164    -0.6546         16
  3165         HO    840    SER     HG   3165     0.4275      1.008
  3166          C    840    SER      C   3166     0.5973      12.01
  3167          O    840    SER      O   3167    -0.5679         16   ; qtot 8
; residue 841 ILE rtp ILE  q  0.0
  3168          N    841    ILE      N   3168    -0.4157      14.01
  3169          H    841    ILE      H   3169     0.2719      1.008
  3170         CX    841    ILE     CA   3170    -0.0597      12.01
  3171         H1    841    ILE     HA   3171     0.0869      1.008
  3172         3C    841    ILE     CB   3172     0.1303      12.01
  3173         HC    841    ILE     HB   3173     0.0187      1.008
  3174         CT    841    ILE    CG2   3174    -0.3204      12.01
  3175         HC    841    ILE   HG21   3175     0.0882      1.008
  3176         HC    841    ILE   HG22   3176     0.0882      1.008
  3177         HC    841    ILE   HG23   3177     0.0882      1.008
  3178         2C    841    ILE    CG1   3178     -0.043      12.01
  3179         HC    841    ILE   HG11   3179     0.0236      1.008
  3180         HC    841    ILE   HG12   3180     0.0236      1.008
  3181         CT    841    ILE     CD   3181     -0.066      12.01
  3182         HC    841    ILE    HD1   3182     0.0186      1.008
  3183         HC    841    ILE    HD2   3183     0.0186      1.008
  3184         HC    841    ILE    HD3   3184     0.0186      1.008
  3185          C    841    ILE      C   3185     0.5973      12.01
  3186          O    841    ILE      O   3186    -0.5679         16   ; qtot 8
; residue 842 PHE rtp PHE  q  0.0
  3187          N    842    PHE      N   3187    -0.4157      14.01
  3188          H    842    PHE      H   3188     0.2719      1.008
  3189         CX    842    PHE     CA   3189    -0.0024      12.01
  3190         H1    842    PHE     HA   3190     0.0978      1.008
  3191         CT    842    PHE     CB   3191    -0.0343      12.01
  3192         HC    842    PHE    HB1   3192     0.0295      1.008
  3193         HC    842    PHE    HB2   3193     0.0295      1.008
  3194         CA    842    PHE     CG   3194     0.0118      12.01
  3195         CA    842    PHE    CD1   3195    -0.1256      12.01
  3196         HA    842    PHE    HD1   3196      0.133      1.008
  3197         CA    842    PHE    CE1   3197    -0.1704      12.01
  3198         HA    842    PHE    HE1   3198      0.143      1.008
  3199         CA    842    PHE     CZ   3199    -0.1072      12.01
  3200         HA    842    PHE     HZ   3200     0.1297      1.008
  3201         CA    842    PHE    CE2   3201    -0.1704      12.01
  3202         HA    842    PHE    HE2   3202      0.143      1.008
  3203         CA    842    PHE    CD2   3203    -0.1256      12.01
  3204         HA    842    PHE    HD2   3204      0.133      1.008
  3205          C    842    PHE      C   3205     0.5973      12.01
  3206          O    842    PHE      O   3206    -0.5679         16   ; qtot 8
; residue 843 ASN rtp ASN  q  0.0
  3207          N    843    ASN      N   3207    -0.4157      14.01
  3208          H    843    ASN      H   3208     0.2719      1.008
  3209         CX    843    ASN     CA   3209     0.0143      12.01
  3210         H1    843    ASN     HA   3210     0.1048      1.008
  3211         2C    843    ASN     CB   3211    -0.2041      12.01
  3212         HC    843    ASN    HB1   3212     0.0797      1.008
  3213         HC    843    ASN    HB2   3213     0.0797      1.008
  3214          C    843    ASN     CG   3214      0.713      12.01
  3215          O    843    ASN    OD1   3215    -0.5931         16
  3216          N    843    ASN    ND2   3216    -0.9191      14.01
  3217          H    843    ASN   HD21   3217     0.4196      1.008
  3218          H    843    ASN   HD22   3218     0.4196      1.008
  3219          C    843    ASN      C   3219     0.5973      12.01
  3220          O    843    ASN      O   3220    -0.5679         16   ; qtot 8
; residue 844 CYS rtp CYS  q  0.0
  3221          N    844    CYS      N   3221    -0.4157      14.01
  3222          H    844    CYS      H   3222     0.2719      1.008
  3223         CX    844    CYS     CA   3223     0.0213      12.01
  3224         H1    844    CYS     HA   3224     0.1124      1.008
  3225         2C    844    CYS     CB   3225    -0.1231      12.01
  3226         H1    844    CYS    HB1   3226     0.1112      1.008
  3227         H1    844    CYS    HB2   3227     0.1112      1.008
  3228         SH    844    CYS     SG   3228    -0.3119      32.06
  3229         HS    844    CYS     HG   3229     0.1933      1.008
  3230          C    844    CYS      C   3230     0.5973      12.01
  3231          O    844    CYS      O   3231    -0.5679         16   ; qtot 8
; residue 845 VAL rtp VAL  q  0.0
  3232          N    845    VAL      N   3232    -0.4157      14.01
  3233          H    845    VAL      H   3233     0.2719      1.008
  3234         CX    845    VAL     CA   3234    -0.0875      12.01
  3235         H1    845    VAL     HA   3235     0.0969      1.008
  3236         3C    845    VAL     CB   3236     0.2985      12.01
  3237         HC    845    VAL     HB   3237    -0.0297      1.008
  3238         CT    845    VAL    CG1   3238    -0.3192      12.01
  3239         HC    845    VAL   HG11   3239     0.0791      1.008
  3240         HC    845    VAL   HG12   3240     0.0791      1.008
  3241         HC    845    VAL   HG13   3241     0.0791      1.008
  3242         CT    845    VAL    CG2   3242    -0.3192      12.01
  3243         HC    845    VAL   HG21   3243     0.0791      1.008
  3244         HC    845    VAL   HG22   3244     0.0791      1.008
  3245         HC    845    VAL   HG23   3245     0.0791      1.008
  3246          C    845    VAL      C   3246     0.5973      12.01
  3247          O    845    VAL      O   3247    -0.5679         16   ; qtot 8
; residue 846 TYR rtp TYR  q  0.0
  3248          N    846    TYR      N   3248    -0.4157      14.01
  3249          H    846    TYR      H   3249     0.2719      1.008
  3250         CX    846    TYR     CA   3250    -0.0014      12.01
  3251         H1    846    TYR     HA   3251     0.0876      1.008
  3252         CT    846    TYR     CB   3252    -0.0152      12.01
  3253         HC    846    TYR    HB1   3253     0.0295      1.008
  3254         HC    846    TYR    HB2   3254     0.0295      1.008
  3255         CA    846    TYR     CG   3255    -0.0011      12.01
  3256         CA    846    TYR    CD1   3256    -0.1906      12.01
  3257         HA    846    TYR    HD1   3257     0.1699      1.008
  3258         CA    846    TYR    CE1   3258    -0.2341      12.01
  3259         HA    846    TYR    HE1   3259     0.1656      1.008
  3260          C    846    TYR     CZ   3260     0.3226      12.01
  3261         OH    846    TYR     OH   3261    -0.5579         16
  3262         HO    846    TYR     HH   3262     0.3992      1.008
  3263         CA    846    TYR    CE2   3263    -0.2341      12.01
  3264         HA    846    TYR    HE2   3264     0.1656      1.008
  3265         CA    846    TYR    CD2   3265    -0.1906      12.01
  3266         HA    846    TYR    HD2   3266     0.1699      1.008
  3267          C    846    TYR      C   3267     0.5973      12.01
  3268          O    846    TYR      O   3268    -0.5679         16   ; qtot 8
; residue 847 THR rtp THR  q  0.0
  3269          N    847    THR      N   3269    -0.4157      14.01
  3270          H    847    THR      H   3270     0.2719      1.008
  3271         CX    847    THR     CA   3271    -0.0389      12.01
  3272         H1    847    THR     HA   3272     0.1007      1.008
  3273         3C    847    THR     CB   3273     0.3654      12.01
  3274         H1    847    THR     HB   3274     0.0043      1.008
  3275         CT    847    THR    CG2   3275    -0.2438      12.01
  3276         HC    847    THR   HG21   3276     0.0642      1.008
  3277         HC    847    THR   HG22   3277     0.0642      1.008
  3278         HC    847    THR   HG23   3278     0.0642      1.008
  3279         OH    847    THR    OG1   3279    -0.6761         16
  3280         HO    847    THR    HG1   3280     0.4102      1.008
  3281          C    847    THR      C   3281     0.5973      12.01
  3282          O    847    THR      O   3282    -0.5679         16   ; qtot 8
; residue 848 PHE rtp PHE  q  0.0
  3283          N    848    PHE      N   3283    -0.4157      14.01
  3284          H    848    PHE      H   3284     0.2719      1.008
  3285         CX    848    PHE     CA   3285    -0.0024      12.01
  3286         H1    848    PHE     HA   3286     0.0978      1.008
  3287         CT    848    PHE     CB   3287    -0.0343      12.01
  3288         HC    848    PHE    HB1   3288     0.0295      1.008
  3289         HC    848    PHE    HB2   3289     0.0295      1.008
  3290         CA    848    PHE     CG   3290     0.0118      12.01
  3291         CA    848    PHE    CD1   3291    -0.1256      12.01
  3292         HA    848    PHE    HD1   3292      0.133      1.008
  3293         CA    848    PHE    CE1   3293    -0.1704      12.01
  3294         HA    848    PHE    HE1   3294      0.143      1.008
  3295         CA    848    PHE     CZ   3295    -0.1072      12.01
  3296         HA    848    PHE     HZ   3296     0.1297      1.008
  3297         CA    848    PHE    CE2   3297    -0.1704      12.01
  3298         HA    848    PHE    HE2   3298      0.143      1.008
  3299         CA    848    PHE    CD2   3299    -0.1256      12.01
  3300         HA    848    PHE    HD2   3300      0.133      1.008
  3301          C    848    PHE      C   3301     0.5973      12.01
  3302          O    848    PHE      O   3302    -0.5679         16   ; qtot 8
; residue 849 GLU rtp GLU  q -1.0
  3303          N    849    GLU      N   3303    -0.5163      14.01
  3304          H    849    GLU      H   3304     0.2936      1.008
  3305         CX    849    GLU     CA   3305     0.0397      12.01
  3306         H1    849    GLU     HA   3306     0.1105      1.008
  3307         2C    849    GLU     CB   3307      0.056      12.01
  3308         HC    849    GLU    HB1   3308    -0.0173      1.008
  3309         HC    849    GLU    HB2   3309    -0.0173      1.008
  3310         2C    849    GLU     CG   3310     0.0136      12.01
  3311         HC    849    GLU    HG1   3311    -0.0425      1.008
  3312         HC    849    GLU    HG2   3312    -0.0425      1.008
  3313         CO    849    GLU     CD   3313     0.8054      12.01
  3314         O2    849    GLU    OE1   3314    -0.8188         16
  3315         O2    849    GLU    OE2   3315    -0.8188         16
  3316          C    849    GLU      C   3316     0.5366      12.01
  3317          O    849    GLU      O   3317    -0.5819         16   ; qtot 7
; residue 850 SER rtp SER  q  0.0
  3318          N    850    SER      N   3318    -0.4157      14.01
  3319          H    850    SER      H   3319     0.2719      1.008
  3320         CX    850    SER     CA   3320    -0.0249      12.01
  3321         H1    850    SER     HA   3321     0.0843      1.008
  3322         2C    850    SER     CB   3322     0.2117      12.01
  3323         H1    850    SER    HB1   3323     0.0352      1.008
  3324         H1    850    SER    HB2   3324     0.0352      1.008
  3325         OH    850    SER     OG   3325    -0.6546         16
  3326         HO    850    SER     HG   3326     0.4275      1.008
  3327          C    850    SER      C   3327     0.5973      12.01
  3328          O    850    SER      O   3328    -0.5679         16   ; qtot 7
; residue 851 ASP rtp ASP  q -1.0
  3329          N    851    ASP      N   3329    -0.5163      14.01
  3330          H    851    ASP      H   3330     0.2936      1.008
  3331         CX    851    ASP     CA   3331     0.0381      12.01
  3332         H1    851    ASP     HA   3332      0.088      1.008
  3333         2C    851    ASP     CB   3333    -0.0303      12.01
  3334         HC    851    ASP    HB1   3334    -0.0122      1.008
  3335         HC    851    ASP    HB2   3335    -0.0122      1.008
  3336         CO    851    ASP     CG   3336     0.7994      12.01
  3337         O2    851    ASP    OD1   3337    -0.8014         16
  3338         O2    851    ASP    OD2   3338    -0.8014         16
  3339          C    851    ASP      C   3339     0.5366      12.01
  3340          O    851    ASP      O   3340    -0.5819         16   ; qtot 6
; residue 852 VAL rtp VAL  q  0.0
  3341          N    852    VAL      N   3341    -0.4157      14.01
  3342          H    852    VAL      H   3342     0.2719      1.008
  3343         CX    852    VAL     CA   3343    -0.0875      12.01
  3344         H1    852    VAL     HA   3344     0.0969      1.008
  3345         3C    852    VAL     CB   3345     0.2985      12.01
  3346         HC    852    VAL     HB   3346    -0.0297      1.008
  3347         CT    852    VAL    CG1   3347    -0.3192      12.01
  3348         HC    852    VAL   HG11   3348     0.0791      1.008
  3349         HC    852    VAL   HG12   3349     0.0791      1.008
  3350         HC    852    VAL   HG13   3350     0.0791      1.008
  3351         CT    852    VAL    CG2   3351    -0.3192      12.01
  3352         HC    852    VAL   HG21   3352     0.0791      1.008
  3353         HC    852    VAL   HG22   3353     0.0791      1.008
  3354         HC    852    VAL   HG23   3354     0.0791      1.008
  3355          C    852    VAL      C   3355     0.5973      12.01
  3356          O    852    VAL      O   3356    -0.5679         16   ; qtot 6
; residue 853 TRP rtp TRP  q  0.0
  3357          N    853    TRP      N   3357    -0.4157      14.01
  3358          H    853    TRP      H   3358     0.2719      1.008
  3359         CX    853    TRP     CA   3359    -0.0275      12.01
  3360         H1    853    TRP     HA   3360     0.1123      1.008
  3361         CT    853    TRP     CB   3361     -0.005      12.01
  3362         HC    853    TRP    HB1   3362     0.0339      1.008
  3363         HC    853    TRP    HB2   3363     0.0339      1.008
  3364         C*    853    TRP     CG   3364    -0.1415      12.01
  3365         CW    853    TRP    CD1   3365    -0.1638      12.01
  3366         H4    853    TRP    HD1   3366     0.2062      1.008
  3367         NA    853    TRP    NE1   3367    -0.3418      14.01
  3368          H    853    TRP    HE1   3368     0.3412      1.008
  3369         CN    853    TRP    CE2   3369      0.138      12.01
  3370         CA    853    TRP    CZ2   3370    -0.2601      12.01
  3371         HA    853    TRP    HZ2   3371     0.1572      1.008
  3372         CA    853    TRP    CH2   3372    -0.1134      12.01
  3373         HA    853    TRP    HH2   3373     0.1417      1.008
  3374         CA    853    TRP    CZ3   3374    -0.1972      12.01
  3375         HA    853    TRP    HZ3   3375     0.1447      1.008
  3376         CA    853    TRP    CE3   3376    -0.2387      12.01
  3377         HA    853    TRP    HE3   3377       0.17      1.008
  3378         CB    853    TRP    CD2   3378     0.1243      12.01
  3379          C    853    TRP      C   3379     0.5973      12.01
  3380          O    853    TRP      O   3380    -0.5679         16   ; qtot 6
; residue 854 SER rtp SER  q  0.0
  3381          N    854    SER      N   3381    -0.4157      14.01
  3382          H    854    SER      H   3382     0.2719      1.008
  3383         CX    854    SER     CA   3383    -0.0249      12.01
  3384         H1    854    SER     HA   3384     0.0843      1.008
  3385         2C    854    SER     CB   3385     0.2117      12.01
  3386         H1    854    SER    HB1   3386     0.0352      1.008
  3387         H1    854    SER    HB2   3387     0.0352      1.008
  3388         OH    854    SER     OG   3388    -0.6546         16
  3389         HO    854    SER     HG   3389     0.4275      1.008
  3390          C    854    SER      C   3390     0.5973      12.01
  3391          O    854    SER      O   3391    -0.5679         16   ; qtot 6
; residue 855 TYR rtp TYR  q  0.0
  3392          N    855    TYR      N   3392    -0.4157      14.01
  3393          H    855    TYR      H   3393     0.2719      1.008
  3394         CX    855    TYR     CA   3394    -0.0014      12.01
  3395         H1    855    TYR     HA   3395     0.0876      1.008
  3396         CT    855    TYR     CB   3396    -0.0152      12.01
  3397         HC    855    TYR    HB1   3397     0.0295      1.008
  3398         HC    855    TYR    HB2   3398     0.0295      1.008
  3399         CA    855    TYR     CG   3399    -0.0011      12.01
  3400         CA    855    TYR    CD1   3400    -0.1906      12.01
  3401         HA    855    TYR    HD1   3401     0.1699      1.008
  3402         CA    855    TYR    CE1   3402    -0.2341      12.01
  3403         HA    855    TYR    HE1   3403     0.1656      1.008
  3404          C    855    TYR     CZ   3404     0.3226      12.01
  3405         OH    855    TYR     OH   3405    -0.5579         16
  3406         HO    855    TYR     HH   3406     0.3992      1.008
  3407         CA    855    TYR    CE2   3407    -0.2341      12.01
  3408         HA    855    TYR    HE2   3408     0.1656      1.008
  3409         CA    855    TYR    CD2   3409    -0.1906      12.01
  3410         HA    855    TYR    HD2   3410     0.1699      1.008
  3411          C    855    TYR      C   3411     0.5973      12.01
  3412          O    855    TYR      O   3412    -0.5679         16   ; qtot 6
; residue 856 GLY rtp GLY  q  0.0
  3413          N    856    GLY      N   3413    -0.4157      14.01
  3414          H    856    GLY      H   3414     0.2719      1.008
  3415         CX    856    GLY     CA   3415    -0.0252      12.01
  3416         H1    856    GLY    HA1   3416     0.0698      1.008
  3417         H1    856    GLY    HA2   3417     0.0698      1.008
  3418          C    856    GLY      C   3418     0.5973      12.01
  3419          O    856    GLY      O   3419    -0.5679         16   ; qtot 6
; residue 857 ILE rtp ILE  q  0.0
  3420          N    857    ILE      N   3420    -0.4157      14.01
  3421          H    857    ILE      H   3421     0.2719      1.008
  3422         CX    857    ILE     CA   3422    -0.0597      12.01
  3423         H1    857    ILE     HA   3423     0.0869      1.008
  3424         3C    857    ILE     CB   3424     0.1303      12.01
  3425         HC    857    ILE     HB   3425     0.0187      1.008
  3426         CT    857    ILE    CG2   3426    -0.3204      12.01
  3427         HC    857    ILE   HG21   3427     0.0882      1.008
  3428         HC    857    ILE   HG22   3428     0.0882      1.008
  3429         HC    857    ILE   HG23   3429     0.0882      1.008
  3430         2C    857    ILE    CG1   3430     -0.043      12.01
  3431         HC    857    ILE   HG11   3431     0.0236      1.008
  3432         HC    857    ILE   HG12   3432     0.0236      1.008
  3433         CT    857    ILE     CD   3433     -0.066      12.01
  3434         HC    857    ILE    HD1   3434     0.0186      1.008
  3435         HC    857    ILE    HD2   3435     0.0186      1.008
  3436         HC    857    ILE    HD3   3436     0.0186      1.008
  3437          C    857    ILE      C   3437     0.5973      12.01
  3438          O    857    ILE      O   3438    -0.5679         16   ; qtot 6
; residue 858 PHE rtp PHE  q  0.0
  3439          N    858    PHE      N   3439    -0.4157      14.01
  3440          H    858    PHE      H   3440     0.2719      1.008
  3441         CX    858    PHE     CA   3441    -0.0024      12.01
  3442         H1    858    PHE     HA   3442     0.0978      1.008
  3443         CT    858    PHE     CB   3443    -0.0343      12.01
  3444         HC    858    PHE    HB1   3444     0.0295      1.008
  3445         HC    858    PHE    HB2   3445     0.0295      1.008
  3446         CA    858    PHE     CG   3446     0.0118      12.01
  3447         CA    858    PHE    CD1   3447    -0.1256      12.01
  3448         HA    858    PHE    HD1   3448      0.133      1.008
  3449         CA    858    PHE    CE1   3449    -0.1704      12.01
  3450         HA    858    PHE    HE1   3450      0.143      1.008
  3451         CA    858    PHE     CZ   3451    -0.1072      12.01
  3452         HA    858    PHE     HZ   3452     0.1297      1.008
  3453         CA    858    PHE    CE2   3453    -0.1704      12.01
  3454         HA    858    PHE    HE2   3454      0.143      1.008
  3455         CA    858    PHE    CD2   3455    -0.1256      12.01
  3456         HA    858    PHE    HD2   3456      0.133      1.008
  3457          C    858    PHE      C   3457     0.5973      12.01
  3458          O    858    PHE      O   3458    -0.5679         16   ; qtot 6
; residue 859 LEU rtp LEU  q  0.0
  3459          N    859    LEU      N   3459    -0.4157      14.01
  3460          H    859    LEU      H   3460     0.2719      1.008
  3461         CX    859    LEU     CA   3461    -0.0518      12.01
  3462         H1    859    LEU     HA   3462     0.0922      1.008
  3463         2C    859    LEU     CB   3463    -0.1102      12.01
  3464         HC    859    LEU    HB1   3464     0.0457      1.008
  3465         HC    859    LEU    HB2   3465     0.0457      1.008
  3466         3C    859    LEU     CG   3466     0.3531      12.01
  3467         HC    859    LEU     HG   3467    -0.0361      1.008
  3468         CT    859    LEU    CD1   3468    -0.4121      12.01
  3469         HC    859    LEU   HD11   3469        0.1      1.008
  3470         HC    859    LEU   HD12   3470        0.1      1.008
  3471         HC    859    LEU   HD13   3471        0.1      1.008
  3472         CT    859    LEU    CD2   3472    -0.4121      12.01
  3473         HC    859    LEU   HD21   3473        0.1      1.008
  3474         HC    859    LEU   HD22   3474        0.1      1.008
  3475         HC    859    LEU   HD23   3475        0.1      1.008
  3476          C    859    LEU      C   3476     0.5973      12.01
  3477          O    859    LEU      O   3477    -0.5679         16   ; qtot 6
; residue 860 TRP rtp TRP  q  0.0
  3478          N    860    TRP      N   3478    -0.4157      14.01
  3479          H    860    TRP      H   3479     0.2719      1.008
  3480         CX    860    TRP     CA   3480    -0.0275      12.01
  3481         H1    860    TRP     HA   3481     0.1123      1.008
  3482         CT    860    TRP     CB   3482     -0.005      12.01
  3483         HC    860    TRP    HB1   3483     0.0339      1.008
  3484         HC    860    TRP    HB2   3484     0.0339      1.008
  3485         C*    860    TRP     CG   3485    -0.1415      12.01
  3486         CW    860    TRP    CD1   3486    -0.1638      12.01
  3487         H4    860    TRP    HD1   3487     0.2062      1.008
  3488         NA    860    TRP    NE1   3488    -0.3418      14.01
  3489          H    860    TRP    HE1   3489     0.3412      1.008
  3490         CN    860    TRP    CE2   3490      0.138      12.01
  3491         CA    860    TRP    CZ2   3491    -0.2601      12.01
  3492         HA    860    TRP    HZ2   3492     0.1572      1.008
  3493         CA    860    TRP    CH2   3493    -0.1134      12.01
  3494         HA    860    TRP    HH2   3494     0.1417      1.008
  3495         CA    860    TRP    CZ3   3495    -0.1972      12.01
  3496         HA    860    TRP    HZ3   3496     0.1447      1.008
  3497         CA    860    TRP    CE3   3497    -0.2387      12.01
  3498         HA    860    TRP    HE3   3498       0.17      1.008
  3499         CB    860    TRP    CD2   3499     0.1243      12.01
  3500          C    860    TRP      C   3500     0.5973      12.01
  3501          O    860    TRP      O   3501    -0.5679         16   ; qtot 6
; residue 861 GLU rtp GLU  q -1.0
  3502          N    861    GLU      N   3502    -0.5163      14.01
  3503          H    861    GLU      H   3503     0.2936      1.008
  3504         CX    861    GLU     CA   3504     0.0397      12.01
  3505         H1    861    GLU     HA   3505     0.1105      1.008
  3506         2C    861    GLU     CB   3506      0.056      12.01
  3507         HC    861    GLU    HB1   3507    -0.0173      1.008
  3508         HC    861    GLU    HB2   3508    -0.0173      1.008
  3509         2C    861    GLU     CG   3509     0.0136      12.01
  3510         HC    861    GLU    HG1   3510    -0.0425      1.008
  3511         HC    861    GLU    HG2   3511    -0.0425      1.008
  3512         CO    861    GLU     CD   3512     0.8054      12.01
  3513         O2    861    GLU    OE1   3513    -0.8188         16
  3514         O2    861    GLU    OE2   3514    -0.8188         16
  3515          C    861    GLU      C   3515     0.5366      12.01
  3516          O    861    GLU      O   3516    -0.5819         16   ; qtot 5
; residue 862 LEU rtp LEU  q  0.0
  3517          N    862    LEU      N   3517    -0.4157      14.01
  3518          H    862    LEU      H   3518     0.2719      1.008
  3519         CX    862    LEU     CA   3519    -0.0518      12.01
  3520         H1    862    LEU     HA   3520     0.0922      1.008
  3521         2C    862    LEU     CB   3521    -0.1102      12.01
  3522         HC    862    LEU    HB1   3522     0.0457      1.008
  3523         HC    862    LEU    HB2   3523     0.0457      1.008
  3524         3C    862    LEU     CG   3524     0.3531      12.01
  3525         HC    862    LEU     HG   3525    -0.0361      1.008
  3526         CT    862    LEU    CD1   3526    -0.4121      12.01
  3527         HC    862    LEU   HD11   3527        0.1      1.008
  3528         HC    862    LEU   HD12   3528        0.1      1.008
  3529         HC    862    LEU   HD13   3529        0.1      1.008
  3530         CT    862    LEU    CD2   3530    -0.4121      12.01
  3531         HC    862    LEU   HD21   3531        0.1      1.008
  3532         HC    862    LEU   HD22   3532        0.1      1.008
  3533         HC    862    LEU   HD23   3533        0.1      1.008
  3534          C    862    LEU      C   3534     0.5973      12.01
  3535          O    862    LEU      O   3535    -0.5679         16   ; qtot 5
; residue 863 PHE rtp PHE  q  0.0
  3536          N    863    PHE      N   3536    -0.4157      14.01
  3537          H    863    PHE      H   3537     0.2719      1.008
  3538         CX    863    PHE     CA   3538    -0.0024      12.01
  3539         H1    863    PHE     HA   3539     0.0978      1.008
  3540         CT    863    PHE     CB   3540    -0.0343      12.01
  3541         HC    863    PHE    HB1   3541     0.0295      1.008
  3542         HC    863    PHE    HB2   3542     0.0295      1.008
  3543         CA    863    PHE     CG   3543     0.0118      12.01
  3544         CA    863    PHE    CD1   3544    -0.1256      12.01
  3545         HA    863    PHE    HD1   3545      0.133      1.008
  3546         CA    863    PHE    CE1   3546    -0.1704      12.01
  3547         HA    863    PHE    HE1   3547      0.143      1.008
  3548         CA    863    PHE     CZ   3548    -0.1072      12.01
  3549         HA    863    PHE     HZ   3549     0.1297      1.008
  3550         CA    863    PHE    CE2   3550    -0.1704      12.01
  3551         HA    863    PHE    HE2   3551      0.143      1.008
  3552         CA    863    PHE    CD2   3552    -0.1256      12.01
  3553         HA    863    PHE    HD2   3553      0.133      1.008
  3554          C    863    PHE      C   3554     0.5973      12.01
  3555          O    863    PHE      O   3555    -0.5679         16   ; qtot 5
; residue 864 SER rtp SER  q  0.0
  3556          N    864    SER      N   3556    -0.4157      14.01
  3557          H    864    SER      H   3557     0.2719      1.008
  3558         CX    864    SER     CA   3558    -0.0249      12.01
  3559         H1    864    SER     HA   3559     0.0843      1.008
  3560         2C    864    SER     CB   3560     0.2117      12.01
  3561         H1    864    SER    HB1   3561     0.0352      1.008
  3562         H1    864    SER    HB2   3562     0.0352      1.008
  3563         OH    864    SER     OG   3563    -0.6546         16
  3564         HO    864    SER     HG   3564     0.4275      1.008
  3565          C    864    SER      C   3565     0.5973      12.01
  3566          O    864    SER      O   3566    -0.5679         16   ; qtot 5
; residue 865 LEU rtp LEU  q  0.0
  3567          N    865    LEU      N   3567    -0.4157      14.01
  3568          H    865    LEU      H   3568     0.2719      1.008
  3569         CX    865    LEU     CA   3569    -0.0518      12.01
  3570         H1    865    LEU     HA   3570     0.0922      1.008
  3571         2C    865    LEU     CB   3571    -0.1102      12.01
  3572         HC    865    LEU    HB1   3572     0.0457      1.008
  3573         HC    865    LEU    HB2   3573     0.0457      1.008
  3574         3C    865    LEU     CG   3574     0.3531      12.01
  3575         HC    865    LEU     HG   3575    -0.0361      1.008
  3576         CT    865    LEU    CD1   3576    -0.4121      12.01
  3577         HC    865    LEU   HD11   3577        0.1      1.008
  3578         HC    865    LEU   HD12   3578        0.1      1.008
  3579         HC    865    LEU   HD13   3579        0.1      1.008
  3580         CT    865    LEU    CD2   3580    -0.4121      12.01
  3581         HC    865    LEU   HD21   3581        0.1      1.008
  3582         HC    865    LEU   HD22   3582        0.1      1.008
  3583         HC    865    LEU   HD23   3583        0.1      1.008
  3584          C    865    LEU      C   3584     0.5973      12.01
  3585          O    865    LEU      O   3585    -0.5679         16   ; qtot 5
; residue 866 GLY rtp GLY  q  0.0
  3586          N    866    GLY      N   3586    -0.4157      14.01
  3587          H    866    GLY      H   3587     0.2719      1.008
  3588         CX    866    GLY     CA   3588    -0.0252      12.01
  3589         H1    866    GLY    HA1   3589     0.0698      1.008
  3590         H1    866    GLY    HA2   3590     0.0698      1.008
  3591          C    866    GLY      C   3591     0.5973      12.01
  3592          O    866    GLY      O   3592    -0.5679         16   ; qtot 5
; residue 867 SER rtp SER  q  0.0
  3593          N    867    SER      N   3593    -0.4157      14.01
  3594          H    867    SER      H   3594     0.2719      1.008
  3595         CX    867    SER     CA   3595    -0.0249      12.01
  3596         H1    867    SER     HA   3596     0.0843      1.008
  3597         2C    867    SER     CB   3597     0.2117      12.01
  3598         H1    867    SER    HB1   3598     0.0352      1.008
  3599         H1    867    SER    HB2   3599     0.0352      1.008
  3600         OH    867    SER     OG   3600    -0.6546         16
  3601         HO    867    SER     HG   3601     0.4275      1.008
  3602          C    867    SER      C   3602     0.5973      12.01
  3603          O    867    SER      O   3603    -0.5679         16   ; qtot 5
; residue 868 SER rtp SER  q  0.0
  3604          N    868    SER      N   3604    -0.4157      14.01
  3605          H    868    SER      H   3605     0.2719      1.008
  3606         CX    868    SER     CA   3606    -0.0249      12.01
  3607         H1    868    SER     HA   3607     0.0843      1.008
  3608         2C    868    SER     CB   3608     0.2117      12.01
  3609         H1    868    SER    HB1   3609     0.0352      1.008
  3610         H1    868    SER    HB2   3610     0.0352      1.008
  3611         OH    868    SER     OG   3611    -0.6546         16
  3612         HO    868    SER     HG   3612     0.4275      1.008
  3613          C    868    SER      C   3613     0.5973      12.01
  3614          O    868    SER      O   3614    -0.5679         16   ; qtot 5
; residue 869 PRO rtp PRO  q  0.0
  3615          N    869    PRO      N   3615    -0.2548      14.01
  3616         CT    869    PRO     CD   3616     0.0192      12.01
  3617         H1    869    PRO    HD1   3617     0.0391      1.008
  3618         H1    869    PRO    HD2   3618     0.0391      1.008
  3619         CT    869    PRO     CG   3619     0.0189      12.01
  3620         HC    869    PRO    HG1   3620     0.0213      1.008
  3621         HC    869    PRO    HG2   3621     0.0213      1.008
  3622         CT    869    PRO     CB   3622     -0.007      12.01
  3623         HC    869    PRO    HB1   3623     0.0253      1.008
  3624         HC    869    PRO    HB2   3624     0.0253      1.008
  3625         CX    869    PRO     CA   3625    -0.0266      12.01
  3626         H1    869    PRO     HA   3626     0.0641      1.008
  3627          C    869    PRO      C   3627     0.5896      12.01
  3628          O    869    PRO      O   3628    -0.5748         16   ; qtot 5
; residue 870 TYR rtp TYR  q  0.0
  3629          N    870    TYR      N   3629    -0.4157      14.01
  3630          H    870    TYR      H   3630     0.2719      1.008
  3631         CX    870    TYR     CA   3631    -0.0014      12.01
  3632         H1    870    TYR     HA   3632     0.0876      1.008
  3633         CT    870    TYR     CB   3633    -0.0152      12.01
  3634         HC    870    TYR    HB1   3634     0.0295      1.008
  3635         HC    870    TYR    HB2   3635     0.0295      1.008
  3636         CA    870    TYR     CG   3636    -0.0011      12.01
  3637         CA    870    TYR    CD1   3637    -0.1906      12.01
  3638         HA    870    TYR    HD1   3638     0.1699      1.008
  3639         CA    870    TYR    CE1   3639    -0.2341      12.01
  3640         HA    870    TYR    HE1   3640     0.1656      1.008
  3641          C    870    TYR     CZ   3641     0.3226      12.01
  3642         OH    870    TYR     OH   3642    -0.5579         16
  3643         HO    870    TYR     HH   3643     0.3992      1.008
  3644         CA    870    TYR    CE2   3644    -0.2341      12.01
  3645         HA    870    TYR    HE2   3645     0.1656      1.008
  3646         CA    870    TYR    CD2   3646    -0.1906      12.01
  3647         HA    870    TYR    HD2   3647     0.1699      1.008
  3648          C    870    TYR      C   3648     0.5973      12.01
  3649          O    870    TYR      O   3649    -0.5679         16   ; qtot 5
; residue 871 PRO rtp PRO  q  0.0
  3650          N    871    PRO      N   3650    -0.2548      14.01
  3651         CT    871    PRO     CD   3651     0.0192      12.01
  3652         H1    871    PRO    HD1   3652     0.0391      1.008
  3653         H1    871    PRO    HD2   3653     0.0391      1.008
  3654         CT    871    PRO     CG   3654     0.0189      12.01
  3655         HC    871    PRO    HG1   3655     0.0213      1.008
  3656         HC    871    PRO    HG2   3656     0.0213      1.008
  3657         CT    871    PRO     CB   3657     -0.007      12.01
  3658         HC    871    PRO    HB1   3658     0.0253      1.008
  3659         HC    871    PRO    HB2   3659     0.0253      1.008
  3660         CX    871    PRO     CA   3660    -0.0266      12.01
  3661         H1    871    PRO     HA   3661     0.0641      1.008
  3662          C    871    PRO      C   3662     0.5896      12.01
  3663          O    871    PRO      O   3663    -0.5748         16   ; qtot 5
; residue 872 GLY rtp GLY  q  0.0
  3664          N    872    GLY      N   3664    -0.4157      14.01
  3665          H    872    GLY      H   3665     0.2719      1.008
  3666         CX    872    GLY     CA   3666    -0.0252      12.01
  3667         H1    872    GLY    HA1   3667     0.0698      1.008
  3668         H1    872    GLY    HA2   3668     0.0698      1.008
  3669          C    872    GLY      C   3669     0.5973      12.01
  3670          O    872    GLY      O   3670    -0.5679         16   ; qtot 5
; residue 873 MET rtp MET  q  0.0
  3671          N    873    MET      N   3671    -0.4157      14.01
  3672          H    873    MET      H   3672     0.2719      1.008
  3673         CX    873    MET     CA   3673    -0.0237      12.01
  3674         H1    873    MET     HA   3674      0.088      1.008
  3675         2C    873    MET     CB   3675     0.0342      12.01
  3676         HC    873    MET    HB1   3676     0.0241      1.008
  3677         HC    873    MET    HB2   3677     0.0241      1.008
  3678         2C    873    MET     CG   3678     0.0018      12.01
  3679         H1    873    MET    HG1   3679      0.044      1.008
  3680         H1    873    MET    HG2   3680      0.044      1.008
  3681          S    873    MET     SD   3681    -0.2737      32.06
  3682         CT    873    MET     CE   3682    -0.0536      12.01
  3683         H1    873    MET    HE1   3683     0.0684      1.008
  3684         H1    873    MET    HE2   3684     0.0684      1.008
  3685         H1    873    MET    HE3   3685     0.0684      1.008
  3686          C    873    MET      C   3686     0.5973      12.01
  3687          O    873    MET      O   3687    -0.5679         16   ; qtot 5
; residue 874 PRO rtp PRO  q  0.0
  3688          N    874    PRO      N   3688    -0.2548      14.01
  3689         CT    874    PRO     CD   3689     0.0192      12.01
  3690         H1    874    PRO    HD1   3690     0.0391      1.008
  3691         H1    874    PRO    HD2   3691     0.0391      1.008
  3692         CT    874    PRO     CG   3692     0.0189      12.01
  3693         HC    874    PRO    HG1   3693     0.0213      1.008
  3694         HC    874    PRO    HG2   3694     0.0213      1.008
  3695         CT    874    PRO     CB   3695     -0.007      12.01
  3696         HC    874    PRO    HB1   3696     0.0253      1.008
  3697         HC    874    PRO    HB2   3697     0.0253      1.008
  3698         CX    874    PRO     CA   3698    -0.0266      12.01
  3699         H1    874    PRO     HA   3699     0.0641      1.008
  3700          C    874    PRO      C   3700     0.5896      12.01
  3701          O    874    PRO      O   3701    -0.5748         16   ; qtot 5
; residue 875 VAL rtp VAL  q  0.0
  3702          N    875    VAL      N   3702    -0.4157      14.01
  3703          H    875    VAL      H   3703     0.2719      1.008
  3704         CX    875    VAL     CA   3704    -0.0875      12.01
  3705         H1    875    VAL     HA   3705     0.0969      1.008
  3706         3C    875    VAL     CB   3706     0.2985      12.01
  3707         HC    875    VAL     HB   3707    -0.0297      1.008
  3708         CT    875    VAL    CG1   3708    -0.3192      12.01
  3709         HC    875    VAL   HG11   3709     0.0791      1.008
  3710         HC    875    VAL   HG12   3710     0.0791      1.008
  3711         HC    875    VAL   HG13   3711     0.0791      1.008
  3712         CT    875    VAL    CG2   3712    -0.3192      12.01
  3713         HC    875    VAL   HG21   3713     0.0791      1.008
  3714         HC    875    VAL   HG22   3714     0.0791      1.008
  3715         HC    875    VAL   HG23   3715     0.0791      1.008
  3716          C    875    VAL      C   3716     0.5973      12.01
  3717          O    875    VAL      O   3717    -0.5679         16   ; qtot 5
; residue 876 ASP rtp ASP  q -1.0
  3718          N    876    ASP      N   3718    -0.5163      14.01
  3719          H    876    ASP      H   3719     0.2936      1.008
  3720         CX    876    ASP     CA   3720     0.0381      12.01
  3721         H1    876    ASP     HA   3721      0.088      1.008
  3722         2C    876    ASP     CB   3722    -0.0303      12.01
  3723         HC    876    ASP    HB1   3723    -0.0122      1.008
  3724         HC    876    ASP    HB2   3724    -0.0122      1.008
  3725         CO    876    ASP     CG   3725     0.7994      12.01
  3726         O2    876    ASP    OD1   3726    -0.8014         16
  3727         O2    876    ASP    OD2   3727    -0.8014         16
  3728          C    876    ASP      C   3728     0.5366      12.01
  3729          O    876    ASP      O   3729    -0.5819         16   ; qtot 4
; residue 877 SER rtp SER  q  0.0
  3730          N    877    SER      N   3730    -0.4157      14.01
  3731          H    877    SER      H   3731     0.2719      1.008
  3732         CX    877    SER     CA   3732    -0.0249      12.01
  3733         H1    877    SER     HA   3733     0.0843      1.008
  3734         2C    877    SER     CB   3734     0.2117      12.01
  3735         H1    877    SER    HB1   3735     0.0352      1.008
  3736         H1    877    SER    HB2   3736     0.0352      1.008
  3737         OH    877    SER     OG   3737    -0.6546         16
  3738         HO    877    SER     HG   3738     0.4275      1.008
  3739          C    877    SER      C   3739     0.5973      12.01
  3740          O    877    SER      O   3740    -0.5679         16   ; qtot 4
; residue 878 LYS rtp LYS  q +1.0
  3741          N    878    LYS      N   3741    -0.3479      14.01
  3742          H    878    LYS      H   3742     0.2747      1.008
  3743         CX    878    LYS     CA   3743      -0.24      12.01
  3744         H1    878    LYS     HA   3744     0.1426      1.008
  3745         C8    878    LYS     CB   3745    -0.0094      12.01
  3746         HC    878    LYS    HB1   3746     0.0362      1.008
  3747         HC    878    LYS    HB2   3747     0.0362      1.008
  3748         C8    878    LYS     CG   3748     0.0187      12.01
  3749         HC    878    LYS    HG1   3749     0.0103      1.008
  3750         HC    878    LYS    HG2   3750     0.0103      1.008
  3751         C8    878    LYS     CD   3751    -0.0479      12.01
  3752         HC    878    LYS    HD1   3752     0.0621      1.008
  3753         HC    878    LYS    HD2   3753     0.0621      1.008
  3754         C8    878    LYS     CE   3754    -0.0143      12.01
  3755         HP    878    LYS    HE1   3755     0.1135      1.008
  3756         HP    878    LYS    HE2   3756     0.1135      1.008
  3757         N3    878    LYS     NZ   3757    -0.3854      14.01
  3758          H    878    LYS    HZ1   3758       0.34      1.008
  3759          H    878    LYS    HZ2   3759       0.34      1.008
  3760          H    878    LYS    HZ3   3760       0.34      1.008
  3761          C    878    LYS      C   3761     0.7341      12.01
  3762          O    878    LYS      O   3762    -0.5894         16   ; qtot 5
; residue 879 PHE rtp PHE  q  0.0
  3763          N    879    PHE      N   3763    -0.4157      14.01
  3764          H    879    PHE      H   3764     0.2719      1.008
  3765         CX    879    PHE     CA   3765    -0.0024      12.01
  3766         H1    879    PHE     HA   3766     0.0978      1.008
  3767         CT    879    PHE     CB   3767    -0.0343      12.01
  3768         HC    879    PHE    HB1   3768     0.0295      1.008
  3769         HC    879    PHE    HB2   3769     0.0295      1.008
  3770         CA    879    PHE     CG   3770     0.0118      12.01
  3771         CA    879    PHE    CD1   3771    -0.1256      12.01
  3772         HA    879    PHE    HD1   3772      0.133      1.008
  3773         CA    879    PHE    CE1   3773    -0.1704      12.01
  3774         HA    879    PHE    HE1   3774      0.143      1.008
  3775         CA    879    PHE     CZ   3775    -0.1072      12.01
  3776         HA    879    PHE     HZ   3776     0.1297      1.008
  3777         CA    879    PHE    CE2   3777    -0.1704      12.01
  3778         HA    879    PHE    HE2   3778      0.143      1.008
  3779         CA    879    PHE    CD2   3779    -0.1256      12.01
  3780         HA    879    PHE    HD2   3780      0.133      1.008
  3781          C    879    PHE      C   3781     0.5973      12.01
  3782          O    879    PHE      O   3782    -0.5679         16   ; qtot 5
; residue 880 TYR rtp TYR  q  0.0
  3783          N    880    TYR      N   3783    -0.4157      14.01
  3784          H    880    TYR      H   3784     0.2719      1.008
  3785         CX    880    TYR     CA   3785    -0.0014      12.01
  3786         H1    880    TYR     HA   3786     0.0876      1.008
  3787         CT    880    TYR     CB   3787    -0.0152      12.01
  3788         HC    880    TYR    HB1   3788     0.0295      1.008
  3789         HC    880    TYR    HB2   3789     0.0295      1.008
  3790         CA    880    TYR     CG   3790    -0.0011      12.01
  3791         CA    880    TYR    CD1   3791    -0.1906      12.01
  3792         HA    880    TYR    HD1   3792     0.1699      1.008
  3793         CA    880    TYR    CE1   3793    -0.2341      12.01
  3794         HA    880    TYR    HE1   3794     0.1656      1.008
  3795          C    880    TYR     CZ   3795     0.3226      12.01
  3796         OH    880    TYR     OH   3796    -0.5579         16
  3797         HO    880    TYR     HH   3797     0.3992      1.008
  3798         CA    880    TYR    CE2   3798    -0.2341      12.01
  3799         HA    880    TYR    HE2   3799     0.1656      1.008
  3800         CA    880    TYR    CD2   3800    -0.1906      12.01
  3801         HA    880    TYR    HD2   3801     0.1699      1.008
  3802          C    880    TYR      C   3802     0.5973      12.01
  3803          O    880    TYR      O   3803    -0.5679         16   ; qtot 5
; residue 881 LYS rtp LYS  q +1.0
  3804          N    881    LYS      N   3804    -0.3479      14.01
  3805          H    881    LYS      H   3805     0.2747      1.008
  3806         CX    881    LYS     CA   3806      -0.24      12.01
  3807         H1    881    LYS     HA   3807     0.1426      1.008
  3808         C8    881    LYS     CB   3808    -0.0094      12.01
  3809         HC    881    LYS    HB1   3809     0.0362      1.008
  3810         HC    881    LYS    HB2   3810     0.0362      1.008
  3811         C8    881    LYS     CG   3811     0.0187      12.01
  3812         HC    881    LYS    HG1   3812     0.0103      1.008
  3813         HC    881    LYS    HG2   3813     0.0103      1.008
  3814         C8    881    LYS     CD   3814    -0.0479      12.01
  3815         HC    881    LYS    HD1   3815     0.0621      1.008
  3816         HC    881    LYS    HD2   3816     0.0621      1.008
  3817         C8    881    LYS     CE   3817    -0.0143      12.01
  3818         HP    881    LYS    HE1   3818     0.1135      1.008
  3819         HP    881    LYS    HE2   3819     0.1135      1.008
  3820         N3    881    LYS     NZ   3820    -0.3854      14.01
  3821          H    881    LYS    HZ1   3821       0.34      1.008
  3822          H    881    LYS    HZ2   3822       0.34      1.008
  3823          H    881    LYS    HZ3   3823       0.34      1.008
  3824          C    881    LYS      C   3824     0.7341      12.01
  3825          O    881    LYS      O   3825    -0.5894         16   ; qtot 6
; residue 882 MET rtp MET  q  0.0
  3826          N    882    MET      N   3826    -0.4157      14.01
  3827          H    882    MET      H   3827     0.2719      1.008
  3828         CX    882    MET     CA   3828    -0.0237      12.01
  3829         H1    882    MET     HA   3829      0.088      1.008
  3830         2C    882    MET     CB   3830     0.0342      12.01
  3831         HC    882    MET    HB1   3831     0.0241      1.008
  3832         HC    882    MET    HB2   3832     0.0241      1.008
  3833         2C    882    MET     CG   3833     0.0018      12.01
  3834         H1    882    MET    HG1   3834      0.044      1.008
  3835         H1    882    MET    HG2   3835      0.044      1.008
  3836          S    882    MET     SD   3836    -0.2737      32.06
  3837         CT    882    MET     CE   3837    -0.0536      12.01
  3838         H1    882    MET    HE1   3838     0.0684      1.008
  3839         H1    882    MET    HE2   3839     0.0684      1.008
  3840         H1    882    MET    HE3   3840     0.0684      1.008
  3841          C    882    MET      C   3841     0.5973      12.01
  3842          O    882    MET      O   3842    -0.5679         16   ; qtot 6
; residue 883 ILE rtp ILE  q  0.0
  3843          N    883    ILE      N   3843    -0.4157      14.01
  3844          H    883    ILE      H   3844     0.2719      1.008
  3845         CX    883    ILE     CA   3845    -0.0597      12.01
  3846         H1    883    ILE     HA   3846     0.0869      1.008
  3847         3C    883    ILE     CB   3847     0.1303      12.01
  3848         HC    883    ILE     HB   3848     0.0187      1.008
  3849         CT    883    ILE    CG2   3849    -0.3204      12.01
  3850         HC    883    ILE   HG21   3850     0.0882      1.008
  3851         HC    883    ILE   HG22   3851     0.0882      1.008
  3852         HC    883    ILE   HG23   3852     0.0882      1.008
  3853         2C    883    ILE    CG1   3853     -0.043      12.01
  3854         HC    883    ILE   HG11   3854     0.0236      1.008
  3855         HC    883    ILE   HG12   3855     0.0236      1.008
  3856         CT    883    ILE     CD   3856     -0.066      12.01
  3857         HC    883    ILE    HD1   3857     0.0186      1.008
  3858         HC    883    ILE    HD2   3858     0.0186      1.008
  3859         HC    883    ILE    HD3   3859     0.0186      1.008
  3860          C    883    ILE      C   3860     0.5973      12.01
  3861          O    883    ILE      O   3861    -0.5679         16   ; qtot 6
; residue 884 LYS rtp LYS  q +1.0
  3862          N    884    LYS      N   3862    -0.3479      14.01
  3863          H    884    LYS      H   3863     0.2747      1.008
  3864         CX    884    LYS     CA   3864      -0.24      12.01
  3865         H1    884    LYS     HA   3865     0.1426      1.008
  3866         C8    884    LYS     CB   3866    -0.0094      12.01
  3867         HC    884    LYS    HB1   3867     0.0362      1.008
  3868         HC    884    LYS    HB2   3868     0.0362      1.008
  3869         C8    884    LYS     CG   3869     0.0187      12.01
  3870         HC    884    LYS    HG1   3870     0.0103      1.008
  3871         HC    884    LYS    HG2   3871     0.0103      1.008
  3872         C8    884    LYS     CD   3872    -0.0479      12.01
  3873         HC    884    LYS    HD1   3873     0.0621      1.008
  3874         HC    884    LYS    HD2   3874     0.0621      1.008
  3875         C8    884    LYS     CE   3875    -0.0143      12.01
  3876         HP    884    LYS    HE1   3876     0.1135      1.008
  3877         HP    884    LYS    HE2   3877     0.1135      1.008
  3878         N3    884    LYS     NZ   3878    -0.3854      14.01
  3879          H    884    LYS    HZ1   3879       0.34      1.008
  3880          H    884    LYS    HZ2   3880       0.34      1.008
  3881          H    884    LYS    HZ3   3881       0.34      1.008
  3882          C    884    LYS      C   3882     0.7341      12.01
  3883          O    884    LYS      O   3883    -0.5894         16   ; qtot 7
; residue 885 GLU rtp GLU  q -1.0
  3884          N    885    GLU      N   3884    -0.5163      14.01
  3885          H    885    GLU      H   3885     0.2936      1.008
  3886         CX    885    GLU     CA   3886     0.0397      12.01
  3887         H1    885    GLU     HA   3887     0.1105      1.008
  3888         2C    885    GLU     CB   3888      0.056      12.01
  3889         HC    885    GLU    HB1   3889    -0.0173      1.008
  3890         HC    885    GLU    HB2   3890    -0.0173      1.008
  3891         2C    885    GLU     CG   3891     0.0136      12.01
  3892         HC    885    GLU    HG1   3892    -0.0425      1.008
  3893         HC    885    GLU    HG2   3893    -0.0425      1.008
  3894         CO    885    GLU     CD   3894     0.8054      12.01
  3895         O2    885    GLU    OE1   3895    -0.8188         16
  3896         O2    885    GLU    OE2   3896    -0.8188         16
  3897          C    885    GLU      C   3897     0.5366      12.01
  3898          O    885    GLU      O   3898    -0.5819         16   ; qtot 6
; residue 886 GLY rtp GLY  q  0.0
  3899          N    886    GLY      N   3899    -0.4157      14.01
  3900          H    886    GLY      H   3900     0.2719      1.008
  3901         CX    886    GLY     CA   3901    -0.0252      12.01
  3902         H1    886    GLY    HA1   3902     0.0698      1.008
  3903         H1    886    GLY    HA2   3903     0.0698      1.008
  3904          C    886    GLY      C   3904     0.5973      12.01
  3905          O    886    GLY      O   3905    -0.5679         16   ; qtot 6
; residue 887 PHE rtp PHE  q  0.0
  3906          N    887    PHE      N   3906    -0.4157      14.01
  3907          H    887    PHE      H   3907     0.2719      1.008
  3908         CX    887    PHE     CA   3908    -0.0024      12.01
  3909         H1    887    PHE     HA   3909     0.0978      1.008
  3910         CT    887    PHE     CB   3910    -0.0343      12.01
  3911         HC    887    PHE    HB1   3911     0.0295      1.008
  3912         HC    887    PHE    HB2   3912     0.0295      1.008
  3913         CA    887    PHE     CG   3913     0.0118      12.01
  3914         CA    887    PHE    CD1   3914    -0.1256      12.01
  3915         HA    887    PHE    HD1   3915      0.133      1.008
  3916         CA    887    PHE    CE1   3916    -0.1704      12.01
  3917         HA    887    PHE    HE1   3917      0.143      1.008
  3918         CA    887    PHE     CZ   3918    -0.1072      12.01
  3919         HA    887    PHE     HZ   3919     0.1297      1.008
  3920         CA    887    PHE    CE2   3920    -0.1704      12.01
  3921         HA    887    PHE    HE2   3921      0.143      1.008
  3922         CA    887    PHE    CD2   3922    -0.1256      12.01
  3923         HA    887    PHE    HD2   3923      0.133      1.008
  3924          C    887    PHE      C   3924     0.5973      12.01
  3925          O    887    PHE      O   3925    -0.5679         16   ; qtot 6
; residue 888 ARG rtp ARG  q +1.0
  3926          N    888    ARG      N   3926    -0.3479      14.01
  3927          H    888    ARG      H   3927     0.2747      1.008
  3928         CX    888    ARG     CA   3928    -0.2637      12.01
  3929         H1    888    ARG     HA   3929      0.156      1.008
  3930         C8    888    ARG     CB   3930    -0.0007      12.01
  3931         HC    888    ARG    HB1   3931     0.0327      1.008
  3932         HC    888    ARG    HB2   3932     0.0327      1.008
  3933         C8    888    ARG     CG   3933      0.039      12.01
  3934         HC    888    ARG    HG1   3934     0.0285      1.008
  3935         HC    888    ARG    HG2   3935     0.0285      1.008
  3936         C8    888    ARG     CD   3936     0.0486      12.01
  3937         H1    888    ARG    HD1   3937     0.0687      1.008
  3938         H1    888    ARG    HD2   3938     0.0687      1.008
  3939         N2    888    ARG     NE   3939    -0.5295      14.01
  3940          H    888    ARG     HE   3940     0.3456      1.008
  3941         CA    888    ARG     CZ   3941     0.8076      12.01
  3942         N2    888    ARG    NH1   3942    -0.8627      14.01
  3943          H    888    ARG   HH11   3943     0.4478      1.008
  3944          H    888    ARG   HH12   3944     0.4478      1.008
  3945         N2    888    ARG    NH2   3945    -0.8627      14.01
  3946          H    888    ARG   HH21   3946     0.4478      1.008
  3947          H    888    ARG   HH22   3947     0.4478      1.008
  3948          C    888    ARG      C   3948     0.7341      12.01
  3949          O    888    ARG      O   3949    -0.5894         16   ; qtot 7
; residue 889 MET rtp MET  q  0.0
  3950          N    889    MET      N   3950    -0.4157      14.01
  3951          H    889    MET      H   3951     0.2719      1.008
  3952         CX    889    MET     CA   3952    -0.0237      12.01
  3953         H1    889    MET     HA   3953      0.088      1.008
  3954         2C    889    MET     CB   3954     0.0342      12.01
  3955         HC    889    MET    HB1   3955     0.0241      1.008
  3956         HC    889    MET    HB2   3956     0.0241      1.008
  3957         2C    889    MET     CG   3957     0.0018      12.01
  3958         H1    889    MET    HG1   3958      0.044      1.008
  3959         H1    889    MET    HG2   3959      0.044      1.008
  3960          S    889    MET     SD   3960    -0.2737      32.06
  3961         CT    889    MET     CE   3961    -0.0536      12.01
  3962         H1    889    MET    HE1   3962     0.0684      1.008
  3963         H1    889    MET    HE2   3963     0.0684      1.008
  3964         H1    889    MET    HE3   3964     0.0684      1.008
  3965          C    889    MET      C   3965     0.5973      12.01
  3966          O    889    MET      O   3966    -0.5679         16   ; qtot 7
; residue 890 LEU rtp LEU  q  0.0
  3967          N    890    LEU      N   3967    -0.4157      14.01
  3968          H    890    LEU      H   3968     0.2719      1.008
  3969         CX    890    LEU     CA   3969    -0.0518      12.01
  3970         H1    890    LEU     HA   3970     0.0922      1.008
  3971         2C    890    LEU     CB   3971    -0.1102      12.01
  3972         HC    890    LEU    HB1   3972     0.0457      1.008
  3973         HC    890    LEU    HB2   3973     0.0457      1.008
  3974         3C    890    LEU     CG   3974     0.3531      12.01
  3975         HC    890    LEU     HG   3975    -0.0361      1.008
  3976         CT    890    LEU    CD1   3976    -0.4121      12.01
  3977         HC    890    LEU   HD11   3977        0.1      1.008
  3978         HC    890    LEU   HD12   3978        0.1      1.008
  3979         HC    890    LEU   HD13   3979        0.1      1.008
  3980         CT    890    LEU    CD2   3980    -0.4121      12.01
  3981         HC    890    LEU   HD21   3981        0.1      1.008
  3982         HC    890    LEU   HD22   3982        0.1      1.008
  3983         HC    890    LEU   HD23   3983        0.1      1.008
  3984          C    890    LEU      C   3984     0.5973      12.01
  3985          O    890    LEU      O   3985    -0.5679         16   ; qtot 7
; residue 891 SER rtp SER  q  0.0
  3986          N    891    SER      N   3986    -0.4157      14.01
  3987          H    891    SER      H   3987     0.2719      1.008
  3988         CX    891    SER     CA   3988    -0.0249      12.01
  3989         H1    891    SER     HA   3989     0.0843      1.008
  3990         2C    891    SER     CB   3990     0.2117      12.01
  3991         H1    891    SER    HB1   3991     0.0352      1.008
  3992         H1    891    SER    HB2   3992     0.0352      1.008
  3993         OH    891    SER     OG   3993    -0.6546         16
  3994         HO    891    SER     HG   3994     0.4275      1.008
  3995          C    891    SER      C   3995     0.5973      12.01
  3996          O    891    SER      O   3996    -0.5679         16   ; qtot 7
; residue 892 PRO rtp PRO  q  0.0
  3997          N    892    PRO      N   3997    -0.2548      14.01
  3998         CT    892    PRO     CD   3998     0.0192      12.01
  3999         H1    892    PRO    HD1   3999     0.0391      1.008
  4000         H1    892    PRO    HD2   4000     0.0391      1.008
  4001         CT    892    PRO     CG   4001     0.0189      12.01
  4002         HC    892    PRO    HG1   4002     0.0213      1.008
  4003         HC    892    PRO    HG2   4003     0.0213      1.008
  4004         CT    892    PRO     CB   4004     -0.007      12.01
  4005         HC    892    PRO    HB1   4005     0.0253      1.008
  4006         HC    892    PRO    HB2   4006     0.0253      1.008
  4007         CX    892    PRO     CA   4007    -0.0266      12.01
  4008         H1    892    PRO     HA   4008     0.0641      1.008
  4009          C    892    PRO      C   4009     0.5896      12.01
  4010          O    892    PRO      O   4010    -0.5748         16   ; qtot 7
; residue 893 GLU rtp GLU  q -1.0
  4011          N    893    GLU      N   4011    -0.5163      14.01
  4012          H    893    GLU      H   4012     0.2936      1.008
  4013         CX    893    GLU     CA   4013     0.0397      12.01
  4014         H1    893    GLU     HA   4014     0.1105      1.008
  4015         2C    893    GLU     CB   4015      0.056      12.01
  4016         HC    893    GLU    HB1   4016    -0.0173      1.008
  4017         HC    893    GLU    HB2   4017    -0.0173      1.008
  4018         2C    893    GLU     CG   4018     0.0136      12.01
  4019         HC    893    GLU    HG1   4019    -0.0425      1.008
  4020         HC    893    GLU    HG2   4020    -0.0425      1.008
  4021         CO    893    GLU     CD   4021     0.8054      12.01
  4022         O2    893    GLU    OE1   4022    -0.8188         16
  4023         O2    893    GLU    OE2   4023    -0.8188         16
  4024          C    893    GLU      C   4024     0.5366      12.01
  4025          O    893    GLU      O   4025    -0.5819         16   ; qtot 6
; residue 894 HIS rtp HIE  q  0.0
  4026          N    894    HIS      N   4026    -0.4157      14.01
  4027          H    894    HIS      H   4027     0.2719      1.008
  4028         CX    894    HIS     CA   4028    -0.0581      12.01
  4029         H1    894    HIS     HA   4029      0.136      1.008
  4030         CT    894    HIS     CB   4030    -0.0074      12.01
  4031         HC    894    HIS    HB1   4031     0.0367      1.008
  4032         HC    894    HIS    HB2   4032     0.0367      1.008
  4033         CC    894    HIS     CG   4033     0.1868      12.01
  4034         NB    894    HIS    ND1   4034    -0.5432      14.01
  4035         CR    894    HIS    CE1   4035     0.1635      12.01
  4036         H5    894    HIS    HE1   4036     0.1435      1.008
  4037         NA    894    HIS    NE2   4037    -0.2795      14.01
  4038          H    894    HIS    HE2   4038     0.3339      1.008
  4039         CW    894    HIS    CD2   4039    -0.2207      12.01
  4040         H4    894    HIS    HD2   4040     0.1862      1.008
  4041          C    894    HIS      C   4041     0.5973      12.01
  4042          O    894    HIS      O   4042    -0.5679         16   ; qtot 6
; residue 895 ALA rtp ALA  q  0.0
  4043          N    895    ALA      N   4043    -0.4157      14.01
  4044          H    895    ALA      H   4044     0.2719      1.008
  4045         CX    895    ALA     CA   4045     0.0337      12.01
  4046         H1    895    ALA     HA   4046     0.0823      1.008
  4047         CT    895    ALA     CB   4047    -0.1825      12.01
  4048         HC    895    ALA    HB1   4048     0.0603      1.008
  4049         HC    895    ALA    HB2   4049     0.0603      1.008
  4050         HC    895    ALA    HB3   4050     0.0603      1.008
  4051          C    895    ALA      C   4051     0.5973      12.01
  4052          O    895    ALA      O   4052    -0.5679         16   ; qtot 6
; residue 896 PRO rtp PRO  q  0.0
  4053          N    896    PRO      N   4053    -0.2548      14.01
  4054         CT    896    PRO     CD   4054     0.0192      12.01
  4055         H1    896    PRO    HD1   4055     0.0391      1.008
  4056         H1    896    PRO    HD2   4056     0.0391      1.008
  4057         CT    896    PRO     CG   4057     0.0189      12.01
  4058         HC    896    PRO    HG1   4058     0.0213      1.008
  4059         HC    896    PRO    HG2   4059     0.0213      1.008
  4060         CT    896    PRO     CB   4060     -0.007      12.01
  4061         HC    896    PRO    HB1   4061     0.0253      1.008
  4062         HC    896    PRO    HB2   4062     0.0253      1.008
  4063         CX    896    PRO     CA   4063    -0.0266      12.01
  4064         H1    896    PRO     HA   4064     0.0641      1.008
  4065          C    896    PRO      C   4065     0.5896      12.01
  4066          O    896    PRO      O   4066    -0.5748         16   ; qtot 6
; residue 897 ALA rtp ALA  q  0.0
  4067          N    897    ALA      N   4067    -0.4157      14.01
  4068          H    897    ALA      H   4068     0.2719      1.008
  4069         CX    897    ALA     CA   4069     0.0337      12.01
  4070         H1    897    ALA     HA   4070     0.0823      1.008
  4071         CT    897    ALA     CB   4071    -0.1825      12.01
  4072         HC    897    ALA    HB1   4072     0.0603      1.008
  4073         HC    897    ALA    HB2   4073     0.0603      1.008
  4074         HC    897    ALA    HB3   4074     0.0603      1.008
  4075          C    897    ALA      C   4075     0.5973      12.01
  4076          O    897    ALA      O   4076    -0.5679         16   ; qtot 6
; residue 898 GLU rtp GLU  q -1.0
  4077          N    898    GLU      N   4077    -0.5163      14.01
  4078          H    898    GLU      H   4078     0.2936      1.008
  4079         CX    898    GLU     CA   4079     0.0397      12.01
  4080         H1    898    GLU     HA   4080     0.1105      1.008
  4081         2C    898    GLU     CB   4081      0.056      12.01
  4082         HC    898    GLU    HB1   4082    -0.0173      1.008
  4083         HC    898    GLU    HB2   4083    -0.0173      1.008
  4084         2C    898    GLU     CG   4084     0.0136      12.01
  4085         HC    898    GLU    HG1   4085    -0.0425      1.008
  4086         HC    898    GLU    HG2   4086    -0.0425      1.008
  4087         CO    898    GLU     CD   4087     0.8054      12.01
  4088         O2    898    GLU    OE1   4088    -0.8188         16
  4089         O2    898    GLU    OE2   4089    -0.8188         16
  4090          C    898    GLU      C   4090     0.5366      12.01
  4091          O    898    GLU      O   4091    -0.5819         16   ; qtot 5
; residue 899 MET rtp MET  q  0.0
  4092          N    899    MET      N   4092    -0.4157      14.01
  4093          H    899    MET      H   4093     0.2719      1.008
  4094         CX    899    MET     CA   4094    -0.0237      12.01
  4095         H1    899    MET     HA   4095      0.088      1.008
  4096         2C    899    MET     CB   4096     0.0342      12.01
  4097         HC    899    MET    HB1   4097     0.0241      1.008
  4098         HC    899    MET    HB2   4098     0.0241      1.008
  4099         2C    899    MET     CG   4099     0.0018      12.01
  4100         H1    899    MET    HG1   4100      0.044      1.008
  4101         H1    899    MET    HG2   4101      0.044      1.008
  4102          S    899    MET     SD   4102    -0.2737      32.06
  4103         CT    899    MET     CE   4103    -0.0536      12.01
  4104         H1    899    MET    HE1   4104     0.0684      1.008
  4105         H1    899    MET    HE2   4105     0.0684      1.008
  4106         H1    899    MET    HE3   4106     0.0684      1.008
  4107          C    899    MET      C   4107     0.5973      12.01
  4108          O    899    MET      O   4108    -0.5679         16   ; qtot 5
; residue 900 TYR rtp TYR  q  0.0
  4109          N    900    TYR      N   4109    -0.4157      14.01
  4110          H    900    TYR      H   4110     0.2719      1.008
  4111         CX    900    TYR     CA   4111    -0.0014      12.01
  4112         H1    900    TYR     HA   4112     0.0876      1.008
  4113         CT    900    TYR     CB   4113    -0.0152      12.01
  4114         HC    900    TYR    HB1   4114     0.0295      1.008
  4115         HC    900    TYR    HB2   4115     0.0295      1.008
  4116         CA    900    TYR     CG   4116    -0.0011      12.01
  4117         CA    900    TYR    CD1   4117    -0.1906      12.01
  4118         HA    900    TYR    HD1   4118     0.1699      1.008
  4119         CA    900    TYR    CE1   4119    -0.2341      12.01
  4120         HA    900    TYR    HE1   4120     0.1656      1.008
  4121          C    900    TYR     CZ   4121     0.3226      12.01
  4122         OH    900    TYR     OH   4122    -0.5579         16
  4123         HO    900    TYR     HH   4123     0.3992      1.008
  4124         CA    900    TYR    CE2   4124    -0.2341      12.01
  4125         HA    900    TYR    HE2   4125     0.1656      1.008
  4126         CA    900    TYR    CD2   4126    -0.1906      12.01
  4127         HA    900    TYR    HD2   4127     0.1699      1.008
  4128          C    900    TYR      C   4128     0.5973      12.01
  4129          O    900    TYR      O   4129    -0.5679         16   ; qtot 5
; residue 901 ASP rtp ASP  q -1.0
  4130          N    901    ASP      N   4130    -0.5163      14.01
  4131          H    901    ASP      H   4131     0.2936      1.008
  4132         CX    901    ASP     CA   4132     0.0381      12.01
  4133         H1    901    ASP     HA   4133      0.088      1.008
  4134         2C    901    ASP     CB   4134    -0.0303      12.01
  4135         HC    901    ASP    HB1   4135    -0.0122      1.008
  4136         HC    901    ASP    HB2   4136    -0.0122      1.008
  4137         CO    901    ASP     CG   4137     0.7994      12.01
  4138         O2    901    ASP    OD1   4138    -0.8014         16
  4139         O2    901    ASP    OD2   4139    -0.8014         16
  4140          C    901    ASP      C   4140     0.5366      12.01
  4141          O    901    ASP      O   4141    -0.5819         16   ; qtot 4
; residue 902 ILE rtp ILE  q  0.0
  4142          N    902    ILE      N   4142    -0.4157      14.01
  4143          H    902    ILE      H   4143     0.2719      1.008
  4144         CX    902    ILE     CA   4144    -0.0597      12.01
  4145         H1    902    ILE     HA   4145     0.0869      1.008
  4146         3C    902    ILE     CB   4146     0.1303      12.01
  4147         HC    902    ILE     HB   4147     0.0187      1.008
  4148         CT    902    ILE    CG2   4148    -0.3204      12.01
  4149         HC    902    ILE   HG21   4149     0.0882      1.008
  4150         HC    902    ILE   HG22   4150     0.0882      1.008
  4151         HC    902    ILE   HG23   4151     0.0882      1.008
  4152         2C    902    ILE    CG1   4152     -0.043      12.01
  4153         HC    902    ILE   HG11   4153     0.0236      1.008
  4154         HC    902    ILE   HG12   4154     0.0236      1.008
  4155         CT    902    ILE     CD   4155     -0.066      12.01
  4156         HC    902    ILE    HD1   4156     0.0186      1.008
  4157         HC    902    ILE    HD2   4157     0.0186      1.008
  4158         HC    902    ILE    HD3   4158     0.0186      1.008
  4159          C    902    ILE      C   4159     0.5973      12.01
  4160          O    902    ILE      O   4160    -0.5679         16   ; qtot 4
; residue 903 MET rtp MET  q  0.0
  4161          N    903    MET      N   4161    -0.4157      14.01
  4162          H    903    MET      H   4162     0.2719      1.008
  4163         CX    903    MET     CA   4163    -0.0237      12.01
  4164         H1    903    MET     HA   4164      0.088      1.008
  4165         2C    903    MET     CB   4165     0.0342      12.01
  4166         HC    903    MET    HB1   4166     0.0241      1.008
  4167         HC    903    MET    HB2   4167     0.0241      1.008
  4168         2C    903    MET     CG   4168     0.0018      12.01
  4169         H1    903    MET    HG1   4169      0.044      1.008
  4170         H1    903    MET    HG2   4170      0.044      1.008
  4171          S    903    MET     SD   4171    -0.2737      32.06
  4172         CT    903    MET     CE   4172    -0.0536      12.01
  4173         H1    903    MET    HE1   4173     0.0684      1.008
  4174         H1    903    MET    HE2   4174     0.0684      1.008
  4175         H1    903    MET    HE3   4175     0.0684      1.008
  4176          C    903    MET      C   4176     0.5973      12.01
  4177          O    903    MET      O   4177    -0.5679         16   ; qtot 4
; residue 904 LYS rtp LYS  q +1.0
  4178          N    904    LYS      N   4178    -0.3479      14.01
  4179          H    904    LYS      H   4179     0.2747      1.008
  4180         CX    904    LYS     CA   4180      -0.24      12.01
  4181         H1    904    LYS     HA   4181     0.1426      1.008
  4182         C8    904    LYS     CB   4182    -0.0094      12.01
  4183         HC    904    LYS    HB1   4183     0.0362      1.008
  4184         HC    904    LYS    HB2   4184     0.0362      1.008
  4185         C8    904    LYS     CG   4185     0.0187      12.01
  4186         HC    904    LYS    HG1   4186     0.0103      1.008
  4187         HC    904    LYS    HG2   4187     0.0103      1.008
  4188         C8    904    LYS     CD   4188    -0.0479      12.01
  4189         HC    904    LYS    HD1   4189     0.0621      1.008
  4190         HC    904    LYS    HD2   4190     0.0621      1.008
  4191         C8    904    LYS     CE   4191    -0.0143      12.01
  4192         HP    904    LYS    HE1   4192     0.1135      1.008
  4193         HP    904    LYS    HE2   4193     0.1135      1.008
  4194         N3    904    LYS     NZ   4194    -0.3854      14.01
  4195          H    904    LYS    HZ1   4195       0.34      1.008
  4196          H    904    LYS    HZ2   4196       0.34      1.008
  4197          H    904    LYS    HZ3   4197       0.34      1.008
  4198          C    904    LYS      C   4198     0.7341      12.01
  4199          O    904    LYS      O   4199    -0.5894         16   ; qtot 5
; residue 905 THR rtp THR  q  0.0
  4200          N    905    THR      N   4200    -0.4157      14.01
  4201          H    905    THR      H   4201     0.2719      1.008
  4202         CX    905    THR     CA   4202    -0.0389      12.01
  4203         H1    905    THR     HA   4203     0.1007      1.008
  4204         3C    905    THR     CB   4204     0.3654      12.01
  4205         H1    905    THR     HB   4205     0.0043      1.008
  4206         CT    905    THR    CG2   4206    -0.2438      12.01
  4207         HC    905    THR   HG21   4207     0.0642      1.008
  4208         HC    905    THR   HG22   4208     0.0642      1.008
  4209         HC    905    THR   HG23   4209     0.0642      1.008
  4210         OH    905    THR    OG1   4210    -0.6761         16
  4211         HO    905    THR    HG1   4211     0.4102      1.008
  4212          C    905    THR      C   4212     0.5973      12.01
  4213          O    905    THR      O   4213    -0.5679         16   ; qtot 5
; residue 906 CYS rtp CYS  q  0.0
  4214          N    906    CYS      N   4214    -0.4157      14.01
  4215          H    906    CYS      H   4215     0.2719      1.008
  4216         CX    906    CYS     CA   4216     0.0213      12.01
  4217         H1    906    CYS     HA   4217     0.1124      1.008
  4218         2C    906    CYS     CB   4218    -0.1231      12.01
  4219         H1    906    CYS    HB1   4219     0.1112      1.008
  4220         H1    906    CYS    HB2   4220     0.1112      1.008
  4221         SH    906    CYS     SG   4221    -0.3119      32.06
  4222         HS    906    CYS     HG   4222     0.1933      1.008
  4223          C    906    CYS      C   4223     0.5973      12.01
  4224          O    906    CYS      O   4224    -0.5679         16   ; qtot 5
; residue 907 TRP rtp TRP  q  0.0
  4225          N    907    TRP      N   4225    -0.4157      14.01
  4226          H    907    TRP      H   4226     0.2719      1.008
  4227         CX    907    TRP     CA   4227    -0.0275      12.01
  4228         H1    907    TRP     HA   4228     0.1123      1.008
  4229         CT    907    TRP     CB   4229     -0.005      12.01
  4230         HC    907    TRP    HB1   4230     0.0339      1.008
  4231         HC    907    TRP    HB2   4231     0.0339      1.008
  4232         C*    907    TRP     CG   4232    -0.1415      12.01
  4233         CW    907    TRP    CD1   4233    -0.1638      12.01
  4234         H4    907    TRP    HD1   4234     0.2062      1.008
  4235         NA    907    TRP    NE1   4235    -0.3418      14.01
  4236          H    907    TRP    HE1   4236     0.3412      1.008
  4237         CN    907    TRP    CE2   4237      0.138      12.01
  4238         CA    907    TRP    CZ2   4238    -0.2601      12.01
  4239         HA    907    TRP    HZ2   4239     0.1572      1.008
  4240         CA    907    TRP    CH2   4240    -0.1134      12.01
  4241         HA    907    TRP    HH2   4241     0.1417      1.008
  4242         CA    907    TRP    CZ3   4242    -0.1972      12.01
  4243         HA    907    TRP    HZ3   4243     0.1447      1.008
  4244         CA    907    TRP    CE3   4244    -0.2387      12.01
  4245         HA    907    TRP    HE3   4245       0.17      1.008
  4246         CB    907    TRP    CD2   4246     0.1243      12.01
  4247          C    907    TRP      C   4247     0.5973      12.01
  4248          O    907    TRP      O   4248    -0.5679         16   ; qtot 5
; residue 908 ASP rtp ASP  q -1.0
  4249          N    908    ASP      N   4249    -0.5163      14.01
  4250          H    908    ASP      H   4250     0.2936      1.008
  4251         CX    908    ASP     CA   4251     0.0381      12.01
  4252         H1    908    ASP     HA   4252      0.088      1.008
  4253         2C    908    ASP     CB   4253    -0.0303      12.01
  4254         HC    908    ASP    HB1   4254    -0.0122      1.008
  4255         HC    908    ASP    HB2   4255    -0.0122      1.008
  4256         CO    908    ASP     CG   4256     0.7994      12.01
  4257         O2    908    ASP    OD1   4257    -0.8014         16
  4258         O2    908    ASP    OD2   4258    -0.8014         16
  4259          C    908    ASP      C   4259     0.5366      12.01
  4260          O    908    ASP      O   4260    -0.5819         16   ; qtot 4
; residue 909 ALA rtp ALA  q  0.0
  4261          N    909    ALA      N   4261    -0.4157      14.01
  4262          H    909    ALA      H   4262     0.2719      1.008
  4263         CX    909    ALA     CA   4263     0.0337      12.01
  4264         H1    909    ALA     HA   4264     0.0823      1.008
  4265         CT    909    ALA     CB   4265    -0.1825      12.01
  4266         HC    909    ALA    HB1   4266     0.0603      1.008
  4267         HC    909    ALA    HB2   4267     0.0603      1.008
  4268         HC    909    ALA    HB3   4268     0.0603      1.008
  4269          C    909    ALA      C   4269     0.5973      12.01
  4270          O    909    ALA      O   4270    -0.5679         16   ; qtot 4
; residue 910 ASP rtp ASP  q -1.0
  4271          N    910    ASP      N   4271    -0.5163      14.01
  4272          H    910    ASP      H   4272     0.2936      1.008
  4273         CX    910    ASP     CA   4273     0.0381      12.01
  4274         H1    910    ASP     HA   4274      0.088      1.008
  4275         2C    910    ASP     CB   4275    -0.0303      12.01
  4276         HC    910    ASP    HB1   4276    -0.0122      1.008
  4277         HC    910    ASP    HB2   4277    -0.0122      1.008
  4278         CO    910    ASP     CG   4278     0.7994      12.01
  4279         O2    910    ASP    OD1   4279    -0.8014         16
  4280         O2    910    ASP    OD2   4280    -0.8014         16
  4281          C    910    ASP      C   4281     0.5366      12.01
  4282          O    910    ASP      O   4282    -0.5819         16   ; qtot 3
; residue 911 PRO rtp PRO  q  0.0
  4283          N    911    PRO      N   4283    -0.2548      14.01
  4284         CT    911    PRO     CD   4284     0.0192      12.01
  4285         H1    911    PRO    HD1   4285     0.0391      1.008
  4286         H1    911    PRO    HD2   4286     0.0391      1.008
  4287         CT    911    PRO     CG   4287     0.0189      12.01
  4288         HC    911    PRO    HG1   4288     0.0213      1.008
  4289         HC    911    PRO    HG2   4289     0.0213      1.008
  4290         CT    911    PRO     CB   4290     -0.007      12.01
  4291         HC    911    PRO    HB1   4291     0.0253      1.008
  4292         HC    911    PRO    HB2   4292     0.0253      1.008
  4293         CX    911    PRO     CA   4293    -0.0266      12.01
  4294         H1    911    PRO     HA   4294     0.0641      1.008
  4295          C    911    PRO      C   4295     0.5896      12.01
  4296          O    911    PRO      O   4296    -0.5748         16   ; qtot 3
; residue 912 LEU rtp LEU  q  0.0
  4297          N    912    LEU      N   4297    -0.4157      14.01
  4298          H    912    LEU      H   4298     0.2719      1.008
  4299         CX    912    LEU     CA   4299    -0.0518      12.01
  4300         H1    912    LEU     HA   4300     0.0922      1.008
  4301         2C    912    LEU     CB   4301    -0.1102      12.01
  4302         HC    912    LEU    HB1   4302     0.0457      1.008
  4303         HC    912    LEU    HB2   4303     0.0457      1.008
  4304         3C    912    LEU     CG   4304     0.3531      12.01
  4305         HC    912    LEU     HG   4305    -0.0361      1.008
  4306         CT    912    LEU    CD1   4306    -0.4121      12.01
  4307         HC    912    LEU   HD11   4307        0.1      1.008
  4308         HC    912    LEU   HD12   4308        0.1      1.008
  4309         HC    912    LEU   HD13   4309        0.1      1.008
  4310         CT    912    LEU    CD2   4310    -0.4121      12.01
  4311         HC    912    LEU   HD21   4311        0.1      1.008
  4312         HC    912    LEU   HD22   4312        0.1      1.008
  4313         HC    912    LEU   HD23   4313        0.1      1.008
  4314          C    912    LEU      C   4314     0.5973      12.01
  4315          O    912    LEU      O   4315    -0.5679         16   ; qtot 3
; residue 913 LYS rtp LYS  q +1.0
  4316          N    913    LYS      N   4316    -0.3479      14.01
  4317          H    913    LYS      H   4317     0.2747      1.008
  4318         CX    913    LYS     CA   4318      -0.24      12.01
  4319         H1    913    LYS     HA   4319     0.1426      1.008
  4320         C8    913    LYS     CB   4320    -0.0094      12.01
  4321         HC    913    LYS    HB1   4321     0.0362      1.008
  4322         HC    913    LYS    HB2   4322     0.0362      1.008
  4323         C8    913    LYS     CG   4323     0.0187      12.01
  4324         HC    913    LYS    HG1   4324     0.0103      1.008
  4325         HC    913    LYS    HG2   4325     0.0103      1.008
  4326         C8    913    LYS     CD   4326    -0.0479      12.01
  4327         HC    913    LYS    HD1   4327     0.0621      1.008
  4328         HC    913    LYS    HD2   4328     0.0621      1.008
  4329         C8    913    LYS     CE   4329    -0.0143      12.01
  4330         HP    913    LYS    HE1   4330     0.1135      1.008
  4331         HP    913    LYS    HE2   4331     0.1135      1.008
  4332         N3    913    LYS     NZ   4332    -0.3854      14.01
  4333          H    913    LYS    HZ1   4333       0.34      1.008
  4334          H    913    LYS    HZ2   4334       0.34      1.008
  4335          H    913    LYS    HZ3   4335       0.34      1.008
  4336          C    913    LYS      C   4336     0.7341      12.01
  4337          O    913    LYS      O   4337    -0.5894         16   ; qtot 4
; residue 914 ARG rtp ARG  q +1.0
  4338          N    914    ARG      N   4338    -0.3479      14.01
  4339          H    914    ARG      H   4339     0.2747      1.008
  4340         CX    914    ARG     CA   4340    -0.2637      12.01
  4341         H1    914    ARG     HA   4341      0.156      1.008
  4342         C8    914    ARG     CB   4342    -0.0007      12.01
  4343         HC    914    ARG    HB1   4343     0.0327      1.008
  4344         HC    914    ARG    HB2   4344     0.0327      1.008
  4345         C8    914    ARG     CG   4345      0.039      12.01
  4346         HC    914    ARG    HG1   4346     0.0285      1.008
  4347         HC    914    ARG    HG2   4347     0.0285      1.008
  4348         C8    914    ARG     CD   4348     0.0486      12.01
  4349         H1    914    ARG    HD1   4349     0.0687      1.008
  4350         H1    914    ARG    HD2   4350     0.0687      1.008
  4351         N2    914    ARG     NE   4351    -0.5295      14.01
  4352          H    914    ARG     HE   4352     0.3456      1.008
  4353         CA    914    ARG     CZ   4353     0.8076      12.01
  4354         N2    914    ARG    NH1   4354    -0.8627      14.01
  4355          H    914    ARG   HH11   4355     0.4478      1.008
  4356          H    914    ARG   HH12   4356     0.4478      1.008
  4357         N2    914    ARG    NH2   4357    -0.8627      14.01
  4358          H    914    ARG   HH21   4358     0.4478      1.008
  4359          H    914    ARG   HH22   4359     0.4478      1.008
  4360          C    914    ARG      C   4360     0.7341      12.01
  4361          O    914    ARG      O   4361    -0.5894         16   ; qtot 5
; residue 915 PRO rtp PRO  q  0.0
  4362          N    915    PRO      N   4362    -0.2548      14.01
  4363         CT    915    PRO     CD   4363     0.0192      12.01
  4364         H1    915    PRO    HD1   4364     0.0391      1.008
  4365         H1    915    PRO    HD2   4365     0.0391      1.008
  4366         CT    915    PRO     CG   4366     0.0189      12.01
  4367         HC    915    PRO    HG1   4367     0.0213      1.008
  4368         HC    915    PRO    HG2   4368     0.0213      1.008
  4369         CT    915    PRO     CB   4369     -0.007      12.01
  4370         HC    915    PRO    HB1   4370     0.0253      1.008
  4371         HC    915    PRO    HB2   4371     0.0253      1.008
  4372         CX    915    PRO     CA   4372    -0.0266      12.01
  4373         H1    915    PRO     HA   4373     0.0641      1.008
  4374          C    915    PRO      C   4374     0.5896      12.01
  4375          O    915    PRO      O   4375    -0.5748         16   ; qtot 5
; residue 916 THR rtp THR  q  0.0
  4376          N    916    THR      N   4376    -0.4157      14.01
  4377          H    916    THR      H   4377     0.2719      1.008
  4378         CX    916    THR     CA   4378    -0.0389      12.01
  4379         H1    916    THR     HA   4379     0.1007      1.008
  4380         3C    916    THR     CB   4380     0.3654      12.01
  4381         H1    916    THR     HB   4381     0.0043      1.008
  4382         CT    916    THR    CG2   4382    -0.2438      12.01
  4383         HC    916    THR   HG21   4383     0.0642      1.008
  4384         HC    916    THR   HG22   4384     0.0642      1.008
  4385         HC    916    THR   HG23   4385     0.0642      1.008
  4386         OH    916    THR    OG1   4386    -0.6761         16
  4387         HO    916    THR    HG1   4387     0.4102      1.008
  4388          C    916    THR      C   4388     0.5973      12.01
  4389          O    916    THR      O   4389    -0.5679         16   ; qtot 5
; residue 917 PHE rtp PHE  q  0.0
  4390          N    917    PHE      N   4390    -0.4157      14.01
  4391          H    917    PHE      H   4391     0.2719      1.008
  4392         CX    917    PHE     CA   4392    -0.0024      12.01
  4393         H1    917    PHE     HA   4393     0.0978      1.008
  4394         CT    917    PHE     CB   4394    -0.0343      12.01
  4395         HC    917    PHE    HB1   4395     0.0295      1.008
  4396         HC    917    PHE    HB2   4396     0.0295      1.008
  4397         CA    917    PHE     CG   4397     0.0118      12.01
  4398         CA    917    PHE    CD1   4398    -0.1256      12.01
  4399         HA    917    PHE    HD1   4399      0.133      1.008
  4400         CA    917    PHE    CE1   4400    -0.1704      12.01
  4401         HA    917    PHE    HE1   4401      0.143      1.008
  4402         CA    917    PHE     CZ   4402    -0.1072      12.01
  4403         HA    917    PHE     HZ   4403     0.1297      1.008
  4404         CA    917    PHE    CE2   4404    -0.1704      12.01
  4405         HA    917    PHE    HE2   4405      0.143      1.008
  4406         CA    917    PHE    CD2   4406    -0.1256      12.01
  4407         HA    917    PHE    HD2   4407      0.133      1.008
  4408          C    917    PHE      C   4408     0.5973      12.01
  4409          O    917    PHE      O   4409    -0.5679         16   ; qtot 5
; residue 918 LYS rtp LYS  q +1.0
  4410          N    918    LYS      N   4410    -0.3479      14.01
  4411          H    918    LYS      H   4411     0.2747      1.008
  4412         CX    918    LYS     CA   4412      -0.24      12.01
  4413         H1    918    LYS     HA   4413     0.1426      1.008
  4414         C8    918    LYS     CB   4414    -0.0094      12.01
  4415         HC    918    LYS    HB1   4415     0.0362      1.008
  4416         HC    918    LYS    HB2   4416     0.0362      1.008
  4417         C8    918    LYS     CG   4417     0.0187      12.01
  4418         HC    918    LYS    HG1   4418     0.0103      1.008
  4419         HC    918    LYS    HG2   4419     0.0103      1.008
  4420         C8    918    LYS     CD   4420    -0.0479      12.01
  4421         HC    918    LYS    HD1   4421     0.0621      1.008
  4422         HC    918    LYS    HD2   4422     0.0621      1.008
  4423         C8    918    LYS     CE   4423    -0.0143      12.01
  4424         HP    918    LYS    HE1   4424     0.1135      1.008
  4425         HP    918    LYS    HE2   4425     0.1135      1.008
  4426         N3    918    LYS     NZ   4426    -0.3854      14.01
  4427          H    918    LYS    HZ1   4427       0.34      1.008
  4428          H    918    LYS    HZ2   4428       0.34      1.008
  4429          H    918    LYS    HZ3   4429       0.34      1.008
  4430          C    918    LYS      C   4430     0.7341      12.01
  4431          O    918    LYS      O   4431    -0.5894         16   ; qtot 6
; residue 919 GLN rtp GLN  q  0.0
  4432          N    919    GLN      N   4432    -0.4157      14.01
  4433          H    919    GLN      H   4433     0.2719      1.008
  4434         CX    919    GLN     CA   4434    -0.0031      12.01
  4435         H1    919    GLN     HA   4435      0.085      1.008
  4436         2C    919    GLN     CB   4436    -0.0036      12.01
  4437         HC    919    GLN    HB1   4437     0.0171      1.008
  4438         HC    919    GLN    HB2   4438     0.0171      1.008
  4439         2C    919    GLN     CG   4439    -0.0645      12.01
  4440         HC    919    GLN    HG1   4440     0.0352      1.008
  4441         HC    919    GLN    HG2   4441     0.0352      1.008
  4442          C    919    GLN     CD   4442     0.6951      12.01
  4443          O    919    GLN    OE1   4443    -0.6086         16
  4444          N    919    GLN    NE2   4444    -0.9407      14.01
  4445          H    919    GLN   HE21   4445     0.4251      1.008
  4446          H    919    GLN   HE22   4446     0.4251      1.008
  4447          C    919    GLN      C   4447     0.5973      12.01
  4448          O    919    GLN      O   4448    -0.5679         16   ; qtot 6
; residue 920 ILE rtp ILE  q  0.0
  4449          N    920    ILE      N   4449    -0.4157      14.01
  4450          H    920    ILE      H   4450     0.2719      1.008
  4451         CX    920    ILE     CA   4451    -0.0597      12.01
  4452         H1    920    ILE     HA   4452     0.0869      1.008
  4453         3C    920    ILE     CB   4453     0.1303      12.01
  4454         HC    920    ILE     HB   4454     0.0187      1.008
  4455         CT    920    ILE    CG2   4455    -0.3204      12.01
  4456         HC    920    ILE   HG21   4456     0.0882      1.008
  4457         HC    920    ILE   HG22   4457     0.0882      1.008
  4458         HC    920    ILE   HG23   4458     0.0882      1.008
  4459         2C    920    ILE    CG1   4459     -0.043      12.01
  4460         HC    920    ILE   HG11   4460     0.0236      1.008
  4461         HC    920    ILE   HG12   4461     0.0236      1.008
  4462         CT    920    ILE     CD   4462     -0.066      12.01
  4463         HC    920    ILE    HD1   4463     0.0186      1.008
  4464         HC    920    ILE    HD2   4464     0.0186      1.008
  4465         HC    920    ILE    HD3   4465     0.0186      1.008
  4466          C    920    ILE      C   4466     0.5973      12.01
  4467          O    920    ILE      O   4467    -0.5679         16   ; qtot 6
; residue 921 VAL rtp VAL  q  0.0
  4468          N    921    VAL      N   4468    -0.4157      14.01
  4469          H    921    VAL      H   4469     0.2719      1.008
  4470         CX    921    VAL     CA   4470    -0.0875      12.01
  4471         H1    921    VAL     HA   4471     0.0969      1.008
  4472         3C    921    VAL     CB   4472     0.2985      12.01
  4473         HC    921    VAL     HB   4473    -0.0297      1.008
  4474         CT    921    VAL    CG1   4474    -0.3192      12.01
  4475         HC    921    VAL   HG11   4475     0.0791      1.008
  4476         HC    921    VAL   HG12   4476     0.0791      1.008
  4477         HC    921    VAL   HG13   4477     0.0791      1.008
  4478         CT    921    VAL    CG2   4478    -0.3192      12.01
  4479         HC    921    VAL   HG21   4479     0.0791      1.008
  4480         HC    921    VAL   HG22   4480     0.0791      1.008
  4481         HC    921    VAL   HG23   4481     0.0791      1.008
  4482          C    921    VAL      C   4482     0.5973      12.01
  4483          O    921    VAL      O   4483    -0.5679         16   ; qtot 6
; residue 922 GLN rtp GLN  q  0.0
  4484          N    922    GLN      N   4484    -0.4157      14.01
  4485          H    922    GLN      H   4485     0.2719      1.008
  4486         CX    922    GLN     CA   4486    -0.0031      12.01
  4487         H1    922    GLN     HA   4487      0.085      1.008
  4488         2C    922    GLN     CB   4488    -0.0036      12.01
  4489         HC    922    GLN    HB1   4489     0.0171      1.008
  4490         HC    922    GLN    HB2   4490     0.0171      1.008
  4491         2C    922    GLN     CG   4491    -0.0645      12.01
  4492         HC    922    GLN    HG1   4492     0.0352      1.008
  4493         HC    922    GLN    HG2   4493     0.0352      1.008
  4494          C    922    GLN     CD   4494     0.6951      12.01
  4495          O    922    GLN    OE1   4495    -0.6086         16
  4496          N    922    GLN    NE2   4496    -0.9407      14.01
  4497          H    922    GLN   HE21   4497     0.4251      1.008
  4498          H    922    GLN   HE22   4498     0.4251      1.008
  4499          C    922    GLN      C   4499     0.5973      12.01
  4500          O    922    GLN      O   4500    -0.5679         16   ; qtot 6
; residue 923 LEU rtp LEU  q  0.0
  4501          N    923    LEU      N   4501    -0.4157      14.01
  4502          H    923    LEU      H   4502     0.2719      1.008
  4503         CX    923    LEU     CA   4503    -0.0518      12.01
  4504         H1    923    LEU     HA   4504     0.0922      1.008
  4505         2C    923    LEU     CB   4505    -0.1102      12.01
  4506         HC    923    LEU    HB1   4506     0.0457      1.008
  4507         HC    923    LEU    HB2   4507     0.0457      1.008
  4508         3C    923    LEU     CG   4508     0.3531      12.01
  4509         HC    923    LEU     HG   4509    -0.0361      1.008
  4510         CT    923    LEU    CD1   4510    -0.4121      12.01
  4511         HC    923    LEU   HD11   4511        0.1      1.008
  4512         HC    923    LEU   HD12   4512        0.1      1.008
  4513         HC    923    LEU   HD13   4513        0.1      1.008
  4514         CT    923    LEU    CD2   4514    -0.4121      12.01
  4515         HC    923    LEU   HD21   4515        0.1      1.008
  4516         HC    923    LEU   HD22   4516        0.1      1.008
  4517         HC    923    LEU   HD23   4517        0.1      1.008
  4518          C    923    LEU      C   4518     0.5973      12.01
  4519          O    923    LEU      O   4519    -0.5679         16   ; qtot 6
; residue 924 ILE rtp ILE  q  0.0
  4520          N    924    ILE      N   4520    -0.4157      14.01
  4521          H    924    ILE      H   4521     0.2719      1.008
  4522         CX    924    ILE     CA   4522    -0.0597      12.01
  4523         H1    924    ILE     HA   4523     0.0869      1.008
  4524         3C    924    ILE     CB   4524     0.1303      12.01
  4525         HC    924    ILE     HB   4525     0.0187      1.008
  4526         CT    924    ILE    CG2   4526    -0.3204      12.01
  4527         HC    924    ILE   HG21   4527     0.0882      1.008
  4528         HC    924    ILE   HG22   4528     0.0882      1.008
  4529         HC    924    ILE   HG23   4529     0.0882      1.008
  4530         2C    924    ILE    CG1   4530     -0.043      12.01
  4531         HC    924    ILE   HG11   4531     0.0236      1.008
  4532         HC    924    ILE   HG12   4532     0.0236      1.008
  4533         CT    924    ILE     CD   4533     -0.066      12.01
  4534         HC    924    ILE    HD1   4534     0.0186      1.008
  4535         HC    924    ILE    HD2   4535     0.0186      1.008
  4536         HC    924    ILE    HD3   4536     0.0186      1.008
  4537          C    924    ILE      C   4537     0.5973      12.01
  4538          O    924    ILE      O   4538    -0.5679         16   ; qtot 6
; residue 925 GLU rtp GLU  q -1.0
  4539          N    925    GLU      N   4539    -0.5163      14.01
  4540          H    925    GLU      H   4540     0.2936      1.008
  4541         CX    925    GLU     CA   4541     0.0397      12.01
  4542         H1    925    GLU     HA   4542     0.1105      1.008
  4543         2C    925    GLU     CB   4543      0.056      12.01
  4544         HC    925    GLU    HB1   4544    -0.0173      1.008
  4545         HC    925    GLU    HB2   4545    -0.0173      1.008
  4546         2C    925    GLU     CG   4546     0.0136      12.01
  4547         HC    925    GLU    HG1   4547    -0.0425      1.008
  4548         HC    925    GLU    HG2   4548    -0.0425      1.008
  4549         CO    925    GLU     CD   4549     0.8054      12.01
  4550         O2    925    GLU    OE1   4550    -0.8188         16
  4551         O2    925    GLU    OE2   4551    -0.8188         16
  4552          C    925    GLU      C   4552     0.5366      12.01
  4553          O    925    GLU      O   4553    -0.5819         16   ; qtot 5
; residue 926 LYS rtp LYS  q +1.0
  4554          N    926    LYS      N   4554    -0.3479      14.01
  4555          H    926    LYS      H   4555     0.2747      1.008
  4556         CX    926    LYS     CA   4556      -0.24      12.01
  4557         H1    926    LYS     HA   4557     0.1426      1.008
  4558         C8    926    LYS     CB   4558    -0.0094      12.01
  4559         HC    926    LYS    HB1   4559     0.0362      1.008
  4560         HC    926    LYS    HB2   4560     0.0362      1.008
  4561         C8    926    LYS     CG   4561     0.0187      12.01
  4562         HC    926    LYS    HG1   4562     0.0103      1.008
  4563         HC    926    LYS    HG2   4563     0.0103      1.008
  4564         C8    926    LYS     CD   4564    -0.0479      12.01
  4565         HC    926    LYS    HD1   4565     0.0621      1.008
  4566         HC    926    LYS    HD2   4566     0.0621      1.008
  4567         C8    926    LYS     CE   4567    -0.0143      12.01
  4568         HP    926    LYS    HE1   4568     0.1135      1.008
  4569         HP    926    LYS    HE2   4569     0.1135      1.008
  4570         N3    926    LYS     NZ   4570    -0.3854      14.01
  4571          H    926    LYS    HZ1   4571       0.34      1.008
  4572          H    926    LYS    HZ2   4572       0.34      1.008
  4573          H    926    LYS    HZ3   4573       0.34      1.008
  4574          C    926    LYS      C   4574     0.7341      12.01
  4575          O    926    LYS      O   4575    -0.5894         16   ; qtot 6
; residue 927 GLN rtp CGLN q -1.0
  4576          N    927    GLN      N   4576    -0.3821      14.01
  4577          H    927    GLN      H   4577     0.2681      1.008
  4578         CX    927    GLN     CA   4578    -0.2248      12.01
  4579         H1    927    GLN     HA   4579     0.1232      1.008
  4580         2C    927    GLN     CB   4580    -0.0664      12.01
  4581         HC    927    GLN    HB1   4581     0.0452      1.008
  4582         HC    927    GLN    HB2   4582     0.0452      1.008
  4583         2C    927    GLN     CG   4583     -0.021      12.01
  4584         HC    927    GLN    HG1   4584     0.0203      1.008
  4585         HC    927    GLN    HG2   4585     0.0203      1.008
  4586          C    927    GLN     CD   4586     0.7093      12.01
  4587          O    927    GLN    OE1   4587    -0.6098         16
  4588          N    927    GLN    NE2   4588    -0.9574      14.01
  4589          H    927    GLN   HE21   4589     0.4304      1.008
  4590          H    927    GLN   HE22   4590     0.4304      1.008
  4591          C    927    GLN      C   4591     0.7775      12.01
  4592         O2    927    GLN    OC1   4592    -0.8042         16
  4593         O2    927    GLN    OC2   4593    -0.8042         16   ; qtot 5

[ bonds ]
;  ai    aj funct            c0            c1            c2            c3
    1     2     1 
    1     3     1 
    1     4     1 
    1     5     1 
    5     6     1 
    5     7     1 
    5    20     1 
    7     8     1 
    7     9     1 
    7    13     1 
    9    10     1 
    9    11     1 
    9    12     1 
   13    14     1 
   13    15     1 
   13    16     1 
   16    17     1 
   16    18     1 
   16    19     1 
   20    21     1 
   20    22     1 
   22    23     1 
   22    24     1 
   24    25     1 
   24    26     1 
   24    32     1 
   26    27     1 
   26    28     1 
   26    29     1 
   29    30     1 
   29    31     1 
   32    33     1 
   32    34     1 
   34    35     1 
   34    44     1 
   35    36     1 
   35    37     1 
   35    38     1 
   38    39     1 
   38    40     1 
   38    41     1 
   41    42     1 
   41    43     1 
   41    44     1 
   44    45     1 
   44    46     1 
   46    47     1 
   46    48     1 
   48    49     1 
   48    50     1 
   50    51     1 
   50    52     1 
   50    60     1 
   52    53     1 
   52    54     1 
   52    58     1 
   54    55     1 
   54    56     1 
   54    57     1 
   58    59     1 
   60    61     1 
   60    62     1 
   62    63     1 
   62    64     1 
   64    65     1 
   64    66     1 
   64    77     1 
   66    67     1 
   66    68     1 
   66    69     1 
   69    70     1 
   69    71     1 
   69    72     1 
   72    73     1 
   72    74     1 
   74    75     1 
   74    76     1 
   77    78     1 
   77    79     1 
   79    80     1 
   79    81     1 
   81    82     1 
   81    83     1 
   81    96     1 
   83    84     1 
   83    85     1 
   83    86     1 
   86    87     1 
   86    88     1 
   86    92     1 
   88    89     1 
   88    90     1 
   88    91     1 
   92    93     1 
   92    94     1 
   92    95     1 
   96    97     1 
   96    98     1 
   98    99     1 
   98   108     1 
   99   100     1 
   99   101     1 
   99   102     1 
  102   103     1 
  102   104     1 
  102   105     1 
  105   106     1 
  105   107     1 
  105   108     1 
  108   109     1 
  108   110     1 
  110   111     1 
  110   112     1 
  112   113     1 
  112   114     1 
  114   115     1 
  114   116     1 
  114   131     1 
  116   117     1 
  116   118     1 
  116   119     1 
  119   120     1 
  119   129     1 
  120   121     1 
  120   122     1 
  122   123     1 
  122   124     1 
  124   125     1 
  124   127     1 
  125   126     1 
  127   128     1 
  127   129     1 
  129   130     1 
  131   132     1 
  131   133     1 
  133   134     1 
  133   135     1 
  135   136     1 
  135   137     1 
  135   143     1 
  137   138     1 
  137   139     1 
  137   140     1 
  140   141     1 
  140   142     1 
  143   144     1 
  143   145     1 
  145   146     1 
  145   147     1 
  147   148     1 
  147   149     1 
  147   160     1 
  149   150     1 
  149   151     1 
  149   152     1 
  152   153     1 
  152   158     1 
  153   154     1 
  154   155     1 
  154   156     1 
  156   157     1 
  156   158     1 
  158   159     1 
  160   161     1 
  160   162     1 
  162   163     1 
  162   164     1 
  164   165     1 
  164   166     1 
  164   182     1 
  166   167     1 
  166   168     1 
  166   169     1 
  169   170     1 
  169   171     1 
  169   172     1 
  172   173     1 
  172   174     1 
  172   175     1 
  175   176     1 
  175   177     1 
  175   178     1 
  178   179     1 
  178   180     1 
  178   181     1 
  182   183     1 
  182   184     1 
  184   185     1 
  184   186     1 
  186   187     1 
  186   188     1 
  186   206     1 
  188   189     1 
  188   190     1 
  188   191     1 
  191   192     1 
  191   205     1 
  192   193     1 
  192   194     1 
  194   195     1 
  194   196     1 
  196   197     1 
  196   205     1 
  197   198     1 
  197   199     1 
  199   200     1 
  199   201     1 
  201   202     1 
  201   203     1 
  203   204     1 
  203   205     1 
  206   207     1 
  206   208     1 
  208   209     1 
  208   210     1 
  210   211     1 
  210   212     1 
  210   221     1 
  212   213     1 
  212   214     1 
  212   215     1 
  215   216     1 
  215   217     1 
  215   218     1 
  218   219     1 
  218   220     1 
  221   222     1 
  221   223     1 
  223   224     1 
  223   225     1 
  225   226     1 
  225   227     1 
  225   241     1 
  227   228     1 
  227   229     1 
  227   230     1 
  230   231     1 
  230   239     1 
  231   232     1 
  231   233     1 
  233   234     1 
  233   235     1 
  235   236     1 
  235   237     1 
  237   238     1 
  237   239     1 
  239   240     1 
  241   242     1 
  241   243     1 
  243   244     1 
  243   253     1 
  244   245     1 
  244   246     1 
  244   247     1 
  247   248     1 
  247   249     1 
  247   250     1 
  250   251     1 
  250   252     1 
  250   253     1 
  253   254     1 
  253   255     1 
  255   256     1 
  255   257     1 
  257   258     1 
  257   259     1 
  259   260     1 
  259   261     1 
  259   279     1 
  261   262     1 
  261   263     1 
  261   264     1 
  264   265     1 
  264   266     1 
  264   267     1 
  267   268     1 
  267   269     1 
  267   270     1 
  270   271     1 
  270   272     1 
  272   273     1 
  272   276     1 
  273   274     1 
  273   275     1 
  276   277     1 
  276   278     1 
  279   280     1 
  279   281     1 
  281   282     1 
  281   283     1 
  283   284     1 
  283   285     1 
  283   293     1 
  285   286     1 
  285   287     1 
  285   288     1 
  288   289     1 
  288   290     1 
  290   291     1 
  290   292     1 
  293   294     1 
  293   295     1 
  295   296     1 
  295   297     1 
  297   298     1 
  297   299     1 
  297   317     1 
  299   300     1 
  299   301     1 
  299   302     1 
  302   303     1 
  302   304     1 
  302   305     1 
  305   306     1 
  305   307     1 
  305   308     1 
  308   309     1 
  308   310     1 
  310   311     1 
  310   314     1 
  311   312     1 
  311   313     1 
  314   315     1 
  314   316     1 
  317   318     1 
  317   319     1 
  319   320     1 
  319   321     1 
  321   322     1 
  321   323     1 
  321   336     1 
  323   324     1 
  323   325     1 
  323   326     1 
  326   327     1 
  326   328     1 
  326   332     1 
  328   329     1 
  328   330     1 
  328   331     1 
  332   333     1 
  332   334     1 
  332   335     1 
  336   337     1 
  336   338     1 
  338   339     1 
  338   340     1 
  340   341     1 
  340   342     1 
  340   347     1 
  342   343     1 
  342   344     1 
  342   345     1 
  345   346     1 
  347   348     1 
  347   349     1 
  349   350     1 
  349   351     1 
  351   352     1 
  351   353     1 
  351   367     1 
  353   354     1 
  353   355     1 
  353   356     1 
  356   357     1 
  356   365     1 
  357   358     1 
  357   359     1 
  359   360     1 
  359   361     1 
  361   362     1 
  361   363     1 
  363   364     1 
  363   365     1 
  365   366     1 
  367   368     1 
  367   369     1 
  369   370     1 
  369   371     1 
  371   372     1 
  371   373     1 
  371   374     1 
  374   375     1 
  374   376     1 
  376   377     1 
  376   378     1 
  378   379     1 
  378   380     1 
  378   396     1 
  380   381     1 
  380   382     1 
  380   383     1 
  383   384     1 
  383   385     1 
  383   386     1 
  386   387     1 
  386   388     1 
  386   389     1 
  389   390     1 
  389   391     1 
  389   392     1 
  392   393     1 
  392   394     1 
  392   395     1 
  396   397     1 
  396   398     1 
  398   399     1 
  398   400     1 
  400   401     1 
  400   402     1 
  400   410     1 
  402   403     1 
  402   404     1 
  402   408     1 
  404   405     1 
  404   406     1 
  404   407     1 
  408   409     1 
  410   411     1 
  410   412     1 
  412   413     1 
  412   414     1 
  414   415     1 
  414   416     1 
  414   429     1 
  416   417     1 
  416   418     1 
  416   419     1 
  419   420     1 
  419   421     1 
  419   425     1 
  421   422     1 
  421   423     1 
  421   424     1 
  425   426     1 
  425   427     1 
  425   428     1 
  429   430     1 
  429   431     1 
  431   432     1 
  431   433     1 
  433   434     1 
  433   435     1 
  433   436     1 
  436   437     1 
  436   438     1 
  438   439     1 
  438   440     1 
  440   441     1 
  440   442     1 
  440   446     1 
  442   443     1 
  442   444     1 
  442   445     1 
  446   447     1 
  446   448     1 
  448   449     1 
  448   450     1 
  450   451     1 
  450   452     1 
  450   453     1 
  453   454     1 
  453   455     1 
  455   456     1 
  455   457     1 
  457   458     1 
  457   459     1 
  457   463     1 
  459   460     1 
  459   461     1 
  459   462     1 
  463   464     1 
  463   465     1 
  465   466     1 
  465   467     1 
  467   468     1 
  467   469     1 
  467   483     1 
  469   470     1 
  469   471     1 
  469   472     1 
  472   473     1 
  472   481     1 
  473   474     1 
  473   475     1 
  475   476     1 
  475   477     1 
  477   478     1 
  477   479     1 
  479   480     1 
  479   481     1 
  481   482     1 
  483   484     1 
  483   485     1 
  485   486     1 
  485   487     1 
  487   488     1 
  487   489     1 
  487   490     1 
  490   491     1 
  490   492     1 
  492   493     1 
  492   494     1 
  494   495     1 
  494   496     1 
  494   512     1 
  496   497     1 
  496   498     1 
  496   499     1 
  499   500     1 
  499   501     1 
  499   502     1 
  502   503     1 
  502   504     1 
  502   505     1 
  505   506     1 
  505   507     1 
  505   508     1 
  508   509     1 
  508   510     1 
  508   511     1 
  512   513     1 
  512   514     1 
  514   515     1 
  514   516     1 
  516   517     1 
  516   518     1 
  516   528     1 
  518   519     1 
  518   520     1 
  518   524     1 
  520   521     1 
  520   522     1 
  520   523     1 
  524   525     1 
  524   526     1 
  524   527     1 
  528   529     1 
  528   530     1 
  530   531     1 
  530   532     1 
  532   533     1 
  532   534     1 
  532   544     1 
  534   535     1 
  534   536     1 
  534   540     1 
  536   537     1 
  536   538     1 
  536   539     1 
  540   541     1 
  540   542     1 
  540   543     1 
  544   545     1 
  544   546     1 
  546   547     1 
  546   548     1 
  548   549     1 
  548   550     1 
  548   559     1 
  550   551     1 
  550   552     1 
  550   553     1 
  553   554     1 
  553   555     1 
  553   556     1 
  556   557     1 
  556   558     1 
  559   560     1 
  559   561     1 
  561   562     1 
  561   563     1 
  563   564     1 
  563   565     1 
  563   569     1 
  565   566     1 
  565   567     1 
  565   568     1 
  569   570     1 
  569   571     1 
  571   572     1 
  571   573     1 
  573   574     1 
  573   575     1 
  573   583     1 
  575   576     1 
  575   577     1 
  575   581     1 
  577   578     1 
  577   579     1 
  577   580     1 
  581   582     1 
  583   584     1 
  583   585     1 
  585   586     1 
  585   587     1 
  587   588     1 
  587   589     1 
  587   593     1 
  589   590     1 
  589   591     1 
  589   592     1 
  593   594     1 
  593   595     1 
  595   596     1 
  595   597     1 
  597   598     1 
  597   599     1 
  597   614     1 
  599   600     1 
  599   601     1 
  599   602     1 
  602   603     1 
  602   612     1 
  603   604     1 
  603   605     1 
  605   606     1 
  605   607     1 
  607   608     1 
  607   610     1 
  608   609     1 
  610   611     1 
  610   612     1 
  612   613     1 
  614   615     1 
  614   616     1 
  616   617     1 
  616   618     1 
  618   619     1 
  618   620     1 
  618   621     1 
  621   622     1 
  621   623     1 
  623   624     1 
  623   625     1 
  625   626     1 
  625   627     1 
  625   640     1 
  627   628     1 
  627   629     1 
  627   630     1 
  630   631     1 
  630   632     1 
  630   636     1 
  632   633     1 
  632   634     1 
  632   635     1 
  636   637     1 
  636   638     1 
  636   639     1 
  640   641     1 
  640   642     1 
  642   643     1 
  642   644     1 
  644   645     1 
  644   646     1 
  644   659     1 
  646   647     1 
  646   648     1 
  646   652     1 
  648   649     1 
  648   650     1 
  648   651     1 
  652   653     1 
  652   654     1 
  652   655     1 
  655   656     1 
  655   657     1 
  655   658     1 
  659   660     1 
  659   661     1 
  661   662     1 
  661   663     1 
  663   664     1 
  663   665     1 
  663   681     1 
  665   666     1 
  665   667     1 
  665   668     1 
  668   669     1 
  668   670     1 
  668   671     1 
  671   672     1 
  671   673     1 
  671   674     1 
  674   675     1 
  674   676     1 
  674   677     1 
  677   678     1 
  677   679     1 
  677   680     1 
  681   682     1 
  681   683     1 
  683   684     1 
  683   685     1 
  685   686     1 
  685   687     1 
  685   692     1 
  687   688     1 
  687   689     1 
  687   690     1 
  690   691     1 
  692   693     1 
  692   694     1 
  694   695     1 
  694   696     1 
  696   697     1 
  696   698     1 
  696   704     1 
  698   699     1 
  698   700     1 
  698   701     1 
  701   702     1 
  701   703     1 
  704   705     1 
  704   706     1 
  706   707     1 
  706   708     1 
  708   709     1 
  708   710     1 
  708   714     1 
  710   711     1 
  710   712     1 
  710   713     1 
  714   715     1 
  714   716     1 
  716   717     1 
  716   718     1 
  718   719     1 
  718   720     1 
  718   724     1 
  720   721     1 
  720   722     1 
  720   723     1 
  724   725     1 
  724   726     1 
  726   727     1 
  726   728     1 
  728   729     1 
  728   730     1 
  728   741     1 
  730   731     1 
  730   732     1 
  730   733     1 
  733   734     1 
  733   735     1 
  733   736     1 
  736   737     1 
  737   738     1 
  737   739     1 
  737   740     1 
  741   742     1 
  741   743     1 
  743   744     1 
  743   745     1 
  745   746     1 
  745   747     1 
  745   755     1 
  747   748     1 
  747   749     1 
  747   753     1 
  749   750     1 
  749   751     1 
  749   752     1 
  753   754     1 
  755   756     1 
  755   757     1 
  757   758     1 
  757   759     1 
  759   760     1 
  759   761     1 
  759   771     1 
  761   762     1 
  761   763     1 
  761   767     1 
  763   764     1 
  763   765     1 
  763   766     1 
  767   768     1 
  767   769     1 
  767   770     1 
  771   772     1 
  771   773     1 
  773   774     1 
  773   775     1 
  775   776     1 
  775   777     1 
  775   781     1 
  777   778     1 
  777   779     1 
  777   780     1 
  781   782     1 
  781   783     1 
  783   784     1 
  783   785     1 
  785   786     1 
  785   787     1 
  785   797     1 
  787   788     1 
  787   789     1 
  787   793     1 
  789   790     1 
  789   791     1 
  789   792     1 
  793   794     1 
  793   795     1 
  793   796     1 
  797   798     1 
  797   799     1 
  799   800     1 
  799   801     1 
  801   802     1 
  801   803     1 
  801   819     1 
  803   804     1 
  803   805     1 
  803   806     1 
  806   807     1 
  806   808     1 
  806   809     1 
  809   810     1 
  809   811     1 
  809   812     1 
  812   813     1 
  812   814     1 
  812   815     1 
  815   816     1 
  815   817     1 
  815   818     1 
  819   820     1 
  819   821     1 
  821   822     1 
  821   823     1 
  823   824     1 
  823   825     1 
  823   836     1 
  825   826     1 
  825   827     1 
  825   828     1 
  828   829     1 
  828   830     1 
  828   831     1 
  831   832     1 
  832   833     1 
  832   834     1 
  832   835     1 
  836   837     1 
  836   838     1 
  838   839     1 
  838   840     1 
  840   841     1 
  840   842     1 
  840   855     1 
  842   843     1 
  842   844     1 
  842   845     1 
  845   846     1 
  845   847     1 
  845   851     1 
  847   848     1 
  847   849     1 
  847   850     1 
  851   852     1 
  851   853     1 
  851   854     1 
  855   856     1 
  855   857     1 
  857   858     1 
  857   859     1 
  859   860     1 
  859   861     1 
  859   877     1 
  861   862     1 
  861   863     1 
  861   864     1 
  864   865     1 
  864   866     1 
  864   867     1 
  867   868     1 
  867   869     1 
  867   870     1 
  870   871     1 
  870   872     1 
  870   873     1 
  873   874     1 
  873   875     1 
  873   876     1 
  877   878     1 
  877   879     1 
  879   880     1 
  879   889     1 
  880   881     1 
  880   882     1 
  880   883     1 
  883   884     1 
  883   885     1 
  883   886     1 
  886   887     1 
  886   888     1 
  886   889     1 
  889   890     1 
  889   891     1 
  891   892     1 
  891   893     1 
  893   894     1 
  893   895     1 
  895   896     1 
  895   897     1 
  895   902     1 
  897   898     1 
  897   899     1 
  897   900     1 
  900   901     1 
  902   903     1 
  902   904     1 
  904   905     1 
  904   906     1 
  906   907     1 
  906   908     1 
  906   912     1 
  908   909     1 
  908   910     1 
  908   911     1 
  912   913     1 
  912   914     1 
  914   915     1 
  914   916     1 
  916   917     1 
  916   918     1 
  916   929     1 
  918   919     1 
  918   920     1 
  918   921     1 
  921   922     1 
  921   927     1 
  922   923     1 
  923   924     1 
  923   925     1 
  925   926     1 
  925   927     1 
  927   928     1 
  929   930     1 
  929   931     1 
  931   932     1 
  931   933     1 
  933   934     1 
  933   935     1 
  933   948     1 
  935   936     1 
  935   937     1 
  935   938     1 
  938   939     1 
  938   940     1 
  938   944     1 
  940   941     1 
  940   942     1 
  940   943     1 
  944   945     1 
  944   946     1 
  944   947     1 
  948   949     1 
  948   950     1 
  950   951     1 
  950   952     1 
  952   953     1 
  952   954     1 
  952   962     1 
  954   955     1 
  954   956     1 
  954   960     1 
  956   957     1 
  956   958     1 
  956   959     1 
  960   961     1 
  962   963     1 
  962   964     1 
  964   965     1 
  964   966     1 
  966   967     1 
  966   968     1 
  966   977     1 
  968   969     1 
  968   970     1 
  968   971     1 
  971   972     1 
  971   973     1 
  971   974     1 
  974   975     1 
  974   976     1 
  977   978     1 
  977   979     1 
  979   980     1 
  979   981     1 
  981   982     1 
  981   983     1 
  981  1001     1 
  983   984     1 
  983   985     1 
  983   986     1 
  986   987     1 
  986   988     1 
  986   989     1 
  989   990     1 
  989   991     1 
  989   992     1 
  992   993     1 
  992   994     1 
  994   995     1 
  994   998     1 
  995   996     1 
  995   997     1 
  998   999     1 
  998  1000     1 
 1001  1002     1 
 1001  1003     1 
 1003  1004     1 
 1003  1005     1 
 1005  1006     1 
 1005  1007     1 
 1005  1016     1 
 1007  1008     1 
 1007  1009     1 
 1007  1010     1 
 1010  1011     1 
 1010  1012     1 
 1010  1013     1 
 1013  1014     1 
 1013  1015     1 
 1016  1017     1 
 1016  1018     1 
 1018  1019     1 
 1018  1020     1 
 1020  1021     1 
 1020  1022     1 
 1020  1026     1 
 1022  1023     1 
 1022  1024     1 
 1022  1025     1 
 1026  1027     1 
 1026  1028     1 
 1028  1029     1 
 1028  1030     1 
 1030  1031     1 
 1030  1032     1 
 1030  1045     1 
 1032  1033     1 
 1032  1034     1 
 1032  1035     1 
 1035  1036     1 
 1035  1037     1 
 1035  1041     1 
 1037  1038     1 
 1037  1039     1 
 1037  1040     1 
 1041  1042     1 
 1041  1043     1 
 1041  1044     1 
 1045  1046     1 
 1045  1047     1 
 1047  1048     1 
 1047  1049     1 
 1049  1050     1 
 1049  1051     1 
 1049  1062     1 
 1051  1052     1 
 1051  1053     1 
 1051  1054     1 
 1054  1055     1 
 1054  1056     1 
 1054  1057     1 
 1057  1058     1 
 1058  1059     1 
 1058  1060     1 
 1058  1061     1 
 1062  1063     1 
 1062  1064     1 
 1064  1065     1 
 1064  1066     1 
 1066  1067     1 
 1066  1068     1 
 1066  1073     1 
 1068  1069     1 
 1068  1070     1 
 1068  1071     1 
 1071  1072     1 
 1073  1074     1 
 1073  1075     1 
 1075  1076     1 
 1075  1077     1 
 1077  1078     1 
 1077  1079     1 
 1077  1088     1 
 1079  1080     1 
 1079  1081     1 
 1079  1082     1 
 1082  1083     1 
 1082  1084     1 
 1082  1085     1 
 1085  1086     1 
 1085  1087     1 
 1088  1089     1 
 1088  1090     1 
 1090  1091     1 
 1090  1092     1 
 1092  1093     1 
 1092  1094     1 
 1092  1107     1 
 1094  1095     1 
 1094  1096     1 
 1094  1097     1 
 1097  1098     1 
 1097  1099     1 
 1097  1103     1 
 1099  1100     1 
 1099  1101     1 
 1099  1102     1 
 1103  1104     1 
 1103  1105     1 
 1103  1106     1 
 1107  1108     1 
 1107  1109     1 
 1109  1110     1 
 1109  1111     1 
 1111  1112     1 
 1111  1113     1 
 1111  1129     1 
 1113  1114     1 
 1113  1115     1 
 1113  1116     1 
 1116  1117     1 
 1116  1118     1 
 1116  1119     1 
 1119  1120     1 
 1119  1121     1 
 1119  1122     1 
 1122  1123     1 
 1122  1124     1 
 1122  1125     1 
 1125  1126     1 
 1125  1127     1 
 1125  1128     1 
 1129  1130     1 
 1129  1131     1 
 1131  1132     1 
 1131  1133     1 
 1133  1134     1 
 1133  1135     1 
 1133  1145     1 
 1135  1136     1 
 1135  1137     1 
 1135  1141     1 
 1137  1138     1 
 1137  1139     1 
 1137  1140     1 
 1141  1142     1 
 1141  1143     1 
 1141  1144     1 
 1145  1146     1 
 1145  1147     1 
 1147  1148     1 
 1147  1149     1 
 1149  1150     1 
 1149  1151     1 
 1149  1164     1 
 1151  1152     1 
 1151  1153     1 
 1151  1154     1 
 1154  1155     1 
 1154  1156     1 
 1154  1160     1 
 1156  1157     1 
 1156  1158     1 
 1156  1159     1 
 1160  1161     1 
 1160  1162     1 
 1160  1163     1 
 1164  1165     1 
 1164  1166     1 
 1166  1167     1 
 1166  1168     1 
 1168  1169     1 
 1168  1170     1 
 1168  1175     1 
 1170  1171     1 
 1170  1172     1 
 1170  1173     1 
 1173  1174     1 
 1175  1176     1 
 1175  1177     1 
 1177  1178     1 
 1177  1179     1 
 1179  1180     1 
 1179  1181     1 
 1179  1196     1 
 1181  1182     1 
 1181  1183     1 
 1181  1184     1 
 1184  1185     1 
 1184  1194     1 
 1185  1186     1 
 1185  1187     1 
 1187  1188     1 
 1187  1189     1 
 1189  1190     1 
 1189  1192     1 
 1190  1191     1 
 1192  1193     1 
 1192  1194     1 
 1194  1195     1 
 1196  1197     1 
 1196  1198     1 
 1198  1199     1 
 1198  1200     1 
 1200  1201     1 
 1200  1202     1 
 1200  1215     1 
 1202  1203     1 
 1202  1204     1 
 1202  1205     1 
 1205  1206     1 
 1205  1207     1 
 1205  1211     1 
 1207  1208     1 
 1207  1209     1 
 1207  1210     1 
 1211  1212     1 
 1211  1213     1 
 1211  1214     1 
 1215  1216     1 
 1215  1217     1 
 1217  1218     1 
 1217  1219     1 
 1219  1220     1 
 1219  1221     1 
 1219  1222     1 
 1222  1223     1 
 1222  1224     1 
 1224  1225     1 
 1224  1226     1 
 1226  1227     1 
 1226  1228     1 
 1226  1236     1 
 1228  1229     1 
 1228  1230     1 
 1228  1231     1 
 1231  1232     1 
 1231  1233     1 
 1233  1234     1 
 1233  1235     1 
 1236  1237     1 
 1236  1238     1 
 1238  1239     1 
 1238  1240     1 
 1240  1241     1 
 1240  1242     1 
 1240  1253     1 
 1242  1243     1 
 1242  1244     1 
 1242  1245     1 
 1245  1246     1 
 1245  1251     1 
 1246  1247     1 
 1247  1248     1 
 1247  1249     1 
 1249  1250     1 
 1249  1251     1 
 1251  1252     1 
 1253  1254     1 
 1253  1255     1 
 1255  1256     1 
 1255  1257     1 
 1257  1258     1 
 1257  1259     1 
 1257  1270     1 
 1259  1260     1 
 1259  1261     1 
 1259  1262     1 
 1262  1263     1 
 1262  1264     1 
 1262  1265     1 
 1265  1266     1 
 1266  1267     1 
 1266  1268     1 
 1266  1269     1 
 1270  1271     1 
 1270  1272     1 
 1272  1273     1 
 1272  1274     1 
 1274  1275     1 
 1274  1276     1 
 1274  1284     1 
 1276  1277     1 
 1276  1278     1 
 1276  1279     1 
 1279  1280     1 
 1279  1281     1 
 1281  1282     1 
 1281  1283     1 
 1284  1285     1 
 1284  1286     1 
 1286  1287     1 
 1286  1288     1 
 1288  1289     1 
 1288  1290     1 
 1288  1303     1 
 1290  1291     1 
 1290  1292     1 
 1290  1296     1 
 1292  1293     1 
 1292  1294     1 
 1292  1295     1 
 1296  1297     1 
 1296  1298     1 
 1296  1299     1 
 1299  1300     1 
 1299  1301     1 
 1299  1302     1 
 1303  1304     1 
 1303  1305     1 
 1305  1306     1 
 1305  1307     1 
 1307  1308     1 
 1307  1309     1 
 1307  1319     1 
 1309  1310     1 
 1309  1311     1 
 1309  1315     1 
 1311  1312     1 
 1311  1313     1 
 1311  1314     1 
 1315  1316     1 
 1315  1317     1 
 1315  1318     1 
 1319  1320     1 
 1319  1321     1 
 1321  1322     1 
 1321  1323     1 
 1323  1324     1 
 1323  1325     1 
 1323  1333     1 
 1325  1326     1 
 1325  1327     1 
 1325  1328     1 
 1328  1329     1 
 1328  1330     1 
 1330  1331     1 
 1330  1332     1 
 1333  1334     1 
 1333  1335     1 
 1335  1336     1 
 1335  1337     1 
 1337  1338     1 
 1337  1339     1 
 1337  1352     1 
 1339  1340     1 
 1339  1341     1 
 1339  1342     1 
 1342  1343     1 
 1342  1344     1 
 1342  1348     1 
 1344  1345     1 
 1344  1346     1 
 1344  1347     1 
 1348  1349     1 
 1348  1350     1 
 1348  1351     1 
 1352  1353     1 
 1352  1354     1 
 1354  1355     1 
 1354  1356     1 
 1356  1357     1 
 1356  1358     1 
 1356  1371     1 
 1358  1359     1 
 1358  1360     1 
 1358  1361     1 
 1361  1362     1 
 1361  1363     1 
 1361  1367     1 
 1363  1364     1 
 1363  1365     1 
 1363  1366     1 
 1367  1368     1 
 1367  1369     1 
 1367  1370     1 
 1371  1372     1 
 1371  1373     1 
 1373  1374     1 
 1373  1375     1 
 1375  1376     1 
 1375  1377     1 
 1375  1378     1 
 1378  1379     1 
 1378  1380     1 
 1380  1381     1 
 1380  1382     1 
 1382  1383     1 
 1382  1384     1 
 1382  1388     1 
 1384  1385     1 
 1384  1386     1 
 1384  1387     1 
 1388  1389     1 
 1388  1390     1 
 1390  1391     1 
 1390  1392     1 
 1392  1393     1 
 1392  1394     1 
 1392  1399     1 
 1394  1395     1 
 1394  1396     1 
 1394  1397     1 
 1397  1398     1 
 1399  1400     1 
 1399  1401     1 
 1401  1402     1 
 1401  1403     1 
 1403  1404     1 
 1403  1405     1 
 1403  1413     1 
 1405  1406     1 
 1405  1407     1 
 1405  1411     1 
 1407  1408     1 
 1407  1409     1 
 1407  1410     1 
 1411  1412     1 
 1413  1414     1 
 1413  1415     1 
 1415  1416     1 
 1415  1417     1 
 1417  1418     1 
 1417  1419     1 
 1417  1432     1 
 1419  1420     1 
 1419  1421     1 
 1419  1425     1 
 1421  1422     1 
 1421  1423     1 
 1421  1424     1 
 1425  1426     1 
 1425  1427     1 
 1425  1428     1 
 1428  1429     1 
 1428  1430     1 
 1428  1431     1 
 1432  1433     1 
 1432  1434     1 
 1434  1435     1 
 1434  1436     1 
 1436  1437     1 
 1436  1438     1 
 1436  1439     1 
 1439  1440     1 
 1439  1441     1 
 1441  1442     1 
 1441  1443     1 
 1443  1444     1 
 1443  1445     1 
 1443  1446     1 
 1446  1447     1 
 1446  1448     1 
 1448  1449     1 
 1448  1458     1 
 1449  1450     1 
 1449  1451     1 
 1449  1452     1 
 1452  1453     1 
 1452  1454     1 
 1452  1455     1 
 1455  1456     1 
 1455  1457     1 
 1455  1458     1 
 1458  1459     1 
 1458  1460     1 
 1460  1461     1 
 1460  1462     1 
 1462  1463     1 
 1462  1464     1 
 1464  1465     1 
 1464  1466     1 
 1464  1474     1 
 1466  1467     1 
 1466  1468     1 
 1466  1472     1 
 1468  1469     1 
 1468  1470     1 
 1468  1471     1 
 1472  1473     1 
 1474  1475     1 
 1474  1476     1 
 1476  1477     1 
 1476  1478     1 
 1478  1479     1 
 1478  1480     1 
 1478  1493     1 
 1480  1481     1 
 1480  1482     1 
 1480  1483     1 
 1483  1484     1 
 1483  1485     1 
 1483  1489     1 
 1485  1486     1 
 1485  1487     1 
 1485  1488     1 
 1489  1490     1 
 1489  1491     1 
 1489  1492     1 
 1493  1494     1 
 1493  1495     1 
 1495  1496     1 
 1495  1497     1 
 1497  1498     1 
 1497  1499     1 
 1497  1509     1 
 1499  1500     1 
 1499  1501     1 
 1499  1505     1 
 1501  1502     1 
 1501  1503     1 
 1501  1504     1 
 1505  1506     1 
 1505  1507     1 
 1505  1508     1 
 1509  1510     1 
 1509  1511     1 
 1511  1512     1 
 1511  1513     1 
 1513  1514     1 
 1513  1515     1 
 1513  1528     1 
 1515  1516     1 
 1515  1517     1 
 1515  1521     1 
 1517  1518     1 
 1517  1519     1 
 1517  1520     1 
 1521  1522     1 
 1521  1523     1 
 1521  1524     1 
 1524  1525     1 
 1524  1526     1 
 1524  1527     1 
 1528  1529     1 
 1528  1530     1 
 1530  1531     1 
 1530  1532     1 
 1532  1533     1 
 1532  1534     1 
 1532  1542     1 
 1534  1535     1 
 1534  1536     1 
 1534  1540     1 
 1536  1537     1 
 1536  1538     1 
 1536  1539     1 
 1540  1541     1 
 1542  1543     1 
 1542  1544     1 
 1544  1545     1 
 1544  1546     1 
 1546  1547     1 
 1546  1548     1 
 1546  1557     1 
 1548  1549     1 
 1548  1550     1 
 1548  1551     1 
 1551  1552     1 
 1551  1553     1 
 1551  1554     1 
 1554  1555     1 
 1554  1556     1 
 1557  1558     1 
 1557  1559     1 
 1559  1560     1 
 1559  1561     1 
 1561  1562     1 
 1561  1563     1 
 1561  1578     1 
 1563  1564     1 
 1563  1565     1 
 1563  1566     1 
 1566  1567     1 
 1566  1576     1 
 1567  1568     1 
 1567  1569     1 
 1569  1570     1 
 1569  1571     1 
 1571  1572     1 
 1571  1574     1 
 1572  1573     1 
 1574  1575     1 
 1574  1576     1 
 1576  1577     1 
 1578  1579     1 
 1578  1580     1 
 1580  1581     1 
 1580  1582     1 
 1582  1583     1 
 1582  1584     1 
 1582  1589     1 
 1584  1585     1 
 1584  1586     1 
 1584  1587     1 
 1587  1588     1 
 1589  1590     1 
 1589  1591     1 
 1591  1592     1 
 1591  1593     1 
 1593  1594     1 
 1593  1595     1 
 1593  1600     1 
 1595  1596     1 
 1595  1597     1 
 1595  1598     1 
 1598  1599     1 
 1600  1601     1 
 1600  1602     1 
 1602  1603     1 
 1602  1604     1 
 1604  1605     1 
 1604  1606     1 
 1604  1621     1 
 1606  1607     1 
 1606  1608     1 
 1606  1609     1 
 1609  1610     1 
 1609  1619     1 
 1610  1611     1 
 1610  1612     1 
 1612  1613     1 
 1612  1614     1 
 1614  1615     1 
 1614  1617     1 
 1615  1616     1 
 1617  1618     1 
 1617  1619     1 
 1619  1620     1 
 1621  1622     1 
 1621  1623     1 
 1623  1624     1 
 1623  1625     1 
 1625  1626     1 
 1625  1627     1 
 1625  1628     1 
 1628  1629     1 
 1628  1630     1 
 1630  1631     1 
 1630  1632     1 
 1632  1633     1 
 1632  1634     1 
 1632  1640     1 
 1634  1635     1 
 1634  1636     1 
 1634  1637     1 
 1637  1638     1 
 1637  1639     1 
 1640  1641     1 
 1640  1642     1 
 1642  1643     1 
 1642  1644     1 
 1644  1645     1 
 1644  1646     1 
 1644  1659     1 
 1646  1647     1 
 1646  1648     1 
 1646  1649     1 
 1649  1650     1 
 1649  1651     1 
 1649  1655     1 
 1651  1652     1 
 1651  1653     1 
 1651  1654     1 
 1655  1656     1 
 1655  1657     1 
 1655  1658     1 
 1659  1660     1 
 1659  1661     1 
 1661  1662     1 
 1661  1663     1 
 1663  1664     1 
 1663  1665     1 
 1663  1678     1 
 1665  1666     1 
 1665  1667     1 
 1665  1668     1 
 1668  1669     1 
 1668  1670     1 
 1668  1674     1 
 1670  1671     1 
 1670  1672     1 
 1670  1673     1 
 1674  1675     1 
 1674  1676     1 
 1674  1677     1 
 1678  1679     1 
 1678  1680     1 
 1680  1681     1 
 1680  1682     1 
 1682  1683     1 
 1682  1684     1 
 1682  1692     1 
 1684  1685     1 
 1684  1686     1 
 1684  1687     1 
 1687  1688     1 
 1687  1689     1 
 1689  1690     1 
 1689  1691     1 
 1692  1693     1 
 1692  1694     1 
 1694  1695     1 
 1694  1696     1 
 1696  1697     1 
 1696  1698     1 
 1696  1712     1 
 1698  1699     1 
 1698  1700     1 
 1698  1701     1 
 1701  1702     1 
 1701  1710     1 
 1702  1703     1 
 1702  1704     1 
 1704  1705     1 
 1704  1706     1 
 1706  1707     1 
 1706  1708     1 
 1708  1709     1 
 1708  1710     1 
 1710  1711     1 
 1712  1713     1 
 1712  1714     1 
 1714  1715     1 
 1714  1716     1 
 1716  1717     1 
 1716  1718     1 
 1716  1731     1 
 1718  1719     1 
 1718  1720     1 
 1718  1721     1 
 1721  1722     1 
 1721  1723     1 
 1721  1727     1 
 1723  1724     1 
 1723  1725     1 
 1723  1726     1 
 1727  1728     1 
 1727  1729     1 
 1727  1730     1 
 1731  1732     1 
 1731  1733     1 
 1733  1734     1 
 1733  1735     1 
 1735  1736     1 
 1735  1737     1 
 1735  1755     1 
 1737  1738     1 
 1737  1739     1 
 1737  1740     1 
 1740  1741     1 
 1740  1742     1 
 1740  1743     1 
 1743  1744     1 
 1743  1745     1 
 1743  1746     1 
 1746  1747     1 
 1746  1748     1 
 1748  1749     1 
 1748  1752     1 
 1749  1750     1 
 1749  1751     1 
 1752  1753     1 
 1752  1754     1 
 1755  1756     1 
 1755  1757     1 
 1757  1758     1 
 1757  1759     1 
 1759  1760     1 
 1759  1761     1 
 1759  1779     1 
 1761  1762     1 
 1761  1763     1 
 1761  1764     1 
 1764  1765     1 
 1764  1766     1 
 1764  1767     1 
 1767  1768     1 
 1767  1769     1 
 1767  1770     1 
 1770  1771     1 
 1770  1772     1 
 1772  1773     1 
 1772  1776     1 
 1773  1774     1 
 1773  1775     1 
 1776  1777     1 
 1776  1778     1 
 1779  1780     1 
 1779  1781     1 
 1781  1782     1 
 1781  1783     1 
 1783  1784     1 
 1783  1785     1 
 1783  1801     1 
 1785  1786     1 
 1785  1787     1 
 1785  1788     1 
 1788  1789     1 
 1788  1790     1 
 1788  1791     1 
 1791  1792     1 
 1791  1793     1 
 1791  1794     1 
 1794  1795     1 
 1794  1796     1 
 1794  1797     1 
 1797  1798     1 
 1797  1799     1 
 1797  1800     1 
 1801  1802     1 
 1801  1803     1 
 1803  1804     1 
 1803  1805     1 
 1805  1806     1 
 1805  1807     1 
 1805  1825     1 
 1807  1808     1 
 1807  1809     1 
 1807  1810     1 
 1810  1811     1 
 1810  1812     1 
 1810  1813     1 
 1813  1814     1 
 1813  1815     1 
 1813  1816     1 
 1816  1817     1 
 1816  1818     1 
 1818  1819     1 
 1818  1822     1 
 1819  1820     1 
 1819  1821     1 
 1822  1823     1 
 1822  1824     1 
 1825  1826     1 
 1825  1827     1 
 1827  1828     1 
 1827  1829     1 
 1829  1830     1 
 1829  1831     1 
 1829  1837     1 
 1831  1832     1 
 1831  1833     1 
 1831  1834     1 
 1834  1835     1 
 1834  1836     1 
 1837  1838     1 
 1837  1839     1 
 1839  1840     1 
 1839  1841     1 
 1841  1842     1 
 1841  1843     1 
 1841  1848     1 
 1843  1844     1 
 1843  1845     1 
 1843  1846     1 
 1846  1847     1 
 1848  1849     1 
 1848  1850     1 
 1850  1851     1 
 1850  1852     1 
 1852  1853     1 
 1852  1854     1 
 1852  1868     1 
 1854  1855     1 
 1854  1856     1 
 1854  1857     1 
 1857  1858     1 
 1857  1866     1 
 1858  1859     1 
 1858  1860     1 
 1860  1861     1 
 1860  1862     1 
 1862  1863     1 
 1862  1864     1 
 1864  1865     1 
 1864  1866     1 
 1866  1867     1 
 1868  1869     1 
 1868  1870     1 
 1870  1871     1 
 1870  1872     1 
 1872  1873     1 
 1872  1874     1 
 1872  1887     1 
 1874  1875     1 
 1874  1876     1 
 1874  1880     1 
 1876  1877     1 
 1876  1878     1 
 1876  1879     1 
 1880  1881     1 
 1880  1882     1 
 1880  1883     1 
 1883  1884     1 
 1883  1885     1 
 1883  1886     1 
 1887  1888     1 
 1887  1889     1 
 1889  1890     1 
 1889  1891     1 
 1891  1892     1 
 1891  1893     1 
 1891  1898     1 
 1893  1894     1 
 1893  1895     1 
 1893  1896     1 
 1896  1897     1 
 1898  1899     1 
 1898  1900     1 
 1900  1901     1 
 1900  1902     1 
 1902  1903     1 
 1902  1904     1 
 1902  1909     1 
 1904  1905     1 
 1904  1906     1 
 1904  1907     1 
 1907  1908     1 
 1909  1910     1 
 1909  1911     1 
 1911  1912     1 
 1911  1913     1 
 1913  1914     1 
 1913  1915     1 
 1913  1931     1 
 1915  1916     1 
 1915  1917     1 
 1915  1918     1 
 1918  1919     1 
 1918  1920     1 
 1918  1921     1 
 1921  1922     1 
 1921  1923     1 
 1921  1924     1 
 1924  1925     1 
 1924  1926     1 
 1924  1927     1 
 1927  1928     1 
 1927  1929     1 
 1927  1930     1 
 1931  1932     1 
 1931  1933     1 
 1933  1934     1 
 1933  1935     1 
 1935  1936     1 
 1935  1937     1 
 1935  1941     1 
 1937  1938     1 
 1937  1939     1 
 1937  1940     1 
 1941  1942     1 
 1941  1943     1 
 1943  1944     1 
 1943  1945     1 
 1945  1946     1 
 1945  1947     1 
 1945  1960     1 
 1947  1948     1 
 1947  1949     1 
 1947  1950     1 
 1950  1951     1 
 1950  1952     1 
 1950  1956     1 
 1952  1953     1 
 1952  1954     1 
 1952  1955     1 
 1956  1957     1 
 1956  1958     1 
 1956  1959     1 
 1960  1961     1 
 1960  1962     1 
 1962  1963     1 
 1962  1964     1 
 1964  1965     1 
 1964  1966     1 
 1964  1972     1 
 1966  1967     1 
 1966  1968     1 
 1966  1969     1 
 1969  1970     1 
 1969  1971     1 
 1972  1973     1 
 1972  1974     1 
 1974  1975     1 
 1974  1976     1 
 1976  1977     1 
 1976  1978     1 
 1976  1991     1 
 1978  1979     1 
 1978  1980     1 
 1978  1981     1 
 1981  1982     1 
 1981  1983     1 
 1981  1987     1 
 1983  1984     1 
 1983  1985     1 
 1983  1986     1 
 1987  1988     1 
 1987  1989     1 
 1987  1990     1 
 1991  1992     1 
 1991  1993     1 
 1993  1994     1 
 1993  1995     1 
 1995  1996     1 
 1995  1997     1 
 1995  2006     1 
 1997  1998     1 
 1997  1999     1 
 1997  2000     1 
 2000  2001     1 
 2000  2002     1 
 2000  2003     1 
 2003  2004     1 
 2003  2005     1 
 2006  2007     1 
 2006  2008     1 
 2008  2009     1 
 2008  2010     1 
 2010  2011     1 
 2010  2012     1 
 2010  2018     1 
 2012  2013     1 
 2012  2014     1 
 2012  2015     1 
 2015  2016     1 
 2015  2017     1 
 2018  2019     1 
 2018  2020     1 
 2020  2021     1 
 2020  2022     1 
 2022  2023     1 
 2022  2024     1 
 2022  2037     1 
 2024  2025     1 
 2024  2026     1 
 2024  2027     1 
 2027  2028     1 
 2027  2029     1 
 2027  2033     1 
 2029  2030     1 
 2029  2031     1 
 2029  2032     1 
 2033  2034     1 
 2033  2035     1 
 2033  2036     1 
 2037  2038     1 
 2037  2039     1 
 2039  2040     1 
 2039  2041     1 
 2041  2042     1 
 2041  2043     1 
 2041  2056     1 
 2043  2044     1 
 2043  2045     1 
 2043  2046     1 
 2046  2047     1 
 2046  2048     1 
 2046  2052     1 
 2048  2049     1 
 2048  2050     1 
 2048  2051     1 
 2052  2053     1 
 2052  2054     1 
 2052  2055     1 
 2056  2057     1 
 2056  2058     1 
 2058  2059     1 
 2058  2060     1 
 2060  2061     1 
 2060  2062     1 
 2060  2067     1 
 2062  2063     1 
 2062  2064     1 
 2062  2065     1 
 2065  2066     1 
 2067  2068     1 
 2067  2069     1 
 2069  2070     1 
 2069  2071     1 
 2071  2072     1 
 2071  2073     1 
 2071  2087     1 
 2073  2074     1 
 2073  2075     1 
 2073  2076     1 
 2076  2077     1 
 2076  2085     1 
 2077  2078     1 
 2077  2079     1 
 2079  2080     1 
 2079  2081     1 
 2081  2082     1 
 2081  2083     1 
 2083  2084     1 
 2083  2085     1 
 2085  2086     1 
 2087  2088     1 
 2087  2089     1 
 2089  2090     1 
 2089  2091     1 
 2091  2092     1 
 2091  2093     1 
 2091  2098     1 
 2093  2094     1 
 2093  2095     1 
 2093  2096     1 
 2096  2097     1 
 2098  2099     1 
 2098  2100     1 
 2100  2101     1 
 2100  2102     1 
 2102  2103     1 
 2102  2104     1 
 2102  2119     1 
 2104  2105     1 
 2104  2106     1 
 2104  2107     1 
 2107  2108     1 
 2107  2117     1 
 2108  2109     1 
 2108  2110     1 
 2110  2111     1 
 2110  2112     1 
 2112  2113     1 
 2112  2115     1 
 2113  2114     1 
 2115  2116     1 
 2115  2117     1 
 2117  2118     1 
 2119  2120     1 
 2119  2121     1 
 2121  2122     1 
 2121  2123     1 
 2123  2124     1 
 2123  2125     1 
 2123  2136     1 
 2125  2126     1 
 2125  2127     1 
 2125  2128     1 
 2128  2129     1 
 2128  2130     1 
 2128  2131     1 
 2131  2132     1 
 2131  2133     1 
 2133  2134     1 
 2133  2135     1 
 2136  2137     1 
 2136  2138     1 
 2138  2139     1 
 2138  2140     1 
 2140  2141     1 
 2140  2142     1 
 2140  2152     1 
 2142  2143     1 
 2142  2144     1 
 2142  2148     1 
 2144  2145     1 
 2144  2146     1 
 2144  2147     1 
 2148  2149     1 
 2148  2150     1 
 2148  2151     1 
 2152  2153     1 
 2152  2154     1 
 2154  2155     1 
 2154  2156     1 
 2156  2157     1 
 2156  2158     1 
 2156  2162     1 
 2158  2159     1 
 2158  2160     1 
 2158  2161     1 
 2162  2163     1 
 2162  2164     1 
 2164  2165     1 
 2164  2166     1 
 2166  2167     1 
 2166  2168     1 
 2166  2184     1 
 2168  2169     1 
 2168  2170     1 
 2168  2171     1 
 2171  2172     1 
 2171  2173     1 
 2171  2174     1 
 2174  2175     1 
 2174  2176     1 
 2174  2177     1 
 2177  2178     1 
 2177  2179     1 
 2177  2180     1 
 2180  2181     1 
 2180  2182     1 
 2180  2183     1 
 2184  2185     1 
 2184  2186     1 
 2186  2187     1 
 2186  2188     1 
 2188  2189     1 
 2188  2190     1 
 2188  2191     1 
 2191  2192     1 
 2191  2193     1 
 2193  2194     1 
 2193  2195     1 
 2195  2196     1 
 2195  2197     1 
 2195  2208     1 
 2197  2198     1 
 2197  2199     1 
 2197  2200     1 
 2200  2201     1 
 2200  2202     1 
 2200  2203     1 
 2203  2204     1 
 2204  2205     1 
 2204  2206     1 
 2204  2207     1 
 2208  2209     1 
 2208  2210     1 
 2210  2211     1 
 2210  2212     1 
 2212  2213     1 
 2212  2214     1 
 2212  2218     1 
 2214  2215     1 
 2214  2216     1 
 2214  2217     1 
 2218  2219     1 
 2218  2220     1 
 2220  2221     1 
 2220  2222     1 
 2222  2223     1 
 2222  2224     1 
 2222  2238     1 
 2224  2225     1 
 2224  2226     1 
 2224  2227     1 
 2227  2228     1 
 2227  2236     1 
 2228  2229     1 
 2228  2230     1 
 2230  2231     1 
 2230  2232     1 
 2232  2233     1 
 2232  2234     1 
 2234  2235     1 
 2234  2236     1 
 2236  2237     1 
 2238  2239     1 
 2238  2240     1 
 2240  2241     1 
 2240  2242     1 
 2242  2243     1 
 2242  2244     1 
 2242  2257     1 
 2244  2245     1 
 2244  2246     1 
 2244  2247     1 
 2247  2248     1 
 2247  2249     1 
 2247  2253     1 
 2249  2250     1 
 2249  2251     1 
 2249  2252     1 
 2253  2254     1 
 2253  2255     1 
 2253  2256     1 
 2257  2258     1 
 2257  2259     1 
 2259  2260     1 
 2259  2261     1 
 2261  2262     1 
 2261  2263     1 
 2261  2267     1 
 2263  2264     1 
 2263  2265     1 
 2263  2266     1 
 2267  2268     1 
 2267  2269     1 
 2269  2270     1 
 2269  2271     1 
 2271  2272     1 
 2271  2273     1 
 2271  2278     1 
 2273  2274     1 
 2273  2275     1 
 2273  2276     1 
 2276  2277     1 
 2278  2279     1 
 2278  2280     1 
 2280  2281     1 
 2280  2282     1 
 2282  2283     1 
 2282  2284     1 
 2282  2300     1 
 2284  2285     1 
 2284  2286     1 
 2284  2287     1 
 2287  2288     1 
 2287  2289     1 
 2287  2290     1 
 2290  2291     1 
 2290  2292     1 
 2290  2293     1 
 2293  2294     1 
 2293  2295     1 
 2293  2296     1 
 2296  2297     1 
 2296  2298     1 
 2296  2299     1 
 2300  2301     1 
 2300  2302     1 
 2302  2303     1 
 2302  2304     1 
 2304  2305     1 
 2304  2306     1 
 2304  2314     1 
 2306  2307     1 
 2306  2308     1 
 2306  2309     1 
 2309  2310     1 
 2309  2311     1 
 2311  2312     1 
 2311  2313     1 
 2314  2315     1 
 2314  2316     1 
 2316  2317     1 
 2316  2318     1 
 2318  2319     1 
 2318  2320     1 
 2318  2325     1 
 2320  2321     1 
 2320  2322     1 
 2320  2323     1 
 2323  2324     1 
 2325  2326     1 
 2325  2327     1 
 2327  2328     1 
 2327  2329     1 
 2329  2330     1 
 2329  2331     1 
 2329  2344     1 
 2331  2332     1 
 2331  2333     1 
 2331  2337     1 
 2333  2334     1 
 2333  2335     1 
 2333  2336     1 
 2337  2338     1 
 2337  2339     1 
 2337  2340     1 
 2340  2341     1 
 2340  2342     1 
 2340  2343     1 
 2344  2345     1 
 2344  2346     1 
 2346  2347     1 
 2346  2348     1 
 2348  2349     1 
 2348  2350     1 
 2348  2361     1 
 2350  2351     1 
 2350  2352     1 
 2350  2353     1 
 2353  2354     1 
 2353  2359     1 
 2354  2355     1 
 2355  2356     1 
 2355  2357     1 
 2357  2358     1 
 2357  2359     1 
 2359  2360     1 
 2361  2362     1 
 2361  2363     1 
 2363  2364     1 
 2363  2365     1 
 2365  2366     1 
 2365  2367     1 
 2365  2385     1 
 2367  2368     1 
 2367  2369     1 
 2367  2370     1 
 2370  2371     1 
 2370  2372     1 
 2370  2373     1 
 2373  2374     1 
 2373  2375     1 
 2373  2376     1 
 2376  2377     1 
 2376  2378     1 
 2378  2379     1 
 2378  2382     1 
 2379  2380     1 
 2379  2381     1 
 2382  2383     1 
 2382  2384     1 
 2385  2386     1 
 2385  2387     1 
 2387  2388     1 
 2387  2389     1 
 2389  2390     1 
 2389  2391     1 
 2389  2397     1 
 2391  2392     1 
 2391  2393     1 
 2391  2394     1 
 2394  2395     1 
 2394  2396     1 
 2397  2398     1 
 2397  2399     1 
 2399  2400     1 
 2399  2401     1 
 2401  2402     1 
 2401  2403     1 
 2401  2416     1 
 2403  2404     1 
 2403  2405     1 
 2403  2406     1 
 2406  2407     1 
 2406  2408     1 
 2406  2412     1 
 2408  2409     1 
 2408  2410     1 
 2408  2411     1 
 2412  2413     1 
 2412  2414     1 
 2412  2415     1 
 2416  2417     1 
 2416  2418     1 
 2418  2419     1 
 2418  2420     1 
 2420  2421     1 
 2420  2422     1 
 2420  2426     1 
 2422  2423     1 
 2422  2424     1 
 2422  2425     1 
 2426  2427     1 
 2426  2428     1 
 2428  2429     1 
 2428  2430     1 
 2430  2431     1 
 2430  2432     1 
 2430  2436     1 
 2432  2433     1 
 2432  2434     1 
 2432  2435     1 
 2436  2437     1 
 2436  2438     1 
 2438  2439     1 
 2438  2440     1 
 2440  2441     1 
 2440  2442     1 
 2440  2460     1 
 2442  2443     1 
 2442  2444     1 
 2442  2445     1 
 2445  2446     1 
 2445  2447     1 
 2445  2448     1 
 2448  2449     1 
 2448  2450     1 
 2448  2451     1 
 2451  2452     1 
 2451  2453     1 
 2453  2454     1 
 2453  2457     1 
 2454  2455     1 
 2454  2456     1 
 2457  2458     1 
 2457  2459     1 
 2460  2461     1 
 2460  2462     1 
 2462  2463     1 
 2462  2464     1 
 2464  2465     1 
 2464  2466     1 
 2464  2474     1 
 2466  2467     1 
 2466  2468     1 
 2466  2469     1 
 2469  2470     1 
 2469  2471     1 
 2471  2472     1 
 2471  2473     1 
 2474  2475     1 
 2474  2476     1 
 2476  2477     1 
 2476  2478     1 
 2478  2479     1 
 2478  2480     1 
 2478  2493     1 
 2480  2481     1 
 2480  2482     1 
 2480  2486     1 
 2482  2483     1 
 2482  2484     1 
 2482  2485     1 
 2486  2487     1 
 2486  2488     1 
 2486  2489     1 
 2489  2490     1 
 2489  2491     1 
 2489  2492     1 
 2493  2494     1 
 2493  2495     1 
 2495  2496     1 
 2495  2497     1 
 2497  2498     1 
 2497  2499     1 
 2497  2512     1 
 2499  2500     1 
 2499  2501     1 
 2499  2502     1 
 2502  2503     1 
 2502  2504     1 
 2502  2508     1 
 2504  2505     1 
 2504  2506     1 
 2504  2507     1 
 2508  2509     1 
 2508  2510     1 
 2508  2511     1 
 2512  2513     1 
 2512  2514     1 
 2514  2515     1 
 2514  2516     1 
 2516  2517     1 
 2516  2518     1 
 2516  2531     1 
 2518  2519     1 
 2518  2520     1 
 2518  2521     1 
 2521  2522     1 
 2521  2523     1 
 2521  2527     1 
 2523  2524     1 
 2523  2525     1 
 2523  2526     1 
 2527  2528     1 
 2527  2529     1 
 2527  2530     1 
 2531  2532     1 
 2531  2533     1 
 2533  2534     1 
 2533  2535     1 
 2535  2536     1 
 2535  2537     1 
 2535  2545     1 
 2537  2538     1 
 2537  2539     1 
 2537  2543     1 
 2539  2540     1 
 2539  2541     1 
 2539  2542     1 
 2543  2544     1 
 2545  2546     1 
 2545  2547     1 
 2547  2548     1 
 2547  2549     1 
 2549  2550     1 
 2549  2551     1 
 2549  2562     1 
 2551  2552     1 
 2551  2553     1 
 2551  2554     1 
 2554  2555     1 
 2554  2560     1 
 2555  2556     1 
 2555  2557     1 
 2557  2558     1 
 2557  2559     1 
 2559  2560     1 
 2560  2561     1 
 2562  2563     1 
 2562  2564     1 
 2564  2565     1 
 2564  2566     1 
 2566  2567     1 
 2566  2568     1 
 2566  2569     1 
 2569  2570     1 
 2569  2571     1 
 2571  2572     1 
 2571  2573     1 
 2573  2574     1 
 2573  2575     1 
 2573  2593     1 
 2575  2576     1 
 2575  2577     1 
 2575  2578     1 
 2578  2579     1 
 2578  2580     1 
 2578  2581     1 
 2581  2582     1 
 2581  2583     1 
 2581  2584     1 
 2584  2585     1 
 2584  2586     1 
 2586  2587     1 
 2586  2590     1 
 2587  2588     1 
 2587  2589     1 
 2590  2591     1 
 2590  2592     1 
 2593  2594     1 
 2593  2595     1 
 2595  2596     1 
 2595  2597     1 
 2597  2598     1 
 2597  2599     1 
 2597  2612     1 
 2599  2600     1 
 2599  2601     1 
 2599  2605     1 
 2601  2602     1 
 2601  2603     1 
 2601  2604     1 
 2605  2606     1 
 2605  2607     1 
 2605  2608     1 
 2608  2609     1 
 2608  2610     1 
 2608  2611     1 
 2612  2613     1 
 2612  2614     1 
 2614  2615     1 
 2614  2616     1 
 2616  2617     1 
 2616  2618     1 
 2616  2626     1 
 2618  2619     1 
 2618  2620     1 
 2618  2624     1 
 2620  2621     1 
 2620  2622     1 
 2620  2623     1 
 2624  2625     1 
 2626  2627     1 
 2626  2628     1 
 2628  2629     1 
 2628  2630     1 
 2630  2631     1 
 2630  2632     1 
 2630  2648     1 
 2632  2633     1 
 2632  2634     1 
 2632  2635     1 
 2635  2636     1 
 2635  2637     1 
 2635  2638     1 
 2638  2639     1 
 2638  2640     1 
 2638  2641     1 
 2641  2642     1 
 2641  2643     1 
 2641  2644     1 
 2644  2645     1 
 2644  2646     1 
 2644  2647     1 
 2648  2649     1 
 2648  2650     1 
 2650  2651     1 
 2650  2652     1 
 2652  2653     1 
 2652  2654     1 
 2652  2667     1 
 2654  2655     1 
 2654  2656     1 
 2654  2660     1 
 2656  2657     1 
 2656  2658     1 
 2656  2659     1 
 2660  2661     1 
 2660  2662     1 
 2660  2663     1 
 2663  2664     1 
 2663  2665     1 
 2663  2666     1 
 2667  2668     1 
 2667  2669     1 
 2669  2670     1 
 2669  2671     1 
 2671  2672     1 
 2671  2673     1 
 2671  2678     1 
 2673  2674     1 
 2673  2675     1 
 2673  2676     1 
 2676  2677     1 
 2678  2679     1 
 2678  2680     1 
 2680  2681     1 
 2680  2682     1 
 2682  2683     1 
 2682  2684     1 
 2682  2690     1 
 2684  2685     1 
 2684  2686     1 
 2684  2687     1 
 2687  2688     1 
 2687  2689     1 
 2690  2691     1 
 2690  2692     1 
 2692  2693     1 
 2692  2694     1 
 2694  2695     1 
 2694  2696     1 
 2694  2710     1 
 2696  2697     1 
 2696  2698     1 
 2696  2699     1 
 2699  2700     1 
 2699  2708     1 
 2700  2701     1 
 2700  2702     1 
 2702  2703     1 
 2702  2704     1 
 2704  2705     1 
 2704  2706     1 
 2706  2707     1 
 2706  2708     1 
 2708  2709     1 
 2710  2711     1 
 2710  2712     1 
 2712  2713     1 
 2712  2714     1 
 2714  2715     1 
 2714  2716     1 
 2714  2717     1 
 2717  2718     1 
 2717  2719     1 
 2719  2720     1 
 2719  2721     1 
 2721  2722     1 
 2721  2723     1 
 2721  2736     1 
 2723  2724     1 
 2723  2725     1 
 2723  2726     1 
 2726  2727     1 
 2726  2728     1 
 2726  2732     1 
 2728  2729     1 
 2728  2730     1 
 2728  2731     1 
 2732  2733     1 
 2732  2734     1 
 2732  2735     1 
 2736  2737     1 
 2736  2738     1 
 2738  2739     1 
 2738  2740     1 
 2740  2741     1 
 2740  2742     1 
 2740  2746     1 
 2742  2743     1 
 2742  2744     1 
 2742  2745     1 
 2746  2747     1 
 2746  2748     1 
 2748  2749     1 
 2748  2750     1 
 2750  2751     1 
 2750  2752     1 
 2750  2770     1 
 2752  2753     1 
 2752  2754     1 
 2752  2755     1 
 2755  2756     1 
 2755  2757     1 
 2755  2758     1 
 2758  2759     1 
 2758  2760     1 
 2758  2761     1 
 2761  2762     1 
 2761  2763     1 
 2763  2764     1 
 2763  2767     1 
 2764  2765     1 
 2764  2766     1 
 2767  2768     1 
 2767  2769     1 
 2770  2771     1 
 2770  2772     1 
 2772  2773     1 
 2772  2774     1 
 2774  2775     1 
 2774  2776     1 
 2774  2782     1 
 2776  2777     1 
 2776  2778     1 
 2776  2779     1 
 2779  2780     1 
 2779  2781     1 
 2782  2783     1 
 2782  2784     1 
 2784  2785     1 
 2784  2786     1 
 2786  2787     1 
 2786  2788     1 
 2786  2801     1 
 2788  2789     1 
 2788  2790     1 
 2788  2794     1 
 2790  2791     1 
 2790  2792     1 
 2790  2793     1 
 2794  2795     1 
 2794  2796     1 
 2794  2797     1 
 2797  2798     1 
 2797  2799     1 
 2797  2800     1 
 2801  2802     1 
 2801  2803     1 
 2803  2804     1 
 2803  2805     1 
 2805  2806     1 
 2805  2807     1 
 2805  2823     1 
 2807  2808     1 
 2807  2809     1 
 2807  2810     1 
 2810  2811     1 
 2810  2812     1 
 2810  2813     1 
 2813  2814     1 
 2813  2815     1 
 2813  2816     1 
 2816  2817     1 
 2816  2818     1 
 2816  2819     1 
 2819  2820     1 
 2819  2821     1 
 2819  2822     1 
 2823  2824     1 
 2823  2825     1 
 2825  2826     1 
 2825  2827     1 
 2827  2828     1 
 2827  2829     1 
 2827  2837     1 
 2829  2830     1 
 2829  2831     1 
 2829  2832     1 
 2832  2833     1 
 2832  2834     1 
 2834  2835     1 
 2834  2836     1 
 2837  2838     1 
 2837  2839     1 
 2839  2840     1 
 2839  2841     1 
 2841  2842     1 
 2841  2843     1 
 2841  2849     1 
 2843  2844     1 
 2843  2845     1 
 2843  2846     1 
 2846  2847     1 
 2846  2848     1 
 2849  2850     1 
 2849  2851     1 
 2851  2852     1 
 2851  2853     1 
 2853  2854     1 
 2853  2855     1 
 2853  2860     1 
 2855  2856     1 
 2855  2857     1 
 2855  2858     1 
 2858  2859     1 
 2860  2861     1 
 2860  2862     1 
 2862  2863     1 
 2862  2864     1 
 2864  2865     1 
 2864  2866     1 
 2864  2874     1 
 2866  2867     1 
 2866  2868     1 
 2866  2869     1 
 2869  2870     1 
 2869  2871     1 
 2871  2872     1 
 2871  2873     1 
 2874  2875     1 
 2874  2876     1 
 2876  2877     1 
 2876  2878     1 
 2878  2879     1 
 2878  2880     1 
 2878  2895     1 
 2880  2881     1 
 2880  2882     1 
 2880  2883     1 
 2883  2884     1 
 2883  2893     1 
 2884  2885     1 
 2884  2886     1 
 2886  2887     1 
 2886  2888     1 
 2888  2889     1 
 2888  2891     1 
 2889  2890     1 
 2891  2892     1 
 2891  2893     1 
 2893  2894     1 
 2895  2896     1 
 2895  2897     1 
 2897  2898     1 
 2897  2899     1 
 2899  2900     1 
 2899  2901     1 
 2899  2911     1 
 2901  2902     1 
 2901  2903     1 
 2901  2907     1 
 2903  2904     1 
 2903  2905     1 
 2903  2906     1 
 2907  2908     1 
 2907  2909     1 
 2907  2910     1 
 2911  2912     1 
 2911  2913     1 
 2913  2914     1 
 2913  2915     1 
 2915  2916     1 
 2915  2917     1 
 2915  2927     1 
 2917  2918     1 
 2917  2919     1 
 2917  2923     1 
 2919  2920     1 
 2919  2921     1 
 2919  2922     1 
 2923  2924     1 
 2923  2925     1 
 2923  2926     1 
 2927  2928     1 
 2927  2929     1 
 2929  2930     1 
 2929  2931     1 
 2931  2932     1 
 2931  2933     1 
 2931  2949     1 
 2933  2934     1 
 2933  2935     1 
 2933  2936     1 
 2936  2937     1 
 2936  2938     1 
 2936  2939     1 
 2939  2940     1 
 2939  2941     1 
 2939  2942     1 
 2942  2943     1 
 2942  2944     1 
 2942  2945     1 
 2945  2946     1 
 2945  2947     1 
 2945  2948     1 
 2949  2950     1 
 2949  2951     1 
 2951  2952     1 
 2951  2953     1 
 2953  2954     1 
 2953  2955     1 
 2953  2956     1 
 2956  2957     1 
 2956  2958     1 
 2958  2959     1 
 2958  2960     1 
 2960  2961     1 
 2960  2962     1 
 2960  2970     1 
 2962  2963     1 
 2962  2964     1 
 2962  2965     1 
 2965  2966     1 
 2965  2967     1 
 2967  2968     1 
 2967  2969     1 
 2970  2971     1 
 2970  2972     1 
 2972  2973     1 
 2972  2974     1 
 2974  2975     1 
 2974  2976     1 
 2974  2980     1 
 2976  2977     1 
 2976  2978     1 
 2976  2979     1 
 2980  2981     1 
 2980  2982     1 
 2982  2983     1 
 2982  2984     1 
 2984  2985     1 
 2984  2986     1 
 2984  3004     1 
 2986  2987     1 
 2986  2988     1 
 2986  2989     1 
 2989  2990     1 
 2989  2991     1 
 2989  2992     1 
 2992  2993     1 
 2992  2994     1 
 2992  2995     1 
 2995  2996     1 
 2995  2997     1 
 2997  2998     1 
 2997  3001     1 
 2998  2999     1 
 2998  3000     1 
 3001  3002     1 
 3001  3003     1 
 3004  3005     1 
 3004  3006     1 
 3006  3007     1 
 3006  3008     1 
 3008  3009     1 
 3008  3010     1 
 3008  3023     1 
 3010  3011     1 
 3010  3012     1 
 3010  3013     1 
 3013  3014     1 
 3013  3015     1 
 3013  3019     1 
 3015  3016     1 
 3015  3017     1 
 3015  3018     1 
 3019  3020     1 
 3019  3021     1 
 3019  3022     1 
 3023  3024     1 
 3023  3025     1 
 3025  3026     1 
 3025  3035     1 
 3026  3027     1 
 3026  3028     1 
 3026  3029     1 
 3029  3030     1 
 3029  3031     1 
 3029  3032     1 
 3032  3033     1 
 3032  3034     1 
 3032  3035     1 
 3035  3036     1 
 3035  3037     1 
 3037  3038     1 
 3037  3039     1 
 3039  3040     1 
 3039  3041     1 
 3041  3042     1 
 3041  3043     1 
 3041  3053     1 
 3043  3044     1 
 3043  3045     1 
 3043  3049     1 
 3045  3046     1 
 3045  3047     1 
 3045  3048     1 
 3049  3050     1 
 3049  3051     1 
 3049  3052     1 
 3053  3054     1 
 3053  3055     1 
 3055  3056     1 
 3055  3057     1 
 3057  3058     1 
 3057  3059     1 
 3057  3075     1 
 3059  3060     1 
 3059  3061     1 
 3059  3062     1 
 3062  3063     1 
 3062  3064     1 
 3062  3065     1 
 3065  3066     1 
 3065  3067     1 
 3065  3068     1 
 3068  3069     1 
 3068  3070     1 
 3068  3071     1 
 3071  3072     1 
 3071  3073     1 
 3071  3074     1 
 3075  3076     1 
 3075  3077     1 
 3077  3078     1 
 3077  3079     1 
 3079  3080     1 
 3079  3081     1 
 3079  3099     1 
 3081  3082     1 
 3081  3083     1 
 3081  3084     1 
 3084  3085     1 
 3084  3098     1 
 3085  3086     1 
 3085  3087     1 
 3087  3088     1 
 3087  3089     1 
 3089  3090     1 
 3089  3098     1 
 3090  3091     1 
 3090  3092     1 
 3092  3093     1 
 3092  3094     1 
 3094  3095     1 
 3094  3096     1 
 3096  3097     1 
 3096  3098     1 
 3099  3100     1 
 3099  3101     1 
 3101  3102     1 
 3101  3103     1 
 3103  3104     1 
 3103  3105     1 
 3103  3116     1 
 3105  3106     1 
 3105  3107     1 
 3105  3108     1 
 3108  3109     1 
 3108  3110     1 
 3108  3111     1 
 3111  3112     1 
 3112  3113     1 
 3112  3114     1 
 3112  3115     1 
 3116  3117     1 
 3116  3118     1 
 3118  3119     1 
 3118  3120     1 
 3120  3121     1 
 3120  3122     1 
 3120  3126     1 
 3122  3123     1 
 3122  3124     1 
 3122  3125     1 
 3126  3127     1 
 3126  3128     1 
 3128  3129     1 
 3128  3138     1 
 3129  3130     1 
 3129  3131     1 
 3129  3132     1 
 3132  3133     1 
 3132  3134     1 
 3132  3135     1 
 3135  3136     1 
 3135  3137     1 
 3135  3138     1 
 3138  3139     1 
 3138  3140     1 
 3140  3141     1 
 3140  3142     1 
 3142  3143     1 
 3142  3144     1 
 3144  3145     1 
 3144  3146     1 
 3144  3155     1 
 3146  3147     1 
 3146  3148     1 
 3146  3149     1 
 3149  3150     1 
 3149  3151     1 
 3149  3152     1 
 3152  3153     1 
 3152  3154     1 
 3155  3156     1 
 3155  3157     1 
 3157  3158     1 
 3157  3159     1 
 3159  3160     1 
 3159  3161     1 
 3159  3166     1 
 3161  3162     1 
 3161  3163     1 
 3161  3164     1 
 3164  3165     1 
 3166  3167     1 
 3166  3168     1 
 3168  3169     1 
 3168  3170     1 
 3170  3171     1 
 3170  3172     1 
 3170  3185     1 
 3172  3173     1 
 3172  3174     1 
 3172  3178     1 
 3174  3175     1 
 3174  3176     1 
 3174  3177     1 
 3178  3179     1 
 3178  3180     1 
 3178  3181     1 
 3181  3182     1 
 3181  3183     1 
 3181  3184     1 
 3185  3186     1 
 3185  3187     1 
 3187  3188     1 
 3187  3189     1 
 3189  3190     1 
 3189  3191     1 
 3189  3205     1 
 3191  3192     1 
 3191  3193     1 
 3191  3194     1 
 3194  3195     1 
 3194  3203     1 
 3195  3196     1 
 3195  3197     1 
 3197  3198     1 
 3197  3199     1 
 3199  3200     1 
 3199  3201     1 
 3201  3202     1 
 3201  3203     1 
 3203  3204     1 
 3205  3206     1 
 3205  3207     1 
 3207  3208     1 
 3207  3209     1 
 3209  3210     1 
 3209  3211     1 
 3209  3219     1 
 3211  3212     1 
 3211  3213     1 
 3211  3214     1 
 3214  3215     1 
 3214  3216     1 
 3216  3217     1 
 3216  3218     1 
 3219  3220     1 
 3219  3221     1 
 3221  3222     1 
 3221  3223     1 
 3223  3224     1 
 3223  3225     1 
 3223  3230     1 
 3225  3226     1 
 3225  3227     1 
 3225  3228     1 
 3228  3229     1 
 3230  3231     1 
 3230  3232     1 
 3232  3233     1 
 3232  3234     1 
 3234  3235     1 
 3234  3236     1 
 3234  3246     1 
 3236  3237     1 
 3236  3238     1 
 3236  3242     1 
 3238  3239     1 
 3238  3240     1 
 3238  3241     1 
 3242  3243     1 
 3242  3244     1 
 3242  3245     1 
 3246  3247     1 
 3246  3248     1 
 3248  3249     1 
 3248  3250     1 
 3250  3251     1 
 3250  3252     1 
 3250  3267     1 
 3252  3253     1 
 3252  3254     1 
 3252  3255     1 
 3255  3256     1 
 3255  3265     1 
 3256  3257     1 
 3256  3258     1 
 3258  3259     1 
 3258  3260     1 
 3260  3261     1 
 3260  3263     1 
 3261  3262     1 
 3263  3264     1 
 3263  3265     1 
 3265  3266     1 
 3267  3268     1 
 3267  3269     1 
 3269  3270     1 
 3269  3271     1 
 3271  3272     1 
 3271  3273     1 
 3271  3281     1 
 3273  3274     1 
 3273  3275     1 
 3273  3279     1 
 3275  3276     1 
 3275  3277     1 
 3275  3278     1 
 3279  3280     1 
 3281  3282     1 
 3281  3283     1 
 3283  3284     1 
 3283  3285     1 
 3285  3286     1 
 3285  3287     1 
 3285  3301     1 
 3287  3288     1 
 3287  3289     1 
 3287  3290     1 
 3290  3291     1 
 3290  3299     1 
 3291  3292     1 
 3291  3293     1 
 3293  3294     1 
 3293  3295     1 
 3295  3296     1 
 3295  3297     1 
 3297  3298     1 
 3297  3299     1 
 3299  3300     1 
 3301  3302     1 
 3301  3303     1 
 3303  3304     1 
 3303  3305     1 
 3305  3306     1 
 3305  3307     1 
 3305  3316     1 
 3307  3308     1 
 3307  3309     1 
 3307  3310     1 
 3310  3311     1 
 3310  3312     1 
 3310  3313     1 
 3313  3314     1 
 3313  3315     1 
 3316  3317     1 
 3316  3318     1 
 3318  3319     1 
 3318  3320     1 
 3320  3321     1 
 3320  3322     1 
 3320  3327     1 
 3322  3323     1 
 3322  3324     1 
 3322  3325     1 
 3325  3326     1 
 3327  3328     1 
 3327  3329     1 
 3329  3330     1 
 3329  3331     1 
 3331  3332     1 
 3331  3333     1 
 3331  3339     1 
 3333  3334     1 
 3333  3335     1 
 3333  3336     1 
 3336  3337     1 
 3336  3338     1 
 3339  3340     1 
 3339  3341     1 
 3341  3342     1 
 3341  3343     1 
 3343  3344     1 
 3343  3345     1 
 3343  3355     1 
 3345  3346     1 
 3345  3347     1 
 3345  3351     1 
 3347  3348     1 
 3347  3349     1 
 3347  3350     1 
 3351  3352     1 
 3351  3353     1 
 3351  3354     1 
 3355  3356     1 
 3355  3357     1 
 3357  3358     1 
 3357  3359     1 
 3359  3360     1 
 3359  3361     1 
 3359  3379     1 
 3361  3362     1 
 3361  3363     1 
 3361  3364     1 
 3364  3365     1 
 3364  3378     1 
 3365  3366     1 
 3365  3367     1 
 3367  3368     1 
 3367  3369     1 
 3369  3370     1 
 3369  3378     1 
 3370  3371     1 
 3370  3372     1 
 3372  3373     1 
 3372  3374     1 
 3374  3375     1 
 3374  3376     1 
 3376  3377     1 
 3376  3378     1 
 3379  3380     1 
 3379  3381     1 
 3381  3382     1 
 3381  3383     1 
 3383  3384     1 
 3383  3385     1 
 3383  3390     1 
 3385  3386     1 
 3385  3387     1 
 3385  3388     1 
 3388  3389     1 
 3390  3391     1 
 3390  3392     1 
 3392  3393     1 
 3392  3394     1 
 3394  3395     1 
 3394  3396     1 
 3394  3411     1 
 3396  3397     1 
 3396  3398     1 
 3396  3399     1 
 3399  3400     1 
 3399  3409     1 
 3400  3401     1 
 3400  3402     1 
 3402  3403     1 
 3402  3404     1 
 3404  3405     1 
 3404  3407     1 
 3405  3406     1 
 3407  3408     1 
 3407  3409     1 
 3409  3410     1 
 3411  3412     1 
 3411  3413     1 
 3413  3414     1 
 3413  3415     1 
 3415  3416     1 
 3415  3417     1 
 3415  3418     1 
 3418  3419     1 
 3418  3420     1 
 3420  3421     1 
 3420  3422     1 
 3422  3423     1 
 3422  3424     1 
 3422  3437     1 
 3424  3425     1 
 3424  3426     1 
 3424  3430     1 
 3426  3427     1 
 3426  3428     1 
 3426  3429     1 
 3430  3431     1 
 3430  3432     1 
 3430  3433     1 
 3433  3434     1 
 3433  3435     1 
 3433  3436     1 
 3437  3438     1 
 3437  3439     1 
 3439  3440     1 
 3439  3441     1 
 3441  3442     1 
 3441  3443     1 
 3441  3457     1 
 3443  3444     1 
 3443  3445     1 
 3443  3446     1 
 3446  3447     1 
 3446  3455     1 
 3447  3448     1 
 3447  3449     1 
 3449  3450     1 
 3449  3451     1 
 3451  3452     1 
 3451  3453     1 
 3453  3454     1 
 3453  3455     1 
 3455  3456     1 
 3457  3458     1 
 3457  3459     1 
 3459  3460     1 
 3459  3461     1 
 3461  3462     1 
 3461  3463     1 
 3461  3476     1 
 3463  3464     1 
 3463  3465     1 
 3463  3466     1 
 3466  3467     1 
 3466  3468     1 
 3466  3472     1 
 3468  3469     1 
 3468  3470     1 
 3468  3471     1 
 3472  3473     1 
 3472  3474     1 
 3472  3475     1 
 3476  3477     1 
 3476  3478     1 
 3478  3479     1 
 3478  3480     1 
 3480  3481     1 
 3480  3482     1 
 3480  3500     1 
 3482  3483     1 
 3482  3484     1 
 3482  3485     1 
 3485  3486     1 
 3485  3499     1 
 3486  3487     1 
 3486  3488     1 
 3488  3489     1 
 3488  3490     1 
 3490  3491     1 
 3490  3499     1 
 3491  3492     1 
 3491  3493     1 
 3493  3494     1 
 3493  3495     1 
 3495  3496     1 
 3495  3497     1 
 3497  3498     1 
 3497  3499     1 
 3500  3501     1 
 3500  3502     1 
 3502  3503     1 
 3502  3504     1 
 3504  3505     1 
 3504  3506     1 
 3504  3515     1 
 3506  3507     1 
 3506  3508     1 
 3506  3509     1 
 3509  3510     1 
 3509  3511     1 
 3509  3512     1 
 3512  3513     1 
 3512  3514     1 
 3515  3516     1 
 3515  3517     1 
 3517  3518     1 
 3517  3519     1 
 3519  3520     1 
 3519  3521     1 
 3519  3534     1 
 3521  3522     1 
 3521  3523     1 
 3521  3524     1 
 3524  3525     1 
 3524  3526     1 
 3524  3530     1 
 3526  3527     1 
 3526  3528     1 
 3526  3529     1 
 3530  3531     1 
 3530  3532     1 
 3530  3533     1 
 3534  3535     1 
 3534  3536     1 
 3536  3537     1 
 3536  3538     1 
 3538  3539     1 
 3538  3540     1 
 3538  3554     1 
 3540  3541     1 
 3540  3542     1 
 3540  3543     1 
 3543  3544     1 
 3543  3552     1 
 3544  3545     1 
 3544  3546     1 
 3546  3547     1 
 3546  3548     1 
 3548  3549     1 
 3548  3550     1 
 3550  3551     1 
 3550  3552     1 
 3552  3553     1 
 3554  3555     1 
 3554  3556     1 
 3556  3557     1 
 3556  3558     1 
 3558  3559     1 
 3558  3560     1 
 3558  3565     1 
 3560  3561     1 
 3560  3562     1 
 3560  3563     1 
 3563  3564     1 
 3565  3566     1 
 3565  3567     1 
 3567  3568     1 
 3567  3569     1 
 3569  3570     1 
 3569  3571     1 
 3569  3584     1 
 3571  3572     1 
 3571  3573     1 
 3571  3574     1 
 3574  3575     1 
 3574  3576     1 
 3574  3580     1 
 3576  3577     1 
 3576  3578     1 
 3576  3579     1 
 3580  3581     1 
 3580  3582     1 
 3580  3583     1 
 3584  3585     1 
 3584  3586     1 
 3586  3587     1 
 3586  3588     1 
 3588  3589     1 
 3588  3590     1 
 3588  3591     1 
 3591  3592     1 
 3591  3593     1 
 3593  3594     1 
 3593  3595     1 
 3595  3596     1 
 3595  3597     1 
 3595  3602     1 
 3597  3598     1 
 3597  3599     1 
 3597  3600     1 
 3600  3601     1 
 3602  3603     1 
 3602  3604     1 
 3604  3605     1 
 3604  3606     1 
 3606  3607     1 
 3606  3608     1 
 3606  3613     1 
 3608  3609     1 
 3608  3610     1 
 3608  3611     1 
 3611  3612     1 
 3613  3614     1 
 3613  3615     1 
 3615  3616     1 
 3615  3625     1 
 3616  3617     1 
 3616  3618     1 
 3616  3619     1 
 3619  3620     1 
 3619  3621     1 
 3619  3622     1 
 3622  3623     1 
 3622  3624     1 
 3622  3625     1 
 3625  3626     1 
 3625  3627     1 
 3627  3628     1 
 3627  3629     1 
 3629  3630     1 
 3629  3631     1 
 3631  3632     1 
 3631  3633     1 
 3631  3648     1 
 3633  3634     1 
 3633  3635     1 
 3633  3636     1 
 3636  3637     1 
 3636  3646     1 
 3637  3638     1 
 3637  3639     1 
 3639  3640     1 
 3639  3641     1 
 3641  3642     1 
 3641  3644     1 
 3642  3643     1 
 3644  3645     1 
 3644  3646     1 
 3646  3647     1 
 3648  3649     1 
 3648  3650     1 
 3650  3651     1 
 3650  3660     1 
 3651  3652     1 
 3651  3653     1 
 3651  3654     1 
 3654  3655     1 
 3654  3656     1 
 3654  3657     1 
 3657  3658     1 
 3657  3659     1 
 3657  3660     1 
 3660  3661     1 
 3660  3662     1 
 3662  3663     1 
 3662  3664     1 
 3664  3665     1 
 3664  3666     1 
 3666  3667     1 
 3666  3668     1 
 3666  3669     1 
 3669  3670     1 
 3669  3671     1 
 3671  3672     1 
 3671  3673     1 
 3673  3674     1 
 3673  3675     1 
 3673  3686     1 
 3675  3676     1 
 3675  3677     1 
 3675  3678     1 
 3678  3679     1 
 3678  3680     1 
 3678  3681     1 
 3681  3682     1 
 3682  3683     1 
 3682  3684     1 
 3682  3685     1 
 3686  3687     1 
 3686  3688     1 
 3688  3689     1 
 3688  3698     1 
 3689  3690     1 
 3689  3691     1 
 3689  3692     1 
 3692  3693     1 
 3692  3694     1 
 3692  3695     1 
 3695  3696     1 
 3695  3697     1 
 3695  3698     1 
 3698  3699     1 
 3698  3700     1 
 3700  3701     1 
 3700  3702     1 
 3702  3703     1 
 3702  3704     1 
 3704  3705     1 
 3704  3706     1 
 3704  3716     1 
 3706  3707     1 
 3706  3708     1 
 3706  3712     1 
 3708  3709     1 
 3708  3710     1 
 3708  3711     1 
 3712  3713     1 
 3712  3714     1 
 3712  3715     1 
 3716  3717     1 
 3716  3718     1 
 3718  3719     1 
 3718  3720     1 
 3720  3721     1 
 3720  3722     1 
 3720  3728     1 
 3722  3723     1 
 3722  3724     1 
 3722  3725     1 
 3725  3726     1 
 3725  3727     1 
 3728  3729     1 
 3728  3730     1 
 3730  3731     1 
 3730  3732     1 
 3732  3733     1 
 3732  3734     1 
 3732  3739     1 
 3734  3735     1 
 3734  3736     1 
 3734  3737     1 
 3737  3738     1 
 3739  3740     1 
 3739  3741     1 
 3741  3742     1 
 3741  3743     1 
 3743  3744     1 
 3743  3745     1 
 3743  3761     1 
 3745  3746     1 
 3745  3747     1 
 3745  3748     1 
 3748  3749     1 
 3748  3750     1 
 3748  3751     1 
 3751  3752     1 
 3751  3753     1 
 3751  3754     1 
 3754  3755     1 
 3754  3756     1 
 3754  3757     1 
 3757  3758     1 
 3757  3759     1 
 3757  3760     1 
 3761  3762     1 
 3761  3763     1 
 3763  3764     1 
 3763  3765     1 
 3765  3766     1 
 3765  3767     1 
 3765  3781     1 
 3767  3768     1 
 3767  3769     1 
 3767  3770     1 
 3770  3771     1 
 3770  3779     1 
 3771  3772     1 
 3771  3773     1 
 3773  3774     1 
 3773  3775     1 
 3775  3776     1 
 3775  3777     1 
 3777  3778     1 
 3777  3779     1 
 3779  3780     1 
 3781  3782     1 
 3781  3783     1 
 3783  3784     1 
 3783  3785     1 
 3785  3786     1 
 3785  3787     1 
 3785  3802     1 
 3787  3788     1 
 3787  3789     1 
 3787  3790     1 
 3790  3791     1 
 3790  3800     1 
 3791  3792     1 
 3791  3793     1 
 3793  3794     1 
 3793  3795     1 
 3795  3796     1 
 3795  3798     1 
 3796  3797     1 
 3798  3799     1 
 3798  3800     1 
 3800  3801     1 
 3802  3803     1 
 3802  3804     1 
 3804  3805     1 
 3804  3806     1 
 3806  3807     1 
 3806  3808     1 
 3806  3824     1 
 3808  3809     1 
 3808  3810     1 
 3808  3811     1 
 3811  3812     1 
 3811  3813     1 
 3811  3814     1 
 3814  3815     1 
 3814  3816     1 
 3814  3817     1 
 3817  3818     1 
 3817  3819     1 
 3817  3820     1 
 3820  3821     1 
 3820  3822     1 
 3820  3823     1 
 3824  3825     1 
 3824  3826     1
[truncated: 867,065 more chars]
