# Supplementary material for: Assessing the Activation of Tyrosine Kinase KIT through Free Energy Calculations
Source: J Chem Theory Comput. 2022 Sep 27;18(10):6251–8. doi: 10.1021/acs.jctc.2c00526 (PMC9558371; doi:10.1021/acs.jctc.2c00526)
Supplement: Supplementary file 2 — ct2c00526_si_002.zip [file ct2c00526_si_002.zip › inputfiles/Active_1pkg/topol_V620A.top]

;
;	File 'topol_V620A.top' was generated
;	By user: angelicasandoval (44312)
;	On host: dev1.wynton.ucsf.edu
;	At date: Wed Mar 23 11:21:26 2022
;
;	This is a standalone topology file
;
;	Created by:
;	                    :-) GROMACS - gmx pdb2gmx, 2020.1 (-:
;	
;	Executable:   /gromacs/bin.AVX2_256/bin/gmx
;	Data prefix:  /gromacs/bin.AVX2_256
;	Working dir:  /wynton/home/jacobson/angelicasandoval/kinases/kit/set_1pkg
;	Command line:
;	  gmx pdb2gmx -f /wynton/home/jacobson/angelicasandoval/kinases/kit/set_1pkg/kit_1pkg_V620A.pdb -ff amber14sbmut -p topol_V620A.top -i /wynton/home/jacobson/angelicasandoval/kinases/kit/set_1pkg/V620A/posre.itp -o /wynton/home/jacobson/angelicasandoval/kinases/kit/set_1pkg/V620A/conf.gro -water tip3p
;	Force field was read from current directory or a relative path - path added.
;

; Include forcefield parameters
#include "./amber14sbmut.ff/forcefield.itp"

[ moleculetype ]
; Name            nrexcl
Protein_chain_A     3

[ atoms ]
;   nr       type  resnr residue  atom   cgnr     charge       mass  typeB    chargeB      massB
; residue 571 ILE rtp NILE q +1.0
     1         N3    571    ILE      N      1     0.0311      14.01
     2          H    571    ILE     H1      2     0.2329      1.008
     3          H    571    ILE     H2      3     0.2329      1.008
     4          H    571    ILE     H3      4     0.2329      1.008
     5         CX    571    ILE     CA      5     0.0257      12.01
     6         HP    571    ILE     HA      6     0.1031      1.008
     7         3C    571    ILE     CB      7     0.1885      12.01
     8         HC    571    ILE     HB      8     0.0213      1.008
     9         CT    571    ILE    CG2      9     -0.372      12.01
    10         HC    571    ILE   HG21     10     0.0947      1.008
    11         HC    571    ILE   HG22     11     0.0947      1.008
    12         HC    571    ILE   HG23     12     0.0947      1.008
    13         2C    571    ILE    CG1     13    -0.0387      12.01
    14         HC    571    ILE   HG11     14     0.0201      1.008
    15         HC    571    ILE   HG12     15     0.0201      1.008
    16         CT    571    ILE     CD     16    -0.0908      12.01
    17         HC    571    ILE    HD1     17     0.0226      1.008
    18         HC    571    ILE    HD2     18     0.0226      1.008
    19         HC    571    ILE    HD3     19     0.0226      1.008
    20          C    571    ILE      C     20     0.6123      12.01
    21          O    571    ILE      O     21    -0.5713         16   ; qtot 1
; residue 572 ASP rtp ASP  q -1.0
    22          N    572    ASP      N     22    -0.5163      14.01
    23          H    572    ASP      H     23     0.2936      1.008
    24         CX    572    ASP     CA     24     0.0381      12.01
    25         H1    572    ASP     HA     25      0.088      1.008
    26         2C    572    ASP     CB     26    -0.0303      12.01
    27         HC    572    ASP    HB1     27    -0.0122      1.008
    28         HC    572    ASP    HB2     28    -0.0122      1.008
    29         CO    572    ASP     CG     29     0.7994      12.01
    30         O2    572    ASP    OD1     30    -0.8014         16
    31         O2    572    ASP    OD2     31    -0.8014         16
    32          C    572    ASP      C     32     0.5366      12.01
    33          O    572    ASP      O     33    -0.5819         16   ; qtot 0
; residue 573 PRO rtp PRO  q  0.0
    34          N    573    PRO      N     34    -0.2548      14.01
    35         CT    573    PRO     CD     35     0.0192      12.01
    36         H1    573    PRO    HD1     36     0.0391      1.008
    37         H1    573    PRO    HD2     37     0.0391      1.008
    38         CT    573    PRO     CG     38     0.0189      12.01
    39         HC    573    PRO    HG1     39     0.0213      1.008
    40         HC    573    PRO    HG2     40     0.0213      1.008
    41         CT    573    PRO     CB     41     -0.007      12.01
    42         HC    573    PRO    HB1     42     0.0253      1.008
    43         HC    573    PRO    HB2     43     0.0253      1.008
    44         CX    573    PRO     CA     44    -0.0266      12.01
    45         H1    573    PRO     HA     45     0.0641      1.008
    46          C    573    PRO      C     46     0.5896      12.01
    47          O    573    PRO      O     47    -0.5748         16   ; qtot 0
; residue 574 THR rtp THR  q  0.0
    48          N    574    THR      N     48    -0.4157      14.01
    49          H    574    THR      H     49     0.2719      1.008
    50         CX    574    THR     CA     50    -0.0389      12.01
    51         H1    574    THR     HA     51     0.1007      1.008
    52         3C    574    THR     CB     52     0.3654      12.01
    53         H1    574    THR     HB     53     0.0043      1.008
    54         CT    574    THR    CG2     54    -0.2438      12.01
    55         HC    574    THR   HG21     55     0.0642      1.008
    56         HC    574    THR   HG22     56     0.0642      1.008
    57         HC    574    THR   HG23     57     0.0642      1.008
    58         OH    574    THR    OG1     58    -0.6761         16
    59         HO    574    THR    HG1     59     0.4102      1.008
    60          C    574    THR      C     60     0.5973      12.01
    61          O    574    THR      O     61    -0.5679         16   ; qtot 0
; residue 575 GLN rtp GLN  q  0.0
    62          N    575    GLN      N     62    -0.4157      14.01
    63          H    575    GLN      H     63     0.2719      1.008
    64         CX    575    GLN     CA     64    -0.0031      12.01
    65         H1    575    GLN     HA     65      0.085      1.008
    66         2C    575    GLN     CB     66    -0.0036      12.01
    67         HC    575    GLN    HB1     67     0.0171      1.008
    68         HC    575    GLN    HB2     68     0.0171      1.008
    69         2C    575    GLN     CG     69    -0.0645      12.01
    70         HC    575    GLN    HG1     70     0.0352      1.008
    71         HC    575    GLN    HG2     71     0.0352      1.008
    72          C    575    GLN     CD     72     0.6951      12.01
    73          O    575    GLN    OE1     73    -0.6086         16
    74          N    575    GLN    NE2     74    -0.9407      14.01
    75          H    575    GLN   HE21     75     0.4251      1.008
    76          H    575    GLN   HE22     76     0.4251      1.008
    77          C    575    GLN      C     77     0.5973      12.01
    78          O    575    GLN      O     78    -0.5679         16   ; qtot 0
; residue 576 LEU rtp LEU  q  0.0
    79          N    576    LEU      N     79    -0.4157      14.01
    80          H    576    LEU      H     80     0.2719      1.008
    81         CX    576    LEU     CA     81    -0.0518      12.01
    82         H1    576    LEU     HA     82     0.0922      1.008
    83         2C    576    LEU     CB     83    -0.1102      12.01
    84         HC    576    LEU    HB1     84     0.0457      1.008
    85         HC    576    LEU    HB2     85     0.0457      1.008
    86         3C    576    LEU     CG     86     0.3531      12.01
    87         HC    576    LEU     HG     87    -0.0361      1.008
    88         CT    576    LEU    CD1     88    -0.4121      12.01
    89         HC    576    LEU   HD11     89        0.1      1.008
    90         HC    576    LEU   HD12     90        0.1      1.008
    91         HC    576    LEU   HD13     91        0.1      1.008
    92         CT    576    LEU    CD2     92    -0.4121      12.01
    93         HC    576    LEU   HD21     93        0.1      1.008
    94         HC    576    LEU   HD22     94        0.1      1.008
    95         HC    576    LEU   HD23     95        0.1      1.008
    96          C    576    LEU      C     96     0.5973      12.01
    97          O    576    LEU      O     97    -0.5679         16   ; qtot 0
; residue 577 PRO rtp PRO  q  0.0
    98          N    577    PRO      N     98    -0.2548      14.01
    99         CT    577    PRO     CD     99     0.0192      12.01
   100         H1    577    PRO    HD1    100     0.0391      1.008
   101         H1    577    PRO    HD2    101     0.0391      1.008
   102         CT    577    PRO     CG    102     0.0189      12.01
   103         HC    577    PRO    HG1    103     0.0213      1.008
   104         HC    577    PRO    HG2    104     0.0213      1.008
   105         CT    577    PRO     CB    105     -0.007      12.01
   106         HC    577    PRO    HB1    106     0.0253      1.008
   107         HC    577    PRO    HB2    107     0.0253      1.008
   108         CX    577    PRO     CA    108    -0.0266      12.01
   109         H1    577    PRO     HA    109     0.0641      1.008
   110          C    577    PRO      C    110     0.5896      12.01
   111          O    577    PRO      O    111    -0.5748         16   ; qtot 0
; residue 578 TYR rtp TYR  q  0.0
   112          N    578    TYR      N    112    -0.4157      14.01
   113          H    578    TYR      H    113     0.2719      1.008
   114         CX    578    TYR     CA    114    -0.0014      12.01
   115         H1    578    TYR     HA    115     0.0876      1.008
   116         CT    578    TYR     CB    116    -0.0152      12.01
   117         HC    578    TYR    HB1    117     0.0295      1.008
   118         HC    578    TYR    HB2    118     0.0295      1.008
   119         CA    578    TYR     CG    119    -0.0011      12.01
   120         CA    578    TYR    CD1    120    -0.1906      12.01
   121         HA    578    TYR    HD1    121     0.1699      1.008
   122         CA    578    TYR    CE1    122    -0.2341      12.01
   123         HA    578    TYR    HE1    123     0.1656      1.008
   124          C    578    TYR     CZ    124     0.3226      12.01
   125         OH    578    TYR     OH    125    -0.5579         16
   126         HO    578    TYR     HH    126     0.3992      1.008
   127         CA    578    TYR    CE2    127    -0.2341      12.01
   128         HA    578    TYR    HE2    128     0.1656      1.008
   129         CA    578    TYR    CD2    129    -0.1906      12.01
   130         HA    578    TYR    HD2    130     0.1699      1.008
   131          C    578    TYR      C    131     0.5973      12.01
   132          O    578    TYR      O    132    -0.5679         16   ; qtot 0
; residue 579 ASP rtp ASP  q -1.0
   133          N    579    ASP      N    133    -0.5163      14.01
   134          H    579    ASP      H    134     0.2936      1.008
   135         CX    579    ASP     CA    135     0.0381      12.01
   136         H1    579    ASP     HA    136      0.088      1.008
   137         2C    579    ASP     CB    137    -0.0303      12.01
   138         HC    579    ASP    HB1    138    -0.0122      1.008
   139         HC    579    ASP    HB2    139    -0.0122      1.008
   140         CO    579    ASP     CG    140     0.7994      12.01
   141         O2    579    ASP    OD1    141    -0.8014         16
   142         O2    579    ASP    OD2    142    -0.8014         16
   143          C    579    ASP      C    143     0.5366      12.01
   144          O    579    ASP      O    144    -0.5819         16   ; qtot -1
; residue 580 HIS rtp HIE  q  0.0
   145          N    580    HIS      N    145    -0.4157      14.01
   146          H    580    HIS      H    146     0.2719      1.008
   147         CX    580    HIS     CA    147    -0.0581      12.01
   148         H1    580    HIS     HA    148      0.136      1.008
   149         CT    580    HIS     CB    149    -0.0074      12.01
   150         HC    580    HIS    HB1    150     0.0367      1.008
   151         HC    580    HIS    HB2    151     0.0367      1.008
   152         CC    580    HIS     CG    152     0.1868      12.01
   153         NB    580    HIS    ND1    153    -0.5432      14.01
   154         CR    580    HIS    CE1    154     0.1635      12.01
   155         H5    580    HIS    HE1    155     0.1435      1.008
   156         NA    580    HIS    NE2    156    -0.2795      14.01
   157          H    580    HIS    HE2    157     0.3339      1.008
   158         CW    580    HIS    CD2    158    -0.2207      12.01
   159         H4    580    HIS    HD2    159     0.1862      1.008
   160          C    580    HIS      C    160     0.5973      12.01
   161          O    580    HIS      O    161    -0.5679         16   ; qtot -1
; residue 581 LYS rtp LYS  q +1.0
   162          N    581    LYS      N    162    -0.3479      14.01
   163          H    581    LYS      H    163     0.2747      1.008
   164         CX    581    LYS     CA    164      -0.24      12.01
   165         H1    581    LYS     HA    165     0.1426      1.008
   166         C8    581    LYS     CB    166    -0.0094      12.01
   167         HC    581    LYS    HB1    167     0.0362      1.008
   168         HC    581    LYS    HB2    168     0.0362      1.008
   169         C8    581    LYS     CG    169     0.0187      12.01
   170         HC    581    LYS    HG1    170     0.0103      1.008
   171         HC    581    LYS    HG2    171     0.0103      1.008
   172         C8    581    LYS     CD    172    -0.0479      12.01
   173         HC    581    LYS    HD1    173     0.0621      1.008
   174         HC    581    LYS    HD2    174     0.0621      1.008
   175         C8    581    LYS     CE    175    -0.0143      12.01
   176         HP    581    LYS    HE1    176     0.1135      1.008
   177         HP    581    LYS    HE2    177     0.1135      1.008
   178         N3    581    LYS     NZ    178    -0.3854      14.01
   179          H    581    LYS    HZ1    179       0.34      1.008
   180          H    581    LYS    HZ2    180       0.34      1.008
   181          H    581    LYS    HZ3    181       0.34      1.008
   182          C    581    LYS      C    182     0.7341      12.01
   183          O    581    LYS      O    183    -0.5894         16   ; qtot 0
; residue 582 TRP rtp TRP  q  0.0
   184          N    582    TRP      N    184    -0.4157      14.01
   185          H    582    TRP      H    185     0.2719      1.008
   186         CX    582    TRP     CA    186    -0.0275      12.01
   187         H1    582    TRP     HA    187     0.1123      1.008
   188         CT    582    TRP     CB    188     -0.005      12.01
   189         HC    582    TRP    HB1    189     0.0339      1.008
   190         HC    582    TRP    HB2    190     0.0339      1.008
   191         C*    582    TRP     CG    191    -0.1415      12.01
   192         CW    582    TRP    CD1    192    -0.1638      12.01
   193         H4    582    TRP    HD1    193     0.2062      1.008
   194         NA    582    TRP    NE1    194    -0.3418      14.01
   195          H    582    TRP    HE1    195     0.3412      1.008
   196         CN    582    TRP    CE2    196      0.138      12.01
   197         CA    582    TRP    CZ2    197    -0.2601      12.01
   198         HA    582    TRP    HZ2    198     0.1572      1.008
   199         CA    582    TRP    CH2    199    -0.1134      12.01
   200         HA    582    TRP    HH2    200     0.1417      1.008
   201         CA    582    TRP    CZ3    201    -0.1972      12.01
   202         HA    582    TRP    HZ3    202     0.1447      1.008
   203         CA    582    TRP    CE3    203    -0.2387      12.01
   204         HA    582    TRP    HE3    204       0.17      1.008
   205         CB    582    TRP    CD2    205     0.1243      12.01
   206          C    582    TRP      C    206     0.5973      12.01
   207          O    582    TRP      O    207    -0.5679         16   ; qtot 0
; residue 583 GLU rtp GLU  q -1.0
   208          N    583    GLU      N    208    -0.5163      14.01
   209          H    583    GLU      H    209     0.2936      1.008
   210         CX    583    GLU     CA    210     0.0397      12.01
   211         H1    583    GLU     HA    211     0.1105      1.008
   212         2C    583    GLU     CB    212      0.056      12.01
   213         HC    583    GLU    HB1    213    -0.0173      1.008
   214         HC    583    GLU    HB2    214    -0.0173      1.008
   215         2C    583    GLU     CG    215     0.0136      12.01
   216         HC    583    GLU    HG1    216    -0.0425      1.008
   217         HC    583    GLU    HG2    217    -0.0425      1.008
   218         CO    583    GLU     CD    218     0.8054      12.01
   219         O2    583    GLU    OE1    219    -0.8188         16
   220         O2    583    GLU    OE2    220    -0.8188         16
   221          C    583    GLU      C    221     0.5366      12.01
   222          O    583    GLU      O    222    -0.5819         16   ; qtot -1
; residue 584 PHE rtp PHE  q  0.0
   223          N    584    PHE      N    223    -0.4157      14.01
   224          H    584    PHE      H    224     0.2719      1.008
   225         CX    584    PHE     CA    225    -0.0024      12.01
   226         H1    584    PHE     HA    226     0.0978      1.008
   227         CT    584    PHE     CB    227    -0.0343      12.01
   228         HC    584    PHE    HB1    228     0.0295      1.008
   229         HC    584    PHE    HB2    229     0.0295      1.008
   230         CA    584    PHE     CG    230     0.0118      12.01
   231         CA    584    PHE    CD1    231    -0.1256      12.01
   232         HA    584    PHE    HD1    232      0.133      1.008
   233         CA    584    PHE    CE1    233    -0.1704      12.01
   234         HA    584    PHE    HE1    234      0.143      1.008
   235         CA    584    PHE     CZ    235    -0.1072      12.01
   236         HA    584    PHE     HZ    236     0.1297      1.008
   237         CA    584    PHE    CE2    237    -0.1704      12.01
   238         HA    584    PHE    HE2    238      0.143      1.008
   239         CA    584    PHE    CD2    239    -0.1256      12.01
   240         HA    584    PHE    HD2    240      0.133      1.008
   241          C    584    PHE      C    241     0.5973      12.01
   242          O    584    PHE      O    242    -0.5679         16   ; qtot -1
; residue 585 PRO rtp PRO  q  0.0
   243          N    585    PRO      N    243    -0.2548      14.01
   244         CT    585    PRO     CD    244     0.0192      12.01
   245         H1    585    PRO    HD1    245     0.0391      1.008
   246         H1    585    PRO    HD2    246     0.0391      1.008
   247         CT    585    PRO     CG    247     0.0189      12.01
   248         HC    585    PRO    HG1    248     0.0213      1.008
   249         HC    585    PRO    HG2    249     0.0213      1.008
   250         CT    585    PRO     CB    250     -0.007      12.01
   251         HC    585    PRO    HB1    251     0.0253      1.008
   252         HC    585    PRO    HB2    252     0.0253      1.008
   253         CX    585    PRO     CA    253    -0.0266      12.01
   254         H1    585    PRO     HA    254     0.0641      1.008
   255          C    585    PRO      C    255     0.5896      12.01
   256          O    585    PRO      O    256    -0.5748         16   ; qtot -1
; residue 586 ARG rtp ARG  q +1.0
   257          N    586    ARG      N    257    -0.3479      14.01
   258          H    586    ARG      H    258     0.2747      1.008
   259         CX    586    ARG     CA    259    -0.2637      12.01
   260         H1    586    ARG     HA    260      0.156      1.008
   261         C8    586    ARG     CB    261    -0.0007      12.01
   262         HC    586    ARG    HB1    262     0.0327      1.008
   263         HC    586    ARG    HB2    263     0.0327      1.008
   264         C8    586    ARG     CG    264      0.039      12.01
   265         HC    586    ARG    HG1    265     0.0285      1.008
   266         HC    586    ARG    HG2    266     0.0285      1.008
   267         C8    586    ARG     CD    267     0.0486      12.01
   268         H1    586    ARG    HD1    268     0.0687      1.008
   269         H1    586    ARG    HD2    269     0.0687      1.008
   270         N2    586    ARG     NE    270    -0.5295      14.01
   271          H    586    ARG     HE    271     0.3456      1.008
   272         CA    586    ARG     CZ    272     0.8076      12.01
   273         N2    586    ARG    NH1    273    -0.8627      14.01
   274          H    586    ARG   HH11    274     0.4478      1.008
   275          H    586    ARG   HH12    275     0.4478      1.008
   276         N2    586    ARG    NH2    276    -0.8627      14.01
   277          H    586    ARG   HH21    277     0.4478      1.008
   278          H    586    ARG   HH22    278     0.4478      1.008
   279          C    586    ARG      C    279     0.7341      12.01
   280          O    586    ARG      O    280    -0.5894         16   ; qtot 0
; residue 587 ASN rtp ASN  q  0.0
   281          N    587    ASN      N    281    -0.4157      14.01
   282          H    587    ASN      H    282     0.2719      1.008
   283         CX    587    ASN     CA    283     0.0143      12.01
   284         H1    587    ASN     HA    284     0.1048      1.008
   285         2C    587    ASN     CB    285    -0.2041      12.01
   286         HC    587    ASN    HB1    286     0.0797      1.008
   287         HC    587    ASN    HB2    287     0.0797      1.008
   288          C    587    ASN     CG    288      0.713      12.01
   289          O    587    ASN    OD1    289    -0.5931         16
   290          N    587    ASN    ND2    290    -0.9191      14.01
   291          H    587    ASN   HD21    291     0.4196      1.008
   292          H    587    ASN   HD22    292     0.4196      1.008
   293          C    587    ASN      C    293     0.5973      12.01
   294          O    587    ASN      O    294    -0.5679         16   ; qtot 0
; residue 588 ARG rtp ARG  q +1.0
   295          N    588    ARG      N    295    -0.3479      14.01
   296          H    588    ARG      H    296     0.2747      1.008
   297         CX    588    ARG     CA    297    -0.2637      12.01
   298         H1    588    ARG     HA    298      0.156      1.008
   299         C8    588    ARG     CB    299    -0.0007      12.01
   300         HC    588    ARG    HB1    300     0.0327      1.008
   301         HC    588    ARG    HB2    301     0.0327      1.008
   302         C8    588    ARG     CG    302      0.039      12.01
   303         HC    588    ARG    HG1    303     0.0285      1.008
   304         HC    588    ARG    HG2    304     0.0285      1.008
   305         C8    588    ARG     CD    305     0.0486      12.01
   306         H1    588    ARG    HD1    306     0.0687      1.008
   307         H1    588    ARG    HD2    307     0.0687      1.008
   308         N2    588    ARG     NE    308    -0.5295      14.01
   309          H    588    ARG     HE    309     0.3456      1.008
   310         CA    588    ARG     CZ    310     0.8076      12.01
   311         N2    588    ARG    NH1    311    -0.8627      14.01
   312          H    588    ARG   HH11    312     0.4478      1.008
   313          H    588    ARG   HH12    313     0.4478      1.008
   314         N2    588    ARG    NH2    314    -0.8627      14.01
   315          H    588    ARG   HH21    315     0.4478      1.008
   316          H    588    ARG   HH22    316     0.4478      1.008
   317          C    588    ARG      C    317     0.7341      12.01
   318          O    588    ARG      O    318    -0.5894         16   ; qtot 1
; residue 589 LEU rtp LEU  q  0.0
   319          N    589    LEU      N    319    -0.4157      14.01
   320          H    589    LEU      H    320     0.2719      1.008
   321         CX    589    LEU     CA    321    -0.0518      12.01
   322         H1    589    LEU     HA    322     0.0922      1.008
   323         2C    589    LEU     CB    323    -0.1102      12.01
   324         HC    589    LEU    HB1    324     0.0457      1.008
   325         HC    589    LEU    HB2    325     0.0457      1.008
   326         3C    589    LEU     CG    326     0.3531      12.01
   327         HC    589    LEU     HG    327    -0.0361      1.008
   328         CT    589    LEU    CD1    328    -0.4121      12.01
   329         HC    589    LEU   HD11    329        0.1      1.008
   330         HC    589    LEU   HD12    330        0.1      1.008
   331         HC    589    LEU   HD13    331        0.1      1.008
   332         CT    589    LEU    CD2    332    -0.4121      12.01
   333         HC    589    LEU   HD21    333        0.1      1.008
   334         HC    589    LEU   HD22    334        0.1      1.008
   335         HC    589    LEU   HD23    335        0.1      1.008
   336          C    589    LEU      C    336     0.5973      12.01
   337          O    589    LEU      O    337    -0.5679         16   ; qtot 1
; residue 590 SER rtp SER  q  0.0
   338          N    590    SER      N    338    -0.4157      14.01
   339          H    590    SER      H    339     0.2719      1.008
   340         CX    590    SER     CA    340    -0.0249      12.01
   341         H1    590    SER     HA    341     0.0843      1.008
   342         2C    590    SER     CB    342     0.2117      12.01
   343         H1    590    SER    HB1    343     0.0352      1.008
   344         H1    590    SER    HB2    344     0.0352      1.008
   345         OH    590    SER     OG    345    -0.6546         16
   346         HO    590    SER     HG    346     0.4275      1.008
   347          C    590    SER      C    347     0.5973      12.01
   348          O    590    SER      O    348    -0.5679         16   ; qtot 1
; residue 591 PHE rtp PHE  q  0.0
   349          N    591    PHE      N    349    -0.4157      14.01
   350          H    591    PHE      H    350     0.2719      1.008
   351         CX    591    PHE     CA    351    -0.0024      12.01
   352         H1    591    PHE     HA    352     0.0978      1.008
   353         CT    591    PHE     CB    353    -0.0343      12.01
   354         HC    591    PHE    HB1    354     0.0295      1.008
   355         HC    591    PHE    HB2    355     0.0295      1.008
   356         CA    591    PHE     CG    356     0.0118      12.01
   357         CA    591    PHE    CD1    357    -0.1256      12.01
   358         HA    591    PHE    HD1    358      0.133      1.008
   359         CA    591    PHE    CE1    359    -0.1704      12.01
   360         HA    591    PHE    HE1    360      0.143      1.008
   361         CA    591    PHE     CZ    361    -0.1072      12.01
   362         HA    591    PHE     HZ    362     0.1297      1.008
   363         CA    591    PHE    CE2    363    -0.1704      12.01
   364         HA    591    PHE    HE2    364      0.143      1.008
   365         CA    591    PHE    CD2    365    -0.1256      12.01
   366         HA    591    PHE    HD2    366      0.133      1.008
   367          C    591    PHE      C    367     0.5973      12.01
   368          O    591    PHE      O    368    -0.5679         16   ; qtot 1
; residue 592 GLY rtp GLY  q  0.0
   369          N    592    GLY      N    369    -0.4157      14.01
   370          H    592    GLY      H    370     0.2719      1.008
   371         CX    592    GLY     CA    371    -0.0252      12.01
   372         H1    592    GLY    HA1    372     0.0698      1.008
   373         H1    592    GLY    HA2    373     0.0698      1.008
   374          C    592    GLY      C    374     0.5973      12.01
   375          O    592    GLY      O    375    -0.5679         16   ; qtot 1
; residue 593 LYS rtp LYS  q +1.0
   376          N    593    LYS      N    376    -0.3479      14.01
   377          H    593    LYS      H    377     0.2747      1.008
   378         CX    593    LYS     CA    378      -0.24      12.01
   379         H1    593    LYS     HA    379     0.1426      1.008
   380         C8    593    LYS     CB    380    -0.0094      12.01
   381         HC    593    LYS    HB1    381     0.0362      1.008
   382         HC    593    LYS    HB2    382     0.0362      1.008
   383         C8    593    LYS     CG    383     0.0187      12.01
   384         HC    593    LYS    HG1    384     0.0103      1.008
   385         HC    593    LYS    HG2    385     0.0103      1.008
   386         C8    593    LYS     CD    386    -0.0479      12.01
   387         HC    593    LYS    HD1    387     0.0621      1.008
   388         HC    593    LYS    HD2    388     0.0621      1.008
   389         C8    593    LYS     CE    389    -0.0143      12.01
   390         HP    593    LYS    HE1    390     0.1135      1.008
   391         HP    593    LYS    HE2    391     0.1135      1.008
   392         N3    593    LYS     NZ    392    -0.3854      14.01
   393          H    593    LYS    HZ1    393       0.34      1.008
   394          H    593    LYS    HZ2    394       0.34      1.008
   395          H    593    LYS    HZ3    395       0.34      1.008
   396          C    593    LYS      C    396     0.7341      12.01
   397          O    593    LYS      O    397    -0.5894         16   ; qtot 2
; residue 594 THR rtp THR  q  0.0
   398          N    594    THR      N    398    -0.4157      14.01
   399          H    594    THR      H    399     0.2719      1.008
   400         CX    594    THR     CA    400    -0.0389      12.01
   401         H1    594    THR     HA    401     0.1007      1.008
   402         3C    594    THR     CB    402     0.3654      12.01
   403         H1    594    THR     HB    403     0.0043      1.008
   404         CT    594    THR    CG2    404    -0.2438      12.01
   405         HC    594    THR   HG21    405     0.0642      1.008
   406         HC    594    THR   HG22    406     0.0642      1.008
   407         HC    594    THR   HG23    407     0.0642      1.008
   408         OH    594    THR    OG1    408    -0.6761         16
   409         HO    594    THR    HG1    409     0.4102      1.008
   410          C    594    THR      C    410     0.5973      12.01
   411          O    594    THR      O    411    -0.5679         16   ; qtot 2
; residue 595 LEU rtp LEU  q  0.0
   412          N    595    LEU      N    412    -0.4157      14.01
   413          H    595    LEU      H    413     0.2719      1.008
   414         CX    595    LEU     CA    414    -0.0518      12.01
   415         H1    595    LEU     HA    415     0.0922      1.008
   416         2C    595    LEU     CB    416    -0.1102      12.01
   417         HC    595    LEU    HB1    417     0.0457      1.008
   418         HC    595    LEU    HB2    418     0.0457      1.008
   419         3C    595    LEU     CG    419     0.3531      12.01
   420         HC    595    LEU     HG    420    -0.0361      1.008
   421         CT    595    LEU    CD1    421    -0.4121      12.01
   422         HC    595    LEU   HD11    422        0.1      1.008
   423         HC    595    LEU   HD12    423        0.1      1.008
   424         HC    595    LEU   HD13    424        0.1      1.008
   425         CT    595    LEU    CD2    425    -0.4121      12.01
   426         HC    595    LEU   HD21    426        0.1      1.008
   427         HC    595    LEU   HD22    427        0.1      1.008
   428         HC    595    LEU   HD23    428        0.1      1.008
   429          C    595    LEU      C    429     0.5973      12.01
   430          O    595    LEU      O    430    -0.5679         16   ; qtot 2
; residue 596 GLY rtp GLY  q  0.0
   431          N    596    GLY      N    431    -0.4157      14.01
   432          H    596    GLY      H    432     0.2719      1.008
   433         CX    596    GLY     CA    433    -0.0252      12.01
   434         H1    596    GLY    HA1    434     0.0698      1.008
   435         H1    596    GLY    HA2    435     0.0698      1.008
   436          C    596    GLY      C    436     0.5973      12.01
   437          O    596    GLY      O    437    -0.5679         16   ; qtot 2
; residue 597 ALA rtp ALA  q  0.0
   438          N    597    ALA      N    438    -0.4157      14.01
   439          H    597    ALA      H    439     0.2719      1.008
   440         CX    597    ALA     CA    440     0.0337      12.01
   441         H1    597    ALA     HA    441     0.0823      1.008
   442         CT    597    ALA     CB    442    -0.1825      12.01
   443         HC    597    ALA    HB1    443     0.0603      1.008
   444         HC    597    ALA    HB2    444     0.0603      1.008
   445         HC    597    ALA    HB3    445     0.0603      1.008
   446          C    597    ALA      C    446     0.5973      12.01
   447          O    597    ALA      O    447    -0.5679         16   ; qtot 2
; residue 598 GLY rtp GLY  q  0.0
   448          N    598    GLY      N    448    -0.4157      14.01
   449          H    598    GLY      H    449     0.2719      1.008
   450         CX    598    GLY     CA    450    -0.0252      12.01
   451         H1    598    GLY    HA1    451     0.0698      1.008
   452         H1    598    GLY    HA2    452     0.0698      1.008
   453          C    598    GLY      C    453     0.5973      12.01
   454          O    598    GLY      O    454    -0.5679         16   ; qtot 2
; residue 599 ALA rtp ALA  q  0.0
   455          N    599    ALA      N    455    -0.4157      14.01
   456          H    599    ALA      H    456     0.2719      1.008
   457         CX    599    ALA     CA    457     0.0337      12.01
   458         H1    599    ALA     HA    458     0.0823      1.008
   459         CT    599    ALA     CB    459    -0.1825      12.01
   460         HC    599    ALA    HB1    460     0.0603      1.008
   461         HC    599    ALA    HB2    461     0.0603      1.008
   462         HC    599    ALA    HB3    462     0.0603      1.008
   463          C    599    ALA      C    463     0.5973      12.01
   464          O    599    ALA      O    464    -0.5679         16   ; qtot 2
; residue 600 PHE rtp PHE  q  0.0
   465          N    600    PHE      N    465    -0.4157      14.01
   466          H    600    PHE      H    466     0.2719      1.008
   467         CX    600    PHE     CA    467    -0.0024      12.01
   468         H1    600    PHE     HA    468     0.0978      1.008
   469         CT    600    PHE     CB    469    -0.0343      12.01
   470         HC    600    PHE    HB1    470     0.0295      1.008
   471         HC    600    PHE    HB2    471     0.0295      1.008
   472         CA    600    PHE     CG    472     0.0118      12.01
   473         CA    600    PHE    CD1    473    -0.1256      12.01
   474         HA    600    PHE    HD1    474      0.133      1.008
   475         CA    600    PHE    CE1    475    -0.1704      12.01
   476         HA    600    PHE    HE1    476      0.143      1.008
   477         CA    600    PHE     CZ    477    -0.1072      12.01
   478         HA    600    PHE     HZ    478     0.1297      1.008
   479         CA    600    PHE    CE2    479    -0.1704      12.01
   480         HA    600    PHE    HE2    480      0.143      1.008
   481         CA    600    PHE    CD2    481    -0.1256      12.01
   482         HA    600    PHE    HD2    482      0.133      1.008
   483          C    600    PHE      C    483     0.5973      12.01
   484          O    600    PHE      O    484    -0.5679         16   ; qtot 2
; residue 601 GLY rtp GLY  q  0.0
   485          N    601    GLY      N    485    -0.4157      14.01
   486          H    601    GLY      H    486     0.2719      1.008
   487         CX    601    GLY     CA    487    -0.0252      12.01
   488         H1    601    GLY    HA1    488     0.0698      1.008
   489         H1    601    GLY    HA2    489     0.0698      1.008
   490          C    601    GLY      C    490     0.5973      12.01
   491          O    601    GLY      O    491    -0.5679         16   ; qtot 2
; residue 602 LYS rtp LYS  q +1.0
   492          N    602    LYS      N    492    -0.3479      14.01
   493          H    602    LYS      H    493     0.2747      1.008
   494         CX    602    LYS     CA    494      -0.24      12.01
   495         H1    602    LYS     HA    495     0.1426      1.008
   496         C8    602    LYS     CB    496    -0.0094      12.01
   497         HC    602    LYS    HB1    497     0.0362      1.008
   498         HC    602    LYS    HB2    498     0.0362      1.008
   499         C8    602    LYS     CG    499     0.0187      12.01
   500         HC    602    LYS    HG1    500     0.0103      1.008
   501         HC    602    LYS    HG2    501     0.0103      1.008
   502         C8    602    LYS     CD    502    -0.0479      12.01
   503         HC    602    LYS    HD1    503     0.0621      1.008
   504         HC    602    LYS    HD2    504     0.0621      1.008
   505         C8    602    LYS     CE    505    -0.0143      12.01
   506         HP    602    LYS    HE1    506     0.1135      1.008
   507         HP    602    LYS    HE2    507     0.1135      1.008
   508         N3    602    LYS     NZ    508    -0.3854      14.01
   509          H    602    LYS    HZ1    509       0.34      1.008
   510          H    602    LYS    HZ2    510       0.34      1.008
   511          H    602    LYS    HZ3    511       0.34      1.008
   512          C    602    LYS      C    512     0.7341      12.01
   513          O    602    LYS      O    513    -0.5894         16   ; qtot 3
; residue 603 VAL rtp VAL  q  0.0
   514          N    603    VAL      N    514    -0.4157      14.01
   515          H    603    VAL      H    515     0.2719      1.008
   516         CX    603    VAL     CA    516    -0.0875      12.01
   517         H1    603    VAL     HA    517     0.0969      1.008
   518         3C    603    VAL     CB    518     0.2985      12.01
   519         HC    603    VAL     HB    519    -0.0297      1.008
   520         CT    603    VAL    CG1    520    -0.3192      12.01
   521         HC    603    VAL   HG11    521     0.0791      1.008
   522         HC    603    VAL   HG12    522     0.0791      1.008
   523         HC    603    VAL   HG13    523     0.0791      1.008
   524         CT    603    VAL    CG2    524    -0.3192      12.01
   525         HC    603    VAL   HG21    525     0.0791      1.008
   526         HC    603    VAL   HG22    526     0.0791      1.008
   527         HC    603    VAL   HG23    527     0.0791      1.008
   528          C    603    VAL      C    528     0.5973      12.01
   529          O    603    VAL      O    529    -0.5679         16   ; qtot 3
; residue 604 VAL rtp VAL  q  0.0
   530          N    604    VAL      N    530    -0.4157      14.01
   531          H    604    VAL      H    531     0.2719      1.008
   532         CX    604    VAL     CA    532    -0.0875      12.01
   533         H1    604    VAL     HA    533     0.0969      1.008
   534         3C    604    VAL     CB    534     0.2985      12.01
   535         HC    604    VAL     HB    535    -0.0297      1.008
   536         CT    604    VAL    CG1    536    -0.3192      12.01
   537         HC    604    VAL   HG11    537     0.0791      1.008
   538         HC    604    VAL   HG12    538     0.0791      1.008
   539         HC    604    VAL   HG13    539     0.0791      1.008
   540         CT    604    VAL    CG2    540    -0.3192      12.01
   541         HC    604    VAL   HG21    541     0.0791      1.008
   542         HC    604    VAL   HG22    542     0.0791      1.008
   543         HC    604    VAL   HG23    543     0.0791      1.008
   544          C    604    VAL      C    544     0.5973      12.01
   545          O    604    VAL      O    545    -0.5679         16   ; qtot 3
; residue 605 GLU rtp GLU  q -1.0
   546          N    605    GLU      N    546    -0.5163      14.01
   547          H    605    GLU      H    547     0.2936      1.008
   548         CX    605    GLU     CA    548     0.0397      12.01
   549         H1    605    GLU     HA    549     0.1105      1.008
   550         2C    605    GLU     CB    550      0.056      12.01
   551         HC    605    GLU    HB1    551    -0.0173      1.008
   552         HC    605    GLU    HB2    552    -0.0173      1.008
   553         2C    605    GLU     CG    553     0.0136      12.01
   554         HC    605    GLU    HG1    554    -0.0425      1.008
   555         HC    605    GLU    HG2    555    -0.0425      1.008
   556         CO    605    GLU     CD    556     0.8054      12.01
   557         O2    605    GLU    OE1    557    -0.8188         16
   558         O2    605    GLU    OE2    558    -0.8188         16
   559          C    605    GLU      C    559     0.5366      12.01
   560          O    605    GLU      O    560    -0.5819         16   ; qtot 2
; residue 606 ALA rtp ALA  q  0.0
   561          N    606    ALA      N    561    -0.4157      14.01
   562          H    606    ALA      H    562     0.2719      1.008
   563         CX    606    ALA     CA    563     0.0337      12.01
   564         H1    606    ALA     HA    564     0.0823      1.008
   565         CT    606    ALA     CB    565    -0.1825      12.01
   566         HC    606    ALA    HB1    566     0.0603      1.008
   567         HC    606    ALA    HB2    567     0.0603      1.008
   568         HC    606    ALA    HB3    568     0.0603      1.008
   569          C    606    ALA      C    569     0.5973      12.01
   570          O    606    ALA      O    570    -0.5679         16   ; qtot 2
; residue 607 THR rtp THR  q  0.0
   571          N    607    THR      N    571    -0.4157      14.01
   572          H    607    THR      H    572     0.2719      1.008
   573         CX    607    THR     CA    573    -0.0389      12.01
   574         H1    607    THR     HA    574     0.1007      1.008
   575         3C    607    THR     CB    575     0.3654      12.01
   576         H1    607    THR     HB    576     0.0043      1.008
   577         CT    607    THR    CG2    577    -0.2438      12.01
   578         HC    607    THR   HG21    578     0.0642      1.008
   579         HC    607    THR   HG22    579     0.0642      1.008
   580         HC    607    THR   HG23    580     0.0642      1.008
   581         OH    607    THR    OG1    581    -0.6761         16
   582         HO    607    THR    HG1    582     0.4102      1.008
   583          C    607    THR      C    583     0.5973      12.01
   584          O    607    THR      O    584    -0.5679         16   ; qtot 2
; residue 608 ALA rtp ALA  q  0.0
   585          N    608    ALA      N    585    -0.4157      14.01
   586          H    608    ALA      H    586     0.2719      1.008
   587         CX    608    ALA     CA    587     0.0337      12.01
   588         H1    608    ALA     HA    588     0.0823      1.008
   589         CT    608    ALA     CB    589    -0.1825      12.01
   590         HC    608    ALA    HB1    590     0.0603      1.008
   591         HC    608    ALA    HB2    591     0.0603      1.008
   592         HC    608    ALA    HB3    592     0.0603      1.008
   593          C    608    ALA      C    593     0.5973      12.01
   594          O    608    ALA      O    594    -0.5679         16   ; qtot 2
; residue 609 TYR rtp TYR  q  0.0
   595          N    609    TYR      N    595    -0.4157      14.01
   596          H    609    TYR      H    596     0.2719      1.008
   597         CX    609    TYR     CA    597    -0.0014      12.01
   598         H1    609    TYR     HA    598     0.0876      1.008
   599         CT    609    TYR     CB    599    -0.0152      12.01
   600         HC    609    TYR    HB1    600     0.0295      1.008
   601         HC    609    TYR    HB2    601     0.0295      1.008
   602         CA    609    TYR     CG    602    -0.0011      12.01
   603         CA    609    TYR    CD1    603    -0.1906      12.01
   604         HA    609    TYR    HD1    604     0.1699      1.008
   605         CA    609    TYR    CE1    605    -0.2341      12.01
   606         HA    609    TYR    HE1    606     0.1656      1.008
   607          C    609    TYR     CZ    607     0.3226      12.01
   608         OH    609    TYR     OH    608    -0.5579         16
   609         HO    609    TYR     HH    609     0.3992      1.008
   610         CA    609    TYR    CE2    610    -0.2341      12.01
   611         HA    609    TYR    HE2    611     0.1656      1.008
   612         CA    609    TYR    CD2    612    -0.1906      12.01
   613         HA    609    TYR    HD2    613     0.1699      1.008
   614          C    609    TYR      C    614     0.5973      12.01
   615          O    609    TYR      O    615    -0.5679         16   ; qtot 2
; residue 610 GLY rtp GLY  q  0.0
   616          N    610    GLY      N    616    -0.4157      14.01
   617          H    610    GLY      H    617     0.2719      1.008
   618         CX    610    GLY     CA    618    -0.0252      12.01
   619         H1    610    GLY    HA1    619     0.0698      1.008
   620         H1    610    GLY    HA2    620     0.0698      1.008
   621          C    610    GLY      C    621     0.5973      12.01
   622          O    610    GLY      O    622    -0.5679         16   ; qtot 2
; residue 611 LEU rtp LEU  q  0.0
   623          N    611    LEU      N    623    -0.4157      14.01
   624          H    611    LEU      H    624     0.2719      1.008
   625         CX    611    LEU     CA    625    -0.0518      12.01
   626         H1    611    LEU     HA    626     0.0922      1.008
   627         2C    611    LEU     CB    627    -0.1102      12.01
   628         HC    611    LEU    HB1    628     0.0457      1.008
   629         HC    611    LEU    HB2    629     0.0457      1.008
   630         3C    611    LEU     CG    630     0.3531      12.01
   631         HC    611    LEU     HG    631    -0.0361      1.008
   632         CT    611    LEU    CD1    632    -0.4121      12.01
   633         HC    611    LEU   HD11    633        0.1      1.008
   634         HC    611    LEU   HD12    634        0.1      1.008
   635         HC    611    LEU   HD13    635        0.1      1.008
   636         CT    611    LEU    CD2    636    -0.4121      12.01
   637         HC    611    LEU   HD21    637        0.1      1.008
   638         HC    611    LEU   HD22    638        0.1      1.008
   639         HC    611    LEU   HD23    639        0.1      1.008
   640          C    611    LEU      C    640     0.5973      12.01
   641          O    611    LEU      O    641    -0.5679         16   ; qtot 2
; residue 612 ILE rtp ILE  q  0.0
   642          N    612    ILE      N    642    -0.4157      14.01
   643          H    612    ILE      H    643     0.2719      1.008
   644         CX    612    ILE     CA    644    -0.0597      12.01
   645         H1    612    ILE     HA    645     0.0869      1.008
   646         3C    612    ILE     CB    646     0.1303      12.01
   647         HC    612    ILE     HB    647     0.0187      1.008
   648         CT    612    ILE    CG2    648    -0.3204      12.01
   649         HC    612    ILE   HG21    649     0.0882      1.008
   650         HC    612    ILE   HG22    650     0.0882      1.008
   651         HC    612    ILE   HG23    651     0.0882      1.008
   652         2C    612    ILE    CG1    652     -0.043      12.01
   653         HC    612    ILE   HG11    653     0.0236      1.008
   654         HC    612    ILE   HG12    654     0.0236      1.008
   655         CT    612    ILE     CD    655     -0.066      12.01
   656         HC    612    ILE    HD1    656     0.0186      1.008
   657         HC    612    ILE    HD2    657     0.0186      1.008
   658         HC    612    ILE    HD3    658     0.0186      1.008
   659          C    612    ILE      C    659     0.5973      12.01
   660          O    612    ILE      O    660    -0.5679         16   ; qtot 2
; residue 613 LYS rtp LYS  q +1.0
   661          N    613    LYS      N    661    -0.3479      14.01
   662          H    613    LYS      H    662     0.2747      1.008
   663         CX    613    LYS     CA    663      -0.24      12.01
   664         H1    613    LYS     HA    664     0.1426      1.008
   665         C8    613    LYS     CB    665    -0.0094      12.01
   666         HC    613    LYS    HB1    666     0.0362      1.008
   667         HC    613    LYS    HB2    667     0.0362      1.008
   668         C8    613    LYS     CG    668     0.0187      12.01
   669         HC    613    LYS    HG1    669     0.0103      1.008
   670         HC    613    LYS    HG2    670     0.0103      1.008
   671         C8    613    LYS     CD    671    -0.0479      12.01
   672         HC    613    LYS    HD1    672     0.0621      1.008
   673         HC    613    LYS    HD2    673     0.0621      1.008
   674         C8    613    LYS     CE    674    -0.0143      12.01
   675         HP    613    LYS    HE1    675     0.1135      1.008
   676         HP    613    LYS    HE2    676     0.1135      1.008
   677         N3    613    LYS     NZ    677    -0.3854      14.01
   678          H    613    LYS    HZ1    678       0.34      1.008
   679          H    613    LYS    HZ2    679       0.34      1.008
   680          H    613    LYS    HZ3    680       0.34      1.008
   681          C    613    LYS      C    681     0.7341      12.01
   682          O    613    LYS      O    682    -0.5894         16   ; qtot 3
; residue 614 SER rtp SER  q  0.0
   683          N    614    SER      N    683    -0.4157      14.01
   684          H    614    SER      H    684     0.2719      1.008
   685         CX    614    SER     CA    685    -0.0249      12.01
   686         H1    614    SER     HA    686     0.0843      1.008
   687         2C    614    SER     CB    687     0.2117      12.01
   688         H1    614    SER    HB1    688     0.0352      1.008
   689         H1    614    SER    HB2    689     0.0352      1.008
   690         OH    614    SER     OG    690    -0.6546         16
   691         HO    614    SER     HG    691     0.4275      1.008
   692          C    614    SER      C    692     0.5973      12.01
   693          O    614    SER      O    693    -0.5679         16   ; qtot 3
; residue 615 ASP rtp ASP  q -1.0
   694          N    615    ASP      N    694    -0.5163      14.01
   695          H    615    ASP      H    695     0.2936      1.008
   696         CX    615    ASP     CA    696     0.0381      12.01
   697         H1    615    ASP     HA    697      0.088      1.008
   698         2C    615    ASP     CB    698    -0.0303      12.01
   699         HC    615    ASP    HB1    699    -0.0122      1.008
   700         HC    615    ASP    HB2    700    -0.0122      1.008
   701         CO    615    ASP     CG    701     0.7994      12.01
   702         O2    615    ASP    OD1    702    -0.8014         16
   703         O2    615    ASP    OD2    703    -0.8014         16
   704          C    615    ASP      C    704     0.5366      12.01
   705          O    615    ASP      O    705    -0.5819         16   ; qtot 2
; residue 616 ALA rtp ALA  q  0.0
   706          N    616    ALA      N    706    -0.4157      14.01
   707          H    616    ALA      H    707     0.2719      1.008
   708         CX    616    ALA     CA    708     0.0337      12.01
   709         H1    616    ALA     HA    709     0.0823      1.008
   710         CT    616    ALA     CB    710    -0.1825      12.01
   711         HC    616    ALA    HB1    711     0.0603      1.008
   712         HC    616    ALA    HB2    712     0.0603      1.008
   713         HC    616    ALA    HB3    713     0.0603      1.008
   714          C    616    ALA      C    714     0.5973      12.01
   715          O    616    ALA      O    715    -0.5679         16   ; qtot 2
; residue 617 ALA rtp ALA  q  0.0
   716          N    617    ALA      N    716    -0.4157      14.01
   717          H    617    ALA      H    717     0.2719      1.008
   718         CX    617    ALA     CA    718     0.0337      12.01
   719         H1    617    ALA     HA    719     0.0823      1.008
   720         CT    617    ALA     CB    720    -0.1825      12.01
   721         HC    617    ALA    HB1    721     0.0603      1.008
   722         HC    617    ALA    HB2    722     0.0603      1.008
   723         HC    617    ALA    HB3    723     0.0603      1.008
   724          C    617    ALA      C    724     0.5973      12.01
   725          O    617    ALA      O    725    -0.5679         16   ; qtot 2
; residue 618 MET rtp MET  q  0.0
   726          N    618    MET      N    726    -0.4157      14.01
   727          H    618    MET      H    727     0.2719      1.008
   728         CX    618    MET     CA    728    -0.0237      12.01
   729         H1    618    MET     HA    729      0.088      1.008
   730         2C    618    MET     CB    730     0.0342      12.01
   731         HC    618    MET    HB1    731     0.0241      1.008
   732         HC    618    MET    HB2    732     0.0241      1.008
   733         2C    618    MET     CG    733     0.0018      12.01
   734         H1    618    MET    HG1    734      0.044      1.008
   735         H1    618    MET    HG2    735      0.044      1.008
   736          S    618    MET     SD    736    -0.2737      32.06
   737         CT    618    MET     CE    737    -0.0536      12.01
   738         H1    618    MET    HE1    738     0.0684      1.008
   739         H1    618    MET    HE2    739     0.0684      1.008
   740         H1    618    MET    HE3    740     0.0684      1.008
   741          C    618    MET      C    741     0.5973      12.01
   742          O    618    MET      O    742    -0.5679         16   ; qtot 2
; residue 619 THR rtp THR  q  0.0
   743          N    619    THR      N    743    -0.4157      14.01
   744          H    619    THR      H    744     0.2719      1.008
   745         CX    619    THR     CA    745    -0.0389      12.01
   746         H1    619    THR     HA    746     0.1007      1.008
   747         3C    619    THR     CB    747     0.3654      12.01
   748         H1    619    THR     HB    748     0.0043      1.008
   749         CT    619    THR    CG2    749    -0.2438      12.01
   750         HC    619    THR   HG21    750     0.0642      1.008
   751         HC    619    THR   HG22    751     0.0642      1.008
   752         HC    619    THR   HG23    752     0.0642      1.008
   753         OH    619    THR    OG1    753    -0.6761         16
   754         HO    619    THR    HG1    754     0.4102      1.008
   755          C    619    THR      C    755     0.5973      12.01
   756          O    619    THR      O    756    -0.5679         16   ; qtot 2
; residue 620 ALA rtp ALA  q  0.0
   757          N    620    ALA      N    757    -0.4157      14.01
   758          H    620    ALA      H    758     0.2719      1.008
   759         CX    620    ALA     CA    759     0.0337      12.01
   760         H1    620    ALA     HA    760     0.0823      1.008
   761         CT    620    ALA     CB    761    -0.1825      12.01
   762         HC    620    ALA    HB1    762     0.0603      1.008
   763         HC    620    ALA    HB2    763     0.0603      1.008
   764         HC    620    ALA    HB3    764     0.0603      1.008
   765          C    620    ALA      C    765     0.5973      12.01
   766          O    620    ALA      O    766    -0.5679         16   ; qtot 2
; residue 621 ALA rtp ALA  q  0.0
   767          N    621    ALA      N    767    -0.4157      14.01
   768          H    621    ALA      H    768     0.2719      1.008
   769         CX    621    ALA     CA    769     0.0337      12.01
   770         H1    621    ALA     HA    770     0.0823      1.008
   771         CT    621    ALA     CB    771    -0.1825      12.01
   772         HC    621    ALA    HB1    772     0.0603      1.008
   773         HC    621    ALA    HB2    773     0.0603      1.008
   774         HC    621    ALA    HB3    774     0.0603      1.008
   775          C    621    ALA      C    775     0.5973      12.01
   776          O    621    ALA      O    776    -0.5679         16   ; qtot 2
; residue 622 VAL rtp VAL  q  0.0
   777          N    622    VAL      N    777    -0.4157      14.01
   778          H    622    VAL      H    778     0.2719      1.008
   779         CX    622    VAL     CA    779    -0.0875      12.01
   780         H1    622    VAL     HA    780     0.0969      1.008
   781         3C    622    VAL     CB    781     0.2985      12.01
   782         HC    622    VAL     HB    782    -0.0297      1.008
   783         CT    622    VAL    CG1    783    -0.3192      12.01
   784         HC    622    VAL   HG11    784     0.0791      1.008
   785         HC    622    VAL   HG12    785     0.0791      1.008
   786         HC    622    VAL   HG13    786     0.0791      1.008
   787         CT    622    VAL    CG2    787    -0.3192      12.01
   788         HC    622    VAL   HG21    788     0.0791      1.008
   789         HC    622    VAL   HG22    789     0.0791      1.008
   790         HC    622    VAL   HG23    790     0.0791      1.008
   791          C    622    VAL      C    791     0.5973      12.01
   792          O    622    VAL      O    792    -0.5679         16   ; qtot 2
; residue 623 LYS rtp LYS  q +1.0
   793          N    623    LYS      N    793    -0.3479      14.01
   794          H    623    LYS      H    794     0.2747      1.008
   795         CX    623    LYS     CA    795      -0.24      12.01
   796         H1    623    LYS     HA    796     0.1426      1.008
   797         C8    623    LYS     CB    797    -0.0094      12.01
   798         HC    623    LYS    HB1    798     0.0362      1.008
   799         HC    623    LYS    HB2    799     0.0362      1.008
   800         C8    623    LYS     CG    800     0.0187      12.01
   801         HC    623    LYS    HG1    801     0.0103      1.008
   802         HC    623    LYS    HG2    802     0.0103      1.008
   803         C8    623    LYS     CD    803    -0.0479      12.01
   804         HC    623    LYS    HD1    804     0.0621      1.008
   805         HC    623    LYS    HD2    805     0.0621      1.008
   806         C8    623    LYS     CE    806    -0.0143      12.01
   807         HP    623    LYS    HE1    807     0.1135      1.008
   808         HP    623    LYS    HE2    808     0.1135      1.008
   809         N3    623    LYS     NZ    809    -0.3854      14.01
   810          H    623    LYS    HZ1    810       0.34      1.008
   811          H    623    LYS    HZ2    811       0.34      1.008
   812          H    623    LYS    HZ3    812       0.34      1.008
   813          C    623    LYS      C    813     0.7341      12.01
   814          O    623    LYS      O    814    -0.5894         16   ; qtot 3
; residue 624 MET rtp MET  q  0.0
   815          N    624    MET      N    815    -0.4157      14.01
   816          H    624    MET      H    816     0.2719      1.008
   817         CX    624    MET     CA    817    -0.0237      12.01
   818         H1    624    MET     HA    818      0.088      1.008
   819         2C    624    MET     CB    819     0.0342      12.01
   820         HC    624    MET    HB1    820     0.0241      1.008
   821         HC    624    MET    HB2    821     0.0241      1.008
   822         2C    624    MET     CG    822     0.0018      12.01
   823         H1    624    MET    HG1    823      0.044      1.008
   824         H1    624    MET    HG2    824      0.044      1.008
   825          S    624    MET     SD    825    -0.2737      32.06
   826         CT    624    MET     CE    826    -0.0536      12.01
   827         H1    624    MET    HE1    827     0.0684      1.008
   828         H1    624    MET    HE2    828     0.0684      1.008
   829         H1    624    MET    HE3    829     0.0684      1.008
   830          C    624    MET      C    830     0.5973      12.01
   831          O    624    MET      O    831    -0.5679         16   ; qtot 3
; residue 625 LEU rtp LEU  q  0.0
   832          N    625    LEU      N    832    -0.4157      14.01
   833          H    625    LEU      H    833     0.2719      1.008
   834         CX    625    LEU     CA    834    -0.0518      12.01
   835         H1    625    LEU     HA    835     0.0922      1.008
   836         2C    625    LEU     CB    836    -0.1102      12.01
   837         HC    625    LEU    HB1    837     0.0457      1.008
   838         HC    625    LEU    HB2    838     0.0457      1.008
   839         3C    625    LEU     CG    839     0.3531      12.01
   840         HC    625    LEU     HG    840    -0.0361      1.008
   841         CT    625    LEU    CD1    841    -0.4121      12.01
   842         HC    625    LEU   HD11    842        0.1      1.008
   843         HC    625    LEU   HD12    843        0.1      1.008
   844         HC    625    LEU   HD13    844        0.1      1.008
   845         CT    625    LEU    CD2    845    -0.4121      12.01
   846         HC    625    LEU   HD21    846        0.1      1.008
   847         HC    625    LEU   HD22    847        0.1      1.008
   848         HC    625    LEU   HD23    848        0.1      1.008
   849          C    625    LEU      C    849     0.5973      12.01
   850          O    625    LEU      O    850    -0.5679         16   ; qtot 3
; residue 626 LYS rtp LYS  q +1.0
   851          N    626    LYS      N    851    -0.3479      14.01
   852          H    626    LYS      H    852     0.2747      1.008
   853         CX    626    LYS     CA    853      -0.24      12.01
   854         H1    626    LYS     HA    854     0.1426      1.008
   855         C8    626    LYS     CB    855    -0.0094      12.01
   856         HC    626    LYS    HB1    856     0.0362      1.008
   857         HC    626    LYS    HB2    857     0.0362      1.008
   858         C8    626    LYS     CG    858     0.0187      12.01
   859         HC    626    LYS    HG1    859     0.0103      1.008
   860         HC    626    LYS    HG2    860     0.0103      1.008
   861         C8    626    LYS     CD    861    -0.0479      12.01
   862         HC    626    LYS    HD1    862     0.0621      1.008
   863         HC    626    LYS    HD2    863     0.0621      1.008
   864         C8    626    LYS     CE    864    -0.0143      12.01
   865         HP    626    LYS    HE1    865     0.1135      1.008
   866         HP    626    LYS    HE2    866     0.1135      1.008
   867         N3    626    LYS     NZ    867    -0.3854      14.01
   868          H    626    LYS    HZ1    868       0.34      1.008
   869          H    626    LYS    HZ2    869       0.34      1.008
   870          H    626    LYS    HZ3    870       0.34      1.008
   871          C    626    LYS      C    871     0.7341      12.01
   872          O    626    LYS      O    872    -0.5894         16   ; qtot 4
; residue 627 PRO rtp PRO  q  0.0
   873          N    627    PRO      N    873    -0.2548      14.01
   874         CT    627    PRO     CD    874     0.0192      12.01
   875         H1    627    PRO    HD1    875     0.0391      1.008
   876         H1    627    PRO    HD2    876     0.0391      1.008
   877         CT    627    PRO     CG    877     0.0189      12.01
   878         HC    627    PRO    HG1    878     0.0213      1.008
   879         HC    627    PRO    HG2    879     0.0213      1.008
   880         CT    627    PRO     CB    880     -0.007      12.01
   881         HC    627    PRO    HB1    881     0.0253      1.008
   882         HC    627    PRO    HB2    882     0.0253      1.008
   883         CX    627    PRO     CA    883    -0.0266      12.01
   884         H1    627    PRO     HA    884     0.0641      1.008
   885          C    627    PRO      C    885     0.5896      12.01
   886          O    627    PRO      O    886    -0.5748         16   ; qtot 4
; residue 628 SER rtp SER  q  0.0
   887          N    628    SER      N    887    -0.4157      14.01
   888          H    628    SER      H    888     0.2719      1.008
   889         CX    628    SER     CA    889    -0.0249      12.01
   890         H1    628    SER     HA    890     0.0843      1.008
   891         2C    628    SER     CB    891     0.2117      12.01
   892         H1    628    SER    HB1    892     0.0352      1.008
   893         H1    628    SER    HB2    893     0.0352      1.008
   894         OH    628    SER     OG    894    -0.6546         16
   895         HO    628    SER     HG    895     0.4275      1.008
   896          C    628    SER      C    896     0.5973      12.01
   897          O    628    SER      O    897    -0.5679         16   ; qtot 4
; residue 629 ALA rtp ALA  q  0.0
   898          N    629    ALA      N    898    -0.4157      14.01
   899          H    629    ALA      H    899     0.2719      1.008
   900         CX    629    ALA     CA    900     0.0337      12.01
   901         H1    629    ALA     HA    901     0.0823      1.008
   902         CT    629    ALA     CB    902    -0.1825      12.01
   903         HC    629    ALA    HB1    903     0.0603      1.008
   904         HC    629    ALA    HB2    904     0.0603      1.008
   905         HC    629    ALA    HB3    905     0.0603      1.008
   906          C    629    ALA      C    906     0.5973      12.01
   907          O    629    ALA      O    907    -0.5679         16   ; qtot 4
; residue 630 HIS rtp HIE  q  0.0
   908          N    630    HIS      N    908    -0.4157      14.01
   909          H    630    HIS      H    909     0.2719      1.008
   910         CX    630    HIS     CA    910    -0.0581      12.01
   911         H1    630    HIS     HA    911      0.136      1.008
   912         CT    630    HIS     CB    912    -0.0074      12.01
   913         HC    630    HIS    HB1    913     0.0367      1.008
   914         HC    630    HIS    HB2    914     0.0367      1.008
   915         CC    630    HIS     CG    915     0.1868      12.01
   916         NB    630    HIS    ND1    916    -0.5432      14.01
   917         CR    630    HIS    CE1    917     0.1635      12.01
   918         H5    630    HIS    HE1    918     0.1435      1.008
   919         NA    630    HIS    NE2    919    -0.2795      14.01
   920          H    630    HIS    HE2    920     0.3339      1.008
   921         CW    630    HIS    CD2    921    -0.2207      12.01
   922         H4    630    HIS    HD2    922     0.1862      1.008
   923          C    630    HIS      C    923     0.5973      12.01
   924          O    630    HIS      O    924    -0.5679         16   ; qtot 4
; residue 631 LEU rtp LEU  q  0.0
   925          N    631    LEU      N    925    -0.4157      14.01
   926          H    631    LEU      H    926     0.2719      1.008
   927         CX    631    LEU     CA    927    -0.0518      12.01
   928         H1    631    LEU     HA    928     0.0922      1.008
   929         2C    631    LEU     CB    929    -0.1102      12.01
   930         HC    631    LEU    HB1    930     0.0457      1.008
   931         HC    631    LEU    HB2    931     0.0457      1.008
   932         3C    631    LEU     CG    932     0.3531      12.01
   933         HC    631    LEU     HG    933    -0.0361      1.008
   934         CT    631    LEU    CD1    934    -0.4121      12.01
   935         HC    631    LEU   HD11    935        0.1      1.008
   936         HC    631    LEU   HD12    936        0.1      1.008
   937         HC    631    LEU   HD13    937        0.1      1.008
   938         CT    631    LEU    CD2    938    -0.4121      12.01
   939         HC    631    LEU   HD21    939        0.1      1.008
   940         HC    631    LEU   HD22    940        0.1      1.008
   941         HC    631    LEU   HD23    941        0.1      1.008
   942          C    631    LEU      C    942     0.5973      12.01
   943          O    631    LEU      O    943    -0.5679         16   ; qtot 4
; residue 632 THR rtp THR  q  0.0
   944          N    632    THR      N    944    -0.4157      14.01
   945          H    632    THR      H    945     0.2719      1.008
   946         CX    632    THR     CA    946    -0.0389      12.01
   947         H1    632    THR     HA    947     0.1007      1.008
   948         3C    632    THR     CB    948     0.3654      12.01
   949         H1    632    THR     HB    949     0.0043      1.008
   950         CT    632    THR    CG2    950    -0.2438      12.01
   951         HC    632    THR   HG21    951     0.0642      1.008
   952         HC    632    THR   HG22    952     0.0642      1.008
   953         HC    632    THR   HG23    953     0.0642      1.008
   954         OH    632    THR    OG1    954    -0.6761         16
   955         HO    632    THR    HG1    955     0.4102      1.008
   956          C    632    THR      C    956     0.5973      12.01
   957          O    632    THR      O    957    -0.5679         16   ; qtot 4
; residue 633 GLU rtp GLU  q -1.0
   958          N    633    GLU      N    958    -0.5163      14.01
   959          H    633    GLU      H    959     0.2936      1.008
   960         CX    633    GLU     CA    960     0.0397      12.01
   961         H1    633    GLU     HA    961     0.1105      1.008
   962         2C    633    GLU     CB    962      0.056      12.01
   963         HC    633    GLU    HB1    963    -0.0173      1.008
   964         HC    633    GLU    HB2    964    -0.0173      1.008
   965         2C    633    GLU     CG    965     0.0136      12.01
   966         HC    633    GLU    HG1    966    -0.0425      1.008
   967         HC    633    GLU    HG2    967    -0.0425      1.008
   968         CO    633    GLU     CD    968     0.8054      12.01
   969         O2    633    GLU    OE1    969    -0.8188         16
   970         O2    633    GLU    OE2    970    -0.8188         16
   971          C    633    GLU      C    971     0.5366      12.01
   972          O    633    GLU      O    972    -0.5819         16   ; qtot 3
; residue 634 ARG rtp ARG  q +1.0
   973          N    634    ARG      N    973    -0.3479      14.01
   974          H    634    ARG      H    974     0.2747      1.008
   975         CX    634    ARG     CA    975    -0.2637      12.01
   976         H1    634    ARG     HA    976      0.156      1.008
   977         C8    634    ARG     CB    977    -0.0007      12.01
   978         HC    634    ARG    HB1    978     0.0327      1.008
   979         HC    634    ARG    HB2    979     0.0327      1.008
   980         C8    634    ARG     CG    980      0.039      12.01
   981         HC    634    ARG    HG1    981     0.0285      1.008
   982         HC    634    ARG    HG2    982     0.0285      1.008
   983         C8    634    ARG     CD    983     0.0486      12.01
   984         H1    634    ARG    HD1    984     0.0687      1.008
   985         H1    634    ARG    HD2    985     0.0687      1.008
   986         N2    634    ARG     NE    986    -0.5295      14.01
   987          H    634    ARG     HE    987     0.3456      1.008
   988         CA    634    ARG     CZ    988     0.8076      12.01
   989         N2    634    ARG    NH1    989    -0.8627      14.01
   990          H    634    ARG   HH11    990     0.4478      1.008
   991          H    634    ARG   HH12    991     0.4478      1.008
   992         N2    634    ARG    NH2    992    -0.8627      14.01
   993          H    634    ARG   HH21    993     0.4478      1.008
   994          H    634    ARG   HH22    994     0.4478      1.008
   995          C    634    ARG      C    995     0.7341      12.01
   996          O    634    ARG      O    996    -0.5894         16   ; qtot 4
; residue 635 GLU rtp GLU  q -1.0
   997          N    635    GLU      N    997    -0.5163      14.01
   998          H    635    GLU      H    998     0.2936      1.008
   999         CX    635    GLU     CA    999     0.0397      12.01
  1000         H1    635    GLU     HA   1000     0.1105      1.008
  1001         2C    635    GLU     CB   1001      0.056      12.01
  1002         HC    635    GLU    HB1   1002    -0.0173      1.008
  1003         HC    635    GLU    HB2   1003    -0.0173      1.008
  1004         2C    635    GLU     CG   1004     0.0136      12.01
  1005         HC    635    GLU    HG1   1005    -0.0425      1.008
  1006         HC    635    GLU    HG2   1006    -0.0425      1.008
  1007         CO    635    GLU     CD   1007     0.8054      12.01
  1008         O2    635    GLU    OE1   1008    -0.8188         16
  1009         O2    635    GLU    OE2   1009    -0.8188         16
  1010          C    635    GLU      C   1010     0.5366      12.01
  1011          O    635    GLU      O   1011    -0.5819         16   ; qtot 3
; residue 636 ALA rtp ALA  q  0.0
  1012          N    636    ALA      N   1012    -0.4157      14.01
  1013          H    636    ALA      H   1013     0.2719      1.008
  1014         CX    636    ALA     CA   1014     0.0337      12.01
  1015         H1    636    ALA     HA   1015     0.0823      1.008
  1016         CT    636    ALA     CB   1016    -0.1825      12.01
  1017         HC    636    ALA    HB1   1017     0.0603      1.008
  1018         HC    636    ALA    HB2   1018     0.0603      1.008
  1019         HC    636    ALA    HB3   1019     0.0603      1.008
  1020          C    636    ALA      C   1020     0.5973      12.01
  1021          O    636    ALA      O   1021    -0.5679         16   ; qtot 3
; residue 637 LEU rtp LEU  q  0.0
  1022          N    637    LEU      N   1022    -0.4157      14.01
  1023          H    637    LEU      H   1023     0.2719      1.008
  1024         CX    637    LEU     CA   1024    -0.0518      12.01
  1025         H1    637    LEU     HA   1025     0.0922      1.008
  1026         2C    637    LEU     CB   1026    -0.1102      12.01
  1027         HC    637    LEU    HB1   1027     0.0457      1.008
  1028         HC    637    LEU    HB2   1028     0.0457      1.008
  1029         3C    637    LEU     CG   1029     0.3531      12.01
  1030         HC    637    LEU     HG   1030    -0.0361      1.008
  1031         CT    637    LEU    CD1   1031    -0.4121      12.01
  1032         HC    637    LEU   HD11   1032        0.1      1.008
  1033         HC    637    LEU   HD12   1033        0.1      1.008
  1034         HC    637    LEU   HD13   1034        0.1      1.008
  1035         CT    637    LEU    CD2   1035    -0.4121      12.01
  1036         HC    637    LEU   HD21   1036        0.1      1.008
  1037         HC    637    LEU   HD22   1037        0.1      1.008
  1038         HC    637    LEU   HD23   1038        0.1      1.008
  1039          C    637    LEU      C   1039     0.5973      12.01
  1040          O    637    LEU      O   1040    -0.5679         16   ; qtot 3
; residue 638 MET rtp MET  q  0.0
  1041          N    638    MET      N   1041    -0.4157      14.01
  1042          H    638    MET      H   1042     0.2719      1.008
  1043         CX    638    MET     CA   1043    -0.0237      12.01
  1044         H1    638    MET     HA   1044      0.088      1.008
  1045         2C    638    MET     CB   1045     0.0342      12.01
  1046         HC    638    MET    HB1   1046     0.0241      1.008
  1047         HC    638    MET    HB2   1047     0.0241      1.008
  1048         2C    638    MET     CG   1048     0.0018      12.01
  1049         H1    638    MET    HG1   1049      0.044      1.008
  1050         H1    638    MET    HG2   1050      0.044      1.008
  1051          S    638    MET     SD   1051    -0.2737      32.06
  1052         CT    638    MET     CE   1052    -0.0536      12.01
  1053         H1    638    MET    HE1   1053     0.0684      1.008
  1054         H1    638    MET    HE2   1054     0.0684      1.008
  1055         H1    638    MET    HE3   1055     0.0684      1.008
  1056          C    638    MET      C   1056     0.5973      12.01
  1057          O    638    MET      O   1057    -0.5679         16   ; qtot 3
; residue 639 SER rtp SER  q  0.0
  1058          N    639    SER      N   1058    -0.4157      14.01
  1059          H    639    SER      H   1059     0.2719      1.008
  1060         CX    639    SER     CA   1060    -0.0249      12.01
  1061         H1    639    SER     HA   1061     0.0843      1.008
  1062         2C    639    SER     CB   1062     0.2117      12.01
  1063         H1    639    SER    HB1   1063     0.0352      1.008
  1064         H1    639    SER    HB2   1064     0.0352      1.008
  1065         OH    639    SER     OG   1065    -0.6546         16
  1066         HO    639    SER     HG   1066     0.4275      1.008
  1067          C    639    SER      C   1067     0.5973      12.01
  1068          O    639    SER      O   1068    -0.5679         16   ; qtot 3
; residue 640 GLU rtp GLU  q -1.0
  1069          N    640    GLU      N   1069    -0.5163      14.01
  1070          H    640    GLU      H   1070     0.2936      1.008
  1071         CX    640    GLU     CA   1071     0.0397      12.01
  1072         H1    640    GLU     HA   1072     0.1105      1.008
  1073         2C    640    GLU     CB   1073      0.056      12.01
  1074         HC    640    GLU    HB1   1074    -0.0173      1.008
  1075         HC    640    GLU    HB2   1075    -0.0173      1.008
  1076         2C    640    GLU     CG   1076     0.0136      12.01
  1077         HC    640    GLU    HG1   1077    -0.0425      1.008
  1078         HC    640    GLU    HG2   1078    -0.0425      1.008
  1079         CO    640    GLU     CD   1079     0.8054      12.01
  1080         O2    640    GLU    OE1   1080    -0.8188         16
  1081         O2    640    GLU    OE2   1081    -0.8188         16
  1082          C    640    GLU      C   1082     0.5366      12.01
  1083          O    640    GLU      O   1083    -0.5819         16   ; qtot 2
; residue 641 LEU rtp LEU  q  0.0
  1084          N    641    LEU      N   1084    -0.4157      14.01
  1085          H    641    LEU      H   1085     0.2719      1.008
  1086         CX    641    LEU     CA   1086    -0.0518      12.01
  1087         H1    641    LEU     HA   1087     0.0922      1.008
  1088         2C    641    LEU     CB   1088    -0.1102      12.01
  1089         HC    641    LEU    HB1   1089     0.0457      1.008
  1090         HC    641    LEU    HB2   1090     0.0457      1.008
  1091         3C    641    LEU     CG   1091     0.3531      12.01
  1092         HC    641    LEU     HG   1092    -0.0361      1.008
  1093         CT    641    LEU    CD1   1093    -0.4121      12.01
  1094         HC    641    LEU   HD11   1094        0.1      1.008
  1095         HC    641    LEU   HD12   1095        0.1      1.008
  1096         HC    641    LEU   HD13   1096        0.1      1.008
  1097         CT    641    LEU    CD2   1097    -0.4121      12.01
  1098         HC    641    LEU   HD21   1098        0.1      1.008
  1099         HC    641    LEU   HD22   1099        0.1      1.008
  1100         HC    641    LEU   HD23   1100        0.1      1.008
  1101          C    641    LEU      C   1101     0.5973      12.01
  1102          O    641    LEU      O   1102    -0.5679         16   ; qtot 2
; residue 642 LYS rtp LYS  q +1.0
  1103          N    642    LYS      N   1103    -0.3479      14.01
  1104          H    642    LYS      H   1104     0.2747      1.008
  1105         CX    642    LYS     CA   1105      -0.24      12.01
  1106         H1    642    LYS     HA   1106     0.1426      1.008
  1107         C8    642    LYS     CB   1107    -0.0094      12.01
  1108         HC    642    LYS    HB1   1108     0.0362      1.008
  1109         HC    642    LYS    HB2   1109     0.0362      1.008
  1110         C8    642    LYS     CG   1110     0.0187      12.01
  1111         HC    642    LYS    HG1   1111     0.0103      1.008
  1112         HC    642    LYS    HG2   1112     0.0103      1.008
  1113         C8    642    LYS     CD   1113    -0.0479      12.01
  1114         HC    642    LYS    HD1   1114     0.0621      1.008
  1115         HC    642    LYS    HD2   1115     0.0621      1.008
  1116         C8    642    LYS     CE   1116    -0.0143      12.01
  1117         HP    642    LYS    HE1   1117     0.1135      1.008
  1118         HP    642    LYS    HE2   1118     0.1135      1.008
  1119         N3    642    LYS     NZ   1119    -0.3854      14.01
  1120          H    642    LYS    HZ1   1120       0.34      1.008
  1121          H    642    LYS    HZ2   1121       0.34      1.008
  1122          H    642    LYS    HZ3   1122       0.34      1.008
  1123          C    642    LYS      C   1123     0.7341      12.01
  1124          O    642    LYS      O   1124    -0.5894         16   ; qtot 3
; residue 643 VAL rtp VAL  q  0.0
  1125          N    643    VAL      N   1125    -0.4157      14.01
  1126          H    643    VAL      H   1126     0.2719      1.008
  1127         CX    643    VAL     CA   1127    -0.0875      12.01
  1128         H1    643    VAL     HA   1128     0.0969      1.008
  1129         3C    643    VAL     CB   1129     0.2985      12.01
  1130         HC    643    VAL     HB   1130    -0.0297      1.008
  1131         CT    643    VAL    CG1   1131    -0.3192      12.01
  1132         HC    643    VAL   HG11   1132     0.0791      1.008
  1133         HC    643    VAL   HG12   1133     0.0791      1.008
  1134         HC    643    VAL   HG13   1134     0.0791      1.008
  1135         CT    643    VAL    CG2   1135    -0.3192      12.01
  1136         HC    643    VAL   HG21   1136     0.0791      1.008
  1137         HC    643    VAL   HG22   1137     0.0791      1.008
  1138         HC    643    VAL   HG23   1138     0.0791      1.008
  1139          C    643    VAL      C   1139     0.5973      12.01
  1140          O    643    VAL      O   1140    -0.5679         16   ; qtot 3
; residue 644 LEU rtp LEU  q  0.0
  1141          N    644    LEU      N   1141    -0.4157      14.01
  1142          H    644    LEU      H   1142     0.2719      1.008
  1143         CX    644    LEU     CA   1143    -0.0518      12.01
  1144         H1    644    LEU     HA   1144     0.0922      1.008
  1145         2C    644    LEU     CB   1145    -0.1102      12.01
  1146         HC    644    LEU    HB1   1146     0.0457      1.008
  1147         HC    644    LEU    HB2   1147     0.0457      1.008
  1148         3C    644    LEU     CG   1148     0.3531      12.01
  1149         HC    644    LEU     HG   1149    -0.0361      1.008
  1150         CT    644    LEU    CD1   1150    -0.4121      12.01
  1151         HC    644    LEU   HD11   1151        0.1      1.008
  1152         HC    644    LEU   HD12   1152        0.1      1.008
  1153         HC    644    LEU   HD13   1153        0.1      1.008
  1154         CT    644    LEU    CD2   1154    -0.4121      12.01
  1155         HC    644    LEU   HD21   1155        0.1      1.008
  1156         HC    644    LEU   HD22   1156        0.1      1.008
  1157         HC    644    LEU   HD23   1157        0.1      1.008
  1158          C    644    LEU      C   1158     0.5973      12.01
  1159          O    644    LEU      O   1159    -0.5679         16   ; qtot 3
; residue 645 SER rtp SER  q  0.0
  1160          N    645    SER      N   1160    -0.4157      14.01
  1161          H    645    SER      H   1161     0.2719      1.008
  1162         CX    645    SER     CA   1162    -0.0249      12.01
  1163         H1    645    SER     HA   1163     0.0843      1.008
  1164         2C    645    SER     CB   1164     0.2117      12.01
  1165         H1    645    SER    HB1   1165     0.0352      1.008
  1166         H1    645    SER    HB2   1166     0.0352      1.008
  1167         OH    645    SER     OG   1167    -0.6546         16
  1168         HO    645    SER     HG   1168     0.4275      1.008
  1169          C    645    SER      C   1169     0.5973      12.01
  1170          O    645    SER      O   1170    -0.5679         16   ; qtot 3
; residue 646 TYR rtp TYR  q  0.0
  1171          N    646    TYR      N   1171    -0.4157      14.01
  1172          H    646    TYR      H   1172     0.2719      1.008
  1173         CX    646    TYR     CA   1173    -0.0014      12.01
  1174         H1    646    TYR     HA   1174     0.0876      1.008
  1175         CT    646    TYR     CB   1175    -0.0152      12.01
  1176         HC    646    TYR    HB1   1176     0.0295      1.008
  1177         HC    646    TYR    HB2   1177     0.0295      1.008
  1178         CA    646    TYR     CG   1178    -0.0011      12.01
  1179         CA    646    TYR    CD1   1179    -0.1906      12.01
  1180         HA    646    TYR    HD1   1180     0.1699      1.008
  1181         CA    646    TYR    CE1   1181    -0.2341      12.01
  1182         HA    646    TYR    HE1   1182     0.1656      1.008
  1183          C    646    TYR     CZ   1183     0.3226      12.01
  1184         OH    646    TYR     OH   1184    -0.5579         16
  1185         HO    646    TYR     HH   1185     0.3992      1.008
  1186         CA    646    TYR    CE2   1186    -0.2341      12.01
  1187         HA    646    TYR    HE2   1187     0.1656      1.008
  1188         CA    646    TYR    CD2   1188    -0.1906      12.01
  1189         HA    646    TYR    HD2   1189     0.1699      1.008
  1190          C    646    TYR      C   1190     0.5973      12.01
  1191          O    646    TYR      O   1191    -0.5679         16   ; qtot 3
; residue 647 LEU rtp LEU  q  0.0
  1192          N    647    LEU      N   1192    -0.4157      14.01
  1193          H    647    LEU      H   1193     0.2719      1.008
  1194         CX    647    LEU     CA   1194    -0.0518      12.01
  1195         H1    647    LEU     HA   1195     0.0922      1.008
  1196         2C    647    LEU     CB   1196    -0.1102      12.01
  1197         HC    647    LEU    HB1   1197     0.0457      1.008
  1198         HC    647    LEU    HB2   1198     0.0457      1.008
  1199         3C    647    LEU     CG   1199     0.3531      12.01
  1200         HC    647    LEU     HG   1200    -0.0361      1.008
  1201         CT    647    LEU    CD1   1201    -0.4121      12.01
  1202         HC    647    LEU   HD11   1202        0.1      1.008
  1203         HC    647    LEU   HD12   1203        0.1      1.008
  1204         HC    647    LEU   HD13   1204        0.1      1.008
  1205         CT    647    LEU    CD2   1205    -0.4121      12.01
  1206         HC    647    LEU   HD21   1206        0.1      1.008
  1207         HC    647    LEU   HD22   1207        0.1      1.008
  1208         HC    647    LEU   HD23   1208        0.1      1.008
  1209          C    647    LEU      C   1209     0.5973      12.01
  1210          O    647    LEU      O   1210    -0.5679         16   ; qtot 3
; residue 648 GLY rtp GLY  q  0.0
  1211          N    648    GLY      N   1211    -0.4157      14.01
  1212          H    648    GLY      H   1212     0.2719      1.008
  1213         CX    648    GLY     CA   1213    -0.0252      12.01
  1214         H1    648    GLY    HA1   1214     0.0698      1.008
  1215         H1    648    GLY    HA2   1215     0.0698      1.008
  1216          C    648    GLY      C   1216     0.5973      12.01
  1217          O    648    GLY      O   1217    -0.5679         16   ; qtot 3
; residue 649 ASN rtp ASN  q  0.0
  1218          N    649    ASN      N   1218    -0.4157      14.01
  1219          H    649    ASN      H   1219     0.2719      1.008
  1220         CX    649    ASN     CA   1220     0.0143      12.01
  1221         H1    649    ASN     HA   1221     0.1048      1.008
  1222         2C    649    ASN     CB   1222    -0.2041      12.01
  1223         HC    649    ASN    HB1   1223     0.0797      1.008
  1224         HC    649    ASN    HB2   1224     0.0797      1.008
  1225          C    649    ASN     CG   1225      0.713      12.01
  1226          O    649    ASN    OD1   1226    -0.5931         16
  1227          N    649    ASN    ND2   1227    -0.9191      14.01
  1228          H    649    ASN   HD21   1228     0.4196      1.008
  1229          H    649    ASN   HD22   1229     0.4196      1.008
  1230          C    649    ASN      C   1230     0.5973      12.01
  1231          O    649    ASN      O   1231    -0.5679         16   ; qtot 3
; residue 650 HIS rtp HIE  q  0.0
  1232          N    650    HIS      N   1232    -0.4157      14.01
  1233          H    650    HIS      H   1233     0.2719      1.008
  1234         CX    650    HIS     CA   1234    -0.0581      12.01
  1235         H1    650    HIS     HA   1235      0.136      1.008
  1236         CT    650    HIS     CB   1236    -0.0074      12.01
  1237         HC    650    HIS    HB1   1237     0.0367      1.008
  1238         HC    650    HIS    HB2   1238     0.0367      1.008
  1239         CC    650    HIS     CG   1239     0.1868      12.01
  1240         NB    650    HIS    ND1   1240    -0.5432      14.01
  1241         CR    650    HIS    CE1   1241     0.1635      12.01
  1242         H5    650    HIS    HE1   1242     0.1435      1.008
  1243         NA    650    HIS    NE2   1243    -0.2795      14.01
  1244          H    650    HIS    HE2   1244     0.3339      1.008
  1245         CW    650    HIS    CD2   1245    -0.2207      12.01
  1246         H4    650    HIS    HD2   1246     0.1862      1.008
  1247          C    650    HIS      C   1247     0.5973      12.01
  1248          O    650    HIS      O   1248    -0.5679         16   ; qtot 3
; residue 651 MET rtp MET  q  0.0
  1249          N    651    MET      N   1249    -0.4157      14.01
  1250          H    651    MET      H   1250     0.2719      1.008
  1251         CX    651    MET     CA   1251    -0.0237      12.01
  1252         H1    651    MET     HA   1252      0.088      1.008
  1253         2C    651    MET     CB   1253     0.0342      12.01
  1254         HC    651    MET    HB1   1254     0.0241      1.008
  1255         HC    651    MET    HB2   1255     0.0241      1.008
  1256         2C    651    MET     CG   1256     0.0018      12.01
  1257         H1    651    MET    HG1   1257      0.044      1.008
  1258         H1    651    MET    HG2   1258      0.044      1.008
  1259          S    651    MET     SD   1259    -0.2737      32.06
  1260         CT    651    MET     CE   1260    -0.0536      12.01
  1261         H1    651    MET    HE1   1261     0.0684      1.008
  1262         H1    651    MET    HE2   1262     0.0684      1.008
  1263         H1    651    MET    HE3   1263     0.0684      1.008
  1264          C    651    MET      C   1264     0.5973      12.01
  1265          O    651    MET      O   1265    -0.5679         16   ; qtot 3
; residue 652 ASN rtp ASN  q  0.0
  1266          N    652    ASN      N   1266    -0.4157      14.01
  1267          H    652    ASN      H   1267     0.2719      1.008
  1268         CX    652    ASN     CA   1268     0.0143      12.01
  1269         H1    652    ASN     HA   1269     0.1048      1.008
  1270         2C    652    ASN     CB   1270    -0.2041      12.01
  1271         HC    652    ASN    HB1   1271     0.0797      1.008
  1272         HC    652    ASN    HB2   1272     0.0797      1.008
  1273          C    652    ASN     CG   1273      0.713      12.01
  1274          O    652    ASN    OD1   1274    -0.5931         16
  1275          N    652    ASN    ND2   1275    -0.9191      14.01
  1276          H    652    ASN   HD21   1276     0.4196      1.008
  1277          H    652    ASN   HD22   1277     0.4196      1.008
  1278          C    652    ASN      C   1278     0.5973      12.01
  1279          O    652    ASN      O   1279    -0.5679         16   ; qtot 3
; residue 653 ILE rtp ILE  q  0.0
  1280          N    653    ILE      N   1280    -0.4157      14.01
  1281          H    653    ILE      H   1281     0.2719      1.008
  1282         CX    653    ILE     CA   1282    -0.0597      12.01
  1283         H1    653    ILE     HA   1283     0.0869      1.008
  1284         3C    653    ILE     CB   1284     0.1303      12.01
  1285         HC    653    ILE     HB   1285     0.0187      1.008
  1286         CT    653    ILE    CG2   1286    -0.3204      12.01
  1287         HC    653    ILE   HG21   1287     0.0882      1.008
  1288         HC    653    ILE   HG22   1288     0.0882      1.008
  1289         HC    653    ILE   HG23   1289     0.0882      1.008
  1290         2C    653    ILE    CG1   1290     -0.043      12.01
  1291         HC    653    ILE   HG11   1291     0.0236      1.008
  1292         HC    653    ILE   HG12   1292     0.0236      1.008
  1293         CT    653    ILE     CD   1293     -0.066      12.01
  1294         HC    653    ILE    HD1   1294     0.0186      1.008
  1295         HC    653    ILE    HD2   1295     0.0186      1.008
  1296         HC    653    ILE    HD3   1296     0.0186      1.008
  1297          C    653    ILE      C   1297     0.5973      12.01
  1298          O    653    ILE      O   1298    -0.5679         16   ; qtot 3
; residue 654 VAL rtp VAL  q  0.0
  1299          N    654    VAL      N   1299    -0.4157      14.01
  1300          H    654    VAL      H   1300     0.2719      1.008
  1301         CX    654    VAL     CA   1301    -0.0875      12.01
  1302         H1    654    VAL     HA   1302     0.0969      1.008
  1303         3C    654    VAL     CB   1303     0.2985      12.01
  1304         HC    654    VAL     HB   1304    -0.0297      1.008
  1305         CT    654    VAL    CG1   1305    -0.3192      12.01
  1306         HC    654    VAL   HG11   1306     0.0791      1.008
  1307         HC    654    VAL   HG12   1307     0.0791      1.008
  1308         HC    654    VAL   HG13   1308     0.0791      1.008
  1309         CT    654    VAL    CG2   1309    -0.3192      12.01
  1310         HC    654    VAL   HG21   1310     0.0791      1.008
  1311         HC    654    VAL   HG22   1311     0.0791      1.008
  1312         HC    654    VAL   HG23   1312     0.0791      1.008
  1313          C    654    VAL      C   1313     0.5973      12.01
  1314          O    654    VAL      O   1314    -0.5679         16   ; qtot 3
; residue 655 ASN rtp ASN  q  0.0
  1315          N    655    ASN      N   1315    -0.4157      14.01
  1316          H    655    ASN      H   1316     0.2719      1.008
  1317         CX    655    ASN     CA   1317     0.0143      12.01
  1318         H1    655    ASN     HA   1318     0.1048      1.008
  1319         2C    655    ASN     CB   1319    -0.2041      12.01
  1320         HC    655    ASN    HB1   1320     0.0797      1.008
  1321         HC    655    ASN    HB2   1321     0.0797      1.008
  1322          C    655    ASN     CG   1322      0.713      12.01
  1323          O    655    ASN    OD1   1323    -0.5931         16
  1324          N    655    ASN    ND2   1324    -0.9191      14.01
  1325          H    655    ASN   HD21   1325     0.4196      1.008
  1326          H    655    ASN   HD22   1326     0.4196      1.008
  1327          C    655    ASN      C   1327     0.5973      12.01
  1328          O    655    ASN      O   1328    -0.5679         16   ; qtot 3
; residue 656 LEU rtp LEU  q  0.0
  1329          N    656    LEU      N   1329    -0.4157      14.01
  1330          H    656    LEU      H   1330     0.2719      1.008
  1331         CX    656    LEU     CA   1331    -0.0518      12.01
  1332         H1    656    LEU     HA   1332     0.0922      1.008
  1333         2C    656    LEU     CB   1333    -0.1102      12.01
  1334         HC    656    LEU    HB1   1334     0.0457      1.008
  1335         HC    656    LEU    HB2   1335     0.0457      1.008
  1336         3C    656    LEU     CG   1336     0.3531      12.01
  1337         HC    656    LEU     HG   1337    -0.0361      1.008
  1338         CT    656    LEU    CD1   1338    -0.4121      12.01
  1339         HC    656    LEU   HD11   1339        0.1      1.008
  1340         HC    656    LEU   HD12   1340        0.1      1.008
  1341         HC    656    LEU   HD13   1341        0.1      1.008
  1342         CT    656    LEU    CD2   1342    -0.4121      12.01
  1343         HC    656    LEU   HD21   1343        0.1      1.008
  1344         HC    656    LEU   HD22   1344        0.1      1.008
  1345         HC    656    LEU   HD23   1345        0.1      1.008
  1346          C    656    LEU      C   1346     0.5973      12.01
  1347          O    656    LEU      O   1347    -0.5679         16   ; qtot 3
; residue 657 LEU rtp LEU  q  0.0
  1348          N    657    LEU      N   1348    -0.4157      14.01
  1349          H    657    LEU      H   1349     0.2719      1.008
  1350         CX    657    LEU     CA   1350    -0.0518      12.01
  1351         H1    657    LEU     HA   1351     0.0922      1.008
  1352         2C    657    LEU     CB   1352    -0.1102      12.01
  1353         HC    657    LEU    HB1   1353     0.0457      1.008
  1354         HC    657    LEU    HB2   1354     0.0457      1.008
  1355         3C    657    LEU     CG   1355     0.3531      12.01
  1356         HC    657    LEU     HG   1356    -0.0361      1.008
  1357         CT    657    LEU    CD1   1357    -0.4121      12.01
  1358         HC    657    LEU   HD11   1358        0.1      1.008
  1359         HC    657    LEU   HD12   1359        0.1      1.008
  1360         HC    657    LEU   HD13   1360        0.1      1.008
  1361         CT    657    LEU    CD2   1361    -0.4121      12.01
  1362         HC    657    LEU   HD21   1362        0.1      1.008
  1363         HC    657    LEU   HD22   1363        0.1      1.008
  1364         HC    657    LEU   HD23   1364        0.1      1.008
  1365          C    657    LEU      C   1365     0.5973      12.01
  1366          O    657    LEU      O   1366    -0.5679         16   ; qtot 3
; residue 658 GLY rtp GLY  q  0.0
  1367          N    658    GLY      N   1367    -0.4157      14.01
  1368          H    658    GLY      H   1368     0.2719      1.008
  1369         CX    658    GLY     CA   1369    -0.0252      12.01
  1370         H1    658    GLY    HA1   1370     0.0698      1.008
  1371         H1    658    GLY    HA2   1371     0.0698      1.008
  1372          C    658    GLY      C   1372     0.5973      12.01
  1373          O    658    GLY      O   1373    -0.5679         16   ; qtot 3
; residue 659 ALA rtp ALA  q  0.0
  1374          N    659    ALA      N   1374    -0.4157      14.01
  1375          H    659    ALA      H   1375     0.2719      1.008
  1376         CX    659    ALA     CA   1376     0.0337      12.01
  1377         H1    659    ALA     HA   1377     0.0823      1.008
  1378         CT    659    ALA     CB   1378    -0.1825      12.01
  1379         HC    659    ALA    HB1   1379     0.0603      1.008
  1380         HC    659    ALA    HB2   1380     0.0603      1.008
  1381         HC    659    ALA    HB3   1381     0.0603      1.008
  1382          C    659    ALA      C   1382     0.5973      12.01
  1383          O    659    ALA      O   1383    -0.5679         16   ; qtot 3
; residue 660 CYS rtp CYS  q  0.0
  1384          N    660    CYS      N   1384    -0.4157      14.01
  1385          H    660    CYS      H   1385     0.2719      1.008
  1386         CX    660    CYS     CA   1386     0.0213      12.01
  1387         H1    660    CYS     HA   1387     0.1124      1.008
  1388         2C    660    CYS     CB   1388    -0.1231      12.01
  1389         H1    660    CYS    HB1   1389     0.1112      1.008
  1390         H1    660    CYS    HB2   1390     0.1112      1.008
  1391         SH    660    CYS     SG   1391    -0.3119      32.06
  1392         HS    660    CYS     HG   1392     0.1933      1.008
  1393          C    660    CYS      C   1393     0.5973      12.01
  1394          O    660    CYS      O   1394    -0.5679         16   ; qtot 3
; residue 661 THR rtp THR  q  0.0
  1395          N    661    THR      N   1395    -0.4157      14.01
  1396          H    661    THR      H   1396     0.2719      1.008
  1397         CX    661    THR     CA   1397    -0.0389      12.01
  1398         H1    661    THR     HA   1398     0.1007      1.008
  1399         3C    661    THR     CB   1399     0.3654      12.01
  1400         H1    661    THR     HB   1400     0.0043      1.008
  1401         CT    661    THR    CG2   1401    -0.2438      12.01
  1402         HC    661    THR   HG21   1402     0.0642      1.008
  1403         HC    661    THR   HG22   1403     0.0642      1.008
  1404         HC    661    THR   HG23   1404     0.0642      1.008
  1405         OH    661    THR    OG1   1405    -0.6761         16
  1406         HO    661    THR    HG1   1406     0.4102      1.008
  1407          C    661    THR      C   1407     0.5973      12.01
  1408          O    661    THR      O   1408    -0.5679         16   ; qtot 3
; residue 662 ILE rtp ILE  q  0.0
  1409          N    662    ILE      N   1409    -0.4157      14.01
  1410          H    662    ILE      H   1410     0.2719      1.008
  1411         CX    662    ILE     CA   1411    -0.0597      12.01
  1412         H1    662    ILE     HA   1412     0.0869      1.008
  1413         3C    662    ILE     CB   1413     0.1303      12.01
  1414         HC    662    ILE     HB   1414     0.0187      1.008
  1415         CT    662    ILE    CG2   1415    -0.3204      12.01
  1416         HC    662    ILE   HG21   1416     0.0882      1.008
  1417         HC    662    ILE   HG22   1417     0.0882      1.008
  1418         HC    662    ILE   HG23   1418     0.0882      1.008
  1419         2C    662    ILE    CG1   1419     -0.043      12.01
  1420         HC    662    ILE   HG11   1420     0.0236      1.008
  1421         HC    662    ILE   HG12   1421     0.0236      1.008
  1422         CT    662    ILE     CD   1422     -0.066      12.01
  1423         HC    662    ILE    HD1   1423     0.0186      1.008
  1424         HC    662    ILE    HD2   1424     0.0186      1.008
  1425         HC    662    ILE    HD3   1425     0.0186      1.008
  1426          C    662    ILE      C   1426     0.5973      12.01
  1427          O    662    ILE      O   1427    -0.5679         16   ; qtot 3
; residue 663 GLY rtp GLY  q  0.0
  1428          N    663    GLY      N   1428    -0.4157      14.01
  1429          H    663    GLY      H   1429     0.2719      1.008
  1430         CX    663    GLY     CA   1430    -0.0252      12.01
  1431         H1    663    GLY    HA1   1431     0.0698      1.008
  1432         H1    663    GLY    HA2   1432     0.0698      1.008
  1433          C    663    GLY      C   1433     0.5973      12.01
  1434          O    663    GLY      O   1434    -0.5679         16   ; qtot 3
; residue 664 GLY rtp GLY  q  0.0
  1435          N    664    GLY      N   1435    -0.4157      14.01
  1436          H    664    GLY      H   1436     0.2719      1.008
  1437         CX    664    GLY     CA   1437    -0.0252      12.01
  1438         H1    664    GLY    HA1   1438     0.0698      1.008
  1439         H1    664    GLY    HA2   1439     0.0698      1.008
  1440          C    664    GLY      C   1440     0.5973      12.01
  1441          O    664    GLY      O   1441    -0.5679         16   ; qtot 3
; residue 665 PRO rtp PRO  q  0.0
  1442          N    665    PRO      N   1442    -0.2548      14.01
  1443         CT    665    PRO     CD   1443     0.0192      12.01
  1444         H1    665    PRO    HD1   1444     0.0391      1.008
  1445         H1    665    PRO    HD2   1445     0.0391      1.008
  1446         CT    665    PRO     CG   1446     0.0189      12.01
  1447         HC    665    PRO    HG1   1447     0.0213      1.008
  1448         HC    665    PRO    HG2   1448     0.0213      1.008
  1449         CT    665    PRO     CB   1449     -0.007      12.01
  1450         HC    665    PRO    HB1   1450     0.0253      1.008
  1451         HC    665    PRO    HB2   1451     0.0253      1.008
  1452         CX    665    PRO     CA   1452    -0.0266      12.01
  1453         H1    665    PRO     HA   1453     0.0641      1.008
  1454          C    665    PRO      C   1454     0.5896      12.01
  1455          O    665    PRO      O   1455    -0.5748         16   ; qtot 3
; residue 666 THR rtp THR  q  0.0
  1456          N    666    THR      N   1456    -0.4157      14.01
  1457          H    666    THR      H   1457     0.2719      1.008
  1458         CX    666    THR     CA   1458    -0.0389      12.01
  1459         H1    666    THR     HA   1459     0.1007      1.008
  1460         3C    666    THR     CB   1460     0.3654      12.01
  1461         H1    666    THR     HB   1461     0.0043      1.008
  1462         CT    666    THR    CG2   1462    -0.2438      12.01
  1463         HC    666    THR   HG21   1463     0.0642      1.008
  1464         HC    666    THR   HG22   1464     0.0642      1.008
  1465         HC    666    THR   HG23   1465     0.0642      1.008
  1466         OH    666    THR    OG1   1466    -0.6761         16
  1467         HO    666    THR    HG1   1467     0.4102      1.008
  1468          C    666    THR      C   1468     0.5973      12.01
  1469          O    666    THR      O   1469    -0.5679         16   ; qtot 3
; residue 667 LEU rtp LEU  q  0.0
  1470          N    667    LEU      N   1470    -0.4157      14.01
  1471          H    667    LEU      H   1471     0.2719      1.008
  1472         CX    667    LEU     CA   1472    -0.0518      12.01
  1473         H1    667    LEU     HA   1473     0.0922      1.008
  1474         2C    667    LEU     CB   1474    -0.1102      12.01
  1475         HC    667    LEU    HB1   1475     0.0457      1.008
  1476         HC    667    LEU    HB2   1476     0.0457      1.008
  1477         3C    667    LEU     CG   1477     0.3531      12.01
  1478         HC    667    LEU     HG   1478    -0.0361      1.008
  1479         CT    667    LEU    CD1   1479    -0.4121      12.01
  1480         HC    667    LEU   HD11   1480        0.1      1.008
  1481         HC    667    LEU   HD12   1481        0.1      1.008
  1482         HC    667    LEU   HD13   1482        0.1      1.008
  1483         CT    667    LEU    CD2   1483    -0.4121      12.01
  1484         HC    667    LEU   HD21   1484        0.1      1.008
  1485         HC    667    LEU   HD22   1485        0.1      1.008
  1486         HC    667    LEU   HD23   1486        0.1      1.008
  1487          C    667    LEU      C   1487     0.5973      12.01
  1488          O    667    LEU      O   1488    -0.5679         16   ; qtot 3
; residue 668 VAL rtp VAL  q  0.0
  1489          N    668    VAL      N   1489    -0.4157      14.01
  1490          H    668    VAL      H   1490     0.2719      1.008
  1491         CX    668    VAL     CA   1491    -0.0875      12.01
  1492         H1    668    VAL     HA   1492     0.0969      1.008
  1493         3C    668    VAL     CB   1493     0.2985      12.01
  1494         HC    668    VAL     HB   1494    -0.0297      1.008
  1495         CT    668    VAL    CG1   1495    -0.3192      12.01
  1496         HC    668    VAL   HG11   1496     0.0791      1.008
  1497         HC    668    VAL   HG12   1497     0.0791      1.008
  1498         HC    668    VAL   HG13   1498     0.0791      1.008
  1499         CT    668    VAL    CG2   1499    -0.3192      12.01
  1500         HC    668    VAL   HG21   1500     0.0791      1.008
  1501         HC    668    VAL   HG22   1501     0.0791      1.008
  1502         HC    668    VAL   HG23   1502     0.0791      1.008
  1503          C    668    VAL      C   1503     0.5973      12.01
  1504          O    668    VAL      O   1504    -0.5679         16   ; qtot 3
; residue 669 ILE rtp ILE  q  0.0
  1505          N    669    ILE      N   1505    -0.4157      14.01
  1506          H    669    ILE      H   1506     0.2719      1.008
  1507         CX    669    ILE     CA   1507    -0.0597      12.01
  1508         H1    669    ILE     HA   1508     0.0869      1.008
  1509         3C    669    ILE     CB   1509     0.1303      12.01
  1510         HC    669    ILE     HB   1510     0.0187      1.008
  1511         CT    669    ILE    CG2   1511    -0.3204      12.01
  1512         HC    669    ILE   HG21   1512     0.0882      1.008
  1513         HC    669    ILE   HG22   1513     0.0882      1.008
  1514         HC    669    ILE   HG23   1514     0.0882      1.008
  1515         2C    669    ILE    CG1   1515     -0.043      12.01
  1516         HC    669    ILE   HG11   1516     0.0236      1.008
  1517         HC    669    ILE   HG12   1517     0.0236      1.008
  1518         CT    669    ILE     CD   1518     -0.066      12.01
  1519         HC    669    ILE    HD1   1519     0.0186      1.008
  1520         HC    669    ILE    HD2   1520     0.0186      1.008
  1521         HC    669    ILE    HD3   1521     0.0186      1.008
  1522          C    669    ILE      C   1522     0.5973      12.01
  1523          O    669    ILE      O   1523    -0.5679         16   ; qtot 3
; residue 670 THR rtp THR  q  0.0
  1524          N    670    THR      N   1524    -0.4157      14.01
  1525          H    670    THR      H   1525     0.2719      1.008
  1526         CX    670    THR     CA   1526    -0.0389      12.01
  1527         H1    670    THR     HA   1527     0.1007      1.008
  1528         3C    670    THR     CB   1528     0.3654      12.01
  1529         H1    670    THR     HB   1529     0.0043      1.008
  1530         CT    670    THR    CG2   1530    -0.2438      12.01
  1531         HC    670    THR   HG21   1531     0.0642      1.008
  1532         HC    670    THR   HG22   1532     0.0642      1.008
  1533         HC    670    THR   HG23   1533     0.0642      1.008
  1534         OH    670    THR    OG1   1534    -0.6761         16
  1535         HO    670    THR    HG1   1535     0.4102      1.008
  1536          C    670    THR      C   1536     0.5973      12.01
  1537          O    670    THR      O   1537    -0.5679         16   ; qtot 3
; residue 671 GLU rtp GLU  q -1.0
  1538          N    671    GLU      N   1538    -0.5163      14.01
  1539          H    671    GLU      H   1539     0.2936      1.008
  1540         CX    671    GLU     CA   1540     0.0397      12.01
  1541         H1    671    GLU     HA   1541     0.1105      1.008
  1542         2C    671    GLU     CB   1542      0.056      12.01
  1543         HC    671    GLU    HB1   1543    -0.0173      1.008
  1544         HC    671    GLU    HB2   1544    -0.0173      1.008
  1545         2C    671    GLU     CG   1545     0.0136      12.01
  1546         HC    671    GLU    HG1   1546    -0.0425      1.008
  1547         HC    671    GLU    HG2   1547    -0.0425      1.008
  1548         CO    671    GLU     CD   1548     0.8054      12.01
  1549         O2    671    GLU    OE1   1549    -0.8188         16
  1550         O2    671    GLU    OE2   1550    -0.8188         16
  1551          C    671    GLU      C   1551     0.5366      12.01
  1552          O    671    GLU      O   1552    -0.5819         16   ; qtot 2
; residue 672 TYR rtp TYR  q  0.0
  1553          N    672    TYR      N   1553    -0.4157      14.01
  1554          H    672    TYR      H   1554     0.2719      1.008
  1555         CX    672    TYR     CA   1555    -0.0014      12.01
  1556         H1    672    TYR     HA   1556     0.0876      1.008
  1557         CT    672    TYR     CB   1557    -0.0152      12.01
  1558         HC    672    TYR    HB1   1558     0.0295      1.008
  1559         HC    672    TYR    HB2   1559     0.0295      1.008
  1560         CA    672    TYR     CG   1560    -0.0011      12.01
  1561         CA    672    TYR    CD1   1561    -0.1906      12.01
  1562         HA    672    TYR    HD1   1562     0.1699      1.008
  1563         CA    672    TYR    CE1   1563    -0.2341      12.01
  1564         HA    672    TYR    HE1   1564     0.1656      1.008
  1565          C    672    TYR     CZ   1565     0.3226      12.01
  1566         OH    672    TYR     OH   1566    -0.5579         16
  1567         HO    672    TYR     HH   1567     0.3992      1.008
  1568         CA    672    TYR    CE2   1568    -0.2341      12.01
  1569         HA    672    TYR    HE2   1569     0.1656      1.008
  1570         CA    672    TYR    CD2   1570    -0.1906      12.01
  1571         HA    672    TYR    HD2   1571     0.1699      1.008
  1572          C    672    TYR      C   1572     0.5973      12.01
  1573          O    672    TYR      O   1573    -0.5679         16   ; qtot 2
; residue 673 CYS rtp CYS  q  0.0
  1574          N    673    CYS      N   1574    -0.4157      14.01
  1575          H    673    CYS      H   1575     0.2719      1.008
  1576         CX    673    CYS     CA   1576     0.0213      12.01
  1577         H1    673    CYS     HA   1577     0.1124      1.008
  1578         2C    673    CYS     CB   1578    -0.1231      12.01
  1579         H1    673    CYS    HB1   1579     0.1112      1.008
  1580         H1    673    CYS    HB2   1580     0.1112      1.008
  1581         SH    673    CYS     SG   1581    -0.3119      32.06
  1582         HS    673    CYS     HG   1582     0.1933      1.008
  1583          C    673    CYS      C   1583     0.5973      12.01
  1584          O    673    CYS      O   1584    -0.5679         16   ; qtot 2
; residue 674 CYS rtp CYS  q  0.0
  1585          N    674    CYS      N   1585    -0.4157      14.01
  1586          H    674    CYS      H   1586     0.2719      1.008
  1587         CX    674    CYS     CA   1587     0.0213      12.01
  1588         H1    674    CYS     HA   1588     0.1124      1.008
  1589         2C    674    CYS     CB   1589    -0.1231      12.01
  1590         H1    674    CYS    HB1   1590     0.1112      1.008
  1591         H1    674    CYS    HB2   1591     0.1112      1.008
  1592         SH    674    CYS     SG   1592    -0.3119      32.06
  1593         HS    674    CYS     HG   1593     0.1933      1.008
  1594          C    674    CYS      C   1594     0.5973      12.01
  1595          O    674    CYS      O   1595    -0.5679         16   ; qtot 2
; residue 675 TYR rtp TYR  q  0.0
  1596          N    675    TYR      N   1596    -0.4157      14.01
  1597          H    675    TYR      H   1597     0.2719      1.008
  1598         CX    675    TYR     CA   1598    -0.0014      12.01
  1599         H1    675    TYR     HA   1599     0.0876      1.008
  1600         CT    675    TYR     CB   1600    -0.0152      12.01
  1601         HC    675    TYR    HB1   1601     0.0295      1.008
  1602         HC    675    TYR    HB2   1602     0.0295      1.008
  1603         CA    675    TYR     CG   1603    -0.0011      12.01
  1604         CA    675    TYR    CD1   1604    -0.1906      12.01
  1605         HA    675    TYR    HD1   1605     0.1699      1.008
  1606         CA    675    TYR    CE1   1606    -0.2341      12.01
  1607         HA    675    TYR    HE1   1607     0.1656      1.008
  1608          C    675    TYR     CZ   1608     0.3226      12.01
  1609         OH    675    TYR     OH   1609    -0.5579         16
  1610         HO    675    TYR     HH   1610     0.3992      1.008
  1611         CA    675    TYR    CE2   1611    -0.2341      12.01
  1612         HA    675    TYR    HE2   1612     0.1656      1.008
  1613         CA    675    TYR    CD2   1613    -0.1906      12.01
  1614         HA    675    TYR    HD2   1614     0.1699      1.008
  1615          C    675    TYR      C   1615     0.5973      12.01
  1616          O    675    TYR      O   1616    -0.5679         16   ; qtot 2
; residue 676 GLY rtp GLY  q  0.0
  1617          N    676    GLY      N   1617    -0.4157      14.01
  1618          H    676    GLY      H   1618     0.2719      1.008
  1619         CX    676    GLY     CA   1619    -0.0252      12.01
  1620         H1    676    GLY    HA1   1620     0.0698      1.008
  1621         H1    676    GLY    HA2   1621     0.0698      1.008
  1622          C    676    GLY      C   1622     0.5973      12.01
  1623          O    676    GLY      O   1623    -0.5679         16   ; qtot 2
; residue 677 ASP rtp ASP  q -1.0
  1624          N    677    ASP      N   1624    -0.5163      14.01
  1625          H    677    ASP      H   1625     0.2936      1.008
  1626         CX    677    ASP     CA   1626     0.0381      12.01
  1627         H1    677    ASP     HA   1627      0.088      1.008
  1628         2C    677    ASP     CB   1628    -0.0303      12.01
  1629         HC    677    ASP    HB1   1629    -0.0122      1.008
  1630         HC    677    ASP    HB2   1630    -0.0122      1.008
  1631         CO    677    ASP     CG   1631     0.7994      12.01
  1632         O2    677    ASP    OD1   1632    -0.8014         16
  1633         O2    677    ASP    OD2   1633    -0.8014         16
  1634          C    677    ASP      C   1634     0.5366      12.01
  1635          O    677    ASP      O   1635    -0.5819         16   ; qtot 1
; residue 678 LEU rtp LEU  q  0.0
  1636          N    678    LEU      N   1636    -0.4157      14.01
  1637          H    678    LEU      H   1637     0.2719      1.008
  1638         CX    678    LEU     CA   1638    -0.0518      12.01
  1639         H1    678    LEU     HA   1639     0.0922      1.008
  1640         2C    678    LEU     CB   1640    -0.1102      12.01
  1641         HC    678    LEU    HB1   1641     0.0457      1.008
  1642         HC    678    LEU    HB2   1642     0.0457      1.008
  1643         3C    678    LEU     CG   1643     0.3531      12.01
  1644         HC    678    LEU     HG   1644    -0.0361      1.008
  1645         CT    678    LEU    CD1   1645    -0.4121      12.01
  1646         HC    678    LEU   HD11   1646        0.1      1.008
  1647         HC    678    LEU   HD12   1647        0.1      1.008
  1648         HC    678    LEU   HD13   1648        0.1      1.008
  1649         CT    678    LEU    CD2   1649    -0.4121      12.01
  1650         HC    678    LEU   HD21   1650        0.1      1.008
  1651         HC    678    LEU   HD22   1651        0.1      1.008
  1652         HC    678    LEU   HD23   1652        0.1      1.008
  1653          C    678    LEU      C   1653     0.5973      12.01
  1654          O    678    LEU      O   1654    -0.5679         16   ; qtot 1
; residue 679 LEU rtp LEU  q  0.0
  1655          N    679    LEU      N   1655    -0.4157      14.01
  1656          H    679    LEU      H   1656     0.2719      1.008
  1657         CX    679    LEU     CA   1657    -0.0518      12.01
  1658         H1    679    LEU     HA   1658     0.0922      1.008
  1659         2C    679    LEU     CB   1659    -0.1102      12.01
  1660         HC    679    LEU    HB1   1660     0.0457      1.008
  1661         HC    679    LEU    HB2   1661     0.0457      1.008
  1662         3C    679    LEU     CG   1662     0.3531      12.01
  1663         HC    679    LEU     HG   1663    -0.0361      1.008
  1664         CT    679    LEU    CD1   1664    -0.4121      12.01
  1665         HC    679    LEU   HD11   1665        0.1      1.008
  1666         HC    679    LEU   HD12   1666        0.1      1.008
  1667         HC    679    LEU   HD13   1667        0.1      1.008
  1668         CT    679    LEU    CD2   1668    -0.4121      12.01
  1669         HC    679    LEU   HD21   1669        0.1      1.008
  1670         HC    679    LEU   HD22   1670        0.1      1.008
  1671         HC    679    LEU   HD23   1671        0.1      1.008
  1672          C    679    LEU      C   1672     0.5973      12.01
  1673          O    679    LEU      O   1673    -0.5679         16   ; qtot 1
; residue 680 ASN rtp ASN  q  0.0
  1674          N    680    ASN      N   1674    -0.4157      14.01
  1675          H    680    ASN      H   1675     0.2719      1.008
  1676         CX    680    ASN     CA   1676     0.0143      12.01
  1677         H1    680    ASN     HA   1677     0.1048      1.008
  1678         2C    680    ASN     CB   1678    -0.2041      12.01
  1679         HC    680    ASN    HB1   1679     0.0797      1.008
  1680         HC    680    ASN    HB2   1680     0.0797      1.008
  1681          C    680    ASN     CG   1681      0.713      12.01
  1682          O    680    ASN    OD1   1682    -0.5931         16
  1683          N    680    ASN    ND2   1683    -0.9191      14.01
  1684          H    680    ASN   HD21   1684     0.4196      1.008
  1685          H    680    ASN   HD22   1685     0.4196      1.008
  1686          C    680    ASN      C   1686     0.5973      12.01
  1687          O    680    ASN      O   1687    -0.5679         16   ; qtot 1
; residue 681 PHE rtp PHE  q  0.0
  1688          N    681    PHE      N   1688    -0.4157      14.01
  1689          H    681    PHE      H   1689     0.2719      1.008
  1690         CX    681    PHE     CA   1690    -0.0024      12.01
  1691         H1    681    PHE     HA   1691     0.0978      1.008
  1692         CT    681    PHE     CB   1692    -0.0343      12.01
  1693         HC    681    PHE    HB1   1693     0.0295      1.008
  1694         HC    681    PHE    HB2   1694     0.0295      1.008
  1695         CA    681    PHE     CG   1695     0.0118      12.01
  1696         CA    681    PHE    CD1   1696    -0.1256      12.01
  1697         HA    681    PHE    HD1   1697      0.133      1.008
  1698         CA    681    PHE    CE1   1698    -0.1704      12.01
  1699         HA    681    PHE    HE1   1699      0.143      1.008
  1700         CA    681    PHE     CZ   1700    -0.1072      12.01
  1701         HA    681    PHE     HZ   1701     0.1297      1.008
  1702         CA    681    PHE    CE2   1702    -0.1704      12.01
  1703         HA    681    PHE    HE2   1703      0.143      1.008
  1704         CA    681    PHE    CD2   1704    -0.1256      12.01
  1705         HA    681    PHE    HD2   1705      0.133      1.008
  1706          C    681    PHE      C   1706     0.5973      12.01
  1707          O    681    PHE      O   1707    -0.5679         16   ; qtot 1
; residue 682 LEU rtp LEU  q  0.0
  1708          N    682    LEU      N   1708    -0.4157      14.01
  1709          H    682    LEU      H   1709     0.2719      1.008
  1710         CX    682    LEU     CA   1710    -0.0518      12.01
  1711         H1    682    LEU     HA   1711     0.0922      1.008
  1712         2C    682    LEU     CB   1712    -0.1102      12.01
  1713         HC    682    LEU    HB1   1713     0.0457      1.008
  1714         HC    682    LEU    HB2   1714     0.0457      1.008
  1715         3C    682    LEU     CG   1715     0.3531      12.01
  1716         HC    682    LEU     HG   1716    -0.0361      1.008
  1717         CT    682    LEU    CD1   1717    -0.4121      12.01
  1718         HC    682    LEU   HD11   1718        0.1      1.008
  1719         HC    682    LEU   HD12   1719        0.1      1.008
  1720         HC    682    LEU   HD13   1720        0.1      1.008
  1721         CT    682    LEU    CD2   1721    -0.4121      12.01
  1722         HC    682    LEU   HD21   1722        0.1      1.008
  1723         HC    682    LEU   HD22   1723        0.1      1.008
  1724         HC    682    LEU   HD23   1724        0.1      1.008
  1725          C    682    LEU      C   1725     0.5973      12.01
  1726          O    682    LEU      O   1726    -0.5679         16   ; qtot 1
; residue 683 ARG rtp ARG  q +1.0
  1727          N    683    ARG      N   1727    -0.3479      14.01
  1728          H    683    ARG      H   1728     0.2747      1.008
  1729         CX    683    ARG     CA   1729    -0.2637      12.01
  1730         H1    683    ARG     HA   1730      0.156      1.008
  1731         C8    683    ARG     CB   1731    -0.0007      12.01
  1732         HC    683    ARG    HB1   1732     0.0327      1.008
  1733         HC    683    ARG    HB2   1733     0.0327      1.008
  1734         C8    683    ARG     CG   1734      0.039      12.01
  1735         HC    683    ARG    HG1   1735     0.0285      1.008
  1736         HC    683    ARG    HG2   1736     0.0285      1.008
  1737         C8    683    ARG     CD   1737     0.0486      12.01
  1738         H1    683    ARG    HD1   1738     0.0687      1.008
  1739         H1    683    ARG    HD2   1739     0.0687      1.008
  1740         N2    683    ARG     NE   1740    -0.5295      14.01
  1741          H    683    ARG     HE   1741     0.3456      1.008
  1742         CA    683    ARG     CZ   1742     0.8076      12.01
  1743         N2    683    ARG    NH1   1743    -0.8627      14.01
  1744          H    683    ARG   HH11   1744     0.4478      1.008
  1745          H    683    ARG   HH12   1745     0.4478      1.008
  1746         N2    683    ARG    NH2   1746    -0.8627      14.01
  1747          H    683    ARG   HH21   1747     0.4478      1.008
  1748          H    683    ARG   HH22   1748     0.4478      1.008
  1749          C    683    ARG      C   1749     0.7341      12.01
  1750          O    683    ARG      O   1750    -0.5894         16   ; qtot 2
; residue 684 ARG rtp ARG  q +1.0
  1751          N    684    ARG      N   1751    -0.3479      14.01
  1752          H    684    ARG      H   1752     0.2747      1.008
  1753         CX    684    ARG     CA   1753    -0.2637      12.01
  1754         H1    684    ARG     HA   1754      0.156      1.008
  1755         C8    684    ARG     CB   1755    -0.0007      12.01
  1756         HC    684    ARG    HB1   1756     0.0327      1.008
  1757         HC    684    ARG    HB2   1757     0.0327      1.008
  1758         C8    684    ARG     CG   1758      0.039      12.01
  1759         HC    684    ARG    HG1   1759     0.0285      1.008
  1760         HC    684    ARG    HG2   1760     0.0285      1.008
  1761         C8    684    ARG     CD   1761     0.0486      12.01
  1762         H1    684    ARG    HD1   1762     0.0687      1.008
  1763         H1    684    ARG    HD2   1763     0.0687      1.008
  1764         N2    684    ARG     NE   1764    -0.5295      14.01
  1765          H    684    ARG     HE   1765     0.3456      1.008
  1766         CA    684    ARG     CZ   1766     0.8076      12.01
  1767         N2    684    ARG    NH1   1767    -0.8627      14.01
  1768          H    684    ARG   HH11   1768     0.4478      1.008
  1769          H    684    ARG   HH12   1769     0.4478      1.008
  1770         N2    684    ARG    NH2   1770    -0.8627      14.01
  1771          H    684    ARG   HH21   1771     0.4478      1.008
  1772          H    684    ARG   HH22   1772     0.4478      1.008
  1773          C    684    ARG      C   1773     0.7341      12.01
  1774          O    684    ARG      O   1774    -0.5894         16   ; qtot 3
; residue 685 LYS rtp LYS  q +1.0
  1775          N    685    LYS      N   1775    -0.3479      14.01
  1776          H    685    LYS      H   1776     0.2747      1.008
  1777         CX    685    LYS     CA   1777      -0.24      12.01
  1778         H1    685    LYS     HA   1778     0.1426      1.008
  1779         C8    685    LYS     CB   1779    -0.0094      12.01
  1780         HC    685    LYS    HB1   1780     0.0362      1.008
  1781         HC    685    LYS    HB2   1781     0.0362      1.008
  1782         C8    685    LYS     CG   1782     0.0187      12.01
  1783         HC    685    LYS    HG1   1783     0.0103      1.008
  1784         HC    685    LYS    HG2   1784     0.0103      1.008
  1785         C8    685    LYS     CD   1785    -0.0479      12.01
  1786         HC    685    LYS    HD1   1786     0.0621      1.008
  1787         HC    685    LYS    HD2   1787     0.0621      1.008
  1788         C8    685    LYS     CE   1788    -0.0143      12.01
  1789         HP    685    LYS    HE1   1789     0.1135      1.008
  1790         HP    685    LYS    HE2   1790     0.1135      1.008
  1791         N3    685    LYS     NZ   1791    -0.3854      14.01
  1792          H    685    LYS    HZ1   1792       0.34      1.008
  1793          H    685    LYS    HZ2   1793       0.34      1.008
  1794          H    685    LYS    HZ3   1794       0.34      1.008
  1795          C    685    LYS      C   1795     0.7341      12.01
  1796          O    685    LYS      O   1796    -0.5894         16   ; qtot 4
; residue 686 ARG rtp ARG  q +1.0
  1797          N    686    ARG      N   1797    -0.3479      14.01
  1798          H    686    ARG      H   1798     0.2747      1.008
  1799         CX    686    ARG     CA   1799    -0.2637      12.01
  1800         H1    686    ARG     HA   1800      0.156      1.008
  1801         C8    686    ARG     CB   1801    -0.0007      12.01
  1802         HC    686    ARG    HB1   1802     0.0327      1.008
  1803         HC    686    ARG    HB2   1803     0.0327      1.008
  1804         C8    686    ARG     CG   1804      0.039      12.01
  1805         HC    686    ARG    HG1   1805     0.0285      1.008
  1806         HC    686    ARG    HG2   1806     0.0285      1.008
  1807         C8    686    ARG     CD   1807     0.0486      12.01
  1808         H1    686    ARG    HD1   1808     0.0687      1.008
  1809         H1    686    ARG    HD2   1809     0.0687      1.008
  1810         N2    686    ARG     NE   1810    -0.5295      14.01
  1811          H    686    ARG     HE   1811     0.3456      1.008
  1812         CA    686    ARG     CZ   1812     0.8076      12.01
  1813         N2    686    ARG    NH1   1813    -0.8627      14.01
  1814          H    686    ARG   HH11   1814     0.4478      1.008
  1815          H    686    ARG   HH12   1815     0.4478      1.008
  1816         N2    686    ARG    NH2   1816    -0.8627      14.01
  1817          H    686    ARG   HH21   1817     0.4478      1.008
  1818          H    686    ARG   HH22   1818     0.4478      1.008
  1819          C    686    ARG      C   1819     0.7341      12.01
  1820          O    686    ARG      O   1820    -0.5894         16   ; qtot 5
; residue 687 ASP rtp ASP  q -1.0
  1821          N    687    ASP      N   1821    -0.5163      14.01
  1822          H    687    ASP      H   1822     0.2936      1.008
  1823         CX    687    ASP     CA   1823     0.0381      12.01
  1824         H1    687    ASP     HA   1824      0.088      1.008
  1825         2C    687    ASP     CB   1825    -0.0303      12.01
  1826         HC    687    ASP    HB1   1826    -0.0122      1.008
  1827         HC    687    ASP    HB2   1827    -0.0122      1.008
  1828         CO    687    ASP     CG   1828     0.7994      12.01
  1829         O2    687    ASP    OD1   1829    -0.8014         16
  1830         O2    687    ASP    OD2   1830    -0.8014         16
  1831          C    687    ASP      C   1831     0.5366      12.01
  1832          O    687    ASP      O   1832    -0.5819         16   ; qtot 4
; residue 688 SER rtp SER  q  0.0
  1833          N    688    SER      N   1833    -0.4157      14.01
  1834          H    688    SER      H   1834     0.2719      1.008
  1835         CX    688    SER     CA   1835    -0.0249      12.01
  1836         H1    688    SER     HA   1836     0.0843      1.008
  1837         2C    688    SER     CB   1837     0.2117      12.01
  1838         H1    688    SER    HB1   1838     0.0352      1.008
  1839         H1    688    SER    HB2   1839     0.0352      1.008
  1840         OH    688    SER     OG   1840    -0.6546         16
  1841         HO    688    SER     HG   1841     0.4275      1.008
  1842          C    688    SER      C   1842     0.5973      12.01
  1843          O    688    SER      O   1843    -0.5679         16   ; qtot 4
; residue 689 PHE rtp PHE  q  0.0
  1844          N    689    PHE      N   1844    -0.4157      14.01
  1845          H    689    PHE      H   1845     0.2719      1.008
  1846         CX    689    PHE     CA   1846    -0.0024      12.01
  1847         H1    689    PHE     HA   1847     0.0978      1.008
  1848         CT    689    PHE     CB   1848    -0.0343      12.01
  1849         HC    689    PHE    HB1   1849     0.0295      1.008
  1850         HC    689    PHE    HB2   1850     0.0295      1.008
  1851         CA    689    PHE     CG   1851     0.0118      12.01
  1852         CA    689    PHE    CD1   1852    -0.1256      12.01
  1853         HA    689    PHE    HD1   1853      0.133      1.008
  1854         CA    689    PHE    CE1   1854    -0.1704      12.01
  1855         HA    689    PHE    HE1   1855      0.143      1.008
  1856         CA    689    PHE     CZ   1856    -0.1072      12.01
  1857         HA    689    PHE     HZ   1857     0.1297      1.008
  1858         CA    689    PHE    CE2   1858    -0.1704      12.01
  1859         HA    689    PHE    HE2   1859      0.143      1.008
  1860         CA    689    PHE    CD2   1860    -0.1256      12.01
  1861         HA    689    PHE    HD2   1861      0.133      1.008
  1862          C    689    PHE      C   1862     0.5973      12.01
  1863          O    689    PHE      O   1863    -0.5679         16   ; qtot 4
; residue 690 ILE rtp ILE  q  0.0
  1864          N    690    ILE      N   1864    -0.4157      14.01
  1865          H    690    ILE      H   1865     0.2719      1.008
  1866         CX    690    ILE     CA   1866    -0.0597      12.01
  1867         H1    690    ILE     HA   1867     0.0869      1.008
  1868         3C    690    ILE     CB   1868     0.1303      12.01
  1869         HC    690    ILE     HB   1869     0.0187      1.008
  1870         CT    690    ILE    CG2   1870    -0.3204      12.01
  1871         HC    690    ILE   HG21   1871     0.0882      1.008
  1872         HC    690    ILE   HG22   1872     0.0882      1.008
  1873         HC    690    ILE   HG23   1873     0.0882      1.008
  1874         2C    690    ILE    CG1   1874     -0.043      12.01
  1875         HC    690    ILE   HG11   1875     0.0236      1.008
  1876         HC    690    ILE   HG12   1876     0.0236      1.008
  1877         CT    690    ILE     CD   1877     -0.066      12.01
  1878         HC    690    ILE    HD1   1878     0.0186      1.008
  1879         HC    690    ILE    HD2   1879     0.0186      1.008
  1880         HC    690    ILE    HD3   1880     0.0186      1.008
  1881          C    690    ILE      C   1881     0.5973      12.01
  1882          O    690    ILE      O   1882    -0.5679         16   ; qtot 4
; residue 691 CYS rtp CYS  q  0.0
  1883          N    691    CYS      N   1883    -0.4157      14.01
  1884          H    691    CYS      H   1884     0.2719      1.008
  1885         CX    691    CYS     CA   1885     0.0213      12.01
  1886         H1    691    CYS     HA   1886     0.1124      1.008
  1887         2C    691    CYS     CB   1887    -0.1231      12.01
  1888         H1    691    CYS    HB1   1888     0.1112      1.008
  1889         H1    691    CYS    HB2   1889     0.1112      1.008
  1890         SH    691    CYS     SG   1890    -0.3119      32.06
  1891         HS    691    CYS     HG   1891     0.1933      1.008
  1892          C    691    CYS      C   1892     0.5973      12.01
  1893          O    691    CYS      O   1893    -0.5679         16   ; qtot 4
; residue 692 SER rtp SER  q  0.0
  1894          N    692    SER      N   1894    -0.4157      14.01
  1895          H    692    SER      H   1895     0.2719      1.008
  1896         CX    692    SER     CA   1896    -0.0249      12.01
  1897         H1    692    SER     HA   1897     0.0843      1.008
  1898         2C    692    SER     CB   1898     0.2117      12.01
  1899         H1    692    SER    HB1   1899     0.0352      1.008
  1900         H1    692    SER    HB2   1900     0.0352      1.008
  1901         OH    692    SER     OG   1901    -0.6546         16
  1902         HO    692    SER     HG   1902     0.4275      1.008
  1903          C    692    SER      C   1903     0.5973      12.01
  1904          O    692    SER      O   1904    -0.5679         16   ; qtot 4
; residue 693 LYS rtp LYS  q +1.0
  1905          N    693    LYS      N   1905    -0.3479      14.01
  1906          H    693    LYS      H   1906     0.2747      1.008
  1907         CX    693    LYS     CA   1907      -0.24      12.01
  1908         H1    693    LYS     HA   1908     0.1426      1.008
  1909         C8    693    LYS     CB   1909    -0.0094      12.01
  1910         HC    693    LYS    HB1   1910     0.0362      1.008
  1911         HC    693    LYS    HB2   1911     0.0362      1.008
  1912         C8    693    LYS     CG   1912     0.0187      12.01
  1913         HC    693    LYS    HG1   1913     0.0103      1.008
  1914         HC    693    LYS    HG2   1914     0.0103      1.008
  1915         C8    693    LYS     CD   1915    -0.0479      12.01
  1916         HC    693    LYS    HD1   1916     0.0621      1.008
  1917         HC    693    LYS    HD2   1917     0.0621      1.008
  1918         C8    693    LYS     CE   1918    -0.0143      12.01
  1919         HP    693    LYS    HE1   1919     0.1135      1.008
  1920         HP    693    LYS    HE2   1920     0.1135      1.008
  1921         N3    693    LYS     NZ   1921    -0.3854      14.01
  1922          H    693    LYS    HZ1   1922       0.34      1.008
  1923          H    693    LYS    HZ2   1923       0.34      1.008
  1924          H    693    LYS    HZ3   1924       0.34      1.008
  1925          C    693    LYS      C   1925     0.7341      12.01
  1926          O    693    LYS      O   1926    -0.5894         16   ; qtot 5
; residue 763 ALA rtp ALA  q  0.0
  1927          N    763    ALA      N   1927    -0.4157      14.01
  1928          H    763    ALA      H   1928     0.2719      1.008
  1929         CX    763    ALA     CA   1929     0.0337      12.01
  1930         H1    763    ALA     HA   1930     0.0823      1.008
  1931         CT    763    ALA     CB   1931    -0.1825      12.01
  1932         HC    763    ALA    HB1   1932     0.0603      1.008
  1933         HC    763    ALA    HB2   1933     0.0603      1.008
  1934         HC    763    ALA    HB3   1934     0.0603      1.008
  1935          C    763    ALA      C   1935     0.5973      12.01
  1936          O    763    ALA      O   1936    -0.5679         16   ; qtot 5
; residue 764 LEU rtp LEU  q  0.0
  1937          N    764    LEU      N   1937    -0.4157      14.01
  1938          H    764    LEU      H   1938     0.2719      1.008
  1939         CX    764    LEU     CA   1939    -0.0518      12.01
  1940         H1    764    LEU     HA   1940     0.0922      1.008
  1941         2C    764    LEU     CB   1941    -0.1102      12.01
  1942         HC    764    LEU    HB1   1942     0.0457      1.008
  1943         HC    764    LEU    HB2   1943     0.0457      1.008
  1944         3C    764    LEU     CG   1944     0.3531      12.01
  1945         HC    764    LEU     HG   1945    -0.0361      1.008
  1946         CT    764    LEU    CD1   1946    -0.4121      12.01
  1947         HC    764    LEU   HD11   1947        0.1      1.008
  1948         HC    764    LEU   HD12   1948        0.1      1.008
  1949         HC    764    LEU   HD13   1949        0.1      1.008
  1950         CT    764    LEU    CD2   1950    -0.4121      12.01
  1951         HC    764    LEU   HD21   1951        0.1      1.008
  1952         HC    764    LEU   HD22   1952        0.1      1.008
  1953         HC    764    LEU   HD23   1953        0.1      1.008
  1954          C    764    LEU      C   1954     0.5973      12.01
  1955          O    764    LEU      O   1955    -0.5679         16   ; qtot 5
; residue 765 ASP rtp ASP  q -1.0
  1956          N    765    ASP      N   1956    -0.5163      14.01
  1957          H    765    ASP      H   1957     0.2936      1.008
  1958         CX    765    ASP     CA   1958     0.0381      12.01
  1959         H1    765    ASP     HA   1959      0.088      1.008
  1960         2C    765    ASP     CB   1960    -0.0303      12.01
  1961         HC    765    ASP    HB1   1961    -0.0122      1.008
  1962         HC    765    ASP    HB2   1962    -0.0122      1.008
  1963         CO    765    ASP     CG   1963     0.7994      12.01
  1964         O2    765    ASP    OD1   1964    -0.8014         16
  1965         O2    765    ASP    OD2   1965    -0.8014         16
  1966          C    765    ASP      C   1966     0.5366      12.01
  1967          O    765    ASP      O   1967    -0.5819         16   ; qtot 4
; residue 766 LEU rtp LEU  q  0.0
  1968          N    766    LEU      N   1968    -0.4157      14.01
  1969          H    766    LEU      H   1969     0.2719      1.008
  1970         CX    766    LEU     CA   1970    -0.0518      12.01
  1971         H1    766    LEU     HA   1971     0.0922      1.008
  1972         2C    766    LEU     CB   1972    -0.1102      12.01
  1973         HC    766    LEU    HB1   1973     0.0457      1.008
  1974         HC    766    LEU    HB2   1974     0.0457      1.008
  1975         3C    766    LEU     CG   1975     0.3531      12.01
  1976         HC    766    LEU     HG   1976    -0.0361      1.008
  1977         CT    766    LEU    CD1   1977    -0.4121      12.01
  1978         HC    766    LEU   HD11   1978        0.1      1.008
  1979         HC    766    LEU   HD12   1979        0.1      1.008
  1980         HC    766    LEU   HD13   1980        0.1      1.008
  1981         CT    766    LEU    CD2   1981    -0.4121      12.01
  1982         HC    766    LEU   HD21   1982        0.1      1.008
  1983         HC    766    LEU   HD22   1983        0.1      1.008
  1984         HC    766    LEU   HD23   1984        0.1      1.008
  1985          C    766    LEU      C   1985     0.5973      12.01
  1986          O    766    LEU      O   1986    -0.5679         16   ; qtot 4
; residue 767 GLU rtp GLU  q -1.0
  1987          N    767    GLU      N   1987    -0.5163      14.01
  1988          H    767    GLU      H   1988     0.2936      1.008
  1989         CX    767    GLU     CA   1989     0.0397      12.01
  1990         H1    767    GLU     HA   1990     0.1105      1.008
  1991         2C    767    GLU     CB   1991      0.056      12.01
  1992         HC    767    GLU    HB1   1992    -0.0173      1.008
  1993         HC    767    GLU    HB2   1993    -0.0173      1.008
  1994         2C    767    GLU     CG   1994     0.0136      12.01
  1995         HC    767    GLU    HG1   1995    -0.0425      1.008
  1996         HC    767    GLU    HG2   1996    -0.0425      1.008
  1997         CO    767    GLU     CD   1997     0.8054      12.01
  1998         O2    767    GLU    OE1   1998    -0.8188         16
  1999         O2    767    GLU    OE2   1999    -0.8188         16
  2000          C    767    GLU      C   2000     0.5366      12.01
  2001          O    767    GLU      O   2001    -0.5819         16   ; qtot 3
; residue 768 ASP rtp ASP  q -1.0
  2002          N    768    ASP      N   2002    -0.5163      14.01
  2003          H    768    ASP      H   2003     0.2936      1.008
  2004         CX    768    ASP     CA   2004     0.0381      12.01
  2005         H1    768    ASP     HA   2005      0.088      1.008
  2006         2C    768    ASP     CB   2006    -0.0303      12.01
  2007         HC    768    ASP    HB1   2007    -0.0122      1.008
  2008         HC    768    ASP    HB2   2008    -0.0122      1.008
  2009         CO    768    ASP     CG   2009     0.7994      12.01
  2010         O2    768    ASP    OD1   2010    -0.8014         16
  2011         O2    768    ASP    OD2   2011    -0.8014         16
  2012          C    768    ASP      C   2012     0.5366      12.01
  2013          O    768    ASP      O   2013    -0.5819         16   ; qtot 2
; residue 769 LEU rtp LEU  q  0.0
  2014          N    769    LEU      N   2014    -0.4157      14.01
  2015          H    769    LEU      H   2015     0.2719      1.008
  2016         CX    769    LEU     CA   2016    -0.0518      12.01
  2017         H1    769    LEU     HA   2017     0.0922      1.008
  2018         2C    769    LEU     CB   2018    -0.1102      12.01
  2019         HC    769    LEU    HB1   2019     0.0457      1.008
  2020         HC    769    LEU    HB2   2020     0.0457      1.008
  2021         3C    769    LEU     CG   2021     0.3531      12.01
  2022         HC    769    LEU     HG   2022    -0.0361      1.008
  2023         CT    769    LEU    CD1   2023    -0.4121      12.01
  2024         HC    769    LEU   HD11   2024        0.1      1.008
  2025         HC    769    LEU   HD12   2025        0.1      1.008
  2026         HC    769    LEU   HD13   2026        0.1      1.008
  2027         CT    769    LEU    CD2   2027    -0.4121      12.01
  2028         HC    769    LEU   HD21   2028        0.1      1.008
  2029         HC    769    LEU   HD22   2029        0.1      1.008
  2030         HC    769    LEU   HD23   2030        0.1      1.008
  2031          C    769    LEU      C   2031     0.5973      12.01
  2032          O    769    LEU      O   2032    -0.5679         16   ; qtot 2
; residue 770 LEU rtp LEU  q  0.0
  2033          N    770    LEU      N   2033    -0.4157      14.01
  2034          H    770    LEU      H   2034     0.2719      1.008
  2035         CX    770    LEU     CA   2035    -0.0518      12.01
  2036         H1    770    LEU     HA   2036     0.0922      1.008
  2037         2C    770    LEU     CB   2037    -0.1102      12.01
  2038         HC    770    LEU    HB1   2038     0.0457      1.008
  2039         HC    770    LEU    HB2   2039     0.0457      1.008
  2040         3C    770    LEU     CG   2040     0.3531      12.01
  2041         HC    770    LEU     HG   2041    -0.0361      1.008
  2042         CT    770    LEU    CD1   2042    -0.4121      12.01
  2043         HC    770    LEU   HD11   2043        0.1      1.008
  2044         HC    770    LEU   HD12   2044        0.1      1.008
  2045         HC    770    LEU   HD13   2045        0.1      1.008
  2046         CT    770    LEU    CD2   2046    -0.4121      12.01
  2047         HC    770    LEU   HD21   2047        0.1      1.008
  2048         HC    770    LEU   HD22   2048        0.1      1.008
  2049         HC    770    LEU   HD23   2049        0.1      1.008
  2050          C    770    LEU      C   2050     0.5973      12.01
  2051          O    770    LEU      O   2051    -0.5679         16   ; qtot 2
; residue 771 SER rtp SER  q  0.0
  2052          N    771    SER      N   2052    -0.4157      14.01
  2053          H    771    SER      H   2053     0.2719      1.008
  2054         CX    771    SER     CA   2054    -0.0249      12.01
  2055         H1    771    SER     HA   2055     0.0843      1.008
  2056         2C    771    SER     CB   2056     0.2117      12.01
  2057         H1    771    SER    HB1   2057     0.0352      1.008
  2058         H1    771    SER    HB2   2058     0.0352      1.008
  2059         OH    771    SER     OG   2059    -0.6546         16
  2060         HO    771    SER     HG   2060     0.4275      1.008
  2061          C    771    SER      C   2061     0.5973      12.01
  2062          O    771    SER      O   2062    -0.5679         16   ; qtot 2
; residue 772 PHE rtp PHE  q  0.0
  2063          N    772    PHE      N   2063    -0.4157      14.01
  2064          H    772    PHE      H   2064     0.2719      1.008
  2065         CX    772    PHE     CA   2065    -0.0024      12.01
  2066         H1    772    PHE     HA   2066     0.0978      1.008
  2067         CT    772    PHE     CB   2067    -0.0343      12.01
  2068         HC    772    PHE    HB1   2068     0.0295      1.008
  2069         HC    772    PHE    HB2   2069     0.0295      1.008
  2070         CA    772    PHE     CG   2070     0.0118      12.01
  2071         CA    772    PHE    CD1   2071    -0.1256      12.01
  2072         HA    772    PHE    HD1   2072      0.133      1.008
  2073         CA    772    PHE    CE1   2073    -0.1704      12.01
  2074         HA    772    PHE    HE1   2074      0.143      1.008
  2075         CA    772    PHE     CZ   2075    -0.1072      12.01
  2076         HA    772    PHE     HZ   2076     0.1297      1.008
  2077         CA    772    PHE    CE2   2077    -0.1704      12.01
  2078         HA    772    PHE    HE2   2078      0.143      1.008
  2079         CA    772    PHE    CD2   2079    -0.1256      12.01
  2080         HA    772    PHE    HD2   2080      0.133      1.008
  2081          C    772    PHE      C   2081     0.5973      12.01
  2082          O    772    PHE      O   2082    -0.5679         16   ; qtot 2
; residue 773 SER rtp SER  q  0.0
  2083          N    773    SER      N   2083    -0.4157      14.01
  2084          H    773    SER      H   2084     0.2719      1.008
  2085         CX    773    SER     CA   2085    -0.0249      12.01
  2086         H1    773    SER     HA   2086     0.0843      1.008
  2087         2C    773    SER     CB   2087     0.2117      12.01
  2088         H1    773    SER    HB1   2088     0.0352      1.008
  2089         H1    773    SER    HB2   2089     0.0352      1.008
  2090         OH    773    SER     OG   2090    -0.6546         16
  2091         HO    773    SER     HG   2091     0.4275      1.008
  2092          C    773    SER      C   2092     0.5973      12.01
  2093          O    773    SER      O   2093    -0.5679         16   ; qtot 2
; residue 774 TYR rtp TYR  q  0.0
  2094          N    774    TYR      N   2094    -0.4157      14.01
  2095          H    774    TYR      H   2095     0.2719      1.008
  2096         CX    774    TYR     CA   2096    -0.0014      12.01
  2097         H1    774    TYR     HA   2097     0.0876      1.008
  2098         CT    774    TYR     CB   2098    -0.0152      12.01
  2099         HC    774    TYR    HB1   2099     0.0295      1.008
  2100         HC    774    TYR    HB2   2100     0.0295      1.008
  2101         CA    774    TYR     CG   2101    -0.0011      12.01
  2102         CA    774    TYR    CD1   2102    -0.1906      12.01
  2103         HA    774    TYR    HD1   2103     0.1699      1.008
  2104         CA    774    TYR    CE1   2104    -0.2341      12.01
  2105         HA    774    TYR    HE1   2105     0.1656      1.008
  2106          C    774    TYR     CZ   2106     0.3226      12.01
  2107         OH    774    TYR     OH   2107    -0.5579         16
  2108         HO    774    TYR     HH   2108     0.3992      1.008
  2109         CA    774    TYR    CE2   2109    -0.2341      12.01
  2110         HA    774    TYR    HE2   2110     0.1656      1.008
  2111         CA    774    TYR    CD2   2111    -0.1906      12.01
  2112         HA    774    TYR    HD2   2112     0.1699      1.008
  2113          C    774    TYR      C   2113     0.5973      12.01
  2114          O    774    TYR      O   2114    -0.5679         16   ; qtot 2
; residue 775 GLN rtp GLN  q  0.0
  2115          N    775    GLN      N   2115    -0.4157      14.01
  2116          H    775    GLN      H   2116     0.2719      1.008
  2117         CX    775    GLN     CA   2117    -0.0031      12.01
  2118         H1    775    GLN     HA   2118      0.085      1.008
  2119         2C    775    GLN     CB   2119    -0.0036      12.01
  2120         HC    775    GLN    HB1   2120     0.0171      1.008
  2121         HC    775    GLN    HB2   2121     0.0171      1.008
  2122         2C    775    GLN     CG   2122    -0.0645      12.01
  2123         HC    775    GLN    HG1   2123     0.0352      1.008
  2124         HC    775    GLN    HG2   2124     0.0352      1.008
  2125          C    775    GLN     CD   2125     0.6951      12.01
  2126          O    775    GLN    OE1   2126    -0.6086         16
  2127          N    775    GLN    NE2   2127    -0.9407      14.01
  2128          H    775    GLN   HE21   2128     0.4251      1.008
  2129          H    775    GLN   HE22   2129     0.4251      1.008
  2130          C    775    GLN      C   2130     0.5973      12.01
  2131          O    775    GLN      O   2131    -0.5679         16   ; qtot 2
; residue 776 VAL rtp VAL  q  0.0
  2132          N    776    VAL      N   2132    -0.4157      14.01
  2133          H    776    VAL      H   2133     0.2719      1.008
  2134         CX    776    VAL     CA   2134    -0.0875      12.01
  2135         H1    776    VAL     HA   2135     0.0969      1.008
  2136         3C    776    VAL     CB   2136     0.2985      12.01
  2137         HC    776    VAL     HB   2137    -0.0297      1.008
  2138         CT    776    VAL    CG1   2138    -0.3192      12.01
  2139         HC    776    VAL   HG11   2139     0.0791      1.008
  2140         HC    776    VAL   HG12   2140     0.0791      1.008
  2141         HC    776    VAL   HG13   2141     0.0791      1.008
  2142         CT    776    VAL    CG2   2142    -0.3192      12.01
  2143         HC    776    VAL   HG21   2143     0.0791      1.008
  2144         HC    776    VAL   HG22   2144     0.0791      1.008
  2145         HC    776    VAL   HG23   2145     0.0791      1.008
  2146          C    776    VAL      C   2146     0.5973      12.01
  2147          O    776    VAL      O   2147    -0.5679         16   ; qtot 2
; residue 777 ALA rtp ALA  q  0.0
  2148          N    777    ALA      N   2148    -0.4157      14.01
  2149          H    777    ALA      H   2149     0.2719      1.008
  2150         CX    777    ALA     CA   2150     0.0337      12.01
  2151         H1    777    ALA     HA   2151     0.0823      1.008
  2152         CT    777    ALA     CB   2152    -0.1825      12.01
  2153         HC    777    ALA    HB1   2153     0.0603      1.008
  2154         HC    777    ALA    HB2   2154     0.0603      1.008
  2155         HC    777    ALA    HB3   2155     0.0603      1.008
  2156          C    777    ALA      C   2156     0.5973      12.01
  2157          O    777    ALA      O   2157    -0.5679         16   ; qtot 2
; residue 778 LYS rtp LYS  q +1.0
  2158          N    778    LYS      N   2158    -0.3479      14.01
  2159          H    778    LYS      H   2159     0.2747      1.008
  2160         CX    778    LYS     CA   2160      -0.24      12.01
  2161         H1    778    LYS     HA   2161     0.1426      1.008
  2162         C8    778    LYS     CB   2162    -0.0094      12.01
  2163         HC    778    LYS    HB1   2163     0.0362      1.008
  2164         HC    778    LYS    HB2   2164     0.0362      1.008
  2165         C8    778    LYS     CG   2165     0.0187      12.01
  2166         HC    778    LYS    HG1   2166     0.0103      1.008
  2167         HC    778    LYS    HG2   2167     0.0103      1.008
  2168         C8    778    LYS     CD   2168    -0.0479      12.01
  2169         HC    778    LYS    HD1   2169     0.0621      1.008
  2170         HC    778    LYS    HD2   2170     0.0621      1.008
  2171         C8    778    LYS     CE   2171    -0.0143      12.01
  2172         HP    778    LYS    HE1   2172     0.1135      1.008
  2173         HP    778    LYS    HE2   2173     0.1135      1.008
  2174         N3    778    LYS     NZ   2174    -0.3854      14.01
  2175          H    778    LYS    HZ1   2175       0.34      1.008
  2176          H    778    LYS    HZ2   2176       0.34      1.008
  2177          H    778    LYS    HZ3   2177       0.34      1.008
  2178          C    778    LYS      C   2178     0.7341      12.01
  2179          O    778    LYS      O   2179    -0.5894         16   ; qtot 3
; residue 779 GLY rtp GLY  q  0.0
  2180          N    779    GLY      N   2180    -0.4157      14.01
  2181          H    779    GLY      H   2181     0.2719      1.008
  2182         CX    779    GLY     CA   2182    -0.0252      12.01
  2183         H1    779    GLY    HA1   2183     0.0698      1.008
  2184         H1    779    GLY    HA2   2184     0.0698      1.008
  2185          C    779    GLY      C   2185     0.5973      12.01
  2186          O    779    GLY      O   2186    -0.5679         16   ; qtot 3
; residue 780 MET rtp MET  q  0.0
  2187          N    780    MET      N   2187    -0.4157      14.01
  2188          H    780    MET      H   2188     0.2719      1.008
  2189         CX    780    MET     CA   2189    -0.0237      12.01
  2190         H1    780    MET     HA   2190      0.088      1.008
  2191         2C    780    MET     CB   2191     0.0342      12.01
  2192         HC    780    MET    HB1   2192     0.0241      1.008
  2193         HC    780    MET    HB2   2193     0.0241      1.008
  2194         2C    780    MET     CG   2194     0.0018      12.01
  2195         H1    780    MET    HG1   2195      0.044      1.008
  2196         H1    780    MET    HG2   2196      0.044      1.008
  2197          S    780    MET     SD   2197    -0.2737      32.06
  2198         CT    780    MET     CE   2198    -0.0536      12.01
  2199         H1    780    MET    HE1   2199     0.0684      1.008
  2200         H1    780    MET    HE2   2200     0.0684      1.008
  2201         H1    780    MET    HE3   2201     0.0684      1.008
  2202          C    780    MET      C   2202     0.5973      12.01
  2203          O    780    MET      O   2203    -0.5679         16   ; qtot 3
; residue 781 ALA rtp ALA  q  0.0
  2204          N    781    ALA      N   2204    -0.4157      14.01
  2205          H    781    ALA      H   2205     0.2719      1.008
  2206         CX    781    ALA     CA   2206     0.0337      12.01
  2207         H1    781    ALA     HA   2207     0.0823      1.008
  2208         CT    781    ALA     CB   2208    -0.1825      12.01
  2209         HC    781    ALA    HB1   2209     0.0603      1.008
  2210         HC    781    ALA    HB2   2210     0.0603      1.008
  2211         HC    781    ALA    HB3   2211     0.0603      1.008
  2212          C    781    ALA      C   2212     0.5973      12.01
  2213          O    781    ALA      O   2213    -0.5679         16   ; qtot 3
; residue 782 PHE rtp PHE  q  0.0
  2214          N    782    PHE      N   2214    -0.4157      14.01
  2215          H    782    PHE      H   2215     0.2719      1.008
  2216         CX    782    PHE     CA   2216    -0.0024      12.01
  2217         H1    782    PHE     HA   2217     0.0978      1.008
  2218         CT    782    PHE     CB   2218    -0.0343      12.01
  2219         HC    782    PHE    HB1   2219     0.0295      1.008
  2220         HC    782    PHE    HB2   2220     0.0295      1.008
  2221         CA    782    PHE     CG   2221     0.0118      12.01
  2222         CA    782    PHE    CD1   2222    -0.1256      12.01
  2223         HA    782    PHE    HD1   2223      0.133      1.008
  2224         CA    782    PHE    CE1   2224    -0.1704      12.01
  2225         HA    782    PHE    HE1   2225      0.143      1.008
  2226         CA    782    PHE     CZ   2226    -0.1072      12.01
  2227         HA    782    PHE     HZ   2227     0.1297      1.008
  2228         CA    782    PHE    CE2   2228    -0.1704      12.01
  2229         HA    782    PHE    HE2   2229      0.143      1.008
  2230         CA    782    PHE    CD2   2230    -0.1256      12.01
  2231         HA    782    PHE    HD2   2231      0.133      1.008
  2232          C    782    PHE      C   2232     0.5973      12.01
  2233          O    782    PHE      O   2233    -0.5679         16   ; qtot 3
; residue 783 LEU rtp LEU  q  0.0
  2234          N    783    LEU      N   2234    -0.4157      14.01
  2235          H    783    LEU      H   2235     0.2719      1.008
  2236         CX    783    LEU     CA   2236    -0.0518      12.01
  2237         H1    783    LEU     HA   2237     0.0922      1.008
  2238         2C    783    LEU     CB   2238    -0.1102      12.01
  2239         HC    783    LEU    HB1   2239     0.0457      1.008
  2240         HC    783    LEU    HB2   2240     0.0457      1.008
  2241         3C    783    LEU     CG   2241     0.3531      12.01
  2242         HC    783    LEU     HG   2242    -0.0361      1.008
  2243         CT    783    LEU    CD1   2243    -0.4121      12.01
  2244         HC    783    LEU   HD11   2244        0.1      1.008
  2245         HC    783    LEU   HD12   2245        0.1      1.008
  2246         HC    783    LEU   HD13   2246        0.1      1.008
  2247         CT    783    LEU    CD2   2247    -0.4121      12.01
  2248         HC    783    LEU   HD21   2248        0.1      1.008
  2249         HC    783    LEU   HD22   2249        0.1      1.008
  2250         HC    783    LEU   HD23   2250        0.1      1.008
  2251          C    783    LEU      C   2251     0.5973      12.01
  2252          O    783    LEU      O   2252    -0.5679         16   ; qtot 3
; residue 784 ALA rtp ALA  q  0.0
  2253          N    784    ALA      N   2253    -0.4157      14.01
  2254          H    784    ALA      H   2254     0.2719      1.008
  2255         CX    784    ALA     CA   2255     0.0337      12.01
  2256         H1    784    ALA     HA   2256     0.0823      1.008
  2257         CT    784    ALA     CB   2257    -0.1825      12.01
  2258         HC    784    ALA    HB1   2258     0.0603      1.008
  2259         HC    784    ALA    HB2   2259     0.0603      1.008
  2260         HC    784    ALA    HB3   2260     0.0603      1.008
  2261          C    784    ALA      C   2261     0.5973      12.01
  2262          O    784    ALA      O   2262    -0.5679         16   ; qtot 3
; residue 785 SER rtp SER  q  0.0
  2263          N    785    SER      N   2263    -0.4157      14.01
  2264          H    785    SER      H   2264     0.2719      1.008
  2265         CX    785    SER     CA   2265    -0.0249      12.01
  2266         H1    785    SER     HA   2266     0.0843      1.008
  2267         2C    785    SER     CB   2267     0.2117      12.01
  2268         H1    785    SER    HB1   2268     0.0352      1.008
  2269         H1    785    SER    HB2   2269     0.0352      1.008
  2270         OH    785    SER     OG   2270    -0.6546         16
  2271         HO    785    SER     HG   2271     0.4275      1.008
  2272          C    785    SER      C   2272     0.5973      12.01
  2273          O    785    SER      O   2273    -0.5679         16   ; qtot 3
; residue 786 LYS rtp LYS  q +1.0
  2274          N    786    LYS      N   2274    -0.3479      14.01
  2275          H    786    LYS      H   2275     0.2747      1.008
  2276         CX    786    LYS     CA   2276      -0.24      12.01
  2277         H1    786    LYS     HA   2277     0.1426      1.008
  2278         C8    786    LYS     CB   2278    -0.0094      12.01
  2279         HC    786    LYS    HB1   2279     0.0362      1.008
  2280         HC    786    LYS    HB2   2280     0.0362      1.008
  2281         C8    786    LYS     CG   2281     0.0187      12.01
  2282         HC    786    LYS    HG1   2282     0.0103      1.008
  2283         HC    786    LYS    HG2   2283     0.0103      1.008
  2284         C8    786    LYS     CD   2284    -0.0479      12.01
  2285         HC    786    LYS    HD1   2285     0.0621      1.008
  2286         HC    786    LYS    HD2   2286     0.0621      1.008
  2287         C8    786    LYS     CE   2287    -0.0143      12.01
  2288         HP    786    LYS    HE1   2288     0.1135      1.008
  2289         HP    786    LYS    HE2   2289     0.1135      1.008
  2290         N3    786    LYS     NZ   2290    -0.3854      14.01
  2291          H    786    LYS    HZ1   2291       0.34      1.008
  2292          H    786    LYS    HZ2   2292       0.34      1.008
  2293          H    786    LYS    HZ3   2293       0.34      1.008
  2294          C    786    LYS      C   2294     0.7341      12.01
  2295          O    786    LYS      O   2295    -0.5894         16   ; qtot 4
; residue 787 ASN rtp ASN  q  0.0
  2296          N    787    ASN      N   2296    -0.4157      14.01
  2297          H    787    ASN      H   2297     0.2719      1.008
  2298         CX    787    ASN     CA   2298     0.0143      12.01
  2299         H1    787    ASN     HA   2299     0.1048      1.008
  2300         2C    787    ASN     CB   2300    -0.2041      12.01
  2301         HC    787    ASN    HB1   2301     0.0797      1.008
  2302         HC    787    ASN    HB2   2302     0.0797      1.008
  2303          C    787    ASN     CG   2303      0.713      12.01
  2304          O    787    ASN    OD1   2304    -0.5931         16
  2305          N    787    ASN    ND2   2305    -0.9191      14.01
  2306          H    787    ASN   HD21   2306     0.4196      1.008
  2307          H    787    ASN   HD22   2307     0.4196      1.008
  2308          C    787    ASN      C   2308     0.5973      12.01
  2309          O    787    ASN      O   2309    -0.5679         16   ; qtot 4
; residue 788 CYS rtp CYS  q  0.0
  2310          N    788    CYS      N   2310    -0.4157      14.01
  2311          H    788    CYS      H   2311     0.2719      1.008
  2312         CX    788    CYS     CA   2312     0.0213      12.01
  2313         H1    788    CYS     HA   2313     0.1124      1.008
  2314         2C    788    CYS     CB   2314    -0.1231      12.01
  2315         H1    788    CYS    HB1   2315     0.1112      1.008
  2316         H1    788    CYS    HB2   2316     0.1112      1.008
  2317         SH    788    CYS     SG   2317    -0.3119      32.06
  2318         HS    788    CYS     HG   2318     0.1933      1.008
  2319          C    788    CYS      C   2319     0.5973      12.01
  2320          O    788    CYS      O   2320    -0.5679         16   ; qtot 4
; residue 789 ILE rtp ILE  q  0.0
  2321          N    789    ILE      N   2321    -0.4157      14.01
  2322          H    789    ILE      H   2322     0.2719      1.008
  2323         CX    789    ILE     CA   2323    -0.0597      12.01
  2324         H1    789    ILE     HA   2324     0.0869      1.008
  2325         3C    789    ILE     CB   2325     0.1303      12.01
  2326         HC    789    ILE     HB   2326     0.0187      1.008
  2327         CT    789    ILE    CG2   2327    -0.3204      12.01
  2328         HC    789    ILE   HG21   2328     0.0882      1.008
  2329         HC    789    ILE   HG22   2329     0.0882      1.008
  2330         HC    789    ILE   HG23   2330     0.0882      1.008
  2331         2C    789    ILE    CG1   2331     -0.043      12.01
  2332         HC    789    ILE   HG11   2332     0.0236      1.008
  2333         HC    789    ILE   HG12   2333     0.0236      1.008
  2334         CT    789    ILE     CD   2334     -0.066      12.01
  2335         HC    789    ILE    HD1   2335     0.0186      1.008
  2336         HC    789    ILE    HD2   2336     0.0186      1.008
  2337         HC    789    ILE    HD3   2337     0.0186      1.008
  2338          C    789    ILE      C   2338     0.5973      12.01
  2339          O    789    ILE      O   2339    -0.5679         16   ; qtot 4
; residue 790 HIS rtp HIE  q  0.0
  2340          N    790    HIS      N   2340    -0.4157      14.01
  2341          H    790    HIS      H   2341     0.2719      1.008
  2342         CX    790    HIS     CA   2342    -0.0581      12.01
  2343         H1    790    HIS     HA   2343      0.136      1.008
  2344         CT    790    HIS     CB   2344    -0.0074      12.01
  2345         HC    790    HIS    HB1   2345     0.0367      1.008
  2346         HC    790    HIS    HB2   2346     0.0367      1.008
  2347         CC    790    HIS     CG   2347     0.1868      12.01
  2348         NB    790    HIS    ND1   2348    -0.5432      14.01
  2349         CR    790    HIS    CE1   2349     0.1635      12.01
  2350         H5    790    HIS    HE1   2350     0.1435      1.008
  2351         NA    790    HIS    NE2   2351    -0.2795      14.01
  2352          H    790    HIS    HE2   2352     0.3339      1.008
  2353         CW    790    HIS    CD2   2353    -0.2207      12.01
  2354         H4    790    HIS    HD2   2354     0.1862      1.008
  2355          C    790    HIS      C   2355     0.5973      12.01
  2356          O    790    HIS      O   2356    -0.5679         16   ; qtot 4
; residue 791 ARG rtp ARG  q +1.0
  2357          N    791    ARG      N   2357    -0.3479      14.01
  2358          H    791    ARG      H   2358     0.2747      1.008
  2359         CX    791    ARG     CA   2359    -0.2637      12.01
  2360         H1    791    ARG     HA   2360      0.156      1.008
  2361         C8    791    ARG     CB   2361    -0.0007      12.01
  2362         HC    791    ARG    HB1   2362     0.0327      1.008
  2363         HC    791    ARG    HB2   2363     0.0327      1.008
  2364         C8    791    ARG     CG   2364      0.039      12.01
  2365         HC    791    ARG    HG1   2365     0.0285      1.008
  2366         HC    791    ARG    HG2   2366     0.0285      1.008
  2367         C8    791    ARG     CD   2367     0.0486      12.01
  2368         H1    791    ARG    HD1   2368     0.0687      1.008
  2369         H1    791    ARG    HD2   2369     0.0687      1.008
  2370         N2    791    ARG     NE   2370    -0.5295      14.01
  2371          H    791    ARG     HE   2371     0.3456      1.008
  2372         CA    791    ARG     CZ   2372     0.8076      12.01
  2373         N2    791    ARG    NH1   2373    -0.8627      14.01
  2374          H    791    ARG   HH11   2374     0.4478      1.008
  2375          H    791    ARG   HH12   2375     0.4478      1.008
  2376         N2    791    ARG    NH2   2376    -0.8627      14.01
  2377          H    791    ARG   HH21   2377     0.4478      1.008
  2378          H    791    ARG   HH22   2378     0.4478      1.008
  2379          C    791    ARG      C   2379     0.7341      12.01
  2380          O    791    ARG      O   2380    -0.5894         16   ; qtot 5
; residue 792 ASP rtp ASP  q -1.0
  2381          N    792    ASP      N   2381    -0.5163      14.01
  2382          H    792    ASP      H   2382     0.2936      1.008
  2383         CX    792    ASP     CA   2383     0.0381      12.01
  2384         H1    792    ASP     HA   2384      0.088      1.008
  2385         2C    792    ASP     CB   2385    -0.0303      12.01
  2386         HC    792    ASP    HB1   2386    -0.0122      1.008
  2387         HC    792    ASP    HB2   2387    -0.0122      1.008
  2388         CO    792    ASP     CG   2388     0.7994      12.01
  2389         O2    792    ASP    OD1   2389    -0.8014         16
  2390         O2    792    ASP    OD2   2390    -0.8014         16
  2391          C    792    ASP      C   2391     0.5366      12.01
  2392          O    792    ASP      O   2392    -0.5819         16   ; qtot 4
; residue 793 LEU rtp LEU  q  0.0
  2393          N    793    LEU      N   2393    -0.4157      14.01
  2394          H    793    LEU      H   2394     0.2719      1.008
  2395         CX    793    LEU     CA   2395    -0.0518      12.01
  2396         H1    793    LEU     HA   2396     0.0922      1.008
  2397         2C    793    LEU     CB   2397    -0.1102      12.01
  2398         HC    793    LEU    HB1   2398     0.0457      1.008
  2399         HC    793    LEU    HB2   2399     0.0457      1.008
  2400         3C    793    LEU     CG   2400     0.3531      12.01
  2401         HC    793    LEU     HG   2401    -0.0361      1.008
  2402         CT    793    LEU    CD1   2402    -0.4121      12.01
  2403         HC    793    LEU   HD11   2403        0.1      1.008
  2404         HC    793    LEU   HD12   2404        0.1      1.008
  2405         HC    793    LEU   HD13   2405        0.1      1.008
  2406         CT    793    LEU    CD2   2406    -0.4121      12.01
  2407         HC    793    LEU   HD21   2407        0.1      1.008
  2408         HC    793    LEU   HD22   2408        0.1      1.008
  2409         HC    793    LEU   HD23   2409        0.1      1.008
  2410          C    793    LEU      C   2410     0.5973      12.01
  2411          O    793    LEU      O   2411    -0.5679         16   ; qtot 4
; residue 794 ALA rtp ALA  q  0.0
  2412          N    794    ALA      N   2412    -0.4157      14.01
  2413          H    794    ALA      H   2413     0.2719      1.008
  2414         CX    794    ALA     CA   2414     0.0337      12.01
  2415         H1    794    ALA     HA   2415     0.0823      1.008
  2416         CT    794    ALA     CB   2416    -0.1825      12.01
  2417         HC    794    ALA    HB1   2417     0.0603      1.008
  2418         HC    794    ALA    HB2   2418     0.0603      1.008
  2419         HC    794    ALA    HB3   2419     0.0603      1.008
  2420          C    794    ALA      C   2420     0.5973      12.01
  2421          O    794    ALA      O   2421    -0.5679         16   ; qtot 4
; residue 795 ALA rtp ALA  q  0.0
  2422          N    795    ALA      N   2422    -0.4157      14.01
  2423          H    795    ALA      H   2423     0.2719      1.008
  2424         CX    795    ALA     CA   2424     0.0337      12.01
  2425         H1    795    ALA     HA   2425     0.0823      1.008
  2426         CT    795    ALA     CB   2426    -0.1825      12.01
  2427         HC    795    ALA    HB1   2427     0.0603      1.008
  2428         HC    795    ALA    HB2   2428     0.0603      1.008
  2429         HC    795    ALA    HB3   2429     0.0603      1.008
  2430          C    795    ALA      C   2430     0.5973      12.01
  2431          O    795    ALA      O   2431    -0.5679         16   ; qtot 4
; residue 796 ARG rtp ARG  q +1.0
  2432          N    796    ARG      N   2432    -0.3479      14.01
  2433          H    796    ARG      H   2433     0.2747      1.008
  2434         CX    796    ARG     CA   2434    -0.2637      12.01
  2435         H1    796    ARG     HA   2435      0.156      1.008
  2436         C8    796    ARG     CB   2436    -0.0007      12.01
  2437         HC    796    ARG    HB1   2437     0.0327      1.008
  2438         HC    796    ARG    HB2   2438     0.0327      1.008
  2439         C8    796    ARG     CG   2439      0.039      12.01
  2440         HC    796    ARG    HG1   2440     0.0285      1.008
  2441         HC    796    ARG    HG2   2441     0.0285      1.008
  2442         C8    796    ARG     CD   2442     0.0486      12.01
  2443         H1    796    ARG    HD1   2443     0.0687      1.008
  2444         H1    796    ARG    HD2   2444     0.0687      1.008
  2445         N2    796    ARG     NE   2445    -0.5295      14.01
  2446          H    796    ARG     HE   2446     0.3456      1.008
  2447         CA    796    ARG     CZ   2447     0.8076      12.01
  2448         N2    796    ARG    NH1   2448    -0.8627      14.01
  2449          H    796    ARG   HH11   2449     0.4478      1.008
  2450          H    796    ARG   HH12   2450     0.4478      1.008
  2451         N2    796    ARG    NH2   2451    -0.8627      14.01
  2452          H    796    ARG   HH21   2452     0.4478      1.008
  2453          H    796    ARG   HH22   2453     0.4478      1.008
  2454          C    796    ARG      C   2454     0.7341      12.01
  2455          O    796    ARG      O   2455    -0.5894         16   ; qtot 5
; residue 797 ASN rtp ASN  q  0.0
  2456          N    797    ASN      N   2456    -0.4157      14.01
  2457          H    797    ASN      H   2457     0.2719      1.008
  2458         CX    797    ASN     CA   2458     0.0143      12.01
  2459         H1    797    ASN     HA   2459     0.1048      1.008
  2460         2C    797    ASN     CB   2460    -0.2041      12.01
  2461         HC    797    ASN    HB1   2461     0.0797      1.008
  2462         HC    797    ASN    HB2   2462     0.0797      1.008
  2463          C    797    ASN     CG   2463      0.713      12.01
  2464          O    797    ASN    OD1   2464    -0.5931         16
  2465          N    797    ASN    ND2   2465    -0.9191      14.01
  2466          H    797    ASN   HD21   2466     0.4196      1.008
  2467          H    797    ASN   HD22   2467     0.4196      1.008
  2468          C    797    ASN      C   2468     0.5973      12.01
  2469          O    797    ASN      O   2469    -0.5679         16   ; qtot 5
; residue 798 ILE rtp ILE  q  0.0
  2470          N    798    ILE      N   2470    -0.4157      14.01
  2471          H    798    ILE      H   2471     0.2719      1.008
  2472         CX    798    ILE     CA   2472    -0.0597      12.01
  2473         H1    798    ILE     HA   2473     0.0869      1.008
  2474         3C    798    ILE     CB   2474     0.1303      12.01
  2475         HC    798    ILE     HB   2475     0.0187      1.008
  2476         CT    798    ILE    CG2   2476    -0.3204      12.01
  2477         HC    798    ILE   HG21   2477     0.0882      1.008
  2478         HC    798    ILE   HG22   2478     0.0882      1.008
  2479         HC    798    ILE   HG23   2479     0.0882      1.008
  2480         2C    798    ILE    CG1   2480     -0.043      12.01
  2481         HC    798    ILE   HG11   2481     0.0236      1.008
  2482         HC    798    ILE   HG12   2482     0.0236      1.008
  2483         CT    798    ILE     CD   2483     -0.066      12.01
  2484         HC    798    ILE    HD1   2484     0.0186      1.008
  2485         HC    798    ILE    HD2   2485     0.0186      1.008
  2486         HC    798    ILE    HD3   2486     0.0186      1.008
  2487          C    798    ILE      C   2487     0.5973      12.01
  2488          O    798    ILE      O   2488    -0.5679         16   ; qtot 5
; residue 799 LEU rtp LEU  q  0.0
  2489          N    799    LEU      N   2489    -0.4157      14.01
  2490          H    799    LEU      H   2490     0.2719      1.008
  2491         CX    799    LEU     CA   2491    -0.0518      12.01
  2492         H1    799    LEU     HA   2492     0.0922      1.008
  2493         2C    799    LEU     CB   2493    -0.1102      12.01
  2494         HC    799    LEU    HB1   2494     0.0457      1.008
  2495         HC    799    LEU    HB2   2495     0.0457      1.008
  2496         3C    799    LEU     CG   2496     0.3531      12.01
  2497         HC    799    LEU     HG   2497    -0.0361      1.008
  2498         CT    799    LEU    CD1   2498    -0.4121      12.01
  2499         HC    799    LEU   HD11   2499        0.1      1.008
  2500         HC    799    LEU   HD12   2500        0.1      1.008
  2501         HC    799    LEU   HD13   2501        0.1      1.008
  2502         CT    799    LEU    CD2   2502    -0.4121      12.01
  2503         HC    799    LEU   HD21   2503        0.1      1.008
  2504         HC    799    LEU   HD22   2504        0.1      1.008
  2505         HC    799    LEU   HD23   2505        0.1      1.008
  2506          C    799    LEU      C   2506     0.5973      12.01
  2507          O    799    LEU      O   2507    -0.5679         16   ; qtot 5
; residue 800 LEU rtp LEU  q  0.0
  2508          N    800    LEU      N   2508    -0.4157      14.01
  2509          H    800    LEU      H   2509     0.2719      1.008
  2510         CX    800    LEU     CA   2510    -0.0518      12.01
  2511         H1    800    LEU     HA   2511     0.0922      1.008
  2512         2C    800    LEU     CB   2512    -0.1102      12.01
  2513         HC    800    LEU    HB1   2513     0.0457      1.008
  2514         HC    800    LEU    HB2   2514     0.0457      1.008
  2515         3C    800    LEU     CG   2515     0.3531      12.01
  2516         HC    800    LEU     HG   2516    -0.0361      1.008
  2517         CT    800    LEU    CD1   2517    -0.4121      12.01
  2518         HC    800    LEU   HD11   2518        0.1      1.008
  2519         HC    800    LEU   HD12   2519        0.1      1.008
  2520         HC    800    LEU   HD13   2520        0.1      1.008
  2521         CT    800    LEU    CD2   2521    -0.4121      12.01
  2522         HC    800    LEU   HD21   2522        0.1      1.008
  2523         HC    800    LEU   HD22   2523        0.1      1.008
  2524         HC    800    LEU   HD23   2524        0.1      1.008
  2525          C    800    LEU      C   2525     0.5973      12.01
  2526          O    800    LEU      O   2526    -0.5679         16   ; qtot 5
; residue 801 THR rtp THR  q  0.0
  2527          N    801    THR      N   2527    -0.4157      14.01
  2528          H    801    THR      H   2528     0.2719      1.008
  2529         CX    801    THR     CA   2529    -0.0389      12.01
  2530         H1    801    THR     HA   2530     0.1007      1.008
  2531         3C    801    THR     CB   2531     0.3654      12.01
  2532         H1    801    THR     HB   2532     0.0043      1.008
  2533         CT    801    THR    CG2   2533    -0.2438      12.01
  2534         HC    801    THR   HG21   2534     0.0642      1.008
  2535         HC    801    THR   HG22   2535     0.0642      1.008
  2536         HC    801    THR   HG23   2536     0.0642      1.008
  2537         OH    801    THR    OG1   2537    -0.6761         16
  2538         HO    801    THR    HG1   2538     0.4102      1.008
  2539          C    801    THR      C   2539     0.5973      12.01
  2540          O    801    THR      O   2540    -0.5679         16   ; qtot 5
; residue 802 HIS rtp HID  q  0.0
  2541          N    802    HIS      N   2541    -0.4157      14.01
  2542          H    802    HIS      H   2542     0.2719      1.008
  2543         CX    802    HIS     CA   2543     0.0188      12.01
  2544         H1    802    HIS     HA   2544     0.0881      1.008
  2545         CT    802    HIS     CB   2545    -0.0462      12.01
  2546         HC    802    HIS    HB1   2546     0.0402      1.008
  2547         HC    802    HIS    HB2   2547     0.0402      1.008
  2548         CC    802    HIS     CG   2548    -0.0266      12.01
  2549         NA    802    HIS    ND1   2549    -0.3811      14.01
  2550          H    802    HIS    HD1   2550     0.3649      1.008
  2551         CR    802    HIS    CE1   2551     0.2057      12.01
  2552         H5    802    HIS    HE1   2552     0.1392      1.008
  2553         NB    802    HIS    NE2   2553    -0.5727      14.01
  2554         CV    802    HIS    CD2   2554     0.1292      12.01
  2555         H4    802    HIS    HD2   2555     0.1147      1.008
  2556          C    802    HIS      C   2556     0.5973      12.01
  2557          O    802    HIS      O   2557    -0.5679         16   ; qtot 5
; residue 803 GLY rtp GLY  q  0.0
  2558          N    803    GLY      N   2558    -0.4157      14.01
  2559          H    803    GLY      H   2559     0.2719      1.008
  2560         CX    803    GLY     CA   2560    -0.0252      12.01
  2561         H1    803    GLY    HA1   2561     0.0698      1.008
  2562         H1    803    GLY    HA2   2562     0.0698      1.008
  2563          C    803    GLY      C   2563     0.5973      12.01
  2564          O    803    GLY      O   2564    -0.5679         16   ; qtot 5
; residue 804 ARG rtp ARG  q +1.0
  2565          N    804    ARG      N   2565    -0.3479      14.01
  2566          H    804    ARG      H   2566     0.2747      1.008
  2567         CX    804    ARG     CA   2567    -0.2637      12.01
  2568         H1    804    ARG     HA   2568      0.156      1.008
  2569         C8    804    ARG     CB   2569    -0.0007      12.01
  2570         HC    804    ARG    HB1   2570     0.0327      1.008
  2571         HC    804    ARG    HB2   2571     0.0327      1.008
  2572         C8    804    ARG     CG   2572      0.039      12.01
  2573         HC    804    ARG    HG1   2573     0.0285      1.008
  2574         HC    804    ARG    HG2   2574     0.0285      1.008
  2575         C8    804    ARG     CD   2575     0.0486      12.01
  2576         H1    804    ARG    HD1   2576     0.0687      1.008
  2577         H1    804    ARG    HD2   2577     0.0687      1.008
  2578         N2    804    ARG     NE   2578    -0.5295      14.01
  2579          H    804    ARG     HE   2579     0.3456      1.008
  2580         CA    804    ARG     CZ   2580     0.8076      12.01
  2581         N2    804    ARG    NH1   2581    -0.8627      14.01
  2582          H    804    ARG   HH11   2582     0.4478      1.008
  2583          H    804    ARG   HH12   2583     0.4478      1.008
  2584         N2    804    ARG    NH2   2584    -0.8627      14.01
  2585          H    804    ARG   HH21   2585     0.4478      1.008
  2586          H    804    ARG   HH22   2586     0.4478      1.008
  2587          C    804    ARG      C   2587     0.7341      12.01
  2588          O    804    ARG      O   2588    -0.5894         16   ; qtot 6
; residue 805 ILE rtp ILE  q  0.0
  2589          N    805    ILE      N   2589    -0.4157      14.01
  2590          H    805    ILE      H   2590     0.2719      1.008
  2591         CX    805    ILE     CA   2591    -0.0597      12.01
  2592         H1    805    ILE     HA   2592     0.0869      1.008
  2593         3C    805    ILE     CB   2593     0.1303      12.01
  2594         HC    805    ILE     HB   2594     0.0187      1.008
  2595         CT    805    ILE    CG2   2595    -0.3204      12.01
  2596         HC    805    ILE   HG21   2596     0.0882      1.008
  2597         HC    805    ILE   HG22   2597     0.0882      1.008
  2598         HC    805    ILE   HG23   2598     0.0882      1.008
  2599         2C    805    ILE    CG1   2599     -0.043      12.01
  2600         HC    805    ILE   HG11   2600     0.0236      1.008
  2601         HC    805    ILE   HG12   2601     0.0236      1.008
  2602         CT    805    ILE     CD   2602     -0.066      12.01
  2603         HC    805    ILE    HD1   2603     0.0186      1.008
  2604         HC    805    ILE    HD2   2604     0.0186      1.008
  2605         HC    805    ILE    HD3   2605     0.0186      1.008
  2606          C    805    ILE      C   2606     0.5973      12.01
  2607          O    805    ILE      O   2607    -0.5679         16   ; qtot 6
; residue 806 THR rtp THR  q  0.0
  2608          N    806    THR      N   2608    -0.4157      14.01
  2609          H    806    THR      H   2609     0.2719      1.008
  2610         CX    806    THR     CA   2610    -0.0389      12.01
  2611         H1    806    THR     HA   2611     0.1007      1.008
  2612         3C    806    THR     CB   2612     0.3654      12.01
  2613         H1    806    THR     HB   2613     0.0043      1.008
  2614         CT    806    THR    CG2   2614    -0.2438      12.01
  2615         HC    806    THR   HG21   2615     0.0642      1.008
  2616         HC    806    THR   HG22   2616     0.0642      1.008
  2617         HC    806    THR   HG23   2617     0.0642      1.008
  2618         OH    806    THR    OG1   2618    -0.6761         16
  2619         HO    806    THR    HG1   2619     0.4102      1.008
  2620          C    806    THR      C   2620     0.5973      12.01
  2621          O    806    THR      O   2621    -0.5679         16   ; qtot 6
; residue 807 LYS rtp LYS  q +1.0
  2622          N    807    LYS      N   2622    -0.3479      14.01
  2623          H    807    LYS      H   2623     0.2747      1.008
  2624         CX    807    LYS     CA   2624      -0.24      12.01
  2625         H1    807    LYS     HA   2625     0.1426      1.008
  2626         C8    807    LYS     CB   2626    -0.0094      12.01
  2627         HC    807    LYS    HB1   2627     0.0362      1.008
  2628         HC    807    LYS    HB2   2628     0.0362      1.008
  2629         C8    807    LYS     CG   2629     0.0187      12.01
  2630         HC    807    LYS    HG1   2630     0.0103      1.008
  2631         HC    807    LYS    HG2   2631     0.0103      1.008
  2632         C8    807    LYS     CD   2632    -0.0479      12.01
  2633         HC    807    LYS    HD1   2633     0.0621      1.008
  2634         HC    807    LYS    HD2   2634     0.0621      1.008
  2635         C8    807    LYS     CE   2635    -0.0143      12.01
  2636         HP    807    LYS    HE1   2636     0.1135      1.008
  2637         HP    807    LYS    HE2   2637     0.1135      1.008
  2638         N3    807    LYS     NZ   2638    -0.3854      14.01
  2639          H    807    LYS    HZ1   2639       0.34      1.008
  2640          H    807    LYS    HZ2   2640       0.34      1.008
  2641          H    807    LYS    HZ3   2641       0.34      1.008
  2642          C    807    LYS      C   2642     0.7341      12.01
  2643          O    807    LYS      O   2643    -0.5894         16   ; qtot 7
; residue 808 ILE rtp ILE  q  0.0
  2644          N    808    ILE      N   2644    -0.4157      14.01
  2645          H    808    ILE      H   2645     0.2719      1.008
  2646         CX    808    ILE     CA   2646    -0.0597      12.01
  2647         H1    808    ILE     HA   2647     0.0869      1.008
  2648         3C    808    ILE     CB   2648     0.1303      12.01
  2649         HC    808    ILE     HB   2649     0.0187      1.008
  2650         CT    808    ILE    CG2   2650    -0.3204      12.01
  2651         HC    808    ILE   HG21   2651     0.0882      1.008
  2652         HC    808    ILE   HG22   2652     0.0882      1.008
  2653         HC    808    ILE   HG23   2653     0.0882      1.008
  2654         2C    808    ILE    CG1   2654     -0.043      12.01
  2655         HC    808    ILE   HG11   2655     0.0236      1.008
  2656         HC    808    ILE   HG12   2656     0.0236      1.008
  2657         CT    808    ILE     CD   2657     -0.066      12.01
  2658         HC    808    ILE    HD1   2658     0.0186      1.008
  2659         HC    808    ILE    HD2   2659     0.0186      1.008
  2660         HC    808    ILE    HD3   2660     0.0186      1.008
  2661          C    808    ILE      C   2661     0.5973      12.01
  2662          O    808    ILE      O   2662    -0.5679         16   ; qtot 7
; residue 809 CYS rtp CYS  q  0.0
  2663          N    809    CYS      N   2663    -0.4157      14.01
  2664          H    809    CYS      H   2664     0.2719      1.008
  2665         CX    809    CYS     CA   2665     0.0213      12.01
  2666         H1    809    CYS     HA   2666     0.1124      1.008
  2667         2C    809    CYS     CB   2667    -0.1231      12.01
  2668         H1    809    CYS    HB1   2668     0.1112      1.008
  2669         H1    809    CYS    HB2   2669     0.1112      1.008
  2670         SH    809    CYS     SG   2670    -0.3119      32.06
  2671         HS    809    CYS     HG   2671     0.1933      1.008
  2672          C    809    CYS      C   2672     0.5973      12.01
  2673          O    809    CYS      O   2673    -0.5679         16   ; qtot 7
; residue 810 ASP rtp ASP  q -1.0
  2674          N    810    ASP      N   2674    -0.5163      14.01
  2675          H    810    ASP      H   2675     0.2936      1.008
  2676         CX    810    ASP     CA   2676     0.0381      12.01
  2677         H1    810    ASP     HA   2677      0.088      1.008
  2678         2C    810    ASP     CB   2678    -0.0303      12.01
  2679         HC    810    ASP    HB1   2679    -0.0122      1.008
  2680         HC    810    ASP    HB2   2680    -0.0122      1.008
  2681         CO    810    ASP     CG   2681     0.7994      12.01
  2682         O2    810    ASP    OD1   2682    -0.8014         16
  2683         O2    810    ASP    OD2   2683    -0.8014         16
  2684          C    810    ASP      C   2684     0.5366      12.01
  2685          O    810    ASP      O   2685    -0.5819         16   ; qtot 6
; residue 811 PHE rtp PHE  q  0.0
  2686          N    811    PHE      N   2686    -0.4157      14.01
  2687          H    811    PHE      H   2687     0.2719      1.008
  2688         CX    811    PHE     CA   2688    -0.0024      12.01
  2689         H1    811    PHE     HA   2689     0.0978      1.008
  2690         CT    811    PHE     CB   2690    -0.0343      12.01
  2691         HC    811    PHE    HB1   2691     0.0295      1.008
  2692         HC    811    PHE    HB2   2692     0.0295      1.008
  2693         CA    811    PHE     CG   2693     0.0118      12.01
  2694         CA    811    PHE    CD1   2694    -0.1256      12.01
  2695         HA    811    PHE    HD1   2695      0.133      1.008
  2696         CA    811    PHE    CE1   2696    -0.1704      12.01
  2697         HA    811    PHE    HE1   2697      0.143      1.008
  2698         CA    811    PHE     CZ   2698    -0.1072      12.01
  2699         HA    811    PHE     HZ   2699     0.1297      1.008
  2700         CA    811    PHE    CE2   2700    -0.1704      12.01
  2701         HA    811    PHE    HE2   2701      0.143      1.008
  2702         CA    811    PHE    CD2   2702    -0.1256      12.01
  2703         HA    811    PHE    HD2   2703      0.133      1.008
  2704          C    811    PHE      C   2704     0.5973      12.01
  2705          O    811    PHE      O   2705    -0.5679         16   ; qtot 6
; residue 812 GLY rtp GLY  q  0.0
  2706          N    812    GLY      N   2706    -0.4157      14.01
  2707          H    812    GLY      H   2707     0.2719      1.008
  2708         CX    812    GLY     CA   2708    -0.0252      12.01
  2709         H1    812    GLY    HA1   2709     0.0698      1.008
  2710         H1    812    GLY    HA2   2710     0.0698      1.008
  2711          C    812    GLY      C   2711     0.5973      12.01
  2712          O    812    GLY      O   2712    -0.5679         16   ; qtot 6
; residue 813 LEU rtp LEU  q  0.0
  2713          N    813    LEU      N   2713    -0.4157      14.01
  2714          H    813    LEU      H   2714     0.2719      1.008
  2715         CX    813    LEU     CA   2715    -0.0518      12.01
  2716         H1    813    LEU     HA   2716     0.0922      1.008
  2717         2C    813    LEU     CB   2717    -0.1102      12.01
  2718         HC    813    LEU    HB1   2718     0.0457      1.008
  2719         HC    813    LEU    HB2   2719     0.0457      1.008
  2720         3C    813    LEU     CG   2720     0.3531      12.01
  2721         HC    813    LEU     HG   2721    -0.0361      1.008
  2722         CT    813    LEU    CD1   2722    -0.4121      12.01
  2723         HC    813    LEU   HD11   2723        0.1      1.008
  2724         HC    813    LEU   HD12   2724        0.1      1.008
  2725         HC    813    LEU   HD13   2725        0.1      1.008
  2726         CT    813    LEU    CD2   2726    -0.4121      12.01
  2727         HC    813    LEU   HD21   2727        0.1      1.008
  2728         HC    813    LEU   HD22   2728        0.1      1.008
  2729         HC    813    LEU   HD23   2729        0.1      1.008
  2730          C    813    LEU      C   2730     0.5973      12.01
  2731          O    813    LEU      O   2731    -0.5679         16   ; qtot 6
; residue 814 ALA rtp ALA  q  0.0
  2732          N    814    ALA      N   2732    -0.4157      14.01
  2733          H    814    ALA      H   2733     0.2719      1.008
  2734         CX    814    ALA     CA   2734     0.0337      12.01
  2735         H1    814    ALA     HA   2735     0.0823      1.008
  2736         CT    814    ALA     CB   2736    -0.1825      12.01
  2737         HC    814    ALA    HB1   2737     0.0603      1.008
  2738         HC    814    ALA    HB2   2738     0.0603      1.008
  2739         HC    814    ALA    HB3   2739     0.0603      1.008
  2740          C    814    ALA      C   2740     0.5973      12.01
  2741          O    814    ALA      O   2741    -0.5679         16   ; qtot 6
; residue 815 ARG rtp ARG  q +1.0
  2742          N    815    ARG      N   2742    -0.3479      14.01
  2743          H    815    ARG      H   2743     0.2747      1.008
  2744         CX    815    ARG     CA   2744    -0.2637      12.01
  2745         H1    815    ARG     HA   2745      0.156      1.008
  2746         C8    815    ARG     CB   2746    -0.0007      12.01
  2747         HC    815    ARG    HB1   2747     0.0327      1.008
  2748         HC    815    ARG    HB2   2748     0.0327      1.008
  2749         C8    815    ARG     CG   2749      0.039      12.01
  2750         HC    815    ARG    HG1   2750     0.0285      1.008
  2751         HC    815    ARG    HG2   2751     0.0285      1.008
  2752         C8    815    ARG     CD   2752     0.0486      12.01
  2753         H1    815    ARG    HD1   2753     0.0687      1.008
  2754         H1    815    ARG    HD2   2754     0.0687      1.008
  2755         N2    815    ARG     NE   2755    -0.5295      14.01
  2756          H    815    ARG     HE   2756     0.3456      1.008
  2757         CA    815    ARG     CZ   2757     0.8076      12.01
  2758         N2    815    ARG    NH1   2758    -0.8627      14.01
  2759          H    815    ARG   HH11   2759     0.4478      1.008
  2760          H    815    ARG   HH12   2760     0.4478      1.008
  2761         N2    815    ARG    NH2   2761    -0.8627      14.01
  2762          H    815    ARG   HH21   2762     0.4478      1.008
  2763          H    815    ARG   HH22   2763     0.4478      1.008
  2764          C    815    ARG      C   2764     0.7341      12.01
  2765          O    815    ARG      O   2765    -0.5894         16   ; qtot 7
; residue 816 ASP rtp ASP  q -1.0
  2766          N    816    ASP      N   2766    -0.5163      14.01
  2767          H    816    ASP      H   2767     0.2936      1.008
  2768         CX    816    ASP     CA   2768     0.0381      12.01
  2769         H1    816    ASP     HA   2769      0.088      1.008
  2770         2C    816    ASP     CB   2770    -0.0303      12.01
  2771         HC    816    ASP    HB1   2771    -0.0122      1.008
  2772         HC    816    ASP    HB2   2772    -0.0122      1.008
  2773         CO    816    ASP     CG   2773     0.7994      12.01
  2774         O2    816    ASP    OD1   2774    -0.8014         16
  2775         O2    816    ASP    OD2   2775    -0.8014         16
  2776          C    816    ASP      C   2776     0.5366      12.01
  2777          O    816    ASP      O   2777    -0.5819         16   ; qtot 6
; residue 817 ILE rtp ILE  q  0.0
  2778          N    817    ILE      N   2778    -0.4157      14.01
  2779          H    817    ILE      H   2779     0.2719      1.008
  2780         CX    817    ILE     CA   2780    -0.0597      12.01
  2781         H1    817    ILE     HA   2781     0.0869      1.008
  2782         3C    817    ILE     CB   2782     0.1303      12.01
  2783         HC    817    ILE     HB   2783     0.0187      1.008
  2784         CT    817    ILE    CG2   2784    -0.3204      12.01
  2785         HC    817    ILE   HG21   2785     0.0882      1.008
  2786         HC    817    ILE   HG22   2786     0.0882      1.008
  2787         HC    817    ILE   HG23   2787     0.0882      1.008
  2788         2C    817    ILE    CG1   2788     -0.043      12.01
  2789         HC    817    ILE   HG11   2789     0.0236      1.008
  2790         HC    817    ILE   HG12   2790     0.0236      1.008
  2791         CT    817    ILE     CD   2791     -0.066      12.01
  2792         HC    817    ILE    HD1   2792     0.0186      1.008
  2793         HC    817    ILE    HD2   2793     0.0186      1.008
  2794         HC    817    ILE    HD3   2794     0.0186      1.008
  2795          C    817    ILE      C   2795     0.5973      12.01
  2796          O    817    ILE      O   2796    -0.5679         16   ; qtot 6
; residue 818 LYS rtp LYS  q +1.0
  2797          N    818    LYS      N   2797    -0.3479      14.01
  2798          H    818    LYS      H   2798     0.2747      1.008
  2799         CX    818    LYS     CA   2799      -0.24      12.01
  2800         H1    818    LYS     HA   2800     0.1426      1.008
  2801         C8    818    LYS     CB   2801    -0.0094      12.01
  2802         HC    818    LYS    HB1   2802     0.0362      1.008
  2803         HC    818    LYS    HB2   2803     0.0362      1.008
  2804         C8    818    LYS     CG   2804     0.0187      12.01
  2805         HC    818    LYS    HG1   2805     0.0103      1.008
  2806         HC    818    LYS    HG2   2806     0.0103      1.008
  2807         C8    818    LYS     CD   2807    -0.0479      12.01
  2808         HC    818    LYS    HD1   2808     0.0621      1.008
  2809         HC    818    LYS    HD2   2809     0.0621      1.008
  2810         C8    818    LYS     CE   2810    -0.0143      12.01
  2811         HP    818    LYS    HE1   2811     0.1135      1.008
  2812         HP    818    LYS    HE2   2812     0.1135      1.008
  2813         N3    818    LYS     NZ   2813    -0.3854      14.01
  2814          H    818    LYS    HZ1   2814       0.34      1.008
  2815          H    818    LYS    HZ2   2815       0.34      1.008
  2816          H    818    LYS    HZ3   2816       0.34      1.008
  2817          C    818    LYS      C   2817     0.7341      12.01
  2818          O    818    LYS      O   2818    -0.5894         16   ; qtot 7
; residue 819 ASN rtp ASN  q  0.0
  2819          N    819    ASN      N   2819    -0.4157      14.01
  2820          H    819    ASN      H   2820     0.2719      1.008
  2821         CX    819    ASN     CA   2821     0.0143      12.01
  2822         H1    819    ASN     HA   2822     0.1048      1.008
  2823         2C    819    ASN     CB   2823    -0.2041      12.01
  2824         HC    819    ASN    HB1   2824     0.0797      1.008
  2825         HC    819    ASN    HB2   2825     0.0797      1.008
  2826          C    819    ASN     CG   2826      0.713      12.01
  2827          O    819    ASN    OD1   2827    -0.5931         16
  2828          N    819    ASN    ND2   2828    -0.9191      14.01
  2829          H    819    ASN   HD21   2829     0.4196      1.008
  2830          H    819    ASN   HD22   2830     0.4196      1.008
  2831          C    819    ASN      C   2831     0.5973      12.01
  2832          O    819    ASN      O   2832    -0.5679         16   ; qtot 7
; residue 820 ASP rtp ASP  q -1.0
  2833          N    820    ASP      N   2833    -0.5163      14.01
  2834          H    820    ASP      H   2834     0.2936      1.008
  2835         CX    820    ASP     CA   2835     0.0381      12.01
  2836         H1    820    ASP     HA   2836      0.088      1.008
  2837         2C    820    ASP     CB   2837    -0.0303      12.01
  2838         HC    820    ASP    HB1   2838    -0.0122      1.008
  2839         HC    820    ASP    HB2   2839    -0.0122      1.008
  2840         CO    820    ASP     CG   2840     0.7994      12.01
  2841         O2    820    ASP    OD1   2841    -0.8014         16
  2842         O2    820    ASP    OD2   2842    -0.8014         16
  2843          C    820    ASP      C   2843     0.5366      12.01
  2844          O    820    ASP      O   2844    -0.5819         16   ; qtot 6
; residue 821 SER rtp SER  q  0.0
  2845          N    821    SER      N   2845    -0.4157      14.01
  2846          H    821    SER      H   2846     0.2719      1.008
  2847         CX    821    SER     CA   2847    -0.0249      12.01
  2848         H1    821    SER     HA   2848     0.0843      1.008
  2849         2C    821    SER     CB   2849     0.2117      12.01
  2850         H1    821    SER    HB1   2850     0.0352      1.008
  2851         H1    821    SER    HB2   2851     0.0352      1.008
  2852         OH    821    SER     OG   2852    -0.6546         16
  2853         HO    821    SER     HG   2853     0.4275      1.008
  2854          C    821    SER      C   2854     0.5973      12.01
  2855          O    821    SER      O   2855    -0.5679         16   ; qtot 6
; residue 822 ASN rtp ASN  q  0.0
  2856          N    822    ASN      N   2856    -0.4157      14.01
  2857          H    822    ASN      H   2857     0.2719      1.008
  2858         CX    822    ASN     CA   2858     0.0143      12.01
  2859         H1    822    ASN     HA   2859     0.1048      1.008
  2860         2C    822    ASN     CB   2860    -0.2041      12.01
  2861         HC    822    ASN    HB1   2861     0.0797      1.008
  2862         HC    822    ASN    HB2   2862     0.0797      1.008
  2863          C    822    ASN     CG   2863      0.713      12.01
  2864          O    822    ASN    OD1   2864    -0.5931         16
  2865          N    822    ASN    ND2   2865    -0.9191      14.01
  2866          H    822    ASN   HD21   2866     0.4196      1.008
  2867          H    822    ASN   HD22   2867     0.4196      1.008
  2868          C    822    ASN      C   2868     0.5973      12.01
  2869          O    822    ASN      O   2869    -0.5679         16   ; qtot 6
; residue 823 TYR rtp TYR  q  0.0
  2870          N    823    TYR      N   2870    -0.4157      14.01
  2871          H    823    TYR      H   2871     0.2719      1.008
  2872         CX    823    TYR     CA   2872    -0.0014      12.01
  2873         H1    823    TYR     HA   2873     0.0876      1.008
  2874         CT    823    TYR     CB   2874    -0.0152      12.01
  2875         HC    823    TYR    HB1   2875     0.0295      1.008
  2876         HC    823    TYR    HB2   2876     0.0295      1.008
  2877         CA    823    TYR     CG   2877    -0.0011      12.01
  2878         CA    823    TYR    CD1   2878    -0.1906      12.01
  2879         HA    823    TYR    HD1   2879     0.1699      1.008
  2880         CA    823    TYR    CE1   2880    -0.2341      12.01
  2881         HA    823    TYR    HE1   2881     0.1656      1.008
  2882          C    823    TYR     CZ   2882     0.3226      12.01
  2883         OH    823    TYR     OH   2883    -0.5579         16
  2884         HO    823    TYR     HH   2884     0.3992      1.008
  2885         CA    823    TYR    CE2   2885    -0.2341      12.01
  2886         HA    823    TYR    HE2   2886     0.1656      1.008
  2887         CA    823    TYR    CD2   2887    -0.1906      12.01
  2888         HA    823    TYR    HD2   2888     0.1699      1.008
  2889          C    823    TYR      C   2889     0.5973      12.01
  2890          O    823    TYR      O   2890    -0.5679         16   ; qtot 6
; residue 824 VAL rtp VAL  q  0.0
  2891          N    824    VAL      N   2891    -0.4157      14.01
  2892          H    824    VAL      H   2892     0.2719      1.008
  2893         CX    824    VAL     CA   2893    -0.0875      12.01
  2894         H1    824    VAL     HA   2894     0.0969      1.008
  2895         3C    824    VAL     CB   2895     0.2985      12.01
  2896         HC    824    VAL     HB   2896    -0.0297      1.008
  2897         CT    824    VAL    CG1   2897    -0.3192      12.01
  2898         HC    824    VAL   HG11   2898     0.0791      1.008
  2899         HC    824    VAL   HG12   2899     0.0791      1.008
  2900         HC    824    VAL   HG13   2900     0.0791      1.008
  2901         CT    824    VAL    CG2   2901    -0.3192      12.01
  2902         HC    824    VAL   HG21   2902     0.0791      1.008
  2903         HC    824    VAL   HG22   2903     0.0791      1.008
  2904         HC    824    VAL   HG23   2904     0.0791      1.008
  2905          C    824    VAL      C   2905     0.5973      12.01
  2906          O    824    VAL      O   2906    -0.5679         16   ; qtot 6
; residue 825 VAL rtp VAL  q  0.0
  2907          N    825    VAL      N   2907    -0.4157      14.01
  2908          H    825    VAL      H   2908     0.2719      1.008
  2909         CX    825    VAL     CA   2909    -0.0875      12.01
  2910         H1    825    VAL     HA   2910     0.0969      1.008
  2911         3C    825    VAL     CB   2911     0.2985      12.01
  2912         HC    825    VAL     HB   2912    -0.0297      1.008
  2913         CT    825    VAL    CG1   2913    -0.3192      12.01
  2914         HC    825    VAL   HG11   2914     0.0791      1.008
  2915         HC    825    VAL   HG12   2915     0.0791      1.008
  2916         HC    825    VAL   HG13   2916     0.0791      1.008
  2917         CT    825    VAL    CG2   2917    -0.3192      12.01
  2918         HC    825    VAL   HG21   2918     0.0791      1.008
  2919         HC    825    VAL   HG22   2919     0.0791      1.008
  2920         HC    825    VAL   HG23   2920     0.0791      1.008
  2921          C    825    VAL      C   2921     0.5973      12.01
  2922          O    825    VAL      O   2922    -0.5679         16   ; qtot 6
; residue 826 LYS rtp LYS  q +1.0
  2923          N    826    LYS      N   2923    -0.3479      14.01
  2924          H    826    LYS      H   2924     0.2747      1.008
  2925         CX    826    LYS     CA   2925      -0.24      12.01
  2926         H1    826    LYS     HA   2926     0.1426      1.008
  2927         C8    826    LYS     CB   2927    -0.0094      12.01
  2928         HC    826    LYS    HB1   2928     0.0362      1.008
  2929         HC    826    LYS    HB2   2929     0.0362      1.008
  2930         C8    826    LYS     CG   2930     0.0187      12.01
  2931         HC    826    LYS    HG1   2931     0.0103      1.008
  2932         HC    826    LYS    HG2   2932     0.0103      1.008
  2933         C8    826    LYS     CD   2933    -0.0479      12.01
  2934         HC    826    LYS    HD1   2934     0.0621      1.008
  2935         HC    826    LYS    HD2   2935     0.0621      1.008
  2936         C8    826    LYS     CE   2936    -0.0143      12.01
  2937         HP    826    LYS    HE1   2937     0.1135      1.008
  2938         HP    826    LYS    HE2   2938     0.1135      1.008
  2939         N3    826    LYS     NZ   2939    -0.3854      14.01
  2940          H    826    LYS    HZ1   2940       0.34      1.008
  2941          H    826    LYS    HZ2   2941       0.34      1.008
  2942          H    826    LYS    HZ3   2942       0.34      1.008
  2943          C    826    LYS      C   2943     0.7341      12.01
  2944          O    826    LYS      O   2944    -0.5894         16   ; qtot 7
; residue 827 GLY rtp GLY  q  0.0
  2945          N    827    GLY      N   2945    -0.4157      14.01
  2946          H    827    GLY      H   2946     0.2719      1.008
  2947         CX    827    GLY     CA   2947    -0.0252      12.01
  2948         H1    827    GLY    HA1   2948     0.0698      1.008
  2949         H1    827    GLY    HA2   2949     0.0698      1.008
  2950          C    827    GLY      C   2950     0.5973      12.01
  2951          O    827    GLY      O   2951    -0.5679         16   ; qtot 7
; residue 828 ASN rtp ASN  q  0.0
  2952          N    828    ASN      N   2952    -0.4157      14.01
  2953          H    828    ASN      H   2953     0.2719      1.008
  2954         CX    828    ASN     CA   2954     0.0143      12.01
  2955         H1    828    ASN     HA   2955     0.1048      1.008
  2956         2C    828    ASN     CB   2956    -0.2041      12.01
  2957         HC    828    ASN    HB1   2957     0.0797      1.008
  2958         HC    828    ASN    HB2   2958     0.0797      1.008
  2959          C    828    ASN     CG   2959      0.713      12.01
  2960          O    828    ASN    OD1   2960    -0.5931         16
  2961          N    828    ASN    ND2   2961    -0.9191      14.01
  2962          H    828    ASN   HD21   2962     0.4196      1.008
  2963          H    828    ASN   HD22   2963     0.4196      1.008
  2964          C    828    ASN      C   2964     0.5973      12.01
  2965          O    828    ASN      O   2965    -0.5679         16   ; qtot 7
; residue 829 ALA rtp ALA  q  0.0
  2966          N    829    ALA      N   2966    -0.4157      14.01
  2967          H    829    ALA      H   2967     0.2719      1.008
  2968         CX    829    ALA     CA   2968     0.0337      12.01
  2969         H1    829    ALA     HA   2969     0.0823      1.008
  2970         CT    829    ALA     CB   2970    -0.1825      12.01
  2971         HC    829    ALA    HB1   2971     0.0603      1.008
  2972         HC    829    ALA    HB2   2972     0.0603      1.008
  2973         HC    829    ALA    HB3   2973     0.0603      1.008
  2974          C    829    ALA      C   2974     0.5973      12.01
  2975          O    829    ALA      O   2975    -0.5679         16   ; qtot 7
; residue 830 ARG rtp ARG  q +1.0
  2976          N    830    ARG      N   2976    -0.3479      14.01
  2977          H    830    ARG      H   2977     0.2747      1.008
  2978         CX    830    ARG     CA   2978    -0.2637      12.01
  2979         H1    830    ARG     HA   2979      0.156      1.008
  2980         C8    830    ARG     CB   2980    -0.0007      12.01
  2981         HC    830    ARG    HB1   2981     0.0327      1.008
  2982         HC    830    ARG    HB2   2982     0.0327      1.008
  2983         C8    830    ARG     CG   2983      0.039      12.01
  2984         HC    830    ARG    HG1   2984     0.0285      1.008
  2985         HC    830    ARG    HG2   2985     0.0285      1.008
  2986         C8    830    ARG     CD   2986     0.0486      12.01
  2987         H1    830    ARG    HD1   2987     0.0687      1.008
  2988         H1    830    ARG    HD2   2988     0.0687      1.008
  2989         N2    830    ARG     NE   2989    -0.5295      14.01
  2990          H    830    ARG     HE   2990     0.3456      1.008
  2991         CA    830    ARG     CZ   2991     0.8076      12.01
  2992         N2    830    ARG    NH1   2992    -0.8627      14.01
  2993          H    830    ARG   HH11   2993     0.4478      1.008
  2994          H    830    ARG   HH12   2994     0.4478      1.008
  2995         N2    830    ARG    NH2   2995    -0.8627      14.01
  2996          H    830    ARG   HH21   2996     0.4478      1.008
  2997          H    830    ARG   HH22   2997     0.4478      1.008
  2998          C    830    ARG      C   2998     0.7341      12.01
  2999          O    830    ARG      O   2999    -0.5894         16   ; qtot 8
; residue 831 LEU rtp LEU  q  0.0
  3000          N    831    LEU      N   3000    -0.4157      14.01
  3001          H    831    LEU      H   3001     0.2719      1.008
  3002         CX    831    LEU     CA   3002    -0.0518      12.01
  3003         H1    831    LEU     HA   3003     0.0922      1.008
  3004         2C    831    LEU     CB   3004    -0.1102      12.01
  3005         HC    831    LEU    HB1   3005     0.0457      1.008
  3006         HC    831    LEU    HB2   3006     0.0457      1.008
  3007         3C    831    LEU     CG   3007     0.3531      12.01
  3008         HC    831    LEU     HG   3008    -0.0361      1.008
  3009         CT    831    LEU    CD1   3009    -0.4121      12.01
  3010         HC    831    LEU   HD11   3010        0.1      1.008
  3011         HC    831    LEU   HD12   3011        0.1      1.008
  3012         HC    831    LEU   HD13   3012        0.1      1.008
  3013         CT    831    LEU    CD2   3013    -0.4121      12.01
  3014         HC    831    LEU   HD21   3014        0.1      1.008
  3015         HC    831    LEU   HD22   3015        0.1      1.008
  3016         HC    831    LEU   HD23   3016        0.1      1.008
  3017          C    831    LEU      C   3017     0.5973      12.01
  3018          O    831    LEU      O   3018    -0.5679         16   ; qtot 8
; residue 832 PRO rtp PRO  q  0.0
  3019          N    832    PRO      N   3019    -0.2548      14.01
  3020         CT    832    PRO     CD   3020     0.0192      12.01
  3021         H1    832    PRO    HD1   3021     0.0391      1.008
  3022         H1    832    PRO    HD2   3022     0.0391      1.008
  3023         CT    832    PRO     CG   3023     0.0189      12.01
  3024         HC    832    PRO    HG1   3024     0.0213      1.008
  3025         HC    832    PRO    HG2   3025     0.0213      1.008
  3026         CT    832    PRO     CB   3026     -0.007      12.01
  3027         HC    832    PRO    HB1   3027     0.0253      1.008
  3028         HC    832    PRO    HB2   3028     0.0253      1.008
  3029         CX    832    PRO     CA   3029    -0.0266      12.01
  3030         H1    832    PRO     HA   3030     0.0641      1.008
  3031          C    832    PRO      C   3031     0.5896      12.01
  3032          O    832    PRO      O   3032    -0.5748         16   ; qtot 8
; residue 833 VAL rtp VAL  q  0.0
  3033          N    833    VAL      N   3033    -0.4157      14.01
  3034          H    833    VAL      H   3034     0.2719      1.008
  3035         CX    833    VAL     CA   3035    -0.0875      12.01
  3036         H1    833    VAL     HA   3036     0.0969      1.008
  3037         3C    833    VAL     CB   3037     0.2985      12.01
  3038         HC    833    VAL     HB   3038    -0.0297      1.008
  3039         CT    833    VAL    CG1   3039    -0.3192      12.01
  3040         HC    833    VAL   HG11   3040     0.0791      1.008
  3041         HC    833    VAL   HG12   3041     0.0791      1.008
  3042         HC    833    VAL   HG13   3042     0.0791      1.008
  3043         CT    833    VAL    CG2   3043    -0.3192      12.01
  3044         HC    833    VAL   HG21   3044     0.0791      1.008
  3045         HC    833    VAL   HG22   3045     0.0791      1.008
  3046         HC    833    VAL   HG23   3046     0.0791      1.008
  3047          C    833    VAL      C   3047     0.5973      12.01
  3048          O    833    VAL      O   3048    -0.5679         16   ; qtot 8
; residue 834 LYS rtp LYS  q +1.0
  3049          N    834    LYS      N   3049    -0.3479      14.01
  3050          H    834    LYS      H   3050     0.2747      1.008
  3051         CX    834    LYS     CA   3051      -0.24      12.01
  3052         H1    834    LYS     HA   3052     0.1426      1.008
  3053         C8    834    LYS     CB   3053    -0.0094      12.01
  3054         HC    834    LYS    HB1   3054     0.0362      1.008
  3055         HC    834    LYS    HB2   3055     0.0362      1.008
  3056         C8    834    LYS     CG   3056     0.0187      12.01
  3057         HC    834    LYS    HG1   3057     0.0103      1.008
  3058         HC    834    LYS    HG2   3058     0.0103      1.008
  3059         C8    834    LYS     CD   3059    -0.0479      12.01
  3060         HC    834    LYS    HD1   3060     0.0621      1.008
  3061         HC    834    LYS    HD2   3061     0.0621      1.008
  3062         C8    834    LYS     CE   3062    -0.0143      12.01
  3063         HP    834    LYS    HE1   3063     0.1135      1.008
  3064         HP    834    LYS    HE2   3064     0.1135      1.008
  3065         N3    834    LYS     NZ   3065    -0.3854      14.01
  3066          H    834    LYS    HZ1   3066       0.34      1.008
  3067          H    834    LYS    HZ2   3067       0.34      1.008
  3068          H    834    LYS    HZ3   3068       0.34      1.008
  3069          C    834    LYS      C   3069     0.7341      12.01
  3070          O    834    LYS      O   3070    -0.5894         16   ; qtot 9
; residue 835 TRP rtp TRP  q  0.0
  3071          N    835    TRP      N   3071    -0.4157      14.01
  3072          H    835    TRP      H   3072     0.2719      1.008
  3073         CX    835    TRP     CA   3073    -0.0275      12.01
  3074         H1    835    TRP     HA   3074     0.1123      1.008
  3075         CT    835    TRP     CB   3075     -0.005      12.01
  3076         HC    835    TRP    HB1   3076     0.0339      1.008
  3077         HC    835    TRP    HB2   3077     0.0339      1.008
  3078         C*    835    TRP     CG   3078    -0.1415      12.01
  3079         CW    835    TRP    CD1   3079    -0.1638      12.01
  3080         H4    835    TRP    HD1   3080     0.2062      1.008
  3081         NA    835    TRP    NE1   3081    -0.3418      14.01
  3082          H    835    TRP    HE1   3082     0.3412      1.008
  3083         CN    835    TRP    CE2   3083      0.138      12.01
  3084         CA    835    TRP    CZ2   3084    -0.2601      12.01
  3085         HA    835    TRP    HZ2   3085     0.1572      1.008
  3086         CA    835    TRP    CH2   3086    -0.1134      12.01
  3087         HA    835    TRP    HH2   3087     0.1417      1.008
  3088         CA    835    TRP    CZ3   3088    -0.1972      12.01
  3089         HA    835    TRP    HZ3   3089     0.1447      1.008
  3090         CA    835    TRP    CE3   3090    -0.2387      12.01
  3091         HA    835    TRP    HE3   3091       0.17      1.008
  3092         CB    835    TRP    CD2   3092     0.1243      12.01
  3093          C    835    TRP      C   3093     0.5973      12.01
  3094          O    835    TRP      O   3094    -0.5679         16   ; qtot 9
; residue 836 MET rtp MET  q  0.0
  3095          N    836    MET      N   3095    -0.4157      14.01
  3096          H    836    MET      H   3096     0.2719      1.008
  3097         CX    836    MET     CA   3097    -0.0237      12.01
  3098         H1    836    MET     HA   3098      0.088      1.008
  3099         2C    836    MET     CB   3099     0.0342      12.01
  3100         HC    836    MET    HB1   3100     0.0241      1.008
  3101         HC    836    MET    HB2   3101     0.0241      1.008
  3102         2C    836    MET     CG   3102     0.0018      12.01
  3103         H1    836    MET    HG1   3103      0.044      1.008
  3104         H1    836    MET    HG2   3104      0.044      1.008
  3105          S    836    MET     SD   3105    -0.2737      32.06
  3106         CT    836    MET     CE   3106    -0.0536      12.01
  3107         H1    836    MET    HE1   3107     0.0684      1.008
  3108         H1    836    MET    HE2   3108     0.0684      1.008
  3109         H1    836    MET    HE3   3109     0.0684      1.008
  3110          C    836    MET      C   3110     0.5973      12.01
  3111          O    836    MET      O   3111    -0.5679         16   ; qtot 9
; residue 837 ALA rtp ALA  q  0.0
  3112          N    837    ALA      N   3112    -0.4157      14.01
  3113          H    837    ALA      H   3113     0.2719      1.008
  3114         CX    837    ALA     CA   3114     0.0337      12.01
  3115         H1    837    ALA     HA   3115     0.0823      1.008
  3116         CT    837    ALA     CB   3116    -0.1825      12.01
  3117         HC    837    ALA    HB1   3117     0.0603      1.008
  3118         HC    837    ALA    HB2   3118     0.0603      1.008
  3119         HC    837    ALA    HB3   3119     0.0603      1.008
  3120          C    837    ALA      C   3120     0.5973      12.01
  3121          O    837    ALA      O   3121    -0.5679         16   ; qtot 9
; residue 838 PRO rtp PRO  q  0.0
  3122          N    838    PRO      N   3122    -0.2548      14.01
  3123         CT    838    PRO     CD   3123     0.0192      12.01
  3124         H1    838    PRO    HD1   3124     0.0391      1.008
  3125         H1    838    PRO    HD2   3125     0.0391      1.008
  3126         CT    838    PRO     CG   3126     0.0189      12.01
  3127         HC    838    PRO    HG1   3127     0.0213      1.008
  3128         HC    838    PRO    HG2   3128     0.0213      1.008
  3129         CT    838    PRO     CB   3129     -0.007      12.01
  3130         HC    838    PRO    HB1   3130     0.0253      1.008
  3131         HC    838    PRO    HB2   3131     0.0253      1.008
  3132         CX    838    PRO     CA   3132    -0.0266      12.01
  3133         H1    838    PRO     HA   3133     0.0641      1.008
  3134          C    838    PRO      C   3134     0.5896      12.01
  3135          O    838    PRO      O   3135    -0.5748         16   ; qtot 9
; residue 839 GLU rtp GLU  q -1.0
  3136          N    839    GLU      N   3136    -0.5163      14.01
  3137          H    839    GLU      H   3137     0.2936      1.008
  3138         CX    839    GLU     CA   3138     0.0397      12.01
  3139         H1    839    GLU     HA   3139     0.1105      1.008
  3140         2C    839    GLU     CB   3140      0.056      12.01
  3141         HC    839    GLU    HB1   3141    -0.0173      1.008
  3142         HC    839    GLU    HB2   3142    -0.0173      1.008
  3143         2C    839    GLU     CG   3143     0.0136      12.01
  3144         HC    839    GLU    HG1   3144    -0.0425      1.008
  3145         HC    839    GLU    HG2   3145    -0.0425      1.008
  3146         CO    839    GLU     CD   3146     0.8054      12.01
  3147         O2    839    GLU    OE1   3147    -0.8188         16
  3148         O2    839    GLU    OE2   3148    -0.8188         16
  3149          C    839    GLU      C   3149     0.5366      12.01
  3150          O    839    GLU      O   3150    -0.5819         16   ; qtot 8
; residue 840 SER rtp SER  q  0.0
  3151          N    840    SER      N   3151    -0.4157      14.01
  3152          H    840    SER      H   3152     0.2719      1.008
  3153         CX    840    SER     CA   3153    -0.0249      12.01
  3154         H1    840    SER     HA   3154     0.0843      1.008
  3155         2C    840    SER     CB   3155     0.2117      12.01
  3156         H1    840    SER    HB1   3156     0.0352      1.008
  3157         H1    840    SER    HB2   3157     0.0352      1.008
  3158         OH    840    SER     OG   3158    -0.6546         16
  3159         HO    840    SER     HG   3159     0.4275      1.008
  3160          C    840    SER      C   3160     0.5973      12.01
  3161          O    840    SER      O   3161    -0.5679         16   ; qtot 8
; residue 841 ILE rtp ILE  q  0.0
  3162          N    841    ILE      N   3162    -0.4157      14.01
  3163          H    841    ILE      H   3163     0.2719      1.008
  3164         CX    841    ILE     CA   3164    -0.0597      12.01
  3165         H1    841    ILE     HA   3165     0.0869      1.008
  3166         3C    841    ILE     CB   3166     0.1303      12.01
  3167         HC    841    ILE     HB   3167     0.0187      1.008
  3168         CT    841    ILE    CG2   3168    -0.3204      12.01
  3169         HC    841    ILE   HG21   3169     0.0882      1.008
  3170         HC    841    ILE   HG22   3170     0.0882      1.008
  3171         HC    841    ILE   HG23   3171     0.0882      1.008
  3172         2C    841    ILE    CG1   3172     -0.043      12.01
  3173         HC    841    ILE   HG11   3173     0.0236      1.008
  3174         HC    841    ILE   HG12   3174     0.0236      1.008
  3175         CT    841    ILE     CD   3175     -0.066      12.01
  3176         HC    841    ILE    HD1   3176     0.0186      1.008
  3177         HC    841    ILE    HD2   3177     0.0186      1.008
  3178         HC    841    ILE    HD3   3178     0.0186      1.008
  3179          C    841    ILE      C   3179     0.5973      12.01
  3180          O    841    ILE      O   3180    -0.5679         16   ; qtot 8
; residue 842 PHE rtp PHE  q  0.0
  3181          N    842    PHE      N   3181    -0.4157      14.01
  3182          H    842    PHE      H   3182     0.2719      1.008
  3183         CX    842    PHE     CA   3183    -0.0024      12.01
  3184         H1    842    PHE     HA   3184     0.0978      1.008
  3185         CT    842    PHE     CB   3185    -0.0343      12.01
  3186         HC    842    PHE    HB1   3186     0.0295      1.008
  3187         HC    842    PHE    HB2   3187     0.0295      1.008
  3188         CA    842    PHE     CG   3188     0.0118      12.01
  3189         CA    842    PHE    CD1   3189    -0.1256      12.01
  3190         HA    842    PHE    HD1   3190      0.133      1.008
  3191         CA    842    PHE    CE1   3191    -0.1704      12.01
  3192         HA    842    PHE    HE1   3192      0.143      1.008
  3193         CA    842    PHE     CZ   3193    -0.1072      12.01
  3194         HA    842    PHE     HZ   3194     0.1297      1.008
  3195         CA    842    PHE    CE2   3195    -0.1704      12.01
  3196         HA    842    PHE    HE2   3196      0.143      1.008
  3197         CA    842    PHE    CD2   3197    -0.1256      12.01
  3198         HA    842    PHE    HD2   3198      0.133      1.008
  3199          C    842    PHE      C   3199     0.5973      12.01
  3200          O    842    PHE      O   3200    -0.5679         16   ; qtot 8
; residue 843 ASN rtp ASN  q  0.0
  3201          N    843    ASN      N   3201    -0.4157      14.01
  3202          H    843    ASN      H   3202     0.2719      1.008
  3203         CX    843    ASN     CA   3203     0.0143      12.01
  3204         H1    843    ASN     HA   3204     0.1048      1.008
  3205         2C    843    ASN     CB   3205    -0.2041      12.01
  3206         HC    843    ASN    HB1   3206     0.0797      1.008
  3207         HC    843    ASN    HB2   3207     0.0797      1.008
  3208          C    843    ASN     CG   3208      0.713      12.01
  3209          O    843    ASN    OD1   3209    -0.5931         16
  3210          N    843    ASN    ND2   3210    -0.9191      14.01
  3211          H    843    ASN   HD21   3211     0.4196      1.008
  3212          H    843    ASN   HD22   3212     0.4196      1.008
  3213          C    843    ASN      C   3213     0.5973      12.01
  3214          O    843    ASN      O   3214    -0.5679         16   ; qtot 8
; residue 844 CYS rtp CYS  q  0.0
  3215          N    844    CYS      N   3215    -0.4157      14.01
  3216          H    844    CYS      H   3216     0.2719      1.008
  3217         CX    844    CYS     CA   3217     0.0213      12.01
  3218         H1    844    CYS     HA   3218     0.1124      1.008
  3219         2C    844    CYS     CB   3219    -0.1231      12.01
  3220         H1    844    CYS    HB1   3220     0.1112      1.008
  3221         H1    844    CYS    HB2   3221     0.1112      1.008
  3222         SH    844    CYS     SG   3222    -0.3119      32.06
  3223         HS    844    CYS     HG   3223     0.1933      1.008
  3224          C    844    CYS      C   3224     0.5973      12.01
  3225          O    844    CYS      O   3225    -0.5679         16   ; qtot 8
; residue 845 VAL rtp VAL  q  0.0
  3226          N    845    VAL      N   3226    -0.4157      14.01
  3227          H    845    VAL      H   3227     0.2719      1.008
  3228         CX    845    VAL     CA   3228    -0.0875      12.01
  3229         H1    845    VAL     HA   3229     0.0969      1.008
  3230         3C    845    VAL     CB   3230     0.2985      12.01
  3231         HC    845    VAL     HB   3231    -0.0297      1.008
  3232         CT    845    VAL    CG1   3232    -0.3192      12.01
  3233         HC    845    VAL   HG11   3233     0.0791      1.008
  3234         HC    845    VAL   HG12   3234     0.0791      1.008
  3235         HC    845    VAL   HG13   3235     0.0791      1.008
  3236         CT    845    VAL    CG2   3236    -0.3192      12.01
  3237         HC    845    VAL   HG21   3237     0.0791      1.008
  3238         HC    845    VAL   HG22   3238     0.0791      1.008
  3239         HC    845    VAL   HG23   3239     0.0791      1.008
  3240          C    845    VAL      C   3240     0.5973      12.01
  3241          O    845    VAL      O   3241    -0.5679         16   ; qtot 8
; residue 846 TYR rtp TYR  q  0.0
  3242          N    846    TYR      N   3242    -0.4157      14.01
  3243          H    846    TYR      H   3243     0.2719      1.008
  3244         CX    846    TYR     CA   3244    -0.0014      12.01
  3245         H1    846    TYR     HA   3245     0.0876      1.008
  3246         CT    846    TYR     CB   3246    -0.0152      12.01
  3247         HC    846    TYR    HB1   3247     0.0295      1.008
  3248         HC    846    TYR    HB2   3248     0.0295      1.008
  3249         CA    846    TYR     CG   3249    -0.0011      12.01
  3250         CA    846    TYR    CD1   3250    -0.1906      12.01
  3251         HA    846    TYR    HD1   3251     0.1699      1.008
  3252         CA    846    TYR    CE1   3252    -0.2341      12.01
  3253         HA    846    TYR    HE1   3253     0.1656      1.008
  3254          C    846    TYR     CZ   3254     0.3226      12.01
  3255         OH    846    TYR     OH   3255    -0.5579         16
  3256         HO    846    TYR     HH   3256     0.3992      1.008
  3257         CA    846    TYR    CE2   3257    -0.2341      12.01
  3258         HA    846    TYR    HE2   3258     0.1656      1.008
  3259         CA    846    TYR    CD2   3259    -0.1906      12.01
  3260         HA    846    TYR    HD2   3260     0.1699      1.008
  3261          C    846    TYR      C   3261     0.5973      12.01
  3262          O    846    TYR      O   3262    -0.5679         16   ; qtot 8
; residue 847 THR rtp THR  q  0.0
  3263          N    847    THR      N   3263    -0.4157      14.01
  3264          H    847    THR      H   3264     0.2719      1.008
  3265         CX    847    THR     CA   3265    -0.0389      12.01
  3266         H1    847    THR     HA   3266     0.1007      1.008
  3267         3C    847    THR     CB   3267     0.3654      12.01
  3268         H1    847    THR     HB   3268     0.0043      1.008
  3269         CT    847    THR    CG2   3269    -0.2438      12.01
  3270         HC    847    THR   HG21   3270     0.0642      1.008
  3271         HC    847    THR   HG22   3271     0.0642      1.008
  3272         HC    847    THR   HG23   3272     0.0642      1.008
  3273         OH    847    THR    OG1   3273    -0.6761         16
  3274         HO    847    THR    HG1   3274     0.4102      1.008
  3275          C    847    THR      C   3275     0.5973      12.01
  3276          O    847    THR      O   3276    -0.5679         16   ; qtot 8
; residue 848 PHE rtp PHE  q  0.0
  3277          N    848    PHE      N   3277    -0.4157      14.01
  3278          H    848    PHE      H   3278     0.2719      1.008
  3279         CX    848    PHE     CA   3279    -0.0024      12.01
  3280         H1    848    PHE     HA   3280     0.0978      1.008
  3281         CT    848    PHE     CB   3281    -0.0343      12.01
  3282         HC    848    PHE    HB1   3282     0.0295      1.008
  3283         HC    848    PHE    HB2   3283     0.0295      1.008
  3284         CA    848    PHE     CG   3284     0.0118      12.01
  3285         CA    848    PHE    CD1   3285    -0.1256      12.01
  3286         HA    848    PHE    HD1   3286      0.133      1.008
  3287         CA    848    PHE    CE1   3287    -0.1704      12.01
  3288         HA    848    PHE    HE1   3288      0.143      1.008
  3289         CA    848    PHE     CZ   3289    -0.1072      12.01
  3290         HA    848    PHE     HZ   3290     0.1297      1.008
  3291         CA    848    PHE    CE2   3291    -0.1704      12.01
  3292         HA    848    PHE    HE2   3292      0.143      1.008
  3293         CA    848    PHE    CD2   3293    -0.1256      12.01
  3294         HA    848    PHE    HD2   3294      0.133      1.008
  3295          C    848    PHE      C   3295     0.5973      12.01
  3296          O    848    PHE      O   3296    -0.5679         16   ; qtot 8
; residue 849 GLU rtp GLU  q -1.0
  3297          N    849    GLU      N   3297    -0.5163      14.01
  3298          H    849    GLU      H   3298     0.2936      1.008
  3299         CX    849    GLU     CA   3299     0.0397      12.01
  3300         H1    849    GLU     HA   3300     0.1105      1.008
  3301         2C    849    GLU     CB   3301      0.056      12.01
  3302         HC    849    GLU    HB1   3302    -0.0173      1.008
  3303         HC    849    GLU    HB2   3303    -0.0173      1.008
  3304         2C    849    GLU     CG   3304     0.0136      12.01
  3305         HC    849    GLU    HG1   3305    -0.0425      1.008
  3306         HC    849    GLU    HG2   3306    -0.0425      1.008
  3307         CO    849    GLU     CD   3307     0.8054      12.01
  3308         O2    849    GLU    OE1   3308    -0.8188         16
  3309         O2    849    GLU    OE2   3309    -0.8188         16
  3310          C    849    GLU      C   3310     0.5366      12.01
  3311          O    849    GLU      O   3311    -0.5819         16   ; qtot 7
; residue 850 SER rtp SER  q  0.0
  3312          N    850    SER      N   3312    -0.4157      14.01
  3313          H    850    SER      H   3313     0.2719      1.008
  3314         CX    850    SER     CA   3314    -0.0249      12.01
  3315         H1    850    SER     HA   3315     0.0843      1.008
  3316         2C    850    SER     CB   3316     0.2117      12.01
  3317         H1    850    SER    HB1   3317     0.0352      1.008
  3318         H1    850    SER    HB2   3318     0.0352      1.008
  3319         OH    850    SER     OG   3319    -0.6546         16
  3320         HO    850    SER     HG   3320     0.4275      1.008
  3321          C    850    SER      C   3321     0.5973      12.01
  3322          O    850    SER      O   3322    -0.5679         16   ; qtot 7
; residue 851 ASP rtp ASP  q -1.0
  3323          N    851    ASP      N   3323    -0.5163      14.01
  3324          H    851    ASP      H   3324     0.2936      1.008
  3325         CX    851    ASP     CA   3325     0.0381      12.01
  3326         H1    851    ASP     HA   3326      0.088      1.008
  3327         2C    851    ASP     CB   3327    -0.0303      12.01
  3328         HC    851    ASP    HB1   3328    -0.0122      1.008
  3329         HC    851    ASP    HB2   3329    -0.0122      1.008
  3330         CO    851    ASP     CG   3330     0.7994      12.01
  3331         O2    851    ASP    OD1   3331    -0.8014         16
  3332         O2    851    ASP    OD2   3332    -0.8014         16
  3333          C    851    ASP      C   3333     0.5366      12.01
  3334          O    851    ASP      O   3334    -0.5819         16   ; qtot 6
; residue 852 VAL rtp VAL  q  0.0
  3335          N    852    VAL      N   3335    -0.4157      14.01
  3336          H    852    VAL      H   3336     0.2719      1.008
  3337         CX    852    VAL     CA   3337    -0.0875      12.01
  3338         H1    852    VAL     HA   3338     0.0969      1.008
  3339         3C    852    VAL     CB   3339     0.2985      12.01
  3340         HC    852    VAL     HB   3340    -0.0297      1.008
  3341         CT    852    VAL    CG1   3341    -0.3192      12.01
  3342         HC    852    VAL   HG11   3342     0.0791      1.008
  3343         HC    852    VAL   HG12   3343     0.0791      1.008
  3344         HC    852    VAL   HG13   3344     0.0791      1.008
  3345         CT    852    VAL    CG2   3345    -0.3192      12.01
  3346         HC    852    VAL   HG21   3346     0.0791      1.008
  3347         HC    852    VAL   HG22   3347     0.0791      1.008
  3348         HC    852    VAL   HG23   3348     0.0791      1.008
  3349          C    852    VAL      C   3349     0.5973      12.01
  3350          O    852    VAL      O   3350    -0.5679         16   ; qtot 6
; residue 853 TRP rtp TRP  q  0.0
  3351          N    853    TRP      N   3351    -0.4157      14.01
  3352          H    853    TRP      H   3352     0.2719      1.008
  3353         CX    853    TRP     CA   3353    -0.0275      12.01
  3354         H1    853    TRP     HA   3354     0.1123      1.008
  3355         CT    853    TRP     CB   3355     -0.005      12.01
  3356         HC    853    TRP    HB1   3356     0.0339      1.008
  3357         HC    853    TRP    HB2   3357     0.0339      1.008
  3358         C*    853    TRP     CG   3358    -0.1415      12.01
  3359         CW    853    TRP    CD1   3359    -0.1638      12.01
  3360         H4    853    TRP    HD1   3360     0.2062      1.008
  3361         NA    853    TRP    NE1   3361    -0.3418      14.01
  3362          H    853    TRP    HE1   3362     0.3412      1.008
  3363         CN    853    TRP    CE2   3363      0.138      12.01
  3364         CA    853    TRP    CZ2   3364    -0.2601      12.01
  3365         HA    853    TRP    HZ2   3365     0.1572      1.008
  3366         CA    853    TRP    CH2   3366    -0.1134      12.01
  3367         HA    853    TRP    HH2   3367     0.1417      1.008
  3368         CA    853    TRP    CZ3   3368    -0.1972      12.01
  3369         HA    853    TRP    HZ3   3369     0.1447      1.008
  3370         CA    853    TRP    CE3   3370    -0.2387      12.01
  3371         HA    853    TRP    HE3   3371       0.17      1.008
  3372         CB    853    TRP    CD2   3372     0.1243      12.01
  3373          C    853    TRP      C   3373     0.5973      12.01
  3374          O    853    TRP      O   3374    -0.5679         16   ; qtot 6
; residue 854 SER rtp SER  q  0.0
  3375          N    854    SER      N   3375    -0.4157      14.01
  3376          H    854    SER      H   3376     0.2719      1.008
  3377         CX    854    SER     CA   3377    -0.0249      12.01
  3378         H1    854    SER     HA   3378     0.0843      1.008
  3379         2C    854    SER     CB   3379     0.2117      12.01
  3380         H1    854    SER    HB1   3380     0.0352      1.008
  3381         H1    854    SER    HB2   3381     0.0352      1.008
  3382         OH    854    SER     OG   3382    -0.6546         16
  3383         HO    854    SER     HG   3383     0.4275      1.008
  3384          C    854    SER      C   3384     0.5973      12.01
  3385          O    854    SER      O   3385    -0.5679         16   ; qtot 6
; residue 855 TYR rtp TYR  q  0.0
  3386          N    855    TYR      N   3386    -0.4157      14.01
  3387          H    855    TYR      H   3387     0.2719      1.008
  3388         CX    855    TYR     CA   3388    -0.0014      12.01
  3389         H1    855    TYR     HA   3389     0.0876      1.008
  3390         CT    855    TYR     CB   3390    -0.0152      12.01
  3391         HC    855    TYR    HB1   3391     0.0295      1.008
  3392         HC    855    TYR    HB2   3392     0.0295      1.008
  3393         CA    855    TYR     CG   3393    -0.0011      12.01
  3394         CA    855    TYR    CD1   3394    -0.1906      12.01
  3395         HA    855    TYR    HD1   3395     0.1699      1.008
  3396         CA    855    TYR    CE1   3396    -0.2341      12.01
  3397         HA    855    TYR    HE1   3397     0.1656      1.008
  3398          C    855    TYR     CZ   3398     0.3226      12.01
  3399         OH    855    TYR     OH   3399    -0.5579         16
  3400         HO    855    TYR     HH   3400     0.3992      1.008
  3401         CA    855    TYR    CE2   3401    -0.2341      12.01
  3402         HA    855    TYR    HE2   3402     0.1656      1.008
  3403         CA    855    TYR    CD2   3403    -0.1906      12.01
  3404         HA    855    TYR    HD2   3404     0.1699      1.008
  3405          C    855    TYR      C   3405     0.5973      12.01
  3406          O    855    TYR      O   3406    -0.5679         16   ; qtot 6
; residue 856 GLY rtp GLY  q  0.0
  3407          N    856    GLY      N   3407    -0.4157      14.01
  3408          H    856    GLY      H   3408     0.2719      1.008
  3409         CX    856    GLY     CA   3409    -0.0252      12.01
  3410         H1    856    GLY    HA1   3410     0.0698      1.008
  3411         H1    856    GLY    HA2   3411     0.0698      1.008
  3412          C    856    GLY      C   3412     0.5973      12.01
  3413          O    856    GLY      O   3413    -0.5679         16   ; qtot 6
; residue 857 ILE rtp ILE  q  0.0
  3414          N    857    ILE      N   3414    -0.4157      14.01
  3415          H    857    ILE      H   3415     0.2719      1.008
  3416         CX    857    ILE     CA   3416    -0.0597      12.01
  3417         H1    857    ILE     HA   3417     0.0869      1.008
  3418         3C    857    ILE     CB   3418     0.1303      12.01
  3419         HC    857    ILE     HB   3419     0.0187      1.008
  3420         CT    857    ILE    CG2   3420    -0.3204      12.01
  3421         HC    857    ILE   HG21   3421     0.0882      1.008
  3422         HC    857    ILE   HG22   3422     0.0882      1.008
  3423         HC    857    ILE   HG23   3423     0.0882      1.008
  3424         2C    857    ILE    CG1   3424     -0.043      12.01
  3425         HC    857    ILE   HG11   3425     0.0236      1.008
  3426         HC    857    ILE   HG12   3426     0.0236      1.008
  3427         CT    857    ILE     CD   3427     -0.066      12.01
  3428         HC    857    ILE    HD1   3428     0.0186      1.008
  3429         HC    857    ILE    HD2   3429     0.0186      1.008
  3430         HC    857    ILE    HD3   3430     0.0186      1.008
  3431          C    857    ILE      C   3431     0.5973      12.01
  3432          O    857    ILE      O   3432    -0.5679         16   ; qtot 6
; residue 858 PHE rtp PHE  q  0.0
  3433          N    858    PHE      N   3433    -0.4157      14.01
  3434          H    858    PHE      H   3434     0.2719      1.008
  3435         CX    858    PHE     CA   3435    -0.0024      12.01
  3436         H1    858    PHE     HA   3436     0.0978      1.008
  3437         CT    858    PHE     CB   3437    -0.0343      12.01
  3438         HC    858    PHE    HB1   3438     0.0295      1.008
  3439         HC    858    PHE    HB2   3439     0.0295      1.008
  3440         CA    858    PHE     CG   3440     0.0118      12.01
  3441         CA    858    PHE    CD1   3441    -0.1256      12.01
  3442         HA    858    PHE    HD1   3442      0.133      1.008
  3443         CA    858    PHE    CE1   3443    -0.1704      12.01
  3444         HA    858    PHE    HE1   3444      0.143      1.008
  3445         CA    858    PHE     CZ   3445    -0.1072      12.01
  3446         HA    858    PHE     HZ   3446     0.1297      1.008
  3447         CA    858    PHE    CE2   3447    -0.1704      12.01
  3448         HA    858    PHE    HE2   3448      0.143      1.008
  3449         CA    858    PHE    CD2   3449    -0.1256      12.01
  3450         HA    858    PHE    HD2   3450      0.133      1.008
  3451          C    858    PHE      C   3451     0.5973      12.01
  3452          O    858    PHE      O   3452    -0.5679         16   ; qtot 6
; residue 859 LEU rtp LEU  q  0.0
  3453          N    859    LEU      N   3453    -0.4157      14.01
  3454          H    859    LEU      H   3454     0.2719      1.008
  3455         CX    859    LEU     CA   3455    -0.0518      12.01
  3456         H1    859    LEU     HA   3456     0.0922      1.008
  3457         2C    859    LEU     CB   3457    -0.1102      12.01
  3458         HC    859    LEU    HB1   3458     0.0457      1.008
  3459         HC    859    LEU    HB2   3459     0.0457      1.008
  3460         3C    859    LEU     CG   3460     0.3531      12.01
  3461         HC    859    LEU     HG   3461    -0.0361      1.008
  3462         CT    859    LEU    CD1   3462    -0.4121      12.01
  3463         HC    859    LEU   HD11   3463        0.1      1.008
  3464         HC    859    LEU   HD12   3464        0.1      1.008
  3465         HC    859    LEU   HD13   3465        0.1      1.008
  3466         CT    859    LEU    CD2   3466    -0.4121      12.01
  3467         HC    859    LEU   HD21   3467        0.1      1.008
  3468         HC    859    LEU   HD22   3468        0.1      1.008
  3469         HC    859    LEU   HD23   3469        0.1      1.008
  3470          C    859    LEU      C   3470     0.5973      12.01
  3471          O    859    LEU      O   3471    -0.5679         16   ; qtot 6
; residue 860 TRP rtp TRP  q  0.0
  3472          N    860    TRP      N   3472    -0.4157      14.01
  3473          H    860    TRP      H   3473     0.2719      1.008
  3474         CX    860    TRP     CA   3474    -0.0275      12.01
  3475         H1    860    TRP     HA   3475     0.1123      1.008
  3476         CT    860    TRP     CB   3476     -0.005      12.01
  3477         HC    860    TRP    HB1   3477     0.0339      1.008
  3478         HC    860    TRP    HB2   3478     0.0339      1.008
  3479         C*    860    TRP     CG   3479    -0.1415      12.01
  3480         CW    860    TRP    CD1   3480    -0.1638      12.01
  3481         H4    860    TRP    HD1   3481     0.2062      1.008
  3482         NA    860    TRP    NE1   3482    -0.3418      14.01
  3483          H    860    TRP    HE1   3483     0.3412      1.008
  3484         CN    860    TRP    CE2   3484      0.138      12.01
  3485         CA    860    TRP    CZ2   3485    -0.2601      12.01
  3486         HA    860    TRP    HZ2   3486     0.1572      1.008
  3487         CA    860    TRP    CH2   3487    -0.1134      12.01
  3488         HA    860    TRP    HH2   3488     0.1417      1.008
  3489         CA    860    TRP    CZ3   3489    -0.1972      12.01
  3490         HA    860    TRP    HZ3   3490     0.1447      1.008
  3491         CA    860    TRP    CE3   3491    -0.2387      12.01
  3492         HA    860    TRP    HE3   3492       0.17      1.008
  3493         CB    860    TRP    CD2   3493     0.1243      12.01
  3494          C    860    TRP      C   3494     0.5973      12.01
  3495          O    860    TRP      O   3495    -0.5679         16   ; qtot 6
; residue 861 GLU rtp GLU  q -1.0
  3496          N    861    GLU      N   3496    -0.5163      14.01
  3497          H    861    GLU      H   3497     0.2936      1.008
  3498         CX    861    GLU     CA   3498     0.0397      12.01
  3499         H1    861    GLU     HA   3499     0.1105      1.008
  3500         2C    861    GLU     CB   3500      0.056      12.01
  3501         HC    861    GLU    HB1   3501    -0.0173      1.008
  3502         HC    861    GLU    HB2   3502    -0.0173      1.008
  3503         2C    861    GLU     CG   3503     0.0136      12.01
  3504         HC    861    GLU    HG1   3504    -0.0425      1.008
  3505         HC    861    GLU    HG2   3505    -0.0425      1.008
  3506         CO    861    GLU     CD   3506     0.8054      12.01
  3507         O2    861    GLU    OE1   3507    -0.8188         16
  3508         O2    861    GLU    OE2   3508    -0.8188         16
  3509          C    861    GLU      C   3509     0.5366      12.01
  3510          O    861    GLU      O   3510    -0.5819         16   ; qtot 5
; residue 862 LEU rtp LEU  q  0.0
  3511          N    862    LEU      N   3511    -0.4157      14.01
  3512          H    862    LEU      H   3512     0.2719      1.008
  3513         CX    862    LEU     CA   3513    -0.0518      12.01
  3514         H1    862    LEU     HA   3514     0.0922      1.008
  3515         2C    862    LEU     CB   3515    -0.1102      12.01
  3516         HC    862    LEU    HB1   3516     0.0457      1.008
  3517         HC    862    LEU    HB2   3517     0.0457      1.008
  3518         3C    862    LEU     CG   3518     0.3531      12.01
  3519         HC    862    LEU     HG   3519    -0.0361      1.008
  3520         CT    862    LEU    CD1   3520    -0.4121      12.01
  3521         HC    862    LEU   HD11   3521        0.1      1.008
  3522         HC    862    LEU   HD12   3522        0.1      1.008
  3523         HC    862    LEU   HD13   3523        0.1      1.008
  3524         CT    862    LEU    CD2   3524    -0.4121      12.01
  3525         HC    862    LEU   HD21   3525        0.1      1.008
  3526         HC    862    LEU   HD22   3526        0.1      1.008
  3527         HC    862    LEU   HD23   3527        0.1      1.008
  3528          C    862    LEU      C   3528     0.5973      12.01
  3529          O    862    LEU      O   3529    -0.5679         16   ; qtot 5
; residue 863 PHE rtp PHE  q  0.0
  3530          N    863    PHE      N   3530    -0.4157      14.01
  3531          H    863    PHE      H   3531     0.2719      1.008
  3532         CX    863    PHE     CA   3532    -0.0024      12.01
  3533         H1    863    PHE     HA   3533     0.0978      1.008
  3534         CT    863    PHE     CB   3534    -0.0343      12.01
  3535         HC    863    PHE    HB1   3535     0.0295      1.008
  3536         HC    863    PHE    HB2   3536     0.0295      1.008
  3537         CA    863    PHE     CG   3537     0.0118      12.01
  3538         CA    863    PHE    CD1   3538    -0.1256      12.01
  3539         HA    863    PHE    HD1   3539      0.133      1.008
  3540         CA    863    PHE    CE1   3540    -0.1704      12.01
  3541         HA    863    PHE    HE1   3541      0.143      1.008
  3542         CA    863    PHE     CZ   3542    -0.1072      12.01
  3543         HA    863    PHE     HZ   3543     0.1297      1.008
  3544         CA    863    PHE    CE2   3544    -0.1704      12.01
  3545         HA    863    PHE    HE2   3545      0.143      1.008
  3546         CA    863    PHE    CD2   3546    -0.1256      12.01
  3547         HA    863    PHE    HD2   3547      0.133      1.008
  3548          C    863    PHE      C   3548     0.5973      12.01
  3549          O    863    PHE      O   3549    -0.5679         16   ; qtot 5
; residue 864 SER rtp SER  q  0.0
  3550          N    864    SER      N   3550    -0.4157      14.01
  3551          H    864    SER      H   3551     0.2719      1.008
  3552         CX    864    SER     CA   3552    -0.0249      12.01
  3553         H1    864    SER     HA   3553     0.0843      1.008
  3554         2C    864    SER     CB   3554     0.2117      12.01
  3555         H1    864    SER    HB1   3555     0.0352      1.008
  3556         H1    864    SER    HB2   3556     0.0352      1.008
  3557         OH    864    SER     OG   3557    -0.6546         16
  3558         HO    864    SER     HG   3558     0.4275      1.008
  3559          C    864    SER      C   3559     0.5973      12.01
  3560          O    864    SER      O   3560    -0.5679         16   ; qtot 5
; residue 865 LEU rtp LEU  q  0.0
  3561          N    865    LEU      N   3561    -0.4157      14.01
  3562          H    865    LEU      H   3562     0.2719      1.008
  3563         CX    865    LEU     CA   3563    -0.0518      12.01
  3564         H1    865    LEU     HA   3564     0.0922      1.008
  3565         2C    865    LEU     CB   3565    -0.1102      12.01
  3566         HC    865    LEU    HB1   3566     0.0457      1.008
  3567         HC    865    LEU    HB2   3567     0.0457      1.008
  3568         3C    865    LEU     CG   3568     0.3531      12.01
  3569         HC    865    LEU     HG   3569    -0.0361      1.008
  3570         CT    865    LEU    CD1   3570    -0.4121      12.01
  3571         HC    865    LEU   HD11   3571        0.1      1.008
  3572         HC    865    LEU   HD12   3572        0.1      1.008
  3573         HC    865    LEU   HD13   3573        0.1      1.008
  3574         CT    865    LEU    CD2   3574    -0.4121      12.01
  3575         HC    865    LEU   HD21   3575        0.1      1.008
  3576         HC    865    LEU   HD22   3576        0.1      1.008
  3577         HC    865    LEU   HD23   3577        0.1      1.008
  3578          C    865    LEU      C   3578     0.5973      12.01
  3579          O    865    LEU      O   3579    -0.5679         16   ; qtot 5
; residue 866 GLY rtp GLY  q  0.0
  3580          N    866    GLY      N   3580    -0.4157      14.01
  3581          H    866    GLY      H   3581     0.2719      1.008
  3582         CX    866    GLY     CA   3582    -0.0252      12.01
  3583         H1    866    GLY    HA1   3583     0.0698      1.008
  3584         H1    866    GLY    HA2   3584     0.0698      1.008
  3585          C    866    GLY      C   3585     0.5973      12.01
  3586          O    866    GLY      O   3586    -0.5679         16   ; qtot 5
; residue 867 SER rtp SER  q  0.0
  3587          N    867    SER      N   3587    -0.4157      14.01
  3588          H    867    SER      H   3588     0.2719      1.008
  3589         CX    867    SER     CA   3589    -0.0249      12.01
  3590         H1    867    SER     HA   3590     0.0843      1.008
  3591         2C    867    SER     CB   3591     0.2117      12.01
  3592         H1    867    SER    HB1   3592     0.0352      1.008
  3593         H1    867    SER    HB2   3593     0.0352      1.008
  3594         OH    867    SER     OG   3594    -0.6546         16
  3595         HO    867    SER     HG   3595     0.4275      1.008
  3596          C    867    SER      C   3596     0.5973      12.01
  3597          O    867    SER      O   3597    -0.5679         16   ; qtot 5
; residue 868 SER rtp SER  q  0.0
  3598          N    868    SER      N   3598    -0.4157      14.01
  3599          H    868    SER      H   3599     0.2719      1.008
  3600         CX    868    SER     CA   3600    -0.0249      12.01
  3601         H1    868    SER     HA   3601     0.0843      1.008
  3602         2C    868    SER     CB   3602     0.2117      12.01
  3603         H1    868    SER    HB1   3603     0.0352      1.008
  3604         H1    868    SER    HB2   3604     0.0352      1.008
  3605         OH    868    SER     OG   3605    -0.6546         16
  3606         HO    868    SER     HG   3606     0.4275      1.008
  3607          C    868    SER      C   3607     0.5973      12.01
  3608          O    868    SER      O   3608    -0.5679         16   ; qtot 5
; residue 869 PRO rtp PRO  q  0.0
  3609          N    869    PRO      N   3609    -0.2548      14.01
  3610         CT    869    PRO     CD   3610     0.0192      12.01
  3611         H1    869    PRO    HD1   3611     0.0391      1.008
  3612         H1    869    PRO    HD2   3612     0.0391      1.008
  3613         CT    869    PRO     CG   3613     0.0189      12.01
  3614         HC    869    PRO    HG1   3614     0.0213      1.008
  3615         HC    869    PRO    HG2   3615     0.0213      1.008
  3616         CT    869    PRO     CB   3616     -0.007      12.01
  3617         HC    869    PRO    HB1   3617     0.0253      1.008
  3618         HC    869    PRO    HB2   3618     0.0253      1.008
  3619         CX    869    PRO     CA   3619    -0.0266      12.01
  3620         H1    869    PRO     HA   3620     0.0641      1.008
  3621          C    869    PRO      C   3621     0.5896      12.01
  3622          O    869    PRO      O   3622    -0.5748         16   ; qtot 5
; residue 870 TYR rtp TYR  q  0.0
  3623          N    870    TYR      N   3623    -0.4157      14.01
  3624          H    870    TYR      H   3624     0.2719      1.008
  3625         CX    870    TYR     CA   3625    -0.0014      12.01
  3626         H1    870    TYR     HA   3626     0.0876      1.008
  3627         CT    870    TYR     CB   3627    -0.0152      12.01
  3628         HC    870    TYR    HB1   3628     0.0295      1.008
  3629         HC    870    TYR    HB2   3629     0.0295      1.008
  3630         CA    870    TYR     CG   3630    -0.0011      12.01
  3631         CA    870    TYR    CD1   3631    -0.1906      12.01
  3632         HA    870    TYR    HD1   3632     0.1699      1.008
  3633         CA    870    TYR    CE1   3633    -0.2341      12.01
  3634         HA    870    TYR    HE1   3634     0.1656      1.008
  3635          C    870    TYR     CZ   3635     0.3226      12.01
  3636         OH    870    TYR     OH   3636    -0.5579         16
  3637         HO    870    TYR     HH   3637     0.3992      1.008
  3638         CA    870    TYR    CE2   3638    -0.2341      12.01
  3639         HA    870    TYR    HE2   3639     0.1656      1.008
  3640         CA    870    TYR    CD2   3640    -0.1906      12.01
  3641         HA    870    TYR    HD2   3641     0.1699      1.008
  3642          C    870    TYR      C   3642     0.5973      12.01
  3643          O    870    TYR      O   3643    -0.5679         16   ; qtot 5
; residue 871 PRO rtp PRO  q  0.0
  3644          N    871    PRO      N   3644    -0.2548      14.01
  3645         CT    871    PRO     CD   3645     0.0192      12.01
  3646         H1    871    PRO    HD1   3646     0.0391      1.008
  3647         H1    871    PRO    HD2   3647     0.0391      1.008
  3648         CT    871    PRO     CG   3648     0.0189      12.01
  3649         HC    871    PRO    HG1   3649     0.0213      1.008
  3650         HC    871    PRO    HG2   3650     0.0213      1.008
  3651         CT    871    PRO     CB   3651     -0.007      12.01
  3652         HC    871    PRO    HB1   3652     0.0253      1.008
  3653         HC    871    PRO    HB2   3653     0.0253      1.008
  3654         CX    871    PRO     CA   3654    -0.0266      12.01
  3655         H1    871    PRO     HA   3655     0.0641      1.008
  3656          C    871    PRO      C   3656     0.5896      12.01
  3657          O    871    PRO      O   3657    -0.5748         16   ; qtot 5
; residue 872 GLY rtp GLY  q  0.0
  3658          N    872    GLY      N   3658    -0.4157      14.01
  3659          H    872    GLY      H   3659     0.2719      1.008
  3660         CX    872    GLY     CA   3660    -0.0252      12.01
  3661         H1    872    GLY    HA1   3661     0.0698      1.008
  3662         H1    872    GLY    HA2   3662     0.0698      1.008
  3663          C    872    GLY      C   3663     0.5973      12.01
  3664          O    872    GLY      O   3664    -0.5679         16   ; qtot 5
; residue 873 MET rtp MET  q  0.0
  3665          N    873    MET      N   3665    -0.4157      14.01
  3666          H    873    MET      H   3666     0.2719      1.008
  3667         CX    873    MET     CA   3667    -0.0237      12.01
  3668         H1    873    MET     HA   3668      0.088      1.008
  3669         2C    873    MET     CB   3669     0.0342      12.01
  3670         HC    873    MET    HB1   3670     0.0241      1.008
  3671         HC    873    MET    HB2   3671     0.0241      1.008
  3672         2C    873    MET     CG   3672     0.0018      12.01
  3673         H1    873    MET    HG1   3673      0.044      1.008
  3674         H1    873    MET    HG2   3674      0.044      1.008
  3675          S    873    MET     SD   3675    -0.2737      32.06
  3676         CT    873    MET     CE   3676    -0.0536      12.01
  3677         H1    873    MET    HE1   3677     0.0684      1.008
  3678         H1    873    MET    HE2   3678     0.0684      1.008
  3679         H1    873    MET    HE3   3679     0.0684      1.008
  3680          C    873    MET      C   3680     0.5973      12.01
  3681          O    873    MET      O   3681    -0.5679         16   ; qtot 5
; residue 874 PRO rtp PRO  q  0.0
  3682          N    874    PRO      N   3682    -0.2548      14.01
  3683         CT    874    PRO     CD   3683     0.0192      12.01
  3684         H1    874    PRO    HD1   3684     0.0391      1.008
  3685         H1    874    PRO    HD2   3685     0.0391      1.008
  3686         CT    874    PRO     CG   3686     0.0189      12.01
  3687         HC    874    PRO    HG1   3687     0.0213      1.008
  3688         HC    874    PRO    HG2   3688     0.0213      1.008
  3689         CT    874    PRO     CB   3689     -0.007      12.01
  3690         HC    874    PRO    HB1   3690     0.0253      1.008
  3691         HC    874    PRO    HB2   3691     0.0253      1.008
  3692         CX    874    PRO     CA   3692    -0.0266      12.01
  3693         H1    874    PRO     HA   3693     0.0641      1.008
  3694          C    874    PRO      C   3694     0.5896      12.01
  3695          O    874    PRO      O   3695    -0.5748         16   ; qtot 5
; residue 875 VAL rtp VAL  q  0.0
  3696          N    875    VAL      N   3696    -0.4157      14.01
  3697          H    875    VAL      H   3697     0.2719      1.008
  3698         CX    875    VAL     CA   3698    -0.0875      12.01
  3699         H1    875    VAL     HA   3699     0.0969      1.008
  3700         3C    875    VAL     CB   3700     0.2985      12.01
  3701         HC    875    VAL     HB   3701    -0.0297      1.008
  3702         CT    875    VAL    CG1   3702    -0.3192      12.01
  3703         HC    875    VAL   HG11   3703     0.0791      1.008
  3704         HC    875    VAL   HG12   3704     0.0791      1.008
  3705         HC    875    VAL   HG13   3705     0.0791      1.008
  3706         CT    875    VAL    CG2   3706    -0.3192      12.01
  3707         HC    875    VAL   HG21   3707     0.0791      1.008
  3708         HC    875    VAL   HG22   3708     0.0791      1.008
  3709         HC    875    VAL   HG23   3709     0.0791      1.008
  3710          C    875    VAL      C   3710     0.5973      12.01
  3711          O    875    VAL      O   3711    -0.5679         16   ; qtot 5
; residue 876 ASP rtp ASP  q -1.0
  3712          N    876    ASP      N   3712    -0.5163      14.01
  3713          H    876    ASP      H   3713     0.2936      1.008
  3714         CX    876    ASP     CA   3714     0.0381      12.01
  3715         H1    876    ASP     HA   3715      0.088      1.008
  3716         2C    876    ASP     CB   3716    -0.0303      12.01
  3717         HC    876    ASP    HB1   3717    -0.0122      1.008
  3718         HC    876    ASP    HB2   3718    -0.0122      1.008
  3719         CO    876    ASP     CG   3719     0.7994      12.01
  3720         O2    876    ASP    OD1   3720    -0.8014         16
  3721         O2    876    ASP    OD2   3721    -0.8014         16
  3722          C    876    ASP      C   3722     0.5366      12.01
  3723          O    876    ASP      O   3723    -0.5819         16   ; qtot 4
; residue 877 SER rtp SER  q  0.0
  3724          N    877    SER      N   3724    -0.4157      14.01
  3725          H    877    SER      H   3725     0.2719      1.008
  3726         CX    877    SER     CA   3726    -0.0249      12.01
  3727         H1    877    SER     HA   3727     0.0843      1.008
  3728         2C    877    SER     CB   3728     0.2117      12.01
  3729         H1    877    SER    HB1   3729     0.0352      1.008
  3730         H1    877    SER    HB2   3730     0.0352      1.008
  3731         OH    877    SER     OG   3731    -0.6546         16
  3732         HO    877    SER     HG   3732     0.4275      1.008
  3733          C    877    SER      C   3733     0.5973      12.01
  3734          O    877    SER      O   3734    -0.5679         16   ; qtot 4
; residue 878 LYS rtp LYS  q +1.0
  3735          N    878    LYS      N   3735    -0.3479      14.01
  3736          H    878    LYS      H   3736     0.2747      1.008
  3737         CX    878    LYS     CA   3737      -0.24      12.01
  3738         H1    878    LYS     HA   3738     0.1426      1.008
  3739         C8    878    LYS     CB   3739    -0.0094      12.01
  3740         HC    878    LYS    HB1   3740     0.0362      1.008
  3741         HC    878    LYS    HB2   3741     0.0362      1.008
  3742         C8    878    LYS     CG   3742     0.0187      12.01
  3743         HC    878    LYS    HG1   3743     0.0103      1.008
  3744         HC    878    LYS    HG2   3744     0.0103      1.008
  3745         C8    878    LYS     CD   3745    -0.0479      12.01
  3746         HC    878    LYS    HD1   3746     0.0621      1.008
  3747         HC    878    LYS    HD2   3747     0.0621      1.008
  3748         C8    878    LYS     CE   3748    -0.0143      12.01
  3749         HP    878    LYS    HE1   3749     0.1135      1.008
  3750         HP    878    LYS    HE2   3750     0.1135      1.008
  3751         N3    878    LYS     NZ   3751    -0.3854      14.01
  3752          H    878    LYS    HZ1   3752       0.34      1.008
  3753          H    878    LYS    HZ2   3753       0.34      1.008
  3754          H    878    LYS    HZ3   3754       0.34      1.008
  3755          C    878    LYS      C   3755     0.7341      12.01
  3756          O    878    LYS      O   3756    -0.5894         16   ; qtot 5
; residue 879 PHE rtp PHE  q  0.0
  3757          N    879    PHE      N   3757    -0.4157      14.01
  3758          H    879    PHE      H   3758     0.2719      1.008
  3759         CX    879    PHE     CA   3759    -0.0024      12.01
  3760         H1    879    PHE     HA   3760     0.0978      1.008
  3761         CT    879    PHE     CB   3761    -0.0343      12.01
  3762         HC    879    PHE    HB1   3762     0.0295      1.008
  3763         HC    879    PHE    HB2   3763     0.0295      1.008
  3764         CA    879    PHE     CG   3764     0.0118      12.01
  3765         CA    879    PHE    CD1   3765    -0.1256      12.01
  3766         HA    879    PHE    HD1   3766      0.133      1.008
  3767         CA    879    PHE    CE1   3767    -0.1704      12.01
  3768         HA    879    PHE    HE1   3768      0.143      1.008
  3769         CA    879    PHE     CZ   3769    -0.1072      12.01
  3770         HA    879    PHE     HZ   3770     0.1297      1.008
  3771         CA    879    PHE    CE2   3771    -0.1704      12.01
  3772         HA    879    PHE    HE2   3772      0.143      1.008
  3773         CA    879    PHE    CD2   3773    -0.1256      12.01
  3774         HA    879    PHE    HD2   3774      0.133      1.008
  3775          C    879    PHE      C   3775     0.5973      12.01
  3776          O    879    PHE      O   3776    -0.5679         16   ; qtot 5
; residue 880 TYR rtp TYR  q  0.0
  3777          N    880    TYR      N   3777    -0.4157      14.01
  3778          H    880    TYR      H   3778     0.2719      1.008
  3779         CX    880    TYR     CA   3779    -0.0014      12.01
  3780         H1    880    TYR     HA   3780     0.0876      1.008
  3781         CT    880    TYR     CB   3781    -0.0152      12.01
  3782         HC    880    TYR    HB1   3782     0.0295      1.008
  3783         HC    880    TYR    HB2   3783     0.0295      1.008
  3784         CA    880    TYR     CG   3784    -0.0011      12.01
  3785         CA    880    TYR    CD1   3785    -0.1906      12.01
  3786         HA    880    TYR    HD1   3786     0.1699      1.008
  3787         CA    880    TYR    CE1   3787    -0.2341      12.01
  3788         HA    880    TYR    HE1   3788     0.1656      1.008
  3789          C    880    TYR     CZ   3789     0.3226      12.01
  3790         OH    880    TYR     OH   3790    -0.5579         16
  3791         HO    880    TYR     HH   3791     0.3992      1.008
  3792         CA    880    TYR    CE2   3792    -0.2341      12.01
  3793         HA    880    TYR    HE2   3793     0.1656      1.008
  3794         CA    880    TYR    CD2   3794    -0.1906      12.01
  3795         HA    880    TYR    HD2   3795     0.1699      1.008
  3796          C    880    TYR      C   3796     0.5973      12.01
  3797          O    880    TYR      O   3797    -0.5679         16   ; qtot 5
; residue 881 LYS rtp LYS  q +1.0
  3798          N    881    LYS      N   3798    -0.3479      14.01
  3799          H    881    LYS      H   3799     0.2747      1.008
  3800         CX    881    LYS     CA   3800      -0.24      12.01
  3801         H1    881    LYS     HA   3801     0.1426      1.008
  3802         C8    881    LYS     CB   3802    -0.0094      12.01
  3803         HC    881    LYS    HB1   3803     0.0362      1.008
  3804         HC    881    LYS    HB2   3804     0.0362      1.008
  3805         C8    881    LYS     CG   3805     0.0187      12.01
  3806         HC    881    LYS    HG1   3806     0.0103      1.008
  3807         HC    881    LYS    HG2   3807     0.0103      1.008
  3808         C8    881    LYS     CD   3808    -0.0479      12.01
  3809         HC    881    LYS    HD1   3809     0.0621      1.008
  3810         HC    881    LYS    HD2   3810     0.0621      1.008
  3811         C8    881    LYS     CE   3811    -0.0143      12.01
  3812         HP    881    LYS    HE1   3812     0.1135      1.008
  3813         HP    881    LYS    HE2   3813     0.1135      1.008
  3814         N3    881    LYS     NZ   3814    -0.3854      14.01
  3815          H    881    LYS    HZ1   3815       0.34      1.008
  3816          H    881    LYS    HZ2   3816       0.34      1.008
  3817          H    881    LYS    HZ3   3817       0.34      1.008
  3818          C    881    LYS      C   3818     0.7341      12.01
  3819          O    881    LYS      O   3819    -0.5894         16   ; qtot 6
; residue 882 MET rtp MET  q  0.0
  3820          N    882    MET      N   3820    -0.4157      14.01
  3821          H    882    MET      H   3821     0.2719      1.008
  3822         CX    882    MET     CA   3822    -0.0237      12.01
  3823         H1    882    MET     HA   3823      0.088      1.008
  3824         2C    882    MET     CB   3824     0.0342      12.01
  3825         HC    882    MET    HB1   3825     0.0241      1.008
  3826         HC    882    MET    HB2   3826     0.0241      1.008
  3827         2C    882    MET     CG   3827     0.0018      12.01
  3828         H1    882    MET    HG1   3828      0.044      1.008
  3829         H1    882    MET    HG2   3829      0.044      1.008
  3830          S    882    MET     SD   3830    -0.2737      32.06
  3831         CT    882    MET     CE   3831    -0.0536      12.01
  3832         H1    882    MET    HE1   3832     0.0684      1.008
  3833         H1    882    MET    HE2   3833     0.0684      1.008
  3834         H1    882    MET    HE3   3834     0.0684      1.008
  3835          C    882    MET      C   3835     0.5973      12.01
  3836          O    882    MET      O   3836    -0.5679         16   ; qtot 6
; residue 883 ILE rtp ILE  q  0.0
  3837          N    883    ILE      N   3837    -0.4157      14.01
  3838          H    883    ILE      H   3838     0.2719      1.008
  3839         CX    883    ILE     CA   3839    -0.0597      12.01
  3840         H1    883    ILE     HA   3840     0.0869      1.008
  3841         3C    883    ILE     CB   3841     0.1303      12.01
  3842         HC    883    ILE     HB   3842     0.0187      1.008
  3843         CT    883    ILE    CG2   3843    -0.3204      12.01
  3844         HC    883    ILE   HG21   3844     0.0882      1.008
  3845         HC    883    ILE   HG22   3845     0.0882      1.008
  3846         HC    883    ILE   HG23   3846     0.0882      1.008
  3847         2C    883    ILE    CG1   3847     -0.043      12.01
  3848         HC    883    ILE   HG11   3848     0.0236      1.008
  3849         HC    883    ILE   HG12   3849     0.0236      1.008
  3850         CT    883    ILE     CD   3850     -0.066      12.01
  3851         HC    883    ILE    HD1   3851     0.0186      1.008
  3852         HC    883    ILE    HD2   3852     0.0186      1.008
  3853         HC    883    ILE    HD3   3853     0.0186      1.008
  3854          C    883    ILE      C   3854     0.5973      12.01
  3855          O    883    ILE      O   3855    -0.5679         16   ; qtot 6
; residue 884 LYS rtp LYS  q +1.0
  3856          N    884    LYS      N   3856    -0.3479      14.01
  3857          H    884    LYS      H   3857     0.2747      1.008
  3858         CX    884    LYS     CA   3858      -0.24      12.01
  3859         H1    884    LYS     HA   3859     0.1426      1.008
  3860         C8    884    LYS     CB   3860    -0.0094      12.01
  3861         HC    884    LYS    HB1   3861     0.0362      1.008
  3862         HC    884    LYS    HB2   3862     0.0362      1.008
  3863         C8    884    LYS     CG   3863     0.0187      12.01
  3864         HC    884    LYS    HG1   3864     0.0103      1.008
  3865         HC    884    LYS    HG2   3865     0.0103      1.008
  3866         C8    884    LYS     CD   3866    -0.0479      12.01
  3867         HC    884    LYS    HD1   3867     0.0621      1.008
  3868         HC    884    LYS    HD2   3868     0.0621      1.008
  3869         C8    884    LYS     CE   3869    -0.0143      12.01
  3870         HP    884    LYS    HE1   3870     0.1135      1.008
  3871         HP    884    LYS    HE2   3871     0.1135      1.008
  3872         N3    884    LYS     NZ   3872    -0.3854      14.01
  3873          H    884    LYS    HZ1   3873       0.34      1.008
  3874          H    884    LYS    HZ2   3874       0.34      1.008
  3875          H    884    LYS    HZ3   3875       0.34      1.008
  3876          C    884    LYS      C   3876     0.7341      12.01
  3877          O    884    LYS      O   3877    -0.5894         16   ; qtot 7
; residue 885 GLU rtp GLU  q -1.0
  3878          N    885    GLU      N   3878    -0.5163      14.01
  3879          H    885    GLU      H   3879     0.2936      1.008
  3880         CX    885    GLU     CA   3880     0.0397      12.01
  3881         H1    885    GLU     HA   3881     0.1105      1.008
  3882         2C    885    GLU     CB   3882      0.056      12.01
  3883         HC    885    GLU    HB1   3883    -0.0173      1.008
  3884         HC    885    GLU    HB2   3884    -0.0173      1.008
  3885         2C    885    GLU     CG   3885     0.0136      12.01
  3886         HC    885    GLU    HG1   3886    -0.0425      1.008
  3887         HC    885    GLU    HG2   3887    -0.0425      1.008
  3888         CO    885    GLU     CD   3888     0.8054      12.01
  3889         O2    885    GLU    OE1   3889    -0.8188         16
  3890         O2    885    GLU    OE2   3890    -0.8188         16
  3891          C    885    GLU      C   3891     0.5366      12.01
  3892          O    885    GLU      O   3892    -0.5819         16   ; qtot 6
; residue 886 GLY rtp GLY  q  0.0
  3893          N    886    GLY      N   3893    -0.4157      14.01
  3894          H    886    GLY      H   3894     0.2719      1.008
  3895         CX    886    GLY     CA   3895    -0.0252      12.01
  3896         H1    886    GLY    HA1   3896     0.0698      1.008
  3897         H1    886    GLY    HA2   3897     0.0698      1.008
  3898          C    886    GLY      C   3898     0.5973      12.01
  3899          O    886    GLY      O   3899    -0.5679         16   ; qtot 6
; residue 887 PHE rtp PHE  q  0.0
  3900          N    887    PHE      N   3900    -0.4157      14.01
  3901          H    887    PHE      H   3901     0.2719      1.008
  3902         CX    887    PHE     CA   3902    -0.0024      12.01
  3903         H1    887    PHE     HA   3903     0.0978      1.008
  3904         CT    887    PHE     CB   3904    -0.0343      12.01
  3905         HC    887    PHE    HB1   3905     0.0295      1.008
  3906         HC    887    PHE    HB2   3906     0.0295      1.008
  3907         CA    887    PHE     CG   3907     0.0118      12.01
  3908         CA    887    PHE    CD1   3908    -0.1256      12.01
  3909         HA    887    PHE    HD1   3909      0.133      1.008
  3910         CA    887    PHE    CE1   3910    -0.1704      12.01
  3911         HA    887    PHE    HE1   3911      0.143      1.008
  3912         CA    887    PHE     CZ   3912    -0.1072      12.01
  3913         HA    887    PHE     HZ   3913     0.1297      1.008
  3914         CA    887    PHE    CE2   3914    -0.1704      12.01
  3915         HA    887    PHE    HE2   3915      0.143      1.008
  3916         CA    887    PHE    CD2   3916    -0.1256      12.01
  3917         HA    887    PHE    HD2   3917      0.133      1.008
  3918          C    887    PHE      C   3918     0.5973      12.01
  3919          O    887    PHE      O   3919    -0.5679         16   ; qtot 6
; residue 888 ARG rtp ARG  q +1.0
  3920          N    888    ARG      N   3920    -0.3479      14.01
  3921          H    888    ARG      H   3921     0.2747      1.008
  3922         CX    888    ARG     CA   3922    -0.2637      12.01
  3923         H1    888    ARG     HA   3923      0.156      1.008
  3924         C8    888    ARG     CB   3924    -0.0007      12.01
  3925         HC    888    ARG    HB1   3925     0.0327      1.008
  3926         HC    888    ARG    HB2   3926     0.0327      1.008
  3927         C8    888    ARG     CG   3927      0.039      12.01
  3928         HC    888    ARG    HG1   3928     0.0285      1.008
  3929         HC    888    ARG    HG2   3929     0.0285      1.008
  3930         C8    888    ARG     CD   3930     0.0486      12.01
  3931         H1    888    ARG    HD1   3931     0.0687      1.008
  3932         H1    888    ARG    HD2   3932     0.0687      1.008
  3933         N2    888    ARG     NE   3933    -0.5295      14.01
  3934          H    888    ARG     HE   3934     0.3456      1.008
  3935         CA    888    ARG     CZ   3935     0.8076      12.01
  3936         N2    888    ARG    NH1   3936    -0.8627      14.01
  3937          H    888    ARG   HH11   3937     0.4478      1.008
  3938          H    888    ARG   HH12   3938     0.4478      1.008
  3939         N2    888    ARG    NH2   3939    -0.8627      14.01
  3940          H    888    ARG   HH21   3940     0.4478      1.008
  3941          H    888    ARG   HH22   3941     0.4478      1.008
  3942          C    888    ARG      C   3942     0.7341      12.01
  3943          O    888    ARG      O   3943    -0.5894         16   ; qtot 7
; residue 889 MET rtp MET  q  0.0
  3944          N    889    MET      N   3944    -0.4157      14.01
  3945          H    889    MET      H   3945     0.2719      1.008
  3946         CX    889    MET     CA   3946    -0.0237      12.01
  3947         H1    889    MET     HA   3947      0.088      1.008
  3948         2C    889    MET     CB   3948     0.0342      12.01
  3949         HC    889    MET    HB1   3949     0.0241      1.008
  3950         HC    889    MET    HB2   3950     0.0241      1.008
  3951         2C    889    MET     CG   3951     0.0018      12.01
  3952         H1    889    MET    HG1   3952      0.044      1.008
  3953         H1    889    MET    HG2   3953      0.044      1.008
  3954          S    889    MET     SD   3954    -0.2737      32.06
  3955         CT    889    MET     CE   3955    -0.0536      12.01
  3956         H1    889    MET    HE1   3956     0.0684      1.008
  3957         H1    889    MET    HE2   3957     0.0684      1.008
  3958         H1    889    MET    HE3   3958     0.0684      1.008
  3959          C    889    MET      C   3959     0.5973      12.01
  3960          O    889    MET      O   3960    -0.5679         16   ; qtot 7
; residue 890 LEU rtp LEU  q  0.0
  3961          N    890    LEU      N   3961    -0.4157      14.01
  3962          H    890    LEU      H   3962     0.2719      1.008
  3963         CX    890    LEU     CA   3963    -0.0518      12.01
  3964         H1    890    LEU     HA   3964     0.0922      1.008
  3965         2C    890    LEU     CB   3965    -0.1102      12.01
  3966         HC    890    LEU    HB1   3966     0.0457      1.008
  3967         HC    890    LEU    HB2   3967     0.0457      1.008
  3968         3C    890    LEU     CG   3968     0.3531      12.01
  3969         HC    890    LEU     HG   3969    -0.0361      1.008
  3970         CT    890    LEU    CD1   3970    -0.4121      12.01
  3971         HC    890    LEU   HD11   3971        0.1      1.008
  3972         HC    890    LEU   HD12   3972        0.1      1.008
  3973         HC    890    LEU   HD13   3973        0.1      1.008
  3974         CT    890    LEU    CD2   3974    -0.4121      12.01
  3975         HC    890    LEU   HD21   3975        0.1      1.008
  3976         HC    890    LEU   HD22   3976        0.1      1.008
  3977         HC    890    LEU   HD23   3977        0.1      1.008
  3978          C    890    LEU      C   3978     0.5973      12.01
  3979          O    890    LEU      O   3979    -0.5679         16   ; qtot 7
; residue 891 SER rtp SER  q  0.0
  3980          N    891    SER      N   3980    -0.4157      14.01
  3981          H    891    SER      H   3981     0.2719      1.008
  3982         CX    891    SER     CA   3982    -0.0249      12.01
  3983         H1    891    SER     HA   3983     0.0843      1.008
  3984         2C    891    SER     CB   3984     0.2117      12.01
  3985         H1    891    SER    HB1   3985     0.0352      1.008
  3986         H1    891    SER    HB2   3986     0.0352      1.008
  3987         OH    891    SER     OG   3987    -0.6546         16
  3988         HO    891    SER     HG   3988     0.4275      1.008
  3989          C    891    SER      C   3989     0.5973      12.01
  3990          O    891    SER      O   3990    -0.5679         16   ; qtot 7
; residue 892 PRO rtp PRO  q  0.0
  3991          N    892    PRO      N   3991    -0.2548      14.01
  3992         CT    892    PRO     CD   3992     0.0192      12.01
  3993         H1    892    PRO    HD1   3993     0.0391      1.008
  3994         H1    892    PRO    HD2   3994     0.0391      1.008
  3995         CT    892    PRO     CG   3995     0.0189      12.01
  3996         HC    892    PRO    HG1   3996     0.0213      1.008
  3997         HC    892    PRO    HG2   3997     0.0213      1.008
  3998         CT    892    PRO     CB   3998     -0.007      12.01
  3999         HC    892    PRO    HB1   3999     0.0253      1.008
  4000         HC    892    PRO    HB2   4000     0.0253      1.008
  4001         CX    892    PRO     CA   4001    -0.0266      12.01
  4002         H1    892    PRO     HA   4002     0.0641      1.008
  4003          C    892    PRO      C   4003     0.5896      12.01
  4004          O    892    PRO      O   4004    -0.5748         16   ; qtot 7
; residue 893 GLU rtp GLU  q -1.0
  4005          N    893    GLU      N   4005    -0.5163      14.01
  4006          H    893    GLU      H   4006     0.2936      1.008
  4007         CX    893    GLU     CA   4007     0.0397      12.01
  4008         H1    893    GLU     HA   4008     0.1105      1.008
  4009         2C    893    GLU     CB   4009      0.056      12.01
  4010         HC    893    GLU    HB1   4010    -0.0173      1.008
  4011         HC    893    GLU    HB2   4011    -0.0173      1.008
  4012         2C    893    GLU     CG   4012     0.0136      12.01
  4013         HC    893    GLU    HG1   4013    -0.0425      1.008
  4014         HC    893    GLU    HG2   4014    -0.0425      1.008
  4015         CO    893    GLU     CD   4015     0.8054      12.01
  4016         O2    893    GLU    OE1   4016    -0.8188         16
  4017         O2    893    GLU    OE2   4017    -0.8188         16
  4018          C    893    GLU      C   4018     0.5366      12.01
  4019          O    893    GLU      O   4019    -0.5819         16   ; qtot 6
; residue 894 HIS rtp HIE  q  0.0
  4020          N    894    HIS      N   4020    -0.4157      14.01
  4021          H    894    HIS      H   4021     0.2719      1.008
  4022         CX    894    HIS     CA   4022    -0.0581      12.01
  4023         H1    894    HIS     HA   4023      0.136      1.008
  4024         CT    894    HIS     CB   4024    -0.0074      12.01
  4025         HC    894    HIS    HB1   4025     0.0367      1.008
  4026         HC    894    HIS    HB2   4026     0.0367      1.008
  4027         CC    894    HIS     CG   4027     0.1868      12.01
  4028         NB    894    HIS    ND1   4028    -0.5432      14.01
  4029         CR    894    HIS    CE1   4029     0.1635      12.01
  4030         H5    894    HIS    HE1   4030     0.1435      1.008
  4031         NA    894    HIS    NE2   4031    -0.2795      14.01
  4032          H    894    HIS    HE2   4032     0.3339      1.008
  4033         CW    894    HIS    CD2   4033    -0.2207      12.01
  4034         H4    894    HIS    HD2   4034     0.1862      1.008
  4035          C    894    HIS      C   4035     0.5973      12.01
  4036          O    894    HIS      O   4036    -0.5679         16   ; qtot 6
; residue 895 ALA rtp ALA  q  0.0
  4037          N    895    ALA      N   4037    -0.4157      14.01
  4038          H    895    ALA      H   4038     0.2719      1.008
  4039         CX    895    ALA     CA   4039     0.0337      12.01
  4040         H1    895    ALA     HA   4040     0.0823      1.008
  4041         CT    895    ALA     CB   4041    -0.1825      12.01
  4042         HC    895    ALA    HB1   4042     0.0603      1.008
  4043         HC    895    ALA    HB2   4043     0.0603      1.008
  4044         HC    895    ALA    HB3   4044     0.0603      1.008
  4045          C    895    ALA      C   4045     0.5973      12.01
  4046          O    895    ALA      O   4046    -0.5679         16   ; qtot 6
; residue 896 PRO rtp PRO  q  0.0
  4047          N    896    PRO      N   4047    -0.2548      14.01
  4048         CT    896    PRO     CD   4048     0.0192      12.01
  4049         H1    896    PRO    HD1   4049     0.0391      1.008
  4050         H1    896    PRO    HD2   4050     0.0391      1.008
  4051         CT    896    PRO     CG   4051     0.0189      12.01
  4052         HC    896    PRO    HG1   4052     0.0213      1.008
  4053         HC    896    PRO    HG2   4053     0.0213      1.008
  4054         CT    896    PRO     CB   4054     -0.007      12.01
  4055         HC    896    PRO    HB1   4055     0.0253      1.008
  4056         HC    896    PRO    HB2   4056     0.0253      1.008
  4057         CX    896    PRO     CA   4057    -0.0266      12.01
  4058         H1    896    PRO     HA   4058     0.0641      1.008
  4059          C    896    PRO      C   4059     0.5896      12.01
  4060          O    896    PRO      O   4060    -0.5748         16   ; qtot 6
; residue 897 ALA rtp ALA  q  0.0
  4061          N    897    ALA      N   4061    -0.4157      14.01
  4062          H    897    ALA      H   4062     0.2719      1.008
  4063         CX    897    ALA     CA   4063     0.0337      12.01
  4064         H1    897    ALA     HA   4064     0.0823      1.008
  4065         CT    897    ALA     CB   4065    -0.1825      12.01
  4066         HC    897    ALA    HB1   4066     0.0603      1.008
  4067         HC    897    ALA    HB2   4067     0.0603      1.008
  4068         HC    897    ALA    HB3   4068     0.0603      1.008
  4069          C    897    ALA      C   4069     0.5973      12.01
  4070          O    897    ALA      O   4070    -0.5679         16   ; qtot 6
; residue 898 GLU rtp GLU  q -1.0
  4071          N    898    GLU      N   4071    -0.5163      14.01
  4072          H    898    GLU      H   4072     0.2936      1.008
  4073         CX    898    GLU     CA   4073     0.0397      12.01
  4074         H1    898    GLU     HA   4074     0.1105      1.008
  4075         2C    898    GLU     CB   4075      0.056      12.01
  4076         HC    898    GLU    HB1   4076    -0.0173      1.008
  4077         HC    898    GLU    HB2   4077    -0.0173      1.008
  4078         2C    898    GLU     CG   4078     0.0136      12.01
  4079         HC    898    GLU    HG1   4079    -0.0425      1.008
  4080         HC    898    GLU    HG2   4080    -0.0425      1.008
  4081         CO    898    GLU     CD   4081     0.8054      12.01
  4082         O2    898    GLU    OE1   4082    -0.8188         16
  4083         O2    898    GLU    OE2   4083    -0.8188         16
  4084          C    898    GLU      C   4084     0.5366      12.01
  4085          O    898    GLU      O   4085    -0.5819         16   ; qtot 5
; residue 899 MET rtp MET  q  0.0
  4086          N    899    MET      N   4086    -0.4157      14.01
  4087          H    899    MET      H   4087     0.2719      1.008
  4088         CX    899    MET     CA   4088    -0.0237      12.01
  4089         H1    899    MET     HA   4089      0.088      1.008
  4090         2C    899    MET     CB   4090     0.0342      12.01
  4091         HC    899    MET    HB1   4091     0.0241      1.008
  4092         HC    899    MET    HB2   4092     0.0241      1.008
  4093         2C    899    MET     CG   4093     0.0018      12.01
  4094         H1    899    MET    HG1   4094      0.044      1.008
  4095         H1    899    MET    HG2   4095      0.044      1.008
  4096          S    899    MET     SD   4096    -0.2737      32.06
  4097         CT    899    MET     CE   4097    -0.0536      12.01
  4098         H1    899    MET    HE1   4098     0.0684      1.008
  4099         H1    899    MET    HE2   4099     0.0684      1.008
  4100         H1    899    MET    HE3   4100     0.0684      1.008
  4101          C    899    MET      C   4101     0.5973      12.01
  4102          O    899    MET      O   4102    -0.5679         16   ; qtot 5
; residue 900 TYR rtp TYR  q  0.0
  4103          N    900    TYR      N   4103    -0.4157      14.01
  4104          H    900    TYR      H   4104     0.2719      1.008
  4105         CX    900    TYR     CA   4105    -0.0014      12.01
  4106         H1    900    TYR     HA   4106     0.0876      1.008
  4107         CT    900    TYR     CB   4107    -0.0152      12.01
  4108         HC    900    TYR    HB1   4108     0.0295      1.008
  4109         HC    900    TYR    HB2   4109     0.0295      1.008
  4110         CA    900    TYR     CG   4110    -0.0011      12.01
  4111         CA    900    TYR    CD1   4111    -0.1906      12.01
  4112         HA    900    TYR    HD1   4112     0.1699      1.008
  4113         CA    900    TYR    CE1   4113    -0.2341      12.01
  4114         HA    900    TYR    HE1   4114     0.1656      1.008
  4115          C    900    TYR     CZ   4115     0.3226      12.01
  4116         OH    900    TYR     OH   4116    -0.5579         16
  4117         HO    900    TYR     HH   4117     0.3992      1.008
  4118         CA    900    TYR    CE2   4118    -0.2341      12.01
  4119         HA    900    TYR    HE2   4119     0.1656      1.008
  4120         CA    900    TYR    CD2   4120    -0.1906      12.01
  4121         HA    900    TYR    HD2   4121     0.1699      1.008
  4122          C    900    TYR      C   4122     0.5973      12.01
  4123          O    900    TYR      O   4123    -0.5679         16   ; qtot 5
; residue 901 ASP rtp ASP  q -1.0
  4124          N    901    ASP      N   4124    -0.5163      14.01
  4125          H    901    ASP      H   4125     0.2936      1.008
  4126         CX    901    ASP     CA   4126     0.0381      12.01
  4127         H1    901    ASP     HA   4127      0.088      1.008
  4128         2C    901    ASP     CB   4128    -0.0303      12.01
  4129         HC    901    ASP    HB1   4129    -0.0122      1.008
  4130         HC    901    ASP    HB2   4130    -0.0122      1.008
  4131         CO    901    ASP     CG   4131     0.7994      12.01
  4132         O2    901    ASP    OD1   4132    -0.8014         16
  4133         O2    901    ASP    OD2   4133    -0.8014         16
  4134          C    901    ASP      C   4134     0.5366      12.01
  4135          O    901    ASP      O   4135    -0.5819         16   ; qtot 4
; residue 902 ILE rtp ILE  q  0.0
  4136          N    902    ILE      N   4136    -0.4157      14.01
  4137          H    902    ILE      H   4137     0.2719      1.008
  4138         CX    902    ILE     CA   4138    -0.0597      12.01
  4139         H1    902    ILE     HA   4139     0.0869      1.008
  4140         3C    902    ILE     CB   4140     0.1303      12.01
  4141         HC    902    ILE     HB   4141     0.0187      1.008
  4142         CT    902    ILE    CG2   4142    -0.3204      12.01
  4143         HC    902    ILE   HG21   4143     0.0882      1.008
  4144         HC    902    ILE   HG22   4144     0.0882      1.008
  4145         HC    902    ILE   HG23   4145     0.0882      1.008
  4146         2C    902    ILE    CG1   4146     -0.043      12.01
  4147         HC    902    ILE   HG11   4147     0.0236      1.008
  4148         HC    902    ILE   HG12   4148     0.0236      1.008
  4149         CT    902    ILE     CD   4149     -0.066      12.01
  4150         HC    902    ILE    HD1   4150     0.0186      1.008
  4151         HC    902    ILE    HD2   4151     0.0186      1.008
  4152         HC    902    ILE    HD3   4152     0.0186      1.008
  4153          C    902    ILE      C   4153     0.5973      12.01
  4154          O    902    ILE      O   4154    -0.5679         16   ; qtot 4
; residue 903 MET rtp MET  q  0.0
  4155          N    903    MET      N   4155    -0.4157      14.01
  4156          H    903    MET      H   4156     0.2719      1.008
  4157         CX    903    MET     CA   4157    -0.0237      12.01
  4158         H1    903    MET     HA   4158      0.088      1.008
  4159         2C    903    MET     CB   4159     0.0342      12.01
  4160         HC    903    MET    HB1   4160     0.0241      1.008
  4161         HC    903    MET    HB2   4161     0.0241      1.008
  4162         2C    903    MET     CG   4162     0.0018      12.01
  4163         H1    903    MET    HG1   4163      0.044      1.008
  4164         H1    903    MET    HG2   4164      0.044      1.008
  4165          S    903    MET     SD   4165    -0.2737      32.06
  4166         CT    903    MET     CE   4166    -0.0536      12.01
  4167         H1    903    MET    HE1   4167     0.0684      1.008
  4168         H1    903    MET    HE2   4168     0.0684      1.008
  4169         H1    903    MET    HE3   4169     0.0684      1.008
  4170          C    903    MET      C   4170     0.5973      12.01
  4171          O    903    MET      O   4171    -0.5679         16   ; qtot 4
; residue 904 LYS rtp LYS  q +1.0
  4172          N    904    LYS      N   4172    -0.3479      14.01
  4173          H    904    LYS      H   4173     0.2747      1.008
  4174         CX    904    LYS     CA   4174      -0.24      12.01
  4175         H1    904    LYS     HA   4175     0.1426      1.008
  4176         C8    904    LYS     CB   4176    -0.0094      12.01
  4177         HC    904    LYS    HB1   4177     0.0362      1.008
  4178         HC    904    LYS    HB2   4178     0.0362      1.008
  4179         C8    904    LYS     CG   4179     0.0187      12.01
  4180         HC    904    LYS    HG1   4180     0.0103      1.008
  4181         HC    904    LYS    HG2   4181     0.0103      1.008
  4182         C8    904    LYS     CD   4182    -0.0479      12.01
  4183         HC    904    LYS    HD1   4183     0.0621      1.008
  4184         HC    904    LYS    HD2   4184     0.0621      1.008
  4185         C8    904    LYS     CE   4185    -0.0143      12.01
  4186         HP    904    LYS    HE1   4186     0.1135      1.008
  4187         HP    904    LYS    HE2   4187     0.1135      1.008
  4188         N3    904    LYS     NZ   4188    -0.3854      14.01
  4189          H    904    LYS    HZ1   4189       0.34      1.008
  4190          H    904    LYS    HZ2   4190       0.34      1.008
  4191          H    904    LYS    HZ3   4191       0.34      1.008
  4192          C    904    LYS      C   4192     0.7341      12.01
  4193          O    904    LYS      O   4193    -0.5894         16   ; qtot 5
; residue 905 THR rtp THR  q  0.0
  4194          N    905    THR      N   4194    -0.4157      14.01
  4195          H    905    THR      H   4195     0.2719      1.008
  4196         CX    905    THR     CA   4196    -0.0389      12.01
  4197         H1    905    THR     HA   4197     0.1007      1.008
  4198         3C    905    THR     CB   4198     0.3654      12.01
  4199         H1    905    THR     HB   4199     0.0043      1.008
  4200         CT    905    THR    CG2   4200    -0.2438      12.01
  4201         HC    905    THR   HG21   4201     0.0642      1.008
  4202         HC    905    THR   HG22   4202     0.0642      1.008
  4203         HC    905    THR   HG23   4203     0.0642      1.008
  4204         OH    905    THR    OG1   4204    -0.6761         16
  4205         HO    905    THR    HG1   4205     0.4102      1.008
  4206          C    905    THR      C   4206     0.5973      12.01
  4207          O    905    THR      O   4207    -0.5679         16   ; qtot 5
; residue 906 CYS rtp CYS  q  0.0
  4208          N    906    CYS      N   4208    -0.4157      14.01
  4209          H    906    CYS      H   4209     0.2719      1.008
  4210         CX    906    CYS     CA   4210     0.0213      12.01
  4211         H1    906    CYS     HA   4211     0.1124      1.008
  4212         2C    906    CYS     CB   4212    -0.1231      12.01
  4213         H1    906    CYS    HB1   4213     0.1112      1.008
  4214         H1    906    CYS    HB2   4214     0.1112      1.008
  4215         SH    906    CYS     SG   4215    -0.3119      32.06
  4216         HS    906    CYS     HG   4216     0.1933      1.008
  4217          C    906    CYS      C   4217     0.5973      12.01
  4218          O    906    CYS      O   4218    -0.5679         16   ; qtot 5
; residue 907 TRP rtp TRP  q  0.0
  4219          N    907    TRP      N   4219    -0.4157      14.01
  4220          H    907    TRP      H   4220     0.2719      1.008
  4221         CX    907    TRP     CA   4221    -0.0275      12.01
  4222         H1    907    TRP     HA   4222     0.1123      1.008
  4223         CT    907    TRP     CB   4223     -0.005      12.01
  4224         HC    907    TRP    HB1   4224     0.0339      1.008
  4225         HC    907    TRP    HB2   4225     0.0339      1.008
  4226         C*    907    TRP     CG   4226    -0.1415      12.01
  4227         CW    907    TRP    CD1   4227    -0.1638      12.01
  4228         H4    907    TRP    HD1   4228     0.2062      1.008
  4229         NA    907    TRP    NE1   4229    -0.3418      14.01
  4230          H    907    TRP    HE1   4230     0.3412      1.008
  4231         CN    907    TRP    CE2   4231      0.138      12.01
  4232         CA    907    TRP    CZ2   4232    -0.2601      12.01
  4233         HA    907    TRP    HZ2   4233     0.1572      1.008
  4234         CA    907    TRP    CH2   4234    -0.1134      12.01
  4235         HA    907    TRP    HH2   4235     0.1417      1.008
  4236         CA    907    TRP    CZ3   4236    -0.1972      12.01
  4237         HA    907    TRP    HZ3   4237     0.1447      1.008
  4238         CA    907    TRP    CE3   4238    -0.2387      12.01
  4239         HA    907    TRP    HE3   4239       0.17      1.008
  4240         CB    907    TRP    CD2   4240     0.1243      12.01
  4241          C    907    TRP      C   4241     0.5973      12.01
  4242          O    907    TRP      O   4242    -0.5679         16   ; qtot 5
; residue 908 ASP rtp ASP  q -1.0
  4243          N    908    ASP      N   4243    -0.5163      14.01
  4244          H    908    ASP      H   4244     0.2936      1.008
  4245         CX    908    ASP     CA   4245     0.0381      12.01
  4246         H1    908    ASP     HA   4246      0.088      1.008
  4247         2C    908    ASP     CB   4247    -0.0303      12.01
  4248         HC    908    ASP    HB1   4248    -0.0122      1.008
  4249         HC    908    ASP    HB2   4249    -0.0122      1.008
  4250         CO    908    ASP     CG   4250     0.7994      12.01
  4251         O2    908    ASP    OD1   4251    -0.8014         16
  4252         O2    908    ASP    OD2   4252    -0.8014         16
  4253          C    908    ASP      C   4253     0.5366      12.01
  4254          O    908    ASP      O   4254    -0.5819         16   ; qtot 4
; residue 909 ALA rtp ALA  q  0.0
  4255          N    909    ALA      N   4255    -0.4157      14.01
  4256          H    909    ALA      H   4256     0.2719      1.008
  4257         CX    909    ALA     CA   4257     0.0337      12.01
  4258         H1    909    ALA     HA   4258     0.0823      1.008
  4259         CT    909    ALA     CB   4259    -0.1825      12.01
  4260         HC    909    ALA    HB1   4260     0.0603      1.008
  4261         HC    909    ALA    HB2   4261     0.0603      1.008
  4262         HC    909    ALA    HB3   4262     0.0603      1.008
  4263          C    909    ALA      C   4263     0.5973      12.01
  4264          O    909    ALA      O   4264    -0.5679         16   ; qtot 4
; residue 910 ASP rtp ASP  q -1.0
  4265          N    910    ASP      N   4265    -0.5163      14.01
  4266          H    910    ASP      H   4266     0.2936      1.008
  4267         CX    910    ASP     CA   4267     0.0381      12.01
  4268         H1    910    ASP     HA   4268      0.088      1.008
  4269         2C    910    ASP     CB   4269    -0.0303      12.01
  4270         HC    910    ASP    HB1   4270    -0.0122      1.008
  4271         HC    910    ASP    HB2   4271    -0.0122      1.008
  4272         CO    910    ASP     CG   4272     0.7994      12.01
  4273         O2    910    ASP    OD1   4273    -0.8014         16
  4274         O2    910    ASP    OD2   4274    -0.8014         16
  4275          C    910    ASP      C   4275     0.5366      12.01
  4276          O    910    ASP      O   4276    -0.5819         16   ; qtot 3
; residue 911 PRO rtp PRO  q  0.0
  4277          N    911    PRO      N   4277    -0.2548      14.01
  4278         CT    911    PRO     CD   4278     0.0192      12.01
  4279         H1    911    PRO    HD1   4279     0.0391      1.008
  4280         H1    911    PRO    HD2   4280     0.0391      1.008
  4281         CT    911    PRO     CG   4281     0.0189      12.01
  4282         HC    911    PRO    HG1   4282     0.0213      1.008
  4283         HC    911    PRO    HG2   4283     0.0213      1.008
  4284         CT    911    PRO     CB   4284     -0.007      12.01
  4285         HC    911    PRO    HB1   4285     0.0253      1.008
  4286         HC    911    PRO    HB2   4286     0.0253      1.008
  4287         CX    911    PRO     CA   4287    -0.0266      12.01
  4288         H1    911    PRO     HA   4288     0.0641      1.008
  4289          C    911    PRO      C   4289     0.5896      12.01
  4290          O    911    PRO      O   4290    -0.5748         16   ; qtot 3
; residue 912 LEU rtp LEU  q  0.0
  4291          N    912    LEU      N   4291    -0.4157      14.01
  4292          H    912    LEU      H   4292     0.2719      1.008
  4293         CX    912    LEU     CA   4293    -0.0518      12.01
  4294         H1    912    LEU     HA   4294     0.0922      1.008
  4295         2C    912    LEU     CB   4295    -0.1102      12.01
  4296         HC    912    LEU    HB1   4296     0.0457      1.008
  4297         HC    912    LEU    HB2   4297     0.0457      1.008
  4298         3C    912    LEU     CG   4298     0.3531      12.01
  4299         HC    912    LEU     HG   4299    -0.0361      1.008
  4300         CT    912    LEU    CD1   4300    -0.4121      12.01
  4301         HC    912    LEU   HD11   4301        0.1      1.008
  4302         HC    912    LEU   HD12   4302        0.1      1.008
  4303         HC    912    LEU   HD13   4303        0.1      1.008
  4304         CT    912    LEU    CD2   4304    -0.4121      12.01
  4305         HC    912    LEU   HD21   4305        0.1      1.008
  4306         HC    912    LEU   HD22   4306        0.1      1.008
  4307         HC    912    LEU   HD23   4307        0.1      1.008
  4308          C    912    LEU      C   4308     0.5973      12.01
  4309          O    912    LEU      O   4309    -0.5679         16   ; qtot 3
; residue 913 LYS rtp LYS  q +1.0
  4310          N    913    LYS      N   4310    -0.3479      14.01
  4311          H    913    LYS      H   4311     0.2747      1.008
  4312         CX    913    LYS     CA   4312      -0.24      12.01
  4313         H1    913    LYS     HA   4313     0.1426      1.008
  4314         C8    913    LYS     CB   4314    -0.0094      12.01
  4315         HC    913    LYS    HB1   4315     0.0362      1.008
  4316         HC    913    LYS    HB2   4316     0.0362      1.008
  4317         C8    913    LYS     CG   4317     0.0187      12.01
  4318         HC    913    LYS    HG1   4318     0.0103      1.008
  4319         HC    913    LYS    HG2   4319     0.0103      1.008
  4320         C8    913    LYS     CD   4320    -0.0479      12.01
  4321         HC    913    LYS    HD1   4321     0.0621      1.008
  4322         HC    913    LYS    HD2   4322     0.0621      1.008
  4323         C8    913    LYS     CE   4323    -0.0143      12.01
  4324         HP    913    LYS    HE1   4324     0.1135      1.008
  4325         HP    913    LYS    HE2   4325     0.1135      1.008
  4326         N3    913    LYS     NZ   4326    -0.3854      14.01
  4327          H    913    LYS    HZ1   4327       0.34      1.008
  4328          H    913    LYS    HZ2   4328       0.34      1.008
  4329          H    913    LYS    HZ3   4329       0.34      1.008
  4330          C    913    LYS      C   4330     0.7341      12.01
  4331          O    913    LYS      O   4331    -0.5894         16   ; qtot 4
; residue 914 ARG rtp ARG  q +1.0
  4332          N    914    ARG      N   4332    -0.3479      14.01
  4333          H    914    ARG      H   4333     0.2747      1.008
  4334         CX    914    ARG     CA   4334    -0.2637      12.01
  4335         H1    914    ARG     HA   4335      0.156      1.008
  4336         C8    914    ARG     CB   4336    -0.0007      12.01
  4337         HC    914    ARG    HB1   4337     0.0327      1.008
  4338         HC    914    ARG    HB2   4338     0.0327      1.008
  4339         C8    914    ARG     CG   4339      0.039      12.01
  4340         HC    914    ARG    HG1   4340     0.0285      1.008
  4341         HC    914    ARG    HG2   4341     0.0285      1.008
  4342         C8    914    ARG     CD   4342     0.0486      12.01
  4343         H1    914    ARG    HD1   4343     0.0687      1.008
  4344         H1    914    ARG    HD2   4344     0.0687      1.008
  4345         N2    914    ARG     NE   4345    -0.5295      14.01
  4346          H    914    ARG     HE   4346     0.3456      1.008
  4347         CA    914    ARG     CZ   4347     0.8076      12.01
  4348         N2    914    ARG    NH1   4348    -0.8627      14.01
  4349          H    914    ARG   HH11   4349     0.4478      1.008
  4350          H    914    ARG   HH12   4350     0.4478      1.008
  4351         N2    914    ARG    NH2   4351    -0.8627      14.01
  4352          H    914    ARG   HH21   4352     0.4478      1.008
  4353          H    914    ARG   HH22   4353     0.4478      1.008
  4354          C    914    ARG      C   4354     0.7341      12.01
  4355          O    914    ARG      O   4355    -0.5894         16   ; qtot 5
; residue 915 PRO rtp PRO  q  0.0
  4356          N    915    PRO      N   4356    -0.2548      14.01
  4357         CT    915    PRO     CD   4357     0.0192      12.01
  4358         H1    915    PRO    HD1   4358     0.0391      1.008
  4359         H1    915    PRO    HD2   4359     0.0391      1.008
  4360         CT    915    PRO     CG   4360     0.0189      12.01
  4361         HC    915    PRO    HG1   4361     0.0213      1.008
  4362         HC    915    PRO    HG2   4362     0.0213      1.008
  4363         CT    915    PRO     CB   4363     -0.007      12.01
  4364         HC    915    PRO    HB1   4364     0.0253      1.008
  4365         HC    915    PRO    HB2   4365     0.0253      1.008
  4366         CX    915    PRO     CA   4366    -0.0266      12.01
  4367         H1    915    PRO     HA   4367     0.0641      1.008
  4368          C    915    PRO      C   4368     0.5896      12.01
  4369          O    915    PRO      O   4369    -0.5748         16   ; qtot 5
; residue 916 THR rtp THR  q  0.0
  4370          N    916    THR      N   4370    -0.4157      14.01
  4371          H    916    THR      H   4371     0.2719      1.008
  4372         CX    916    THR     CA   4372    -0.0389      12.01
  4373         H1    916    THR     HA   4373     0.1007      1.008
  4374         3C    916    THR     CB   4374     0.3654      12.01
  4375         H1    916    THR     HB   4375     0.0043      1.008
  4376         CT    916    THR    CG2   4376    -0.2438      12.01
  4377         HC    916    THR   HG21   4377     0.0642      1.008
  4378         HC    916    THR   HG22   4378     0.0642      1.008
  4379         HC    916    THR   HG23   4379     0.0642      1.008
  4380         OH    916    THR    OG1   4380    -0.6761         16
  4381         HO    916    THR    HG1   4381     0.4102      1.008
  4382          C    916    THR      C   4382     0.5973      12.01
  4383          O    916    THR      O   4383    -0.5679         16   ; qtot 5
; residue 917 PHE rtp PHE  q  0.0
  4384          N    917    PHE      N   4384    -0.4157      14.01
  4385          H    917    PHE      H   4385     0.2719      1.008
  4386         CX    917    PHE     CA   4386    -0.0024      12.01
  4387         H1    917    PHE     HA   4387     0.0978      1.008
  4388         CT    917    PHE     CB   4388    -0.0343      12.01
  4389         HC    917    PHE    HB1   4389     0.0295      1.008
  4390         HC    917    PHE    HB2   4390     0.0295      1.008
  4391         CA    917    PHE     CG   4391     0.0118      12.01
  4392         CA    917    PHE    CD1   4392    -0.1256      12.01
  4393         HA    917    PHE    HD1   4393      0.133      1.008
  4394         CA    917    PHE    CE1   4394    -0.1704      12.01
  4395         HA    917    PHE    HE1   4395      0.143      1.008
  4396         CA    917    PHE     CZ   4396    -0.1072      12.01
  4397         HA    917    PHE     HZ   4397     0.1297      1.008
  4398         CA    917    PHE    CE2   4398    -0.1704      12.01
  4399         HA    917    PHE    HE2   4399      0.143      1.008
  4400         CA    917    PHE    CD2   4400    -0.1256      12.01
  4401         HA    917    PHE    HD2   4401      0.133      1.008
  4402          C    917    PHE      C   4402     0.5973      12.01
  4403          O    917    PHE      O   4403    -0.5679         16   ; qtot 5
; residue 918 LYS rtp LYS  q +1.0
  4404          N    918    LYS      N   4404    -0.3479      14.01
  4405          H    918    LYS      H   4405     0.2747      1.008
  4406         CX    918    LYS     CA   4406      -0.24      12.01
  4407         H1    918    LYS     HA   4407     0.1426      1.008
  4408         C8    918    LYS     CB   4408    -0.0094      12.01
  4409         HC    918    LYS    HB1   4409     0.0362      1.008
  4410         HC    918    LYS    HB2   4410     0.0362      1.008
  4411         C8    918    LYS     CG   4411     0.0187      12.01
  4412         HC    918    LYS    HG1   4412     0.0103      1.008
  4413         HC    918    LYS    HG2   4413     0.0103      1.008
  4414         C8    918    LYS     CD   4414    -0.0479      12.01
  4415         HC    918    LYS    HD1   4415     0.0621      1.008
  4416         HC    918    LYS    HD2   4416     0.0621      1.008
  4417         C8    918    LYS     CE   4417    -0.0143      12.01
  4418         HP    918    LYS    HE1   4418     0.1135      1.008
  4419         HP    918    LYS    HE2   4419     0.1135      1.008
  4420         N3    918    LYS     NZ   4420    -0.3854      14.01
  4421          H    918    LYS    HZ1   4421       0.34      1.008
  4422          H    918    LYS    HZ2   4422       0.34      1.008
  4423          H    918    LYS    HZ3   4423       0.34      1.008
  4424          C    918    LYS      C   4424     0.7341      12.01
  4425          O    918    LYS      O   4425    -0.5894         16   ; qtot 6
; residue 919 GLN rtp GLN  q  0.0
  4426          N    919    GLN      N   4426    -0.4157      14.01
  4427          H    919    GLN      H   4427     0.2719      1.008
  4428         CX    919    GLN     CA   4428    -0.0031      12.01
  4429         H1    919    GLN     HA   4429      0.085      1.008
  4430         2C    919    GLN     CB   4430    -0.0036      12.01
  4431         HC    919    GLN    HB1   4431     0.0171      1.008
  4432         HC    919    GLN    HB2   4432     0.0171      1.008
  4433         2C    919    GLN     CG   4433    -0.0645      12.01
  4434         HC    919    GLN    HG1   4434     0.0352      1.008
  4435         HC    919    GLN    HG2   4435     0.0352      1.008
  4436          C    919    GLN     CD   4436     0.6951      12.01
  4437          O    919    GLN    OE1   4437    -0.6086         16
  4438          N    919    GLN    NE2   4438    -0.9407      14.01
  4439          H    919    GLN   HE21   4439     0.4251      1.008
  4440          H    919    GLN   HE22   4440     0.4251      1.008
  4441          C    919    GLN      C   4441     0.5973      12.01
  4442          O    919    GLN      O   4442    -0.5679         16   ; qtot 6
; residue 920 ILE rtp ILE  q  0.0
  4443          N    920    ILE      N   4443    -0.4157      14.01
  4444          H    920    ILE      H   4444     0.2719      1.008
  4445         CX    920    ILE     CA   4445    -0.0597      12.01
  4446         H1    920    ILE     HA   4446     0.0869      1.008
  4447         3C    920    ILE     CB   4447     0.1303      12.01
  4448         HC    920    ILE     HB   4448     0.0187      1.008
  4449         CT    920    ILE    CG2   4449    -0.3204      12.01
  4450         HC    920    ILE   HG21   4450     0.0882      1.008
  4451         HC    920    ILE   HG22   4451     0.0882      1.008
  4452         HC    920    ILE   HG23   4452     0.0882      1.008
  4453         2C    920    ILE    CG1   4453     -0.043      12.01
  4454         HC    920    ILE   HG11   4454     0.0236      1.008
  4455         HC    920    ILE   HG12   4455     0.0236      1.008
  4456         CT    920    ILE     CD   4456     -0.066      12.01
  4457         HC    920    ILE    HD1   4457     0.0186      1.008
  4458         HC    920    ILE    HD2   4458     0.0186      1.008
  4459         HC    920    ILE    HD3   4459     0.0186      1.008
  4460          C    920    ILE      C   4460     0.5973      12.01
  4461          O    920    ILE      O   4461    -0.5679         16   ; qtot 6
; residue 921 VAL rtp VAL  q  0.0
  4462          N    921    VAL      N   4462    -0.4157      14.01
  4463          H    921    VAL      H   4463     0.2719      1.008
  4464         CX    921    VAL     CA   4464    -0.0875      12.01
  4465         H1    921    VAL     HA   4465     0.0969      1.008
  4466         3C    921    VAL     CB   4466     0.2985      12.01
  4467         HC    921    VAL     HB   4467    -0.0297      1.008
  4468         CT    921    VAL    CG1   4468    -0.3192      12.01
  4469         HC    921    VAL   HG11   4469     0.0791      1.008
  4470         HC    921    VAL   HG12   4470     0.0791      1.008
  4471         HC    921    VAL   HG13   4471     0.0791      1.008
  4472         CT    921    VAL    CG2   4472    -0.3192      12.01
  4473         HC    921    VAL   HG21   4473     0.0791      1.008
  4474         HC    921    VAL   HG22   4474     0.0791      1.008
  4475         HC    921    VAL   HG23   4475     0.0791      1.008
  4476          C    921    VAL      C   4476     0.5973      12.01
  4477          O    921    VAL      O   4477    -0.5679         16   ; qtot 6
; residue 922 GLN rtp GLN  q  0.0
  4478          N    922    GLN      N   4478    -0.4157      14.01
  4479          H    922    GLN      H   4479     0.2719      1.008
  4480         CX    922    GLN     CA   4480    -0.0031      12.01
  4481         H1    922    GLN     HA   4481      0.085      1.008
  4482         2C    922    GLN     CB   4482    -0.0036      12.01
  4483         HC    922    GLN    HB1   4483     0.0171      1.008
  4484         HC    922    GLN    HB2   4484     0.0171      1.008
  4485         2C    922    GLN     CG   4485    -0.0645      12.01
  4486         HC    922    GLN    HG1   4486     0.0352      1.008
  4487         HC    922    GLN    HG2   4487     0.0352      1.008
  4488          C    922    GLN     CD   4488     0.6951      12.01
  4489          O    922    GLN    OE1   4489    -0.6086         16
  4490          N    922    GLN    NE2   4490    -0.9407      14.01
  4491          H    922    GLN   HE21   4491     0.4251      1.008
  4492          H    922    GLN   HE22   4492     0.4251      1.008
  4493          C    922    GLN      C   4493     0.5973      12.01
  4494          O    922    GLN      O   4494    -0.5679         16   ; qtot 6
; residue 923 LEU rtp LEU  q  0.0
  4495          N    923    LEU      N   4495    -0.4157      14.01
  4496          H    923    LEU      H   4496     0.2719      1.008
  4497         CX    923    LEU     CA   4497    -0.0518      12.01
  4498         H1    923    LEU     HA   4498     0.0922      1.008
  4499         2C    923    LEU     CB   4499    -0.1102      12.01
  4500         HC    923    LEU    HB1   4500     0.0457      1.008
  4501         HC    923    LEU    HB2   4501     0.0457      1.008
  4502         3C    923    LEU     CG   4502     0.3531      12.01
  4503         HC    923    LEU     HG   4503    -0.0361      1.008
  4504         CT    923    LEU    CD1   4504    -0.4121      12.01
  4505         HC    923    LEU   HD11   4505        0.1      1.008
  4506         HC    923    LEU   HD12   4506        0.1      1.008
  4507         HC    923    LEU   HD13   4507        0.1      1.008
  4508         CT    923    LEU    CD2   4508    -0.4121      12.01
  4509         HC    923    LEU   HD21   4509        0.1      1.008
  4510         HC    923    LEU   HD22   4510        0.1      1.008
  4511         HC    923    LEU   HD23   4511        0.1      1.008
  4512          C    923    LEU      C   4512     0.5973      12.01
  4513          O    923    LEU      O   4513    -0.5679         16   ; qtot 6
; residue 924 ILE rtp ILE  q  0.0
  4514          N    924    ILE      N   4514    -0.4157      14.01
  4515          H    924    ILE      H   4515     0.2719      1.008
  4516         CX    924    ILE     CA   4516    -0.0597      12.01
  4517         H1    924    ILE     HA   4517     0.0869      1.008
  4518         3C    924    ILE     CB   4518     0.1303      12.01
  4519         HC    924    ILE     HB   4519     0.0187      1.008
  4520         CT    924    ILE    CG2   4520    -0.3204      12.01
  4521         HC    924    ILE   HG21   4521     0.0882      1.008
  4522         HC    924    ILE   HG22   4522     0.0882      1.008
  4523         HC    924    ILE   HG23   4523     0.0882      1.008
  4524         2C    924    ILE    CG1   4524     -0.043      12.01
  4525         HC    924    ILE   HG11   4525     0.0236      1.008
  4526         HC    924    ILE   HG12   4526     0.0236      1.008
  4527         CT    924    ILE     CD   4527     -0.066      12.01
  4528         HC    924    ILE    HD1   4528     0.0186      1.008
  4529         HC    924    ILE    HD2   4529     0.0186      1.008
  4530         HC    924    ILE    HD3   4530     0.0186      1.008
  4531          C    924    ILE      C   4531     0.5973      12.01
  4532          O    924    ILE      O   4532    -0.5679         16   ; qtot 6
; residue 925 GLU rtp GLU  q -1.0
  4533          N    925    GLU      N   4533    -0.5163      14.01
  4534          H    925    GLU      H   4534     0.2936      1.008
  4535         CX    925    GLU     CA   4535     0.0397      12.01
  4536         H1    925    GLU     HA   4536     0.1105      1.008
  4537         2C    925    GLU     CB   4537      0.056      12.01
  4538         HC    925    GLU    HB1   4538    -0.0173      1.008
  4539         HC    925    GLU    HB2   4539    -0.0173      1.008
  4540         2C    925    GLU     CG   4540     0.0136      12.01
  4541         HC    925    GLU    HG1   4541    -0.0425      1.008
  4542         HC    925    GLU    HG2   4542    -0.0425      1.008
  4543         CO    925    GLU     CD   4543     0.8054      12.01
  4544         O2    925    GLU    OE1   4544    -0.8188         16
  4545         O2    925    GLU    OE2   4545    -0.8188         16
  4546          C    925    GLU      C   4546     0.5366      12.01
  4547          O    925    GLU      O   4547    -0.5819         16   ; qtot 5
; residue 926 LYS rtp LYS  q +1.0
  4548          N    926    LYS      N   4548    -0.3479      14.01
  4549          H    926    LYS      H   4549     0.2747      1.008
  4550         CX    926    LYS     CA   4550      -0.24      12.01
  4551         H1    926    LYS     HA   4551     0.1426      1.008
  4552         C8    926    LYS     CB   4552    -0.0094      12.01
  4553         HC    926    LYS    HB1   4553     0.0362      1.008
  4554         HC    926    LYS    HB2   4554     0.0362      1.008
  4555         C8    926    LYS     CG   4555     0.0187      12.01
  4556         HC    926    LYS    HG1   4556     0.0103      1.008
  4557         HC    926    LYS    HG2   4557     0.0103      1.008
  4558         C8    926    LYS     CD   4558    -0.0479      12.01
  4559         HC    926    LYS    HD1   4559     0.0621      1.008
  4560         HC    926    LYS    HD2   4560     0.0621      1.008
  4561         C8    926    LYS     CE   4561    -0.0143      12.01
  4562         HP    926    LYS    HE1   4562     0.1135      1.008
  4563         HP    926    LYS    HE2   4563     0.1135      1.008
  4564         N3    926    LYS     NZ   4564    -0.3854      14.01
  4565          H    926    LYS    HZ1   4565       0.34      1.008
  4566          H    926    LYS    HZ2   4566       0.34      1.008
  4567          H    926    LYS    HZ3   4567       0.34      1.008
  4568          C    926    LYS      C   4568     0.7341      12.01
  4569          O    926    LYS      O   4569    -0.5894         16   ; qtot 6
; residue 927 GLN rtp CGLN q -1.0
  4570          N    927    GLN      N   4570    -0.3821      14.01
  4571          H    927    GLN      H   4571     0.2681      1.008
  4572         CX    927    GLN     CA   4572    -0.2248      12.01
  4573         H1    927    GLN     HA   4573     0.1232      1.008
  4574         2C    927    GLN     CB   4574    -0.0664      12.01
  4575         HC    927    GLN    HB1   4575     0.0452      1.008
  4576         HC    927    GLN    HB2   4576     0.0452      1.008
  4577         2C    927    GLN     CG   4577     -0.021      12.01
  4578         HC    927    GLN    HG1   4578     0.0203      1.008
  4579         HC    927    GLN    HG2   4579     0.0203      1.008
  4580          C    927    GLN     CD   4580     0.7093      12.01
  4581          O    927    GLN    OE1   4581    -0.6098         16
  4582          N    927    GLN    NE2   4582    -0.9574      14.01
  4583          H    927    GLN   HE21   4583     0.4304      1.008
  4584          H    927    GLN   HE22   4584     0.4304      1.008
  4585          C    927    GLN      C   4585     0.7775      12.01
  4586         O2    927    GLN    OC1   4586    -0.8042         16
  4587         O2    927    GLN    OC2   4587    -0.8042         16   ; qtot 5

[ bonds ]
;  ai    aj funct            c0            c1            c2            c3
    1     2     1 
    1     3     1 
    1     4     1 
    1     5     1 
    5     6     1 
    5     7     1 
    5    20     1 
    7     8     1 
    7     9     1 
    7    13     1 
    9    10     1 
    9    11     1 
    9    12     1 
   13    14     1 
   13    15     1 
   13    16     1 
   16    17     1 
   16    18     1 
   16    19     1 
   20    21     1 
   20    22     1 
   22    23     1 
   22    24     1 
   24    25     1 
   24    26     1 
   24    32     1 
   26    27     1 
   26    28     1 
   26    29     1 
   29    30     1 
   29    31     1 
   32    33     1 
   32    34     1 
   34    35     1 
   34    44     1 
   35    36     1 
   35    37     1 
   35    38     1 
   38    39     1 
   38    40     1 
   38    41     1 
   41    42     1 
   41    43     1 
   41    44     1 
   44    45     1 
   44    46     1 
   46    47     1 
   46    48     1 
   48    49     1 
   48    50     1 
   50    51     1 
   50    52     1 
   50    60     1 
   52    53     1 
   52    54     1 
   52    58     1 
   54    55     1 
   54    56     1 
   54    57     1 
   58    59     1 
   60    61     1 
   60    62     1 
   62    63     1 
   62    64     1 
   64    65     1 
   64    66     1 
   64    77     1 
   66    67     1 
   66    68     1 
   66    69     1 
   69    70     1 
   69    71     1 
   69    72     1 
   72    73     1 
   72    74     1 
   74    75     1 
   74    76     1 
   77    78     1 
   77    79     1 
   79    80     1 
   79    81     1 
   81    82     1 
   81    83     1 
   81    96     1 
   83    84     1 
   83    85     1 
   83    86     1 
   86    87     1 
   86    88     1 
   86    92     1 
   88    89     1 
   88    90     1 
   88    91     1 
   92    93     1 
   92    94     1 
   92    95     1 
   96    97     1 
   96    98     1 
   98    99     1 
   98   108     1 
   99   100     1 
   99   101     1 
   99   102     1 
  102   103     1 
  102   104     1 
  102   105     1 
  105   106     1 
  105   107     1 
  105   108     1 
  108   109     1 
  108   110     1 
  110   111     1 
  110   112     1 
  112   113     1 
  112   114     1 
  114   115     1 
  114   116     1 
  114   131     1 
  116   117     1 
  116   118     1 
  116   119     1 
  119   120     1 
  119   129     1 
  120   121     1 
  120   122     1 
  122   123     1 
  122   124     1 
  124   125     1 
  124   127     1 
  125   126     1 
  127   128     1 
  127   129     1 
  129   130     1 
  131   132     1 
  131   133     1 
  133   134     1 
  133   135     1 
  135   136     1 
  135   137     1 
  135   143     1 
  137   138     1 
  137   139     1 
  137   140     1 
  140   141     1 
  140   142     1 
  143   144     1 
  143   145     1 
  145   146     1 
  145   147     1 
  147   148     1 
  147   149     1 
  147   160     1 
  149   150     1 
  149   151     1 
  149   152     1 
  152   153     1 
  152   158     1 
  153   154     1 
  154   155     1 
  154   156     1 
  156   157     1 
  156   158     1 
  158   159     1 
  160   161     1 
  160   162     1 
  162   163     1 
  162   164     1 
  164   165     1 
  164   166     1 
  164   182     1 
  166   167     1 
  166   168     1 
  166   169     1 
  169   170     1 
  169   171     1 
  169   172     1 
  172   173     1 
  172   174     1 
  172   175     1 
  175   176     1 
  175   177     1 
  175   178     1 
  178   179     1 
  178   180     1 
  178   181     1 
  182   183     1 
  182   184     1 
  184   185     1 
  184   186     1 
  186   187     1 
  186   188     1 
  186   206     1 
  188   189     1 
  188   190     1 
  188   191     1 
  191   192     1 
  191   205     1 
  192   193     1 
  192   194     1 
  194   195     1 
  194   196     1 
  196   197     1 
  196   205     1 
  197   198     1 
  197   199     1 
  199   200     1 
  199   201     1 
  201   202     1 
  201   203     1 
  203   204     1 
  203   205     1 
  206   207     1 
  206   208     1 
  208   209     1 
  208   210     1 
  210   211     1 
  210   212     1 
  210   221     1 
  212   213     1 
  212   214     1 
  212   215     1 
  215   216     1 
  215   217     1 
  215   218     1 
  218   219     1 
  218   220     1 
  221   222     1 
  221   223     1 
  223   224     1 
  223   225     1 
  225   226     1 
  225   227     1 
  225   241     1 
  227   228     1 
  227   229     1 
  227   230     1 
  230   231     1 
  230   239     1 
  231   232     1 
  231   233     1 
  233   234     1 
  233   235     1 
  235   236     1 
  235   237     1 
  237   238     1 
  237   239     1 
  239   240     1 
  241   242     1 
  241   243     1 
  243   244     1 
  243   253     1 
  244   245     1 
  244   246     1 
  244   247     1 
  247   248     1 
  247   249     1 
  247   250     1 
  250   251     1 
  250   252     1 
  250   253     1 
  253   254     1 
  253   255     1 
  255   256     1 
  255   257     1 
  257   258     1 
  257   259     1 
  259   260     1 
  259   261     1 
  259   279     1 
  261   262     1 
  261   263     1 
  261   264     1 
  264   265     1 
  264   266     1 
  264   267     1 
  267   268     1 
  267   269     1 
  267   270     1 
  270   271     1 
  270   272     1 
  272   273     1 
  272   276     1 
  273   274     1 
  273   275     1 
  276   277     1 
  276   278     1 
  279   280     1 
  279   281     1 
  281   282     1 
  281   283     1 
  283   284     1 
  283   285     1 
  283   293     1 
  285   286     1 
  285   287     1 
  285   288     1 
  288   289     1 
  288   290     1 
  290   291     1 
  290   292     1 
  293   294     1 
  293   295     1 
  295   296     1 
  295   297     1 
  297   298     1 
  297   299     1 
  297   317     1 
  299   300     1 
  299   301     1 
  299   302     1 
  302   303     1 
  302   304     1 
  302   305     1 
  305   306     1 
  305   307     1 
  305   308     1 
  308   309     1 
  308   310     1 
  310   311     1 
  310   314     1 
  311   312     1 
  311   313     1 
  314   315     1 
  314   316     1 
  317   318     1 
  317   319     1 
  319   320     1 
  319   321     1 
  321   322     1 
  321   323     1 
  321   336     1 
  323   324     1 
  323   325     1 
  323   326     1 
  326   327     1 
  326   328     1 
  326   332     1 
  328   329     1 
  328   330     1 
  328   331     1 
  332   333     1 
  332   334     1 
  332   335     1 
  336   337     1 
  336   338     1 
  338   339     1 
  338   340     1 
  340   341     1 
  340   342     1 
  340   347     1 
  342   343     1 
  342   344     1 
  342   345     1 
  345   346     1 
  347   348     1 
  347   349     1 
  349   350     1 
  349   351     1 
  351   352     1 
  351   353     1 
  351   367     1 
  353   354     1 
  353   355     1 
  353   356     1 
  356   357     1 
  356   365     1 
  357   358     1 
  357   359     1 
  359   360     1 
  359   361     1 
  361   362     1 
  361   363     1 
  363   364     1 
  363   365     1 
  365   366     1 
  367   368     1 
  367   369     1 
  369   370     1 
  369   371     1 
  371   372     1 
  371   373     1 
  371   374     1 
  374   375     1 
  374   376     1 
  376   377     1 
  376   378     1 
  378   379     1 
  378   380     1 
  378   396     1 
  380   381     1 
  380   382     1 
  380   383     1 
  383   384     1 
  383   385     1 
  383   386     1 
  386   387     1 
  386   388     1 
  386   389     1 
  389   390     1 
  389   391     1 
  389   392     1 
  392   393     1 
  392   394     1 
  392   395     1 
  396   397     1 
  396   398     1 
  398   399     1 
  398   400     1 
  400   401     1 
  400   402     1 
  400   410     1 
  402   403     1 
  402   404     1 
  402   408     1 
  404   405     1 
  404   406     1 
  404   407     1 
  408   409     1 
  410   411     1 
  410   412     1 
  412   413     1 
  412   414     1 
  414   415     1 
  414   416     1 
  414   429     1 
  416   417     1 
  416   418     1 
  416   419     1 
  419   420     1 
  419   421     1 
  419   425     1 
  421   422     1 
  421   423     1 
  421   424     1 
  425   426     1 
  425   427     1 
  425   428     1 
  429   430     1 
  429   431     1 
  431   432     1 
  431   433     1 
  433   434     1 
  433   435     1 
  433   436     1 
  436   437     1 
  436   438     1 
  438   439     1 
  438   440     1 
  440   441     1 
  440   442     1 
  440   446     1 
  442   443     1 
  442   444     1 
  442   445     1 
  446   447     1 
  446   448     1 
  448   449     1 
  448   450     1 
  450   451     1 
  450   452     1 
  450   453     1 
  453   454     1 
  453   455     1 
  455   456     1 
  455   457     1 
  457   458     1 
  457   459     1 
  457   463     1 
  459   460     1 
  459   461     1 
  459   462     1 
  463   464     1 
  463   465     1 
  465   466     1 
  465   467     1 
  467   468     1 
  467   469     1 
  467   483     1 
  469   470     1 
  469   471     1 
  469   472     1 
  472   473     1 
  472   481     1 
  473   474     1 
  473   475     1 
  475   476     1 
  475   477     1 
  477   478     1 
  477   479     1 
  479   480     1 
  479   481     1 
  481   482     1 
  483   484     1 
  483   485     1 
  485   486     1 
  485   487     1 
  487   488     1 
  487   489     1 
  487   490     1 
  490   491     1 
  490   492     1 
  492   493     1 
  492   494     1 
  494   495     1 
  494   496     1 
  494   512     1 
  496   497     1 
  496   498     1 
  496   499     1 
  499   500     1 
  499   501     1 
  499   502     1 
  502   503     1 
  502   504     1 
  502   505     1 
  505   506     1 
  505   507     1 
  505   508     1 
  508   509     1 
  508   510     1 
  508   511     1 
  512   513     1 
  512   514     1 
  514   515     1 
  514   516     1 
  516   517     1 
  516   518     1 
  516   528     1 
  518   519     1 
  518   520     1 
  518   524     1 
  520   521     1 
  520   522     1 
  520   523     1 
  524   525     1 
  524   526     1 
  524   527     1 
  528   529     1 
  528   530     1 
  530   531     1 
  530   532     1 
  532   533     1 
  532   534     1 
  532   544     1 
  534   535     1 
  534   536     1 
  534   540     1 
  536   537     1 
  536   538     1 
  536   539     1 
  540   541     1 
  540   542     1 
  540   543     1 
  544   545     1 
  544   546     1 
  546   547     1 
  546   548     1 
  548   549     1 
  548   550     1 
  548   559     1 
  550   551     1 
  550   552     1 
  550   553     1 
  553   554     1 
  553   555     1 
  553   556     1 
  556   557     1 
  556   558     1 
  559   560     1 
  559   561     1 
  561   562     1 
  561   563     1 
  563   564     1 
  563   565     1 
  563   569     1 
  565   566     1 
  565   567     1 
  565   568     1 
  569   570     1 
  569   571     1 
  571   572     1 
  571   573     1 
  573   574     1 
  573   575     1 
  573   583     1 
  575   576     1 
  575   577     1 
  575   581     1 
  577   578     1 
  577   579     1 
  577   580     1 
  581   582     1 
  583   584     1 
  583   585     1 
  585   586     1 
  585   587     1 
  587   588     1 
  587   589     1 
  587   593     1 
  589   590     1 
  589   591     1 
  589   592     1 
  593   594     1 
  593   595     1 
  595   596     1 
  595   597     1 
  597   598     1 
  597   599     1 
  597   614     1 
  599   600     1 
  599   601     1 
  599   602     1 
  602   603     1 
  602   612     1 
  603   604     1 
  603   605     1 
  605   606     1 
  605   607     1 
  607   608     1 
  607   610     1 
  608   609     1 
  610   611     1 
  610   612     1 
  612   613     1 
  614   615     1 
  614   616     1 
  616   617     1 
  616   618     1 
  618   619     1 
  618   620     1 
  618   621     1 
  621   622     1 
  621   623     1 
  623   624     1 
  623   625     1 
  625   626     1 
  625   627     1 
  625   640     1 
  627   628     1 
  627   629     1 
  627   630     1 
  630   631     1 
  630   632     1 
  630   636     1 
  632   633     1 
  632   634     1 
  632   635     1 
  636   637     1 
  636   638     1 
  636   639     1 
  640   641     1 
  640   642     1 
  642   643     1 
  642   644     1 
  644   645     1 
  644   646     1 
  644   659     1 
  646   647     1 
  646   648     1 
  646   652     1 
  648   649     1 
  648   650     1 
  648   651     1 
  652   653     1 
  652   654     1 
  652   655     1 
  655   656     1 
  655   657     1 
  655   658     1 
  659   660     1 
  659   661     1 
  661   662     1 
  661   663     1 
  663   664     1 
  663   665     1 
  663   681     1 
  665   666     1 
  665   667     1 
  665   668     1 
  668   669     1 
  668   670     1 
  668   671     1 
  671   672     1 
  671   673     1 
  671   674     1 
  674   675     1 
  674   676     1 
  674   677     1 
  677   678     1 
  677   679     1 
  677   680     1 
  681   682     1 
  681   683     1 
  683   684     1 
  683   685     1 
  685   686     1 
  685   687     1 
  685   692     1 
  687   688     1 
  687   689     1 
  687   690     1 
  690   691     1 
  692   693     1 
  692   694     1 
  694   695     1 
  694   696     1 
  696   697     1 
  696   698     1 
  696   704     1 
  698   699     1 
  698   700     1 
  698   701     1 
  701   702     1 
  701   703     1 
  704   705     1 
  704   706     1 
  706   707     1 
  706   708     1 
  708   709     1 
  708   710     1 
  708   714     1 
  710   711     1 
  710   712     1 
  710   713     1 
  714   715     1 
  714   716     1 
  716   717     1 
  716   718     1 
  718   719     1 
  718   720     1 
  718   724     1 
  720   721     1 
  720   722     1 
  720   723     1 
  724   725     1 
  724   726     1 
  726   727     1 
  726   728     1 
  728   729     1 
  728   730     1 
  728   741     1 
  730   731     1 
  730   732     1 
  730   733     1 
  733   734     1 
  733   735     1 
  733   736     1 
  736   737     1 
  737   738     1 
  737   739     1 
  737   740     1 
  741   742     1 
  741   743     1 
  743   744     1 
  743   745     1 
  745   746     1 
  745   747     1 
  745   755     1 
  747   748     1 
  747   749     1 
  747   753     1 
  749   750     1 
  749   751     1 
  749   752     1 
  753   754     1 
  755   756     1 
  755   757     1 
  757   758     1 
  757   759     1 
  759   760     1 
  759   761     1 
  759   765     1 
  761   762     1 
  761   763     1 
  761   764     1 
  765   766     1 
  765   767     1 
  767   768     1 
  767   769     1 
  769   770     1 
  769   771     1 
  769   775     1 
  771   772     1 
  771   773     1 
  771   774     1 
  775   776     1 
  775   777     1 
  777   778     1 
  777   779     1 
  779   780     1 
  779   781     1 
  779   791     1 
  781   782     1 
  781   783     1 
  781   787     1 
  783   784     1 
  783   785     1 
  783   786     1 
  787   788     1 
  787   789     1 
  787   790     1 
  791   792     1 
  791   793     1 
  793   794     1 
  793   795     1 
  795   796     1 
  795   797     1 
  795   813     1 
  797   798     1 
  797   799     1 
  797   800     1 
  800   801     1 
  800   802     1 
  800   803     1 
  803   804     1 
  803   805     1 
  803   806     1 
  806   807     1 
  806   808     1 
  806   809     1 
  809   810     1 
  809   811     1 
  809   812     1 
  813   814     1 
  813   815     1 
  815   816     1 
  815   817     1 
  817   818     1 
  817   819     1 
  817   830     1 
  819   820     1 
  819   821     1 
  819   822     1 
  822   823     1 
  822   824     1 
  822   825     1 
  825   826     1 
  826   827     1 
  826   828     1 
  826   829     1 
  830   831     1 
  830   832     1 
  832   833     1 
  832   834     1 
  834   835     1 
  834   836     1 
  834   849     1 
  836   837     1 
  836   838     1 
  836   839     1 
  839   840     1 
  839   841     1 
  839   845     1 
  841   842     1 
  841   843     1 
  841   844     1 
  845   846     1 
  845   847     1 
  845   848     1 
  849   850     1 
  849   851     1 
  851   852     1 
  851   853     1 
  853   854     1 
  853   855     1 
  853   871     1 
  855   856     1 
  855   857     1 
  855   858     1 
  858   859     1 
  858   860     1 
  858   861     1 
  861   862     1 
  861   863     1 
  861   864     1 
  864   865     1 
  864   866     1 
  864   867     1 
  867   868     1 
  867   869     1 
  867   870     1 
  871   872     1 
  871   873     1 
  873   874     1 
  873   883     1 
  874   875     1 
  874   876     1 
  874   877     1 
  877   878     1 
  877   879     1 
  877   880     1 
  880   881     1 
  880   882     1 
  880   883     1 
  883   884     1 
  883   885     1 
  885   886     1 
  885   887     1 
  887   888     1 
  887   889     1 
  889   890     1 
  889   891     1 
  889   896     1 
  891   892     1 
  891   893     1 
  891   894     1 
  894   895     1 
  896   897     1 
  896   898     1 
  898   899     1 
  898   900     1 
  900   901     1 
  900   902     1 
  900   906     1 
  902   903     1 
  902   904     1 
  902   905     1 
  906   907     1 
  906   908     1 
  908   909     1 
  908   910     1 
  910   911     1 
  910   912     1 
  910   923     1 
  912   913     1 
  912   914     1 
  912   915     1 
  915   916     1 
  915   921     1 
  916   917     1 
  917   918     1 
  917   919     1 
  919   920     1 
  919   921     1 
  921   922     1 
  923   924     1 
  923   925     1 
  925   926     1 
  925   927     1 
  927   928     1 
  927   929     1 
  927   942     1 
  929   930     1 
  929   931     1 
  929   932     1 
  932   933     1 
  932   934     1 
  932   938     1 
  934   935     1 
  934   936     1 
  934   937     1 
  938   939     1 
  938   940     1 
  938   941     1 
  942   943     1 
  942   944     1 
  944   945     1 
  944   946     1 
  946   947     1 
  946   948     1 
  946   956     1 
  948   949     1 
  948   950     1 
  948   954     1 
  950   951     1 
  950   952     1 
  950   953     1 
  954   955     1 
  956   957     1 
  956   958     1 
  958   959     1 
  958   960     1 
  960   961     1 
  960   962     1 
  960   971     1 
  962   963     1 
  962   964     1 
  962   965     1 
  965   966     1 
  965   967     1 
  965   968     1 
  968   969     1 
  968   970     1 
  971   972     1 
  971   973     1 
  973   974     1 
  973   975     1 
  975   976     1 
  975   977     1 
  975   995     1 
  977   978     1 
  977   979     1 
  977   980     1 
  980   981     1 
  980   982     1 
  980   983     1 
  983   984     1 
  983   985     1 
  983   986     1 
  986   987     1 
  986   988     1 
  988   989     1 
  988   992     1 
  989   990     1 
  989   991     1 
  992   993     1 
  992   994     1 
  995   996     1 
  995   997     1 
  997   998     1 
  997   999     1 
  999  1000     1 
  999  1001     1 
  999  1010     1 
 1001  1002     1 
 1001  1003     1 
 1001  1004     1 
 1004  1005     1 
 1004  1006     1 
 1004  1007     1 
 1007  1008     1 
 1007  1009     1 
 1010  1011     1 
 1010  1012     1 
 1012  1013     1 
 1012  1014     1 
 1014  1015     1 
 1014  1016     1 
 1014  1020     1 
 1016  1017     1 
 1016  1018     1 
 1016  1019     1 
 1020  1021     1 
 1020  1022     1 
 1022  1023     1 
 1022  1024     1 
 1024  1025     1 
 1024  1026     1 
 1024  1039     1 
 1026  1027     1 
 1026  1028     1 
 1026  1029     1 
 1029  1030     1 
 1029  1031     1 
 1029  1035     1 
 1031  1032     1 
 1031  1033     1 
 1031  1034     1 
 1035  1036     1 
 1035  1037     1 
 1035  1038     1 
 1039  1040     1 
 1039  1041     1 
 1041  1042     1 
 1041  1043     1 
 1043  1044     1 
 1043  1045     1 
 1043  1056     1 
 1045  1046     1 
 1045  1047     1 
 1045  1048     1 
 1048  1049     1 
 1048  1050     1 
 1048  1051     1 
 1051  1052     1 
 1052  1053     1 
 1052  1054     1 
 1052  1055     1 
 1056  1057     1 
 1056  1058     1 
 1058  1059     1 
 1058  1060     1 
 1060  1061     1 
 1060  1062     1 
 1060  1067     1 
 1062  1063     1 
 1062  1064     1 
 1062  1065     1 
 1065  1066     1 
 1067  1068     1 
 1067  1069     1 
 1069  1070     1 
 1069  1071     1 
 1071  1072     1 
 1071  1073     1 
 1071  1082     1 
 1073  1074     1 
 1073  1075     1 
 1073  1076     1 
 1076  1077     1 
 1076  1078     1 
 1076  1079     1 
 1079  1080     1 
 1079  1081     1 
 1082  1083     1 
 1082  1084     1 
 1084  1085     1 
 1084  1086     1 
 1086  1087     1 
 1086  1088     1 
 1086  1101     1 
 1088  1089     1 
 1088  1090     1 
 1088  1091     1 
 1091  1092     1 
 1091  1093     1 
 1091  1097     1 
 1093  1094     1 
 1093  1095     1 
 1093  1096     1 
 1097  1098     1 
 1097  1099     1 
 1097  1100     1 
 1101  1102     1 
 1101  1103     1 
 1103  1104     1 
 1103  1105     1 
 1105  1106     1 
 1105  1107     1 
 1105  1123     1 
 1107  1108     1 
 1107  1109     1 
 1107  1110     1 
 1110  1111     1 
 1110  1112     1 
 1110  1113     1 
 1113  1114     1 
 1113  1115     1 
 1113  1116     1 
 1116  1117     1 
 1116  1118     1 
 1116  1119     1 
 1119  1120     1 
 1119  1121     1 
 1119  1122     1 
 1123  1124     1 
 1123  1125     1 
 1125  1126     1 
 1125  1127     1 
 1127  1128     1 
 1127  1129     1 
 1127  1139     1 
 1129  1130     1 
 1129  1131     1 
 1129  1135     1 
 1131  1132     1 
 1131  1133     1 
 1131  1134     1 
 1135  1136     1 
 1135  1137     1 
 1135  1138     1 
 1139  1140     1 
 1139  1141     1 
 1141  1142     1 
 1141  1143     1 
 1143  1144     1 
 1143  1145     1 
 1143  1158     1 
 1145  1146     1 
 1145  1147     1 
 1145  1148     1 
 1148  1149     1 
 1148  1150     1 
 1148  1154     1 
 1150  1151     1 
 1150  1152     1 
 1150  1153     1 
 1154  1155     1 
 1154  1156     1 
 1154  1157     1 
 1158  1159     1 
 1158  1160     1 
 1160  1161     1 
 1160  1162     1 
 1162  1163     1 
 1162  1164     1 
 1162  1169     1 
 1164  1165     1 
 1164  1166     1 
 1164  1167     1 
 1167  1168     1 
 1169  1170     1 
 1169  1171     1 
 1171  1172     1 
 1171  1173     1 
 1173  1174     1 
 1173  1175     1 
 1173  1190     1 
 1175  1176     1 
 1175  1177     1 
 1175  1178     1 
 1178  1179     1 
 1178  1188     1 
 1179  1180     1 
 1179  1181     1 
 1181  1182     1 
 1181  1183     1 
 1183  1184     1 
 1183  1186     1 
 1184  1185     1 
 1186  1187     1 
 1186  1188     1 
 1188  1189     1 
 1190  1191     1 
 1190  1192     1 
 1192  1193     1 
 1192  1194     1 
 1194  1195     1 
 1194  1196     1 
 1194  1209     1 
 1196  1197     1 
 1196  1198     1 
 1196  1199     1 
 1199  1200     1 
 1199  1201     1 
 1199  1205     1 
 1201  1202     1 
 1201  1203     1 
 1201  1204     1 
 1205  1206     1 
 1205  1207     1 
 1205  1208     1 
 1209  1210     1 
 1209  1211     1 
 1211  1212     1 
 1211  1213     1 
 1213  1214     1 
 1213  1215     1 
 1213  1216     1 
 1216  1217     1 
 1216  1218     1 
 1218  1219     1 
 1218  1220     1 
 1220  1221     1 
 1220  1222     1 
 1220  1230     1 
 1222  1223     1 
 1222  1224     1 
 1222  1225     1 
 1225  1226     1 
 1225  1227     1 
 1227  1228     1 
 1227  1229     1 
 1230  1231     1 
 1230  1232     1 
 1232  1233     1 
 1232  1234     1 
 1234  1235     1 
 1234  1236     1 
 1234  1247     1 
 1236  1237     1 
 1236  1238     1 
 1236  1239     1 
 1239  1240     1 
 1239  1245     1 
 1240  1241     1 
 1241  1242     1 
 1241  1243     1 
 1243  1244     1 
 1243  1245     1 
 1245  1246     1 
 1247  1248     1 
 1247  1249     1 
 1249  1250     1 
 1249  1251     1 
 1251  1252     1 
 1251  1253     1 
 1251  1264     1 
 1253  1254     1 
 1253  1255     1 
 1253  1256     1 
 1256  1257     1 
 1256  1258     1 
 1256  1259     1 
 1259  1260     1 
 1260  1261     1 
 1260  1262     1 
 1260  1263     1 
 1264  1265     1 
 1264  1266     1 
 1266  1267     1 
 1266  1268     1 
 1268  1269     1 
 1268  1270     1 
 1268  1278     1 
 1270  1271     1 
 1270  1272     1 
 1270  1273     1 
 1273  1274     1 
 1273  1275     1 
 1275  1276     1 
 1275  1277     1 
 1278  1279     1 
 1278  1280     1 
 1280  1281     1 
 1280  1282     1 
 1282  1283     1 
 1282  1284     1 
 1282  1297     1 
 1284  1285     1 
 1284  1286     1 
 1284  1290     1 
 1286  1287     1 
 1286  1288     1 
 1286  1289     1 
 1290  1291     1 
 1290  1292     1 
 1290  1293     1 
 1293  1294     1 
 1293  1295     1 
 1293  1296     1 
 1297  1298     1 
 1297  1299     1 
 1299  1300     1 
 1299  1301     1 
 1301  1302     1 
 1301  1303     1 
 1301  1313     1 
 1303  1304     1 
 1303  1305     1 
 1303  1309     1 
 1305  1306     1 
 1305  1307     1 
 1305  1308     1 
 1309  1310     1 
 1309  1311     1 
 1309  1312     1 
 1313  1314     1 
 1313  1315     1 
 1315  1316     1 
 1315  1317     1 
 1317  1318     1 
 1317  1319     1 
 1317  1327     1 
 1319  1320     1 
 1319  1321     1 
 1319  1322     1 
 1322  1323     1 
 1322  1324     1 
 1324  1325     1 
 1324  1326     1 
 1327  1328     1 
 1327  1329     1 
 1329  1330     1 
 1329  1331     1 
 1331  1332     1 
 1331  1333     1 
 1331  1346     1 
 1333  1334     1 
 1333  1335     1 
 1333  1336     1 
 1336  1337     1 
 1336  1338     1 
 1336  1342     1 
 1338  1339     1 
 1338  1340     1 
 1338  1341     1 
 1342  1343     1 
 1342  1344     1 
 1342  1345     1 
 1346  1347     1 
 1346  1348     1 
 1348  1349     1 
 1348  1350     1 
 1350  1351     1 
 1350  1352     1 
 1350  1365     1 
 1352  1353     1 
 1352  1354     1 
 1352  1355     1 
 1355  1356     1 
 1355  1357     1 
 1355  1361     1 
 1357  1358     1 
 1357  1359     1 
 1357  1360     1 
 1361  1362     1 
 1361  1363     1 
 1361  1364     1 
 1365  1366     1 
 1365  1367     1 
 1367  1368     1 
 1367  1369     1 
 1369  1370     1 
 1369  1371     1 
 1369  1372     1 
 1372  1373     1 
 1372  1374     1 
 1374  1375     1 
 1374  1376     1 
 1376  1377     1 
 1376  1378     1 
 1376  1382     1 
 1378  1379     1 
 1378  1380     1 
 1378  1381     1 
 1382  1383     1 
 1382  1384     1 
 1384  1385     1 
 1384  1386     1 
 1386  1387     1 
 1386  1388     1 
 1386  1393     1 
 1388  1389     1 
 1388  1390     1 
 1388  1391     1 
 1391  1392     1 
 1393  1394     1 
 1393  1395     1 
 1395  1396     1 
 1395  1397     1 
 1397  1398     1 
 1397  1399     1 
 1397  1407     1 
 1399  1400     1 
 1399  1401     1 
 1399  1405     1 
 1401  1402     1 
 1401  1403     1 
 1401  1404     1 
 1405  1406     1 
 1407  1408     1 
 1407  1409     1 
 1409  1410     1 
 1409  1411     1 
 1411  1412     1 
 1411  1413     1 
 1411  1426     1 
 1413  1414     1 
 1413  1415     1 
 1413  1419     1 
 1415  1416     1 
 1415  1417     1 
 1415  1418     1 
 1419  1420     1 
 1419  1421     1 
 1419  1422     1 
 1422  1423     1 
 1422  1424     1 
 1422  1425     1 
 1426  1427     1 
 1426  1428     1 
 1428  1429     1 
 1428  1430     1 
 1430  1431     1 
 1430  1432     1 
 1430  1433     1 
 1433  1434     1 
 1433  1435     1 
 1435  1436     1 
 1435  1437     1 
 1437  1438     1 
 1437  1439     1 
 1437  1440     1 
 1440  1441     1 
 1440  1442     1 
 1442  1443     1 
 1442  1452     1 
 1443  1444     1 
 1443  1445     1 
 1443  1446     1 
 1446  1447     1 
 1446  1448     1 
 1446  1449     1 
 1449  1450     1 
 1449  1451     1 
 1449  1452     1 
 1452  1453     1 
 1452  1454     1 
 1454  1455     1 
 1454  1456     1 
 1456  1457     1 
 1456  1458     1 
 1458  1459     1 
 1458  1460     1 
 1458  1468     1 
 1460  1461     1 
 1460  1462     1 
 1460  1466     1 
 1462  1463     1 
 1462  1464     1 
 1462  1465     1 
 1466  1467     1 
 1468  1469     1 
 1468  1470     1 
 1470  1471     1 
 1470  1472     1 
 1472  1473     1 
 1472  1474     1 
 1472  1487     1 
 1474  1475     1 
 1474  1476     1 
 1474  1477     1 
 1477  1478     1 
 1477  1479     1 
 1477  1483     1 
 1479  1480     1 
 1479  1481     1 
 1479  1482     1 
 1483  1484     1 
 1483  1485     1 
 1483  1486     1 
 1487  1488     1 
 1487  1489     1 
 1489  1490     1 
 1489  1491     1 
 1491  1492     1 
 1491  1493     1 
 1491  1503     1 
 1493  1494     1 
 1493  1495     1 
 1493  1499     1 
 1495  1496     1 
 1495  1497     1 
 1495  1498     1 
 1499  1500     1 
 1499  1501     1 
 1499  1502     1 
 1503  1504     1 
 1503  1505     1 
 1505  1506     1 
 1505  1507     1 
 1507  1508     1 
 1507  1509     1 
 1507  1522     1 
 1509  1510     1 
 1509  1511     1 
 1509  1515     1 
 1511  1512     1 
 1511  1513     1 
 1511  1514     1 
 1515  1516     1 
 1515  1517     1 
 1515  1518     1 
 1518  1519     1 
 1518  1520     1 
 1518  1521     1 
 1522  1523     1 
 1522  1524     1 
 1524  1525     1 
 1524  1526     1 
 1526  1527     1 
 1526  1528     1 
 1526  1536     1 
 1528  1529     1 
 1528  1530     1 
 1528  1534     1 
 1530  1531     1 
 1530  1532     1 
 1530  1533     1 
 1534  1535     1 
 1536  1537     1 
 1536  1538     1 
 1538  1539     1 
 1538  1540     1 
 1540  1541     1 
 1540  1542     1 
 1540  1551     1 
 1542  1543     1 
 1542  1544     1 
 1542  1545     1 
 1545  1546     1 
 1545  1547     1 
 1545  1548     1 
 1548  1549     1 
 1548  1550     1 
 1551  1552     1 
 1551  1553     1 
 1553  1554     1 
 1553  1555     1 
 1555  1556     1 
 1555  1557     1 
 1555  1572     1 
 1557  1558     1 
 1557  1559     1 
 1557  1560     1 
 1560  1561     1 
 1560  1570     1 
 1561  1562     1 
 1561  1563     1 
 1563  1564     1 
 1563  1565     1 
 1565  1566     1 
 1565  1568     1 
 1566  1567     1 
 1568  1569     1 
 1568  1570     1 
 1570  1571     1 
 1572  1573     1 
 1572  1574     1 
 1574  1575     1 
 1574  1576     1 
 1576  1577     1 
 1576  1578     1 
 1576  1583     1 
 1578  1579     1 
 1578  1580     1 
 1578  1581     1 
 1581  1582     1 
 1583  1584     1 
 1583  1585     1 
 1585  1586     1 
 1585  1587     1 
 1587  1588     1 
 1587  1589     1 
 1587  1594     1 
 1589  1590     1 
 1589  1591     1 
 1589  1592     1 
 1592  1593     1 
 1594  1595     1 
 1594  1596     1 
 1596  1597     1 
 1596  1598     1 
 1598  1599     1 
 1598  1600     1 
 1598  1615     1 
 1600  1601     1 
 1600  1602     1 
 1600  1603     1 
 1603  1604     1 
 1603  1613     1 
 1604  1605     1 
 1604  1606     1 
 1606  1607     1 
 1606  1608     1 
 1608  1609     1 
 1608  1611     1 
 1609  1610     1 
 1611  1612     1 
 1611  1613     1 
 1613  1614     1 
 1615  1616     1 
 1615  1617     1 
 1617  1618     1 
 1617  1619     1 
 1619  1620     1 
 1619  1621     1 
 1619  1622     1 
 1622  1623     1 
 1622  1624     1 
 1624  1625     1 
 1624  1626     1 
 1626  1627     1 
 1626  1628     1 
 1626  1634     1 
 1628  1629     1 
 1628  1630     1 
 1628  1631     1 
 1631  1632     1 
 1631  1633     1 
 1634  1635     1 
 1634  1636     1 
 1636  1637     1 
 1636  1638     1 
 1638  1639     1 
 1638  1640     1 
 1638  1653     1 
 1640  1641     1 
 1640  1642     1 
 1640  1643     1 
 1643  1644     1 
 1643  1645     1 
 1643  1649     1 
 1645  1646     1 
 1645  1647     1 
 1645  1648     1 
 1649  1650     1 
 1649  1651     1 
 1649  1652     1 
 1653  1654     1 
 1653  1655     1 
 1655  1656     1 
 1655  1657     1 
 1657  1658     1 
 1657  1659     1 
 1657  1672     1 
 1659  1660     1 
 1659  1661     1 
 1659  1662     1 
 1662  1663     1 
 1662  1664     1 
 1662  1668     1 
 1664  1665     1 
 1664  1666     1 
 1664  1667     1 
 1668  1669     1 
 1668  1670     1 
 1668  1671     1 
 1672  1673     1 
 1672  1674     1 
 1674  1675     1 
 1674  1676     1 
 1676  1677     1 
 1676  1678     1 
 1676  1686     1 
 1678  1679     1 
 1678  1680     1 
 1678  1681     1 
 1681  1682     1 
 1681  1683     1 
 1683  1684     1 
 1683  1685     1 
 1686  1687     1 
 1686  1688     1 
 1688  1689     1 
 1688  1690     1 
 1690  1691     1 
 1690  1692     1 
 1690  1706     1 
 1692  1693     1 
 1692  1694     1 
 1692  1695     1 
 1695  1696     1 
 1695  1704     1 
 1696  1697     1 
 1696  1698     1 
 1698  1699     1 
 1698  1700     1 
 1700  1701     1 
 1700  1702     1 
 1702  1703     1 
 1702  1704     1 
 1704  1705     1 
 1706  1707     1 
 1706  1708     1 
 1708  1709     1 
 1708  1710     1 
 1710  1711     1 
 1710  1712     1 
 1710  1725     1 
 1712  1713     1 
 1712  1714     1 
 1712  1715     1 
 1715  1716     1 
 1715  1717     1 
 1715  1721     1 
 1717  1718     1 
 1717  1719     1 
 1717  1720     1 
 1721  1722     1 
 1721  1723     1 
 1721  1724     1 
 1725  1726     1 
 1725  1727     1 
 1727  1728     1 
 1727  1729     1 
 1729  1730     1 
 1729  1731     1 
 1729  1749     1 
 1731  1732     1 
 1731  1733     1 
 1731  1734     1 
 1734  1735     1 
 1734  1736     1 
 1734  1737     1 
 1737  1738     1 
 1737  1739     1 
 1737  1740     1 
 1740  1741     1 
 1740  1742     1 
 1742  1743     1 
 1742  1746     1 
 1743  1744     1 
 1743  1745     1 
 1746  1747     1 
 1746  1748     1 
 1749  1750     1 
 1749  1751     1 
 1751  1752     1 
 1751  1753     1 
 1753  1754     1 
 1753  1755     1 
 1753  1773     1 
 1755  1756     1 
 1755  1757     1 
 1755  1758     1 
 1758  1759     1 
 1758  1760     1 
 1758  1761     1 
 1761  1762     1 
 1761  1763     1 
 1761  1764     1 
 1764  1765     1 
 1764  1766     1 
 1766  1767     1 
 1766  1770     1 
 1767  1768     1 
 1767  1769     1 
 1770  1771     1 
 1770  1772     1 
 1773  1774     1 
 1773  1775     1 
 1775  1776     1 
 1775  1777     1 
 1777  1778     1 
 1777  1779     1 
 1777  1795     1 
 1779  1780     1 
 1779  1781     1 
 1779  1782     1 
 1782  1783     1 
 1782  1784     1 
 1782  1785     1 
 1785  1786     1 
 1785  1787     1 
 1785  1788     1 
 1788  1789     1 
 1788  1790     1 
 1788  1791     1 
 1791  1792     1 
 1791  1793     1 
 1791  1794     1 
 1795  1796     1 
 1795  1797     1 
 1797  1798     1 
 1797  1799     1 
 1799  1800     1 
 1799  1801     1 
 1799  1819     1 
 1801  1802     1 
 1801  1803     1 
 1801  1804     1 
 1804  1805     1 
 1804  1806     1 
 1804  1807     1 
 1807  1808     1 
 1807  1809     1 
 1807  1810     1 
 1810  1811     1 
 1810  1812     1 
 1812  1813     1 
 1812  1816     1 
 1813  1814     1 
 1813  1815     1 
 1816  1817     1 
 1816  1818     1 
 1819  1820     1 
 1819  1821     1 
 1821  1822     1 
 1821  1823     1 
 1823  1824     1 
 1823  1825     1 
 1823  1831     1 
 1825  1826     1 
 1825  1827     1 
 1825  1828     1 
 1828  1829     1 
 1828  1830     1 
 1831  1832     1 
 1831  1833     1 
 1833  1834     1 
 1833  1835     1 
 1835  1836     1 
 1835  1837     1 
 1835  1842     1 
 1837  1838     1 
 1837  1839     1 
 1837  1840     1 
 1840  1841     1 
 1842  1843     1 
 1842  1844     1 
 1844  1845     1 
 1844  1846     1 
 1846  1847     1 
 1846  1848     1 
 1846  1862     1 
 1848  1849     1 
 1848  1850     1 
 1848  1851     1 
 1851  1852     1 
 1851  1860     1 
 1852  1853     1 
 1852  1854     1 
 1854  1855     1 
 1854  1856     1 
 1856  1857     1 
 1856  1858     1 
 1858  1859     1 
 1858  1860     1 
 1860  1861     1 
 1862  1863     1 
 1862  1864     1 
 1864  1865     1 
 1864  1866     1 
 1866  1867     1 
 1866  1868     1 
 1866  1881     1 
 1868  1869     1 
 1868  1870     1 
 1868  1874     1 
 1870  1871     1 
 1870  1872     1 
 1870  1873     1 
 1874  1875     1 
 1874  1876     1 
 1874  1877     1 
 1877  1878     1 
 1877  1879     1 
 1877  1880     1 
 1881  1882     1 
 1881  1883     1 
 1883  1884     1 
 1883  1885     1 
 1885  1886     1 
 1885  1887     1 
 1885  1892     1 
 1887  1888     1 
 1887  1889     1 
 1887  1890     1 
 1890  1891     1 
 1892  1893     1 
 1892  1894     1 
 1894  1895     1 
 1894  1896     1 
 1896  1897     1 
 1896  1898     1 
 1896  1903     1 
 1898  1899     1 
 1898  1900     1 
 1898  1901     1 
 1901  1902     1 
 1903  1904     1 
 1903  1905     1 
 1905  1906     1 
 1905  1907     1 
 1907  1908     1 
 1907  1909     1 
 1907  1925     1 
 1909  1910     1 
 1909  1911     1 
 1909  1912     1 
 1912  1913     1 
 1912  1914     1 
 1912  1915     1 
 1915  1916     1 
 1915  1917     1 
 1915  1918     1 
 1918  1919     1 
 1918  1920     1 
 1918  1921     1 
 1921  1922     1 
 1921  1923     1 
 1921  1924     1 
 1925  1926     1 
 1925  1927     1 
 1927  1928     1 
 1927  1929     1 
 1929  1930     1 
 1929  1931     1 
 1929  1935     1 
 1931  1932     1 
 1931  1933     1 
 1931  1934     1 
 1935  1936     1 
 1935  1937     1 
 1937  1938     1 
 1937  1939     1 
 1939  1940     1 
 1939  1941     1 
 1939  1954     1 
 1941  1942     1 
 1941  1943     1 
 1941  1944     1 
 1944  1945     1 
 1944  1946     1 
 1944  1950     1 
 1946  1947     1 
 1946  1948     1 
 1946  1949     1 
 1950  1951     1 
 1950  1952     1 
 1950  1953     1 
 1954  1955     1 
 1954  1956     1 
 1956  1957     1 
 1956  1958     1 
 1958  1959     1 
 1958  1960     1 
 1958  1966     1 
 1960  1961     1 
 1960  1962     1 
 1960  1963     1 
 1963  1964     1 
 1963  1965     1 
 1966  1967     1 
 1966  1968     1 
 1968  1969     1 
 1968  1970     1 
 1970  1971     1 
 1970  1972     1 
 1970  1985     1 
 1972  1973     1 
 1972  1974     1 
 1972  1975     1 
 1975  1976     1 
 1975  1977     1 
 1975  1981     1 
 1977  1978     1 
 1977  1979     1 
 1977  1980     1 
 1981  1982     1 
 1981  1983     1 
 1981  1984     1 
 1985  1986     1 
 1985  1987     1 
 1987  1988     1 
 1987  1989     1 
 1989  1990     1 
 1989  1991     1 
 1989  2000     1 
 1991  1992     1 
 1991  1993     1 
 1991  1994     1 
 1994  1995     1 
 1994  1996     1 
 1994  1997     1 
 1997  1998     1 
 1997  1999     1 
 2000  2001     1 
 2000  2002     1 
 2002  2003     1 
 2002  2004     1 
 2004  2005     1 
 2004  2006     1 
 2004  2012     1 
 2006  2007     1 
 2006  2008     1 
 2006  2009     1 
 2009  2010     1 
 2009  2011     1 
 2012  2013     1 
 2012  2014     1 
 2014  2015     1 
 2014  2016     1 
 2016  2017     1 
 2016  2018     1 
 2016  2031     1 
 2018  2019     1 
 2018  2020     1 
 2018  2021     1 
 2021  2022     1 
 2021  2023     1 
 2021  2027     1 
 2023  2024     1 
 2023  2025     1 
 2023  2026     1 
 2027  2028     1 
 2027  2029     1 
 2027  2030     1 
 2031  2032     1 
 2031  2033     1 
 2033  2034     1 
 2033  2035     1 
 2035  2036     1 
 2035  2037     1 
 2035  2050     1 
 2037  2038     1 
 2037  2039     1 
 2037  2040     1 
 2040  2041     1 
 2040  2042     1 
 2040  2046     1 
 2042  2043     1 
 2042  2044     1 
 2042  2045     1 
 2046  2047     1 
 2046  2048     1 
 2046  2049     1 
 2050  2051     1 
 2050  2052     1 
 2052  2053     1 
 2052  2054     1 
 2054  2055     1 
 2054  2056     1 
 2054  2061     1 
 2056  2057     1 
 2056  2058     1 
 2056  2059     1 
 2059  2060     1 
 2061  2062     1 
 2061  2063     1 
 2063  2064     1 
 2063  2065     1 
 2065  2066     1 
 2065  2067     1 
 2065  2081     1 
 2067  2068     1 
 2067  2069     1 
 2067  2070     1 
 2070  2071     1 
 2070  2079     1 
 2071  2072     1 
 2071  2073     1 
 2073  2074     1 
 2073  2075     1 
 2075  2076     1 
 2075  2077     1 
 2077  2078     1 
 2077  2079     1 
 2079  2080     1 
 2081  2082     1 
 2081  2083     1 
 2083  2084     1 
 2083  2085     1 
 2085  2086     1 
 2085  2087     1 
 2085  2092     1 
 2087  2088     1 
 2087  2089     1 
 2087  2090     1 
 2090  2091     1 
 2092  2093     1 
 2092  2094     1 
 2094  2095     1 
 2094  2096     1 
 2096  2097     1 
 2096  2098     1 
 2096  2113     1 
 2098  2099     1 
 2098  2100     1 
 2098  2101     1 
 2101  2102     1 
 2101  2111     1 
 2102  2103     1 
 2102  2104     1 
 2104  2105     1 
 2104  2106     1 
 2106  2107     1 
 2106  2109     1 
 2107  2108     1 
 2109  2110     1 
 2109  2111     1 
 2111  2112     1 
 2113  2114     1 
 2113  2115     1 
 2115  2116     1 
 2115  2117     1 
 2117  2118     1 
 2117  2119     1 
 2117  2130     1 
 2119  2120     1 
 2119  2121     1 
 2119  2122     1 
 2122  2123     1 
 2122  2124     1 
 2122  2125     1 
 2125  2126     1 
 2125  2127     1 
 2127  2128     1 
 2127  2129     1 
 2130  2131     1 
 2130  2132     1 
 2132  2133     1 
 2132  2134     1 
 2134  2135     1 
 2134  2136     1 
 2134  2146     1 
 2136  2137     1 
 2136  2138     1 
 2136  2142     1 
 2138  2139     1 
 2138  2140     1 
 2138  2141     1 
 2142  2143     1 
 2142  2144     1 
 2142  2145     1 
 2146  2147     1 
 2146  2148     1 
 2148  2149     1 
 2148  2150     1 
 2150  2151     1 
 2150  2152     1 
 2150  2156     1 
 2152  2153     1 
 2152  2154     1 
 2152  2155     1 
 2156  2157     1 
 2156  2158     1 
 2158  2159     1 
 2158  2160     1 
 2160  2161     1 
 2160  2162     1 
 2160  2178     1 
 2162  2163     1 
 2162  2164     1 
 2162  2165     1 
 2165  2166     1 
 2165  2167     1 
 2165  2168     1 
 2168  2169     1 
 2168  2170     1 
 2168  2171     1 
 2171  2172     1 
 2171  2173     1 
 2171  2174     1 
 2174  2175     1 
 2174  2176     1 
 2174  2177     1 
 2178  2179     1 
 2178  2180     1 
 2180  2181     1 
 2180  2182     1 
 2182  2183     1 
 2182  2184     1 
 2182  2185     1 
 2185  2186     1 
 2185  2187     1 
 2187  2188     1 
 2187  2189     1 
 2189  2190     1 
 2189  2191     1 
 2189  2202     1 
 2191  2192     1 
 2191  2193     1 
 2191  2194     1 
 2194  2195     1 
 2194  2196     1 
 2194  2197     1 
 2197  2198     1 
 2198  2199     1 
 2198  2200     1 
 2198  2201     1 
 2202  2203     1 
 2202  2204     1 
 2204  2205     1 
 2204  2206     1 
 2206  2207     1 
 2206  2208     1 
 2206  2212     1 
 2208  2209     1 
 2208  2210     1 
 2208  2211     1 
 2212  2213     1 
 2212  2214     1 
 2214  2215     1 
 2214  2216     1 
 2216  2217     1 
 2216  2218     1 
 2216  2232     1 
 2218  2219     1 
 2218  2220     1 
 2218  2221     1 
 2221  2222     1 
 2221  2230     1 
 2222  2223     1 
 2222  2224     1 
 2224  2225     1 
 2224  2226     1 
 2226  2227     1 
 2226  2228     1 
 2228  2229     1 
 2228  2230     1 
 2230  2231     1 
 2232  2233     1 
 2232  2234     1 
 2234  2235     1 
 2234  2236     1 
 2236  2237     1 
 2236  2238     1 
 2236  2251     1 
 2238  2239     1 
 2238  2240     1 
 2238  2241     1 
 2241  2242     1 
 2241  2243     1 
 2241  2247     1 
 2243  2244     1 
 2243  2245     1 
 2243  2246     1 
 2247  2248     1 
 2247  2249     1 
 2247  2250     1 
 2251  2252     1 
 2251  2253     1 
 2253  2254     1 
 2253  2255     1 
 2255  2256     1 
 2255  2257     1 
 2255  2261     1 
 2257  2258     1 
 2257  2259     1 
 2257  2260     1 
 2261  2262     1 
 2261  2263     1 
 2263  2264     1 
 2263  2265     1 
 2265  2266     1 
 2265  2267     1 
 2265  2272     1 
 2267  2268     1 
 2267  2269     1 
 2267  2270     1 
 2270  2271     1 
 2272  2273     1 
 2272  2274     1 
 2274  2275     1 
 2274  2276     1 
 2276  2277     1 
 2276  2278     1 
 2276  2294     1 
 2278  2279     1 
 2278  2280     1 
 2278  2281     1 
 2281  2282     1 
 2281  2283     1 
 2281  2284     1 
 2284  2285     1 
 2284  2286     1 
 2284  2287     1 
 2287  2288     1 
 2287  2289     1 
 2287  2290     1 
 2290  2291     1 
 2290  2292     1 
 2290  2293     1 
 2294  2295     1 
 2294  2296     1 
 2296  2297     1 
 2296  2298     1 
 2298  2299     1 
 2298  2300     1 
 2298  2308     1 
 2300  2301     1 
 2300  2302     1 
 2300  2303     1 
 2303  2304     1 
 2303  2305     1 
 2305  2306     1 
 2305  2307     1 
 2308  2309     1 
 2308  2310     1 
 2310  2311     1 
 2310  2312     1 
 2312  2313     1 
 2312  2314     1 
 2312  2319     1 
 2314  2315     1 
 2314  2316     1 
 2314  2317     1 
 2317  2318     1 
 2319  2320     1 
 2319  2321     1 
 2321  2322     1 
 2321  2323     1 
 2323  2324     1 
 2323  2325     1 
 2323  2338     1 
 2325  2326     1 
 2325  2327     1 
 2325  2331     1 
 2327  2328     1 
 2327  2329     1 
 2327  2330     1 
 2331  2332     1 
 2331  2333     1 
 2331  2334     1 
 2334  2335     1 
 2334  2336     1 
 2334  2337     1 
 2338  2339     1 
 2338  2340     1 
 2340  2341     1 
 2340  2342     1 
 2342  2343     1 
 2342  2344     1 
 2342  2355     1 
 2344  2345     1 
 2344  2346     1 
 2344  2347     1 
 2347  2348     1 
 2347  2353     1 
 2348  2349     1 
 2349  2350     1 
 2349  2351     1 
 2351  2352     1 
 2351  2353     1 
 2353  2354     1 
 2355  2356     1 
 2355  2357     1 
 2357  2358     1 
 2357  2359     1 
 2359  2360     1 
 2359  2361     1 
 2359  2379     1 
 2361  2362     1 
 2361  2363     1 
 2361  2364     1 
 2364  2365     1 
 2364  2366     1 
 2364  2367     1 
 2367  2368     1 
 2367  2369     1 
 2367  2370     1 
 2370  2371     1 
 2370  2372     1 
 2372  2373     1 
 2372  2376     1 
 2373  2374     1 
 2373  2375     1 
 2376  2377     1 
 2376  2378     1 
 2379  2380     1 
 2379  2381     1 
 2381  2382     1 
 2381  2383     1 
 2383  2384     1 
 2383  2385     1 
 2383  2391     1 
 2385  2386     1 
 2385  2387     1 
 2385  2388     1 
 2388  2389     1 
 2388  2390     1 
 2391  2392     1 
 2391  2393     1 
 2393  2394     1 
 2393  2395     1 
 2395  2396     1 
 2395  2397     1 
 2395  2410     1 
 2397  2398     1 
 2397  2399     1 
 2397  2400     1 
 2400  2401     1 
 2400  2402     1 
 2400  2406     1 
 2402  2403     1 
 2402  2404     1 
 2402  2405     1 
 2406  2407     1 
 2406  2408     1 
 2406  2409     1 
 2410  2411     1 
 2410  2412     1 
 2412  2413     1 
 2412  2414     1 
 2414  2415     1 
 2414  2416     1 
 2414  2420     1 
 2416  2417     1 
 2416  2418     1 
 2416  2419     1 
 2420  2421     1 
 2420  2422     1 
 2422  2423     1 
 2422  2424     1 
 2424  2425     1 
 2424  2426     1 
 2424  2430     1 
 2426  2427     1 
 2426  2428     1 
 2426  2429     1 
 2430  2431     1 
 2430  2432     1 
 2432  2433     1 
 2432  2434     1 
 2434  2435     1 
 2434  2436     1 
 2434  2454     1 
 2436  2437     1 
 2436  2438     1 
 2436  2439     1 
 2439  2440     1 
 2439  2441     1 
 2439  2442     1 
 2442  2443     1 
 2442  2444     1 
 2442  2445     1 
 2445  2446     1 
 2445  2447     1 
 2447  2448     1 
 2447  2451     1 
 2448  2449     1 
 2448  2450     1 
 2451  2452     1 
 2451  2453     1 
 2454  2455     1 
 2454  2456     1 
 2456  2457     1 
 2456  2458     1 
 2458  2459     1 
 2458  2460     1 
 2458  2468     1 
 2460  2461     1 
 2460  2462     1 
 2460  2463     1 
 2463  2464     1 
 2463  2465     1 
 2465  2466     1 
 2465  2467     1 
 2468  2469     1 
 2468  2470     1 
 2470  2471     1 
 2470  2472     1 
 2472  2473     1 
 2472  2474     1 
 2472  2487     1 
 2474  2475     1 
 2474  2476     1 
 2474  2480     1 
 2476  2477     1 
 2476  2478     1 
 2476  2479     1 
 2480  2481     1 
 2480  2482     1 
 2480  2483     1 
 2483  2484     1 
 2483  2485     1 
 2483  2486     1 
 2487  2488     1 
 2487  2489     1 
 2489  2490     1 
 2489  2491     1 
 2491  2492     1 
 2491  2493     1 
 2491  2506     1 
 2493  2494     1 
 2493  2495     1 
 2493  2496     1 
 2496  2497     1 
 2496  2498     1 
 2496  2502     1 
 2498  2499     1 
 2498  2500     1 
 2498  2501     1 
 2502  2503     1 
 2502  2504     1 
 2502  2505     1 
 2506  2507     1 
 2506  2508     1 
 2508  2509     1 
 2508  2510     1 
 2510  2511     1 
 2510  2512     1 
 2510  2525     1 
 2512  2513     1 
 2512  2514     1 
 2512  2515     1 
 2515  2516     1 
 2515  2517     1 
 2515  2521     1 
 2517  2518     1 
 2517  2519     1 
 2517  2520     1 
 2521  2522     1 
 2521  2523     1 
 2521  2524     1 
 2525  2526     1 
 2525  2527     1 
 2527  2528     1 
 2527  2529     1 
 2529  2530     1 
 2529  2531     1 
 2529  2539     1 
 2531  2532     1 
 2531  2533     1 
 2531  2537     1 
 2533  2534     1 
 2533  2535     1 
 2533  2536     1 
 2537  2538     1 
 2539  2540     1 
 2539  2541     1 
 2541  2542     1 
 2541  2543     1 
 2543  2544     1 
 2543  2545     1 
 2543  2556     1 
 2545  2546     1 
 2545  2547     1 
 2545  2548     1 
 2548  2549     1 
 2548  2554     1 
 2549  2550     1 
 2549  2551     1 
 2551  2552     1 
 2551  2553     1 
 2553  2554     1 
 2554  2555     1 
 2556  2557     1 
 2556  2558     1 
 2558  2559     1 
 2558  2560     1 
 2560  2561     1 
 2560  2562     1 
 2560  2563     1 
 2563  2564     1 
 2563  2565     1 
 2565  2566     1 
 2565  2567     1 
 2567  2568     1 
 2567  2569     1 
 2567  2587     1 
 2569  2570     1 
 2569  2571     1 
 2569  2572     1 
 2572  2573     1 
 2572  2574     1 
 2572  2575     1 
 2575  2576     1 
 2575  2577     1 
 2575  2578     1 
 2578  2579     1 
 2578  2580     1 
 2580  2581     1 
 2580  2584     1 
 2581  2582     1 
 2581  2583     1 
 2584  2585     1 
 2584  2586     1 
 2587  2588     1 
 2587  2589     1 
 2589  2590     1 
 2589  2591     1 
 2591  2592     1 
 2591  2593     1 
 2591  2606     1 
 2593  2594     1 
 2593  2595     1 
 2593  2599     1 
 2595  2596     1 
 2595  2597     1 
 2595  2598     1 
 2599  2600     1 
 2599  2601     1 
 2599  2602     1 
 2602  2603     1 
 2602  2604     1 
 2602  2605     1 
 2606  2607     1 
 2606  2608     1 
 2608  2609     1 
 2608  2610     1 
 2610  2611     1 
 2610  2612     1 
 2610  2620     1 
 2612  2613     1 
 2612  2614     1 
 2612  2618     1 
 2614  2615     1 
 2614  2616     1 
 2614  2617     1 
 2618  2619     1 
 2620  2621     1 
 2620  2622     1 
 2622  2623     1 
 2622  2624     1 
 2624  2625     1 
 2624  2626     1 
 2624  2642     1 
 2626  2627     1 
 2626  2628     1 
 2626  2629     1 
 2629  2630     1 
 2629  2631     1 
 2629  2632     1 
 2632  2633     1 
 2632  2634     1 
 2632  2635     1 
 2635  2636     1 
 2635  2637     1 
 2635  2638     1 
 2638  2639     1 
 2638  2640     1 
 2638  2641     1 
 2642  2643     1 
 2642  2644     1 
 2644  2645     1 
 2644  2646     1 
 2646  2647     1 
 2646  2648     1 
 2646  2661     1 
 2648  2649     1 
 2648  2650     1 
 2648  2654     1 
 2650  2651     1 
 2650  2652     1 
 2650  2653     1 
 2654  2655     1 
 2654  2656     1 
 2654  2657     1 
 2657  2658     1 
 2657  2659     1 
 2657  2660     1 
 2661  2662     1 
 2661  2663     1 
 2663  2664     1 
 2663  2665     1 
 2665  2666     1 
 2665  2667     1 
 2665  2672     1 
 2667  2668     1 
 2667  2669     1 
 2667  2670     1 
 2670  2671     1 
 2672  2673     1 
 2672  2674     1 
 2674  2675     1 
 2674  2676     1 
 2676  2677     1 
 2676  2678     1 
 2676  2684     1 
 2678  2679     1 
 2678  2680     1 
 2678  2681     1 
 2681  2682     1 
 2681  2683     1 
 2684  2685     1 
 2684  2686     1 
 2686  2687     1 
 2686  2688     1 
 2688  2689     1 
 2688  2690     1 
 2688  2704     1 
 2690  2691     1 
 2690  2692     1 
 2690  2693     1 
 2693  2694     1 
 2693  2702     1 
 2694  2695     1 
 2694  2696     1 
 2696  2697     1 
 2696  2698     1 
 2698  2699     1 
 2698  2700     1 
 2700  2701     1 
 2700  2702     1 
 2702  2703     1 
 2704  2705     1 
 2704  2706     1 
 2706  2707     1 
 2706  2708     1 
 2708  2709     1 
 2708  2710     1 
 2708  2711     1 
 2711  2712     1 
 2711  2713     1 
 2713  2714     1 
 2713  2715     1 
 2715  2716     1 
 2715  2717     1 
 2715  2730     1 
 2717  2718     1 
 2717  2719     1 
 2717  2720     1 
 2720  2721     1 
 2720  2722     1 
 2720  2726     1 
 2722  2723     1 
 2722  2724     1 
 2722  2725     1 
 2726  2727     1 
 2726  2728     1 
 2726  2729     1 
 2730  2731     1 
 2730  2732     1 
 2732  2733     1 
 2732  2734     1 
 2734  2735     1 
 2734  2736     1 
 2734  2740     1 
 2736  2737     1 
 2736  2738     1 
 2736  2739     1 
 2740  2741     1 
 2740  2742     1 
 2742  2743     1 
 2742  2744     1 
 2744  2745     1 
 2744  2746     1 
 2744  2764     1 
 2746  2747     1 
 2746  2748     1 
 2746  2749     1 
 2749  2750     1 
 2749  2751     1 
 2749  2752     1 
 2752  2753     1 
 2752  2754     1 
 2752  2755     1 
 2755  2756     1 
 2755  2757     1 
 2757  2758     1 
 2757  2761     1 
 2758  2759     1 
 2758  2760     1 
 2761  2762     1 
 2761  2763     1 
 2764  2765     1 
 2764  2766     1 
 2766  2767     1 
 2766  2768     1 
 2768  2769     1 
 2768  2770     1 
 2768  2776     1 
 2770  2771     1 
 2770  2772     1 
 2770  2773     1 
 2773  2774     1 
 2773  2775     1 
 2776  2777     1 
 2776  2778     1 
 2778  2779     1 
 2778  2780     1 
 2780  2781     1 
 2780  2782     1 
 2780  2795     1 
 2782  2783     1 
 2782  2784     1 
 2782  2788     1 
 2784  2785     1 
 2784  2786     1 
 2784  2787     1 
 2788  2789     1 
 2788  2790     1 
 2788  2791     1 
 2791  2792     1 
 2791  2793     1 
 2791  2794     1 
 2795  2796     1 
 2795  2797     1 
 2797  2798     1 
 2797  2799     1 
 2799  2800     1 
 2799  2801     1 
 2799  2817     1 
 2801  2802     1 
 2801  2803     1 
 2801  2804     1 
 2804  2805     1 
 2804  2806     1 
 2804  2807     1 
 2807  2808     1 
 2807  2809     1 
 2807  2810     1 
 2810  2811     1 
 2810  2812     1 
 2810  2813     1 
 2813  2814     1 
 2813  2815     1 
 2813  2816     1 
 2817  2818     1 
 2817  2819     1 
 2819  2820     1 
 2819  2821     1 
 2821  2822     1 
 2821  2823     1 
 2821  2831     1 
 2823  2824     1 
 2823  2825     1 
 2823  2826     1 
 2826  2827     1 
 2826  2828     1 
 2828  2829     1 
 2828  2830     1 
 2831  2832     1 
 2831  2833     1 
 2833  2834     1 
 2833  2835     1 
 2835  2836     1 
 2835  2837     1 
 2835  2843     1 
 2837  2838     1 
 2837  2839     1 
 2837  2840     1 
 2840  2841     1 
 2840  2842     1 
 2843  2844     1 
 2843  2845     1 
 2845  2846     1 
 2845  2847     1 
 2847  2848     1 
 2847  2849     1 
 2847  2854     1 
 2849  2850     1 
 2849  2851     1 
 2849  2852     1 
 2852  2853     1 
 2854  2855     1 
 2854  2856     1 
 2856  2857     1 
 2856  2858     1 
 2858  2859     1 
 2858  2860     1 
 2858  2868     1 
 2860  2861     1 
 2860  2862     1 
 2860  2863     1 
 2863  2864     1 
 2863  2865     1 
 2865  2866     1 
 2865  2867     1 
 2868  2869     1 
 2868  2870     1 
 2870  2871     1 
 2870  2872     1 
 2872  2873     1 
 2872  2874     1 
 2872  2889     1 
 2874  2875     1 
 2874  2876     1 
 2874  2877     1 
 2877  2878     1 
 2877  2887     1 
 2878  2879     1 
 2878  2880     1 
 2880  2881     1 
 2880  2882     1 
 2882  2883     1 
 2882  2885     1 
 2883  2884     1 
 2885  2886     1 
 2885  2887     1 
 2887  2888     1 
 2889  2890     1 
 2889  2891     1 
 2891  2892     1 
 2891  2893     1 
 2893  2894     1 
 2893  2895     1 
 2893  2905     1 
 2895  2896     1 
 2895  2897     1 
 2895  2901     1 
 2897  2898     1 
 2897  2899     1 
 2897  2900     1 
 2901  2902     1 
 2901  2903     1 
 2901  2904     1 
 2905  2906     1 
 2905  2907     1 
 2907  2908     1 
 2907  2909     1 
 2909  2910     1 
 2909  2911     1 
 2909  2921     1 
 2911  2912     1 
 2911  2913     1 
 2911  2917     1 
 2913  2914     1 
 2913  2915     1 
 2913  2916     1 
 2917  2918     1 
 2917  2919     1 
 2917  2920     1 
 2921  2922     1 
 2921  2923     1 
 2923  2924     1 
 2923  2925     1 
 2925  2926     1 
 2925  2927     1 
 2925  2943     1 
 2927  2928     1 
 2927  2929     1 
 2927  2930     1 
 2930  2931     1 
 2930  2932     1 
 2930  2933     1 
 2933  2934     1 
 2933  2935     1 
 2933  2936     1 
 2936  2937     1 
 2936  2938     1 
 2936  2939     1 
 2939  2940     1 
 2939  2941     1 
 2939  2942     1 
 2943  2944     1 
 2943  2945     1 
 2945  2946     1 
 2945  2947     1 
 2947  2948     1 
 2947  2949     1 
 2947  2950     1 
 2950  2951     1 
 2950  2952     1 
 2952  2953     1 
 2952  2954     1 
 2954  2955     1 
 2954  2956     1 
 2954  2964     1 
 2956  2957     1 
 2956  2958     1 
 2956  2959     1 
 2959  2960     1 
 2959  2961     1 
 2961  2962     1 
 2961  2963     1 
 2964  2965     1 
 2964  2966     1 
 2966  2967     1 
 2966  2968     1 
 2968  2969     1 
 2968  2970     1 
 2968  2974     1 
 2970  2971     1 
 2970  2972     1 
 2970  2973     1 
 2974  2975     1 
 2974  2976     1 
 2976  2977     1 
 2976  2978     1 
 2978  2979     1 
 2978  2980     1 
 2978  2998     1 
 2980  2981     1 
 2980  2982     1 
 2980  2983     1 
 2983  2984     1 
 2983  2985     1 
 2983  2986     1 
 2986  2987     1 
 2986  2988     1 
 2986  2989     1 
 2989  2990     1 
 2989  2991     1 
 2991  2992     1 
 2991  2995     1 
 2992  2993     1 
 2992  2994     1 
 2995  2996     1 
 2995  2997     1 
 2998  2999     1 
 2998  3000     1 
 3000  3001     1 
 3000  3002     1 
 3002  3003     1 
 3002  3004     1 
 3002  3017     1 
 3004  3005     1 
 3004  3006     1 
 3004  3007     1 
 3007  3008     1 
 3007  3009     1 
 3007  3013     1 
 3009  3010     1 
 3009  3011     1 
 3009  3012     1 
 3013  3014     1 
 3013  3015     1 
 3013  3016     1 
 3017  3018     1 
 3017  3019     1 
 3019  3020     1 
 3019  3029     1 
 3020  3021     1 
 3020  3022     1 
 3020  3023     1 
 3023  3024     1 
 3023  3025     1 
 3023  3026     1 
 3026  3027     1 
 3026  3028     1 
 3026  3029     1 
 3029  3030     1 
 3029  3031     1 
 3031  3032     1 
 3031  3033     1 
 3033  3034     1 
 3033  3035     1 
 3035  3036     1 
 3035  3037     1 
 3035  3047     1 
 3037  3038     1 
 3037  3039     1 
 3037  3043     1 
 3039  3040     1 
 3039  3041     1 
 3039  3042     1 
 3043  3044     1 
 3043  3045     1 
 3043  3046     1 
 3047  3048     1 
 3047  3049     1 
 3049  3050     1 
 3049  3051     1 
 3051  3052     1 
 3051  3053     1 
 3051  3069     1 
 3053  3054     1 
 3053  3055     1 
 3053  3056     1 
 3056  3057     1 
 3056  3058     1 
 3056  3059     1 
 3059  3060     1 
 3059  3061     1 
 3059  3062     1 
 3062  3063     1 
 3062  3064     1 
 3062  3065     1 
 3065  3066     1 
 3065  3067     1 
 3065  3068     1 
 3069  3070     1 
 3069  3071     1 
 3071  3072     1 
 3071  3073     1 
 3073  3074     1 
 3073  3075     1 
 3073  3093     1 
 3075  3076     1 
 3075  3077     1 
 3075  3078     1 
 3078  3079     1 
 3078  3092     1 
 3079  3080     1 
 3079  3081     1 
 3081  3082     1 
 3081  3083     1 
 3083  3084     1 
 3083  3092     1 
 3084  3085     1 
 3084  3086     1 
 3086  3087     1 
 3086  3088     1 
 3088  3089     1 
 3088  3090     1 
 3090  3091     1 
 3090  3092     1 
 3093  3094     1 
 3093  3095     1 
 3095  3096     1 
 3095  3097     1 
 3097  3098     1 
 3097  3099     1 
 3097  3110     1 
 3099  3100     1 
 3099  3101     1 
 3099  3102     1 
 3102  3103     1 
 3102  3104     1 
 3102  3105     1 
 3105  3106     1 
 3106  3107     1 
 3106  3108     1 
 3106  3109     1 
 3110  3111     1 
 3110  3112     1 
 3112  3113     1 
 3112  3114     1 
 3114  3115     1 
 3114  3116     1 
 3114  3120     1 
 3116  3117     1 
 3116  3118     1 
 3116  3119     1 
 3120  3121     1 
 3120  3122     1 
 3122  3123     1 
 3122  3132     1 
 3123  3124     1 
 3123  3125     1 
 3123  3126     1 
 3126  3127     1 
 3126  3128     1 
 3126  3129     1 
 3129  3130     1 
 3129  3131     1 
 3129  3132     1 
 3132  3133     1 
 3132  3134     1 
 3134  3135     1 
 3134  3136     1 
 3136  3137     1 
 3136  3138     1 
 3138  3139     1 
 3138  3140     1 
 3138  3149     1 
 3140  3141     1 
 3140  3142     1 
 3140  3143     1 
 3143  3144     1 
 3143  3145     1 
 3143  3146     1 
 3146  3147     1 
 3146  3148     1 
 3149  3150     1 
 3149  3151     1 
 3151  3152     1 
 3151  3153     1 
 3153  3154     1 
 3153  3155     1 
 3153  3160     1 
 3155  3156     1 
 3155  3157     1 
 3155  3158     1 
 3158  3159     1 
 3160  3161     1 
 3160  3162     1 
 3162  3163     1 
 3162  3164     1 
 3164  3165     1 
 3164  3166     1 
 3164  3179     1 
 3166  3167     1 
 3166  3168     1 
 3166  3172     1 
 3168  3169     1 
 3168  3170     1 
 3168  3171     1 
 3172  3173     1 
 3172  3174     1 
 3172  3175     1 
 3175  3176     1 
 3175  3177     1 
 3175  3178     1 
 3179  3180     1 
 3179  3181     1 
 3181  3182     1 
 3181  3183     1 
 3183  3184     1 
 3183  3185     1 
 3183  3199     1 
 3185  3186     1 
 3185  3187     1 
 3185  3188     1 
 3188  3189     1 
 3188  3197     1 
 3189  3190     1 
 3189  3191     1 
 3191  3192     1 
 3191  3193     1 
 3193  3194     1 
 3193  3195     1 
 3195  3196     1 
 3195  3197     1 
 3197  3198     1 
 3199  3200     1 
 3199  3201     1 
 3201  3202     1 
 3201  3203     1 
 3203  3204     1 
 3203  3205     1 
 3203  3213     1 
 3205  3206     1 
 3205  3207     1 
 3205  3208     1 
 3208  3209     1 
 3208  3210     1 
 3210  3211     1 
 3210  3212     1 
 3213  3214     1 
 3213  3215     1 
 3215  3216     1 
 3215  3217     1 
 3217  3218     1 
 3217  3219     1 
 3217  3224     1 
 3219  3220     1 
 3219  3221     1 
 3219  3222     1 
 3222  3223     1 
 3224  3225     1 
 3224  3226     1 
 3226  3227     1 
 3226  3228     1 
 3228  3229     1 
 3228  3230     1 
 3228  3240     1 
 3230  3231     1 
 3230  3232     1 
 3230  3236     1 
 3232  3233     1 
 3232  3234     1 
 3232  3235     1 
 3236  3237     1 
 3236  3238     1 
 3236  3239     1 
 3240  3241     1 
 3240  3242     1 
 3242  3243     1 
 3242  3244     1 
 3244  3245     1 
 3244  3246     1 
 3244  3261     1 
 3246  3247     1 
 3246  3248     1 
 3246  3249     1 
 3249  3250     1 
 3249  3259     1 
 3250  3251     1 
 3250  3252     1 
 3252  3253     1 
 3252  3254     1 
 3254  3255     1 
 3254  3257     1 
 3255  3256     1 
 3257  3258     1 
 3257  3259     1 
 3259  3260     1 
 3261  3262     1 
 3261  3263     1 
 3263  3264     1 
 3263  3265     1 
 3265  3266     1 
 3265  3267     1 
 3265  3275     1 
 3267  3268     1 
 3267  3269     1 
 3267  3273     1 
 3269  3270     1 
 3269  3271     1 
 3269  3272     1 
 3273  3274     1 
 3275  3276     1 
 3275  3277     1 
 3277  3278     1 
 3277  3279     1 
 3279  3280     1 
 3279  3281     1 
 3279  3295     1 
 3281  3282     1 
 3281  3283     1 
 3281  3284     1 
 3284  3285     1 
 3284  3293     1 
 3285  3286     1 
 3285  3287     1 
 3287  3288     1 
 3287  3289     1 
 3289  3290     1 
 3289  3291     1 
 3291  3292     1 
 3291  3293     1 
 3293  3294     1 
 3295  3296     1 
 3295  3297     1 
 3297  3298     1 
 3297  3299     1 
 3299  3300     1 
 3299  3301     1 
 3299  3310     1 
 3301  3302     1 
 3301  3303     1 
 3301  3304     1 
 3304  3305     1 
 3304  3306     1 
 3304  3307     1 
 3307  3308     1 
 3307  3309     1 
 3310  3311     1 
 3310  3312     1 
 3312  3313     1 
 3312  3314     1 
 3314  3315     1 
 3314  3316     1 
 3314  3321     1 
 3316  3317     1 
 3316  3318     1 
 3316  3319     1 
 3319  3320     1 
 3321  3322     1 
 3321  3323     1 
 3323  3324     1 
 3323  3325     1 
 3325  3326     1 
 3325  3327     1 
 3325  3333     1 
 3327  3328     1 
 3327  3329     1 
 3327  3330     1 
 3330  3331     1 
 3330  3332     1 
 3333  3334     1 
 3333  3335     1 
 3335  3336     1 
 3335  3337     1 
 3337  3338     1 
 3337  3339     1 
 3337  3349     1 
 3339  3340     1 
 3339  3341     1 
 3339  3345     1 
 3341  3342     1 
 3341  3343     1 
 3341  3344     1 
 3345  3346     1 
 3345  3347     1 
 3345  3348     1 
 3349  3350     1 
 3349  3351     1 
 3351  3352     1 
 3351  3353     1 
 3353  3354     1 
 3353  3355     1 
 3353  3373     1 
 3355  3356     1 
 3355  3357     1 
 3355  3358     1 
 3358  3359     1 
 3358  3372     1 
 3359  3360     1 
 3359  3361     1 
 3361  3362     1 
 3361  3363     1 
 3363  3364     1 
 3363  3372     1 
 3364  3365     1 
 3364  3366     1 
 3366  3367     1 
 3366  3368     1 
 3368  3369     1 
 3368  3370     1 
 3370  3371     1 
 3370  3372     1 
 3373  3374     1 
 3373  3375     1 
 3375  3376     1 
 3375  3377     1 
 3377  3378     1 
 3377  3379     1 
 3377  3384     1 
 3379  3380     1 
 3379  3381     1 
 3379  3382     1 
 3382  3383     1 
 3384  3385     1 
 3384  3386     1 
 3386  3387     1 
 3386  3388     1 
 3388  3389     1 
 3388  3390     1 
 3388  3405     1 
 3390  3391     1 
 3390  3392     1 
 3390  3393     1 
 3393  3394     1 
 3393  3403     1 
 3394  3395     1 
 3394  3396     1 
 3396  3397     1 
 3396  3398     1 
 3398  3399     1 
 3398  3401     1 
 3399  3400     1 
 3401  3402     1 
 3401  3403     1 
 3403  3404     1 
 3405  3406     1 
 3405  3407     1 
 3407  3408     1 
 3407  3409     1 
 3409  3410     1 
 3409  3411     1 
 3409  3412     1 
 3412  3413     1 
 3412  3414     1 
 3414  3415     1 
 3414  3416     1 
 3416  3417     1 
 3416  3418     1 
 3416  3431     1 
 3418  3419     1 
 3418  3420     1 
 3418  3424     1 
 3420  3421     1 
 3420  3422     1 
 3420  3423     1 
 3424  3425     1 
 3424  3426     1 
 3424  3427     1 
 3427  3428     1 
 3427  3429     1 
 3427  3430     1 
 3431  3432     1 
 3431  3433     1 
 3433  3434     1 
 3433  3435     1 
 3435  3436     1 
 3435  3437     1 
 3435  3451     1 
 3437  3438     1 
 3437  3439     1 
 3437  3440     1 
 3440  3441     1 
 3440  3449     1 
 3441  3442     1 
 3441  3443     1 
 3443  3444     1 
 3443  3445     1 
 3445  3446     1 
 3445  3447     1 
 3447  3448     1 
 3447  3449     1 
 3449  3450     1 
 3451  3452     1 
 3451  3453     1 
 3453  3454     1 
 3453  3455     1 
 3455  3456     1 
 3455  3457     1 
 3455  3470     1 
 3457  3458     1 
 3457  3459     1 
 3457  3460     1 
 3460  3461     1 
 3460  3462     1 
 3460  3466     1 
 3462  3463     1 
 3462  3464     1 
 3462  3465     1 
 3466  3467     1 
 3466  3468     1 
 3466  3469     1 
 3470  3471     1 
 3470  3472     1 
 3472  3473     1 
 3472  3474     1 
 3474  3475     1 
 3474  3476     1 
 3474  3494     1 
 3476  3477     1 
 3476  3478     1 
 3476  3479     1 
 3479  3480     1 
 3479  3493     1 
 3480  3481     1 
 3480  3482     1 
 3482  3483     1 
 3482  3484     1 
 3484  3485     1 
 3484  3493     1 
 3485  3486     1 
 3485  3487     1 
 3487  3488     1 
 3487  3489     1 
 3489  3490     1 
 3489  3491     1 
 3491  3492     1 
 3491  3493     1 
 3494  3495     1 
 3494  3496     1 
 3496  3497     1 
 3496  3498     1 
 3498  3499     1 
 3498  3500     1 
 3498  3509     1 
 3500  3501     1 
 3500  3502     1 
 3500  3503     1 
 3503  3504     1 
 3503  3505     1 
 3503  3506     1 
 3506  3507     1 
 3506  3508     1 
 3509  3510     1 
 3509  3511     1 
 3511  3512     1 
 3511  3513     1 
 3513  3514     1 
 3513  3515     1 
 3513  3528     1 
 3515  3516     1 
 3515  3517     1 
 3515  3518     1 
 3518  3519     1 
 3518  3520     1 
 3518  3524     1 
 3520  3521     1 
 3520  3522     1 
 3520  3523     1 
 3524  3525     1 
 3524  3526     1 
 3524  3527     1 
 3528  3529     1 
 3528  3530     1 
 3530  3531     1 
 3530  3532     1 
 3532  3533     1 
 3532  3534     1 
 3532  3548     1 
 3534  3535     1 
 3534  3536     1 
 3534  3537     1 
 3537  3538     1 
 3537  3546     1 
 3538  3539     1 
 3538  3540     1 
 3540  3541     1 
 3540  3542     1 
 3542  3543     1 
 3542  3544     1 
 3544  3545     1 
 3544  3546     1 
 3546  3547     1 
 3548  3549     1 
 3548  3550     1 
 3550  3551     1 
 3550  3552     1 
 3552  3553     1 
 3552  3554     1 
 3552  3559     1 
 3554  3555     1 
 3554  3556     1 
 3554  3557     1 
 3557  3558     1 
 3559  3560     1 
 3559  3561     1 
 3561  3562     1 
 3561  3563     1 
 3563  3564     1 
 3563  3565     1 
 3563  3578     1 
 3565  3566     1 
 3565  3567     1 
 3565  3568     1 
 3568  3569     1 
 3568  3570     1 
 3568  3574     1 
 3570  3571     1 
 3570  3572     1 
 3570  3573     1 
 3574  3575     1 
 3574  3576     1 
 3574  3577     1 
 3578  3579     1 
 3578  3580     1 
 3580  3581     1 
 3580  3582     1 
 3582  3583     1 
 3582  3584     1 
 3582  3585     1 
 3585  3586     1 
 3585  3587     1 
 3587  3588     1 
 3587  3589     1 
 3589  3590     1 
 3589  3591     1 
 3589  3596     1 
 3591  3592     1 
 3591  3593     1 
 3591  3594     1 
 3594  3595     1 
 3596  3597     1 
 3596  3598     1 
 3598  3599     1 
 3598  3600     1 
 3600  3601     1 
 3600  3602     1 
 3600  3607     1 
 3602  3603     1 
 3602  3604     1 
 3602  3605     1 
 3605  3606     1 
 3607  3608     1 
 3607  3609     1 
 3609  3610     1 
 3609  3619     1 
 3610  3611     1 
 3610  3612     1 
 3610  3613     1 
 3613  3614     1 
 3613  3615     1 
 3613  3616     1 
 3616  3617     1 
 3616  3618     1 
 3616  3619     1 
 3619  3620     1 
 3619  3621     1 
 3621  3622     1 
 3621  3623     1 
 3623  3624     1 
 3623  3625     1 
 3625  3626     1 
 3625  3627     1 
 3625  3642     1 
 3627  3628     1 
 3627  3629     1 
 3627  3630     1 
 3630  3631     1 
 3630  3640     1 
 3631  3632     1 
 3631  3633     1 
 3633  3634     1 
 3633  3635     1 
 3635  3636     1 
 3635  3638     1 
 3636  3637     1 
 3638  3639     1 
 3638  3640     1 
 3640  3641     1 
 3642  3643     1 
 3642  3644     1 
 3644  3645     1 
 3644  3654     1 
 3645  3646     1 
 3645  3647     1 
 3645  3648     1 
 3648  3649     1 
 3648  3650     1 
 3648  3651     1 
 3651  3652     1 
 3651  3653     1 
 3651  3654     1 
 3654  3655     1 
 3654  3656     1 
 3656  3657     1 
 3656  3658     1 
 3658  3659     1 
 3658  3660     1 
 3660  3661     1 
 3660  3662     1 
 3660  3663     1 
 3663  3664     1 
 3663  3665     1 
 3665  3666     1 
 3665  3667     1 
 3667  3668     1 
 3667  3669     1 
 3667  3680     1 
 3669  3670     1 
 3669  3671     1 
 3669  3672     1 
 3672  3673     1 
 3672  3674     1 
 3672  3675     1 
 3675  3676     1 
 3676  3677     1 
 3676  3678     1 
 3676  3679     1 
 3680  3681     1 
 3680  3682     1 
 3682  3683     1 
 3682  3692     1 
 3683  3684     1 
 3683  3685     1 
 3683  3686     1 
 3686  3687     1 
 3686  3688     1 
 3686  3689     1 
 3689  3690     1 
 3689  3691     1 
 3689  3692     1 
 3692  3693     1 
 3692  3694     1 
 3694  3695     1 
 3694  3696     1 
 3696  3697     1 
 3696  3698     1 
 3698  3699     1 
 3698  3700     1 
 3698  3710     1 
 3700  3701     1 
 3700  3702     1 
 3700  3706     1 
 3702  3703     1 
 3702  3704     1 
 3702  3705     1 
 3706  3707     1 
 3706  3708     1 
 3706  3709     1 
 3710  3711     1 
 3710  3712     1 
 3712  3713     1 
 3712  3714     1 
 3714  3715     1 
 3714  3716     1 
 3714  3722     1 
 3716  3717     1 
 3716  3718     1 
 3716  3719     1 
 3719  3720     1 
 3719  3721     1 
 3722  3723     1 
 3722  3724     1 
 3724  3725     1 
 3724  3726     1 
 3726  3727     1 
 3726  3728     1 
 3726  3733     1 
 3728  3729     1 
 3728  3730     1 
 3728  3731     1 
 3731  3732     1 
 3733  3734     1 
 3733  3735     1 
 3735  3736     1 
 3735  3737     1 
 3737  3738     1 
 3737  3739     1 
 3737  3755     1 
 3739  3740     1 
 3739  3741     1 
 3739  3742     1 
 3742  3743     1 
 3742  3744     1 
 3742  3745     1 
 3745  3746     1 
 3745  3747     1 
 3745  3748     1 
 3748  3749     1 
 3748  3750     1 
 3748  3751     1 
 3751  3752     1 
 3751  3753     1 
 3751  3754     1 
 3755  3756     1 
 3755  3757     1 
 3757  3758     1 
 3757  3759     1 
 3759  3760     1 
 3759  3761     1 
 3759  3775     1 
 3761  3762     1 
 3761  3763     1 
 3761  3764     1 
 3764  3765     1 
 3764  3773     1 
 3765  3766     1 
 3765  3767     1 
 3767  3768     1 
 3767  3769     1 
 3769  3770     1 
 3769  3771     1 
 3771  3772     1 
 3771  3773     1 
 3773  3774     1 
 3775  3776     1 
 3775  3777     1 
 3777  3778     1 
 3777  3779     1 
 3779  3780     1 
 3779  3781     1 
 3779  3796     1 
 3781  3782     1 
 3781  3783     1 
 3781  3784     1 
 3784  3785     1 
 3784  3794     1 
 3785  3786     1 
 3785  3787     1 
 3787  3788     1 
 3787  3789     1 
 3789  3790     1 
 3789  3792     1 
 3790  3791     1 
 3792  3793     1 
 3792  3794     1 
 3794  3795     1 
 3796  3797     1 
 3796  3798     1 
 3798  3799     1 
 3798  3800     1 
 3800  3801     1 
 3800  3802     1 
 3800  3818     1 
 3802  3803     1 
 3802  3804     1 
 3802  3805     1 
 3805  3806     1 
 3805  3807     1 
 3805  3808     1 
 3808  3809     1 
 3808  3810     1 
 3808  3811     1 
 3811  3812     1 
 3811  3813     1 
 3811  3814     1 
 3814  3815     1 
 3814  3816     1 
 3814  3817     1 
 3818  3819     1 
 3818  3820     1 
 3820  3821     1 
 3820  3822     1 
 3822  3823     1 
 3822  3824     1 
 3822  3835     1 
 3824  3825     1 
 3824  3826     1 
 3824  3827     1 
 3827  3828     1 
 3827  3829     1 
 3827  3830     1 
 3830  3831     1 
 3831  3832     1 
 3831  3833     1 
 3831  3834     1 
 3835  3836     1 
 3835  3837     1 
 3837  3838     1 
 3837  3839     1 
 3839  3840     1 
 3839  3841     1 
 3839  3854     1 
 3841  3842     1 
 3841  3843     1 
 3841  3847     1 
 3843  3844     1
[truncated: 865,374 more chars]
