# Supplementary material for: Assessing the Activation of Tyrosine Kinase KIT through Free Energy Calculations
Source: J Chem Theory Comput. 2022 Sep 27;18(10):6251–8. doi: 10.1021/acs.jctc.2c00526 (PMC9558371; doi:10.1021/acs.jctc.2c00526)
Supplement: Supplementary file 2 — ct2c00526_si_002.zip [file ct2c00526_si_002.zip › inputfiles/Inactive_1t45/top_D816.top]

;
;	File 'top_D816.top' was generated
;	By user: angelicasandoval (44312)
;	On host: dev3
;	At date: Mon Dec 21 12:02:31 2020
;
;	This is a standalone topology file
;
;	It was generated using program:
;	pdb2gmx - VERSION 4.6.2
;
;	Command line was:
;	/gromacs_sc/bin/pdb2gmx -f wt/energy/D816V/mut_struct/1md0.gro -water tip3p -p top_D816.top -i posre_D816V.itp -o D816V.gro 
;
;	Force field data was read from:
;	/wynton/home/jacobson/angelicasandoval/pmx/pmx/data/mutff45
;
;	Note:
;	This might be a non-standard force field location. When you use this topology, the
;	force field must either be present in the current directory, or the location
;	specified in the GMXLIB path variable or with the 'include' mdp file option.
;

; Include forcefield parameters
#include "amber99sb-star-ildn-mut.ff/forcefield.itp"

; Include chain topologies
#include "top_D816_Protein.itp"
#include "top_D816_Ion2.itp"

; Include water topology
#include "amber99sb-star-ildn-mut.ff/tip3p.itp"

#ifdef POSRES_WATER
; Position restraint for each water oxygen
[ position_restraints ]
;  i funct       fcx        fcy        fcz
   1    1       1000       1000       1000
#endif

; Include topology for ions
#include "amber99sb-star-ildn-mut.ff/ions.itp"

[ system ]
; Name
Protein in water t= 100000.00000 step= 50000000

[ molecules ]
; Compound        #mols
Protein             1
Ion2                1
SOL             13631
