# Supplementary material for: Assessing the Activation of Tyrosine Kinase KIT through Free Energy Calculations
Source: J Chem Theory Comput. 2022 Sep 27;18(10):6251–8. doi: 10.1021/acs.jctc.2c00526 (PMC9558371; doi:10.1021/acs.jctc.2c00526)
Supplement: Supplementary file 2 — ct2c00526_si_002.zip [file ct2c00526_si_002.zip › inputfiles/Inactive_1t45/topol_V560D.top]

;
;	File 'topol_V560D.top' was generated
;	By user: angelicasandoval (44312)
;	On host: dev3
;	At date: Tue Dec 15 18:01:29 2020
;
;	This is a standalone topology file
;
;	Created by:
;	                    :-) GROMACS - gmx pdb2gmx, 2020.1 (-:
;	
;	Executable:   /gromacs/bin.AVX2_256/bin/gmx
;	Data prefix:  /gromacs/bin.AVX2_256
;	Working dir:  /wynton/home/jacobson/angelicasandoval/kinases/kit/set_1t45
;	Command line:
;	  gmx pdb2gmx -f /wynton/home/jacobson/angelicasandoval/kinases/kit/set_1t45/kit_V560D.pdb -ff amber14sbmut -p topol_V560D.top -i /wynton/home/jacobson/angelicasandoval/kinases/kit/set_1t45/V560D/posre.itp -o /wynton/home/jacobson/angelicasandoval/kinases/kit/set_1t45/V560D/conf.gro -water tip3p
;	Force field was read from current directory or a relative path - path added.
;

; Include forcefield parameters
#include "./amber14sbmut.ff/forcefield.itp"

[ moleculetype ]
; Name            nrexcl
Protein_chain_A     3

[ atoms ]
;   nr       type  resnr residue  atom   cgnr     charge       mass  typeB    chargeB      massB
; residue 547 TYR rtp NTYR q +1.0
     1         N3    547    TYR      N      1      0.194      14.01
     2          H    547    TYR     H1      2     0.1873      1.008
     3          H    547    TYR     H2      3     0.1873      1.008
     4          H    547    TYR     H3      4     0.1873      1.008
     5         CX    547    TYR     CA      5      0.057      12.01
     6         HP    547    TYR     HA      6     0.0983      1.008
     7         CT    547    TYR     CB      7     0.0659      12.01
     8         HC    547    TYR    HB1      8     0.0102      1.008
     9         HC    547    TYR    HB2      9     0.0102      1.008
    10         CA    547    TYR     CG     10    -0.0205      12.01
    11         CA    547    TYR    CD1     11    -0.2002      12.01
    12         HA    547    TYR    HD1     12      0.172      1.008
    13         CA    547    TYR    CE1     13    -0.2239      12.01
    14         HA    547    TYR    HE1     14      0.165      1.008
    15          C    547    TYR     CZ     15     0.3139      12.01
    16         OH    547    TYR     OH     16    -0.5578         16
    17         HO    547    TYR     HH     17     0.4001      1.008
    18         CA    547    TYR    CE2     18    -0.2239      12.01
    19         HA    547    TYR    HE2     19      0.165      1.008
    20         CA    547    TYR    CD2     20    -0.2002      12.01
    21         HA    547    TYR    HD2     21      0.172      1.008
    22          C    547    TYR      C     22     0.6123      12.01
    23          O    547    TYR      O     23    -0.5713         16   ; qtot 1
; residue 548 LEU rtp LEU  q  0.0
    24          N    548    LEU      N     24    -0.4157      14.01
    25          H    548    LEU      H     25     0.2719      1.008
    26         CX    548    LEU     CA     26    -0.0518      12.01
    27         H1    548    LEU     HA     27     0.0922      1.008
    28         2C    548    LEU     CB     28    -0.1102      12.01
    29         HC    548    LEU    HB1     29     0.0457      1.008
    30         HC    548    LEU    HB2     30     0.0457      1.008
    31         3C    548    LEU     CG     31     0.3531      12.01
    32         HC    548    LEU     HG     32    -0.0361      1.008
    33         CT    548    LEU    CD1     33    -0.4121      12.01
    34         HC    548    LEU   HD11     34        0.1      1.008
    35         HC    548    LEU   HD12     35        0.1      1.008
    36         HC    548    LEU   HD13     36        0.1      1.008
    37         CT    548    LEU    CD2     37    -0.4121      12.01
    38         HC    548    LEU   HD21     38        0.1      1.008
    39         HC    548    LEU   HD22     39        0.1      1.008
    40         HC    548    LEU   HD23     40        0.1      1.008
    41          C    548    LEU      C     41     0.5973      12.01
    42          O    548    LEU      O     42    -0.5679         16   ; qtot 1
; residue 549 GLN rtp GLN  q  0.0
    43          N    549    GLN      N     43    -0.4157      14.01
    44          H    549    GLN      H     44     0.2719      1.008
    45         CX    549    GLN     CA     45    -0.0031      12.01
    46         H1    549    GLN     HA     46      0.085      1.008
    47         2C    549    GLN     CB     47    -0.0036      12.01
    48         HC    549    GLN    HB1     48     0.0171      1.008
    49         HC    549    GLN    HB2     49     0.0171      1.008
    50         2C    549    GLN     CG     50    -0.0645      12.01
    51         HC    549    GLN    HG1     51     0.0352      1.008
    52         HC    549    GLN    HG2     52     0.0352      1.008
    53          C    549    GLN     CD     53     0.6951      12.01
    54          O    549    GLN    OE1     54    -0.6086         16
    55          N    549    GLN    NE2     55    -0.9407      14.01
    56          H    549    GLN   HE21     56     0.4251      1.008
    57          H    549    GLN   HE22     57     0.4251      1.008
    58          C    549    GLN      C     58     0.5973      12.01
    59          O    549    GLN      O     59    -0.5679         16   ; qtot 1
; residue 550 LYS rtp LYS  q +1.0
    60          N    550    LYS      N     60    -0.3479      14.01
    61          H    550    LYS      H     61     0.2747      1.008
    62         CX    550    LYS     CA     62      -0.24      12.01
    63         H1    550    LYS     HA     63     0.1426      1.008
    64         C8    550    LYS     CB     64    -0.0094      12.01
    65         HC    550    LYS    HB1     65     0.0362      1.008
    66         HC    550    LYS    HB2     66     0.0362      1.008
    67         C8    550    LYS     CG     67     0.0187      12.01
    68         HC    550    LYS    HG1     68     0.0103      1.008
    69         HC    550    LYS    HG2     69     0.0103      1.008
    70         C8    550    LYS     CD     70    -0.0479      12.01
    71         HC    550    LYS    HD1     71     0.0621      1.008
    72         HC    550    LYS    HD2     72     0.0621      1.008
    73         C8    550    LYS     CE     73    -0.0143      12.01
    74         HP    550    LYS    HE1     74     0.1135      1.008
    75         HP    550    LYS    HE2     75     0.1135      1.008
    76         N3    550    LYS     NZ     76    -0.3854      14.01
    77          H    550    LYS    HZ1     77       0.34      1.008
    78          H    550    LYS    HZ2     78       0.34      1.008
    79          H    550    LYS    HZ3     79       0.34      1.008
    80          C    550    LYS      C     80     0.7341      12.01
    81          O    550    LYS      O     81    -0.5894         16   ; qtot 2
; residue 551 PRO rtp PRO  q  0.0
    82          N    551    PRO      N     82    -0.2548      14.01
    83         CT    551    PRO     CD     83     0.0192      12.01
    84         H1    551    PRO    HD1     84     0.0391      1.008
    85         H1    551    PRO    HD2     85     0.0391      1.008
    86         CT    551    PRO     CG     86     0.0189      12.01
    87         HC    551    PRO    HG1     87     0.0213      1.008
    88         HC    551    PRO    HG2     88     0.0213      1.008
    89         CT    551    PRO     CB     89     -0.007      12.01
    90         HC    551    PRO    HB1     90     0.0253      1.008
    91         HC    551    PRO    HB2     91     0.0253      1.008
    92         CX    551    PRO     CA     92    -0.0266      12.01
    93         H1    551    PRO     HA     93     0.0641      1.008
    94          C    551    PRO      C     94     0.5896      12.01
    95          O    551    PRO      O     95    -0.5748         16   ; qtot 2
; residue 552 MET rtp MET  q  0.0
    96          N    552    MET      N     96    -0.4157      14.01
    97          H    552    MET      H     97     0.2719      1.008
    98         CX    552    MET     CA     98    -0.0237      12.01
    99         H1    552    MET     HA     99      0.088      1.008
   100         2C    552    MET     CB    100     0.0342      12.01
   101         HC    552    MET    HB1    101     0.0241      1.008
   102         HC    552    MET    HB2    102     0.0241      1.008
   103         2C    552    MET     CG    103     0.0018      12.01
   104         H1    552    MET    HG1    104      0.044      1.008
   105         H1    552    MET    HG2    105      0.044      1.008
   106          S    552    MET     SD    106    -0.2737      32.06
   107         CT    552    MET     CE    107    -0.0536      12.01
   108         H1    552    MET    HE1    108     0.0684      1.008
   109         H1    552    MET    HE2    109     0.0684      1.008
   110         H1    552    MET    HE3    110     0.0684      1.008
   111          C    552    MET      C    111     0.5973      12.01
   112          O    552    MET      O    112    -0.5679         16   ; qtot 2
; residue 553 TYR rtp TYR  q  0.0
   113          N    553    TYR      N    113    -0.4157      14.01
   114          H    553    TYR      H    114     0.2719      1.008
   115         CX    553    TYR     CA    115    -0.0014      12.01
   116         H1    553    TYR     HA    116     0.0876      1.008
   117         CT    553    TYR     CB    117    -0.0152      12.01
   118         HC    553    TYR    HB1    118     0.0295      1.008
   119         HC    553    TYR    HB2    119     0.0295      1.008
   120         CA    553    TYR     CG    120    -0.0011      12.01
   121         CA    553    TYR    CD1    121    -0.1906      12.01
   122         HA    553    TYR    HD1    122     0.1699      1.008
   123         CA    553    TYR    CE1    123    -0.2341      12.01
   124         HA    553    TYR    HE1    124     0.1656      1.008
   125          C    553    TYR     CZ    125     0.3226      12.01
   126         OH    553    TYR     OH    126    -0.5579         16
   127         HO    553    TYR     HH    127     0.3992      1.008
   128         CA    553    TYR    CE2    128    -0.2341      12.01
   129         HA    553    TYR    HE2    129     0.1656      1.008
   130         CA    553    TYR    CD2    130    -0.1906      12.01
   131         HA    553    TYR    HD2    131     0.1699      1.008
   132          C    553    TYR      C    132     0.5973      12.01
   133          O    553    TYR      O    133    -0.5679         16   ; qtot 2
; residue 554 GLU rtp GLU  q -1.0
   134          N    554    GLU      N    134    -0.5163      14.01
   135          H    554    GLU      H    135     0.2936      1.008
   136         CX    554    GLU     CA    136     0.0397      12.01
   137         H1    554    GLU     HA    137     0.1105      1.008
   138         2C    554    GLU     CB    138      0.056      12.01
   139         HC    554    GLU    HB1    139    -0.0173      1.008
   140         HC    554    GLU    HB2    140    -0.0173      1.008
   141         2C    554    GLU     CG    141     0.0136      12.01
   142         HC    554    GLU    HG1    142    -0.0425      1.008
   143         HC    554    GLU    HG2    143    -0.0425      1.008
   144         CO    554    GLU     CD    144     0.8054      12.01
   145         O2    554    GLU    OE1    145    -0.8188         16
   146         O2    554    GLU    OE2    146    -0.8188         16
   147          C    554    GLU      C    147     0.5366      12.01
   148          O    554    GLU      O    148    -0.5819         16   ; qtot 1
; residue 555 VAL rtp VAL  q  0.0
   149          N    555    VAL      N    149    -0.4157      14.01
   150          H    555    VAL      H    150     0.2719      1.008
   151         CX    555    VAL     CA    151    -0.0875      12.01
   152         H1    555    VAL     HA    152     0.0969      1.008
   153         3C    555    VAL     CB    153     0.2985      12.01
   154         HC    555    VAL     HB    154    -0.0297      1.008
   155         CT    555    VAL    CG1    155    -0.3192      12.01
   156         HC    555    VAL   HG11    156     0.0791      1.008
   157         HC    555    VAL   HG12    157     0.0791      1.008
   158         HC    555    VAL   HG13    158     0.0791      1.008
   159         CT    555    VAL    CG2    159    -0.3192      12.01
   160         HC    555    VAL   HG21    160     0.0791      1.008
   161         HC    555    VAL   HG22    161     0.0791      1.008
   162         HC    555    VAL   HG23    162     0.0791      1.008
   163          C    555    VAL      C    163     0.5973      12.01
   164          O    555    VAL      O    164    -0.5679         16   ; qtot 1
; residue 556 GLN rtp GLN  q  0.0
   165          N    556    GLN      N    165    -0.4157      14.01
   166          H    556    GLN      H    166     0.2719      1.008
   167         CX    556    GLN     CA    167    -0.0031      12.01
   168         H1    556    GLN     HA    168      0.085      1.008
   169         2C    556    GLN     CB    169    -0.0036      12.01
   170         HC    556    GLN    HB1    170     0.0171      1.008
   171         HC    556    GLN    HB2    171     0.0171      1.008
   172         2C    556    GLN     CG    172    -0.0645      12.01
   173         HC    556    GLN    HG1    173     0.0352      1.008
   174         HC    556    GLN    HG2    174     0.0352      1.008
   175          C    556    GLN     CD    175     0.6951      12.01
   176          O    556    GLN    OE1    176    -0.6086         16
   177          N    556    GLN    NE2    177    -0.9407      14.01
   178          H    556    GLN   HE21    178     0.4251      1.008
   179          H    556    GLN   HE22    179     0.4251      1.008
   180          C    556    GLN      C    180     0.5973      12.01
   181          O    556    GLN      O    181    -0.5679         16   ; qtot 1
; residue 557 TRP rtp TRP  q  0.0
   182          N    557    TRP      N    182    -0.4157      14.01
   183          H    557    TRP      H    183     0.2719      1.008
   184         CX    557    TRP     CA    184    -0.0275      12.01
   185         H1    557    TRP     HA    185     0.1123      1.008
   186         CT    557    TRP     CB    186     -0.005      12.01
   187         HC    557    TRP    HB1    187     0.0339      1.008
   188         HC    557    TRP    HB2    188     0.0339      1.008
   189         C*    557    TRP     CG    189    -0.1415      12.01
   190         CW    557    TRP    CD1    190    -0.1638      12.01
   191         H4    557    TRP    HD1    191     0.2062      1.008
   192         NA    557    TRP    NE1    192    -0.3418      14.01
   193          H    557    TRP    HE1    193     0.3412      1.008
   194         CN    557    TRP    CE2    194      0.138      12.01
   195         CA    557    TRP    CZ2    195    -0.2601      12.01
   196         HA    557    TRP    HZ2    196     0.1572      1.008
   197         CA    557    TRP    CH2    197    -0.1134      12.01
   198         HA    557    TRP    HH2    198     0.1417      1.008
   199         CA    557    TRP    CZ3    199    -0.1972      12.01
   200         HA    557    TRP    HZ3    200     0.1447      1.008
   201         CA    557    TRP    CE3    201    -0.2387      12.01
   202         HA    557    TRP    HE3    202       0.17      1.008
   203         CB    557    TRP    CD2    203     0.1243      12.01
   204          C    557    TRP      C    204     0.5973      12.01
   205          O    557    TRP      O    205    -0.5679         16   ; qtot 1
; residue 558 LYS rtp LYS  q +1.0
   206          N    558    LYS      N    206    -0.3479      14.01
   207          H    558    LYS      H    207     0.2747      1.008
   208         CX    558    LYS     CA    208      -0.24      12.01
   209         H1    558    LYS     HA    209     0.1426      1.008
   210         C8    558    LYS     CB    210    -0.0094      12.01
   211         HC    558    LYS    HB1    211     0.0362      1.008
   212         HC    558    LYS    HB2    212     0.0362      1.008
   213         C8    558    LYS     CG    213     0.0187      12.01
   214         HC    558    LYS    HG1    214     0.0103      1.008
   215         HC    558    LYS    HG2    215     0.0103      1.008
   216         C8    558    LYS     CD    216    -0.0479      12.01
   217         HC    558    LYS    HD1    217     0.0621      1.008
   218         HC    558    LYS    HD2    218     0.0621      1.008
   219         C8    558    LYS     CE    219    -0.0143      12.01
   220         HP    558    LYS    HE1    220     0.1135      1.008
   221         HP    558    LYS    HE2    221     0.1135      1.008
   222         N3    558    LYS     NZ    222    -0.3854      14.01
   223          H    558    LYS    HZ1    223       0.34      1.008
   224          H    558    LYS    HZ2    224       0.34      1.008
   225          H    558    LYS    HZ3    225       0.34      1.008
   226          C    558    LYS      C    226     0.7341      12.01
   227          O    558    LYS      O    227    -0.5894         16   ; qtot 2
; residue 559 VAL rtp VAL  q  0.0
   228          N    559    VAL      N    228    -0.4157      14.01
   229          H    559    VAL      H    229     0.2719      1.008
   230         CX    559    VAL     CA    230    -0.0875      12.01
   231         H1    559    VAL     HA    231     0.0969      1.008
   232         3C    559    VAL     CB    232     0.2985      12.01
   233         HC    559    VAL     HB    233    -0.0297      1.008
   234         CT    559    VAL    CG1    234    -0.3192      12.01
   235         HC    559    VAL   HG11    235     0.0791      1.008
   236         HC    559    VAL   HG12    236     0.0791      1.008
   237         HC    559    VAL   HG13    237     0.0791      1.008
   238         CT    559    VAL    CG2    238    -0.3192      12.01
   239         HC    559    VAL   HG21    239     0.0791      1.008
   240         HC    559    VAL   HG22    240     0.0791      1.008
   241         HC    559    VAL   HG23    241     0.0791      1.008
   242          C    559    VAL      C    242     0.5973      12.01
   243          O    559    VAL      O    243    -0.5679         16   ; qtot 2
; residue 560 ASP rtp ASP  q -1.0
   244          N    560    ASP      N    244    -0.5163      14.01
   245          H    560    ASP      H    245     0.2936      1.008
   246         CX    560    ASP     CA    246     0.0381      12.01
   247         H1    560    ASP     HA    247      0.088      1.008
   248         2C    560    ASP     CB    248    -0.0303      12.01
   249         HC    560    ASP    HB1    249    -0.0122      1.008
   250         HC    560    ASP    HB2    250    -0.0122      1.008
   251         CO    560    ASP     CG    251     0.7994      12.01
   252         O2    560    ASP    OD1    252    -0.8014         16
   253         O2    560    ASP    OD2    253    -0.8014         16
   254          C    560    ASP      C    254     0.5366      12.01
   255          O    560    ASP      O    255    -0.5819         16   ; qtot 1
; residue 561 GLU rtp GLU  q -1.0
   256          N    561    GLU      N    256    -0.5163      14.01
   257          H    561    GLU      H    257     0.2936      1.008
   258         CX    561    GLU     CA    258     0.0397      12.01
   259         H1    561    GLU     HA    259     0.1105      1.008
   260         2C    561    GLU     CB    260      0.056      12.01
   261         HC    561    GLU    HB1    261    -0.0173      1.008
   262         HC    561    GLU    HB2    262    -0.0173      1.008
   263         2C    561    GLU     CG    263     0.0136      12.01
   264         HC    561    GLU    HG1    264    -0.0425      1.008
   265         HC    561    GLU    HG2    265    -0.0425      1.008
   266         CO    561    GLU     CD    266     0.8054      12.01
   267         O2    561    GLU    OE1    267    -0.8188         16
   268         O2    561    GLU    OE2    268    -0.8188         16
   269          C    561    GLU      C    269     0.5366      12.01
   270          O    561    GLU      O    270    -0.5819         16   ; qtot 0
; residue 562 GLU rtp GLU  q -1.0
   271          N    562    GLU      N    271    -0.5163      14.01
   272          H    562    GLU      H    272     0.2936      1.008
   273         CX    562    GLU     CA    273     0.0397      12.01
   274         H1    562    GLU     HA    274     0.1105      1.008
   275         2C    562    GLU     CB    275      0.056      12.01
   276         HC    562    GLU    HB1    276    -0.0173      1.008
   277         HC    562    GLU    HB2    277    -0.0173      1.008
   278         2C    562    GLU     CG    278     0.0136      12.01
   279         HC    562    GLU    HG1    279    -0.0425      1.008
   280         HC    562    GLU    HG2    280    -0.0425      1.008
   281         CO    562    GLU     CD    281     0.8054      12.01
   282         O2    562    GLU    OE1    282    -0.8188         16
   283         O2    562    GLU    OE2    283    -0.8188         16
   284          C    562    GLU      C    284     0.5366      12.01
   285          O    562    GLU      O    285    -0.5819         16   ; qtot -1
; residue 563 ILE rtp ILE  q  0.0
   286          N    563    ILE      N    286    -0.4157      14.01
   287          H    563    ILE      H    287     0.2719      1.008
   288         CX    563    ILE     CA    288    -0.0597      12.01
   289         H1    563    ILE     HA    289     0.0869      1.008
   290         3C    563    ILE     CB    290     0.1303      12.01
   291         HC    563    ILE     HB    291     0.0187      1.008
   292         CT    563    ILE    CG2    292    -0.3204      12.01
   293         HC    563    ILE   HG21    293     0.0882      1.008
   294         HC    563    ILE   HG22    294     0.0882      1.008
   295         HC    563    ILE   HG23    295     0.0882      1.008
   296         2C    563    ILE    CG1    296     -0.043      12.01
   297         HC    563    ILE   HG11    297     0.0236      1.008
   298         HC    563    ILE   HG12    298     0.0236      1.008
   299         CT    563    ILE     CD    299     -0.066      12.01
   300         HC    563    ILE    HD1    300     0.0186      1.008
   301         HC    563    ILE    HD2    301     0.0186      1.008
   302         HC    563    ILE    HD3    302     0.0186      1.008
   303          C    563    ILE      C    303     0.5973      12.01
   304          O    563    ILE      O    304    -0.5679         16   ; qtot -1
; residue 564 ASN rtp ASN  q  0.0
   305          N    564    ASN      N    305    -0.4157      14.01
   306          H    564    ASN      H    306     0.2719      1.008
   307         CX    564    ASN     CA    307     0.0143      12.01
   308         H1    564    ASN     HA    308     0.1048      1.008
   309         2C    564    ASN     CB    309    -0.2041      12.01
   310         HC    564    ASN    HB1    310     0.0797      1.008
   311         HC    564    ASN    HB2    311     0.0797      1.008
   312          C    564    ASN     CG    312      0.713      12.01
   313          O    564    ASN    OD1    313    -0.5931         16
   314          N    564    ASN    ND2    314    -0.9191      14.01
   315          H    564    ASN   HD21    315     0.4196      1.008
   316          H    564    ASN   HD22    316     0.4196      1.008
   317          C    564    ASN      C    317     0.5973      12.01
   318          O    564    ASN      O    318    -0.5679         16   ; qtot -1
; residue 565 GLY rtp GLY  q  0.0
   319          N    565    GLY      N    319    -0.4157      14.01
   320          H    565    GLY      H    320     0.2719      1.008
   321         CX    565    GLY     CA    321    -0.0252      12.01
   322         H1    565    GLY    HA1    322     0.0698      1.008
   323         H1    565    GLY    HA2    323     0.0698      1.008
   324          C    565    GLY      C    324     0.5973      12.01
   325          O    565    GLY      O    325    -0.5679         16   ; qtot -1
; residue 566 ASN rtp ASN  q  0.0
   326          N    566    ASN      N    326    -0.4157      14.01
   327          H    566    ASN      H    327     0.2719      1.008
   328         CX    566    ASN     CA    328     0.0143      12.01
   329         H1    566    ASN     HA    329     0.1048      1.008
   330         2C    566    ASN     CB    330    -0.2041      12.01
   331         HC    566    ASN    HB1    331     0.0797      1.008
   332         HC    566    ASN    HB2    332     0.0797      1.008
   333          C    566    ASN     CG    333      0.713      12.01
   334          O    566    ASN    OD1    334    -0.5931         16
   335          N    566    ASN    ND2    335    -0.9191      14.01
   336          H    566    ASN   HD21    336     0.4196      1.008
   337          H    566    ASN   HD22    337     0.4196      1.008
   338          C    566    ASN      C    338     0.5973      12.01
   339          O    566    ASN      O    339    -0.5679         16   ; qtot -1
; residue 567 ASN rtp ASN  q  0.0
   340          N    567    ASN      N    340    -0.4157      14.01
   341          H    567    ASN      H    341     0.2719      1.008
   342         CX    567    ASN     CA    342     0.0143      12.01
   343         H1    567    ASN     HA    343     0.1048      1.008
   344         2C    567    ASN     CB    344    -0.2041      12.01
   345         HC    567    ASN    HB1    345     0.0797      1.008
   346         HC    567    ASN    HB2    346     0.0797      1.008
   347          C    567    ASN     CG    347      0.713      12.01
   348          O    567    ASN    OD1    348    -0.5931         16
   349          N    567    ASN    ND2    349    -0.9191      14.01
   350          H    567    ASN   HD21    350     0.4196      1.008
   351          H    567    ASN   HD22    351     0.4196      1.008
   352          C    567    ASN      C    352     0.5973      12.01
   353          O    567    ASN      O    353    -0.5679         16   ; qtot -1
; residue 568 TYR rtp TYR  q  0.0
   354          N    568    TYR      N    354    -0.4157      14.01
   355          H    568    TYR      H    355     0.2719      1.008
   356         CX    568    TYR     CA    356    -0.0014      12.01
   357         H1    568    TYR     HA    357     0.0876      1.008
   358         CT    568    TYR     CB    358    -0.0152      12.01
   359         HC    568    TYR    HB1    359     0.0295      1.008
   360         HC    568    TYR    HB2    360     0.0295      1.008
   361         CA    568    TYR     CG    361    -0.0011      12.01
   362         CA    568    TYR    CD1    362    -0.1906      12.01
   363         HA    568    TYR    HD1    363     0.1699      1.008
   364         CA    568    TYR    CE1    364    -0.2341      12.01
   365         HA    568    TYR    HE1    365     0.1656      1.008
   366          C    568    TYR     CZ    366     0.3226      12.01
   367         OH    568    TYR     OH    367    -0.5579         16
   368         HO    568    TYR     HH    368     0.3992      1.008
   369         CA    568    TYR    CE2    369    -0.2341      12.01
   370         HA    568    TYR    HE2    370     0.1656      1.008
   371         CA    568    TYR    CD2    371    -0.1906      12.01
   372         HA    568    TYR    HD2    372     0.1699      1.008
   373          C    568    TYR      C    373     0.5973      12.01
   374          O    568    TYR      O    374    -0.5679         16   ; qtot -1
; residue 569 VAL rtp VAL  q  0.0
   375          N    569    VAL      N    375    -0.4157      14.01
   376          H    569    VAL      H    376     0.2719      1.008
   377         CX    569    VAL     CA    377    -0.0875      12.01
   378         H1    569    VAL     HA    378     0.0969      1.008
   379         3C    569    VAL     CB    379     0.2985      12.01
   380         HC    569    VAL     HB    380    -0.0297      1.008
   381         CT    569    VAL    CG1    381    -0.3192      12.01
   382         HC    569    VAL   HG11    382     0.0791      1.008
   383         HC    569    VAL   HG12    383     0.0791      1.008
   384         HC    569    VAL   HG13    384     0.0791      1.008
   385         CT    569    VAL    CG2    385    -0.3192      12.01
   386         HC    569    VAL   HG21    386     0.0791      1.008
   387         HC    569    VAL   HG22    387     0.0791      1.008
   388         HC    569    VAL   HG23    388     0.0791      1.008
   389          C    569    VAL      C    389     0.5973      12.01
   390          O    569    VAL      O    390    -0.5679         16   ; qtot -1
; residue 570 TYR rtp TYR  q  0.0
   391          N    570    TYR      N    391    -0.4157      14.01
   392          H    570    TYR      H    392     0.2719      1.008
   393         CX    570    TYR     CA    393    -0.0014      12.01
   394         H1    570    TYR     HA    394     0.0876      1.008
   395         CT    570    TYR     CB    395    -0.0152      12.01
   396         HC    570    TYR    HB1    396     0.0295      1.008
   397         HC    570    TYR    HB2    397     0.0295      1.008
   398         CA    570    TYR     CG    398    -0.0011      12.01
   399         CA    570    TYR    CD1    399    -0.1906      12.01
   400         HA    570    TYR    HD1    400     0.1699      1.008
   401         CA    570    TYR    CE1    401    -0.2341      12.01
   402         HA    570    TYR    HE1    402     0.1656      1.008
   403          C    570    TYR     CZ    403     0.3226      12.01
   404         OH    570    TYR     OH    404    -0.5579         16
   405         HO    570    TYR     HH    405     0.3992      1.008
   406         CA    570    TYR    CE2    406    -0.2341      12.01
   407         HA    570    TYR    HE2    407     0.1656      1.008
   408         CA    570    TYR    CD2    408    -0.1906      12.01
   409         HA    570    TYR    HD2    409     0.1699      1.008
   410          C    570    TYR      C    410     0.5973      12.01
   411          O    570    TYR      O    411    -0.5679         16   ; qtot -1
; residue 571 ILE rtp ILE  q  0.0
   412          N    571    ILE      N    412    -0.4157      14.01
   413          H    571    ILE      H    413     0.2719      1.008
   414         CX    571    ILE     CA    414    -0.0597      12.01
   415         H1    571    ILE     HA    415     0.0869      1.008
   416         3C    571    ILE     CB    416     0.1303      12.01
   417         HC    571    ILE     HB    417     0.0187      1.008
   418         CT    571    ILE    CG2    418    -0.3204      12.01
   419         HC    571    ILE   HG21    419     0.0882      1.008
   420         HC    571    ILE   HG22    420     0.0882      1.008
   421         HC    571    ILE   HG23    421     0.0882      1.008
   422         2C    571    ILE    CG1    422     -0.043      12.01
   423         HC    571    ILE   HG11    423     0.0236      1.008
   424         HC    571    ILE   HG12    424     0.0236      1.008
   425         CT    571    ILE     CD    425     -0.066      12.01
   426         HC    571    ILE    HD1    426     0.0186      1.008
   427         HC    571    ILE    HD2    427     0.0186      1.008
   428         HC    571    ILE    HD3    428     0.0186      1.008
   429          C    571    ILE      C    429     0.5973      12.01
   430          O    571    ILE      O    430    -0.5679         16   ; qtot -1
; residue 572 ASP rtp ASP  q -1.0
   431          N    572    ASP      N    431    -0.5163      14.01
   432          H    572    ASP      H    432     0.2936      1.008
   433         CX    572    ASP     CA    433     0.0381      12.01
   434         H1    572    ASP     HA    434      0.088      1.008
   435         2C    572    ASP     CB    435    -0.0303      12.01
   436         HC    572    ASP    HB1    436    -0.0122      1.008
   437         HC    572    ASP    HB2    437    -0.0122      1.008
   438         CO    572    ASP     CG    438     0.7994      12.01
   439         O2    572    ASP    OD1    439    -0.8014         16
   440         O2    572    ASP    OD2    440    -0.8014         16
   441          C    572    ASP      C    441     0.5366      12.01
   442          O    572    ASP      O    442    -0.5819         16   ; qtot -2
; residue 573 PRO rtp PRO  q  0.0
   443          N    573    PRO      N    443    -0.2548      14.01
   444         CT    573    PRO     CD    444     0.0192      12.01
   445         H1    573    PRO    HD1    445     0.0391      1.008
   446         H1    573    PRO    HD2    446     0.0391      1.008
   447         CT    573    PRO     CG    447     0.0189      12.01
   448         HC    573    PRO    HG1    448     0.0213      1.008
   449         HC    573    PRO    HG2    449     0.0213      1.008
   450         CT    573    PRO     CB    450     -0.007      12.01
   451         HC    573    PRO    HB1    451     0.0253      1.008
   452         HC    573    PRO    HB2    452     0.0253      1.008
   453         CX    573    PRO     CA    453    -0.0266      12.01
   454         H1    573    PRO     HA    454     0.0641      1.008
   455          C    573    PRO      C    455     0.5896      12.01
   456          O    573    PRO      O    456    -0.5748         16   ; qtot -2
; residue 574 THR rtp THR  q  0.0
   457          N    574    THR      N    457    -0.4157      14.01
   458          H    574    THR      H    458     0.2719      1.008
   459         CX    574    THR     CA    459    -0.0389      12.01
   460         H1    574    THR     HA    460     0.1007      1.008
   461         3C    574    THR     CB    461     0.3654      12.01
   462         H1    574    THR     HB    462     0.0043      1.008
   463         CT    574    THR    CG2    463    -0.2438      12.01
   464         HC    574    THR   HG21    464     0.0642      1.008
   465         HC    574    THR   HG22    465     0.0642      1.008
   466         HC    574    THR   HG23    466     0.0642      1.008
   467         OH    574    THR    OG1    467    -0.6761         16
   468         HO    574    THR    HG1    468     0.4102      1.008
   469          C    574    THR      C    469     0.5973      12.01
   470          O    574    THR      O    470    -0.5679         16   ; qtot -2
; residue 575 GLN rtp GLN  q  0.0
   471          N    575    GLN      N    471    -0.4157      14.01
   472          H    575    GLN      H    472     0.2719      1.008
   473         CX    575    GLN     CA    473    -0.0031      12.01
   474         H1    575    GLN     HA    474      0.085      1.008
   475         2C    575    GLN     CB    475    -0.0036      12.01
   476         HC    575    GLN    HB1    476     0.0171      1.008
   477         HC    575    GLN    HB2    477     0.0171      1.008
   478         2C    575    GLN     CG    478    -0.0645      12.01
   479         HC    575    GLN    HG1    479     0.0352      1.008
   480         HC    575    GLN    HG2    480     0.0352      1.008
   481          C    575    GLN     CD    481     0.6951      12.01
   482          O    575    GLN    OE1    482    -0.6086         16
   483          N    575    GLN    NE2    483    -0.9407      14.01
   484          H    575    GLN   HE21    484     0.4251      1.008
   485          H    575    GLN   HE22    485     0.4251      1.008
   486          C    575    GLN      C    486     0.5973      12.01
   487          O    575    GLN      O    487    -0.5679         16   ; qtot -2
; residue 576 LEU rtp LEU  q  0.0
   488          N    576    LEU      N    488    -0.4157      14.01
   489          H    576    LEU      H    489     0.2719      1.008
   490         CX    576    LEU     CA    490    -0.0518      12.01
   491         H1    576    LEU     HA    491     0.0922      1.008
   492         2C    576    LEU     CB    492    -0.1102      12.01
   493         HC    576    LEU    HB1    493     0.0457      1.008
   494         HC    576    LEU    HB2    494     0.0457      1.008
   495         3C    576    LEU     CG    495     0.3531      12.01
   496         HC    576    LEU     HG    496    -0.0361      1.008
   497         CT    576    LEU    CD1    497    -0.4121      12.01
   498         HC    576    LEU   HD11    498        0.1      1.008
   499         HC    576    LEU   HD12    499        0.1      1.008
   500         HC    576    LEU   HD13    500        0.1      1.008
   501         CT    576    LEU    CD2    501    -0.4121      12.01
   502         HC    576    LEU   HD21    502        0.1      1.008
   503         HC    576    LEU   HD22    503        0.1      1.008
   504         HC    576    LEU   HD23    504        0.1      1.008
   505          C    576    LEU      C    505     0.5973      12.01
   506          O    576    LEU      O    506    -0.5679         16   ; qtot -2
; residue 577 PRO rtp PRO  q  0.0
   507          N    577    PRO      N    507    -0.2548      14.01
   508         CT    577    PRO     CD    508     0.0192      12.01
   509         H1    577    PRO    HD1    509     0.0391      1.008
   510         H1    577    PRO    HD2    510     0.0391      1.008
   511         CT    577    PRO     CG    511     0.0189      12.01
   512         HC    577    PRO    HG1    512     0.0213      1.008
   513         HC    577    PRO    HG2    513     0.0213      1.008
   514         CT    577    PRO     CB    514     -0.007      12.01
   515         HC    577    PRO    HB1    515     0.0253      1.008
   516         HC    577    PRO    HB2    516     0.0253      1.008
   517         CX    577    PRO     CA    517    -0.0266      12.01
   518         H1    577    PRO     HA    518     0.0641      1.008
   519          C    577    PRO      C    519     0.5896      12.01
   520          O    577    PRO      O    520    -0.5748         16   ; qtot -2
; residue 578 TYR rtp TYR  q  0.0
   521          N    578    TYR      N    521    -0.4157      14.01
   522          H    578    TYR      H    522     0.2719      1.008
   523         CX    578    TYR     CA    523    -0.0014      12.01
   524         H1    578    TYR     HA    524     0.0876      1.008
   525         CT    578    TYR     CB    525    -0.0152      12.01
   526         HC    578    TYR    HB1    526     0.0295      1.008
   527         HC    578    TYR    HB2    527     0.0295      1.008
   528         CA    578    TYR     CG    528    -0.0011      12.01
   529         CA    578    TYR    CD1    529    -0.1906      12.01
   530         HA    578    TYR    HD1    530     0.1699      1.008
   531         CA    578    TYR    CE1    531    -0.2341      12.01
   532         HA    578    TYR    HE1    532     0.1656      1.008
   533          C    578    TYR     CZ    533     0.3226      12.01
   534         OH    578    TYR     OH    534    -0.5579         16
   535         HO    578    TYR     HH    535     0.3992      1.008
   536         CA    578    TYR    CE2    536    -0.2341      12.01
   537         HA    578    TYR    HE2    537     0.1656      1.008
   538         CA    578    TYR    CD2    538    -0.1906      12.01
   539         HA    578    TYR    HD2    539     0.1699      1.008
   540          C    578    TYR      C    540     0.5973      12.01
   541          O    578    TYR      O    541    -0.5679         16   ; qtot -2
; residue 579 ASP rtp ASP  q -1.0
   542          N    579    ASP      N    542    -0.5163      14.01
   543          H    579    ASP      H    543     0.2936      1.008
   544         CX    579    ASP     CA    544     0.0381      12.01
   545         H1    579    ASP     HA    545      0.088      1.008
   546         2C    579    ASP     CB    546    -0.0303      12.01
   547         HC    579    ASP    HB1    547    -0.0122      1.008
   548         HC    579    ASP    HB2    548    -0.0122      1.008
   549         CO    579    ASP     CG    549     0.7994      12.01
   550         O2    579    ASP    OD1    550    -0.8014         16
   551         O2    579    ASP    OD2    551    -0.8014         16
   552          C    579    ASP      C    552     0.5366      12.01
   553          O    579    ASP      O    553    -0.5819         16   ; qtot -3
; residue 580 HIS rtp HIE  q  0.0
   554          N    580    HIS      N    554    -0.4157      14.01
   555          H    580    HIS      H    555     0.2719      1.008
   556         CX    580    HIS     CA    556    -0.0581      12.01
   557         H1    580    HIS     HA    557      0.136      1.008
   558         CT    580    HIS     CB    558    -0.0074      12.01
   559         HC    580    HIS    HB1    559     0.0367      1.008
   560         HC    580    HIS    HB2    560     0.0367      1.008
   561         CC    580    HIS     CG    561     0.1868      12.01
   562         NB    580    HIS    ND1    562    -0.5432      14.01
   563         CR    580    HIS    CE1    563     0.1635      12.01
   564         H5    580    HIS    HE1    564     0.1435      1.008
   565         NA    580    HIS    NE2    565    -0.2795      14.01
   566          H    580    HIS    HE2    566     0.3339      1.008
   567         CW    580    HIS    CD2    567    -0.2207      12.01
   568         H4    580    HIS    HD2    568     0.1862      1.008
   569          C    580    HIS      C    569     0.5973      12.01
   570          O    580    HIS      O    570    -0.5679         16   ; qtot -3
; residue 581 LYS rtp LYS  q +1.0
   571          N    581    LYS      N    571    -0.3479      14.01
   572          H    581    LYS      H    572     0.2747      1.008
   573         CX    581    LYS     CA    573      -0.24      12.01
   574         H1    581    LYS     HA    574     0.1426      1.008
   575         C8    581    LYS     CB    575    -0.0094      12.01
   576         HC    581    LYS    HB1    576     0.0362      1.008
   577         HC    581    LYS    HB2    577     0.0362      1.008
   578         C8    581    LYS     CG    578     0.0187      12.01
   579         HC    581    LYS    HG1    579     0.0103      1.008
   580         HC    581    LYS    HG2    580     0.0103      1.008
   581         C8    581    LYS     CD    581    -0.0479      12.01
   582         HC    581    LYS    HD1    582     0.0621      1.008
   583         HC    581    LYS    HD2    583     0.0621      1.008
   584         C8    581    LYS     CE    584    -0.0143      12.01
   585         HP    581    LYS    HE1    585     0.1135      1.008
   586         HP    581    LYS    HE2    586     0.1135      1.008
   587         N3    581    LYS     NZ    587    -0.3854      14.01
   588          H    581    LYS    HZ1    588       0.34      1.008
   589          H    581    LYS    HZ2    589       0.34      1.008
   590          H    581    LYS    HZ3    590       0.34      1.008
   591          C    581    LYS      C    591     0.7341      12.01
   592          O    581    LYS      O    592    -0.5894         16   ; qtot -2
; residue 582 TRP rtp TRP  q  0.0
   593          N    582    TRP      N    593    -0.4157      14.01
   594          H    582    TRP      H    594     0.2719      1.008
   595         CX    582    TRP     CA    595    -0.0275      12.01
   596         H1    582    TRP     HA    596     0.1123      1.008
   597         CT    582    TRP     CB    597     -0.005      12.01
   598         HC    582    TRP    HB1    598     0.0339      1.008
   599         HC    582    TRP    HB2    599     0.0339      1.008
   600         C*    582    TRP     CG    600    -0.1415      12.01
   601         CW    582    TRP    CD1    601    -0.1638      12.01
   602         H4    582    TRP    HD1    602     0.2062      1.008
   603         NA    582    TRP    NE1    603    -0.3418      14.01
   604          H    582    TRP    HE1    604     0.3412      1.008
   605         CN    582    TRP    CE2    605      0.138      12.01
   606         CA    582    TRP    CZ2    606    -0.2601      12.01
   607         HA    582    TRP    HZ2    607     0.1572      1.008
   608         CA    582    TRP    CH2    608    -0.1134      12.01
   609         HA    582    TRP    HH2    609     0.1417      1.008
   610         CA    582    TRP    CZ3    610    -0.1972      12.01
   611         HA    582    TRP    HZ3    611     0.1447      1.008
   612         CA    582    TRP    CE3    612    -0.2387      12.01
   613         HA    582    TRP    HE3    613       0.17      1.008
   614         CB    582    TRP    CD2    614     0.1243      12.01
   615          C    582    TRP      C    615     0.5973      12.01
   616          O    582    TRP      O    616    -0.5679         16   ; qtot -2
; residue 583 GLU rtp GLU  q -1.0
   617          N    583    GLU      N    617    -0.5163      14.01
   618          H    583    GLU      H    618     0.2936      1.008
   619         CX    583    GLU     CA    619     0.0397      12.01
   620         H1    583    GLU     HA    620     0.1105      1.008
   621         2C    583    GLU     CB    621      0.056      12.01
   622         HC    583    GLU    HB1    622    -0.0173      1.008
   623         HC    583    GLU    HB2    623    -0.0173      1.008
   624         2C    583    GLU     CG    624     0.0136      12.01
   625         HC    583    GLU    HG1    625    -0.0425      1.008
   626         HC    583    GLU    HG2    626    -0.0425      1.008
   627         CO    583    GLU     CD    627     0.8054      12.01
   628         O2    583    GLU    OE1    628    -0.8188         16
   629         O2    583    GLU    OE2    629    -0.8188         16
   630          C    583    GLU      C    630     0.5366      12.01
   631          O    583    GLU      O    631    -0.5819         16   ; qtot -3
; residue 584 PHE rtp PHE  q  0.0
   632          N    584    PHE      N    632    -0.4157      14.01
   633          H    584    PHE      H    633     0.2719      1.008
   634         CX    584    PHE     CA    634    -0.0024      12.01
   635         H1    584    PHE     HA    635     0.0978      1.008
   636         CT    584    PHE     CB    636    -0.0343      12.01
   637         HC    584    PHE    HB1    637     0.0295      1.008
   638         HC    584    PHE    HB2    638     0.0295      1.008
   639         CA    584    PHE     CG    639     0.0118      12.01
   640         CA    584    PHE    CD1    640    -0.1256      12.01
   641         HA    584    PHE    HD1    641      0.133      1.008
   642         CA    584    PHE    CE1    642    -0.1704      12.01
   643         HA    584    PHE    HE1    643      0.143      1.008
   644         CA    584    PHE     CZ    644    -0.1072      12.01
   645         HA    584    PHE     HZ    645     0.1297      1.008
   646         CA    584    PHE    CE2    646    -0.1704      12.01
   647         HA    584    PHE    HE2    647      0.143      1.008
   648         CA    584    PHE    CD2    648    -0.1256      12.01
   649         HA    584    PHE    HD2    649      0.133      1.008
   650          C    584    PHE      C    650     0.5973      12.01
   651          O    584    PHE      O    651    -0.5679         16   ; qtot -3
; residue 585 PRO rtp PRO  q  0.0
   652          N    585    PRO      N    652    -0.2548      14.01
   653         CT    585    PRO     CD    653     0.0192      12.01
   654         H1    585    PRO    HD1    654     0.0391      1.008
   655         H1    585    PRO    HD2    655     0.0391      1.008
   656         CT    585    PRO     CG    656     0.0189      12.01
   657         HC    585    PRO    HG1    657     0.0213      1.008
   658         HC    585    PRO    HG2    658     0.0213      1.008
   659         CT    585    PRO     CB    659     -0.007      12.01
   660         HC    585    PRO    HB1    660     0.0253      1.008
   661         HC    585    PRO    HB2    661     0.0253      1.008
   662         CX    585    PRO     CA    662    -0.0266      12.01
   663         H1    585    PRO     HA    663     0.0641      1.008
   664          C    585    PRO      C    664     0.5896      12.01
   665          O    585    PRO      O    665    -0.5748         16   ; qtot -3
; residue 586 ARG rtp ARG  q +1.0
   666          N    586    ARG      N    666    -0.3479      14.01
   667          H    586    ARG      H    667     0.2747      1.008
   668         CX    586    ARG     CA    668    -0.2637      12.01
   669         H1    586    ARG     HA    669      0.156      1.008
   670         C8    586    ARG     CB    670    -0.0007      12.01
   671         HC    586    ARG    HB1    671     0.0327      1.008
   672         HC    586    ARG    HB2    672     0.0327      1.008
   673         C8    586    ARG     CG    673      0.039      12.01
   674         HC    586    ARG    HG1    674     0.0285      1.008
   675         HC    586    ARG    HG2    675     0.0285      1.008
   676         C8    586    ARG     CD    676     0.0486      12.01
   677         H1    586    ARG    HD1    677     0.0687      1.008
   678         H1    586    ARG    HD2    678     0.0687      1.008
   679         N2    586    ARG     NE    679    -0.5295      14.01
   680          H    586    ARG     HE    680     0.3456      1.008
   681         CA    586    ARG     CZ    681     0.8076      12.01
   682         N2    586    ARG    NH1    682    -0.8627      14.01
   683          H    586    ARG   HH11    683     0.4478      1.008
   684          H    586    ARG   HH12    684     0.4478      1.008
   685         N2    586    ARG    NH2    685    -0.8627      14.01
   686          H    586    ARG   HH21    686     0.4478      1.008
   687          H    586    ARG   HH22    687     0.4478      1.008
   688          C    586    ARG      C    688     0.7341      12.01
   689          O    586    ARG      O    689    -0.5894         16   ; qtot -2
; residue 587 ASN rtp ASN  q  0.0
   690          N    587    ASN      N    690    -0.4157      14.01
   691          H    587    ASN      H    691     0.2719      1.008
   692         CX    587    ASN     CA    692     0.0143      12.01
   693         H1    587    ASN     HA    693     0.1048      1.008
   694         2C    587    ASN     CB    694    -0.2041      12.01
   695         HC    587    ASN    HB1    695     0.0797      1.008
   696         HC    587    ASN    HB2    696     0.0797      1.008
   697          C    587    ASN     CG    697      0.713      12.01
   698          O    587    ASN    OD1    698    -0.5931         16
   699          N    587    ASN    ND2    699    -0.9191      14.01
   700          H    587    ASN   HD21    700     0.4196      1.008
   701          H    587    ASN   HD22    701     0.4196      1.008
   702          C    587    ASN      C    702     0.5973      12.01
   703          O    587    ASN      O    703    -0.5679         16   ; qtot -2
; residue 588 ARG rtp ARG  q +1.0
   704          N    588    ARG      N    704    -0.3479      14.01
   705          H    588    ARG      H    705     0.2747      1.008
   706         CX    588    ARG     CA    706    -0.2637      12.01
   707         H1    588    ARG     HA    707      0.156      1.008
   708         C8    588    ARG     CB    708    -0.0007      12.01
   709         HC    588    ARG    HB1    709     0.0327      1.008
   710         HC    588    ARG    HB2    710     0.0327      1.008
   711         C8    588    ARG     CG    711      0.039      12.01
   712         HC    588    ARG    HG1    712     0.0285      1.008
   713         HC    588    ARG    HG2    713     0.0285      1.008
   714         C8    588    ARG     CD    714     0.0486      12.01
   715         H1    588    ARG    HD1    715     0.0687      1.008
   716         H1    588    ARG    HD2    716     0.0687      1.008
   717         N2    588    ARG     NE    717    -0.5295      14.01
   718          H    588    ARG     HE    718     0.3456      1.008
   719         CA    588    ARG     CZ    719     0.8076      12.01
   720         N2    588    ARG    NH1    720    -0.8627      14.01
   721          H    588    ARG   HH11    721     0.4478      1.008
   722          H    588    ARG   HH12    722     0.4478      1.008
   723         N2    588    ARG    NH2    723    -0.8627      14.01
   724          H    588    ARG   HH21    724     0.4478      1.008
   725          H    588    ARG   HH22    725     0.4478      1.008
   726          C    588    ARG      C    726     0.7341      12.01
   727          O    588    ARG      O    727    -0.5894         16   ; qtot -1
; residue 589 LEU rtp LEU  q  0.0
   728          N    589    LEU      N    728    -0.4157      14.01
   729          H    589    LEU      H    729     0.2719      1.008
   730         CX    589    LEU     CA    730    -0.0518      12.01
   731         H1    589    LEU     HA    731     0.0922      1.008
   732         2C    589    LEU     CB    732    -0.1102      12.01
   733         HC    589    LEU    HB1    733     0.0457      1.008
   734         HC    589    LEU    HB2    734     0.0457      1.008
   735         3C    589    LEU     CG    735     0.3531      12.01
   736         HC    589    LEU     HG    736    -0.0361      1.008
   737         CT    589    LEU    CD1    737    -0.4121      12.01
   738         HC    589    LEU   HD11    738        0.1      1.008
   739         HC    589    LEU   HD12    739        0.1      1.008
   740         HC    589    LEU   HD13    740        0.1      1.008
   741         CT    589    LEU    CD2    741    -0.4121      12.01
   742         HC    589    LEU   HD21    742        0.1      1.008
   743         HC    589    LEU   HD22    743        0.1      1.008
   744         HC    589    LEU   HD23    744        0.1      1.008
   745          C    589    LEU      C    745     0.5973      12.01
   746          O    589    LEU      O    746    -0.5679         16   ; qtot -1
; residue 590 SER rtp SER  q  0.0
   747          N    590    SER      N    747    -0.4157      14.01
   748          H    590    SER      H    748     0.2719      1.008
   749         CX    590    SER     CA    749    -0.0249      12.01
   750         H1    590    SER     HA    750     0.0843      1.008
   751         2C    590    SER     CB    751     0.2117      12.01
   752         H1    590    SER    HB1    752     0.0352      1.008
   753         H1    590    SER    HB2    753     0.0352      1.008
   754         OH    590    SER     OG    754    -0.6546         16
   755         HO    590    SER     HG    755     0.4275      1.008
   756          C    590    SER      C    756     0.5973      12.01
   757          O    590    SER      O    757    -0.5679         16   ; qtot -1
; residue 591 PHE rtp PHE  q  0.0
   758          N    591    PHE      N    758    -0.4157      14.01
   759          H    591    PHE      H    759     0.2719      1.008
   760         CX    591    PHE     CA    760    -0.0024      12.01
   761         H1    591    PHE     HA    761     0.0978      1.008
   762         CT    591    PHE     CB    762    -0.0343      12.01
   763         HC    591    PHE    HB1    763     0.0295      1.008
   764         HC    591    PHE    HB2    764     0.0295      1.008
   765         CA    591    PHE     CG    765     0.0118      12.01
   766         CA    591    PHE    CD1    766    -0.1256      12.01
   767         HA    591    PHE    HD1    767      0.133      1.008
   768         CA    591    PHE    CE1    768    -0.1704      12.01
   769         HA    591    PHE    HE1    769      0.143      1.008
   770         CA    591    PHE     CZ    770    -0.1072      12.01
   771         HA    591    PHE     HZ    771     0.1297      1.008
   772         CA    591    PHE    CE2    772    -0.1704      12.01
   773         HA    591    PHE    HE2    773      0.143      1.008
   774         CA    591    PHE    CD2    774    -0.1256      12.01
   775         HA    591    PHE    HD2    775      0.133      1.008
   776          C    591    PHE      C    776     0.5973      12.01
   777          O    591    PHE      O    777    -0.5679         16   ; qtot -1
; residue 592 GLY rtp GLY  q  0.0
   778          N    592    GLY      N    778    -0.4157      14.01
   779          H    592    GLY      H    779     0.2719      1.008
   780         CX    592    GLY     CA    780    -0.0252      12.01
   781         H1    592    GLY    HA1    781     0.0698      1.008
   782         H1    592    GLY    HA2    782     0.0698      1.008
   783          C    592    GLY      C    783     0.5973      12.01
   784          O    592    GLY      O    784    -0.5679         16   ; qtot -1
; residue 593 LYS rtp LYS  q +1.0
   785          N    593    LYS      N    785    -0.3479      14.01
   786          H    593    LYS      H    786     0.2747      1.008
   787         CX    593    LYS     CA    787      -0.24      12.01
   788         H1    593    LYS     HA    788     0.1426      1.008
   789         C8    593    LYS     CB    789    -0.0094      12.01
   790         HC    593    LYS    HB1    790     0.0362      1.008
   791         HC    593    LYS    HB2    791     0.0362      1.008
   792         C8    593    LYS     CG    792     0.0187      12.01
   793         HC    593    LYS    HG1    793     0.0103      1.008
   794         HC    593    LYS    HG2    794     0.0103      1.008
   795         C8    593    LYS     CD    795    -0.0479      12.01
   796         HC    593    LYS    HD1    796     0.0621      1.008
   797         HC    593    LYS    HD2    797     0.0621      1.008
   798         C8    593    LYS     CE    798    -0.0143      12.01
   799         HP    593    LYS    HE1    799     0.1135      1.008
   800         HP    593    LYS    HE2    800     0.1135      1.008
   801         N3    593    LYS     NZ    801    -0.3854      14.01
   802          H    593    LYS    HZ1    802       0.34      1.008
   803          H    593    LYS    HZ2    803       0.34      1.008
   804          H    593    LYS    HZ3    804       0.34      1.008
   805          C    593    LYS      C    805     0.7341      12.01
   806          O    593    LYS      O    806    -0.5894         16   ; qtot 0
; residue 594 THR rtp THR  q  0.0
   807          N    594    THR      N    807    -0.4157      14.01
   808          H    594    THR      H    808     0.2719      1.008
   809         CX    594    THR     CA    809    -0.0389      12.01
   810         H1    594    THR     HA    810     0.1007      1.008
   811         3C    594    THR     CB    811     0.3654      12.01
   812         H1    594    THR     HB    812     0.0043      1.008
   813         CT    594    THR    CG2    813    -0.2438      12.01
   814         HC    594    THR   HG21    814     0.0642      1.008
   815         HC    594    THR   HG22    815     0.0642      1.008
   816         HC    594    THR   HG23    816     0.0642      1.008
   817         OH    594    THR    OG1    817    -0.6761         16
   818         HO    594    THR    HG1    818     0.4102      1.008
   819          C    594    THR      C    819     0.5973      12.01
   820          O    594    THR      O    820    -0.5679         16   ; qtot 0
; residue 595 LEU rtp LEU  q  0.0
   821          N    595    LEU      N    821    -0.4157      14.01
   822          H    595    LEU      H    822     0.2719      1.008
   823         CX    595    LEU     CA    823    -0.0518      12.01
   824         H1    595    LEU     HA    824     0.0922      1.008
   825         2C    595    LEU     CB    825    -0.1102      12.01
   826         HC    595    LEU    HB1    826     0.0457      1.008
   827         HC    595    LEU    HB2    827     0.0457      1.008
   828         3C    595    LEU     CG    828     0.3531      12.01
   829         HC    595    LEU     HG    829    -0.0361      1.008
   830         CT    595    LEU    CD1    830    -0.4121      12.01
   831         HC    595    LEU   HD11    831        0.1      1.008
   832         HC    595    LEU   HD12    832        0.1      1.008
   833         HC    595    LEU   HD13    833        0.1      1.008
   834         CT    595    LEU    CD2    834    -0.4121      12.01
   835         HC    595    LEU   HD21    835        0.1      1.008
   836         HC    595    LEU   HD22    836        0.1      1.008
   837         HC    595    LEU   HD23    837        0.1      1.008
   838          C    595    LEU      C    838     0.5973      12.01
   839          O    595    LEU      O    839    -0.5679         16   ; qtot 0
; residue 596 GLY rtp GLY  q  0.0
   840          N    596    GLY      N    840    -0.4157      14.01
   841          H    596    GLY      H    841     0.2719      1.008
   842         CX    596    GLY     CA    842    -0.0252      12.01
   843         H1    596    GLY    HA1    843     0.0698      1.008
   844         H1    596    GLY    HA2    844     0.0698      1.008
   845          C    596    GLY      C    845     0.5973      12.01
   846          O    596    GLY      O    846    -0.5679         16   ; qtot 0
; residue 597 ALA rtp ALA  q  0.0
   847          N    597    ALA      N    847    -0.4157      14.01
   848          H    597    ALA      H    848     0.2719      1.008
   849         CX    597    ALA     CA    849     0.0337      12.01
   850         H1    597    ALA     HA    850     0.0823      1.008
   851         CT    597    ALA     CB    851    -0.1825      12.01
   852         HC    597    ALA    HB1    852     0.0603      1.008
   853         HC    597    ALA    HB2    853     0.0603      1.008
   854         HC    597    ALA    HB3    854     0.0603      1.008
   855          C    597    ALA      C    855     0.5973      12.01
   856          O    597    ALA      O    856    -0.5679         16   ; qtot 0
; residue 598 GLY rtp GLY  q  0.0
   857          N    598    GLY      N    857    -0.4157      14.01
   858          H    598    GLY      H    858     0.2719      1.008
   859         CX    598    GLY     CA    859    -0.0252      12.01
   860         H1    598    GLY    HA1    860     0.0698      1.008
   861         H1    598    GLY    HA2    861     0.0698      1.008
   862          C    598    GLY      C    862     0.5973      12.01
   863          O    598    GLY      O    863    -0.5679         16   ; qtot 0
; residue 599 ALA rtp ALA  q  0.0
   864          N    599    ALA      N    864    -0.4157      14.01
   865          H    599    ALA      H    865     0.2719      1.008
   866         CX    599    ALA     CA    866     0.0337      12.01
   867         H1    599    ALA     HA    867     0.0823      1.008
   868         CT    599    ALA     CB    868    -0.1825      12.01
   869         HC    599    ALA    HB1    869     0.0603      1.008
   870         HC    599    ALA    HB2    870     0.0603      1.008
   871         HC    599    ALA    HB3    871     0.0603      1.008
   872          C    599    ALA      C    872     0.5973      12.01
   873          O    599    ALA      O    873    -0.5679         16   ; qtot 0
; residue 600 PHE rtp PHE  q  0.0
   874          N    600    PHE      N    874    -0.4157      14.01
   875          H    600    PHE      H    875     0.2719      1.008
   876         CX    600    PHE     CA    876    -0.0024      12.01
   877         H1    600    PHE     HA    877     0.0978      1.008
   878         CT    600    PHE     CB    878    -0.0343      12.01
   879         HC    600    PHE    HB1    879     0.0295      1.008
   880         HC    600    PHE    HB2    880     0.0295      1.008
   881         CA    600    PHE     CG    881     0.0118      12.01
   882         CA    600    PHE    CD1    882    -0.1256      12.01
   883         HA    600    PHE    HD1    883      0.133      1.008
   884         CA    600    PHE    CE1    884    -0.1704      12.01
   885         HA    600    PHE    HE1    885      0.143      1.008
   886         CA    600    PHE     CZ    886    -0.1072      12.01
   887         HA    600    PHE     HZ    887     0.1297      1.008
   888         CA    600    PHE    CE2    888    -0.1704      12.01
   889         HA    600    PHE    HE2    889      0.143      1.008
   890         CA    600    PHE    CD2    890    -0.1256      12.01
   891         HA    600    PHE    HD2    891      0.133      1.008
   892          C    600    PHE      C    892     0.5973      12.01
   893          O    600    PHE      O    893    -0.5679         16   ; qtot 0
; residue 601 GLY rtp GLY  q  0.0
   894          N    601    GLY      N    894    -0.4157      14.01
   895          H    601    GLY      H    895     0.2719      1.008
   896         CX    601    GLY     CA    896    -0.0252      12.01
   897         H1    601    GLY    HA1    897     0.0698      1.008
   898         H1    601    GLY    HA2    898     0.0698      1.008
   899          C    601    GLY      C    899     0.5973      12.01
   900          O    601    GLY      O    900    -0.5679         16   ; qtot 0
; residue 602 LYS rtp LYS  q +1.0
   901          N    602    LYS      N    901    -0.3479      14.01
   902          H    602    LYS      H    902     0.2747      1.008
   903         CX    602    LYS     CA    903      -0.24      12.01
   904         H1    602    LYS     HA    904     0.1426      1.008
   905         C8    602    LYS     CB    905    -0.0094      12.01
   906         HC    602    LYS    HB1    906     0.0362      1.008
   907         HC    602    LYS    HB2    907     0.0362      1.008
   908         C8    602    LYS     CG    908     0.0187      12.01
   909         HC    602    LYS    HG1    909     0.0103      1.008
   910         HC    602    LYS    HG2    910     0.0103      1.008
   911         C8    602    LYS     CD    911    -0.0479      12.01
   912         HC    602    LYS    HD1    912     0.0621      1.008
   913         HC    602    LYS    HD2    913     0.0621      1.008
   914         C8    602    LYS     CE    914    -0.0143      12.01
   915         HP    602    LYS    HE1    915     0.1135      1.008
   916         HP    602    LYS    HE2    916     0.1135      1.008
   917         N3    602    LYS     NZ    917    -0.3854      14.01
   918          H    602    LYS    HZ1    918       0.34      1.008
   919          H    602    LYS    HZ2    919       0.34      1.008
   920          H    602    LYS    HZ3    920       0.34      1.008
   921          C    602    LYS      C    921     0.7341      12.01
   922          O    602    LYS      O    922    -0.5894         16   ; qtot 1
; residue 603 VAL rtp VAL  q  0.0
   923          N    603    VAL      N    923    -0.4157      14.01
   924          H    603    VAL      H    924     0.2719      1.008
   925         CX    603    VAL     CA    925    -0.0875      12.01
   926         H1    603    VAL     HA    926     0.0969      1.008
   927         3C    603    VAL     CB    927     0.2985      12.01
   928         HC    603    VAL     HB    928    -0.0297      1.008
   929         CT    603    VAL    CG1    929    -0.3192      12.01
   930         HC    603    VAL   HG11    930     0.0791      1.008
   931         HC    603    VAL   HG12    931     0.0791      1.008
   932         HC    603    VAL   HG13    932     0.0791      1.008
   933         CT    603    VAL    CG2    933    -0.3192      12.01
   934         HC    603    VAL   HG21    934     0.0791      1.008
   935         HC    603    VAL   HG22    935     0.0791      1.008
   936         HC    603    VAL   HG23    936     0.0791      1.008
   937          C    603    VAL      C    937     0.5973      12.01
   938          O    603    VAL      O    938    -0.5679         16   ; qtot 1
; residue 604 VAL rtp VAL  q  0.0
   939          N    604    VAL      N    939    -0.4157      14.01
   940          H    604    VAL      H    940     0.2719      1.008
   941         CX    604    VAL     CA    941    -0.0875      12.01
   942         H1    604    VAL     HA    942     0.0969      1.008
   943         3C    604    VAL     CB    943     0.2985      12.01
   944         HC    604    VAL     HB    944    -0.0297      1.008
   945         CT    604    VAL    CG1    945    -0.3192      12.01
   946         HC    604    VAL   HG11    946     0.0791      1.008
   947         HC    604    VAL   HG12    947     0.0791      1.008
   948         HC    604    VAL   HG13    948     0.0791      1.008
   949         CT    604    VAL    CG2    949    -0.3192      12.01
   950         HC    604    VAL   HG21    950     0.0791      1.008
   951         HC    604    VAL   HG22    951     0.0791      1.008
   952         HC    604    VAL   HG23    952     0.0791      1.008
   953          C    604    VAL      C    953     0.5973      12.01
   954          O    604    VAL      O    954    -0.5679         16   ; qtot 1
; residue 605 GLU rtp GLU  q -1.0
   955          N    605    GLU      N    955    -0.5163      14.01
   956          H    605    GLU      H    956     0.2936      1.008
   957         CX    605    GLU     CA    957     0.0397      12.01
   958         H1    605    GLU     HA    958     0.1105      1.008
   959         2C    605    GLU     CB    959      0.056      12.01
   960         HC    605    GLU    HB1    960    -0.0173      1.008
   961         HC    605    GLU    HB2    961    -0.0173      1.008
   962         2C    605    GLU     CG    962     0.0136      12.01
   963         HC    605    GLU    HG1    963    -0.0425      1.008
   964         HC    605    GLU    HG2    964    -0.0425      1.008
   965         CO    605    GLU     CD    965     0.8054      12.01
   966         O2    605    GLU    OE1    966    -0.8188         16
   967         O2    605    GLU    OE2    967    -0.8188         16
   968          C    605    GLU      C    968     0.5366      12.01
   969          O    605    GLU      O    969    -0.5819         16   ; qtot 0
; residue 606 ALA rtp ALA  q  0.0
   970          N    606    ALA      N    970    -0.4157      14.01
   971          H    606    ALA      H    971     0.2719      1.008
   972         CX    606    ALA     CA    972     0.0337      12.01
   973         H1    606    ALA     HA    973     0.0823      1.008
   974         CT    606    ALA     CB    974    -0.1825      12.01
   975         HC    606    ALA    HB1    975     0.0603      1.008
   976         HC    606    ALA    HB2    976     0.0603      1.008
   977         HC    606    ALA    HB3    977     0.0603      1.008
   978          C    606    ALA      C    978     0.5973      12.01
   979          O    606    ALA      O    979    -0.5679         16   ; qtot 0
; residue 607 THR rtp THR  q  0.0
   980          N    607    THR      N    980    -0.4157      14.01
   981          H    607    THR      H    981     0.2719      1.008
   982         CX    607    THR     CA    982    -0.0389      12.01
   983         H1    607    THR     HA    983     0.1007      1.008
   984         3C    607    THR     CB    984     0.3654      12.01
   985         H1    607    THR     HB    985     0.0043      1.008
   986         CT    607    THR    CG2    986    -0.2438      12.01
   987         HC    607    THR   HG21    987     0.0642      1.008
   988         HC    607    THR   HG22    988     0.0642      1.008
   989         HC    607    THR   HG23    989     0.0642      1.008
   990         OH    607    THR    OG1    990    -0.6761         16
   991         HO    607    THR    HG1    991     0.4102      1.008
   992          C    607    THR      C    992     0.5973      12.01
   993          O    607    THR      O    993    -0.5679         16   ; qtot 0
; residue 608 ALA rtp ALA  q  0.0
   994          N    608    ALA      N    994    -0.4157      14.01
   995          H    608    ALA      H    995     0.2719      1.008
   996         CX    608    ALA     CA    996     0.0337      12.01
   997         H1    608    ALA     HA    997     0.0823      1.008
   998         CT    608    ALA     CB    998    -0.1825      12.01
   999         HC    608    ALA    HB1    999     0.0603      1.008
  1000         HC    608    ALA    HB2   1000     0.0603      1.008
  1001         HC    608    ALA    HB3   1001     0.0603      1.008
  1002          C    608    ALA      C   1002     0.5973      12.01
  1003          O    608    ALA      O   1003    -0.5679         16   ; qtot 0
; residue 609 TYR rtp TYR  q  0.0
  1004          N    609    TYR      N   1004    -0.4157      14.01
  1005          H    609    TYR      H   1005     0.2719      1.008
  1006         CX    609    TYR     CA   1006    -0.0014      12.01
  1007         H1    609    TYR     HA   1007     0.0876      1.008
  1008         CT    609    TYR     CB   1008    -0.0152      12.01
  1009         HC    609    TYR    HB1   1009     0.0295      1.008
  1010         HC    609    TYR    HB2   1010     0.0295      1.008
  1011         CA    609    TYR     CG   1011    -0.0011      12.01
  1012         CA    609    TYR    CD1   1012    -0.1906      12.01
  1013         HA    609    TYR    HD1   1013     0.1699      1.008
  1014         CA    609    TYR    CE1   1014    -0.2341      12.01
  1015         HA    609    TYR    HE1   1015     0.1656      1.008
  1016          C    609    TYR     CZ   1016     0.3226      12.01
  1017         OH    609    TYR     OH   1017    -0.5579         16
  1018         HO    609    TYR     HH   1018     0.3992      1.008
  1019         CA    609    TYR    CE2   1019    -0.2341      12.01
  1020         HA    609    TYR    HE2   1020     0.1656      1.008
  1021         CA    609    TYR    CD2   1021    -0.1906      12.01
  1022         HA    609    TYR    HD2   1022     0.1699      1.008
  1023          C    609    TYR      C   1023     0.5973      12.01
  1024          O    609    TYR      O   1024    -0.5679         16   ; qtot 0
; residue 610 GLY rtp GLY  q  0.0
  1025          N    610    GLY      N   1025    -0.4157      14.01
  1026          H    610    GLY      H   1026     0.2719      1.008
  1027         CX    610    GLY     CA   1027    -0.0252      12.01
  1028         H1    610    GLY    HA1   1028     0.0698      1.008
  1029         H1    610    GLY    HA2   1029     0.0698      1.008
  1030          C    610    GLY      C   1030     0.5973      12.01
  1031          O    610    GLY      O   1031    -0.5679         16   ; qtot 0
; residue 611 LEU rtp LEU  q  0.0
  1032          N    611    LEU      N   1032    -0.4157      14.01
  1033          H    611    LEU      H   1033     0.2719      1.008
  1034         CX    611    LEU     CA   1034    -0.0518      12.01
  1035         H1    611    LEU     HA   1035     0.0922      1.008
  1036         2C    611    LEU     CB   1036    -0.1102      12.01
  1037         HC    611    LEU    HB1   1037     0.0457      1.008
  1038         HC    611    LEU    HB2   1038     0.0457      1.008
  1039         3C    611    LEU     CG   1039     0.3531      12.01
  1040         HC    611    LEU     HG   1040    -0.0361      1.008
  1041         CT    611    LEU    CD1   1041    -0.4121      12.01
  1042         HC    611    LEU   HD11   1042        0.1      1.008
  1043         HC    611    LEU   HD12   1043        0.1      1.008
  1044         HC    611    LEU   HD13   1044        0.1      1.008
  1045         CT    611    LEU    CD2   1045    -0.4121      12.01
  1046         HC    611    LEU   HD21   1046        0.1      1.008
  1047         HC    611    LEU   HD22   1047        0.1      1.008
  1048         HC    611    LEU   HD23   1048        0.1      1.008
  1049          C    611    LEU      C   1049     0.5973      12.01
  1050          O    611    LEU      O   1050    -0.5679         16   ; qtot 0
; residue 612 ILE rtp ILE  q  0.0
  1051          N    612    ILE      N   1051    -0.4157      14.01
  1052          H    612    ILE      H   1052     0.2719      1.008
  1053         CX    612    ILE     CA   1053    -0.0597      12.01
  1054         H1    612    ILE     HA   1054     0.0869      1.008
  1055         3C    612    ILE     CB   1055     0.1303      12.01
  1056         HC    612    ILE     HB   1056     0.0187      1.008
  1057         CT    612    ILE    CG2   1057    -0.3204      12.01
  1058         HC    612    ILE   HG21   1058     0.0882      1.008
  1059         HC    612    ILE   HG22   1059     0.0882      1.008
  1060         HC    612    ILE   HG23   1060     0.0882      1.008
  1061         2C    612    ILE    CG1   1061     -0.043      12.01
  1062         HC    612    ILE   HG11   1062     0.0236      1.008
  1063         HC    612    ILE   HG12   1063     0.0236      1.008
  1064         CT    612    ILE     CD   1064     -0.066      12.01
  1065         HC    612    ILE    HD1   1065     0.0186      1.008
  1066         HC    612    ILE    HD2   1066     0.0186      1.008
  1067         HC    612    ILE    HD3   1067     0.0186      1.008
  1068          C    612    ILE      C   1068     0.5973      12.01
  1069          O    612    ILE      O   1069    -0.5679         16   ; qtot 0
; residue 613 LYS rtp LYS  q +1.0
  1070          N    613    LYS      N   1070    -0.3479      14.01
  1071          H    613    LYS      H   1071     0.2747      1.008
  1072         CX    613    LYS     CA   1072      -0.24      12.01
  1073         H1    613    LYS     HA   1073     0.1426      1.008
  1074         C8    613    LYS     CB   1074    -0.0094      12.01
  1075         HC    613    LYS    HB1   1075     0.0362      1.008
  1076         HC    613    LYS    HB2   1076     0.0362      1.008
  1077         C8    613    LYS     CG   1077     0.0187      12.01
  1078         HC    613    LYS    HG1   1078     0.0103      1.008
  1079         HC    613    LYS    HG2   1079     0.0103      1.008
  1080         C8    613    LYS     CD   1080    -0.0479      12.01
  1081         HC    613    LYS    HD1   1081     0.0621      1.008
  1082         HC    613    LYS    HD2   1082     0.0621      1.008
  1083         C8    613    LYS     CE   1083    -0.0143      12.01
  1084         HP    613    LYS    HE1   1084     0.1135      1.008
  1085         HP    613    LYS    HE2   1085     0.1135      1.008
  1086         N3    613    LYS     NZ   1086    -0.3854      14.01
  1087          H    613    LYS    HZ1   1087       0.34      1.008
  1088          H    613    LYS    HZ2   1088       0.34      1.008
  1089          H    613    LYS    HZ3   1089       0.34      1.008
  1090          C    613    LYS      C   1090     0.7341      12.01
  1091          O    613    LYS      O   1091    -0.5894         16   ; qtot 1
; residue 614 SER rtp SER  q  0.0
  1092          N    614    SER      N   1092    -0.4157      14.01
  1093          H    614    SER      H   1093     0.2719      1.008
  1094         CX    614    SER     CA   1094    -0.0249      12.01
  1095         H1    614    SER     HA   1095     0.0843      1.008
  1096         2C    614    SER     CB   1096     0.2117      12.01
  1097         H1    614    SER    HB1   1097     0.0352      1.008
  1098         H1    614    SER    HB2   1098     0.0352      1.008
  1099         OH    614    SER     OG   1099    -0.6546         16
  1100         HO    614    SER     HG   1100     0.4275      1.008
  1101          C    614    SER      C   1101     0.5973      12.01
  1102          O    614    SER      O   1102    -0.5679         16   ; qtot 1
; residue 615 ASP rtp ASP  q -1.0
  1103          N    615    ASP      N   1103    -0.5163      14.01
  1104          H    615    ASP      H   1104     0.2936      1.008
  1105         CX    615    ASP     CA   1105     0.0381      12.01
  1106         H1    615    ASP     HA   1106      0.088      1.008
  1107         2C    615    ASP     CB   1107    -0.0303      12.01
  1108         HC    615    ASP    HB1   1108    -0.0122      1.008
  1109         HC    615    ASP    HB2   1109    -0.0122      1.008
  1110         CO    615    ASP     CG   1110     0.7994      12.01
  1111         O2    615    ASP    OD1   1111    -0.8014         16
  1112         O2    615    ASP    OD2   1112    -0.8014         16
  1113          C    615    ASP      C   1113     0.5366      12.01
  1114          O    615    ASP      O   1114    -0.5819         16   ; qtot 0
; residue 616 ALA rtp ALA  q  0.0
  1115          N    616    ALA      N   1115    -0.4157      14.01
  1116          H    616    ALA      H   1116     0.2719      1.008
  1117         CX    616    ALA     CA   1117     0.0337      12.01
  1118         H1    616    ALA     HA   1118     0.0823      1.008
  1119         CT    616    ALA     CB   1119    -0.1825      12.01
  1120         HC    616    ALA    HB1   1120     0.0603      1.008
  1121         HC    616    ALA    HB2   1121     0.0603      1.008
  1122         HC    616    ALA    HB3   1122     0.0603      1.008
  1123          C    616    ALA      C   1123     0.5973      12.01
  1124          O    616    ALA      O   1124    -0.5679         16   ; qtot 0
; residue 617 ALA rtp ALA  q  0.0
  1125          N    617    ALA      N   1125    -0.4157      14.01
  1126          H    617    ALA      H   1126     0.2719      1.008
  1127         CX    617    ALA     CA   1127     0.0337      12.01
  1128         H1    617    ALA     HA   1128     0.0823      1.008
  1129         CT    617    ALA     CB   1129    -0.1825      12.01
  1130         HC    617    ALA    HB1   1130     0.0603      1.008
  1131         HC    617    ALA    HB2   1131     0.0603      1.008
  1132         HC    617    ALA    HB3   1132     0.0603      1.008
  1133          C    617    ALA      C   1133     0.5973      12.01
  1134          O    617    ALA      O   1134    -0.5679         16   ; qtot 0
; residue 618 MET rtp MET  q  0.0
  1135          N    618    MET      N   1135    -0.4157      14.01
  1136          H    618    MET      H   1136     0.2719      1.008
  1137         CX    618    MET     CA   1137    -0.0237      12.01
  1138         H1    618    MET     HA   1138      0.088      1.008
  1139         2C    618    MET     CB   1139     0.0342      12.01
  1140         HC    618    MET    HB1   1140     0.0241      1.008
  1141         HC    618    MET    HB2   1141     0.0241      1.008
  1142         2C    618    MET     CG   1142     0.0018      12.01
  1143         H1    618    MET    HG1   1143      0.044      1.008
  1144         H1    618    MET    HG2   1144      0.044      1.008
  1145          S    618    MET     SD   1145    -0.2737      32.06
  1146         CT    618    MET     CE   1146    -0.0536      12.01
  1147         H1    618    MET    HE1   1147     0.0684      1.008
  1148         H1    618    MET    HE2   1148     0.0684      1.008
  1149         H1    618    MET    HE3   1149     0.0684      1.008
  1150          C    618    MET      C   1150     0.5973      12.01
  1151          O    618    MET      O   1151    -0.5679         16   ; qtot 0
; residue 619 THR rtp THR  q  0.0
  1152          N    619    THR      N   1152    -0.4157      14.01
  1153          H    619    THR      H   1153     0.2719      1.008
  1154         CX    619    THR     CA   1154    -0.0389      12.01
  1155         H1    619    THR     HA   1155     0.1007      1.008
  1156         3C    619    THR     CB   1156     0.3654      12.01
  1157         H1    619    THR     HB   1157     0.0043      1.008
  1158         CT    619    THR    CG2   1158    -0.2438      12.01
  1159         HC    619    THR   HG21   1159     0.0642      1.008
  1160         HC    619    THR   HG22   1160     0.0642      1.008
  1161         HC    619    THR   HG23   1161     0.0642      1.008
  1162         OH    619    THR    OG1   1162    -0.6761         16
  1163         HO    619    THR    HG1   1163     0.4102      1.008
  1164          C    619    THR      C   1164     0.5973      12.01
  1165          O    619    THR      O   1165    -0.5679         16   ; qtot 0
; residue 620 VAL rtp VAL  q  0.0
  1166          N    620    VAL      N   1166    -0.4157      14.01
  1167          H    620    VAL      H   1167     0.2719      1.008
  1168         CX    620    VAL     CA   1168    -0.0875      12.01
  1169         H1    620    VAL     HA   1169     0.0969      1.008
  1170         3C    620    VAL     CB   1170     0.2985      12.01
  1171         HC    620    VAL     HB   1171    -0.0297      1.008
  1172         CT    620    VAL    CG1   1172    -0.3192      12.01
  1173         HC    620    VAL   HG11   1173     0.0791      1.008
  1174         HC    620    VAL   HG12   1174     0.0791      1.008
  1175         HC    620    VAL   HG13   1175     0.0791      1.008
  1176         CT    620    VAL    CG2   1176    -0.3192      12.01
  1177         HC    620    VAL   HG21   1177     0.0791      1.008
  1178         HC    620    VAL   HG22   1178     0.0791      1.008
  1179         HC    620    VAL   HG23   1179     0.0791      1.008
  1180          C    620    VAL      C   1180     0.5973      12.01
  1181          O    620    VAL      O   1181    -0.5679         16   ; qtot 0
; residue 621 ALA rtp ALA  q  0.0
  1182          N    621    ALA      N   1182    -0.4157      14.01
  1183          H    621    ALA      H   1183     0.2719      1.008
  1184         CX    621    ALA     CA   1184     0.0337      12.01
  1185         H1    621    ALA     HA   1185     0.0823      1.008
  1186         CT    621    ALA     CB   1186    -0.1825      12.01
  1187         HC    621    ALA    HB1   1187     0.0603      1.008
  1188         HC    621    ALA    HB2   1188     0.0603      1.008
  1189         HC    621    ALA    HB3   1189     0.0603      1.008
  1190          C    621    ALA      C   1190     0.5973      12.01
  1191          O    621    ALA      O   1191    -0.5679         16   ; qtot 0
; residue 622 VAL rtp VAL  q  0.0
  1192          N    622    VAL      N   1192    -0.4157      14.01
  1193          H    622    VAL      H   1193     0.2719      1.008
  1194         CX    622    VAL     CA   1194    -0.0875      12.01
  1195         H1    622    VAL     HA   1195     0.0969      1.008
  1196         3C    622    VAL     CB   1196     0.2985      12.01
  1197         HC    622    VAL     HB   1197    -0.0297      1.008
  1198         CT    622    VAL    CG1   1198    -0.3192      12.01
  1199         HC    622    VAL   HG11   1199     0.0791      1.008
  1200         HC    622    VAL   HG12   1200     0.0791      1.008
  1201         HC    622    VAL   HG13   1201     0.0791      1.008
  1202         CT    622    VAL    CG2   1202    -0.3192      12.01
  1203         HC    622    VAL   HG21   1203     0.0791      1.008
  1204         HC    622    VAL   HG22   1204     0.0791      1.008
  1205         HC    622    VAL   HG23   1205     0.0791      1.008
  1206          C    622    VAL      C   1206     0.5973      12.01
  1207          O    622    VAL      O   1207    -0.5679         16   ; qtot 0
; residue 623 LYS rtp LYS  q +1.0
  1208          N    623    LYS      N   1208    -0.3479      14.01
  1209          H    623    LYS      H   1209     0.2747      1.008
  1210         CX    623    LYS     CA   1210      -0.24      12.01
  1211         H1    623    LYS     HA   1211     0.1426      1.008
  1212         C8    623    LYS     CB   1212    -0.0094      12.01
  1213         HC    623    LYS    HB1   1213     0.0362      1.008
  1214         HC    623    LYS    HB2   1214     0.0362      1.008
  1215         C8    623    LYS     CG   1215     0.0187      12.01
  1216         HC    623    LYS    HG1   1216     0.0103      1.008
  1217         HC    623    LYS    HG2   1217     0.0103      1.008
  1218         C8    623    LYS     CD   1218    -0.0479      12.01
  1219         HC    623    LYS    HD1   1219     0.0621      1.008
  1220         HC    623    LYS    HD2   1220     0.0621      1.008
  1221         C8    623    LYS     CE   1221    -0.0143      12.01
  1222         HP    623    LYS    HE1   1222     0.1135      1.008
  1223         HP    623    LYS    HE2   1223     0.1135      1.008
  1224         N3    623    LYS     NZ   1224    -0.3854      14.01
  1225          H    623    LYS    HZ1   1225       0.34      1.008
  1226          H    623    LYS    HZ2   1226       0.34      1.008
  1227          H    623    LYS    HZ3   1227       0.34      1.008
  1228          C    623    LYS      C   1228     0.7341      12.01
  1229          O    623    LYS      O   1229    -0.5894         16   ; qtot 1
; residue 624 MET rtp MET  q  0.0
  1230          N    624    MET      N   1230    -0.4157      14.01
  1231          H    624    MET      H   1231     0.2719      1.008
  1232         CX    624    MET     CA   1232    -0.0237      12.01
  1233         H1    624    MET     HA   1233      0.088      1.008
  1234         2C    624    MET     CB   1234     0.0342      12.01
  1235         HC    624    MET    HB1   1235     0.0241      1.008
  1236         HC    624    MET    HB2   1236     0.0241      1.008
  1237         2C    624    MET     CG   1237     0.0018      12.01
  1238         H1    624    MET    HG1   1238      0.044      1.008
  1239         H1    624    MET    HG2   1239      0.044      1.008
  1240          S    624    MET     SD   1240    -0.2737      32.06
  1241         CT    624    MET     CE   1241    -0.0536      12.01
  1242         H1    624    MET    HE1   1242     0.0684      1.008
  1243         H1    624    MET    HE2   1243     0.0684      1.008
  1244         H1    624    MET    HE3   1244     0.0684      1.008
  1245          C    624    MET      C   1245     0.5973      12.01
  1246          O    624    MET      O   1246    -0.5679         16   ; qtot 1
; residue 625 LEU rtp LEU  q  0.0
  1247          N    625    LEU      N   1247    -0.4157      14.01
  1248          H    625    LEU      H   1248     0.2719      1.008
  1249         CX    625    LEU     CA   1249    -0.0518      12.01
  1250         H1    625    LEU     HA   1250     0.0922      1.008
  1251         2C    625    LEU     CB   1251    -0.1102      12.01
  1252         HC    625    LEU    HB1   1252     0.0457      1.008
  1253         HC    625    LEU    HB2   1253     0.0457      1.008
  1254         3C    625    LEU     CG   1254     0.3531      12.01
  1255         HC    625    LEU     HG   1255    -0.0361      1.008
  1256         CT    625    LEU    CD1   1256    -0.4121      12.01
  1257         HC    625    LEU   HD11   1257        0.1      1.008
  1258         HC    625    LEU   HD12   1258        0.1      1.008
  1259         HC    625    LEU   HD13   1259        0.1      1.008
  1260         CT    625    LEU    CD2   1260    -0.4121      12.01
  1261         HC    625    LEU   HD21   1261        0.1      1.008
  1262         HC    625    LEU   HD22   1262        0.1      1.008
  1263         HC    625    LEU   HD23   1263        0.1      1.008
  1264          C    625    LEU      C   1264     0.5973      12.01
  1265          O    625    LEU      O   1265    -0.5679         16   ; qtot 1
; residue 626 LYS rtp LYS  q +1.0
  1266          N    626    LYS      N   1266    -0.3479      14.01
  1267          H    626    LYS      H   1267     0.2747      1.008
  1268         CX    626    LYS     CA   1268      -0.24      12.01
  1269         H1    626    LYS     HA   1269     0.1426      1.008
  1270         C8    626    LYS     CB   1270    -0.0094      12.01
  1271         HC    626    LYS    HB1   1271     0.0362      1.008
  1272         HC    626    LYS    HB2   1272     0.0362      1.008
  1273         C8    626    LYS     CG   1273     0.0187      12.01
  1274         HC    626    LYS    HG1   1274     0.0103      1.008
  1275         HC    626    LYS    HG2   1275     0.0103      1.008
  1276         C8    626    LYS     CD   1276    -0.0479      12.01
  1277         HC    626    LYS    HD1   1277     0.0621      1.008
  1278         HC    626    LYS    HD2   1278     0.0621      1.008
  1279         C8    626    LYS     CE   1279    -0.0143      12.01
  1280         HP    626    LYS    HE1   1280     0.1135      1.008
  1281         HP    626    LYS    HE2   1281     0.1135      1.008
  1282         N3    626    LYS     NZ   1282    -0.3854      14.01
  1283          H    626    LYS    HZ1   1283       0.34      1.008
  1284          H    626    LYS    HZ2   1284       0.34      1.008
  1285          H    626    LYS    HZ3   1285       0.34      1.008
  1286          C    626    LYS      C   1286     0.7341      12.01
  1287          O    626    LYS      O   1287    -0.5894         16   ; qtot 2
; residue 627 PRO rtp PRO  q  0.0
  1288          N    627    PRO      N   1288    -0.2548      14.01
  1289         CT    627    PRO     CD   1289     0.0192      12.01
  1290         H1    627    PRO    HD1   1290     0.0391      1.008
  1291         H1    627    PRO    HD2   1291     0.0391      1.008
  1292         CT    627    PRO     CG   1292     0.0189      12.01
  1293         HC    627    PRO    HG1   1293     0.0213      1.008
  1294         HC    627    PRO    HG2   1294     0.0213      1.008
  1295         CT    627    PRO     CB   1295     -0.007      12.01
  1296         HC    627    PRO    HB1   1296     0.0253      1.008
  1297         HC    627    PRO    HB2   1297     0.0253      1.008
  1298         CX    627    PRO     CA   1298    -0.0266      12.01
  1299         H1    627    PRO     HA   1299     0.0641      1.008
  1300          C    627    PRO      C   1300     0.5896      12.01
  1301          O    627    PRO      O   1301    -0.5748         16   ; qtot 2
; residue 628 SER rtp SER  q  0.0
  1302          N    628    SER      N   1302    -0.4157      14.01
  1303          H    628    SER      H   1303     0.2719      1.008
  1304         CX    628    SER     CA   1304    -0.0249      12.01
  1305         H1    628    SER     HA   1305     0.0843      1.008
  1306         2C    628    SER     CB   1306     0.2117      12.01
  1307         H1    628    SER    HB1   1307     0.0352      1.008
  1308         H1    628    SER    HB2   1308     0.0352      1.008
  1309         OH    628    SER     OG   1309    -0.6546         16
  1310         HO    628    SER     HG   1310     0.4275      1.008
  1311          C    628    SER      C   1311     0.5973      12.01
  1312          O    628    SER      O   1312    -0.5679         16   ; qtot 2
; residue 629 ALA rtp ALA  q  0.0
  1313          N    629    ALA      N   1313    -0.4157      14.01
  1314          H    629    ALA      H   1314     0.2719      1.008
  1315         CX    629    ALA     CA   1315     0.0337      12.01
  1316         H1    629    ALA     HA   1316     0.0823      1.008
  1317         CT    629    ALA     CB   1317    -0.1825      12.01
  1318         HC    629    ALA    HB1   1318     0.0603      1.008
  1319         HC    629    ALA    HB2   1319     0.0603      1.008
  1320         HC    629    ALA    HB3   1320     0.0603      1.008
  1321          C    629    ALA      C   1321     0.5973      12.01
  1322          O    629    ALA      O   1322    -0.5679         16   ; qtot 2
; residue 630 HIS rtp HIE  q  0.0
  1323          N    630    HIS      N   1323    -0.4157      14.01
  1324          H    630    HIS      H   1324     0.2719      1.008
  1325         CX    630    HIS     CA   1325    -0.0581      12.01
  1326         H1    630    HIS     HA   1326      0.136      1.008
  1327         CT    630    HIS     CB   1327    -0.0074      12.01
  1328         HC    630    HIS    HB1   1328     0.0367      1.008
  1329         HC    630    HIS    HB2   1329     0.0367      1.008
  1330         CC    630    HIS     CG   1330     0.1868      12.01
  1331         NB    630    HIS    ND1   1331    -0.5432      14.01
  1332         CR    630    HIS    CE1   1332     0.1635      12.01
  1333         H5    630    HIS    HE1   1333     0.1435      1.008
  1334         NA    630    HIS    NE2   1334    -0.2795      14.01
  1335          H    630    HIS    HE2   1335     0.3339      1.008
  1336         CW    630    HIS    CD2   1336    -0.2207      12.01
  1337         H4    630    HIS    HD2   1337     0.1862      1.008
  1338          C    630    HIS      C   1338     0.5973      12.01
  1339          O    630    HIS      O   1339    -0.5679         16   ; qtot 2
; residue 631 LEU rtp LEU  q  0.0
  1340          N    631    LEU      N   1340    -0.4157      14.01
  1341          H    631    LEU      H   1341     0.2719      1.008
  1342         CX    631    LEU     CA   1342    -0.0518      12.01
  1343         H1    631    LEU     HA   1343     0.0922      1.008
  1344         2C    631    LEU     CB   1344    -0.1102      12.01
  1345         HC    631    LEU    HB1   1345     0.0457      1.008
  1346         HC    631    LEU    HB2   1346     0.0457      1.008
  1347         3C    631    LEU     CG   1347     0.3531      12.01
  1348         HC    631    LEU     HG   1348    -0.0361      1.008
  1349         CT    631    LEU    CD1   1349    -0.4121      12.01
  1350         HC    631    LEU   HD11   1350        0.1      1.008
  1351         HC    631    LEU   HD12   1351        0.1      1.008
  1352         HC    631    LEU   HD13   1352        0.1      1.008
  1353         CT    631    LEU    CD2   1353    -0.4121      12.01
  1354         HC    631    LEU   HD21   1354        0.1      1.008
  1355         HC    631    LEU   HD22   1355        0.1      1.008
  1356         HC    631    LEU   HD23   1356        0.1      1.008
  1357          C    631    LEU      C   1357     0.5973      12.01
  1358          O    631    LEU      O   1358    -0.5679         16   ; qtot 2
; residue 632 THR rtp THR  q  0.0
  1359          N    632    THR      N   1359    -0.4157      14.01
  1360          H    632    THR      H   1360     0.2719      1.008
  1361         CX    632    THR     CA   1361    -0.0389      12.01
  1362         H1    632    THR     HA   1362     0.1007      1.008
  1363         3C    632    THR     CB   1363     0.3654      12.01
  1364         H1    632    THR     HB   1364     0.0043      1.008
  1365         CT    632    THR    CG2   1365    -0.2438      12.01
  1366         HC    632    THR   HG21   1366     0.0642      1.008
  1367         HC    632    THR   HG22   1367     0.0642      1.008
  1368         HC    632    THR   HG23   1368     0.0642      1.008
  1369         OH    632    THR    OG1   1369    -0.6761         16
  1370         HO    632    THR    HG1   1370     0.4102      1.008
  1371          C    632    THR      C   1371     0.5973      12.01
  1372          O    632    THR      O   1372    -0.5679         16   ; qtot 2
; residue 633 GLU rtp GLU  q -1.0
  1373          N    633    GLU      N   1373    -0.5163      14.01
  1374          H    633    GLU      H   1374     0.2936      1.008
  1375         CX    633    GLU     CA   1375     0.0397      12.01
  1376         H1    633    GLU     HA   1376     0.1105      1.008
  1377         2C    633    GLU     CB   1377      0.056      12.01
  1378         HC    633    GLU    HB1   1378    -0.0173      1.008
  1379         HC    633    GLU    HB2   1379    -0.0173      1.008
  1380         2C    633    GLU     CG   1380     0.0136      12.01
  1381         HC    633    GLU    HG1   1381    -0.0425      1.008
  1382         HC    633    GLU    HG2   1382    -0.0425      1.008
  1383         CO    633    GLU     CD   1383     0.8054      12.01
  1384         O2    633    GLU    OE1   1384    -0.8188         16
  1385         O2    633    GLU    OE2   1385    -0.8188         16
  1386          C    633    GLU      C   1386     0.5366      12.01
  1387          O    633    GLU      O   1387    -0.5819         16   ; qtot 1
; residue 634 ARG rtp ARG  q +1.0
  1388          N    634    ARG      N   1388    -0.3479      14.01
  1389          H    634    ARG      H   1389     0.2747      1.008
  1390         CX    634    ARG     CA   1390    -0.2637      12.01
  1391         H1    634    ARG     HA   1391      0.156      1.008
  1392         C8    634    ARG     CB   1392    -0.0007      12.01
  1393         HC    634    ARG    HB1   1393     0.0327      1.008
  1394         HC    634    ARG    HB2   1394     0.0327      1.008
  1395         C8    634    ARG     CG   1395      0.039      12.01
  1396         HC    634    ARG    HG1   1396     0.0285      1.008
  1397         HC    634    ARG    HG2   1397     0.0285      1.008
  1398         C8    634    ARG     CD   1398     0.0486      12.01
  1399         H1    634    ARG    HD1   1399     0.0687      1.008
  1400         H1    634    ARG    HD2   1400     0.0687      1.008
  1401         N2    634    ARG     NE   1401    -0.5295      14.01
  1402          H    634    ARG     HE   1402     0.3456      1.008
  1403         CA    634    ARG     CZ   1403     0.8076      12.01
  1404         N2    634    ARG    NH1   1404    -0.8627      14.01
  1405          H    634    ARG   HH11   1405     0.4478      1.008
  1406          H    634    ARG   HH12   1406     0.4478      1.008
  1407         N2    634    ARG    NH2   1407    -0.8627      14.01
  1408          H    634    ARG   HH21   1408     0.4478      1.008
  1409          H    634    ARG   HH22   1409     0.4478      1.008
  1410          C    634    ARG      C   1410     0.7341      12.01
  1411          O    634    ARG      O   1411    -0.5894         16   ; qtot 2
; residue 635 GLU rtp GLU  q -1.0
  1412          N    635    GLU      N   1412    -0.5163      14.01
  1413          H    635    GLU      H   1413     0.2936      1.008
  1414         CX    635    GLU     CA   1414     0.0397      12.01
  1415         H1    635    GLU     HA   1415     0.1105      1.008
  1416         2C    635    GLU     CB   1416      0.056      12.01
  1417         HC    635    GLU    HB1   1417    -0.0173      1.008
  1418         HC    635    GLU    HB2   1418    -0.0173      1.008
  1419         2C    635    GLU     CG   1419     0.0136      12.01
  1420         HC    635    GLU    HG1   1420    -0.0425      1.008
  1421         HC    635    GLU    HG2   1421    -0.0425      1.008
  1422         CO    635    GLU     CD   1422     0.8054      12.01
  1423         O2    635    GLU    OE1   1423    -0.8188         16
  1424         O2    635    GLU    OE2   1424    -0.8188         16
  1425          C    635    GLU      C   1425     0.5366      12.01
  1426          O    635    GLU      O   1426    -0.5819         16   ; qtot 1
; residue 636 ALA rtp ALA  q  0.0
  1427          N    636    ALA      N   1427    -0.4157      14.01
  1428          H    636    ALA      H   1428     0.2719      1.008
  1429         CX    636    ALA     CA   1429     0.0337      12.01
  1430         H1    636    ALA     HA   1430     0.0823      1.008
  1431         CT    636    ALA     CB   1431    -0.1825      12.01
  1432         HC    636    ALA    HB1   1432     0.0603      1.008
  1433         HC    636    ALA    HB2   1433     0.0603      1.008
  1434         HC    636    ALA    HB3   1434     0.0603      1.008
  1435          C    636    ALA      C   1435     0.5973      12.01
  1436          O    636    ALA      O   1436    -0.5679         16   ; qtot 1
; residue 637 LEU rtp LEU  q  0.0
  1437          N    637    LEU      N   1437    -0.4157      14.01
  1438          H    637    LEU      H   1438     0.2719      1.008
  1439         CX    637    LEU     CA   1439    -0.0518      12.01
  1440         H1    637    LEU     HA   1440     0.0922      1.008
  1441         2C    637    LEU     CB   1441    -0.1102      12.01
  1442         HC    637    LEU    HB1   1442     0.0457      1.008
  1443         HC    637    LEU    HB2   1443     0.0457      1.008
  1444         3C    637    LEU     CG   1444     0.3531      12.01
  1445         HC    637    LEU     HG   1445    -0.0361      1.008
  1446         CT    637    LEU    CD1   1446    -0.4121      12.01
  1447         HC    637    LEU   HD11   1447        0.1      1.008
  1448         HC    637    LEU   HD12   1448        0.1      1.008
  1449         HC    637    LEU   HD13   1449        0.1      1.008
  1450         CT    637    LEU    CD2   1450    -0.4121      12.01
  1451         HC    637    LEU   HD21   1451        0.1      1.008
  1452         HC    637    LEU   HD22   1452        0.1      1.008
  1453         HC    637    LEU   HD23   1453        0.1      1.008
  1454          C    637    LEU      C   1454     0.5973      12.01
  1455          O    637    LEU      O   1455    -0.5679         16   ; qtot 1
; residue 638 MET rtp MET  q  0.0
  1456          N    638    MET      N   1456    -0.4157      14.01
  1457          H    638    MET      H   1457     0.2719      1.008
  1458         CX    638    MET     CA   1458    -0.0237      12.01
  1459         H1    638    MET     HA   1459      0.088      1.008
  1460         2C    638    MET     CB   1460     0.0342      12.01
  1461         HC    638    MET    HB1   1461     0.0241      1.008
  1462         HC    638    MET    HB2   1462     0.0241      1.008
  1463         2C    638    MET     CG   1463     0.0018      12.01
  1464         H1    638    MET    HG1   1464      0.044      1.008
  1465         H1    638    MET    HG2   1465      0.044      1.008
  1466          S    638    MET     SD   1466    -0.2737      32.06
  1467         CT    638    MET     CE   1467    -0.0536      12.01
  1468         H1    638    MET    HE1   1468     0.0684      1.008
  1469         H1    638    MET    HE2   1469     0.0684      1.008
  1470         H1    638    MET    HE3   1470     0.0684      1.008
  1471          C    638    MET      C   1471     0.5973      12.01
  1472          O    638    MET      O   1472    -0.5679         16   ; qtot 1
; residue 639 SER rtp SER  q  0.0
  1473          N    639    SER      N   1473    -0.4157      14.01
  1474          H    639    SER      H   1474     0.2719      1.008
  1475         CX    639    SER     CA   1475    -0.0249      12.01
  1476         H1    639    SER     HA   1476     0.0843      1.008
  1477         2C    639    SER     CB   1477     0.2117      12.01
  1478         H1    639    SER    HB1   1478     0.0352      1.008
  1479         H1    639    SER    HB2   1479     0.0352      1.008
  1480         OH    639    SER     OG   1480    -0.6546         16
  1481         HO    639    SER     HG   1481     0.4275      1.008
  1482          C    639    SER      C   1482     0.5973      12.01
  1483          O    639    SER      O   1483    -0.5679         16   ; qtot 1
; residue 640 GLU rtp GLU  q -1.0
  1484          N    640    GLU      N   1484    -0.5163      14.01
  1485          H    640    GLU      H   1485     0.2936      1.008
  1486         CX    640    GLU     CA   1486     0.0397      12.01
  1487         H1    640    GLU     HA   1487     0.1105      1.008
  1488         2C    640    GLU     CB   1488      0.056      12.01
  1489         HC    640    GLU    HB1   1489    -0.0173      1.008
  1490         HC    640    GLU    HB2   1490    -0.0173      1.008
  1491         2C    640    GLU     CG   1491     0.0136      12.01
  1492         HC    640    GLU    HG1   1492    -0.0425      1.008
  1493         HC    640    GLU    HG2   1493    -0.0425      1.008
  1494         CO    640    GLU     CD   1494     0.8054      12.01
  1495         O2    640    GLU    OE1   1495    -0.8188         16
  1496         O2    640    GLU    OE2   1496    -0.8188         16
  1497          C    640    GLU      C   1497     0.5366      12.01
  1498          O    640    GLU      O   1498    -0.5819         16   ; qtot 0
; residue 641 LEU rtp LEU  q  0.0
  1499          N    641    LEU      N   1499    -0.4157      14.01
  1500          H    641    LEU      H   1500     0.2719      1.008
  1501         CX    641    LEU     CA   1501    -0.0518      12.01
  1502         H1    641    LEU     HA   1502     0.0922      1.008
  1503         2C    641    LEU     CB   1503    -0.1102      12.01
  1504         HC    641    LEU    HB1   1504     0.0457      1.008
  1505         HC    641    LEU    HB2   1505     0.0457      1.008
  1506         3C    641    LEU     CG   1506     0.3531      12.01
  1507         HC    641    LEU     HG   1507    -0.0361      1.008
  1508         CT    641    LEU    CD1   1508    -0.4121      12.01
  1509         HC    641    LEU   HD11   1509        0.1      1.008
  1510         HC    641    LEU   HD12   1510        0.1      1.008
  1511         HC    641    LEU   HD13   1511        0.1      1.008
  1512         CT    641    LEU    CD2   1512    -0.4121      12.01
  1513         HC    641    LEU   HD21   1513        0.1      1.008
  1514         HC    641    LEU   HD22   1514        0.1      1.008
  1515         HC    641    LEU   HD23   1515        0.1      1.008
  1516          C    641    LEU      C   1516     0.5973      12.01
  1517          O    641    LEU      O   1517    -0.5679         16   ; qtot 0
; residue 642 LYS rtp LYS  q +1.0
  1518          N    642    LYS      N   1518    -0.3479      14.01
  1519          H    642    LYS      H   1519     0.2747      1.008
  1520         CX    642    LYS     CA   1520      -0.24      12.01
  1521         H1    642    LYS     HA   1521     0.1426      1.008
  1522         C8    642    LYS     CB   1522    -0.0094      12.01
  1523         HC    642    LYS    HB1   1523     0.0362      1.008
  1524         HC    642    LYS    HB2   1524     0.0362      1.008
  1525         C8    642    LYS     CG   1525     0.0187      12.01
  1526         HC    642    LYS    HG1   1526     0.0103      1.008
  1527         HC    642    LYS    HG2   1527     0.0103      1.008
  1528         C8    642    LYS     CD   1528    -0.0479      12.01
  1529         HC    642    LYS    HD1   1529     0.0621      1.008
  1530         HC    642    LYS    HD2   1530     0.0621      1.008
  1531         C8    642    LYS     CE   1531    -0.0143      12.01
  1532         HP    642    LYS    HE1   1532     0.1135      1.008
  1533         HP    642    LYS    HE2   1533     0.1135      1.008
  1534         N3    642    LYS     NZ   1534    -0.3854      14.01
  1535          H    642    LYS    HZ1   1535       0.34      1.008
  1536          H    642    LYS    HZ2   1536       0.34      1.008
  1537          H    642    LYS    HZ3   1537       0.34      1.008
  1538          C    642    LYS      C   1538     0.7341      12.01
  1539          O    642    LYS      O   1539    -0.5894         16   ; qtot 1
; residue 643 VAL rtp VAL  q  0.0
  1540          N    643    VAL      N   1540    -0.4157      14.01
  1541          H    643    VAL      H   1541     0.2719      1.008
  1542         CX    643    VAL     CA   1542    -0.0875      12.01
  1543         H1    643    VAL     HA   1543     0.0969      1.008
  1544         3C    643    VAL     CB   1544     0.2985      12.01
  1545         HC    643    VAL     HB   1545    -0.0297      1.008
  1546         CT    643    VAL    CG1   1546    -0.3192      12.01
  1547         HC    643    VAL   HG11   1547     0.0791      1.008
  1548         HC    643    VAL   HG12   1548     0.0791      1.008
  1549         HC    643    VAL   HG13   1549     0.0791      1.008
  1550         CT    643    VAL    CG2   1550    -0.3192      12.01
  1551         HC    643    VAL   HG21   1551     0.0791      1.008
  1552         HC    643    VAL   HG22   1552     0.0791      1.008
  1553         HC    643    VAL   HG23   1553     0.0791      1.008
  1554          C    643    VAL      C   1554     0.5973      12.01
  1555          O    643    VAL      O   1555    -0.5679         16   ; qtot 1
; residue 644 LEU rtp LEU  q  0.0
  1556          N    644    LEU      N   1556    -0.4157      14.01
  1557          H    644    LEU      H   1557     0.2719      1.008
  1558         CX    644    LEU     CA   1558    -0.0518      12.01
  1559         H1    644    LEU     HA   1559     0.0922      1.008
  1560         2C    644    LEU     CB   1560    -0.1102      12.01
  1561         HC    644    LEU    HB1   1561     0.0457      1.008
  1562         HC    644    LEU    HB2   1562     0.0457      1.008
  1563         3C    644    LEU     CG   1563     0.3531      12.01
  1564         HC    644    LEU     HG   1564    -0.0361      1.008
  1565         CT    644    LEU    CD1   1565    -0.4121      12.01
  1566         HC    644    LEU   HD11   1566        0.1      1.008
  1567         HC    644    LEU   HD12   1567        0.1      1.008
  1568         HC    644    LEU   HD13   1568        0.1      1.008
  1569         CT    644    LEU    CD2   1569    -0.4121      12.01
  1570         HC    644    LEU   HD21   1570        0.1      1.008
  1571         HC    644    LEU   HD22   1571        0.1      1.008
  1572         HC    644    LEU   HD23   1572        0.1      1.008
  1573          C    644    LEU      C   1573     0.5973      12.01
  1574          O    644    LEU      O   1574    -0.5679         16   ; qtot 1
; residue 645 SER rtp SER  q  0.0
  1575          N    645    SER      N   1575    -0.4157      14.01
  1576          H    645    SER      H   1576     0.2719      1.008
  1577         CX    645    SER     CA   1577    -0.0249      12.01
  1578         H1    645    SER     HA   1578     0.0843      1.008
  1579         2C    645    SER     CB   1579     0.2117      12.01
  1580         H1    645    SER    HB1   1580     0.0352      1.008
  1581         H1    645    SER    HB2   1581     0.0352      1.008
  1582         OH    645    SER     OG   1582    -0.6546         16
  1583         HO    645    SER     HG   1583     0.4275      1.008
  1584          C    645    SER      C   1584     0.5973      12.01
  1585          O    645    SER      O   1585    -0.5679         16   ; qtot 1
; residue 646 TYR rtp TYR  q  0.0
  1586          N    646    TYR      N   1586    -0.4157      14.01
  1587          H    646    TYR      H   1587     0.2719      1.008
  1588         CX    646    TYR     CA   1588    -0.0014      12.01
  1589         H1    646    TYR     HA   1589     0.0876      1.008
  1590         CT    646    TYR     CB   1590    -0.0152      12.01
  1591         HC    646    TYR    HB1   1591     0.0295      1.008
  1592         HC    646    TYR    HB2   1592     0.0295      1.008
  1593         CA    646    TYR     CG   1593    -0.0011      12.01
  1594         CA    646    TYR    CD1   1594    -0.1906      12.01
  1595         HA    646    TYR    HD1   1595     0.1699      1.008
  1596         CA    646    TYR    CE1   1596    -0.2341      12.01
  1597         HA    646    TYR    HE1   1597     0.1656      1.008
  1598          C    646    TYR     CZ   1598     0.3226      12.01
  1599         OH    646    TYR     OH   1599    -0.5579         16
  1600         HO    646    TYR     HH   1600     0.3992      1.008
  1601         CA    646    TYR    CE2   1601    -0.2341      12.01
  1602         HA    646    TYR    HE2   1602     0.1656      1.008
  1603         CA    646    TYR    CD2   1603    -0.1906      12.01
  1604         HA    646    TYR    HD2   1604     0.1699      1.008
  1605          C    646    TYR      C   1605     0.5973      12.01
  1606          O    646    TYR      O   1606    -0.5679         16   ; qtot 1
; residue 647 LEU rtp LEU  q  0.0
  1607          N    647    LEU      N   1607    -0.4157      14.01
  1608          H    647    LEU      H   1608     0.2719      1.008
  1609         CX    647    LEU     CA   1609    -0.0518      12.01
  1610         H1    647    LEU     HA   1610     0.0922      1.008
  1611         2C    647    LEU     CB   1611    -0.1102      12.01
  1612         HC    647    LEU    HB1   1612     0.0457      1.008
  1613         HC    647    LEU    HB2   1613     0.0457      1.008
  1614         3C    647    LEU     CG   1614     0.3531      12.01
  1615         HC    647    LEU     HG   1615    -0.0361      1.008
  1616         CT    647    LEU    CD1   1616    -0.4121      12.01
  1617         HC    647    LEU   HD11   1617        0.1      1.008
  1618         HC    647    LEU   HD12   1618        0.1      1.008
  1619         HC    647    LEU   HD13   1619        0.1      1.008
  1620         CT    647    LEU    CD2   1620    -0.4121      12.01
  1621         HC    647    LEU   HD21   1621        0.1      1.008
  1622         HC    647    LEU   HD22   1622        0.1      1.008
  1623         HC    647    LEU   HD23   1623        0.1      1.008
  1624          C    647    LEU      C   1624     0.5973      12.01
  1625          O    647    LEU      O   1625    -0.5679         16   ; qtot 1
; residue 648 GLY rtp GLY  q  0.0
  1626          N    648    GLY      N   1626    -0.4157      14.01
  1627          H    648    GLY      H   1627     0.2719      1.008
  1628         CX    648    GLY     CA   1628    -0.0252      12.01
  1629         H1    648    GLY    HA1   1629     0.0698      1.008
  1630         H1    648    GLY    HA2   1630     0.0698      1.008
  1631          C    648    GLY      C   1631     0.5973      12.01
  1632          O    648    GLY      O   1632    -0.5679         16   ; qtot 1
; residue 649 ASN rtp ASN  q  0.0
  1633          N    649    ASN      N   1633    -0.4157      14.01
  1634          H    649    ASN      H   1634     0.2719      1.008
  1635         CX    649    ASN     CA   1635     0.0143      12.01
  1636         H1    649    ASN     HA   1636     0.1048      1.008
  1637         2C    649    ASN     CB   1637    -0.2041      12.01
  1638         HC    649    ASN    HB1   1638     0.0797      1.008
  1639         HC    649    ASN    HB2   1639     0.0797      1.008
  1640          C    649    ASN     CG   1640      0.713      12.01
  1641          O    649    ASN    OD1   1641    -0.5931         16
  1642          N    649    ASN    ND2   1642    -0.9191      14.01
  1643          H    649    ASN   HD21   1643     0.4196      1.008
  1644          H    649    ASN   HD22   1644     0.4196      1.008
  1645          C    649    ASN      C   1645     0.5973      12.01
  1646          O    649    ASN      O   1646    -0.5679         16   ; qtot 1
; residue 650 HIS rtp HIE  q  0.0
  1647          N    650    HIS      N   1647    -0.4157      14.01
  1648          H    650    HIS      H   1648     0.2719      1.008
  1649         CX    650    HIS     CA   1649    -0.0581      12.01
  1650         H1    650    HIS     HA   1650      0.136      1.008
  1651         CT    650    HIS     CB   1651    -0.0074      12.01
  1652         HC    650    HIS    HB1   1652     0.0367      1.008
  1653         HC    650    HIS    HB2   1653     0.0367      1.008
  1654         CC    650    HIS     CG   1654     0.1868      12.01
  1655         NB    650    HIS    ND1   1655    -0.5432      14.01
  1656         CR    650    HIS    CE1   1656     0.1635      12.01
  1657         H5    650    HIS    HE1   1657     0.1435      1.008
  1658         NA    650    HIS    NE2   1658    -0.2795      14.01
  1659          H    650    HIS    HE2   1659     0.3339      1.008
  1660         CW    650    HIS    CD2   1660    -0.2207      12.01
  1661         H4    650    HIS    HD2   1661     0.1862      1.008
  1662          C    650    HIS      C   1662     0.5973      12.01
  1663          O    650    HIS      O   1663    -0.5679         16   ; qtot 1
; residue 651 MET rtp MET  q  0.0
  1664          N    651    MET      N   1664    -0.4157      14.01
  1665          H    651    MET      H   1665     0.2719      1.008
  1666         CX    651    MET     CA   1666    -0.0237      12.01
  1667         H1    651    MET     HA   1667      0.088      1.008
  1668         2C    651    MET     CB   1668     0.0342      12.01
  1669         HC    651    MET    HB1   1669     0.0241      1.008
  1670         HC    651    MET    HB2   1670     0.0241      1.008
  1671         2C    651    MET     CG   1671     0.0018      12.01
  1672         H1    651    MET    HG1   1672      0.044      1.008
  1673         H1    651    MET    HG2   1673      0.044      1.008
  1674          S    651    MET     SD   1674    -0.2737      32.06
  1675         CT    651    MET     CE   1675    -0.0536      12.01
  1676         H1    651    MET    HE1   1676     0.0684      1.008
  1677         H1    651    MET    HE2   1677     0.0684      1.008
  1678         H1    651    MET    HE3   1678     0.0684      1.008
  1679          C    651    MET      C   1679     0.5973      12.01
  1680          O    651    MET      O   1680    -0.5679         16   ; qtot 1
; residue 652 ASN rtp ASN  q  0.0
  1681          N    652    ASN      N   1681    -0.4157      14.01
  1682          H    652    ASN      H   1682     0.2719      1.008
  1683         CX    652    ASN     CA   1683     0.0143      12.01
  1684         H1    652    ASN     HA   1684     0.1048      1.008
  1685         2C    652    ASN     CB   1685    -0.2041      12.01
  1686         HC    652    ASN    HB1   1686     0.0797      1.008
  1687         HC    652    ASN    HB2   1687     0.0797      1.008
  1688          C    652    ASN     CG   1688      0.713      12.01
  1689          O    652    ASN    OD1   1689    -0.5931         16
  1690          N    652    ASN    ND2   1690    -0.9191      14.01
  1691          H    652    ASN   HD21   1691     0.4196      1.008
  1692          H    652    ASN   HD22   1692     0.4196      1.008
  1693          C    652    ASN      C   1693     0.5973      12.01
  1694          O    652    ASN      O   1694    -0.5679         16   ; qtot 1
; residue 653 ILE rtp ILE  q  0.0
  1695          N    653    ILE      N   1695    -0.4157      14.01
  1696          H    653    ILE      H   1696     0.2719      1.008
  1697         CX    653    ILE     CA   1697    -0.0597      12.01
  1698         H1    653    ILE     HA   1698     0.0869      1.008
  1699         3C    653    ILE     CB   1699     0.1303      12.01
  1700         HC    653    ILE     HB   1700     0.0187      1.008
  1701         CT    653    ILE    CG2   1701    -0.3204      12.01
  1702         HC    653    ILE   HG21   1702     0.0882      1.008
  1703         HC    653    ILE   HG22   1703     0.0882      1.008
  1704         HC    653    ILE   HG23   1704     0.0882      1.008
  1705         2C    653    ILE    CG1   1705     -0.043      12.01
  1706         HC    653    ILE   HG11   1706     0.0236      1.008
  1707         HC    653    ILE   HG12   1707     0.0236      1.008
  1708         CT    653    ILE     CD   1708     -0.066      12.01
  1709         HC    653    ILE    HD1   1709     0.0186      1.008
  1710         HC    653    ILE    HD2   1710     0.0186      1.008
  1711         HC    653    ILE    HD3   1711     0.0186      1.008
  1712          C    653    ILE      C   1712     0.5973      12.01
  1713          O    653    ILE      O   1713    -0.5679         16   ; qtot 1
; residue 654 VAL rtp VAL  q  0.0
  1714          N    654    VAL      N   1714    -0.4157      14.01
  1715          H    654    VAL      H   1715     0.2719      1.008
  1716         CX    654    VAL     CA   1716    -0.0875      12.01
  1717         H1    654    VAL     HA   1717     0.0969      1.008
  1718         3C    654    VAL     CB   1718     0.2985      12.01
  1719         HC    654    VAL     HB   1719    -0.0297      1.008
  1720         CT    654    VAL    CG1   1720    -0.3192      12.01
  1721         HC    654    VAL   HG11   1721     0.0791      1.008
  1722         HC    654    VAL   HG12   1722     0.0791      1.008
  1723         HC    654    VAL   HG13   1723     0.0791      1.008
  1724         CT    654    VAL    CG2   1724    -0.3192      12.01
  1725         HC    654    VAL   HG21   1725     0.0791      1.008
  1726         HC    654    VAL   HG22   1726     0.0791      1.008
  1727         HC    654    VAL   HG23   1727     0.0791      1.008
  1728          C    654    VAL      C   1728     0.5973      12.01
  1729          O    654    VAL      O   1729    -0.5679         16   ; qtot 1
; residue 655 ASN rtp ASN  q  0.0
  1730          N    655    ASN      N   1730    -0.4157      14.01
  1731          H    655    ASN      H   1731     0.2719      1.008
  1732         CX    655    ASN     CA   1732     0.0143      12.01
  1733         H1    655    ASN     HA   1733     0.1048      1.008
  1734         2C    655    ASN     CB   1734    -0.2041      12.01
  1735         HC    655    ASN    HB1   1735     0.0797      1.008
  1736         HC    655    ASN    HB2   1736     0.0797      1.008
  1737          C    655    ASN     CG   1737      0.713      12.01
  1738          O    655    ASN    OD1   1738    -0.5931         16
  1739          N    655    ASN    ND2   1739    -0.9191      14.01
  1740          H    655    ASN   HD21   1740     0.4196      1.008
  1741          H    655    ASN   HD22   1741     0.4196      1.008
  1742          C    655    ASN      C   1742     0.5973      12.01
  1743          O    655    ASN      O   1743    -0.5679         16   ; qtot 1
; residue 656 LEU rtp LEU  q  0.0
  1744          N    656    LEU      N   1744    -0.4157      14.01
  1745          H    656    LEU      H   1745     0.2719      1.008
  1746         CX    656    LEU     CA   1746    -0.0518      12.01
  1747         H1    656    LEU     HA   1747     0.0922      1.008
  1748         2C    656    LEU     CB   1748    -0.1102      12.01
  1749         HC    656    LEU    HB1   1749     0.0457      1.008
  1750         HC    656    LEU    HB2   1750     0.0457      1.008
  1751         3C    656    LEU     CG   1751     0.3531      12.01
  1752         HC    656    LEU     HG   1752    -0.0361      1.008
  1753         CT    656    LEU    CD1   1753    -0.4121      12.01
  1754         HC    656    LEU   HD11   1754        0.1      1.008
  1755         HC    656    LEU   HD12   1755        0.1      1.008
  1756         HC    656    LEU   HD13   1756        0.1      1.008
  1757         CT    656    LEU    CD2   1757    -0.4121      12.01
  1758         HC    656    LEU   HD21   1758        0.1      1.008
  1759         HC    656    LEU   HD22   1759        0.1      1.008
  1760         HC    656    LEU   HD23   1760        0.1      1.008
  1761          C    656    LEU      C   1761     0.5973      12.01
  1762          O    656    LEU      O   1762    -0.5679         16   ; qtot 1
; residue 657 LEU rtp LEU  q  0.0
  1763          N    657    LEU      N   1763    -0.4157      14.01
  1764          H    657    LEU      H   1764     0.2719      1.008
  1765         CX    657    LEU     CA   1765    -0.0518      12.01
  1766         H1    657    LEU     HA   1766     0.0922      1.008
  1767         2C    657    LEU     CB   1767    -0.1102      12.01
  1768         HC    657    LEU    HB1   1768     0.0457      1.008
  1769         HC    657    LEU    HB2   1769     0.0457      1.008
  1770         3C    657    LEU     CG   1770     0.3531      12.01
  1771         HC    657    LEU     HG   1771    -0.0361      1.008
  1772         CT    657    LEU    CD1   1772    -0.4121      12.01
  1773         HC    657    LEU   HD11   1773        0.1      1.008
  1774         HC    657    LEU   HD12   1774        0.1      1.008
  1775         HC    657    LEU   HD13   1775        0.1      1.008
  1776         CT    657    LEU    CD2   1776    -0.4121      12.01
  1777         HC    657    LEU   HD21   1777        0.1      1.008
  1778         HC    657    LEU   HD22   1778        0.1      1.008
  1779         HC    657    LEU   HD23   1779        0.1      1.008
  1780          C    657    LEU      C   1780     0.5973      12.01
  1781          O    657    LEU      O   1781    -0.5679         16   ; qtot 1
; residue 658 GLY rtp GLY  q  0.0
  1782          N    658    GLY      N   1782    -0.4157      14.01
  1783          H    658    GLY      H   1783     0.2719      1.008
  1784         CX    658    GLY     CA   1784    -0.0252      12.01
  1785         H1    658    GLY    HA1   1785     0.0698      1.008
  1786         H1    658    GLY    HA2   1786     0.0698      1.008
  1787          C    658    GLY      C   1787     0.5973      12.01
  1788          O    658    GLY      O   1788    -0.5679         16   ; qtot 1
; residue 659 ALA rtp ALA  q  0.0
  1789          N    659    ALA      N   1789    -0.4157      14.01
  1790          H    659    ALA      H   1790     0.2719      1.008
  1791         CX    659    ALA     CA   1791     0.0337      12.01
  1792         H1    659    ALA     HA   1792     0.0823      1.008
  1793         CT    659    ALA     CB   1793    -0.1825      12.01
  1794         HC    659    ALA    HB1   1794     0.0603      1.008
  1795         HC    659    ALA    HB2   1795     0.0603      1.008
  1796         HC    659    ALA    HB3   1796     0.0603      1.008
  1797          C    659    ALA      C   1797     0.5973      12.01
  1798          O    659    ALA      O   1798    -0.5679         16   ; qtot 1
; residue 660 CYS rtp CYS  q  0.0
  1799          N    660    CYS      N   1799    -0.4157      14.01
  1800          H    660    CYS      H   1800     0.2719      1.008
  1801         CX    660    CYS     CA   1801     0.0213      12.01
  1802         H1    660    CYS     HA   1802     0.1124      1.008
  1803         2C    660    CYS     CB   1803    -0.1231      12.01
  1804         H1    660    CYS    HB1   1804     0.1112      1.008
  1805         H1    660    CYS    HB2   1805     0.1112      1.008
  1806         SH    660    CYS     SG   1806    -0.3119      32.06
  1807         HS    660    CYS     HG   1807     0.1933      1.008
  1808          C    660    CYS      C   1808     0.5973      12.01
  1809          O    660    CYS      O   1809    -0.5679         16   ; qtot 1
; residue 661 THR rtp THR  q  0.0
  1810          N    661    THR      N   1810    -0.4157      14.01
  1811          H    661    THR      H   1811     0.2719      1.008
  1812         CX    661    THR     CA   1812    -0.0389      12.01
  1813         H1    661    THR     HA   1813     0.1007      1.008
  1814         3C    661    THR     CB   1814     0.3654      12.01
  1815         H1    661    THR     HB   1815     0.0043      1.008
  1816         CT    661    THR    CG2   1816    -0.2438      12.01
  1817         HC    661    THR   HG21   1817     0.0642      1.008
  1818         HC    661    THR   HG22   1818     0.0642      1.008
  1819         HC    661    THR   HG23   1819     0.0642      1.008
  1820         OH    661    THR    OG1   1820    -0.6761         16
  1821         HO    661    THR    HG1   1821     0.4102      1.008
  1822          C    661    THR      C   1822     0.5973      12.01
  1823          O    661    THR      O   1823    -0.5679         16   ; qtot 1
; residue 662 ILE rtp ILE  q  0.0
  1824          N    662    ILE      N   1824    -0.4157      14.01
  1825          H    662    ILE      H   1825     0.2719      1.008
  1826         CX    662    ILE     CA   1826    -0.0597      12.01
  1827         H1    662    ILE     HA   1827     0.0869      1.008
  1828         3C    662    ILE     CB   1828     0.1303      12.01
  1829         HC    662    ILE     HB   1829     0.0187      1.008
  1830         CT    662    ILE    CG2   1830    -0.3204      12.01
  1831         HC    662    ILE   HG21   1831     0.0882      1.008
  1832         HC    662    ILE   HG22   1832     0.0882      1.008
  1833         HC    662    ILE   HG23   1833     0.0882      1.008
  1834         2C    662    ILE    CG1   1834     -0.043      12.01
  1835         HC    662    ILE   HG11   1835     0.0236      1.008
  1836         HC    662    ILE   HG12   1836     0.0236      1.008
  1837         CT    662    ILE     CD   1837     -0.066      12.01
  1838         HC    662    ILE    HD1   1838     0.0186      1.008
  1839         HC    662    ILE    HD2   1839     0.0186      1.008
  1840         HC    662    ILE    HD3   1840     0.0186      1.008
  1841          C    662    ILE      C   1841     0.5973      12.01
  1842          O    662    ILE      O   1842    -0.5679         16   ; qtot 1
; residue 663 GLY rtp GLY  q  0.0
  1843          N    663    GLY      N   1843    -0.4157      14.01
  1844          H    663    GLY      H   1844     0.2719      1.008
  1845         CX    663    GLY     CA   1845    -0.0252      12.01
  1846         H1    663    GLY    HA1   1846     0.0698      1.008
  1847         H1    663    GLY    HA2   1847     0.0698      1.008
  1848          C    663    GLY      C   1848     0.5973      12.01
  1849          O    663    GLY      O   1849    -0.5679         16   ; qtot 1
; residue 664 GLY rtp GLY  q  0.0
  1850          N    664    GLY      N   1850    -0.4157      14.01
  1851          H    664    GLY      H   1851     0.2719      1.008
  1852         CX    664    GLY     CA   1852    -0.0252      12.01
  1853         H1    664    GLY    HA1   1853     0.0698      1.008
  1854         H1    664    GLY    HA2   1854     0.0698      1.008
  1855          C    664    GLY      C   1855     0.5973      12.01
  1856          O    664    GLY      O   1856    -0.5679         16   ; qtot 1
; residue 665 PRO rtp PRO  q  0.0
  1857          N    665    PRO      N   1857    -0.2548      14.01
  1858         CT    665    PRO     CD   1858     0.0192      12.01
  1859         H1    665    PRO    HD1   1859     0.0391      1.008
  1860         H1    665    PRO    HD2   1860     0.0391      1.008
  1861         CT    665    PRO     CG   1861     0.0189      12.01
  1862         HC    665    PRO    HG1   1862     0.0213      1.008
  1863         HC    665    PRO    HG2   1863     0.0213      1.008
  1864         CT    665    PRO     CB   1864     -0.007      12.01
  1865         HC    665    PRO    HB1   1865     0.0253      1.008
  1866         HC    665    PRO    HB2   1866     0.0253      1.008
  1867         CX    665    PRO     CA   1867    -0.0266      12.01
  1868         H1    665    PRO     HA   1868     0.0641      1.008
  1869          C    665    PRO      C   1869     0.5896      12.01
  1870          O    665    PRO      O   1870    -0.5748         16   ; qtot 1
; residue 666 THR rtp THR  q  0.0
  1871          N    666    THR      N   1871    -0.4157      14.01
  1872          H    666    THR      H   1872     0.2719      1.008
  1873         CX    666    THR     CA   1873    -0.0389      12.01
  1874         H1    666    THR     HA   1874     0.1007      1.008
  1875         3C    666    THR     CB   1875     0.3654      12.01
  1876         H1    666    THR     HB   1876     0.0043      1.008
  1877         CT    666    THR    CG2   1877    -0.2438      12.01
  1878         HC    666    THR   HG21   1878     0.0642      1.008
  1879         HC    666    THR   HG22   1879     0.0642      1.008
  1880         HC    666    THR   HG23   1880     0.0642      1.008
  1881         OH    666    THR    OG1   1881    -0.6761         16
  1882         HO    666    THR    HG1   1882     0.4102      1.008
  1883          C    666    THR      C   1883     0.5973      12.01
  1884          O    666    THR      O   1884    -0.5679         16   ; qtot 1
; residue 667 LEU rtp LEU  q  0.0
  1885          N    667    LEU      N   1885    -0.4157      14.01
  1886          H    667    LEU      H   1886     0.2719      1.008
  1887         CX    667    LEU     CA   1887    -0.0518      12.01
  1888         H1    667    LEU     HA   1888     0.0922      1.008
  1889         2C    667    LEU     CB   1889    -0.1102      12.01
  1890         HC    667    LEU    HB1   1890     0.0457      1.008
  1891         HC    667    LEU    HB2   1891     0.0457      1.008
  1892         3C    667    LEU     CG   1892     0.3531      12.01
  1893         HC    667    LEU     HG   1893    -0.0361      1.008
  1894         CT    667    LEU    CD1   1894    -0.4121      12.01
  1895         HC    667    LEU   HD11   1895        0.1      1.008
  1896         HC    667    LEU   HD12   1896        0.1      1.008
  1897         HC    667    LEU   HD13   1897        0.1      1.008
  1898         CT    667    LEU    CD2   1898    -0.4121      12.01
  1899         HC    667    LEU   HD21   1899        0.1      1.008
  1900         HC    667    LEU   HD22   1900        0.1      1.008
  1901         HC    667    LEU   HD23   1901        0.1      1.008
  1902          C    667    LEU      C   1902     0.5973      12.01
  1903          O    667    LEU      O   1903    -0.5679         16   ; qtot 1
; residue 668 VAL rtp VAL  q  0.0
  1904          N    668    VAL      N   1904    -0.4157      14.01
  1905          H    668    VAL      H   1905     0.2719      1.008
  1906         CX    668    VAL     CA   1906    -0.0875      12.01
  1907         H1    668    VAL     HA   1907     0.0969      1.008
  1908         3C    668    VAL     CB   1908     0.2985      12.01
  1909         HC    668    VAL     HB   1909    -0.0297      1.008
  1910         CT    668    VAL    CG1   1910    -0.3192      12.01
  1911         HC    668    VAL   HG11   1911     0.0791      1.008
  1912         HC    668    VAL   HG12   1912     0.0791      1.008
  1913         HC    668    VAL   HG13   1913     0.0791      1.008
  1914         CT    668    VAL    CG2   1914    -0.3192      12.01
  1915         HC    668    VAL   HG21   1915     0.0791      1.008
  1916         HC    668    VAL   HG22   1916     0.0791      1.008
  1917         HC    668    VAL   HG23   1917     0.0791      1.008
  1918          C    668    VAL      C   1918     0.5973      12.01
  1919          O    668    VAL      O   1919    -0.5679         16   ; qtot 1
; residue 669 ILE rtp ILE  q  0.0
  1920          N    669    ILE      N   1920    -0.4157      14.01
  1921          H    669    ILE      H   1921     0.2719      1.008
  1922         CX    669    ILE     CA   1922    -0.0597      12.01
  1923         H1    669    ILE     HA   1923     0.0869      1.008
  1924         3C    669    ILE     CB   1924     0.1303      12.01
  1925         HC    669    ILE     HB   1925     0.0187      1.008
  1926         CT    669    ILE    CG2   1926    -0.3204      12.01
  1927         HC    669    ILE   HG21   1927     0.0882      1.008
  1928         HC    669    ILE   HG22   1928     0.0882      1.008
  1929         HC    669    ILE   HG23   1929     0.0882      1.008
  1930         2C    669    ILE    CG1   1930     -0.043      12.01
  1931         HC    669    ILE   HG11   1931     0.0236      1.008
  1932         HC    669    ILE   HG12   1932     0.0236      1.008
  1933         CT    669    ILE     CD   1933     -0.066      12.01
  1934         HC    669    ILE    HD1   1934     0.0186      1.008
  1935         HC    669    ILE    HD2   1935     0.0186      1.008
  1936         HC    669    ILE    HD3   1936     0.0186      1.008
  1937          C    669    ILE      C   1937     0.5973      12.01
  1938          O    669    ILE      O   1938    -0.5679         16   ; qtot 1
; residue 670 THR rtp THR  q  0.0
  1939          N    670    THR      N   1939    -0.4157      14.01
  1940          H    670    THR      H   1940     0.2719      1.008
  1941         CX    670    THR     CA   1941    -0.0389      12.01
  1942         H1    670    THR     HA   1942     0.1007      1.008
  1943         3C    670    THR     CB   1943     0.3654      12.01
  1944         H1    670    THR     HB   1944     0.0043      1.008
  1945         CT    670    THR    CG2   1945    -0.2438      12.01
  1946         HC    670    THR   HG21   1946     0.0642      1.008
  1947         HC    670    THR   HG22   1947     0.0642      1.008
  1948         HC    670    THR   HG23   1948     0.0642      1.008
  1949         OH    670    THR    OG1   1949    -0.6761         16
  1950         HO    670    THR    HG1   1950     0.4102      1.008
  1951          C    670    THR      C   1951     0.5973      12.01
  1952          O    670    THR      O   1952    -0.5679         16   ; qtot 1
; residue 671 GLU rtp GLU  q -1.0
  1953          N    671    GLU      N   1953    -0.5163      14.01
  1954          H    671    GLU      H   1954     0.2936      1.008
  1955         CX    671    GLU     CA   1955     0.0397      12.01
  1956         H1    671    GLU     HA   1956     0.1105      1.008
  1957         2C    671    GLU     CB   1957      0.056      12.01
  1958         HC    671    GLU    HB1   1958    -0.0173      1.008
  1959         HC    671    GLU    HB2   1959    -0.0173      1.008
  1960         2C    671    GLU     CG   1960     0.0136      12.01
  1961         HC    671    GLU    HG1   1961    -0.0425      1.008
  1962         HC    671    GLU    HG2   1962    -0.0425      1.008
  1963         CO    671    GLU     CD   1963     0.8054      12.01
  1964         O2    671    GLU    OE1   1964    -0.8188         16
  1965         O2    671    GLU    OE2   1965    -0.8188         16
  1966          C    671    GLU      C   1966     0.5366      12.01
  1967          O    671    GLU      O   1967    -0.5819         16   ; qtot 0
; residue 672 TYR rtp TYR  q  0.0
  1968          N    672    TYR      N   1968    -0.4157      14.01
  1969          H    672    TYR      H   1969     0.2719      1.008
  1970         CX    672    TYR     CA   1970    -0.0014      12.01
  1971         H1    672    TYR     HA   1971     0.0876      1.008
  1972         CT    672    TYR     CB   1972    -0.0152      12.01
  1973         HC    672    TYR    HB1   1973     0.0295      1.008
  1974         HC    672    TYR    HB2   1974     0.0295      1.008
  1975         CA    672    TYR     CG   1975    -0.0011      12.01
  1976         CA    672    TYR    CD1   1976    -0.1906      12.01
  1977         HA    672    TYR    HD1   1977     0.1699      1.008
  1978         CA    672    TYR    CE1   1978    -0.2341      12.01
  1979         HA    672    TYR    HE1   1979     0.1656      1.008
  1980          C    672    TYR     CZ   1980     0.3226      12.01
  1981         OH    672    TYR     OH   1981    -0.5579         16
  1982         HO    672    TYR     HH   1982     0.3992      1.008
  1983         CA    672    TYR    CE2   1983    -0.2341      12.01
  1984         HA    672    TYR    HE2   1984     0.1656      1.008
  1985         CA    672    TYR    CD2   1985    -0.1906      12.01
  1986         HA    672    TYR    HD2   1986     0.1699      1.008
  1987          C    672    TYR      C   1987     0.5973      12.01
  1988          O    672    TYR      O   1988    -0.5679         16   ; qtot 0
; residue 673 CYS rtp CYS  q  0.0
  1989          N    673    CYS      N   1989    -0.4157      14.01
  1990          H    673    CYS      H   1990     0.2719      1.008
  1991         CX    673    CYS     CA   1991     0.0213      12.01
  1992         H1    673    CYS     HA   1992     0.1124      1.008
  1993         2C    673    CYS     CB   1993    -0.1231      12.01
  1994         H1    673    CYS    HB1   1994     0.1112      1.008
  1995         H1    673    CYS    HB2   1995     0.1112      1.008
  1996         SH    673    CYS     SG   1996    -0.3119      32.06
  1997         HS    673    CYS     HG   1997     0.1933      1.008
  1998          C    673    CYS      C   1998     0.5973      12.01
  1999          O    673    CYS      O   1999    -0.5679         16   ; qtot 0
; residue 674 CYS rtp CYS  q  0.0
  2000          N    674    CYS      N   2000    -0.4157      14.01
  2001          H    674    CYS      H   2001     0.2719      1.008
  2002         CX    674    CYS     CA   2002     0.0213      12.01
  2003         H1    674    CYS     HA   2003     0.1124      1.008
  2004         2C    674    CYS     CB   2004    -0.1231      12.01
  2005         H1    674    CYS    HB1   2005     0.1112      1.008
  2006         H1    674    CYS    HB2   2006     0.1112      1.008
  2007         SH    674    CYS     SG   2007    -0.3119      32.06
  2008         HS    674    CYS     HG   2008     0.1933      1.008
  2009          C    674    CYS      C   2009     0.5973      12.01
  2010          O    674    CYS      O   2010    -0.5679         16   ; qtot 0
; residue 675 TYR rtp TYR  q  0.0
  2011          N    675    TYR      N   2011    -0.4157      14.01
  2012          H    675    TYR      H   2012     0.2719      1.008
  2013         CX    675    TYR     CA   2013    -0.0014      12.01
  2014         H1    675    TYR     HA   2014     0.0876      1.008
  2015         CT    675    TYR     CB   2015    -0.0152      12.01
  2016         HC    675    TYR    HB1   2016     0.0295      1.008
  2017         HC    675    TYR    HB2   2017     0.0295      1.008
  2018         CA    675    TYR     CG   2018    -0.0011      12.01
  2019         CA    675    TYR    CD1   2019    -0.1906      12.01
  2020         HA    675    TYR    HD1   2020     0.1699      1.008
  2021         CA    675    TYR    CE1   2021    -0.2341      12.01
  2022         HA    675    TYR    HE1   2022     0.1656      1.008
  2023          C    675    TYR     CZ   2023     0.3226      12.01
  2024         OH    675    TYR     OH   2024    -0.5579         16
  2025         HO    675    TYR     HH   2025     0.3992      1.008
  2026         CA    675    TYR    CE2   2026    -0.2341      12.01
  2027         HA    675    TYR    HE2   2027     0.1656      1.008
  2028         CA    675    TYR    CD2   2028    -0.1906      12.01
  2029         HA    675    TYR    HD2   2029     0.1699      1.008
  2030          C    675    TYR      C   2030     0.5973      12.01
  2031          O    675    TYR      O   2031    -0.5679         16   ; qtot 0
; residue 676 GLY rtp GLY  q  0.0
  2032          N    676    GLY      N   2032    -0.4157      14.01
  2033          H    676    GLY      H   2033     0.2719      1.008
  2034         CX    676    GLY     CA   2034    -0.0252      12.01
  2035         H1    676    GLY    HA1   2035     0.0698      1.008
  2036         H1    676    GLY    HA2   2036     0.0698      1.008
  2037          C    676    GLY      C   2037     0.5973      12.01
  2038          O    676    GLY      O   2038    -0.5679         16   ; qtot 0
; residue 677 ASP rtp ASP  q -1.0
  2039          N    677    ASP      N   2039    -0.5163      14.01
  2040          H    677    ASP      H   2040     0.2936      1.008
  2041         CX    677    ASP     CA   2041     0.0381      12.01
  2042         H1    677    ASP     HA   2042      0.088      1.008
  2043         2C    677    ASP     CB   2043    -0.0303      12.01
  2044         HC    677    ASP    HB1   2044    -0.0122      1.008
  2045         HC    677    ASP    HB2   2045    -0.0122      1.008
  2046         CO    677    ASP     CG   2046     0.7994      12.01
  2047         O2    677    ASP    OD1   2047    -0.8014         16
  2048         O2    677    ASP    OD2   2048    -0.8014         16
  2049          C    677    ASP      C   2049     0.5366      12.01
  2050          O    677    ASP      O   2050    -0.5819         16   ; qtot -1
; residue 678 LEU rtp LEU  q  0.0
  2051          N    678    LEU      N   2051    -0.4157      14.01
  2052          H    678    LEU      H   2052     0.2719      1.008
  2053         CX    678    LEU     CA   2053    -0.0518      12.01
  2054         H1    678    LEU     HA   2054     0.0922      1.008
  2055         2C    678    LEU     CB   2055    -0.1102      12.01
  2056         HC    678    LEU    HB1   2056     0.0457      1.008
  2057         HC    678    LEU    HB2   2057     0.0457      1.008
  2058         3C    678    LEU     CG   2058     0.3531      12.01
  2059         HC    678    LEU     HG   2059    -0.0361      1.008
  2060         CT    678    LEU    CD1   2060    -0.4121      12.01
  2061         HC    678    LEU   HD11   2061        0.1      1.008
  2062         HC    678    LEU   HD12   2062        0.1      1.008
  2063         HC    678    LEU   HD13   2063        0.1      1.008
  2064         CT    678    LEU    CD2   2064    -0.4121      12.01
  2065         HC    678    LEU   HD21   2065        0.1      1.008
  2066         HC    678    LEU   HD22   2066        0.1      1.008
  2067         HC    678    LEU   HD23   2067        0.1      1.008
  2068          C    678    LEU      C   2068     0.5973      12.01
  2069          O    678    LEU      O   2069    -0.5679         16   ; qtot -1
; residue 679 LEU rtp LEU  q  0.0
  2070          N    679    LEU      N   2070    -0.4157      14.01
  2071          H    679    LEU      H   2071     0.2719      1.008
  2072         CX    679    LEU     CA   2072    -0.0518      12.01
  2073         H1    679    LEU     HA   2073     0.0922      1.008
  2074         2C    679    LEU     CB   2074    -0.1102      12.01
  2075         HC    679    LEU    HB1   2075     0.0457      1.008
  2076         HC    679    LEU    HB2   2076     0.0457      1.008
  2077         3C    679    LEU     CG   2077     0.3531      12.01
  2078         HC    679    LEU     HG   2078    -0.0361      1.008
  2079         CT    679    LEU    CD1   2079    -0.4121      12.01
  2080         HC    679    LEU   HD11   2080        0.1      1.008
  2081         HC    679    LEU   HD12   2081        0.1      1.008
  2082         HC    679    LEU   HD13   2082        0.1      1.008
  2083         CT    679    LEU    CD2   2083    -0.4121      12.01
  2084         HC    679    LEU   HD21   2084        0.1      1.008
  2085         HC    679    LEU   HD22   2085        0.1      1.008
  2086         HC    679    LEU   HD23   2086        0.1      1.008
  2087          C    679    LEU      C   2087     0.5973      12.01
  2088          O    679    LEU      O   2088    -0.5679         16   ; qtot -1
; residue 680 ASN rtp ASN  q  0.0
  2089          N    680    ASN      N   2089    -0.4157      14.01
  2090          H    680    ASN      H   2090     0.2719      1.008
  2091         CX    680    ASN     CA   2091     0.0143      12.01
  2092         H1    680    ASN     HA   2092     0.1048      1.008
  2093         2C    680    ASN     CB   2093    -0.2041      12.01
  2094         HC    680    ASN    HB1   2094     0.0797      1.008
  2095         HC    680    ASN    HB2   2095     0.0797      1.008
  2096          C    680    ASN     CG   2096      0.713      12.01
  2097          O    680    ASN    OD1   2097    -0.5931         16
  2098          N    680    ASN    ND2   2098    -0.9191      14.01
  2099          H    680    ASN   HD21   2099     0.4196      1.008
  2100          H    680    ASN   HD22   2100     0.4196      1.008
  2101          C    680    ASN      C   2101     0.5973      12.01
  2102          O    680    ASN      O   2102    -0.5679         16   ; qtot -1
; residue 681 PHE rtp PHE  q  0.0
  2103          N    681    PHE      N   2103    -0.4157      14.01
  2104          H    681    PHE      H   2104     0.2719      1.008
  2105         CX    681    PHE     CA   2105    -0.0024      12.01
  2106         H1    681    PHE     HA   2106     0.0978      1.008
  2107         CT    681    PHE     CB   2107    -0.0343      12.01
  2108         HC    681    PHE    HB1   2108     0.0295      1.008
  2109         HC    681    PHE    HB2   2109     0.0295      1.008
  2110         CA    681    PHE     CG   2110     0.0118      12.01
  2111         CA    681    PHE    CD1   2111    -0.1256      12.01
  2112         HA    681    PHE    HD1   2112      0.133      1.008
  2113         CA    681    PHE    CE1   2113    -0.1704      12.01
  2114         HA    681    PHE    HE1   2114      0.143      1.008
  2115         CA    681    PHE     CZ   2115    -0.1072      12.01
  2116         HA    681    PHE     HZ   2116     0.1297      1.008
  2117         CA    681    PHE    CE2   2117    -0.1704      12.01
  2118         HA    681    PHE    HE2   2118      0.143      1.008
  2119         CA    681    PHE    CD2   2119    -0.1256      12.01
  2120         HA    681    PHE    HD2   2120      0.133      1.008
  2121          C    681    PHE      C   2121     0.5973      12.01
  2122          O    681    PHE      O   2122    -0.5679         16   ; qtot -1
; residue 682 LEU rtp LEU  q  0.0
  2123          N    682    LEU      N   2123    -0.4157      14.01
  2124          H    682    LEU      H   2124     0.2719      1.008
  2125         CX    682    LEU     CA   2125    -0.0518      12.01
  2126         H1    682    LEU     HA   2126     0.0922      1.008
  2127         2C    682    LEU     CB   2127    -0.1102      12.01
  2128         HC    682    LEU    HB1   2128     0.0457      1.008
  2129         HC    682    LEU    HB2   2129     0.0457      1.008
  2130         3C    682    LEU     CG   2130     0.3531      12.01
  2131         HC    682    LEU     HG   2131    -0.0361      1.008
  2132         CT    682    LEU    CD1   2132    -0.4121      12.01
  2133         HC    682    LEU   HD11   2133        0.1      1.008
  2134         HC    682    LEU   HD12   2134        0.1      1.008
  2135         HC    682    LEU   HD13   2135        0.1      1.008
  2136         CT    682    LEU    CD2   2136    -0.4121      12.01
  2137         HC    682    LEU   HD21   2137        0.1      1.008
  2138         HC    682    LEU   HD22   2138        0.1      1.008
  2139         HC    682    LEU   HD23   2139        0.1      1.008
  2140          C    682    LEU      C   2140     0.5973      12.01
  2141          O    682    LEU      O   2141    -0.5679         16   ; qtot -1
; residue 683 ARG rtp ARG  q +1.0
  2142          N    683    ARG      N   2142    -0.3479      14.01
  2143          H    683    ARG      H   2143     0.2747      1.008
  2144         CX    683    ARG     CA   2144    -0.2637      12.01
  2145         H1    683    ARG     HA   2145      0.156      1.008
  2146         C8    683    ARG     CB   2146    -0.0007      12.01
  2147         HC    683    ARG    HB1   2147     0.0327      1.008
  2148         HC    683    ARG    HB2   2148     0.0327      1.008
  2149         C8    683    ARG     CG   2149      0.039      12.01
  2150         HC    683    ARG    HG1   2150     0.0285      1.008
  2151         HC    683    ARG    HG2   2151     0.0285      1.008
  2152         C8    683    ARG     CD   2152     0.0486      12.01
  2153         H1    683    ARG    HD1   2153     0.0687      1.008
  2154         H1    683    ARG    HD2   2154     0.0687      1.008
  2155         N2    683    ARG     NE   2155    -0.5295      14.01
  2156          H    683    ARG     HE   2156     0.3456      1.008
  2157         CA    683    ARG     CZ   2157     0.8076      12.01
  2158         N2    683    ARG    NH1   2158    -0.8627      14.01
  2159          H    683    ARG   HH11   2159     0.4478      1.008
  2160          H    683    ARG   HH12   2160     0.4478      1.008
  2161         N2    683    ARG    NH2   2161    -0.8627      14.01
  2162          H    683    ARG   HH21   2162     0.4478      1.008
  2163          H    683    ARG   HH22   2163     0.4478      1.008
  2164          C    683    ARG      C   2164     0.7341      12.01
  2165          O    683    ARG      O   2165    -0.5894         16   ; qtot 0
; residue 684 ARG rtp ARG  q +1.0
  2166          N    684    ARG      N   2166    -0.3479      14.01
  2167          H    684    ARG      H   2167     0.2747      1.008
  2168         CX    684    ARG     CA   2168    -0.2637      12.01
  2169         H1    684    ARG     HA   2169      0.156      1.008
  2170         C8    684    ARG     CB   2170    -0.0007      12.01
  2171         HC    684    ARG    HB1   2171     0.0327      1.008
  2172         HC    684    ARG    HB2   2172     0.0327      1.008
  2173         C8    684    ARG     CG   2173      0.039      12.01
  2174         HC    684    ARG    HG1   2174     0.0285      1.008
  2175         HC    684    ARG    HG2   2175     0.0285      1.008
  2176         C8    684    ARG     CD   2176     0.0486      12.01
  2177         H1    684    ARG    HD1   2177     0.0687      1.008
  2178         H1    684    ARG    HD2   2178     0.0687      1.008
  2179         N2    684    ARG     NE   2179    -0.5295      14.01
  2180          H    684    ARG     HE   2180     0.3456      1.008
  2181         CA    684    ARG     CZ   2181     0.8076      12.01
  2182         N2    684    ARG    NH1   2182    -0.8627      14.01
  2183          H    684    ARG   HH11   2183     0.4478      1.008
  2184          H    684    ARG   HH12   2184     0.4478      1.008
  2185         N2    684    ARG    NH2   2185    -0.8627      14.01
  2186          H    684    ARG   HH21   2186     0.4478      1.008
  2187          H    684    ARG   HH22   2187     0.4478      1.008
  2188          C    684    ARG      C   2188     0.7341      12.01
  2189          O    684    ARG      O   2189    -0.5894         16   ; qtot 1
; residue 685 LYS rtp LYS  q +1.0
  2190          N    685    LYS      N   2190    -0.3479      14.01
  2191          H    685    LYS      H   2191     0.2747      1.008
  2192         CX    685    LYS     CA   2192      -0.24      12.01
  2193         H1    685    LYS     HA   2193     0.1426      1.008
  2194         C8    685    LYS     CB   2194    -0.0094      12.01
  2195         HC    685    LYS    HB1   2195     0.0362      1.008
  2196         HC    685    LYS    HB2   2196     0.0362      1.008
  2197         C8    685    LYS     CG   2197     0.0187      12.01
  2198         HC    685    LYS    HG1   2198     0.0103      1.008
  2199         HC    685    LYS    HG2   2199     0.0103      1.008
  2200         C8    685    LYS     CD   2200    -0.0479      12.01
  2201         HC    685    LYS    HD1   2201     0.0621      1.008
  2202         HC    685    LYS    HD2   2202     0.0621      1.008
  2203         C8    685    LYS     CE   2203    -0.0143      12.01
  2204         HP    685    LYS    HE1   2204     0.1135      1.008
  2205         HP    685    LYS    HE2   2205     0.1135      1.008
  2206         N3    685    LYS     NZ   2206    -0.3854      14.01
  2207          H    685    LYS    HZ1   2207       0.34      1.008
  2208          H    685    LYS    HZ2   2208       0.34      1.008
  2209          H    685    LYS    HZ3   2209       0.34      1.008
  2210          C    685    LYS      C   2210     0.7341      12.01
  2211          O    685    LYS      O   2211    -0.5894         16   ; qtot 2
; residue 686 ARG rtp ARG  q +1.0
  2212          N    686    ARG      N   2212    -0.3479      14.01
  2213          H    686    ARG      H   2213     0.2747      1.008
  2214         CX    686    ARG     CA   2214    -0.2637      12.01
  2215         H1    686    ARG     HA   2215      0.156      1.008
  2216         C8    686    ARG     CB   2216    -0.0007      12.01
  2217         HC    686    ARG    HB1   2217     0.0327      1.008
  2218         HC    686    ARG    HB2   2218     0.0327      1.008
  2219         C8    686    ARG     CG   2219      0.039      12.01
  2220         HC    686    ARG    HG1   2220     0.0285      1.008
  2221         HC    686    ARG    HG2   2221     0.0285      1.008
  2222         C8    686    ARG     CD   2222     0.0486      12.01
  2223         H1    686    ARG    HD1   2223     0.0687      1.008
  2224         H1    686    ARG    HD2   2224     0.0687      1.008
  2225         N2    686    ARG     NE   2225    -0.5295      14.01
  2226          H    686    ARG     HE   2226     0.3456      1.008
  2227         CA    686    ARG     CZ   2227     0.8076      12.01
  2228         N2    686    ARG    NH1   2228    -0.8627      14.01
  2229          H    686    ARG   HH11   2229     0.4478      1.008
  2230          H    686    ARG   HH12   2230     0.4478      1.008
  2231         N2    686    ARG    NH2   2231    -0.8627      14.01
  2232          H    686    ARG   HH21   2232     0.4478      1.008
  2233          H    686    ARG   HH22   2233     0.4478      1.008
  2234          C    686    ARG      C   2234     0.7341      12.01
  2235          O    686    ARG      O   2235    -0.5894         16   ; qtot 3
; residue 687 ASP rtp ASP  q -1.0
  2236          N    687    ASP      N   2236    -0.5163      14.01
  2237          H    687    ASP      H   2237     0.2936      1.008
  2238         CX    687    ASP     CA   2238     0.0381      12.01
  2239         H1    687    ASP     HA   2239      0.088      1.008
  2240         2C    687    ASP     CB   2240    -0.0303      12.01
  2241         HC    687    ASP    HB1   2241    -0.0122      1.008
  2242         HC    687    ASP    HB2   2242    -0.0122      1.008
  2243         CO    687    ASP     CG   2243     0.7994      12.01
  2244         O2    687    ASP    OD1   2244    -0.8014         16
  2245         O2    687    ASP    OD2   2245    -0.8014         16
  2246          C    687    ASP      C   2246     0.5366      12.01
  2247          O    687    ASP      O   2247    -0.5819         16   ; qtot 2
; residue 688 SER rtp SER  q  0.0
  2248          N    688    SER      N   2248    -0.4157      14.01
  2249          H    688    SER      H   2249     0.2719      1.008
  2250         CX    688    SER     CA   2250    -0.0249      12.01
  2251         H1    688    SER     HA   2251     0.0843      1.008
  2252         2C    688    SER     CB   2252     0.2117      12.01
  2253         H1    688    SER    HB1   2253     0.0352      1.008
  2254         H1    688    SER    HB2   2254     0.0352      1.008
  2255         OH    688    SER     OG   2255    -0.6546         16
  2256         HO    688    SER     HG   2256     0.4275      1.008
  2257          C    688    SER      C   2257     0.5973      12.01
  2258          O    688    SER      O   2258    -0.5679         16   ; qtot 2
; residue 689 PHE rtp PHE  q  0.0
  2259          N    689    PHE      N   2259    -0.4157      14.01
  2260          H    689    PHE      H   2260     0.2719      1.008
  2261         CX    689    PHE     CA   2261    -0.0024      12.01
  2262         H1    689    PHE     HA   2262     0.0978      1.008
  2263         CT    689    PHE     CB   2263    -0.0343      12.01
  2264         HC    689    PHE    HB1   2264     0.0295      1.008
  2265         HC    689    PHE    HB2   2265     0.0295      1.008
  2266         CA    689    PHE     CG   2266     0.0118      12.01
  2267         CA    689    PHE    CD1   2267    -0.1256      12.01
  2268         HA    689    PHE    HD1   2268      0.133      1.008
  2269         CA    689    PHE    CE1   2269    -0.1704      12.01
  2270         HA    689    PHE    HE1   2270      0.143      1.008
  2271         CA    689    PHE     CZ   2271    -0.1072      12.01
  2272         HA    689    PHE     HZ   2272     0.1297      1.008
  2273         CA    689    PHE    CE2   2273    -0.1704      12.01
  2274         HA    689    PHE    HE2   2274      0.143      1.008
  2275         CA    689    PHE    CD2   2275    -0.1256      12.01
  2276         HA    689    PHE    HD2   2276      0.133      1.008
  2277          C    689    PHE      C   2277     0.5973      12.01
  2278          O    689    PHE      O   2278    -0.5679         16   ; qtot 2
; residue 690 ILE rtp ILE  q  0.0
  2279          N    690    ILE      N   2279    -0.4157      14.01
  2280          H    690    ILE      H   2280     0.2719      1.008
  2281         CX    690    ILE     CA   2281    -0.0597      12.01
  2282         H1    690    ILE     HA   2282     0.0869      1.008
  2283         3C    690    ILE     CB   2283     0.1303      12.01
  2284         HC    690    ILE     HB   2284     0.0187      1.008
  2285         CT    690    ILE    CG2   2285    -0.3204      12.01
  2286         HC    690    ILE   HG21   2286     0.0882      1.008
  2287         HC    690    ILE   HG22   2287     0.0882      1.008
  2288         HC    690    ILE   HG23   2288     0.0882      1.008
  2289         2C    690    ILE    CG1   2289     -0.043      12.01
  2290         HC    690    ILE   HG11   2290     0.0236      1.008
  2291         HC    690    ILE   HG12   2291     0.0236      1.008
  2292         CT    690    ILE     CD   2292     -0.066      12.01
  2293         HC    690    ILE    HD1   2293     0.0186      1.008
  2294         HC    690    ILE    HD2   2294     0.0186      1.008
  2295         HC    690    ILE    HD3   2295     0.0186      1.008
  2296          C    690    ILE      C   2296     0.5973      12.01
  2297          O    690    ILE      O   2297    -0.5679         16   ; qtot 2
; residue 691 CYS rtp CYS  q  0.0
  2298          N    691    CYS      N   2298    -0.4157      14.01
  2299          H    691    CYS      H   2299     0.2719      1.008
  2300         CX    691    CYS     CA   2300     0.0213      12.01
  2301         H1    691    CYS     HA   2301     0.1124      1.008
  2302         2C    691    CYS     CB   2302    -0.1231      12.01
  2303         H1    691    CYS    HB1   2303     0.1112      1.008
  2304         H1    691    CYS    HB2   2304     0.1112      1.008
  2305         SH    691    CYS     SG   2305    -0.3119      32.06
  2306         HS    691    CYS     HG   2306     0.1933      1.008
  2307          C    691    CYS      C   2307     0.5973      12.01
  2308          O    691    CYS      O   2308    -0.5679         16   ; qtot 2
; residue 692 SER rtp SER  q  0.0
  2309          N    692    SER      N   2309    -0.4157      14.01
  2310          H    692    SER      H   2310     0.2719      1.008
  2311         CX    692    SER     CA   2311    -0.0249      12.01
  2312         H1    692    SER     HA   2312     0.0843      1.008
  2313         2C    692    SER     CB   2313     0.2117      12.01
  2314         H1    692    SER    HB1   2314     0.0352      1.008
  2315         H1    692    SER    HB2   2315     0.0352      1.008
  2316         OH    692    SER     OG   2316    -0.6546         16
  2317         HO    692    SER     HG   2317     0.4275      1.008
  2318          C    692    SER      C   2318     0.5973      12.01
  2319          O    692    SER      O   2319    -0.5679         16   ; qtot 2
; residue 693 LYS rtp LYS  q +1.0
  2320          N    693    LYS      N   2320    -0.3479      14.01
  2321          H    693    LYS      H   2321     0.2747      1.008
  2322         CX    693    LYS     CA   2322      -0.24      12.01
  2323         H1    693    LYS     HA   2323     0.1426      1.008
  2324         C8    693    LYS     CB   2324    -0.0094      12.01
  2325         HC    693    LYS    HB1   2325     0.0362      1.008
  2326         HC    693    LYS    HB2   2326     0.0362      1.008
  2327         C8    693    LYS     CG   2327     0.0187      12.01
  2328         HC    693    LYS    HG1   2328     0.0103      1.008
  2329         HC    693    LYS    HG2   2329     0.0103      1.008
  2330         C8    693    LYS     CD   2330    -0.0479      12.01
  2331         HC    693    LYS    HD1   2331     0.0621      1.008
  2332         HC    693    LYS    HD2   2332     0.0621      1.008
  2333         C8    693    LYS     CE   2333    -0.0143      12.01
  2334         HP    693    LYS    HE1   2334     0.1135      1.008
  2335         HP    693    LYS    HE2   2335     0.1135      1.008
  2336         N3    693    LYS     NZ   2336    -0.3854      14.01
  2337          H    693    LYS    HZ1   2337       0.34      1.008
  2338          H    693    LYS    HZ2   2338       0.34      1.008
  2339          H    693    LYS    HZ3   2339       0.34      1.008
  2340          C    693    LYS      C   2340     0.7341      12.01
  2341          O    693    LYS      O   2341    -0.5894         16   ; qtot 3
; residue 694 THR rtp THR  q  0.0
  2342          N    694    THR      N   2342    -0.4157      14.01
  2343          H    694    THR      H   2343     0.2719      1.008
  2344         CX    694    THR     CA   2344    -0.0389      12.01
  2345         H1    694    THR     HA   2345     0.1007      1.008
  2346         3C    694    THR     CB   2346     0.3654      12.01
  2347         H1    694    THR     HB   2347     0.0043      1.008
  2348         CT    694    THR    CG2   2348    -0.2438      12.01
  2349         HC    694    THR   HG21   2349     0.0642      1.008
  2350         HC    694    THR   HG22   2350     0.0642      1.008
  2351         HC    694    THR   HG23   2351     0.0642      1.008
  2352         OH    694    THR    OG1   2352    -0.6761         16
  2353         HO    694    THR    HG1   2353     0.4102      1.008
  2354          C    694    THR      C   2354     0.5973      12.01
  2355          O    694    THR      O   2355    -0.5679         16   ; qtot 3
; residue 753 SER rtp SER  q  0.0
  2356          N    753    SER      N   2356    -0.4157      14.01
  2357          H    753    SER      H   2357     0.2719      1.008
  2358         CX    753    SER     CA   2358    -0.0249      12.01
  2359         H1    753    SER     HA   2359     0.0843      1.008
  2360         2C    753    SER     CB   2360     0.2117      12.01
  2361         H1    753    SER    HB1   2361     0.0352      1.008
  2362         H1    753    SER    HB2   2362     0.0352      1.008
  2363         OH    753    SER     OG   2363    -0.6546         16
  2364         HO    753    SER     HG   2364     0.4275      1.008
  2365          C    753    SER      C   2365     0.5973      12.01
  2366          O    753    SER      O   2366    -0.5679         16   ; qtot 3
; residue 754 PRO rtp PRO  q  0.0
  2367          N    754    PRO      N   2367    -0.2548      14.01
  2368         CT    754    PRO     CD   2368     0.0192      12.01
  2369         H1    754    PRO    HD1   2369     0.0391      1.008
  2370         H1    754    PRO    HD2   2370     0.0391      1.008
  2371         CT    754    PRO     CG   2371     0.0189      12.01
  2372         HC    754    PRO    HG1   2372     0.0213      1.008
  2373         HC    754    PRO    HG2   2373     0.0213      1.008
  2374         CT    754    PRO     CB   2374     -0.007      12.01
  2375         HC    754    PRO    HB1   2375     0.0253      1.008
  2376         HC    754    PRO    HB2   2376     0.0253      1.008
  2377         CX    754    PRO     CA   2377    -0.0266      12.01
  2378         H1    754    PRO     HA   2378     0.0641      1.008
  2379          C    754    PRO      C   2379     0.5896      12.01
  2380          O    754    PRO      O   2380    -0.5748         16   ; qtot 3
; residue 755 ALA rtp ALA  q  0.0
  2381          N    755    ALA      N   2381    -0.4157      14.01
  2382          H    755    ALA      H   2382     0.2719      1.008
  2383         CX    755    ALA     CA   2383     0.0337      12.01
  2384         H1    755    ALA     HA   2384     0.0823      1.008
  2385         CT    755    ALA     CB   2385    -0.1825      12.01
  2386         HC    755    ALA    HB1   2386     0.0603      1.008
  2387         HC    755    ALA    HB2   2387     0.0603      1.008
  2388         HC    755    ALA    HB3   2388     0.0603      1.008
  2389          C    755    ALA      C   2389     0.5973      12.01
  2390          O    755    ALA      O   2390    -0.5679         16   ; qtot 3
; residue 756 ILE rtp ILE  q  0.0
  2391          N    756    ILE      N   2391    -0.4157      14.01
  2392          H    756    ILE      H   2392     0.2719      1.008
  2393         CX    756    ILE     CA   2393    -0.0597      12.01
  2394         H1    756    ILE     HA   2394     0.0869      1.008
  2395         3C    756    ILE     CB   2395     0.1303      12.01
  2396         HC    756    ILE     HB   2396     0.0187      1.008
  2397         CT    756    ILE    CG2   2397    -0.3204      12.01
  2398         HC    756    ILE   HG21   2398     0.0882      1.008
  2399         HC    756    ILE   HG22   2399     0.0882      1.008
  2400         HC    756    ILE   HG23   2400     0.0882      1.008
  2401         2C    756    ILE    CG1   2401     -0.043      12.01
  2402         HC    756    ILE   HG11   2402     0.0236      1.008
  2403         HC    756    ILE   HG12   2403     0.0236      1.008
  2404         CT    756    ILE     CD   2404     -0.066      12.01
  2405         HC    756    ILE    HD1   2405     0.0186      1.008
  2406         HC    756    ILE    HD2   2406     0.0186      1.008
  2407         HC    756    ILE    HD3   2407     0.0186      1.008
  2408          C    756    ILE      C   2408     0.5973      12.01
  2409          O    756    ILE      O   2409    -0.5679         16   ; qtot 3
; residue 757 MET rtp MET  q  0.0
  2410          N    757    MET      N   2410    -0.4157      14.01
  2411          H    757    MET      H   2411     0.2719      1.008
  2412         CX    757    MET     CA   2412    -0.0237      12.01
  2413         H1    757    MET     HA   2413      0.088      1.008
  2414         2C    757    MET     CB   2414     0.0342      12.01
  2415         HC    757    MET    HB1   2415     0.0241      1.008
  2416         HC    757    MET    HB2   2416     0.0241      1.008
  2417         2C    757    MET     CG   2417     0.0018      12.01
  2418         H1    757    MET    HG1   2418      0.044      1.008
  2419         H1    757    MET    HG2   2419      0.044      1.008
  2420          S    757    MET     SD   2420    -0.2737      32.06
  2421         CT    757    MET     CE   2421    -0.0536      12.01
  2422         H1    757    MET    HE1   2422     0.0684      1.008
  2423         H1    757    MET    HE2   2423     0.0684      1.008
  2424         H1    757    MET    HE3   2424     0.0684      1.008
  2425          C    757    MET      C   2425     0.5973      12.01
  2426          O    757    MET      O   2426    -0.5679         16   ; qtot 3
; residue 758 GLU rtp GLU  q -1.0
  2427          N    758    GLU      N   2427    -0.5163      14.01
  2428          H    758    GLU      H   2428     0.2936      1.008
  2429         CX    758    GLU     CA   2429     0.0397      12.01
  2430         H1    758    GLU     HA   2430     0.1105      1.008
  2431         2C    758    GLU     CB   2431      0.056      12.01
  2432         HC    758    GLU    HB1   2432    -0.0173      1.008
  2433         HC    758    GLU    HB2   2433    -0.0173      1.008
  2434         2C    758    GLU     CG   2434     0.0136      12.01
  2435         HC    758    GLU    HG1   2435    -0.0425      1.008
  2436         HC    758    GLU    HG2   2436    -0.0425      1.008
  2437         CO    758    GLU     CD   2437     0.8054      12.01
  2438         O2    758    GLU    OE1   2438    -0.8188         16
  2439         O2    758    GLU    OE2   2439    -0.8188         16
  2440          C    758    GLU      C   2440     0.5366      12.01
  2441          O    758    GLU      O   2441    -0.5819         16   ; qtot 2
; residue 759 ASP rtp ASP  q -1.0
  2442          N    759    ASP      N   2442    -0.5163      14.01
  2443          H    759    ASP      H   2443     0.2936      1.008
  2444         CX    759    ASP     CA   2444     0.0381      12.01
  2445         H1    759    ASP     HA   2445      0.088      1.008
  2446         2C    759    ASP     CB   2446    -0.0303      12.01
  2447         HC    759    ASP    HB1   2447    -0.0122      1.008
  2448         HC    759    ASP    HB2   2448    -0.0122      1.008
  2449         CO    759    ASP     CG   2449     0.7994      12.01
  2450         O2    759    ASP    OD1   2450    -0.8014         16
  2451         O2    759    ASP    OD2   2451    -0.8014         16
  2452          C    759    ASP      C   2452     0.5366      12.01
  2453          O    759    ASP      O   2453    -0.5819         16   ; qtot 1
; residue 760 ASP rtp ASP  q -1.0
  2454          N    760    ASP      N   2454    -0.5163      14.01
  2455          H    760    ASP      H   2455     0.2936      1.008
  2456         CX    760    ASP     CA   2456     0.0381      12.01
  2457         H1    760    ASP     HA   2457      0.088      1.008
  2458         2C    760    ASP     CB   2458    -0.0303      12.01
  2459         HC    760    ASP    HB1   2459    -0.0122      1.008
  2460         HC    760    ASP    HB2   2460    -0.0122      1.008
  2461         CO    760    ASP     CG   2461     0.7994      12.01
  2462         O2    760    ASP    OD1   2462    -0.8014         16
  2463         O2    760    ASP    OD2   2463    -0.8014         16
  2464          C    760    ASP      C   2464     0.5366      12.01
  2465          O    760    ASP      O   2465    -0.5819         16   ; qtot 0
; residue 761 GLU rtp GLU  q -1.0
  2466          N    761    GLU      N   2466    -0.5163      14.01
  2467          H    761    GLU      H   2467     0.2936      1.008
  2468         CX    761    GLU     CA   2468     0.0397      12.01
  2469         H1    761    GLU     HA   2469     0.1105      1.008
  2470         2C    761    GLU     CB   2470      0.056      12.01
  2471         HC    761    GLU    HB1   2471    -0.0173      1.008
  2472         HC    761    GLU    HB2   2472    -0.0173      1.008
  2473         2C    761    GLU     CG   2473     0.0136      12.01
  2474         HC    761    GLU    HG1   2474    -0.0425      1.008
  2475         HC    761    GLU    HG2   2475    -0.0425      1.008
  2476         CO    761    GLU     CD   2476     0.8054      12.01
  2477         O2    761    GLU    OE1   2477    -0.8188         16
  2478         O2    761    GLU    OE2   2478    -0.8188         16
  2479          C    761    GLU      C   2479     0.5366      12.01
  2480          O    761    GLU      O   2480    -0.5819         16   ; qtot -1
; residue 762 LEU rtp LEU  q  0.0
  2481          N    762    LEU      N   2481    -0.4157      14.01
  2482          H    762    LEU      H   2482     0.2719      1.008
  2483         CX    762    LEU     CA   2483    -0.0518      12.01
  2484         H1    762    LEU     HA   2484     0.0922      1.008
  2485         2C    762    LEU     CB   2485    -0.1102      12.01
  2486         HC    762    LEU    HB1   2486     0.0457      1.008
  2487         HC    762    LEU    HB2   2487     0.0457      1.008
  2488         3C    762    LEU     CG   2488     0.3531      12.01
  2489         HC    762    LEU     HG   2489    -0.0361      1.008
  2490         CT    762    LEU    CD1   2490    -0.4121      12.01
  2491         HC    762    LEU   HD11   2491        0.1      1.008
  2492         HC    762    LEU   HD12   2492        0.1      1.008
  2493         HC    762    LEU   HD13   2493        0.1      1.008
  2494         CT    762    LEU    CD2   2494    -0.4121      12.01
  2495         HC    762    LEU   HD21   2495        0.1      1.008
  2496         HC    762    LEU   HD22   2496        0.1      1.008
  2497         HC    762    LEU   HD23   2497        0.1      1.008
  2498          C    762    LEU      C   2498     0.5973      12.01
  2499          O    762    LEU      O   2499    -0.5679         16   ; qtot -1
; residue 763 ALA rtp ALA  q  0.0
  2500          N    763    ALA      N   2500    -0.4157      14.01
  2501          H    763    ALA      H   2501     0.2719      1.008
  2502         CX    763    ALA     CA   2502     0.0337      12.01
  2503         H1    763    ALA     HA   2503     0.0823      1.008
  2504         CT    763    ALA     CB   2504    -0.1825      12.01
  2505         HC    763    ALA    HB1   2505     0.0603      1.008
  2506         HC    763    ALA    HB2   2506     0.0603      1.008
  2507         HC    763    ALA    HB3   2507     0.0603      1.008
  2508          C    763    ALA      C   2508     0.5973      12.01
  2509          O    763    ALA      O   2509    -0.5679         16   ; qtot -1
; residue 764 LEU rtp LEU  q  0.0
  2510          N    764    LEU      N   2510    -0.4157      14.01
  2511          H    764    LEU      H   2511     0.2719      1.008
  2512         CX    764    LEU     CA   2512    -0.0518      12.01
  2513         H1    764    LEU     HA   2513     0.0922      1.008
  2514         2C    764    LEU     CB   2514    -0.1102      12.01
  2515         HC    764    LEU    HB1   2515     0.0457      1.008
  2516         HC    764    LEU    HB2   2516     0.0457      1.008
  2517         3C    764    LEU     CG   2517     0.3531      12.01
  2518         HC    764    LEU     HG   2518    -0.0361      1.008
  2519         CT    764    LEU    CD1   2519    -0.4121      12.01
  2520         HC    764    LEU   HD11   2520        0.1      1.008
  2521         HC    764    LEU   HD12   2521        0.1      1.008
  2522         HC    764    LEU   HD13   2522        0.1      1.008
  2523         CT    764    LEU    CD2   2523    -0.4121      12.01
  2524         HC    764    LEU   HD21   2524        0.1      1.008
  2525         HC    764    LEU   HD22   2525        0.1      1.008
  2526         HC    764    LEU   HD23   2526        0.1      1.008
  2527          C    764    LEU      C   2527     0.5973      12.01
  2528          O    764    LEU      O   2528    -0.5679         16   ; qtot -1
; residue 765 ASP rtp ASP  q -1.0
  2529          N    765    ASP      N   2529    -0.5163      14.01
  2530          H    765    ASP      H   2530     0.2936      1.008
  2531         CX    765    ASP     CA   2531     0.0381      12.01
  2532         H1    765    ASP     HA   2532      0.088      1.008
  2533         2C    765    ASP     CB   2533    -0.0303      12.01
  2534         HC    765    ASP    HB1   2534    -0.0122      1.008
  2535         HC    765    ASP    HB2   2535    -0.0122      1.008
  2536         CO    765    ASP     CG   2536     0.7994      12.01
  2537         O2    765    ASP    OD1   2537    -0.8014         16
  2538         O2    765    ASP    OD2   2538    -0.8014         16
  2539          C    765    ASP      C   2539     0.5366      12.01
  2540          O    765    ASP      O   2540    -0.5819         16   ; qtot -2
; residue 766 LEU rtp LEU  q  0.0
  2541          N    766    LEU      N   2541    -0.4157      14.01
  2542          H    766    LEU      H   2542     0.2719      1.008
  2543         CX    766    LEU     CA   2543    -0.0518      12.01
  2544         H1    766    LEU     HA   2544     0.0922      1.008
  2545         2C    766    LEU     CB   2545    -0.1102      12.01
  2546         HC    766    LEU    HB1   2546     0.0457      1.008
  2547         HC    766    LEU    HB2   2547     0.0457      1.008
  2548         3C    766    LEU     CG   2548     0.3531      12.01
  2549         HC    766    LEU     HG   2549    -0.0361      1.008
  2550         CT    766    LEU    CD1   2550    -0.4121      12.01
  2551         HC    766    LEU   HD11   2551        0.1      1.008
  2552         HC    766    LEU   HD12   2552        0.1      1.008
  2553         HC    766    LEU   HD13   2553        0.1      1.008
  2554         CT    766    LEU    CD2   2554    -0.4121      12.01
  2555         HC    766    LEU   HD21   2555        0.1      1.008
  2556         HC    766    LEU   HD22   2556        0.1      1.008
  2557         HC    766    LEU   HD23   2557        0.1      1.008
  2558          C    766    LEU      C   2558     0.5973      12.01
  2559          O    766    LEU      O   2559    -0.5679         16   ; qtot -2
; residue 767 GLU rtp GLU  q -1.0
  2560          N    767    GLU      N   2560    -0.5163      14.01
  2561          H    767    GLU      H   2561     0.2936      1.008
  2562         CX    767    GLU     CA   2562     0.0397      12.01
  2563         H1    767    GLU     HA   2563     0.1105      1.008
  2564         2C    767    GLU     CB   2564      0.056      12.01
  2565         HC    767    GLU    HB1   2565    -0.0173      1.008
  2566         HC    767    GLU    HB2   2566    -0.0173      1.008
  2567         2C    767    GLU     CG   2567     0.0136      12.01
  2568         HC    767    GLU    HG1   2568    -0.0425      1.008
  2569         HC    767    GLU    HG2   2569    -0.0425      1.008
  2570         CO    767    GLU     CD   2570     0.8054      12.01
  2571         O2    767    GLU    OE1   2571    -0.8188         16
  2572         O2    767    GLU    OE2   2572    -0.8188         16
  2573          C    767    GLU      C   2573     0.5366      12.01
  2574          O    767    GLU      O   2574    -0.5819         16   ; qtot -3
; residue 768 ASP rtp ASP  q -1.0
  2575          N    768    ASP      N   2575    -0.5163      14.01
  2576          H    768    ASP      H   2576     0.2936      1.008
  2577         CX    768    ASP     CA   2577     0.0381      12.01
  2578         H1    768    ASP     HA   2578      0.088      1.008
  2579         2C    768    ASP     CB   2579    -0.0303      12.01
  2580         HC    768    ASP    HB1   2580    -0.0122      1.008
  2581         HC    768    ASP    HB2   2581    -0.0122      1.008
  2582         CO    768    ASP     CG   2582     0.7994      12.01
  2583         O2    768    ASP    OD1   2583    -0.8014         16
  2584         O2    768    ASP    OD2   2584    -0.8014         16
  2585          C    768    ASP      C   2585     0.5366      12.01
  2586          O    768    ASP      O   2586    -0.5819         16   ; qtot -4
; residue 769 LEU rtp LEU  q  0.0
  2587          N    769    LEU      N   2587    -0.4157      14.01
  2588          H    769    LEU      H   2588     0.2719      1.008
  2589         CX    769    LEU     CA   2589    -0.0518      12.01
  2590         H1    769    LEU     HA   2590     0.0922      1.008
  2591         2C    769    LEU     CB   2591    -0.1102      12.01
  2592         HC    769    LEU    HB1   2592     0.0457      1.008
  2593         HC    769    LEU    HB2   2593     0.0457      1.008
  2594         3C    769    LEU     CG   2594     0.3531      12.01
  2595         HC    769    LEU     HG   2595    -0.0361      1.008
  2596         CT    769    LEU    CD1   2596    -0.4121      12.01
  2597         HC    769    LEU   HD11   2597        0.1      1.008
  2598         HC    769    LEU   HD12   2598        0.1      1.008
  2599         HC    769    LEU   HD13   2599        0.1      1.008
  2600         CT    769    LEU    CD2   2600    -0.4121      12.01
  2601         HC    769    LEU   HD21   2601        0.1      1.008
  2602         HC    769    LEU   HD22   2602        0.1      1.008
  2603         HC    769    LEU   HD23   2603        0.1      1.008
  2604          C    769    LEU      C   2604     0.5973      12.01
  2605          O    769    LEU      O   2605    -0.5679         16   ; qtot -4
; residue 770 LEU rtp LEU  q  0.0
  2606          N    770    LEU      N   2606    -0.4157      14.01
  2607          H    770    LEU      H   2607     0.2719      1.008
  2608         CX    770    LEU     CA   2608    -0.0518      12.01
  2609         H1    770    LEU     HA   2609     0.0922      1.008
  2610         2C    770    LEU     CB   2610    -0.1102      12.01
  2611         HC    770    LEU    HB1   2611     0.0457      1.008
  2612         HC    770    LEU    HB2   2612     0.0457      1.008
  2613         3C    770    LEU     CG   2613     0.3531      12.01
  2614         HC    770    LEU     HG   2614    -0.0361      1.008
  2615         CT    770    LEU    CD1   2615    -0.4121      12.01
  2616         HC    770    LEU   HD11   2616        0.1      1.008
  2617         HC    770    LEU   HD12   2617        0.1      1.008
  2618         HC    770    LEU   HD13   2618        0.1      1.008
  2619         CT    770    LEU    CD2   2619    -0.4121      12.01
  2620         HC    770    LEU   HD21   2620        0.1      1.008
  2621         HC    770    LEU   HD22   2621        0.1      1.008
  2622         HC    770    LEU   HD23   2622        0.1      1.008
  2623          C    770    LEU      C   2623     0.5973      12.01
  2624          O    770    LEU      O   2624    -0.5679         16   ; qtot -4
; residue 771 SER rtp SER  q  0.0
  2625          N    771    SER      N   2625    -0.4157      14.01
  2626          H    771    SER      H   2626     0.2719      1.008
  2627         CX    771    SER     CA   2627    -0.0249      12.01
  2628         H1    771    SER     HA   2628     0.0843      1.008
  2629         2C    771    SER     CB   2629     0.2117      12.01
  2630         H1    771    SER    HB1   2630     0.0352      1.008
  2631         H1    771    SER    HB2   2631     0.0352      1.008
  2632         OH    771    SER     OG   2632    -0.6546         16
  2633         HO    771    SER     HG   2633     0.4275      1.008
  2634          C    771    SER      C   2634     0.5973      12.01
  2635          O    771    SER      O   2635    -0.5679         16   ; qtot -4
; residue 772 PHE rtp PHE  q  0.0
  2636          N    772    PHE      N   2636    -0.4157      14.01
  2637          H    772    PHE      H   2637     0.2719      1.008
  2638         CX    772    PHE     CA   2638    -0.0024      12.01
  2639         H1    772    PHE     HA   2639     0.0978      1.008
  2640         CT    772    PHE     CB   2640    -0.0343      12.01
  2641         HC    772    PHE    HB1   2641     0.0295      1.008
  2642         HC    772    PHE    HB2   2642     0.0295      1.008
  2643         CA    772    PHE     CG   2643     0.0118      12.01
  2644         CA    772    PHE    CD1   2644    -0.1256      12.01
  2645         HA    772    PHE    HD1   2645      0.133      1.008
  2646         CA    772    PHE    CE1   2646    -0.1704      12.01
  2647         HA    772    PHE    HE1   2647      0.143      1.008
  2648         CA    772    PHE     CZ   2648    -0.1072      12.01
  2649         HA    772    PHE     HZ   2649     0.1297      1.008
  2650         CA    772    PHE    CE2   2650    -0.1704      12.01
  2651         HA    772    PHE    HE2   2651      0.143      1.008
  2652         CA    772    PHE    CD2   2652    -0.1256      12.01
  2653         HA    772    PHE    HD2   2653      0.133      1.008
  2654          C    772    PHE      C   2654     0.5973      12.01
  2655          O    772    PHE      O   2655    -0.5679         16   ; qtot -4
; residue 773 SER rtp SER  q  0.0
  2656          N    773    SER      N   2656    -0.4157      14.01
  2657          H    773    SER      H   2657     0.2719      1.008
  2658         CX    773    SER     CA   2658    -0.0249      12.01
  2659         H1    773    SER     HA   2659     0.0843      1.008
  2660         2C    773    SER     CB   2660     0.2117      12.01
  2661         H1    773    SER    HB1   2661     0.0352      1.008
  2662         H1    773    SER    HB2   2662     0.0352      1.008
  2663         OH    773    SER     OG   2663    -0.6546         16
  2664         HO    773    SER     HG   2664     0.4275      1.008
  2665          C    773    SER      C   2665     0.5973      12.01
  2666          O    773    SER      O   2666    -0.5679         16   ; qtot -4
; residue 774 TYR rtp TYR  q  0.0
  2667          N    774    TYR      N   2667    -0.4157      14.01
  2668          H    774    TYR      H   2668     0.2719      1.008
  2669         CX    774    TYR     CA   2669    -0.0014      12.01
  2670         H1    774    TYR     HA   2670     0.0876      1.008
  2671         CT    774    TYR     CB   2671    -0.0152      12.01
  2672         HC    774    TYR    HB1   2672     0.0295      1.008
  2673         HC    774    TYR    HB2   2673     0.0295      1.008
  2674         CA    774    TYR     CG   2674    -0.0011      12.01
  2675         CA    774    TYR    CD1   2675    -0.1906      12.01
  2676         HA    774    TYR    HD1   2676     0.1699      1.008
  2677         CA    774    TYR    CE1   2677    -0.2341      12.01
  2678         HA    774    TYR    HE1   2678     0.1656      1.008
  2679          C    774    TYR     CZ   2679     0.3226      12.01
  2680         OH    774    TYR     OH   2680    -0.5579         16
  2681         HO    774    TYR     HH   2681     0.3992      1.008
  2682         CA    774    TYR    CE2   2682    -0.2341      12.01
  2683         HA    774    TYR    HE2   2683     0.1656      1.008
  2684         CA    774    TYR    CD2   2684    -0.1906      12.01
  2685         HA    774    TYR    HD2   2685     0.1699      1.008
  2686          C    774    TYR      C   2686     0.5973      12.01
  2687          O    774    TYR      O   2687    -0.5679         16   ; qtot -4
; residue 775 GLN rtp GLN  q  0.0
  2688          N    775    GLN      N   2688    -0.4157      14.01
  2689          H    775    GLN      H   2689     0.2719      1.008
  2690         CX    775    GLN     CA   2690    -0.0031      12.01
  2691         H1    775    GLN     HA   2691      0.085      1.008
  2692         2C    775    GLN     CB   2692    -0.0036      12.01
  2693         HC    775    GLN    HB1   2693     0.0171      1.008
  2694         HC    775    GLN    HB2   2694     0.0171      1.008
  2695         2C    775    GLN     CG   2695    -0.0645      12.01
  2696         HC    775    GLN    HG1   2696     0.0352      1.008
  2697         HC    775    GLN    HG2   2697     0.0352      1.008
  2698          C    775    GLN     CD   2698     0.6951      12.01
  2699          O    775    GLN    OE1   2699    -0.6086         16
  2700          N    775    GLN    NE2   2700    -0.9407      14.01
  2701          H    775    GLN   HE21   2701     0.4251      1.008
  2702          H    775    GLN   HE22   2702     0.4251      1.008
  2703          C    775    GLN      C   2703     0.5973      12.01
  2704          O    775    GLN      O   2704    -0.5679         16   ; qtot -4
; residue 776 VAL rtp VAL  q  0.0
  2705          N    776    VAL      N   2705    -0.4157      14.01
  2706          H    776    VAL      H   2706     0.2719      1.008
  2707         CX    776    VAL     CA   2707    -0.0875      12.01
  2708         H1    776    VAL     HA   2708     0.0969      1.008
  2709         3C    776    VAL     CB   2709     0.2985      12.01
  2710         HC    776    VAL     HB   2710    -0.0297      1.008
  2711         CT    776    VAL    CG1   2711    -0.3192      12.01
  2712         HC    776    VAL   HG11   2712     0.0791      1.008
  2713         HC    776    VAL   HG12   2713     0.0791      1.008
  2714         HC    776    VAL   HG13   2714     0.0791      1.008
  2715         CT    776    VAL    CG2   2715    -0.3192      12.01
  2716         HC    776    VAL   HG21   2716     0.0791      1.008
  2717         HC    776    VAL   HG22   2717     0.0791      1.008
  2718         HC    776    VAL   HG23   2718     0.0791      1.008
  2719          C    776    VAL      C   2719     0.5973      12.01
  2720          O    776    VAL      O   2720    -0.5679         16   ; qtot -4
; residue 777 ALA rtp ALA  q  0.0
  2721          N    777    ALA      N   2721    -0.4157      14.01
  2722          H    777    ALA      H   2722     0.2719      1.008
  2723         CX    777    ALA     CA   2723     0.0337      12.01
  2724         H1    777    ALA     HA   2724     0.0823      1.008
  2725         CT    777    ALA     CB   2725    -0.1825      12.01
  2726         HC    777    ALA    HB1   2726     0.0603      1.008
  2727         HC    777    ALA    HB2   2727     0.0603      1.008
  2728         HC    777    ALA    HB3   2728     0.0603      1.008
  2729          C    777    ALA      C   2729     0.5973      12.01
  2730          O    777    ALA      O   2730    -0.5679         16   ; qtot -4
; residue 778 LYS rtp LYS  q +1.0
  2731          N    778    LYS      N   2731    -0.3479      14.01
  2732          H    778    LYS      H   2732     0.2747      1.008
  2733         CX    778    LYS     CA   2733      -0.24      12.01
  2734         H1    778    LYS     HA   2734     0.1426      1.008
  2735         C8    778    LYS     CB   2735    -0.0094      12.01
  2736         HC    778    LYS    HB1   2736     0.0362      1.008
  2737         HC    778    LYS    HB2   2737     0.0362      1.008
  2738         C8    778    LYS     CG   2738     0.0187      12.01
  2739         HC    778    LYS    HG1   2739     0.0103      1.008
  2740         HC    778    LYS    HG2   2740     0.0103      1.008
  2741         C8    778    LYS     CD   2741    -0.0479      12.01
  2742         HC    778    LYS    HD1   2742     0.0621      1.008
  2743         HC    778    LYS    HD2   2743     0.0621      1.008
  2744         C8    778    LYS     CE   2744    -0.0143      12.01
  2745         HP    778    LYS    HE1   2745     0.1135      1.008
  2746         HP    778    LYS    HE2   2746     0.1135      1.008
  2747         N3    778    LYS     NZ   2747    -0.3854      14.01
  2748          H    778    LYS    HZ1   2748       0.34      1.008
  2749          H    778    LYS    HZ2   2749       0.34      1.008
  2750          H    778    LYS    HZ3   2750       0.34      1.008
  2751          C    778    LYS      C   2751     0.7341      12.01
  2752          O    778    LYS      O   2752    -0.5894         16   ; qtot -3
; residue 779 GLY rtp GLY  q  0.0
  2753          N    779    GLY      N   2753    -0.4157      14.01
  2754          H    779    GLY      H   2754     0.2719      1.008
  2755         CX    779    GLY     CA   2755    -0.0252      12.01
  2756         H1    779    GLY    HA1   2756     0.0698      1.008
  2757         H1    779    GLY    HA2   2757     0.0698      1.008
  2758          C    779    GLY      C   2758     0.5973      12.01
  2759          O    779    GLY      O   2759    -0.5679         16   ; qtot -3
; residue 780 MET rtp MET  q  0.0
  2760          N    780    MET      N   2760    -0.4157      14.01
  2761          H    780    MET      H   2761     0.2719      1.008
  2762         CX    780    MET     CA   2762    -0.0237      12.01
  2763         H1    780    MET     HA   2763      0.088      1.008
  2764         2C    780    MET     CB   2764     0.0342      12.01
  2765         HC    780    MET    HB1   2765     0.0241      1.008
  2766         HC    780    MET    HB2   2766     0.0241      1.008
  2767         2C    780    MET     CG   2767     0.0018      12.01
  2768         H1    780    MET    HG1   2768      0.044      1.008
  2769         H1    780    MET    HG2   2769      0.044      1.008
  2770          S    780    MET     SD   2770    -0.2737      32.06
  2771         CT    780    MET     CE   2771    -0.0536      12.01
  2772         H1    780    MET    HE1   2772     0.0684      1.008
  2773         H1    780    MET    HE2   2773     0.0684      1.008
  2774         H1    780    MET    HE3   2774     0.0684      1.008
  2775          C    780    MET      C   2775     0.5973      12.01
  2776          O    780    MET      O   2776    -0.5679         16   ; qtot -3
; residue 781 ALA rtp ALA  q  0.0
  2777          N    781    ALA      N   2777    -0.4157      14.01
  2778          H    781    ALA      H   2778     0.2719      1.008
  2779         CX    781    ALA     CA   2779     0.0337      12.01
  2780         H1    781    ALA     HA   2780     0.0823      1.008
  2781         CT    781    ALA     CB   2781    -0.1825      12.01
  2782         HC    781    ALA    HB1   2782     0.0603      1.008
  2783         HC    781    ALA    HB2   2783     0.0603      1.008
  2784         HC    781    ALA    HB3   2784     0.0603      1.008
  2785          C    781    ALA      C   2785     0.5973      12.01
  2786          O    781    ALA      O   2786    -0.5679         16   ; qtot -3
; residue 782 PHE rtp PHE  q  0.0
  2787          N    782    PHE      N   2787    -0.4157      14.01
  2788          H    782    PHE      H   2788     0.2719      1.008
  2789         CX    782    PHE     CA   2789    -0.0024      12.01
  2790         H1    782    PHE     HA   2790     0.0978      1.008
  2791         CT    782    PHE     CB   2791    -0.0343      12.01
  2792         HC    782    PHE    HB1   2792     0.0295      1.008
  2793         HC    782    PHE    HB2   2793     0.0295      1.008
  2794         CA    782    PHE     CG   2794     0.0118      12.01
  2795         CA    782    PHE    CD1   2795    -0.1256      12.01
  2796         HA    782    PHE    HD1   2796      0.133      1.008
  2797         CA    782    PHE    CE1   2797    -0.1704      12.01
  2798         HA    782    PHE    HE1   2798      0.143      1.008
  2799         CA    782    PHE     CZ   2799    -0.1072      12.01
  2800         HA    782    PHE     HZ   2800     0.1297      1.008
  2801         CA    782    PHE    CE2   2801    -0.1704      12.01
  2802         HA    782    PHE    HE2   2802      0.143      1.008
  2803         CA    782    PHE    CD2   2803    -0.1256      12.01
  2804         HA    782    PHE    HD2   2804      0.133      1.008
  2805          C    782    PHE      C   2805     0.5973      12.01
  2806          O    782    PHE      O   2806    -0.5679         16   ; qtot -3
; residue 783 LEU rtp LEU  q  0.0
  2807          N    783    LEU      N   2807    -0.4157      14.01
  2808          H    783    LEU      H   2808     0.2719      1.008
  2809         CX    783    LEU     CA   2809    -0.0518      12.01
  2810         H1    783    LEU     HA   2810     0.0922      1.008
  2811         2C    783    LEU     CB   2811    -0.1102      12.01
  2812         HC    783    LEU    HB1   2812     0.0457      1.008
  2813         HC    783    LEU    HB2   2813     0.0457      1.008
  2814         3C    783    LEU     CG   2814     0.3531      12.01
  2815         HC    783    LEU     HG   2815    -0.0361      1.008
  2816         CT    783    LEU    CD1   2816    -0.4121      12.01
  2817         HC    783    LEU   HD11   2817        0.1      1.008
  2818         HC    783    LEU   HD12   2818        0.1      1.008
  2819         HC    783    LEU   HD13   2819        0.1      1.008
  2820         CT    783    LEU    CD2   2820    -0.4121      12.01
  2821         HC    783    LEU   HD21   2821        0.1      1.008
  2822         HC    783    LEU   HD22   2822        0.1      1.008
  2823         HC    783    LEU   HD23   2823        0.1      1.008
  2824          C    783    LEU      C   2824     0.5973      12.01
  2825          O    783    LEU      O   2825    -0.5679         16   ; qtot -3
; residue 784 ALA rtp ALA  q  0.0
  2826          N    784    ALA      N   2826    -0.4157      14.01
  2827          H    784    ALA      H   2827     0.2719      1.008
  2828         CX    784    ALA     CA   2828     0.0337      12.01
  2829         H1    784    ALA     HA   2829     0.0823      1.008
  2830         CT    784    ALA     CB   2830    -0.1825      12.01
  2831         HC    784    ALA    HB1   2831     0.0603      1.008
  2832         HC    784    ALA    HB2   2832     0.0603      1.008
  2833         HC    784    ALA    HB3   2833     0.0603      1.008
  2834          C    784    ALA      C   2834     0.5973      12.01
  2835          O    784    ALA      O   2835    -0.5679         16   ; qtot -3
; residue 785 SER rtp SER  q  0.0
  2836          N    785    SER      N   2836    -0.4157      14.01
  2837          H    785    SER      H   2837     0.2719      1.008
  2838         CX    785    SER     CA   2838    -0.0249      12.01
  2839         H1    785    SER     HA   2839     0.0843      1.008
  2840         2C    785    SER     CB   2840     0.2117      12.01
  2841         H1    785    SER    HB1   2841     0.0352      1.008
  2842         H1    785    SER    HB2   2842     0.0352      1.008
  2843         OH    785    SER     OG   2843    -0.6546         16
  2844         HO    785    SER     HG   2844     0.4275      1.008
  2845          C    785    SER      C   2845     0.5973      12.01
  2846          O    785    SER      O   2846    -0.5679         16   ; qtot -3
; residue 786 LYS rtp LYS  q +1.0
  2847          N    786    LYS      N   2847    -0.3479      14.01
  2848          H    786    LYS      H   2848     0.2747      1.008
  2849         CX    786    LYS     CA   2849      -0.24      12.01
  2850         H1    786    LYS     HA   2850     0.1426      1.008
  2851         C8    786    LYS     CB   2851    -0.0094      12.01
  2852         HC    786    LYS    HB1   2852     0.0362      1.008
  2853         HC    786    LYS    HB2   2853     0.0362      1.008
  2854         C8    786    LYS     CG   2854     0.0187      12.01
  2855         HC    786    LYS    HG1   2855     0.0103      1.008
  2856         HC    786    LYS    HG2   2856     0.0103      1.008
  2857         C8    786    LYS     CD   2857    -0.0479      12.01
  2858         HC    786    LYS    HD1   2858     0.0621      1.008
  2859         HC    786    LYS    HD2   2859     0.0621      1.008
  2860         C8    786    LYS     CE   2860    -0.0143      12.01
  2861         HP    786    LYS    HE1   2861     0.1135      1.008
  2862         HP    786    LYS    HE2   2862     0.1135      1.008
  2863         N3    786    LYS     NZ   2863    -0.3854      14.01
  2864          H    786    LYS    HZ1   2864       0.34      1.008
  2865          H    786    LYS    HZ2   2865       0.34      1.008
  2866          H    786    LYS    HZ3   2866       0.34      1.008
  2867          C    786    LYS      C   2867     0.7341      12.01
  2868          O    786    LYS      O   2868    -0.5894         16   ; qtot -2
; residue 787 ASN rtp ASN  q  0.0
  2869          N    787    ASN      N   2869    -0.4157      14.01
  2870          H    787    ASN      H   2870     0.2719      1.008
  2871         CX    787    ASN     CA   2871     0.0143      12.01
  2872         H1    787    ASN     HA   2872     0.1048      1.008
  2873         2C    787    ASN     CB   2873    -0.2041      12.01
  2874         HC    787    ASN    HB1   2874     0.0797      1.008
  2875         HC    787    ASN    HB2   2875     0.0797      1.008
  2876          C    787    ASN     CG   2876      0.713      12.01
  2877          O    787    ASN    OD1   2877    -0.5931         16
  2878          N    787    ASN    ND2   2878    -0.9191      14.01
  2879          H    787    ASN   HD21   2879     0.4196      1.008
  2880          H    787    ASN   HD22   2880     0.4196      1.008
  2881          C    787    ASN      C   2881     0.5973      12.01
  2882          O    787    ASN      O   2882    -0.5679         16   ; qtot -2
; residue 788 CYS rtp CYS  q  0.0
  2883          N    788    CYS      N   2883    -0.4157      14.01
  2884          H    788    CYS      H   2884     0.2719      1.008
  2885         CX    788    CYS     CA   2885     0.0213      12.01
  2886         H1    788    CYS     HA   2886     0.1124      1.008
  2887         2C    788    CYS     CB   2887    -0.1231      12.01
  2888         H1    788    CYS    HB1   2888     0.1112      1.008
  2889         H1    788    CYS    HB2   2889     0.1112      1.008
  2890         SH    788    CYS     SG   2890    -0.3119      32.06
  2891         HS    788    CYS     HG   2891     0.1933      1.008
  2892          C    788    CYS      C   2892     0.5973      12.01
  2893          O    788    CYS      O   2893    -0.5679         16   ; qtot -2
; residue 789 ILE rtp ILE  q  0.0
  2894          N    789    ILE      N   2894    -0.4157      14.01
  2895          H    789    ILE      H   2895     0.2719      1.008
  2896         CX    789    ILE     CA   2896    -0.0597      12.01
  2897         H1    789    ILE     HA   2897     0.0869      1.008
  2898         3C    789    ILE     CB   2898     0.1303      12.01
  2899         HC    789    ILE     HB   2899     0.0187      1.008
  2900         CT    789    ILE    CG2   2900    -0.3204      12.01
  2901         HC    789    ILE   HG21   2901     0.0882      1.008
  2902         HC    789    ILE   HG22   2902     0.0882      1.008
  2903         HC    789    ILE   HG23   2903     0.0882      1.008
  2904         2C    789    ILE    CG1   2904     -0.043      12.01
  2905         HC    789    ILE   HG11   2905     0.0236      1.008
  2906         HC    789    ILE   HG12   2906     0.0236      1.008
  2907         CT    789    ILE     CD   2907     -0.066      12.01
  2908         HC    789    ILE    HD1   2908     0.0186      1.008
  2909         HC    789    ILE    HD2   2909     0.0186      1.008
  2910         HC    789    ILE    HD3   2910     0.0186      1.008
  2911          C    789    ILE      C   2911     0.5973      12.01
  2912          O    789    ILE      O   2912    -0.5679         16   ; qtot -2
; residue 790 HIS rtp HIE  q  0.0
  2913          N    790    HIS      N   2913    -0.4157      14.01
  2914          H    790    HIS      H   2914     0.2719      1.008
  2915         CX    790    HIS     CA   2915    -0.0581      12.01
  2916         H1    790    HIS     HA   2916      0.136      1.008
  2917         CT    790    HIS     CB   2917    -0.0074      12.01
  2918         HC    790    HIS    HB1   2918     0.0367      1.008
  2919         HC    790    HIS    HB2   2919     0.0367      1.008
  2920         CC    790    HIS     CG   2920     0.1868      12.01
  2921         NB    790    HIS    ND1   2921    -0.5432      14.01
  2922         CR    790    HIS    CE1   2922     0.1635      12.01
  2923         H5    790    HIS    HE1   2923     0.1435      1.008
  2924         NA    790    HIS    NE2   2924    -0.2795      14.01
  2925          H    790    HIS    HE2   2925     0.3339      1.008
  2926         CW    790    HIS    CD2   2926    -0.2207      12.01
  2927         H4    790    HIS    HD2   2927     0.1862      1.008
  2928          C    790    HIS      C   2928     0.5973      12.01
  2929          O    790    HIS      O   2929    -0.5679         16   ; qtot -2
; residue 791 ARG rtp ARG  q +1.0
  2930          N    791    ARG      N   2930    -0.3479      14.01
  2931          H    791    ARG      H   2931     0.2747      1.008
  2932         CX    791    ARG     CA   2932    -0.2637      12.01
  2933         H1    791    ARG     HA   2933      0.156      1.008
  2934         C8    791    ARG     CB   2934    -0.0007      12.01
  2935         HC    791    ARG    HB1   2935     0.0327      1.008
  2936         HC    791    ARG    HB2   2936     0.0327      1.008
  2937         C8    791    ARG     CG   2937      0.039      12.01
  2938         HC    791    ARG    HG1   2938     0.0285      1.008
  2939         HC    791    ARG    HG2   2939     0.0285      1.008
  2940         C8    791    ARG     CD   2940     0.0486      12.01
  2941         H1    791    ARG    HD1   2941     0.0687      1.008
  2942         H1    791    ARG    HD2   2942     0.0687      1.008
  2943         N2    791    ARG     NE   2943    -0.5295      14.01
  2944          H    791    ARG     HE   2944     0.3456      1.008
  2945         CA    791    ARG     CZ   2945     0.8076      12.01
  2946         N2    791    ARG    NH1   2946    -0.8627      14.01
  2947          H    791    ARG   HH11   2947     0.4478      1.008
  2948          H    791    ARG   HH12   2948     0.4478      1.008
  2949         N2    791    ARG    NH2   2949    -0.8627      14.01
  2950          H    791    ARG   HH21   2950     0.4478      1.008
  2951          H    791    ARG   HH22   2951     0.4478      1.008
  2952          C    791    ARG      C   2952     0.7341      12.01
  2953          O    791    ARG      O   2953    -0.5894         16   ; qtot -1
; residue 792 ASP rtp ASP  q -1.0
  2954          N    792    ASP      N   2954    -0.5163      14.01
  2955          H    792    ASP      H   2955     0.2936      1.008
  2956         CX    792    ASP     CA   2956     0.0381      12.01
  2957         H1    792    ASP     HA   2957      0.088      1.008
  2958         2C    792    ASP     CB   2958    -0.0303      12.01
  2959         HC    792    ASP    HB1   2959    -0.0122      1.008
  2960         HC    792    ASP    HB2   2960    -0.0122      1.008
  2961         CO    792    ASP     CG   2961     0.7994      12.01
  2962         O2    792    ASP    OD1   2962    -0.8014         16
  2963         O2    792    ASP    OD2   2963    -0.8014         16
  2964          C    792    ASP      C   2964     0.5366      12.01
  2965          O    792    ASP      O   2965    -0.5819         16   ; qtot -2
; residue 793 LEU rtp LEU  q  0.0
  2966          N    793    LEU      N   2966    -0.4157      14.01
  2967          H    793    LEU      H   2967     0.2719      1.008
  2968         CX    793    LEU     CA   2968    -0.0518      12.01
  2969         H1    793    LEU     HA   2969     0.0922      1.008
  2970         2C    793    LEU     CB   2970    -0.1102      12.01
  2971         HC    793    LEU    HB1   2971     0.0457      1.008
  2972         HC    793    LEU    HB2   2972     0.0457      1.008
  2973         3C    793    LEU     CG   2973     0.3531      12.01
  2974         HC    793    LEU     HG   2974    -0.0361      1.008
  2975         CT    793    LEU    CD1   2975    -0.4121      12.01
  2976         HC    793    LEU   HD11   2976        0.1      1.008
  2977         HC    793    LEU   HD12   2977        0.1      1.008
  2978         HC    793    LEU   HD13   2978        0.1      1.008
  2979         CT    793    LEU    CD2   2979    -0.4121      12.01
  2980         HC    793    LEU   HD21   2980        0.1      1.008
  2981         HC    793    LEU   HD22   2981        0.1      1.008
  2982         HC    793    LEU   HD23   2982        0.1      1.008
  2983          C    793    LEU      C   2983     0.5973      12.01
  2984          O    793    LEU      O   2984    -0.5679         16   ; qtot -2
; residue 794 ALA rtp ALA  q  0.0
  2985          N    794    ALA      N   2985    -0.4157      14.01
  2986          H    794    ALA      H   2986     0.2719      1.008
  2987         CX    794    ALA     CA   2987     0.0337      12.01
  2988         H1    794    ALA     HA   2988     0.0823      1.008
  2989         CT    794    ALA     CB   2989    -0.1825      12.01
  2990         HC    794    ALA    HB1   2990     0.0603      1.008
  2991         HC    794    ALA    HB2   2991     0.0603      1.008
  2992         HC    794    ALA    HB3   2992     0.0603      1.008
  2993          C    794    ALA      C   2993     0.5973      12.01
  2994          O    794    ALA      O   2994    -0.5679         16   ; qtot -2
; residue 795 ALA rtp ALA  q  0.0
  2995          N    795    ALA      N   2995    -0.4157      14.01
  2996          H    795    ALA      H   2996     0.2719      1.008
  2997         CX    795    ALA     CA   2997     0.0337      12.01
  2998         H1    795    ALA     HA   2998     0.0823      1.008
  2999         CT    795    ALA     CB   2999    -0.1825      12.01
  3000         HC    795    ALA    HB1   3000     0.0603      1.008
  3001         HC    795    ALA    HB2   3001     0.0603      1.008
  3002         HC    795    ALA    HB3   3002     0.0603      1.008
  3003          C    795    ALA      C   3003     0.5973      12.01
  3004          O    795    ALA      O   3004    -0.5679         16   ; qtot -2
; residue 796 ARG rtp ARG  q +1.0
  3005          N    796    ARG      N   3005    -0.3479      14.01
  3006          H    796    ARG      H   3006     0.2747      1.008
  3007         CX    796    ARG     CA   3007    -0.2637      12.01
  3008         H1    796    ARG     HA   3008      0.156      1.008
  3009         C8    796    ARG     CB   3009    -0.0007      12.01
  3010         HC    796    ARG    HB1   3010     0.0327      1.008
  3011         HC    796    ARG    HB2   3011     0.0327      1.008
  3012         C8    796    ARG     CG   3012      0.039      12.01
  3013         HC    796    ARG    HG1   3013     0.0285      1.008
  3014         HC    796    ARG    HG2   3014     0.0285      1.008
  3015         C8    796    ARG     CD   3015     0.0486      12.01
  3016         H1    796    ARG    HD1   3016     0.0687      1.008
  3017         H1    796    ARG    HD2   3017     0.0687      1.008
  3018         N2    796    ARG     NE   3018    -0.5295      14.01
  3019          H    796    ARG     HE   3019     0.3456      1.008
  3020         CA    796    ARG     CZ   3020     0.8076      12.01
  3021         N2    796    ARG    NH1   3021    -0.8627      14.01
  3022          H    796    ARG   HH11   3022     0.4478      1.008
  3023          H    796    ARG   HH12   3023     0.4478      1.008
  3024         N2    796    ARG    NH2   3024    -0.8627      14.01
  3025          H    796    ARG   HH21   3025     0.4478      1.008
  3026          H    796    ARG   HH22   3026     0.4478      1.008
  3027          C    796    ARG      C   3027     0.7341      12.01
  3028          O    796    ARG      O   3028    -0.5894         16   ; qtot -1
; residue 797 ASN rtp ASN  q  0.0
  3029          N    797    ASN      N   3029    -0.4157      14.01
  3030          H    797    ASN      H   3030     0.2719      1.008
  3031         CX    797    ASN     CA   3031     0.0143      12.01
  3032         H1    797    ASN     HA   3032     0.1048      1.008
  3033         2C    797    ASN     CB   3033    -0.2041      12.01
  3034         HC    797    ASN    HB1   3034     0.0797      1.008
  3035         HC    797    ASN    HB2   3035     0.0797      1.008
  3036          C    797    ASN     CG   3036      0.713      12.01
  3037          O    797    ASN    OD1   3037    -0.5931         16
  3038          N    797    ASN    ND2   3038    -0.9191      14.01
  3039          H    797    ASN   HD21   3039     0.4196      1.008
  3040          H    797    ASN   HD22   3040     0.4196      1.008
  3041          C    797    ASN      C   3041     0.5973      12.01
  3042          O    797    ASN      O   3042    -0.5679         16   ; qtot -1
; residue 798 ILE rtp ILE  q  0.0
  3043          N    798    ILE      N   3043    -0.4157      14.01
  3044          H    798    ILE      H   3044     0.2719      1.008
  3045         CX    798    ILE     CA   3045    -0.0597      12.01
  3046         H1    798    ILE     HA   3046     0.0869      1.008
  3047         3C    798    ILE     CB   3047     0.1303      12.01
  3048         HC    798    ILE     HB   3048     0.0187      1.008
  3049         CT    798    ILE    CG2   3049    -0.3204      12.01
  3050         HC    798    ILE   HG21   3050     0.0882      1.008
  3051         HC    798    ILE   HG22   3051     0.0882      1.008
  3052         HC    798    ILE   HG23   3052     0.0882      1.008
  3053         2C    798    ILE    CG1   3053     -0.043      12.01
  3054         HC    798    ILE   HG11   3054     0.0236      1.008
  3055         HC    798    ILE   HG12   3055     0.0236      1.008
  3056         CT    798    ILE     CD   3056     -0.066      12.01
  3057         HC    798    ILE    HD1   3057     0.0186      1.008
  3058         HC    798    ILE    HD2   3058     0.0186      1.008
  3059         HC    798    ILE    HD3   3059     0.0186      1.008
  3060          C    798    ILE      C   3060     0.5973      12.01
  3061          O    798    ILE      O   3061    -0.5679         16   ; qtot -1
; residue 799 LEU rtp LEU  q  0.0
  3062          N    799    LEU      N   3062    -0.4157      14.01
  3063          H    799    LEU      H   3063     0.2719      1.008
  3064         CX    799    LEU     CA   3064    -0.0518      12.01
  3065         H1    799    LEU     HA   3065     0.0922      1.008
  3066         2C    799    LEU     CB   3066    -0.1102      12.01
  3067         HC    799    LEU    HB1   3067     0.0457      1.008
  3068         HC    799    LEU    HB2   3068     0.0457      1.008
  3069         3C    799    LEU     CG   3069     0.3531      12.01
  3070         HC    799    LEU     HG   3070    -0.0361      1.008
  3071         CT    799    LEU    CD1   3071    -0.4121      12.01
  3072         HC    799    LEU   HD11   3072        0.1      1.008
  3073         HC    799    LEU   HD12   3073        0.1      1.008
  3074         HC    799    LEU   HD13   3074        0.1      1.008
  3075         CT    799    LEU    CD2   3075    -0.4121      12.01
  3076         HC    799    LEU   HD21   3076        0.1      1.008
  3077         HC    799    LEU   HD22   3077        0.1      1.008
  3078         HC    799    LEU   HD23   3078        0.1      1.008
  3079          C    799    LEU      C   3079     0.5973      12.01
  3080          O    799    LEU      O   3080    -0.5679         16   ; qtot -1
; residue 800 LEU rtp LEU  q  0.0
  3081          N    800    LEU      N   3081    -0.4157      14.01
  3082          H    800    LEU      H   3082     0.2719      1.008
  3083         CX    800    LEU     CA   3083    -0.0518      12.01
  3084         H1    800    LEU     HA   3084     0.0922      1.008
  3085         2C    800    LEU     CB   3085    -0.1102      12.01
  3086         HC    800    LEU    HB1   3086     0.0457      1.008
  3087         HC    800    LEU    HB2   3087     0.0457      1.008
  3088         3C    800    LEU     CG   3088     0.3531      12.01
  3089         HC    800    LEU     HG   3089    -0.0361      1.008
  3090         CT    800    LEU    CD1   3090    -0.4121      12.01
  3091         HC    800    LEU   HD11   3091        0.1      1.008
  3092         HC    800    LEU   HD12   3092        0.1      1.008
  3093         HC    800    LEU   HD13   3093        0.1      1.008
  3094         CT    800    LEU    CD2   3094    -0.4121      12.01
  3095         HC    800    LEU   HD21   3095        0.1      1.008
  3096         HC    800    LEU   HD22   3096        0.1      1.008
  3097         HC    800    LEU   HD23   3097        0.1      1.008
  3098          C    800    LEU      C   3098     0.5973      12.01
  3099          O    800    LEU      O   3099    -0.5679         16   ; qtot -1
; residue 801 THR rtp THR  q  0.0
  3100          N    801    THR      N   3100    -0.4157      14.01
  3101          H    801    THR      H   3101     0.2719      1.008
  3102         CX    801    THR     CA   3102    -0.0389      12.01
  3103         H1    801    THR     HA   3103     0.1007      1.008
  3104         3C    801    THR     CB   3104     0.3654      12.01
  3105         H1    801    THR     HB   3105     0.0043      1.008
  3106         CT    801    THR    CG2   3106    -0.2438      12.01
  3107         HC    801    THR   HG21   3107     0.0642      1.008
  3108         HC    801    THR   HG22   3108     0.0642      1.008
  3109         HC    801    THR   HG23   3109     0.0642      1.008
  3110         OH    801    THR    OG1   3110    -0.6761         16
  3111         HO    801    THR    HG1   3111     0.4102      1.008
  3112          C    801    THR      C   3112     0.5973      12.01
  3113          O    801    THR      O   3113    -0.5679         16   ; qtot -1
; residue 802 HIS rtp HIE  q  0.0
  3114          N    802    HIS      N   3114    -0.4157      14.01
  3115          H    802    HIS      H   3115     0.2719      1.008
  3116         CX    802    HIS     CA   3116    -0.0581      12.01
  3117         H1    802    HIS     HA   3117      0.136      1.008
  3118         CT    802    HIS     CB   3118    -0.0074      12.01
  3119         HC    802    HIS    HB1   3119     0.0367      1.008
  3120         HC    802    HIS    HB2   3120     0.0367      1.008
  3121         CC    802    HIS     CG   3121     0.1868      12.01
  3122         NB    802    HIS    ND1   3122    -0.5432      14.01
  3123         CR    802    HIS    CE1   3123     0.1635      12.01
  3124         H5    802    HIS    HE1   3124     0.1435      1.008
  3125         NA    802    HIS    NE2   3125    -0.2795      14.01
  3126          H    802    HIS    HE2   3126     0.3339      1.008
  3127         CW    802    HIS    CD2   3127    -0.2207      12.01
  3128         H4    802    HIS    HD2   3128     0.1862      1.008
  3129          C    802    HIS      C   3129     0.5973      12.01
  3130          O    802    HIS      O   3130    -0.5679         16   ; qtot -1
; residue 803 GLY rtp GLY  q  0.0
  3131          N    803    GLY      N   3131    -0.4157      14.01
  3132          H    803    GLY      H   3132     0.2719      1.008
  3133         CX    803    GLY     CA   3133    -0.0252      12.01
  3134         H1    803    GLY    HA1   3134     0.0698      1.008
  3135         H1    803    GLY    HA2   3135     0.0698      1.008
  3136          C    803    GLY      C   3136     0.5973      12.01
  3137          O    803    GLY      O   3137    -0.5679         16   ; qtot -1
; residue 804 ARG rtp ARG  q +1.0
  3138          N    804    ARG      N   3138    -0.3479      14.01
  3139          H    804    ARG      H   3139     0.2747      1.008
  3140         CX    804    ARG     CA   3140    -0.2637      12.01
  3141         H1    804    ARG     HA   3141      0.156      1.008
  3142         C8    804    ARG     CB   3142    -0.0007      12.01
  3143         HC    804    ARG    HB1   3143     0.0327      1.008
  3144         HC    804    ARG    HB2   3144     0.0327      1.008
  3145         C8    804    ARG     CG   3145      0.039      12.01
  3146         HC    804    ARG    HG1   3146     0.0285      1.008
  3147         HC    804    ARG    HG2   3147     0.0285      1.008
  3148         C8    804    ARG     CD   3148     0.0486      12.01
  3149         H1    804    ARG    HD1   3149     0.0687      1.008
  3150         H1    804    ARG    HD2   3150     0.0687      1.008
  3151         N2    804    ARG     NE   3151    -0.5295      14.01
  3152          H    804    ARG     HE   3152     0.3456      1.008
  3153         CA    804    ARG     CZ   3153     0.8076      12.01
  3154         N2    804    ARG    NH1   3154    -0.8627      14.01
  3155          H    804    ARG   HH11   3155     0.4478      1.008
  3156          H    804    ARG   HH12   3156     0.4478      1.008
  3157         N2    804    ARG    NH2   3157    -0.8627      14.01
  3158          H    804    ARG   HH21   3158     0.4478      1.008
  3159          H    804    ARG   HH22   3159     0.4478      1.008
  3160          C    804    ARG      C   3160     0.7341      12.01
  3161          O    804    ARG      O   3161    -0.5894         16   ; qtot 0
; residue 805 ILE rtp ILE  q  0.0
  3162          N    805    ILE      N   3162    -0.4157      14.01
  3163          H    805    ILE      H   3163     0.2719      1.008
  3164         CX    805    ILE     CA   3164    -0.0597      12.01
  3165         H1    805    ILE     HA   3165     0.0869      1.008
  3166         3C    805    ILE     CB   3166     0.1303      12.01
  3167         HC    805    ILE     HB   3167     0.0187      1.008
  3168         CT    805    ILE    CG2   3168    -0.3204      12.01
  3169         HC    805    ILE   HG21   3169     0.0882      1.008
  3170         HC    805    ILE   HG22   3170     0.0882      1.008
  3171         HC    805    ILE   HG23   3171     0.0882      1.008
  3172         2C    805    ILE    CG1   3172     -0.043      12.01
  3173         HC    805    ILE   HG11   3173     0.0236      1.008
  3174         HC    805    ILE   HG12   3174     0.0236      1.008
  3175         CT    805    ILE     CD   3175     -0.066      12.01
  3176         HC    805    ILE    HD1   3176     0.0186      1.008
  3177         HC    805    ILE    HD2   3177     0.0186      1.008
  3178         HC    805    ILE    HD3   3178     0.0186      1.008
  3179          C    805    ILE      C   3179     0.5973      12.01
  3180          O    805    ILE      O   3180    -0.5679         16   ; qtot 0
; residue 806 THR rtp THR  q  0.0
  3181          N    806    THR      N   3181    -0.4157      14.01
  3182          H    806    THR      H   3182     0.2719      1.008
  3183         CX    806    THR     CA   3183    -0.0389      12.01
  3184         H1    806    THR     HA   3184     0.1007      1.008
  3185         3C    806    THR     CB   3185     0.3654      12.01
  3186         H1    806    THR     HB   3186     0.0043      1.008
  3187         CT    806    THR    CG2   3187    -0.2438      12.01
  3188         HC    806    THR   HG21   3188     0.0642      1.008
  3189         HC    806    THR   HG22   3189     0.0642      1.008
  3190         HC    806    THR   HG23   3190     0.0642      1.008
  3191         OH    806    THR    OG1   3191    -0.6761         16
  3192         HO    806    THR    HG1   3192     0.4102      1.008
  3193          C    806    THR      C   3193     0.5973      12.01
  3194          O    806    THR      O   3194    -0.5679         16   ; qtot 0
; residue 807 LYS rtp LYS  q +1.0
  3195          N    807    LYS      N   3195    -0.3479      14.01
  3196          H    807    LYS      H   3196     0.2747      1.008
  3197         CX    807    LYS     CA   3197      -0.24      12.01
  3198         H1    807    LYS     HA   3198     0.1426      1.008
  3199         C8    807    LYS     CB   3199    -0.0094      12.01
  3200         HC    807    LYS    HB1   3200     0.0362      1.008
  3201         HC    807    LYS    HB2   3201     0.0362      1.008
  3202         C8    807    LYS     CG   3202     0.0187      12.01
  3203         HC    807    LYS    HG1   3203     0.0103      1.008
  3204         HC    807    LYS    HG2   3204     0.0103      1.008
  3205         C8    807    LYS     CD   3205    -0.0479      12.01
  3206         HC    807    LYS    HD1   3206     0.0621      1.008
  3207         HC    807    LYS    HD2   3207     0.0621      1.008
  3208         C8    807    LYS     CE   3208    -0.0143      12.01
  3209         HP    807    LYS    HE1   3209     0.1135      1.008
  3210         HP    807    LYS    HE2   3210     0.1135      1.008
  3211         N3    807    LYS     NZ   3211    -0.3854      14.01
  3212          H    807    LYS    HZ1   3212       0.34      1.008
  3213          H    807    LYS    HZ2   3213       0.34      1.008
  3214          H    807    LYS    HZ3   3214       0.34      1.008
  3215          C    807    LYS      C   3215     0.7341      12.01
  3216          O    807    LYS      O   3216    -0.5894         16   ; qtot 1
; residue 808 ILE rtp ILE  q  0.0
  3217          N    808    ILE      N   3217    -0.4157      14.01
  3218          H    808    ILE      H   3218     0.2719      1.008
  3219         CX    808    ILE     CA   3219    -0.0597      12.01
  3220         H1    808    ILE     HA   3220     0.0869      1.008
  3221         3C    808    ILE     CB   3221     0.1303      12.01
  3222         HC    808    ILE     HB   3222     0.0187      1.008
  3223         CT    808    ILE    CG2   3223    -0.3204      12.01
  3224         HC    808    ILE   HG21   3224     0.0882      1.008
  3225         HC    808    ILE   HG22   3225     0.0882      1.008
  3226         HC    808    ILE   HG23   3226     0.0882      1.008
  3227         2C    808    ILE    CG1   3227     -0.043      12.01
  3228         HC    808    ILE   HG11   3228     0.0236      1.008
  3229         HC    808    ILE   HG12   3229     0.0236      1.008
  3230         CT    808    ILE     CD   3230     -0.066      12.01
  3231         HC    808    ILE    HD1   3231     0.0186      1.008
  3232         HC    808    ILE    HD2   3232     0.0186      1.008
  3233         HC    808    ILE    HD3   3233     0.0186      1.008
  3234          C    808    ILE      C   3234     0.5973      12.01
  3235          O    808    ILE      O   3235    -0.5679         16   ; qtot 1
; residue 809 CYS rtp CYS  q  0.0
  3236          N    809    CYS      N   3236    -0.4157      14.01
  3237          H    809    CYS      H   3237     0.2719      1.008
  3238         CX    809    CYS     CA   3238     0.0213      12.01
  3239         H1    809    CYS     HA   3239     0.1124      1.008
  3240         2C    809    CYS     CB   3240    -0.1231      12.01
  3241         H1    809    CYS    HB1   3241     0.1112      1.008
  3242         H1    809    CYS    HB2   3242     0.1112      1.008
  3243         SH    809    CYS     SG   3243    -0.3119      32.06
  3244         HS    809    CYS     HG   3244     0.1933      1.008
  3245          C    809    CYS      C   3245     0.5973      12.01
  3246          O    809    CYS      O   3246    -0.5679         16   ; qtot 1
; residue 810 ASP rtp ASP  q -1.0
  3247          N    810    ASP      N   3247    -0.5163      14.01
  3248          H    810    ASP      H   3248     0.2936      1.008
  3249         CX    810    ASP     CA   3249     0.0381      12.01
  3250         H1    810    ASP     HA   3250      0.088      1.008
  3251         2C    810    ASP     CB   3251    -0.0303      12.01
  3252         HC    810    ASP    HB1   3252    -0.0122      1.008
  3253         HC    810    ASP    HB2   3253    -0.0122      1.008
  3254         CO    810    ASP     CG   3254     0.7994      12.01
  3255         O2    810    ASP    OD1   3255    -0.8014         16
  3256         O2    810    ASP    OD2   3256    -0.8014         16
  3257          C    810    ASP      C   3257     0.5366      12.01
  3258          O    810    ASP      O   3258    -0.5819         16   ; qtot 0
; residue 811 PHE rtp PHE  q  0.0
  3259          N    811    PHE      N   3259    -0.4157      14.01
  3260          H    811    PHE      H   3260     0.2719      1.008
  3261         CX    811    PHE     CA   3261    -0.0024      12.01
  3262         H1    811    PHE     HA   3262     0.0978      1.008
  3263         CT    811    PHE     CB   3263    -0.0343      12.01
  3264         HC    811    PHE    HB1   3264     0.0295      1.008
  3265         HC    811    PHE    HB2   3265     0.0295      1.008
  3266         CA    811    PHE     CG   3266     0.0118      12.01
  3267         CA    811    PHE    CD1   3267    -0.1256      12.01
  3268         HA    811    PHE    HD1   3268      0.133      1.008
  3269         CA    811    PHE    CE1   3269    -0.1704      12.01
  3270         HA    811    PHE    HE1   3270      0.143      1.008
  3271         CA    811    PHE     CZ   3271    -0.1072      12.01
  3272         HA    811    PHE     HZ   3272     0.1297      1.008
  3273         CA    811    PHE    CE2   3273    -0.1704      12.01
  3274         HA    811    PHE    HE2   3274      0.143      1.008
  3275         CA    811    PHE    CD2   3275    -0.1256      12.01
  3276         HA    811    PHE    HD2   3276      0.133      1.008
  3277          C    811    PHE      C   3277     0.5973      12.01
  3278          O    811    PHE      O   3278    -0.5679         16   ; qtot 0
; residue 812 GLY rtp GLY  q  0.0
  3279          N    812    GLY      N   3279    -0.4157      14.01
  3280          H    812    GLY      H   3280     0.2719      1.008
  3281         CX    812    GLY     CA   3281    -0.0252      12.01
  3282         H1    812    GLY    HA1   3282     0.0698      1.008
  3283         H1    812    GLY    HA2   3283     0.0698      1.008
  3284          C    812    GLY      C   3284     0.5973      12.01
  3285          O    812    GLY      O   3285    -0.5679         16   ; qtot 0
; residue 813 LEU rtp LEU  q  0.0
  3286          N    813    LEU      N   3286    -0.4157      14.01
  3287          H    813    LEU      H   3287     0.2719      1.008
  3288         CX    813    LEU     CA   3288    -0.0518      12.01
  3289         H1    813    LEU     HA   3289     0.0922      1.008
  3290         2C    813    LEU     CB   3290    -0.1102      12.01
  3291         HC    813    LEU    HB1   3291     0.0457      1.008
  3292         HC    813    LEU    HB2   3292     0.0457      1.008
  3293         3C    813    LEU     CG   3293     0.3531      12.01
  3294         HC    813    LEU     HG   3294    -0.0361      1.008
  3295         CT    813    LEU    CD1   3295    -0.4121      12.01
  3296         HC    813    LEU   HD11   3296        0.1      1.008
  3297         HC    813    LEU   HD12   3297        0.1      1.008
  3298         HC    813    LEU   HD13   3298        0.1      1.008
  3299         CT    813    LEU    CD2   3299    -0.4121      12.01
  3300         HC    813    LEU   HD21   3300        0.1      1.008
  3301         HC    813    LEU   HD22   3301        0.1      1.008
  3302         HC    813    LEU   HD23   3302        0.1      1.008
  3303          C    813    LEU      C   3303     0.5973      12.01
  3304          O    813    LEU      O   3304    -0.5679         16   ; qtot 0
; residue 814 ALA rtp ALA  q  0.0
  3305          N    814    ALA      N   3305    -0.4157      14.01
  3306          H    814    ALA      H   3306     0.2719      1.008
  3307         CX    814    ALA     CA   3307     0.0337      12.01
  3308         H1    814    ALA     HA   3308     0.0823      1.008
  3309         CT    814    ALA     CB   3309    -0.1825      12.01
  3310         HC    814    ALA    HB1   3310     0.0603      1.008
  3311         HC    814    ALA    HB2   3311     0.0603      1.008
  3312         HC    814    ALA    HB3   3312     0.0603      1.008
  3313          C    814    ALA      C   3313     0.5973      12.01
  3314          O    814    ALA      O   3314    -0.5679         16   ; qtot 0
; residue 815 ARG rtp ARG  q +1.0
  3315          N    815    ARG      N   3315    -0.3479      14.01
  3316          H    815    ARG      H   3316     0.2747      1.008
  3317         CX    815    ARG     CA   3317    -0.2637      12.01
  3318         H1    815    ARG     HA   3318      0.156      1.008
  3319         C8    815    ARG     CB   3319    -0.0007      12.01
  3320         HC    815    ARG    HB1   3320     0.0327      1.008
  3321         HC    815    ARG    HB2   3321     0.0327      1.008
  3322         C8    815    ARG     CG   3322      0.039      12.01
  3323         HC    815    ARG    HG1   3323     0.0285      1.008
  3324         HC    815    ARG    HG2   3324     0.0285      1.008
  3325         C8    815    ARG     CD   3325     0.0486      12.01
  3326         H1    815    ARG    HD1   3326     0.0687      1.008
  3327         H1    815    ARG    HD2   3327     0.0687      1.008
  3328         N2    815    ARG     NE   3328    -0.5295      14.01
  3329          H    815    ARG     HE   3329     0.3456      1.008
  3330         CA    815    ARG     CZ   3330     0.8076      12.01
  3331         N2    815    ARG    NH1   3331    -0.8627      14.01
  3332          H    815    ARG   HH11   3332     0.4478      1.008
  3333          H    815    ARG   HH12   3333     0.4478      1.008
  3334         N2    815    ARG    NH2   3334    -0.8627      14.01
  3335          H    815    ARG   HH21   3335     0.4478      1.008
  3336          H    815    ARG   HH22   3336     0.4478      1.008
  3337          C    815    ARG      C   3337     0.7341      12.01
  3338          O    815    ARG      O   3338    -0.5894         16   ; qtot 1
; residue 816 ASP rtp ASP  q -1.0
  3339          N    816    ASP      N   3339    -0.5163      14.01
  3340          H    816    ASP      H   3340     0.2936      1.008
  3341         CX    816    ASP     CA   3341     0.0381      12.01
  3342         H1    816    ASP     HA   3342      0.088      1.008
  3343         2C    816    ASP     CB   3343    -0.0303      12.01
  3344         HC    816    ASP    HB1   3344    -0.0122      1.008
  3345         HC    816    ASP    HB2   3345    -0.0122      1.008
  3346         CO    816    ASP     CG   3346     0.7994      12.01
  3347         O2    816    ASP    OD1   3347    -0.8014         16
  3348         O2    816    ASP    OD2   3348    -0.8014         16
  3349          C    816    ASP      C   3349     0.5366      12.01
  3350          O    816    ASP      O   3350    -0.5819         16   ; qtot 0
; residue 817 ILE rtp ILE  q  0.0
  3351          N    817    ILE      N   3351    -0.4157      14.01
  3352          H    817    ILE      H   3352     0.2719      1.008
  3353         CX    817    ILE     CA   3353    -0.0597      12.01
  3354         H1    817    ILE     HA   3354     0.0869      1.008
  3355         3C    817    ILE     CB   3355     0.1303      12.01
  3356         HC    817    ILE     HB   3356     0.0187      1.008
  3357         CT    817    ILE    CG2   3357    -0.3204      12.01
  3358         HC    817    ILE   HG21   3358     0.0882      1.008
  3359         HC    817    ILE   HG22   3359     0.0882      1.008
  3360         HC    817    ILE   HG23   3360     0.0882      1.008
  3361         2C    817    ILE    CG1   3361     -0.043      12.01
  3362         HC    817    ILE   HG11   3362     0.0236      1.008
  3363         HC    817    ILE   HG12   3363     0.0236      1.008
  3364         CT    817    ILE     CD   3364     -0.066      12.01
  3365         HC    817    ILE    HD1   3365     0.0186      1.008
  3366         HC    817    ILE    HD2   3366     0.0186      1.008
  3367         HC    817    ILE    HD3   3367     0.0186      1.008
  3368          C    817    ILE      C   3368     0.5973      12.01
  3369          O    817    ILE      O   3369    -0.5679         16   ; qtot 0
; residue 818 LYS rtp LYS  q +1.0
  3370          N    818    LYS      N   3370    -0.3479      14.01
  3371          H    818    LYS      H   3371     0.2747      1.008
  3372         CX    818    LYS     CA   3372      -0.24      12.01
  3373         H1    818    LYS     HA   3373     0.1426      1.008
  3374         C8    818    LYS     CB   3374    -0.0094      12.01
  3375         HC    818    LYS    HB1   3375     0.0362      1.008
  3376         HC    818    LYS    HB2   3376     0.0362      1.008
  3377         C8    818    LYS     CG   3377     0.0187      12.01
  3378         HC    818    LYS    HG1   3378     0.0103      1.008
  3379         HC    818    LYS    HG2   3379     0.0103      1.008
  3380         C8    818    LYS     CD   3380    -0.0479      12.01
  3381         HC    818    LYS    HD1   3381     0.0621      1.008
  3382         HC    818    LYS    HD2   3382     0.0621      1.008
  3383         C8    818    LYS     CE   3383    -0.0143      12.01
  3384         HP    818    LYS    HE1   3384     0.1135      1.008
  3385         HP    818    LYS    HE2   3385     0.1135      1.008
  3386         N3    818    LYS     NZ   3386    -0.3854      14.01
  3387          H    818    LYS    HZ1   3387       0.34      1.008
  3388          H    818    LYS    HZ2   3388       0.34      1.008
  3389          H    818    LYS    HZ3   3389       0.34      1.008
  3390          C    818    LYS      C   3390     0.7341      12.01
  3391          O    818    LYS      O   3391    -0.5894         16   ; qtot 1
; residue 819 ASN rtp ASN  q  0.0
  3392          N    819    ASN      N   3392    -0.4157      14.01
  3393          H    819    ASN      H   3393     0.2719      1.008
  3394         CX    819    ASN     CA   3394     0.0143      12.01
  3395         H1    819    ASN     HA   3395     0.1048      1.008
  3396         2C    819    ASN     CB   3396    -0.2041      12.01
  3397         HC    819    ASN    HB1   3397     0.0797      1.008
  3398         HC    819    ASN    HB2   3398     0.0797      1.008
  3399          C    819    ASN     CG   3399      0.713      12.01
  3400          O    819    ASN    OD1   3400    -0.5931         16
  3401          N    819    ASN    ND2   3401    -0.9191      14.01
  3402          H    819    ASN   HD21   3402     0.4196      1.008
  3403          H    819    ASN   HD22   3403     0.4196      1.008
  3404          C    819    ASN      C   3404     0.5973      12.01
  3405          O    819    ASN      O   3405    -0.5679         16   ; qtot 1
; residue 820 ASP rtp ASP  q -1.0
  3406          N    820    ASP      N   3406    -0.5163      14.01
  3407          H    820    ASP      H   3407     0.2936      1.008
  3408         CX    820    ASP     CA   3408     0.0381      12.01
  3409         H1    820    ASP     HA   3409      0.088      1.008
  3410         2C    820    ASP     CB   3410    -0.0303      12.01
  3411         HC    820    ASP    HB1   3411    -0.0122      1.008
  3412         HC    820    ASP    HB2   3412    -0.0122      1.008
  3413         CO    820    ASP     CG   3413     0.7994      12.01
  3414         O2    820    ASP    OD1   3414    -0.8014         16
  3415         O2    820    ASP    OD2   3415    -0.8014         16
  3416          C    820    ASP      C   3416     0.5366      12.01
  3417          O    820    ASP      O   3417    -0.5819         16   ; qtot 0
; residue 821 SER rtp SER  q  0.0
  3418          N    821    SER      N   3418    -0.4157      14.01
  3419          H    821    SER      H   3419     0.2719      1.008
  3420         CX    821    SER     CA   3420    -0.0249      12.01
  3421         H1    821    SER     HA   3421     0.0843      1.008
  3422         2C    821    SER     CB   3422     0.2117      12.01
  3423         H1    821    SER    HB1   3423     0.0352      1.008
  3424         H1    821    SER    HB2   3424     0.0352      1.008
  3425         OH    821    SER     OG   3425    -0.6546         16
  3426         HO    821    SER     HG   3426     0.4275      1.008
  3427          C    821    SER      C   3427     0.5973      12.01
  3428          O    821    SER      O   3428    -0.5679         16   ; qtot 0
; residue 822 ASN rtp ASN  q  0.0
  3429          N    822    ASN      N   3429    -0.4157      14.01
  3430          H    822    ASN      H   3430     0.2719      1.008
  3431         CX    822    ASN     CA   3431     0.0143      12.01
  3432         H1    822    ASN     HA   3432     0.1048      1.008
  3433         2C    822    ASN     CB   3433    -0.2041      12.01
  3434         HC    822    ASN    HB1   3434     0.0797      1.008
  3435         HC    822    ASN    HB2   3435     0.0797      1.008
  3436          C    822    ASN     CG   3436      0.713      12.01
  3437          O    822    ASN    OD1   3437    -0.5931         16
  3438          N    822    ASN    ND2   3438    -0.9191      14.01
  3439          H    822    ASN   HD21   3439     0.4196      1.008
  3440          H    822    ASN   HD22   3440     0.4196      1.008
  3441          C    822    ASN      C   3441     0.5973      12.01
  3442          O    822    ASN      O   3442    -0.5679         16   ; qtot 0
; residue 823 TYR rtp TYR  q  0.0
  3443          N    823    TYR      N   3443    -0.4157      14.01
  3444          H    823    TYR      H   3444     0.2719      1.008
  3445         CX    823    TYR     CA   3445    -0.0014      12.01
  3446         H1    823    TYR     HA   3446     0.0876      1.008
  3447         CT    823    TYR     CB   3447    -0.0152      12.01
  3448         HC    823    TYR    HB1   3448     0.0295      1.008
  3449         HC    823    TYR    HB2   3449     0.0295      1.008
  3450         CA    823    TYR     CG   3450    -0.0011      12.01
  3451         CA    823    TYR    CD1   3451    -0.1906      12.01
  3452         HA    823    TYR    HD1   3452     0.1699      1.008
  3453         CA    823    TYR    CE1   3453    -0.2341      12.01
  3454         HA    823    TYR    HE1   3454     0.1656      1.008
  3455          C    823    TYR     CZ   3455     0.3226      12.01
  3456         OH    823    TYR     OH   3456    -0.5579         16
  3457         HO    823    TYR     HH   3457     0.3992      1.008
  3458         CA    823    TYR    CE2   3458    -0.2341      12.01
  3459         HA    823    TYR    HE2   3459     0.1656      1.008
  3460         CA    823    TYR    CD2   3460    -0.1906      12.01
  3461         HA    823    TYR    HD2   3461     0.1699      1.008
  3462          C    823    TYR      C   3462     0.5973      12.01
  3463          O    823    TYR      O   3463    -0.5679         16   ; qtot 0
; residue 824 VAL rtp VAL  q  0.0
  3464          N    824    VAL      N   3464    -0.4157      14.01
  3465          H    824    VAL      H   3465     0.2719      1.008
  3466         CX    824    VAL     CA   3466    -0.0875      12.01
  3467         H1    824    VAL     HA   3467     0.0969      1.008
  3468         3C    824    VAL     CB   3468     0.2985      12.01
  3469         HC    824    VAL     HB   3469    -0.0297      1.008
  3470         CT    824    VAL    CG1   3470    -0.3192      12.01
  3471         HC    824    VAL   HG11   3471     0.0791      1.008
  3472         HC    824    VAL   HG12   3472     0.0791      1.008
  3473         HC    824    VAL   HG13   3473     0.0791      1.008
  3474         CT    824    VAL    CG2   3474    -0.3192      12.01
  3475         HC    824    VAL   HG21   3475     0.0791      1.008
  3476         HC    824    VAL   HG22   3476     0.0791      1.008
  3477         HC    824    VAL   HG23   3477     0.0791      1.008
  3478          C    824    VAL      C   3478     0.5973      12.01
  3479          O    824    VAL      O   3479    -0.5679         16   ; qtot 0
; residue 825 VAL rtp VAL  q  0.0
  3480          N    825    VAL      N   3480    -0.4157      14.01
  3481          H    825    VAL      H   3481     0.2719      1.008
  3482         CX    825    VAL     CA   3482    -0.0875      12.01
  3483         H1    825    VAL     HA   3483     0.0969      1.008
  3484         3C    825    VAL     CB   3484     0.2985      12.01
  3485         HC    825    VAL     HB   3485    -0.0297      1.008
  3486         CT    825    VAL    CG1   3486    -0.3192      12.01
  3487         HC    825    VAL   HG11   3487     0.0791      1.008
  3488         HC    825    VAL   HG12   3488     0.0791      1.008
  3489         HC    825    VAL   HG13   3489     0.0791      1.008
  3490         CT    825    VAL    CG2   3490    -0.3192      12.01
  3491         HC    825    VAL   HG21   3491     0.0791      1.008
  3492         HC    825    VAL   HG22   3492     0.0791      1.008
  3493         HC    825    VAL   HG23   3493     0.0791      1.008
  3494          C    825    VAL      C   3494     0.5973      12.01
  3495          O    825    VAL      O   3495    -0.5679         16   ; qtot 0
; residue 826 LYS rtp LYS  q +1.0
  3496          N    826    LYS      N   3496    -0.3479      14.01
  3497          H    826    LYS      H   3497     0.2747      1.008
  3498         CX    826    LYS     CA   3498      -0.24      12.01
  3499         H1    826    LYS     HA   3499     0.1426      1.008
  3500         C8    826    LYS     CB   3500    -0.0094      12.01
  3501         HC    826    LYS    HB1   3501     0.0362      1.008
  3502         HC    826    LYS    HB2   3502     0.0362      1.008
  3503         C8    826    LYS     CG   3503     0.0187      12.01
  3504         HC    826    LYS    HG1   3504     0.0103      1.008
  3505         HC    826    LYS    HG2   3505     0.0103      1.008
  3506         C8    826    LYS     CD   3506    -0.0479      12.01
  3507         HC    826    LYS    HD1   3507     0.0621      1.008
  3508         HC    826    LYS    HD2   3508     0.0621      1.008
  3509         C8    826    LYS     CE   3509    -0.0143      12.01
  3510         HP    826    LYS    HE1   3510     0.1135      1.008
  3511         HP    826    LYS    HE2   3511     0.1135      1.008
  3512         N3    826    LYS     NZ   3512    -0.3854      14.01
  3513          H    826    LYS    HZ1   3513       0.34      1.008
  3514          H    826    LYS    HZ2   3514       0.34      1.008
  3515          H    826    LYS    HZ3   3515       0.34      1.008
  3516          C    826    LYS      C   3516     0.7341      12.01
  3517          O    826    LYS      O   3517    -0.5894         16   ; qtot 1
; residue 827 GLY rtp GLY  q  0.0
  3518          N    827    GLY      N   3518    -0.4157      14.01
  3519          H    827    GLY      H   3519     0.2719      1.008
  3520         CX    827    GLY     CA   3520    -0.0252      12.01
  3521         H1    827    GLY    HA1   3521     0.0698      1.008
  3522         H1    827    GLY    HA2   3522     0.0698      1.008
  3523          C    827    GLY      C   3523     0.5973      12.01
  3524          O    827    GLY      O   3524    -0.5679         16   ; qtot 1
; residue 828 ASN rtp ASN  q  0.0
  3525          N    828    ASN      N   3525    -0.4157      14.01
  3526          H    828    ASN      H   3526     0.2719      1.008
  3527         CX    828    ASN     CA   3527     0.0143      12.01
  3528         H1    828    ASN     HA   3528     0.1048      1.008
  3529         2C    828    ASN     CB   3529    -0.2041      12.01
  3530         HC    828    ASN    HB1   3530     0.0797      1.008
  3531         HC    828    ASN    HB2   3531     0.0797      1.008
  3532          C    828    ASN     CG   3532      0.713      12.01
  3533          O    828    ASN    OD1   3533    -0.5931         16
  3534          N    828    ASN    ND2   3534    -0.9191      14.01
  3535          H    828    ASN   HD21   3535     0.4196      1.008
  3536          H    828    ASN   HD22   3536     0.4196      1.008
  3537          C    828    ASN      C   3537     0.5973      12.01
  3538          O    828    ASN      O   3538    -0.5679         16   ; qtot 1
; residue 829 ALA rtp ALA  q  0.0
  3539          N    829    ALA      N   3539    -0.4157      14.01
  3540          H    829    ALA      H   3540     0.2719      1.008
  3541         CX    829    ALA     CA   3541     0.0337      12.01
  3542         H1    829    ALA     HA   3542     0.0823      1.008
  3543         CT    829    ALA     CB   3543    -0.1825      12.01
  3544         HC    829    ALA    HB1   3544     0.0603      1.008
  3545         HC    829    ALA    HB2   3545     0.0603      1.008
  3546         HC    829    ALA    HB3   3546     0.0603      1.008
  3547          C    829    ALA      C   3547     0.5973      12.01
  3548          O    829    ALA      O   3548    -0.5679         16   ; qtot 1
; residue 830 ARG rtp ARG  q +1.0
  3549          N    830    ARG      N   3549    -0.3479      14.01
  3550          H    830    ARG      H   3550     0.2747      1.008
  3551         CX    830    ARG     CA   3551    -0.2637      12.01
  3552         H1    830    ARG     HA   3552      0.156      1.008
  3553         C8    830    ARG     CB   3553    -0.0007      12.01
  3554         HC    830    ARG    HB1   3554     0.0327      1.008
  3555         HC    830    ARG    HB2   3555     0.0327      1.008
  3556         C8    830    ARG     CG   3556      0.039      12.01
  3557         HC    830    ARG    HG1   3557     0.0285      1.008
  3558         HC    830    ARG    HG2   3558     0.0285      1.008
  3559         C8    830    ARG     CD   3559     0.0486      12.01
  3560         H1    830    ARG    HD1   3560     0.0687      1.008
  3561         H1    830    ARG    HD2   3561     0.0687      1.008
  3562         N2    830    ARG     NE   3562    -0.5295      14.01
  3563          H    830    ARG     HE   3563     0.3456      1.008
  3564         CA    830    ARG     CZ   3564     0.8076      12.01
  3565         N2    830    ARG    NH1   3565    -0.8627      14.01
  3566          H    830    ARG   HH11   3566     0.4478      1.008
  3567          H    830    ARG   HH12   3567     0.4478      1.008
  3568         N2    830    ARG    NH2   3568    -0.8627      14.01
  3569          H    830    ARG   HH21   3569     0.4478      1.008
  3570          H    830    ARG   HH22   3570     0.4478      1.008
  3571          C    830    ARG      C   3571     0.7341      12.01
  3572          O    830    ARG      O   3572    -0.5894         16   ; qtot 2
; residue 831 LEU rtp LEU  q  0.0
  3573          N    831    LEU      N   3573    -0.4157      14.01
  3574          H    831    LEU      H   3574     0.2719      1.008
  3575         CX    831    LEU     CA   3575    -0.0518      12.01
  3576         H1    831    LEU     HA   3576     0.0922      1.008
  3577         2C    831    LEU     CB   3577    -0.1102      12.01
  3578         HC    831    LEU    HB1   3578     0.0457      1.008
  3579         HC    831    LEU    HB2   3579     0.0457      1.008
  3580         3C    831    LEU     CG   3580     0.3531      12.01
  3581         HC    831    LEU     HG   3581    -0.0361      1.008
  3582         CT    831    LEU    CD1   3582    -0.4121      12.01
  3583         HC    831    LEU   HD11   3583        0.1      1.008
  3584         HC    831    LEU   HD12   3584        0.1      1.008
  3585         HC    831    LEU   HD13   3585        0.1      1.008
  3586         CT    831    LEU    CD2   3586    -0.4121      12.01
  3587         HC    831    LEU   HD21   3587        0.1      1.008
  3588         HC    831    LEU   HD22   3588        0.1      1.008
  3589         HC    831    LEU   HD23   3589        0.1      1.008
  3590          C    831    LEU      C   3590     0.5973      12.01
  3591          O    831    LEU      O   3591    -0.5679         16   ; qtot 2
; residue 832 PRO rtp PRO  q  0.0
  3592          N    832    PRO      N   3592    -0.2548      14.01
  3593         CT    832    PRO     CD   3593     0.0192      12.01
  3594         H1    832    PRO    HD1   3594     0.0391      1.008
  3595         H1    832    PRO    HD2   3595     0.0391      1.008
  3596         CT    832    PRO     CG   3596     0.0189      12.01
  3597         HC    832    PRO    HG1   3597     0.0213      1.008
  3598         HC    832    PRO    HG2   3598     0.0213      1.008
  3599         CT    832    PRO     CB   3599     -0.007      12.01
  3600         HC    832    PRO    HB1   3600     0.0253      1.008
  3601         HC    832    PRO    HB2   3601     0.0253      1.008
  3602         CX    832    PRO     CA   3602    -0.0266      12.01
  3603         H1    832    PRO     HA   3603     0.0641      1.008
  3604          C    832    PRO      C   3604     0.5896      12.01
  3605          O    832    PRO      O   3605    -0.5748         16   ; qtot 2
; residue 833 VAL rtp VAL  q  0.0
  3606          N    833    VAL      N   3606    -0.4157      14.01
  3607          H    833    VAL      H   3607     0.2719      1.008
  3608         CX    833    VAL     CA   3608    -0.0875      12.01
  3609         H1    833    VAL     HA   3609     0.0969      1.008
  3610         3C    833    VAL     CB   3610     0.2985      12.01
  3611         HC    833    VAL     HB   3611    -0.0297      1.008
  3612         CT    833    VAL    CG1   3612    -0.3192      12.01
  3613         HC    833    VAL   HG11   3613     0.0791      1.008
  3614         HC    833    VAL   HG12   3614     0.0791      1.008
  3615         HC    833    VAL   HG13   3615     0.0791      1.008
  3616         CT    833    VAL    CG2   3616    -0.3192      12.01
  3617         HC    833    VAL   HG21   3617     0.0791      1.008
  3618         HC    833    VAL   HG22   3618     0.0791      1.008
  3619         HC    833    VAL   HG23   3619     0.0791      1.008
  3620          C    833    VAL      C   3620     0.5973      12.01
  3621          O    833    VAL      O   3621    -0.5679         16   ; qtot 2
; residue 834 LYS rtp LYS  q +1.0
  3622          N    834    LYS      N   3622    -0.3479      14.01
  3623          H    834    LYS      H   3623     0.2747      1.008
  3624         CX    834    LYS     CA   3624      -0.24      12.01
  3625         H1    834    LYS     HA   3625     0.1426      1.008
  3626         C8    834    LYS     CB   3626    -0.0094      12.01
  3627         HC    834    LYS    HB1   3627     0.0362      1.008
  3628         HC    834    LYS    HB2   3628     0.0362      1.008
  3629         C8    834    LYS     CG   3629     0.0187      12.01
  3630         HC    834    LYS    HG1   3630     0.0103      1.008
  3631         HC    834    LYS    HG2   3631     0.0103      1.008
  3632         C8    834    LYS     CD   3632    -0.0479      12.01
  3633         HC    834    LYS    HD1   3633     0.0621      1.008
  3634         HC    834    LYS    HD2   3634     0.0621      1.008
  3635         C8    834    LYS     CE   3635    -0.0143      12.01
  3636         HP    834    LYS    HE1   3636     0.1135      1.008
  3637         HP    834    LYS    HE2   3637     0.1135      1.008
  3638         N3    834    LYS     NZ   3638    -0.3854      14.01
  3639          H    834    LYS    HZ1   3639       0.34      1.008
  3640          H    834    LYS    HZ2   3640       0.34      1.008
  3641          H    834    LYS    HZ3   3641       0.34      1.008
  3642          C    834    LYS      C   3642     0.7341      12.01
  3643          O    834    LYS      O   3643    -0.5894         16   ; qtot 3
; residue 835 TRP rtp TRP  q  0.0
  3644          N    835    TRP      N   3644    -0.4157      14.01
  3645          H    835    TRP      H   3645     0.2719      1.008
  3646         CX    835    TRP     CA   3646    -0.0275      12.01
  3647         H1    835    TRP     HA   3647     0.1123      1.008
  3648         CT    835    TRP     CB   3648     -0.005      12.01
  3649         HC    835    TRP    HB1   3649     0.0339      1.008
  3650         HC    835    TRP    HB2   3650     0.0339      1.008
  3651         C*    835    TRP     CG   3651    -0.1415      12.01
  3652         CW    835    TRP    CD1   3652    -0.1638      12.01
  3653         H4    835    TRP    HD1   3653     0.2062      1.008
  3654         NA    835    TRP    NE1   3654    -0.3418      14.01
  3655          H    835    TRP    HE1   3655     0.3412      1.008
  3656         CN    835    TRP    CE2   3656      0.138      12.01
  3657         CA    835    TRP    CZ2   3657    -0.2601      12.01
  3658         HA    835    TRP    HZ2   3658     0.1572      1.008
  3659         CA    835    TRP    CH2   3659    -0.1134      12.01
  3660         HA    835    TRP    HH2   3660     0.1417      1.008
  3661         CA    835    TRP    CZ3   3661    -0.1972      12.01
  3662         HA    835    TRP    HZ3   3662     0.1447      1.008
  3663         CA    835    TRP    CE3   3663    -0.2387      12.01
  3664         HA    835    TRP    HE3   3664       0.17      1.008
  3665         CB    835    TRP    CD2   3665     0.1243      12.01
  3666          C    835    TRP      C   3666     0.5973      12.01
  3667          O    835    TRP      O   3667    -0.5679         16   ; qtot 3
; residue 836 MET rtp MET  q  0.0
  3668          N    836    MET      N   3668    -0.4157      14.01
  3669          H    836    MET      H   3669     0.2719      1.008
  3670         CX    836    MET     CA   3670    -0.0237      12.01
  3671         H1    836    MET     HA   3671      0.088      1.008
  3672         2C    836    MET     CB   3672     0.0342      12.01
  3673         HC    836    MET    HB1   3673     0.0241      1.008
  3674         HC    836    MET    HB2   3674     0.0241      1.008
  3675         2C    836    MET     CG   3675     0.0018      12.01
  3676         H1    836    MET    HG1   3676      0.044      1.008
  3677         H1    836    MET    HG2   3677      0.044      1.008
  3678          S    836    MET     SD   3678    -0.2737      32.06
  3679         CT    836    MET     CE   3679    -0.0536      12.01
  3680         H1    836    MET    HE1   3680     0.0684      1.008
  3681         H1    836    MET    HE2   3681     0.0684      1.008
  3682         H1    836    MET    HE3   3682     0.0684      1.008
  3683          C    836    MET      C   3683     0.5973      12.01
  3684          O    836    MET      O   3684    -0.5679         16   ; qtot 3
; residue 837 ALA rtp ALA  q  0.0
  3685          N    837    ALA      N   3685    -0.4157      14.01
  3686          H    837    ALA      H   3686     0.2719      1.008
  3687         CX    837    ALA     CA   3687     0.0337      12.01
  3688         H1    837    ALA     HA   3688     0.0823      1.008
  3689         CT    837    ALA     CB   3689    -0.1825      12.01
  3690         HC    837    ALA    HB1   3690     0.0603      1.008
  3691         HC    837    ALA    HB2   3691     0.0603      1.008
  3692         HC    837    ALA    HB3   3692     0.0603      1.008
  3693          C    837    ALA      C   3693     0.5973      12.01
  3694          O    837    ALA      O   3694    -0.5679         16   ; qtot 3
; residue 838 PRO rtp PRO  q  0.0
  3695          N    838    PRO      N   3695    -0.2548      14.01
  3696         CT    838    PRO     CD   3696     0.0192      12.01
  3697         H1    838    PRO    HD1   3697     0.0391      1.008
  3698         H1    838    PRO    HD2   3698     0.0391      1.008
  3699         CT    838    PRO     CG   3699     0.0189      12.01
  3700         HC    838    PRO    HG1   3700     0.0213      1.008
  3701         HC    838    PRO    HG2   3701     0.0213      1.008
  3702         CT    838    PRO     CB   3702     -0.007      12.01
  3703         HC    838    PRO    HB1   3703     0.0253      1.008
  3704         HC    838    PRO    HB2   3704     0.0253      1.008
  3705         CX    838    PRO     CA   3705    -0.0266      12.01
  3706         H1    838    PRO     HA   3706     0.0641      1.008
  3707          C    838    PRO      C   3707     0.5896      12.01
  3708          O    838    PRO      O   3708    -0.5748         16   ; qtot 3
; residue 839 GLU rtp GLU  q -1.0
  3709          N    839    GLU      N   3709    -0.5163      14.01
  3710          H    839    GLU      H   3710     0.2936      1.008
  3711         CX    839    GLU     CA   3711     0.0397      12.01
  3712         H1    839    GLU     HA   3712     0.1105      1.008
  3713         2C    839    GLU     CB   3713      0.056      12.01
  3714         HC    839    GLU    HB1   3714    -0.0173      1.008
  3715         HC    839    GLU    HB2   3715    -0.0173      1.008
  3716         2C    839    GLU     CG   3716     0.0136      12.01
  3717         HC    839    GLU    HG1   3717    -0.0425      1.008
  3718         HC    839    GLU    HG2   3718    -0.0425      1.008
  3719         CO    839    GLU     CD   3719     0.8054      12.01
  3720         O2    839    GLU    OE1   3720    -0.8188         16
  3721         O2    839    GLU    OE2   3721    -0.8188         16
  3722          C    839    GLU      C   3722     0.5366      12.01
  3723          O    839    GLU      O   3723    -0.5819         16   ; qtot 2
; residue 840 SER rtp SER  q  0.0
  3724          N    840    SER      N   3724    -0.4157      14.01
  3725          H    840    SER      H   3725     0.2719      1.008
  3726         CX    840    SER     CA   3726    -0.0249      12.01
  3727         H1    840    SER     HA   3727     0.0843      1.008
  3728         2C    840    SER     CB   3728     0.2117      12.01
  3729         H1    840    SER    HB1   3729     0.0352      1.008
  3730         H1    840    SER    HB2   3730     0.0352      1.008
  3731         OH    840    SER     OG   3731    -0.6546         16
  3732         HO    840    SER     HG   3732     0.4275      1.008
  3733          C    840    SER      C   3733     0.5973      12.01
  3734          O    840    SER      O   3734    -0.5679         16   ; qtot 2
; residue 841 ILE rtp ILE  q  0.0
  3735          N    841    ILE      N   3735    -0.4157      14.01
  3736          H    841    ILE      H   3736     0.2719      1.008
  3737         CX    841    ILE     CA   3737    -0.0597      12.01
  3738         H1    841    ILE     HA   3738     0.0869      1.008
  3739         3C    841    ILE     CB   3739     0.1303      12.01
  3740         HC    841    ILE     HB   3740     0.0187      1.008
  3741         CT    841    ILE    CG2   3741    -0.3204      12.01
  3742         HC    841    ILE   HG21   3742     0.0882      1.008
  3743         HC    841    ILE   HG22   3743     0.0882      1.008
  3744         HC    841    ILE   HG23   3744     0.0882      1.008
  3745         2C    841    ILE    CG1   3745     -0.043      12.01
  3746         HC    841    ILE   HG11   3746     0.0236      1.008
  3747         HC    841    ILE   HG12   3747     0.0236      1.008
  3748         CT    841    ILE     CD   3748     -0.066      12.01
  3749         HC    841    ILE    HD1   3749     0.0186      1.008
  3750         HC    841    ILE    HD2   3750     0.0186      1.008
  3751         HC    841    ILE    HD3   3751     0.0186      1.008
  3752          C    841    ILE      C   3752     0.5973      12.01
  3753          O    841    ILE      O   3753    -0.5679         16   ; qtot 2
; residue 842 PHE rtp PHE  q  0.0
  3754          N    842    PHE      N   3754    -0.4157      14.01
  3755          H    842    PHE      H   3755     0.2719      1.008
  3756         CX    842    PHE     CA   3756    -0.0024      12.01
  3757         H1    842    PHE     HA   3757     0.0978      1.008
  3758         CT    842    PHE     CB   3758    -0.0343      12.01
  3759         HC    842    PHE    HB1   3759     0.0295      1.008
  3760         HC    842    PHE    HB2   3760     0.0295      1.008
  3761         CA    842    PHE     CG   3761     0.0118      12.01
  3762         CA    842    PHE    CD1   3762    -0.1256      12.01
  3763         HA    842    PHE    HD1   3763      0.133      1.008
  3764         CA    842    PHE    CE1   3764    -0.1704      12.01
  3765         HA    842    PHE    HE1   3765      0.143      1.008
  3766         CA    842    PHE     CZ   3766    -0.1072      12.01
  3767         HA    842    PHE     HZ   3767     0.1297      1.008
  3768         CA    842    PHE    CE2   3768    -0.1704      12.01
  3769         HA    842    PHE    HE2   3769      0.143      1.008
  3770         CA    842    PHE    CD2   3770    -0.1256      12.01
  3771         HA    842    PHE    HD2   3771      0.133      1.008
  3772          C    842    PHE      C   3772     0.5973      12.01
  3773          O    842    PHE      O   3773    -0.5679         16   ; qtot 2
; residue 843 ASN rtp ASN  q  0.0
  3774          N    843    ASN      N   3774    -0.4157      14.01
  3775          H    843    ASN      H   3775     0.2719      1.008
  3776         CX    843    ASN     CA   3776     0.0143      12.01
  3777         H1    843    ASN     HA   3777     0.1048      1.008
  3778         2C    843    ASN     CB   3778    -0.2041      12.01
  3779         HC    843    ASN    HB1   3779     0.0797      1.008
  3780         HC    843    ASN    HB2   3780     0.0797      1.008
  3781          C    843    ASN     CG   3781      0.713      12.01
  3782          O    843    ASN    OD1   3782    -0.5931         16
  3783          N    843    ASN    ND2   3783    -0.9191      14.01
  3784          H    843    ASN   HD21   3784     0.4196      1.008
  3785          H    843    ASN   HD22   3785     0.4196      1.008
  3786          C    843    ASN      C   3786     0.5973      12.01
  3787          O    843    ASN      O   3787    -0.5679         16   ; qtot 2
; residue 844 CYS rtp CYS  q  0.0
  3788          N    844    CYS      N   3788    -0.4157      14.01
  3789          H    844    CYS      H   3789     0.2719      1.008
  3790         CX    844    CYS     CA   3790     0.0213      12.01
  3791         H1    844    CYS     HA   3791     0.1124      1.008
  3792         2C    844    CYS     CB   3792    -0.1231      12.01
  3793         H1    844    CYS    HB1   3793     0.1112      1.008
  3794         H1    844    CYS    HB2   3794     0.1112      1.008
  3795         SH    844    CYS     SG   3795    -0.3119      32.06
  3796         HS    844    CYS     HG   3796     0.1933      1.008
  3797          C    844    CYS      C   3797     0.5973      12.01
  3798          O    844    CYS      O   3798    -0.5679         16   ; qtot 2
; residue 845 VAL rtp VAL  q  0.0
  3799          N    845    VAL      N   3799    -0.4157      14.01
  3800          H    845    VAL      H   3800     0.2719      1.008
  3801         CX    845    VAL     CA   3801    -0.0875      12.01
  3802         H1    845    VAL     HA   3802     0.0969      1.008
  3803         3C    845    VAL     CB   3803     0.2985      12.01
  3804         HC    845    VAL     HB   3804    -0.0297      1.008
  3805         CT    845    VAL    CG1   3805    -0.3192      12.01
  3806         HC    845    VAL   HG11   3806     0.0791      1.008
  3807         HC    845    VAL   HG12   3807     0.0791      1.008
  3808         HC    845    VAL   HG13   3808     0.0791      1.008
  3809         CT    845    VAL    CG2   3809    -0.3192      12.01
  3810         HC    845    VAL   HG21   3810     0.0791      1.008
  3811         HC    845    VAL   HG22   3811     0.0791      1.008
  3812         HC    845    VAL   HG23   3812     0.0791      1.008
  3813          C    845    VAL      C   3813     0.5973      12.01
  3814          O    845    VAL      O   3814    -0.5679         16   ; qtot 2
; residue 846 TYR rtp TYR  q  0.0
  3815          N    846    TYR      N   3815    -0.4157      14.01
  3816          H    846    TYR      H   3816     0.2719      1.008
  3817         CX    846    TYR     CA   3817    -0.0014      12.01
  3818         H1    846    TYR     HA   3818     0.0876      1.008
  3819         CT    846    TYR     CB   3819    -0.0152      12.01
  3820         HC    846    TYR    HB1   3820     0.0295      1.008
  3821         HC    846    TYR    HB2   3821     0.0295      1.008
  3822         CA    846    TYR     CG   3822    -0.0011      12.01
  3823         CA    846    TYR    CD1   3823    -0.1906      12.01
  3824         HA    846    TYR    HD1   3824     0.1699      1.008
  3825         CA    846    TYR    CE1   3825    -0.2341      12.01
  3826         HA    846    TYR    HE1   3826     0.1656      1.008
  3827          C    846    TYR     CZ   3827     0.3226      12.01
  3828         OH    846    TYR     OH   3828    -0.5579         16
  3829         HO    846    TYR     HH   3829     0.3992      1.008
  3830         CA    846    TYR    CE2   3830    -0.2341      12.01
  3831         HA    846    TYR    HE2   3831     0.1656      1.008
  3832         CA    846    TYR    CD2   3832    -0.1906      12.01
  3833         HA    846    TYR    HD2   3833     0.1699      1.008
  3834          C    846    TYR      C   3834     0.5973      12.01
  3835          O    846    TYR      O   3835    -0.5679         16   ; qtot 2
; residue 847 THR rtp THR  q  0.0
  3836          N    847    THR      N   3836    -0.4157      14.01
  3837          H    847    THR      H   3837     0.2719      1.008
  3838         CX    847    THR     CA   3838    -0.0389      12.01
  3839         H1    847    THR     HA   3839     0.1007      1.008
  3840         3C    847    THR     CB   3840     0.3654      12.01
  3841         H1    847    THR     HB   3841     0.0043      1.008
  3842         CT    847    THR    CG2   3842    -0.2438      12.01
  3843         HC    847    THR   HG21   3843     0.0642      1.008
  3844         HC    847    THR   HG22   3844     0.0642      1.008
  3845         HC    847    THR   HG23   3845     0.0642      1.008
  3846         OH    847    THR    OG1   3846    -0.6761         16
  3847         HO    847    THR    HG1   3847     0.4102      1.008
  3848          C    847    THR      C   3848     0.5973      12.01
  3849          O    847    THR      O   3849    -0.5679         16   ; qtot 2
; residue 848 PHE rtp PHE  q  0.0
  3850          N    848    PHE      N   3850    -0.4157      14.01
  3851          H    848    PHE      H   3851     0.2719      1.008
  3852         CX    848    PHE     CA   3852    -0.0024      12.01
  3853         H1    848    PHE     HA   3853     0.0978      1.008
  3854         CT    848    PHE     CB   3854    -0.0343      12.01
  3855         HC    848    PHE    HB1   3855     0.0295      1.008
  3856         HC    848    PHE    HB2   3856     0.0295      1.008
  3857         CA    848    PHE     CG   3857     0.0118      12.01
  3858         CA    848    PHE    CD1   3858    -0.1256      12.01
  3859         HA    848    PHE    HD1   3859      0.133      1.008
  3860         CA    848    PHE    CE1   3860    -0.1704      12.01
  3861         HA    848    PHE    HE1   3861      0.143      1.008
  3862         CA    848    PHE     CZ   3862    -0.1072      12.01
  3863         HA    848    PHE     HZ   3863     0.1297      1.008
  3864         CA    848    PHE    CE2   3864    -0.1704      12.01
  3865         HA    848    PHE    HE2   3865      0.143      1.008
  3866         CA    848    PHE    CD2   3866    -0.1256      12.01
  3867         HA    848    PHE    HD2   3867      0.133      1.008
  3868          C    848    PHE      C   3868     0.5973      12.01
  3869          O    848    PHE      O   3869    -0.5679         16   ; qtot 2
; residue 849 GLU rtp GLU  q -1.0
  3870          N    849    GLU      N   3870    -0.5163      14.01
  3871          H    849    GLU      H   3871     0.2936      1.008
  3872         CX    849    GLU     CA   3872     0.0397      12.01
  3873         H1    849    GLU     HA   3873     0.1105      1.008
  3874         2C    849    GLU     CB   3874      0.056      12.01
  3875         HC    849    GLU    HB1   3875    -0.0173      1.008
  3876         HC    849    GLU    HB2   3876    -0.0173      1.008
  3877         2C    849    GLU     CG   3877     0.0136      12.01
  3878         HC    849    GLU    HG1   3878    -0.0425      1.008
  3879         HC    849    GLU    HG2   3879    -0.0425      1.008
  3880         CO    849    GLU     CD   3880     0.8054      12.01
  3881         O2    849    GLU    OE1   3881    -0.8188         16
  3882         O2    849    GLU    OE2   3882    -0.8188         16
  3883          C    849    GLU      C   3883     0.5366      12.01
  3884          O    849    GLU      O   3884    -0.5819         16   ; qtot 1
; residue 850 SER rtp SER  q  0.0
  3885          N    850    SER      N   3885    -0.4157      14.01
  3886          H    850    SER      H   3886     0.2719      1.008
  3887         CX    850    SER     CA   3887    -0.0249      12.01
  3888         H1    850    SER     HA   3888     0.0843      1.008
  3889         2C    850    SER     CB   3889     0.2117      12.01
  3890         H1    850    SER    HB1   3890     0.0352      1.008
  3891         H1    850    SER    HB2   3891     0.0352      1.008
  3892         OH    850    SER     OG   3892    -0.6546         16
  3893         HO    850    SER     HG   3893     0.4275      1.008
  3894          C    850    SER      C   3894     0.5973      12.01
  3895          O    850    SER      O   3895    -0.5679         16   ; qtot 1
; residue 851 ASP rtp ASP  q -1.0
  3896          N    851    ASP      N   3896    -0.5163      14.01
  3897          H    851    ASP      H   3897     0.2936      1.008
  3898         CX    851    ASP     CA   3898     0.0381      12.01
  3899         H1    851    ASP     HA   3899      0.088      1.008
  3900         2C    851    ASP     CB   3900    -0.0303      12.01
  3901         HC    851    ASP    HB1   3901    -0.0122      1.008
  3902         HC    851    ASP    HB2   3902    -0.0122      1.008
  3903         CO    851    ASP     CG   3903     0.7994      12.01
  3904         O2    851    ASP    OD1   3904    -0.8014         16
  3905         O2    851    ASP    OD2   3905    -0.8014         16
  3906          C    851    ASP      C   3906     0.5366      12.01
  3907          O    851    ASP      O   3907    -0.5819         16   ; qtot 0
; residue 852 VAL rtp VAL  q  0.0
  3908          N    852    VAL      N   3908    -0.4157      14.01
  3909          H    852    VAL      H   3909     0.2719      1.008
  3910         CX    852    VAL     CA   3910    -0.0875      12.01
  3911         H1    852    VAL     HA   3911     0.0969      1.008
  3912         3C    852    VAL     CB   3912     0.2985      12.01
  3913         HC    852    VAL     HB   3913    -0.0297      1.008
  3914         CT    852    VAL    CG1   3914    -0.3192      12.01
  3915         HC    852    VAL   HG11   3915     0.0791      1.008
  3916         HC    852    VAL   HG12   3916     0.0791      1.008
  3917         HC    852    VAL   HG13   3917     0.0791      1.008
  3918         CT    852    VAL    CG2   3918    -0.3192      12.01
  3919         HC    852    VAL   HG21   3919     0.0791      1.008
  3920         HC    852    VAL   HG22   3920     0.0791      1.008
  3921         HC    852    VAL   HG23   3921     0.0791      1.008
  3922          C    852    VAL      C   3922     0.5973      12.01
  3923          O    852    VAL      O   3923    -0.5679         16   ; qtot 0
; residue 853 TRP rtp TRP  q  0.0
  3924          N    853    TRP      N   3924    -0.4157      14.01
  3925          H    853    TRP      H   3925     0.2719      1.008
  3926         CX    853    TRP     CA   3926    -0.0275      12.01
  3927         H1    853    TRP     HA   3927     0.1123      1.008
  3928         CT    853    TRP     CB   3928     -0.005      12.01
  3929         HC    853    TRP    HB1   3929     0.0339      1.008
  3930         HC    853    TRP    HB2   3930     0.0339      1.008
  3931         C*    853    TRP     CG   3931    -0.1415      12.01
  3932         CW    853    TRP    CD1   3932    -0.1638      12.01
  3933         H4    853    TRP    HD1   3933     0.2062      1.008
  3934         NA    853    TRP    NE1   3934    -0.3418      14.01
  3935          H    853    TRP    HE1   3935     0.3412      1.008
  3936         CN    853    TRP    CE2   3936      0.138      12.01
  3937         CA    853    TRP    CZ2   3937    -0.2601      12.01
  3938         HA    853    TRP    HZ2   3938     0.1572      1.008
  3939         CA    853    TRP    CH2   3939    -0.1134      12.01
  3940         HA    853    TRP    HH2   3940     0.1417      1.008
  3941         CA    853    TRP    CZ3   3941    -0.1972      12.01
  3942         HA    853    TRP    HZ3   3942     0.1447      1.008
  3943         CA    853    TRP    CE3   3943    -0.2387      12.01
  3944         HA    853    TRP    HE3   3944       0.17      1.008
  3945         CB    853    TRP    CD2   3945     0.1243      12.01
  3946          C    853    TRP      C   3946     0.5973      12.01
  3947          O    853    TRP      O   3947    -0.5679         16   ; qtot 0
; residue 854 SER rtp SER  q  0.0
  3948          N    854    SER      N   3948    -0.4157      14.01
  3949          H    854    SER      H   3949     0.2719      1.008
  3950         CX    854    SER     CA   3950    -0.0249      12.01
  3951         H1    854    SER     HA   3951     0.0843      1.008
  3952         2C    854    SER     CB   3952     0.2117      12.01
  3953         H1    854    SER    HB1   3953     0.0352      1.008
  3954         H1    854    SER    HB2   3954     0.0352      1.008
  3955         OH    854    SER     OG   3955    -0.6546         16
  3956         HO    854    SER     HG   3956     0.4275      1.008
  3957          C    854    SER      C   3957     0.5973      12.01
  3958          O    854    SER      O   3958    -0.5679         16   ; qtot 0
; residue 855 TYR rtp TYR  q  0.0
  3959          N    855    TYR      N   3959    -0.4157      14.01
  3960          H    855    TYR      H   3960     0.2719      1.008
  3961         CX    855    TYR     CA   3961    -0.0014      12.01
  3962         H1    855    TYR     HA   3962     0.0876      1.008
  3963         CT    855    TYR     CB   3963    -0.0152      12.01
  3964         HC    855    TYR    HB1   3964     0.0295      1.008
  3965         HC    855    TYR    HB2   3965     0.0295      1.008
  3966         CA    855    TYR     CG   3966    -0.0011      12.01
  3967         CA    855    TYR    CD1   3967    -0.1906      12.01
  3968         HA    855    TYR    HD1   3968     0.1699      1.008
  3969         CA    855    TYR    CE1   3969    -0.2341      12.01
  3970         HA    855    TYR    HE1   3970     0.1656      1.008
  3971          C    855    TYR     CZ   3971     0.3226      12.01
  3972         OH    855    TYR     OH   3972    -0.5579         16
  3973         HO    855    TYR     HH   3973     0.3992      1.008
  3974         CA    855    TYR    CE2   3974    -0.2341      12.01
  3975         HA    855    TYR    HE2   3975     0.1656      1.008
  3976         CA    855    TYR    CD2   3976    -0.1906      12.01
  3977         HA    855    TYR    HD2   3977     0.1699      1.008
  3978          C    855    TYR      C   3978     0.5973      12.01
  3979          O    855    TYR      O   3979    -0.5679         16   ; qtot 0
; residue 856 GLY rtp GLY  q  0.0
  3980          N    856    GLY      N   3980    -0.4157      14.01
  3981          H    856    GLY      H   3981     0.2719      1.008
  3982         CX    856    GLY     CA   3982    -0.0252      12.01
  3983         H1    856    GLY    HA1   3983     0.0698      1.008
  3984         H1    856    GLY    HA2   3984     0.0698      1.008
  3985          C    856    GLY      C   3985     0.5973      12.01
  3986          O    856    GLY      O   3986    -0.5679         16   ; qtot 0
; residue 857 ILE rtp ILE  q  0.0
  3987          N    857    ILE      N   3987    -0.4157      14.01
  3988          H    857    ILE      H   3988     0.2719      1.008
  3989         CX    857    ILE     CA   3989    -0.0597      12.01
  3990         H1    857    ILE     HA   3990     0.0869      1.008
  3991         3C    857    ILE     CB   3991     0.1303      12.01
  3992         HC    857    ILE     HB   3992     0.0187      1.008
  3993         CT    857    ILE    CG2   3993    -0.3204      12.01
  3994         HC    857    ILE   HG21   3994     0.0882      1.008
  3995         HC    857    ILE   HG22   3995     0.0882      1.008
  3996         HC    857    ILE   HG23   3996     0.0882      1.008
  3997         2C    857    ILE    CG1   3997     -0.043      12.01
  3998         HC    857    ILE   HG11   3998     0.0236      1.008
  3999         HC    857    ILE   HG12   3999     0.0236      1.008
  4000         CT    857    ILE     CD   4000     -0.066      12.01
  4001         HC    857    ILE    HD1   4001     0.0186      1.008
  4002         HC    857    ILE    HD2   4002     0.0186      1.008
  4003         HC    857    ILE    HD3   4003     0.0186      1.008
  4004          C    857    ILE      C   4004     0.5973      12.01
  4005          O    857    ILE      O   4005    -0.5679         16   ; qtot 0
; residue 858 PHE rtp PHE  q  0.0
  4006          N    858    PHE      N   4006    -0.4157      14.01
  4007          H    858    PHE      H   4007     0.2719      1.008
  4008         CX    858    PHE     CA   4008    -0.0024      12.01
  4009         H1    858    PHE     HA   4009     0.0978      1.008
  4010         CT    858    PHE     CB   4010    -0.0343      12.01
  4011         HC    858    PHE    HB1   4011     0.0295      1.008
  4012         HC    858    PHE    HB2   4012     0.0295      1.008
  4013         CA    858    PHE     CG   4013     0.0118      12.01
  4014         CA    858    PHE    CD1   4014    -0.1256      12.01
  4015         HA    858    PHE    HD1   4015      0.133      1.008
  4016         CA    858    PHE    CE1   4016    -0.1704      12.01
  4017         HA    858    PHE    HE1   4017      0.143      1.008
  4018         CA    858    PHE     CZ   4018    -0.1072      12.01
  4019         HA    858    PHE     HZ   4019     0.1297      1.008
  4020         CA    858    PHE    CE2   4020    -0.1704      12.01
  4021         HA    858    PHE    HE2   4021      0.143      1.008
  4022         CA    858    PHE    CD2   4022    -0.1256      12.01
  4023         HA    858    PHE    HD2   4023      0.133      1.008
  4024          C    858    PHE      C   4024     0.5973      12.01
  4025          O    858    PHE      O   4025    -0.5679         16   ; qtot 0
; residue 859 LEU rtp LEU  q  0.0
  4026          N    859    LEU      N   4026    -0.4157      14.01
  4027          H    859    LEU      H   4027     0.2719      1.008
  4028         CX    859    LEU     CA   4028    -0.0518      12.01
  4029         H1    859    LEU     HA   4029     0.0922      1.008
  4030         2C    859    LEU     CB   4030    -0.1102      12.01
  4031         HC    859    LEU    HB1   4031     0.0457      1.008
  4032         HC    859    LEU    HB2   4032     0.0457      1.008
  4033         3C    859    LEU     CG   4033     0.3531      12.01
  4034         HC    859    LEU     HG   4034    -0.0361      1.008
  4035         CT    859    LEU    CD1   4035    -0.4121      12.01
  4036         HC    859    LEU   HD11   4036        0.1      1.008
  4037         HC    859    LEU   HD12   4037        0.1      1.008
  4038         HC    859    LEU   HD13   4038        0.1      1.008
  4039         CT    859    LEU    CD2   4039    -0.4121      12.01
  4040         HC    859    LEU   HD21   4040        0.1      1.008
  4041         HC    859    LEU   HD22   4041        0.1      1.008
  4042         HC    859    LEU   HD23   4042        0.1      1.008
  4043          C    859    LEU      C   4043     0.5973      12.01
  4044          O    859    LEU      O   4044    -0.5679         16   ; qtot 0
; residue 860 TRP rtp TRP  q  0.0
  4045          N    860    TRP      N   4045    -0.4157      14.01
  4046          H    860    TRP      H   4046     0.2719      1.008
  4047         CX    860    TRP     CA   4047    -0.0275      12.01
  4048         H1    860    TRP     HA   4048     0.1123      1.008
  4049         CT    860    TRP     CB   4049     -0.005      12.01
  4050         HC    860    TRP    HB1   4050     0.0339      1.008
  4051         HC    860    TRP    HB2   4051     0.0339      1.008
  4052         C*    860    TRP     CG   4052    -0.1415      12.01
  4053         CW    860    TRP    CD1   4053    -0.1638      12.01
  4054         H4    860    TRP    HD1   4054     0.2062      1.008
  4055         NA    860    TRP    NE1   4055    -0.3418      14.01
  4056          H    860    TRP    HE1   4056     0.3412      1.008
  4057         CN    860    TRP    CE2   4057      0.138      12.01
  4058         CA    860    TRP    CZ2   4058    -0.2601      12.01
  4059         HA    860    TRP    HZ2   4059     0.1572      1.008
  4060         CA    860    TRP    CH2   4060    -0.1134      12.01
  4061         HA    860    TRP    HH2   4061     0.1417      1.008
  4062         CA    860    TRP    CZ3   4062    -0.1972      12.01
  4063         HA    860    TRP    HZ3   4063     0.1447      1.008
  4064         CA    860    TRP    CE3   4064    -0.2387      12.01
  4065         HA    860    TRP    HE3   4065       0.17      1.008
  4066         CB    860    TRP    CD2   4066     0.1243      12.01
  4067          C    860    TRP      C   4067     0.5973      12.01
  4068          O    860    TRP      O   4068    -0.5679         16   ; qtot 0
; residue 861 GLU rtp GLU  q -1.0
  4069          N    861    GLU      N   4069    -0.5163      14.01
  4070          H    861    GLU      H   4070     0.2936      1.008
  4071         CX    861    GLU     CA   4071     0.0397      12.01
  4072         H1    861    GLU     HA   4072     0.1105      1.008
  4073         2C    861    GLU     CB   4073      0.056      12.01
  4074         HC    861    GLU    HB1   4074    -0.0173      1.008
  4075         HC    861    GLU    HB2   4075    -0.0173      1.008
  4076         2C    861    GLU     CG   4076     0.0136      12.01
  4077         HC    861    GLU    HG1   4077    -0.0425      1.008
  4078         HC    861    GLU    HG2   4078    -0.0425      1.008
  4079         CO    861    GLU     CD   4079     0.8054      12.01
  4080         O2    861    GLU    OE1   4080    -0.8188         16
  4081         O2    861    GLU    OE2   4081    -0.8188         16
  4082          C    861    GLU      C   4082     0.5366      12.01
  4083          O    861    GLU      O   4083    -0.5819         16   ; qtot -1
; residue 862 LEU rtp LEU  q  0.0
  4084          N    862    LEU      N   4084    -0.4157      14.01
  4085          H    862    LEU      H   4085     0.2719      1.008
  4086         CX    862    LEU     CA   4086    -0.0518      12.01
  4087         H1    862    LEU     HA   4087     0.0922      1.008
  4088         2C    862    LEU     CB   4088    -0.1102      12.01
  4089         HC    862    LEU    HB1   4089     0.0457      1.008
  4090         HC    862    LEU    HB2   4090     0.0457      1.008
  4091         3C    862    LEU     CG   4091     0.3531      12.01
  4092         HC    862    LEU     HG   4092    -0.0361      1.008
  4093         CT    862    LEU    CD1   4093    -0.4121      12.01
  4094         HC    862    LEU   HD11   4094        0.1      1.008
  4095         HC    862    LEU   HD12   4095        0.1      1.008
  4096         HC    862    LEU   HD13   4096        0.1      1.008
  4097         CT    862    LEU    CD2   4097    -0.4121      12.01
  4098         HC    862    LEU   HD21   4098        0.1      1.008
  4099         HC    862    LEU   HD22   4099        0.1      1.008
  4100         HC    862    LEU   HD23   4100        0.1      1.008
  4101          C    862    LEU      C   4101     0.5973      12.01
  4102          O    862    LEU      O   4102    -0.5679         16   ; qtot -1
; residue 863 PHE rtp PHE  q  0.0
  4103          N    863    PHE      N   4103    -0.4157      14.01
  4104          H    863    PHE      H   4104     0.2719      1.008
  4105         CX    863    PHE     CA   4105    -0.0024      12.01
  4106         H1    863    PHE     HA   4106     0.0978      1.008
  4107         CT    863    PHE     CB   4107    -0.0343      12.01
  4108         HC    863    PHE    HB1   4108     0.0295      1.008
  4109         HC    863    PHE    HB2   4109     0.0295      1.008
  4110         CA    863    PHE     CG   4110     0.0118      12.01
  4111         CA    863    PHE    CD1   4111    -0.1256      12.01
  4112         HA    863    PHE    HD1   4112      0.133      1.008
  4113         CA    863    PHE    CE1   4113    -0.1704      12.01
  4114         HA    863    PHE    HE1   4114      0.143      1.008
  4115         CA    863    PHE     CZ   4115    -0.1072      12.01
  4116         HA    863    PHE     HZ   4116     0.1297      1.008
  4117         CA    863    PHE    CE2   4117    -0.1704      12.01
  4118         HA    863    PHE    HE2   4118      0.143      1.008
  4119         CA    863    PHE    CD2   4119    -0.1256      12.01
  4120         HA    863    PHE    HD2   4120      0.133      1.008
  4121          C    863    PHE      C   4121     0.5973      12.01
  4122          O    863    PHE      O   4122    -0.5679         16   ; qtot -1
; residue 864 SER rtp SER  q  0.0
  4123          N    864    SER      N   4123    -0.4157      14.01
  4124          H    864    SER      H   4124     0.2719      1.008
  4125         CX    864    SER     CA   4125    -0.0249      12.01
  4126         H1    864    SER     HA   4126     0.0843      1.008
  4127         2C    864    SER     CB   4127     0.2117      12.01
  4128         H1    864    SER    HB1   4128     0.0352      1.008
  4129         H1    864    SER    HB2   4129     0.0352      1.008
  4130         OH    864    SER     OG   4130    -0.6546         16
  4131         HO    864    SER     HG   4131     0.4275      1.008
  4132          C    864    SER      C   4132     0.5973      12.01
  4133          O    864    SER      O   4133    -0.5679         16   ; qtot -1
; residue 865 LEU rtp LEU  q  0.0
  4134          N    865    LEU      N   4134    -0.4157      14.01
  4135          H    865    LEU      H   4135     0.2719      1.008
  4136         CX    865    LEU     CA   4136    -0.0518      12.01
  4137         H1    865    LEU     HA   4137     0.0922      1.008
  4138         2C    865    LEU     CB   4138    -0.1102      12.01
  4139         HC    865    LEU    HB1   4139     0.0457      1.008
  4140         HC    865    LEU    HB2   4140     0.0457      1.008
  4141         3C    865    LEU     CG   4141     0.3531      12.01
  4142         HC    865    LEU     HG   4142    -0.0361      1.008
  4143         CT    865    LEU    CD1   4143    -0.4121      12.01
  4144         HC    865    LEU   HD11   4144        0.1      1.008
  4145         HC    865    LEU   HD12   4145        0.1      1.008
  4146         HC    865    LEU   HD13   4146        0.1      1.008
  4147         CT    865    LEU    CD2   4147    -0.4121      12.01
  4148         HC    865    LEU   HD21   4148        0.1      1.008
  4149         HC    865    LEU   HD22   4149        0.1      1.008
  4150         HC    865    LEU   HD23   4150        0.1      1.008
  4151          C    865    LEU      C   4151     0.5973      12.01
  4152          O    865    LEU      O   4152    -0.5679         16   ; qtot -1
; residue 866 GLY rtp GLY  q  0.0
  4153          N    866    GLY      N   4153    -0.4157      14.01
  4154          H    866    GLY      H   4154     0.2719      1.008
  4155         CX    866    GLY     CA   4155    -0.0252      12.01
  4156         H1    866    GLY    HA1   4156     0.0698      1.008
  4157         H1    866    GLY    HA2   4157     0.0698      1.008
  4158          C    866    GLY      C   4158     0.5973      12.01
  4159          O    866    GLY      O   4159    -0.5679         16   ; qtot -1
; residue 867 SER rtp SER  q  0.0
  4160          N    867    SER      N   4160    -0.4157      14.01
  4161          H    867    SER      H   4161     0.2719      1.008
  4162         CX    867    SER     CA   4162    -0.0249      12.01
  4163         H1    867    SER     HA   4163     0.0843      1.008
  4164         2C    867    SER     CB   4164     0.2117      12.01
  4165         H1    867    SER    HB1   4165     0.0352      1.008
  4166         H1    867    SER    HB2   4166     0.0352      1.008
  4167         OH    867    SER     OG   4167    -0.6546         16
  4168         HO    867    SER     HG   4168     0.4275      1.008
  4169          C    867    SER      C   4169     0.5973      12.01
  4170          O    867    SER      O   4170    -0.5679         16   ; qtot -1
; residue 868 SER rtp SER  q  0.0
  4171          N    868    SER      N   4171    -0.4157      14.01
  4172          H    868    SER      H   4172     0.2719      1.008
  4173         CX    868    SER     CA   4173    -0.0249      12.01
  4174         H1    868    SER     HA   4174     0.0843      1.008
  4175         2C    868    SER     CB   4175     0.2117      12.01
  4176         H1    868    SER    HB1   4176     0.0352      1.008
  4177         H1    868    SER    HB2   4177     0.0352      1.008
  4178         OH    868    SER     OG   4178    -0.6546         16
  4179         HO    868    SER     HG   4179     0.4275      1.008
  4180          C    868    SER      C   4180     0.5973      12.01
  4181          O    868    SER      O   4181    -0.5679         16   ; qtot -1
; residue 869 PRO rtp PRO  q  0.0
  4182          N    869    PRO      N   4182    -0.2548      14.01
  4183         CT    869    PRO     CD   4183     0.0192      12.01
  4184         H1    869    PRO    HD1   4184     0.0391      1.008
  4185         H1    869    PRO    HD2   4185     0.0391      1.008
  4186         CT    869    PRO     CG   4186     0.0189      12.01
  4187         HC    869    PRO    HG1   4187     0.0213      1.008
  4188         HC    869    PRO    HG2   4188     0.0213      1.008
  4189         CT    869    PRO     CB   4189     -0.007      12.01
  4190         HC    869    PRO    HB1   4190     0.0253      1.008
  4191         HC    869    PRO    HB2   4191     0.0253      1.008
  4192         CX    869    PRO     CA   4192    -0.0266      12.01
  4193         H1    869    PRO     HA   4193     0.0641      1.008
  4194          C    869    PRO      C   4194     0.5896      12.01
  4195          O    869    PRO      O   4195    -0.5748         16   ; qtot -1
; residue 870 TYR rtp TYR  q  0.0
  4196          N    870    TYR      N   4196    -0.4157      14.01
  4197          H    870    TYR      H   4197     0.2719      1.008
  4198         CX    870    TYR     CA   4198    -0.0014      12.01
  4199         H1    870    TYR     HA   4199     0.0876      1.008
  4200         CT    870    TYR     CB   4200    -0.0152      12.01
  4201         HC    870    TYR    HB1   4201     0.0295      1.008
  4202         HC    870    TYR    HB2   4202     0.0295      1.008
  4203         CA    870    TYR     CG   4203    -0.0011      12.01
  4204         CA    870    TYR    CD1   4204    -0.1906      12.01
  4205         HA    870    TYR    HD1   4205     0.1699      1.008
  4206         CA    870    TYR    CE1   4206    -0.2341      12.01
  4207         HA    870    TYR    HE1   4207     0.1656      1.008
  4208          C    870    TYR     CZ   4208     0.3226      12.01
  4209         OH    870    TYR     OH   4209    -0.5579         16
  4210         HO    870    TYR     HH   4210     0.3992      1.008
  4211         CA    870    TYR    CE2   4211    -0.2341      12.01
  4212         HA    870    TYR    HE2   4212     0.1656      1.008
  4213         CA    870    TYR    CD2   4213    -0.1906      12.01
  4214         HA    870    TYR    HD2   4214     0.1699      1.008
  4215          C    870    TYR      C   4215     0.5973      12.01
  4216          O    870    TYR      O   4216    -0.5679         16   ; qtot -1
; residue 871 PRO rtp PRO  q  0.0
  4217          N    871    PRO      N   4217    -0.2548      14.01
  4218         CT    871    PRO     CD   4218     0.0192      12.01
  4219         H1    871    PRO    HD1   4219     0.0391      1.008
  4220         H1    871    PRO    HD2   4220     0.0391      1.008
  4221         CT    871    PRO     CG   4221     0.0189      12.01
  4222         HC    871    PRO    HG1   4222     0.0213      1.008
  4223         HC    871    PRO    HG2   4223     0.0213      1.008
  4224         CT    871    PRO     CB   4224     -0.007      12.01
  4225         HC    871    PRO    HB1   4225     0.0253      1.008
  4226         HC    871    PRO    HB2   4226     0.0253      1.008
  4227         CX    871    PRO     CA   4227    -0.0266      12.01
  4228         H1    871    PRO     HA   4228     0.0641      1.008
  4229          C    871    PRO      C   4229     0.5896      12.01
  4230          O    871    PRO      O   4230    -0.5748         16   ; qtot -1
; residue 872 GLY rtp GLY  q  0.0
  4231          N    872    GLY      N   4231    -0.4157      14.01
  4232          H    872    GLY      H   4232     0.2719      1.008
  4233         CX    872    GLY     CA   4233    -0.0252      12.01
  4234         H1    872    GLY    HA1   4234     0.0698      1.008
  4235         H1    872    GLY    HA2   4235     0.0698      1.008
  4236          C    872    GLY      C   4236     0.5973      12.01
  4237          O    872    GLY      O   4237    -0.5679         16   ; qtot -1
; residue 873 MET rtp MET  q  0.0
  4238          N    873    MET      N   4238    -0.4157      14.01
  4239          H    873    MET      H   4239     0.2719      1.008
  4240         CX    873    MET     CA   4240    -0.0237      12.01
  4241         H1    873    MET     HA   4241      0.088      1.008
  4242         2C    873    MET     CB   4242     0.0342      12.01
  4243         HC    873    MET    HB1   4243     0.0241      1.008
  4244         HC    873    MET    HB2   4244     0.0241      1.008
  4245         2C    873    MET     CG   4245     0.0018      12.01
  4246         H1    873    MET    HG1   4246      0.044      1.008
  4247         H1    873    MET    HG2   4247      0.044      1.008
  4248          S    873    MET     SD   4248    -0.2737      32.06
  4249         CT    873    MET     CE   4249    -0.0536      12.01
  4250         H1    873    MET    HE1   4250     0.0684      1.008
  4251         H1    873    MET    HE2   4251     0.0684      1.008
  4252         H1    873    MET    HE3   4252     0.0684      1.008
  4253          C    873    MET      C   4253     0.5973      12.01
  4254          O    873    MET      O   4254    -0.5679         16   ; qtot -1
; residue 874 PRO rtp PRO  q  0.0
  4255          N    874    PRO      N   4255    -0.2548      14.01
  4256         CT    874    PRO     CD   4256     0.0192      12.01
  4257         H1    874    PRO    HD1   4257     0.0391      1.008
  4258         H1    874    PRO    HD2   4258     0.0391      1.008
  4259         CT    874    PRO     CG   4259     0.0189      12.01
  4260         HC    874    PRO    HG1   4260     0.0213      1.008
  4261         HC    874    PRO    HG2   4261     0.0213      1.008
  4262         CT    874    PRO     CB   4262     -0.007      12.01
  4263         HC    874    PRO    HB1   4263     0.0253      1.008
  4264         HC    874    PRO    HB2   4264     0.0253      1.008
  4265         CX    874    PRO     CA   4265    -0.0266      12.01
  4266         H1    874    PRO     HA   4266     0.0641      1.008
  4267          C    874    PRO      C   4267     0.5896      12.01
  4268          O    874    PRO      O   4268    -0.5748         16   ; qtot -1
; residue 875 VAL rtp VAL  q  0.0
  4269          N    875    VAL      N   4269    -0.4157      14.01
  4270          H    875    VAL      H   4270     0.2719      1.008
  4271         CX    875    VAL     CA   4271    -0.0875      12.01
  4272         H1    875    VAL     HA   4272     0.0969      1.008
  4273         3C    875    VAL     CB   4273     0.2985      12.01
  4274         HC    875    VAL     HB   4274    -0.0297      1.008
  4275         CT    875    VAL    CG1   4275    -0.3192      12.01
  4276         HC    875    VAL   HG11   4276     0.0791      1.008
  4277         HC    875    VAL   HG12   4277     0.0791      1.008
  4278         HC    875    VAL   HG13   4278     0.0791      1.008
  4279         CT    875    VAL    CG2   4279    -0.3192      12.01
  4280         HC    875    VAL   HG21   4280     0.0791      1.008
  4281         HC    875    VAL   HG22   4281     0.0791      1.008
  4282         HC    875    VAL   HG23   4282     0.0791      1.008
  4283          C    875    VAL      C   4283     0.5973      12.01
  4284          O    875    VAL      O   4284    -0.5679         16   ; qtot -1
; residue 876 ASP rtp ASP  q -1.0
  4285          N    876    ASP      N   4285    -0.5163      14.01
  4286          H    876    ASP      H   4286     0.2936      1.008
  4287         CX    876    ASP     CA   4287     0.0381      12.01
  4288         H1    876    ASP     HA   4288      0.088      1.008
  4289         2C    876    ASP     CB   4289    -0.0303      12.01
  4290         HC    876    ASP    HB1   4290    -0.0122      1.008
  4291         HC    876    ASP    HB2   4291    -0.0122      1.008
  4292         CO    876    ASP     CG   4292     0.7994      12.01
  4293         O2    876    ASP    OD1   4293    -0.8014         16
  4294         O2    876    ASP    OD2   4294    -0.8014         16
  4295          C    876    ASP      C   4295     0.5366      12.01
  4296          O    876    ASP      O   4296    -0.5819         16   ; qtot -2
; residue 877 SER rtp SER  q  0.0
  4297          N    877    SER      N   4297    -0.4157      14.01
  4298          H    877    SER      H   4298     0.2719      1.008
  4299         CX    877    SER     CA   4299    -0.0249      12.01
  4300         H1    877    SER     HA   4300     0.0843      1.008
  4301         2C    877    SER     CB   4301     0.2117      12.01
  4302         H1    877    SER    HB1   4302     0.0352      1.008
  4303         H1    877    SER    HB2   4303     0.0352      1.008
  4304         OH    877    SER     OG   4304    -0.6546         16
  4305         HO    877    SER     HG   4305     0.4275      1.008
  4306          C    877    SER      C   4306     0.5973      12.01
  4307          O    877    SER      O   4307    -0.5679         16   ; qtot -2
; residue 878 LYS rtp LYS  q +1.0
  4308          N    878    LYS      N   4308    -0.3479      14.01
  4309          H    878    LYS      H   4309     0.2747      1.008
  4310         CX    878    LYS     CA   4310      -0.24      12.01
  4311         H1    878    LYS     HA   4311     0.1426      1.008
  4312         C8    878    LYS     CB   4312    -0.0094      12.01
  4313         HC    878    LYS    HB1   4313     0.0362      1.008
  4314         HC    878    LYS    HB2   4314     0.0362      1.008
  4315         C8    878    LYS     CG   4315     0.0187      12.01
  4316         HC    878    LYS    HG1   4316     0.0103      1.008
  4317         HC    878    LYS    HG2   4317     0.0103      1.008
  4318         C8    878    LYS     CD   4318    -0.0479      12.01
  4319         HC    878    LYS    HD1   4319     0.0621      1.008
  4320         HC    878    LYS    HD2   4320     0.0621      1.008
  4321         C8    878    LYS     CE   4321    -0.0143      12.01
  4322         HP    878    LYS    HE1   4322     0.1135      1.008
  4323         HP    878    LYS    HE2   4323     0.1135      1.008
  4324         N3    878    LYS     NZ   4324    -0.3854      14.01
  4325          H    878    LYS    HZ1   4325       0.34      1.008
  4326          H    878    LYS    HZ2   4326       0.34      1.008
  4327          H    878    LYS    HZ3   4327       0.34      1.008
  4328          C    878    LYS      C   4328     0.7341      12.01
  4329          O    878    LYS      O   4329    -0.5894         16   ; qtot -1
; residue 879 PHE rtp PHE  q  0.0
  4330          N    879    PHE      N   4330    -0.4157      14.01
  4331          H    879    PHE      H   4331     0.2719      1.008
  4332         CX    879    PHE     CA   4332    -0.0024      12.01
  4333         H1    879    PHE     HA   4333     0.0978      1.008
  4334         CT    879    PHE     CB   4334    -0.0343      12.01
  4335         HC    879    PHE    HB1   4335     0.0295      1.008
  4336         HC    879    PHE    HB2   4336     0.0295      1.008
  4337         CA    879    PHE     CG   4337     0.0118      12.01
  4338         CA    879    PHE    CD1   4338    -0.1256      12.01
  4339         HA    879    PHE    HD1   4339      0.133      1.008
  4340         CA    879    PHE    CE1   4340    -0.1704      12.01
  4341         HA    879    PHE    HE1   4341      0.143      1.008
  4342         CA    879    PHE     CZ   4342    -0.1072      12.01
  4343         HA    879    PHE     HZ   4343     0.1297      1.008
  4344         CA    879    PHE    CE2   4344    -0.1704      12.01
  4345         HA    879    PHE    HE2   4345      0.143      1.008
  4346         CA    879    PHE    CD2   4346    -0.1256      12.01
  4347         HA    879    PHE    HD2   4347      0.133      1.008
  4348          C    879    PHE      C   4348     0.5973      12.01
  4349          O    879    PHE      O   4349    -0.5679         16   ; qtot -1
; residue 880 TYR rtp TYR  q  0.0
  4350          N    880    TYR      N   4350    -0.4157      14.01
  4351          H    880    TYR      H   4351     0.2719      1.008
  4352         CX    880    TYR     CA   4352    -0.0014      12.01
  4353         H1    880    TYR     HA   4353     0.0876      1.008
  4354         CT    880    TYR     CB   4354    -0.0152      12.01
  4355         HC    880    TYR    HB1   4355     0.0295      1.008
  4356         HC    880    TYR    HB2   4356     0.0295      1.008
  4357         CA    880    TYR     CG   4357    -0.0011      12.01
  4358         CA    880    TYR    CD1   4358    -0.1906      12.01
  4359         HA    880    TYR    HD1   4359     0.1699      1.008
  4360         CA    880    TYR    CE1   4360    -0.2341      12.01
  4361         HA    880    TYR    HE1   4361     0.1656      1.008
  4362          C    880    TYR     CZ   4362     0.3226      12.01
  4363         OH    880    TYR     OH   4363    -0.5579         16
  4364         HO    880    TYR     HH   4364     0.3992      1.008
  4365         CA    880    TYR    CE2   4365    -0.2341      12.01
  4366         HA    880    TYR    HE2   4366     0.1656      1.008
  4367         CA    880    TYR    CD2   4367    -0.1906      12.01
  4368         HA    880    TYR    HD2   4368     0.1699      1.008
  4369          C    880    TYR      C   4369     0.5973      12.01
  4370          O    880    TYR      O   4370    -0.5679         16   ; qtot -1
; residue 881 LYS rtp LYS  q +1.0
  4371          N    881    LYS      N   4371    -0.3479      14.01
  4372          H    881    LYS      H   4372     0.2747      1.008
  4373         CX    881    LYS     CA   4373      -0.24      12.01
  4374         H1    881    LYS     HA   4374     0.1426      1.008
  4375         C8    881    LYS     CB   4375    -0.0094      12.01
  4376         HC    881    LYS    HB1   4376     0.0362      1.008
  4377         HC    881    LYS    HB2   4377     0.0362      1.008
  4378         C8    881    LYS     CG   4378     0.0187      12.01
  4379         HC    881    LYS    HG1   4379     0.0103      1.008
  4380         HC    881    LYS    HG2   4380     0.0103      1.008
  4381         C8    881    LYS     CD   4381    -0.0479      12.01
  4382         HC    881    LYS    HD1   4382     0.0621      1.008
  4383         HC    881    LYS    HD2   4383     0.0621      1.008
  4384         C8    881    LYS     CE   4384    -0.0143      12.01
  4385         HP    881    LYS    HE1   4385     0.1135      1.008
  4386         HP    881    LYS    HE2   4386     0.1135      1.008
  4387         N3    881    LYS     NZ   4387    -0.3854      14.01
  4388          H    881    LYS    HZ1   4388       0.34      1.008
  4389          H    881    LYS    HZ2   4389       0.34      1.008
  4390          H    881    LYS    HZ3   4390       0.34      1.008
  4391          C    881    LYS      C   4391     0.7341      12.01
  4392          O    881    LYS      O   4392    -0.5894         16   ; qtot 0
; residue 882 MET rtp MET  q  0.0
  4393          N    882    MET      N   4393    -0.4157      14.01
  4394          H    882    MET      H   4394     0.2719      1.008
  4395         CX    882    MET     CA   4395    -0.0237      12.01
  4396         H1    882    MET     HA   4396      0.088      1.008
  4397         2C    882    MET     CB   4397     0.0342      12.01
  4398         HC    882    MET    HB1   4398     0.0241      1.008
  4399         HC    882    MET    HB2   4399     0.0241      1.008
  4400         2C    882    MET     CG   4400     0.0018      12.01
  4401         H1    882    MET    HG1   4401      0.044      1.008
  4402         H1    882    MET    HG2   4402      0.044      1.008
  4403          S    882    MET     SD   4403    -0.2737      32.06
  4404         CT    882    MET     CE   4404    -0.0536      12.01
  4405         H1    882    MET    HE1   4405     0.0684      1.008
  4406         H1    882    MET    HE2   4406     0.0684      1.008
  4407         H1    882    MET    HE3   4407     0.0684      1.008
  4408          C    882    MET      C   4408     0.5973      12.01
  4409          O    882    MET      O   4409    -0.5679         16   ; qtot 0
; residue 883 ILE rtp ILE  q  0.0
  4410          N    883    ILE      N   4410    -0.4157      14.01
  4411          H    883    ILE      H   4411     0.2719      1.008
  4412         CX    883    ILE     CA   4412    -0.0597      12.01
  4413         H1    883    ILE     HA   4413     0.0869      1.008
  4414         3C    883    ILE     CB   4414     0.1303      12.01
  4415         HC    883    ILE     HB   4415     0.0187      1.008
  4416         CT    883    ILE    CG2   4416    -0.3204      12.01
  4417         HC    883    ILE   HG21   4417     0.0882      1.008
  4418         HC    883    ILE   HG22   4418     0.0882      1.008
  4419         HC    883    ILE   HG23   4419     0.0882      1.008
  4420         2C    883    ILE    CG1   4420     -0.043      12.01
  4421         HC    883    ILE   HG11   4421     0.0236      1.008
  4422         HC    883    ILE   HG12   4422     0.0236      1.008
  4423         CT    883    ILE     CD   4423     -0.066      12.01
  4424         HC    883    ILE    HD1   4424     0.0186      1.008
  4425         HC    883    ILE    HD2   4425     0.0186      1.008
  4426         HC    883    ILE    HD3   4426     0.0186      1.008
  4427          C    883    ILE      C   4427     0.5973      12.01
  4428          O    883    ILE      O   4428    -0.5679         16   ; qtot 0
; residue 884 LYS rtp LYS  q +1.0
  4429          N    884    LYS      N   4429    -0.3479      14.01
  4430          H    884    LYS      H   4430     0.2747      1.008
  4431         CX    884    LYS     CA   4431      -0.24      12.01
  4432         H1    884    LYS     HA   4432     0.1426      1.008
  4433         C8    884    LYS     CB   4433    -0.0094      12.01
  4434         HC    884    LYS    HB1   4434     0.0362      1.008
  4435         HC    884    LYS    HB2   4435     0.0362      1.008
  4436         C8    884    LYS     CG   4436     0.0187      12.01
  4437         HC    884    LYS    HG1   4437     0.0103      1.008
  4438         HC    884    LYS    HG2   4438     0.0103      1.008
  4439         C8    884    LYS     CD   4439    -0.0479      12.01
  4440         HC    884    LYS    HD1   4440     0.0621      1.008
  4441         HC    884    LYS    HD2   4441     0.0621      1.008
  4442         C8    884    LYS     CE   4442    -0.0143      12.01
  4443         HP    884    LYS    HE1   4443     0.1135      1.008
  4444         HP    884    LYS    HE2   4444     0.1135      1.008
  4445         N3    884    LYS     NZ   4445    -0.3854      14.01
  4446          H    884    LYS    HZ1   4446       0.34      1.008
  4447          H    884    LYS    HZ2   4447       0.34      1.008
  4448          H    884    LYS    HZ3   4448       0.34      1.008
  4449          C    884    LYS      C   4449     0.7341      12.01
  4450          O    884    LYS      O   4450    -0.5894         16   ; qtot 1
; residue 885 GLU rtp GLU  q -1.0
  4451          N    885    GLU      N   4451    -0.5163      14.01
  4452          H    885    GLU      H   4452     0.2936      1.008
  4453         CX    885    GLU     CA   4453     0.0397      12.01
  4454         H1    885    GLU     HA   4454     0.1105      1.008
  4455         2C    885    GLU     CB   4455      0.056      12.01
  4456         HC    885    GLU    HB1   4456    -0.0173      1.008
  4457         HC    885    GLU    HB2   4457    -0.0173      1.008
  4458         2C    885    GLU     CG   4458     0.0136      12.01
  4459         HC    885    GLU    HG1   4459    -0.0425      1.008
  4460         HC    885    GLU    HG2   4460    -0.0425      1.008
  4461         CO    885    GLU     CD   4461     0.8054      12.01
  4462         O2    885    GLU    OE1   4462    -0.8188         16
  4463         O2    885    GLU    OE2   4463    -0.8188         16
  4464          C    885    GLU      C   4464     0.5366      12.01
  4465          O    885    GLU      O   4465    -0.5819         16   ; qtot 0
; residue 886 GLY rtp GLY  q  0.0
  4466          N    886    GLY      N   4466    -0.4157      14.01
  4467          H    886    GLY      H   4467     0.2719      1.008
  4468         CX    886    GLY     CA   4468    -0.0252      12.01
  4469         H1    886    GLY    HA1   4469     0.0698      1.008
  4470         H1    886    GLY    HA2   4470     0.0698      1.008
  4471          C    886    GLY      C   4471     0.5973      12.01
  4472          O    886    GLY      O   4472    -0.5679         16   ; qtot 0
; residue 887 PHE rtp PHE  q  0.0
  4473          N    887    PHE      N   4473    -0.4157      14.01
  4474          H    887    PHE      H   4474     0.2719      1.008
  4475         CX    887    PHE     CA   4475    -0.0024      12.01
  4476         H1    887    PHE     HA   4476     0.0978      1.008
  4477         CT    887    PHE     CB   4477    -0.0343      12.01
  4478         HC    887    PHE    HB1   4478     0.0295      1.008
  4479         HC    887    PHE    HB2   4479     0.0295      1.008
  4480         CA    887    PHE     CG   4480     0.0118      12.01
  4481         CA    887    PHE    CD1   4481    -0.1256      12.01
  4482         HA    887    PHE    HD1   4482      0.133      1.008
  4483         CA    887    PHE    CE1   4483    -0.1704      12.01
  4484         HA    887    PHE    HE1   4484      0.143      1.008
  4485         CA    887    PHE     CZ   4485    -0.1072      12.01
  4486         HA    887    PHE     HZ   4486     0.1297      1.008
  4487         CA    887    PHE    CE2   4487    -0.1704      12.01
  4488         HA    887    PHE    HE2   4488      0.143      1.008
  4489         CA    887    PHE    CD2   4489    -0.1256      12.01
  4490         HA    887    PHE    HD2   4490      0.133      1.008
  4491          C    887    PHE      C   4491     0.5973      12.01
  4492          O    887    PHE      O   4492    -0.5679         16   ; qtot 0
; residue 888 ARG rtp ARG  q +1.0
  4493          N    888    ARG      N   4493    -0.3479      14.01
  4494          H    888    ARG      H   4494     0.2747      1.008
  4495         CX    888    ARG     CA   4495    -0.2637      12.01
  4496         H1    888    ARG     HA   4496      0.156      1.008
  4497         C8    888    ARG     CB   4497    -0.0007      12.01
  4498         HC    888    ARG    HB1   4498     0.0327      1.008
  4499         HC    888    ARG    HB2   4499     0.0327      1.008
  4500         C8    888    ARG     CG   4500      0.039      12.01
  4501         HC    888    ARG    HG1   4501     0.0285      1.008
  4502         HC    888    ARG    HG2   4502     0.0285      1.008
  4503         C8    888    ARG     CD   4503     0.0486      12.01
  4504         H1    888    ARG    HD1   4504     0.0687      1.008
  4505         H1    888    ARG    HD2   4505     0.0687      1.008
  4506         N2    888    ARG     NE   4506    -0.5295      14.01
  4507          H    888    ARG     HE   4507     0.3456      1.008
  4508         CA    888    ARG     CZ   4508     0.8076      12.01
  4509         N2    888    ARG    NH1   4509    -0.8627      14.01
  4510          H    888    ARG   HH11   4510     0.4478      1.008
  4511          H    888    ARG   HH12   4511     0.4478      1.008
  4512         N2    888    ARG    NH2   4512    -0.8627      14.01
  4513          H    888    ARG   HH21   4513     0.4478      1.008
  4514          H    888    ARG   HH22   4514     0.4478      1.008
  4515          C    888    ARG      C   4515     0.7341      12.01
  4516          O    888    ARG      O   4516    -0.5894         16   ; qtot 1
; residue 889 MET rtp MET  q  0.0
  4517          N    889    MET      N   4517    -0.4157      14.01
  4518          H    889    MET      H   4518     0.2719      1.008
  4519         CX    889    MET     CA   4519    -0.0237      12.01
  4520         H1    889    MET     HA   4520      0.088      1.008
  4521         2C    889    MET     CB   4521     0.0342      12.01
  4522         HC    889    MET    HB1   4522     0.0241      1.008
  4523         HC    889    MET    HB2   4523     0.0241      1.008
  4524         2C    889    MET     CG   4524     0.0018      12.01
  4525         H1    889    MET    HG1   4525      0.044      1.008
  4526         H1    889    MET    HG2   4526      0.044      1.008
  4527          S    889    MET     SD   4527    -0.2737      32.06
  4528         CT    889    MET     CE   4528    -0.0536      12.01
  4529         H1    889    MET    HE1   4529     0.0684      1.008
  4530         H1    889    MET    HE2   4530     0.0684      1.008
  4531         H1    889    MET    HE3   4531     0.0684      1.008
  4532          C    889    MET      C   4532     0.5973      12.01
  4533          O    889    MET      O   4533    -0.5679         16   ; qtot 1
; residue 890 LEU rtp LEU  q  0.0
  4534          N    890    LEU      N   4534    -0.4157      14.01
  4535          H    890    LEU      H   4535     0.2719      1.008
  4536         CX    890    LEU     CA   4536    -0.0518      12.01
  4537         H1    890    LEU     HA   4537     0.0922      1.008
  4538         2C    890    LEU     CB   4538    -0.1102      12.01
  4539         HC    890    LEU    HB1   4539     0.0457      1.008
  4540         HC    890    LEU    HB2   4540     0.0457      1.008
  4541         3C    890    LEU     CG   4541     0.3531      12.01
  4542         HC    890    LEU     HG   4542    -0.0361      1.008
  4543         CT    890    LEU    CD1   4543    -0.4121      12.01
  4544         HC    890    LEU   HD11   4544        0.1      1.008
  4545         HC    890    LEU   HD12   4545        0.1      1.008
  4546         HC    890    LEU   HD13   4546        0.1      1.008
  4547         CT    890    LEU    CD2   4547    -0.4121      12.01
  4548         HC    890    LEU   HD21   4548        0.1      1.008
  4549         HC    890    LEU   HD22   4549        0.1      1.008
  4550         HC    890    LEU   HD23   4550        0.1      1.008
  4551          C    890    LEU      C   4551     0.5973      12.01
  4552          O    890    LEU      O   4552    -0.5679         16   ; qtot 1
; residue 891 SER rtp SER  q  0.0
  4553          N    891    SER      N   4553    -0.4157      14.01
  4554          H    891    SER      H   4554     0.2719      1.008
  4555         CX    891    SER     CA   4555    -0.0249      12.01
  4556         H1    891    SER     HA   4556     0.0843      1.008
  4557         2C    891    SER     CB   4557     0.2117      12.01
  4558         H1    891    SER    HB1   4558     0.0352      1.008
  4559         H1    891    SER    HB2   4559     0.0352      1.008
  4560         OH    891    SER     OG   4560    -0.6546         16
  4561         HO    891    SER     HG   4561     0.4275      1.008
  4562          C    891    SER      C   4562     0.5973      12.01
  4563          O    891    SER      O   4563    -0.5679         16   ; qtot 1
; residue 892 PRO rtp PRO  q  0.0
  4564          N    892    PRO      N   4564    -0.2548      14.01
  4565         CT    892    PRO     CD   4565     0.0192      12.01
  4566         H1    892    PRO    HD1   4566     0.0391      1.008
  4567         H1    892    PRO    HD2   4567     0.0391      1.008
  4568         CT    892    PRO     CG   4568     0.0189      12.01
  4569         HC    892    PRO    HG1   4569     0.0213      1.008
  4570         HC    892    PRO    HG2   4570     0.0213      1.008
  4571         CT    892    PRO     CB   4571     -0.007      12.01
  4572         HC    892    PRO    HB1   4572     0.0253      1.008
  4573         HC    892    PRO    HB2   4573     0.0253      1.008
  4574         CX    892    PRO     CA   4574    -0.0266      12.01
  4575         H1    892    PRO     HA   4575     0.0641      1.008
  4576          C    892    PRO      C   4576     0.5896      12.01
  4577          O    892    PRO      O   4577    -0.5748         16   ; qtot 1
; residue 893 GLU rtp GLU  q -1.0
  4578          N    893    GLU      N   4578    -0.5163      14.01
  4579          H    893    GLU      H   4579     0.2936      1.008
  4580         CX    893    GLU     CA   4580     0.0397      12.01
  4581         H1    893    GLU     HA   4581     0.1105      1.008
  4582         2C    893    GLU     CB   4582      0.056      12.01
  4583         HC    893    GLU    HB1   4583    -0.0173      1.008
  4584         HC    893    GLU    HB2   4584    -0.0173      1.008
  4585         2C    893    GLU     CG   4585     0.0136      12.01
  4586         HC    893    GLU    HG1   4586    -0.0425      1.008
  4587         HC    893    GLU    HG2   4587    -0.0425      1.008
  4588         CO    893    GLU     CD   4588     0.8054      12.01
  4589         O2    893    GLU    OE1   4589    -0.8188         16
  4590         O2    893    GLU    OE2   4590    -0.8188         16
  4591          C    893    GLU      C   4591     0.5366      12.01
  4592          O    893    GLU      O   4592    -0.5819         16   ; qtot 0
; residue 894 HIS rtp HIE  q  0.0
  4593          N    894    HIS      N   4593    -0.4157      14.01
  4594          H    894    HIS      H   4594     0.2719      1.008
  4595         CX    894    HIS     CA   4595    -0.0581      12.01
  4596         H1    894    HIS     HA   4596      0.136      1.008
  4597         CT    894    HIS     CB   4597    -0.0074      12.01
  4598         HC    894    HIS    HB1   4598     0.0367      1.008
  4599         HC    894    HIS    HB2   4599     0.0367      1.008
  4600         CC    894    HIS     CG   4600     0.1868      12.01
  4601         NB    894    HIS    ND1   4601    -0.5432      14.01
  4602         CR    894    HIS    CE1   4602     0.1635      12.01
  4603         H5    894    HIS    HE1   4603     0.1435      1.008
  4604         NA    894    HIS    NE2   4604    -0.2795      14.01
  4605          H    894    HIS    HE2   4605     0.3339      1.008
  4606         CW    894    HIS    CD2   4606    -0.2207      12.01
  4607         H4    894    HIS    HD2   4607     0.1862      1.008
  4608          C    894    HIS      C   4608     0.5973      12.01
  4609          O    894    HIS      O   4609    -0.5679         16   ; qtot 0
; residue 895 ALA rtp ALA  q  0.0
  4610          N    895    ALA      N   4610    -0.4157      14.01
  4611          H    895    ALA      H   4611     0.2719      1.008
  4612         CX    895    ALA     CA   4612     0.0337      12.01
  4613         H1    895    ALA     HA   4613     0.0823      1.008
  4614         CT    895    ALA     CB   4614    -0.1825      12.01
  4615         HC    895    ALA    HB1   4615     0.0603      1.008
  4616         HC    895    ALA    HB2   4616     0.0603      1.008
  4617         HC    895    ALA    HB3   4617     0.0603      1.008
  4618          C    895    ALA      C   4618     0.5973      12.01
  4619          O    895    ALA      O   4619    -0.5679         16   ; qtot 0
; residue 896 PRO rtp PRO  q  0.0
  4620          N    896    PRO      N   4620    -0.2548      14.01
  4621         CT    896    PRO     CD   4621     0.0192      12.01
  4622         H1    896    PRO    HD1   4622     0.0391      1.008
  4623         H1    896    PRO    HD2   4623     0.0391      1.008
  4624         CT    896    PRO     CG   4624     0.0189      12.01
  4625         HC    896    PRO    HG1   4625     0.0213      1.008
  4626         HC    896    PRO    HG2   4626     0.0213      1.008
  4627         CT    896    PRO     CB   4627     -0.007      12.01
  4628         HC    896    PRO    HB1   4628     0.0253      1.008
  4629         HC    896    PRO    HB2   4629     0.0253      1.008
  4630         CX    896    PRO     CA   4630    -0.0266      12.01
  4631         H1    896    PRO     HA   4631     0.0641      1.008
  4632          C    896    PRO      C   4632     0.5896      12.01
  4633          O    896    PRO      O   4633    -0.5748         16   ; qtot 0
; residue 897 ALA rtp ALA  q  0.0
  4634          N    897    ALA      N   4634    -0.4157      14.01
  4635          H    897    ALA      H   4635     0.2719      1.008
  4636         CX    897    ALA     CA   4636     0.0337      12.01
  4637         H1    897    ALA     HA   4637     0.0823      1.008
  4638         CT    897    ALA     CB   4638    -0.1825      12.01
  4639         HC    897    ALA    HB1   4639     0.0603      1.008
  4640         HC    897    ALA    HB2   4640     0.0603      1.008
  4641         HC    897    ALA    HB3   4641     0.0603      1.008
  4642          C    897    ALA      C   4642     0.5973      12.01
  4643          O    897    ALA      O   4643    -0.5679         16   ; qtot 0
; residue 898 GLU rtp GLU  q -1.0
  4644          N    898    GLU      N   4644    -0.5163      14.01
  4645          H    898    GLU      H   4645     0.2936      1.008
  4646         CX    898    GLU     CA   4646     0.0397      12.01
  4647         H1    898    GLU     HA   4647     0.1105      1.008
  4648         2C    898    GLU     CB   4648      0.056      12.01
  4649         HC    898    GLU    HB1   4649    -0.0173      1.008
  4650         HC    898    GLU    HB2   4650    -0.0173      1.008
  4651         2C    898    GLU     CG   4651     0.0136      12.01
  4652         HC    898    GLU    HG1   4652    -0.0425      1.008
  4653         HC    898    GLU    HG2   4653    -0.0425      1.008
  4654         CO    898    GLU     CD   4654     0.8054      12.01
  4655         O2    898    GLU    OE1   4655    -0.8188         16
  4656         O2    898    GLU    OE2   4656    -0.8188         16
  4657          C    898    GLU      C   4657     0.5366      12.01
  4658          O    898    GLU      O   4658    -0.5819         16   ; qtot -1
; residue 899 MET rtp MET  q  0.0
  4659          N    899    MET      N   4659    -0.4157      14.01
  4660          H    899    MET      H   4660     0.2719      1.008
  4661         CX    899    MET     CA   4661    -0.0237      12.01
  4662         H1    899    MET     HA   4662      0.088      1.008
  4663         2C    899    MET     CB   4663     0.0342      12.01
  4664         HC    899    MET    HB1   4664     0.0241      1.008
  4665         HC    899    MET    HB2   4665     0.0241      1.008
  4666         2C    899    MET     CG   4666     0.0018      12.01
  4667         H1    899    MET    HG1   4667      0.044      1.008
  4668         H1    899    MET    HG2   4668      0.044      1.008
  4669          S    899    MET     SD   4669    -0.2737      32.06
  4670         CT    899    MET     CE   4670    -0.0536      12.01
  4671         H1    899    MET    HE1   4671     0.0684      1.008
  4672         H1    899    MET    HE2   4672     0.0684      1.008
  4673         H1    899    MET    HE3   4673     0.0684      1.008
  4674          C    899    MET      C   4674     0.5973      12.01
  4675          O    899    MET      O   4675    -0.5679         16   ; qtot -1
; residue 900 TYR rtp TYR  q  0.0
  4676          N    900    TYR      N   4676    -0.4157      14.01
  4677          H    900    TYR      H   4677     0.2719      1.008
  4678         CX    900    TYR     CA   4678    -0.0014      12.01
  4679         H1    900    TYR     HA   4679     0.0876      1.008
  4680         CT    900    TYR     CB   4680    -0.0152      12.01
  4681         HC    900    TYR    HB1   4681     0.0295      1.008
  4682         HC    900    TYR    HB2   4682     0.0295      1.008
  4683         CA    900    TYR     CG   4683    -0.0011      12.01
  4684         CA    900    TYR    CD1   4684    -0.1906      12.01
  4685         HA    900    TYR    HD1   4685     0.1699      1.008
  4686         CA    900    TYR    CE1   4686    -0.2341      12.01
  4687         HA    900    TYR    HE1   4687     0.1656      1.008
  4688          C    900    TYR     CZ   4688     0.3226      12.01
  4689         OH    900    TYR     OH   4689    -0.5579         16
  4690         HO    900    TYR     HH   4690     0.3992      1.008
  4691         CA    900    TYR    CE2   4691    -0.2341      12.01
  4692         HA    900    TYR    HE2   4692     0.1656      1.008
  4693         CA    900    TYR    CD2   4693    -0.1906      12.01
  4694         HA    900    TYR    HD2   4694     0.1699      1.008
  4695          C    900    TYR      C   4695     0.5973      12.01
  4696          O    900    TYR      O   4696    -0.5679         16   ; qtot -1
; residue 901 ASP rtp ASP  q -1.0
  4697          N    901    ASP      N   4697    -0.5163      14.01
  4698          H    901    ASP      H   4698     0.2936      1.008
  4699         CX    901    ASP     CA   4699     0.0381      12.01
  4700         H1    901    ASP     HA   4700      0.088      1.008
  4701         2C    901    ASP     CB   4701    -0.0303      12.01
  4702         HC    901    ASP    HB1   4702    -0.0122      1.008
  4703         HC    901    ASP    HB2   4703    -0.0122      1.008
  4704         CO    901    ASP     CG   4704     0.7994      12.01
  4705         O2    901    ASP    OD1   4705    -0.8014         16
  4706         O2    901    ASP    OD2   4706    -0.8014         16
  4707          C    901    ASP      C   4707     0.5366      12.01
  4708          O    901    ASP      O   4708    -0.5819         16   ; qtot -2
; residue 902 ILE rtp ILE  q  0.0
  4709          N    902    ILE      N   4709    -0.4157      14.01
  4710          H    902    ILE      H   4710     0.2719      1.008
  4711         CX    902    ILE     CA   4711    -0.0597      12.01
  4712         H1    902    ILE     HA   4712     0.0869      1.008
  4713         3C    902    ILE     CB   4713     0.1303      12.01
  4714         HC    902    ILE     HB   4714     0.0187      1.008
  4715         CT    902    ILE    CG2   4715    -0.3204      12.01
  4716         HC    902    ILE   HG21   4716     0.0882      1.008
  4717         HC    902    ILE   HG22   4717     0.0882      1.008
  4718         HC    902    ILE   HG23   4718     0.0882      1.008
  4719         2C    902    ILE    CG1   4719     -0.043      12.01
  4720         HC    902    ILE   HG11   4720     0.0236      1.008
  4721         HC    902    ILE   HG12   4721     0.0236      1.008
  4722         CT    902    ILE     CD   4722     -0.066      12.01
  4723         HC    902    ILE    HD1   4723     0.0186      1.008
  4724         HC    902    ILE    HD2   4724     0.0186      1.008
  4725         HC    902    ILE    HD3   4725     0.0186      1.008
  4726          C    902    ILE      C   4726     0.5973      12.01
  4727          O    902    ILE      O   4727    -0.5679         16   ; qtot -2
; residue 903 MET rtp MET  q  0.0
  4728          N    903    MET      N   4728    -0.4157      14.01
  4729          H    903    MET      H   4729     0.2719      1.008
  4730         CX    903    MET     CA   4730    -0.0237      12.01
  4731         H1    903    MET     HA   4731      0.088      1.008
  4732         2C    903    MET     CB   4732     0.0342      12.01
  4733         HC    903    MET    HB1   4733     0.0241      1.008
  4734         HC    903    MET    HB2   4734     0.0241      1.008
  4735         2C    903    MET     CG   4735     0.0018      12.01
  4736         H1    903    MET    HG1   4736      0.044      1.008
  4737         H1    903    MET    HG2   4737      0.044      1.008
  4738          S    903    MET     SD   4738    -0.2737      32.06
  4739         CT    903    MET     CE   4739    -0.0536      12.01
  4740         H1    903    MET    HE1   4740     0.0684      1.008
  4741         H1    903    MET    HE2   4741     0.0684      1.008
  4742         H1    903    MET    HE3   4742     0.0684      1.008
  4743          C    903    MET      C   4743     0.5973      12.01
  4744          O    903    MET      O   4744    -0.5679         16   ; qtot -2
; residue 904 LYS rtp LYS  q +1.0
  4745          N    904    LYS      N   4745    -0.3479      14.01
  4746          H    904    LYS      H   4746     0.2747      1.008
  4747         CX    904    LYS     CA   4747      -0.24      12.01
  4748         H1    904    LYS     HA   4748     0.1426      1.008
  4749         C8    904    LYS     CB   4749    -0.0094      12.01
  4750         HC    904    LYS    HB1   4750     0.0362      1.008
  4751         HC    904    LYS    HB2   4751     0.0362      1.008
  4752         C8    904    LYS     CG   4752     0.0187      12.01
  4753         HC    904    LYS    HG1   4753     0.0103      1.008
  4754         HC    904    LYS    HG2   4754     0.0103      1.008
  4755         C8    904    LYS     CD   4755    -0.0479      12.01
  4756         HC    904    LYS    HD1   4756     0.0621      1.008
  4757         HC    904    LYS    HD2   4757     0.0621      1.008
  4758         C8    904    LYS     CE   4758    -0.0143      12.01
  4759         HP    904    LYS    HE1   4759     0.1135      1.008
  4760         HP    904    LYS    HE2   4760     0.1135      1.008
  4761         N3    904    LYS     NZ   4761    -0.3854      14.01
  4762          H    904    LYS    HZ1   4762       0.34      1.008
  4763          H    904    LYS    HZ2   4763       0.34      1.008
  4764          H    904    LYS    HZ3   4764       0.34      1.008
  4765          C    904    LYS      C   4765     0.7341      12.01
  4766          O    904    LYS      O   4766    -0.5894         16   ; qtot -1
; residue 905 THR rtp THR  q  0.0
  4767          N    905    THR      N   4767    -0.4157      14.01
  4768          H    905    THR      H   4768     0.2719      1.008
  4769         CX    905    THR     CA   4769    -0.0389      12.01
  4770         H1    905    THR     HA   4770     0.1007      1.008
  4771         3C    905    THR     CB   4771     0.3654      12.01
  4772         H1    905    THR     HB   4772     0.0043      1.008
  4773         CT    905    THR    CG2   4773    -0.2438      12.01
  4774         HC    905    THR   HG21   4774     0.0642      1.008
  4775         HC    905    THR   HG22   4775     0.0642      1.008
  4776         HC    905    THR   HG23   4776     0.0642      1.008
  4777         OH    905    THR    OG1   4777    -0.6761         16
  4778         HO    905    THR    HG1   4778     0.4102      1.008
  4779          C    905    THR      C   4779     0.5973      12.01
  4780          O    905    THR      O   4780    -0.5679         16   ; qtot -1
; residue 906 CYS rtp CYS  q  0.0
  4781          N    906    CYS      N   4781    -0.4157      14.01
  4782          H    906    CYS      H   4782     0.2719      1.008
  4783         CX    906    CYS     CA   4783     0.0213      12.01
  4784         H1    906    CYS     HA   4784     0.1124      1.008
  4785         2C    906    CYS     CB   4785    -0.1231      12.01
  4786         H1    906    CYS    HB1   4786     0.1112      1.008
  4787         H1    906    CYS    HB2   4787     0.1112      1.008
  4788         SH    906    CYS     SG   4788    -0.3119      32.06
  4789         HS    906    CYS     HG   4789     0.1933      1.008
  4790          C    906    CYS      C   4790     0.5973      12.01
  4791          O    906    CYS      O   4791    -0.5679         16   ; qtot -1
; residue 907 TRP rtp TRP  q  0.0
  4792          N    907    TRP      N   4792    -0.4157      14.01
  4793          H    907    TRP      H   4793     0.2719      1.008
  4794         CX    907    TRP     CA   4794    -0.0275      12.01
  4795         H1    907    TRP     HA   4795     0.1123      1.008
  4796         CT    907    TRP     CB   4796     -0.005      12.01
  4797         HC    907    TRP    HB1   4797     0.0339      1.008
  4798         HC    907    TRP    HB2   4798     0.0339      1.008
  4799         C*    907    TRP     CG   4799    -0.1415      12.01
  4800         CW    907    TRP    CD1   4800    -0.1638      12.01
  4801         H4    907    TRP    HD1   4801     0.2062      1.008
  4802         NA    907    TRP    NE1   4802    -0.3418      14.01
  4803          H    907    TRP    HE1   4803     0.3412      1.008
  4804         CN    907    TRP    CE2   4804      0.138      12.01
  4805         CA    907    TRP    CZ2   4805    -0.2601      12.01
  4806         HA    907    TRP    HZ2   4806     0.1572      1.008
  4807         CA    907    TRP    CH2   4807    -0.1134      12.01
  4808         HA    907    TRP    HH2   4808     0.1417      1.008
  4809         CA    907    TRP    CZ3   4809    -0.1972      12.01
  4810         HA    907    TRP    HZ3   4810     0.1447      1.008
  4811         CA    907    TRP    CE3   4811    -0.2387      12.01
  4812         HA    907    TRP    HE3   4812       0.17      1.008
  4813         CB    907    TRP    CD2   4813     0.1243      12.01
  4814          C    907    TRP      C   4814     0.5973      12.01
  4815          O    907    TRP      O   4815    -0.5679         16   ; qtot -1
; residue 908 ASP rtp ASP  q -1.0
  4816          N    908    ASP      N   4816    -0.5163      14.01
  4817          H    908    ASP      H   4817     0.2936      1.008
  4818         CX    908    ASP     CA   4818     0.0381      12.01
  4819         H1    908    ASP     HA   4819      0.088      1.008
  4820         2C    908    ASP     CB   4820    -0.0303      12.01
  4821         HC    908    ASP    HB1   4821    -0.0122      1.008
  4822         HC    908    ASP    HB2   4822    -0.0122      1.008
  4823         CO    908    ASP     CG   4823     0.7994      12.01
  4824         O2    908    ASP    OD1   4824    -0.8014         16
  4825         O2    908    ASP    OD2   4825    -0.8014         16
  4826          C    908    ASP      C   4826     0.5366      12.01
  4827          O    908    ASP      O   4827    -0.5819         16   ; qtot -2
; residue 909 ALA rtp ALA  q  0.0
  4828          N    909    ALA      N   4828    -0.4157      14.01
  4829          H    909    ALA      H   4829     0.2719      1.008
  4830         CX    909    ALA     CA   4830     0.0337      12.01
  4831         H1    909    ALA     HA   4831     0.0823      1.008
  4832         CT    909    ALA     CB   4832    -0.1825      12.01
  4833         HC    909    ALA    HB1   4833     0.0603      1.008
  4834         HC    909    ALA    HB2   4834     0.0603      1.008
  4835         HC    909    ALA    HB3   4835     0.0603      1.008
  4836          C    909    ALA      C   4836     0.5973      12.01
  4837          O    909    ALA      O   4837    -0.5679         16   ; qtot -2
; residue 910 ASP rtp ASP  q -1.0
  4838          N    910    ASP      N   4838    -0.5163      14.01
  4839          H    910    ASP      H   4839     0.2936      1.008
  4840         CX    910    ASP     CA   4840     0.0381      12.01
  4841         H1    910    ASP     HA   4841      0.088      1.008
  4842         2C    910    ASP     CB   4842    -0.0303      12.01
  4843         HC    910    ASP    HB1   4843    -0.0122      1.008
  4844         HC    910    ASP    HB2   4844    -0.0122      1.008
  4845         CO    910    ASP     CG   4845     0.7994      12.01
  4846         O2    910    ASP    OD1   4846    -0.8014         16
  4847         O2    910    ASP    OD2   4847    -0.8014         16
  4848          C    910    ASP      C   4848     0.5366      12.01
  4849          O    910    ASP      O   4849    -0.5819         16   ; qtot -3
; residue 911 PRO rtp PRO  q  0.0
  4850          N    911    PRO      N   4850    -0.2548      14.01
  4851         CT    911    PRO     CD   4851     0.0192      12.01
  4852         H1    911    PRO    HD1   4852     0.0391      1.008
  4853         H1    911    PRO    HD2   4853     0.0391      1.008
  4854         CT    911    PRO     CG   4854     0.0189      12.01
  4855         HC    911    PRO    HG1   4855     0.0213      1.008
  4856         HC    911    PRO    HG2   4856     0.0213      1.008
  4857         CT    911    PRO     CB   4857     -0.007      12.01
  4858         HC    911    PRO    HB1   4858     0.0253      1.008
  4859         HC    911    PRO    HB2   4859     0.0253      1.008
  4860         CX    911    PRO     CA   4860    -0.0266      12.01
  4861         H1    911    PRO     HA   4861     0.0641      1.008
  4862          C    911    PRO      C   4862     0.5896      12.01
  4863          O    911    PRO      O   4863    -0.5748         16   ; qtot -3
; residue 912 LEU rtp LEU  q  0.0
  4864          N    912    LEU      N   4864    -0.4157      14.01
  4865          H    912    LEU      H   4865     0.2719      1.008
  4866         CX    912    LEU     CA   4866    -0.0518      12.01
  4867         H1    912    LEU     HA   4867     0.0922      1.008
  4868         2C    912    LEU     CB   4868    -0.1102      12.01
  4869         HC    912    LEU    HB1   4869     0.0457      1.008
  4870         HC    912    LEU    HB2   4870     0.0457      1.008
  4871         3C    912    LEU     CG   4871     0.3531      12.01
  4872         HC    912    LEU     HG   4872    -0.0361      1.008
  4873         CT    912    LEU    CD1   4873    -0.4121      12.01
  4874         HC    912    LEU   HD11   4874        0.1      1.008
  4875         HC    912    LEU   HD12   4875        0.1      1.008
  4876         HC    912    LEU   HD13   4876        0.1      1.008
  4877         CT    912    LEU    CD2   4877    -0.4121      12.01
  4878         HC    912    LEU   HD21   4878        0.1      1.008
  4879         HC    912    LEU   HD22   4879        0.1      1.008
  4880         HC    912    LEU   HD23   4880        0.1      1.008
  4881          C    912    LEU      C   4881     0.5973      12.01
  4882          O    912    LEU      O   4882    -0.5679         16   ; qtot -3
; residue 913 LYS rtp LYS  q +1.0
  4883          N    913    LYS      N   4883    -0.3479      14.01
  4884          H    913    LYS      H   4884     0.2747      1.008
  4885         CX    913    LYS     CA   4885      -0.24      12.01
  4886         H1    913    LYS     HA   4886     0.1426      1.008
  4887         C8    913    LYS     CB   4887    -0.0094      12.01
  4888         HC    913    LYS    HB1   4888     0.0362      1.008
  4889         HC    913    LYS    HB2   4889     0.0362      1.008
  4890         C8    913    LYS     CG   4890     0.0187      12.01
  4891         HC    913    LYS    HG1   4891     0.0103      1.008
  4892         HC    913    LYS    HG2   4892     0.0103      1.008
  4893         C8    913    LYS     CD   4893    -0.0479      12.01
  4894         HC    913    LYS    HD1   4894     0.0621      1.008
  4895         HC    913    LYS    HD2   4895     0.0621      1.008
  4896         C8    913    LYS     CE   4896    -0.0143      12.01
  4897         HP    913    LYS    HE1   4897     0.1135      1.008
  4898         HP    913    LYS    HE2   4898     0.1135      1.008
  4899         N3    913    LYS     NZ   4899    -0.3854      14.01
  4900          H    913    LYS    HZ1   4900       0.34      1.008
  4901          H    913    LYS    HZ2   4901       0.34      1.008
  4902          H    913    LYS    HZ3   4902       0.34      1.008
  4903          C    913    LYS      C   4903     0.7341      12.01
  4904          O    913    LYS      O   4904    -0.5894         16   ; qtot -2
; residue 914 ARG rtp ARG  q +1.0
  4905          N    914    ARG      N   4905    -0.3479      14.01
  4906          H    914    ARG      H   4906     0.2747      1.008
  4907         CX    914    ARG     CA   4907    -0.2637      12.01
  4908         H1    914    ARG     HA   4908      0.156      1.008
  4909         C8    914    ARG     CB   4909    -0.0007      12.01
  4910         HC    914    ARG    HB1   4910     0.0327      1.008
  4911         HC    914    ARG    HB2   4911     0.0327      1.008
  4912         C8    914    ARG     CG   4912      0.039      12.01
  4913         HC    914    ARG    HG1   4913     0.0285      1.008
  4914         HC    914    ARG    HG2   4914     0.0285      1.008
  4915         C8    914    ARG     CD   4915     0.0486      12.01
  4916         H1    914    ARG    HD1   4916     0.0687      1.008
  4917         H1    914    ARG    HD2   4917     0.0687      1.008
  4918         N2    914    ARG     NE   4918    -0.5295      14.01
  4919          H    914    ARG     HE   4919     0.3456      1.008
  4920         CA    914    ARG     CZ   4920     0.8076      12.01
  4921         N2    914    ARG    NH1   4921    -0.8627      14.01
  4922          H    914    ARG   HH11   4922     0.4478      1.008
  4923          H    914    ARG   HH12   4923     0.4478      1.008
  4924         N2    914    ARG    NH2   4924    -0.8627      14.01
  4925          H    914    ARG   HH21   4925     0.4478      1.008
  4926          H    914    ARG   HH22   4926     0.4478      1.008
  4927          C    914    ARG      C   4927     0.7341      12.01
  4928          O    914    ARG      O   4928    -0.5894         16   ; qtot -1
; residue 915 PRO rtp PRO  q  0.0
  4929          N    915    PRO      N   4929    -0.2548      14.01
  4930         CT    915    PRO     CD   4930     0.0192      12.01
  4931         H1    915    PRO    HD1   4931     0.0391      1.008
  4932         H1    915    PRO    HD2   4932     0.0391      1.008
  4933         CT    915    PRO     CG   4933     0.0189      12.01
  4934         HC    915    PRO    HG1   4934     0.0213      1.008
  4935         HC    915    PRO    HG2   4935     0.0213      1.008
  4936         CT    915    PRO     CB   4936     -0.007      12.01
  4937         HC    915    PRO    HB1   4937     0.0253      1.008
  4938         HC    915    PRO    HB2   4938     0.0253      1.008
  4939         CX    915    PRO     CA   4939    -0.0266      12.01
  4940         H1    915    PRO     HA   4940     0.0641      1.008
  4941          C    915    PRO      C   4941     0.5896      12.01
  4942          O    915    PRO      O   4942    -0.5748         16   ; qtot -1
; residue 916 THR rtp THR  q  0.0
  4943          N    916    THR      N   4943    -0.4157      14.01
  4944          H    916    THR      H   4944     0.2719      1.008
  4945         CX    916    THR     CA   4945    -0.0389      12.01
  4946         H1    916    THR     HA   4946     0.1007      1.008
  4947         3C    916    THR     CB   4947     0.3654      12.01
  4948         H1    916    THR     HB   4948     0.0043      1.008
  4949         CT    916    THR    CG2   4949    -0.2438      12.01
  4950         HC    916    THR   HG21   4950     0.0642      1.008
  4951         HC    916    THR   HG22   4951     0.0642      1.008
  4952         HC    916    THR   HG23   4952     0.0642      1.008
  4953         OH    916    THR    OG1   4953    -0.6761         16
  4954         HO    916    THR    HG1   4954     0.4102      1.008
  4955          C    916    THR      C   4955     0.5973      12.01
  4956          O    916    THR      O   4956    -0.5679         16   ; qtot -1
; residue 917 PHE rtp PHE  q  0.0
  4957          N    917    PHE      N   4957    -0.4157      14.01
  4958          H    917    PHE      H   4958     0.2719      1.008
  4959         CX    917    PHE     CA   4959    -0.0024      12.01
  4960         H1    917    PHE     HA   4960     0.0978      1.008
  4961         CT    917    PHE     CB   4961    -0.0343      12.01
  4962         HC    917    PHE    HB1   4962     0.0295      1.008
  4963         HC    917    PHE    HB2   4963     0.0295      1.008
  4964         CA    917    PHE     CG   4964     0.0118      12.01
  4965         CA    917    PHE    CD1   4965    -0.1256      12.01
  4966         HA    917    PHE    HD1   4966      0.133      1.008
  4967         CA    917    PHE    CE1   4967    -0.1704      12.01
  4968         HA    917    PHE    HE1   4968      0.143      1.008
  4969         CA    917    PHE     CZ   4969    -0.1072      12.01
  4970         HA    917    PHE     HZ   4970     0.1297      1.008
  4971         CA    917    PHE    CE2   4971    -0.1704      12.01
  4972         HA    917    PHE    HE2   4972      0.143      1.008
  4973         CA    917    PHE    CD2   4973    -0.1256      12.01
  4974         HA    917    PHE    HD2   4974      0.133      1.008
  4975          C    917    PHE      C   4975     0.5973      12.01
  4976          O    917    PHE      O   4976    -0.5679         16   ; qtot -1
; residue 918 LYS rtp LYS  q +1.0
  4977          N    918    LYS      N   4977    -0.3479      14.01
  4978          H    918    LYS      H   4978     0.2747      1.008
  4979         CX    918    LYS     CA   4979      -0.24      12.01
  4980         H1    918    LYS     HA   4980     0.1426      1.008
  4981         C8    918    LYS     CB   4981    -0.0094      12.01
  4982         HC    918    LYS    HB1   4982     0.0362      1.008
  4983         HC    918    LYS    HB2   4983     0.0362      1.008
  4984         C8    918    LYS     CG   4984     0.0187      12.01
  4985         HC    918    LYS    HG1   4985     0.0103      1.008
  4986         HC    918    LYS    HG2   4986     0.0103      1.008
  4987         C8    918    LYS     CD   4987    -0.0479      12.01
  4988         HC    918    LYS    HD1   4988     0.0621      1.008
  4989         HC    918    LYS    HD2   4989     0.0621      1.008
  4990         C8    918    LYS     CE   4990    -0.0143      12.01
  4991         HP    918    LYS    HE1   4991     0.1135      1.008
  4992         HP    918    LYS    HE2   4992     0.1135      1.008
  4993         N3    918    LYS     NZ   4993    -0.3854      14.01
  4994          H    918    LYS    HZ1   4994       0.34      1.008
  4995          H    918    LYS    HZ2   4995       0.34      1.008
  4996          H    918    LYS    HZ3   4996       0.34      1.008
  4997          C    918    LYS      C   4997     0.7341      12.01
  4998          O    918    LYS      O   4998    -0.5894         16   ; qtot 0
; residue 919 GLN rtp GLN  q  0.0
  4999          N    919    GLN      N   4999    -0.4157      14.01
  5000          H    919    GLN      H   5000     0.2719      1.008
  5001         CX    919    GLN     CA   5001    -0.0031      12.01
  5002         H1    919    GLN     HA   5002      0.085      1.008
  5003         2C    919    GLN     CB   5003    -0.0036      12.01
  5004         HC    919    GLN    HB1   5004     0.0171      1.008
  5005         HC    919    GLN    HB2   5005     0.0171      1.008
  5006         2C    919    GLN     CG   5006    -0.0645      12.01
  5007         HC    919    GLN    HG1   5007     0.0352      1.008
  5008         HC    919    GLN    HG2   5008     0.0352      1.008
  5009          C    919    GLN     CD   5009     0.6951      12.01
  5010          O    919    GLN    OE1   5010    -0.6086         16
  5011          N    919    GLN    NE2   5011    -0.9407      14.01
  5012          H    919    GLN   HE21   5012     0.4251      1.008
  5013          H    919    GLN   HE22   5013     0.4251      1.008
  5014          C    919    GLN      C   5014     0.5973      12.01
  5015          O    919    GLN      O   5015    -0.5679         16   ; qtot 0
; residue 920 ILE rtp ILE  q  0.0
  5016          N    920    ILE      N   5016    -0.4157      14.01
  5017          H    920    ILE      H   5017     0.2719      1.008
  5018         CX    920    ILE     CA   5018    -0.0597      12.01
  5019         H1    920    ILE     HA   5019     0.0869      1.008
  5020         3C    920    ILE     CB   5020     0.1303      12.01
  5021         HC    920    ILE     HB   5021     0.0187      1.008
  5022         CT    920    ILE    CG2   5022    -0.3204      12.01
  5023         HC    920    ILE   HG21   5023     0.0882      1.008
  5024         HC    920    ILE   HG22   5024     0.0882      1.008
  5025         HC    920    ILE   HG23   5025     0.0882      1.008
  5026         2C    920    ILE    CG1   5026     -0.043      12.01
  5027         HC    920    ILE   HG11   5027     0.0236      1.008
  5028         HC    920    ILE   HG12   5028     0.0236      1.008
  5029         CT    920    ILE     CD   5029     -0.066      12.01
  5030         HC    920    ILE    HD1   5030     0.0186      1.008
  5031         HC    920    ILE    HD2   5031     0.0186      1.008
  5032         HC    920    ILE    HD3   5032     0.0186      1.008
  5033          C    920    ILE      C   5033     0.5973      12.01
  5034          O    920    ILE      O   5034    -0.5679         16   ; qtot 0
; residue 921 VAL rtp VAL  q  0.0
  5035          N    921    VAL      N   5035    -0.4157      14.01
  5036          H    921    VAL      H   5036     0.2719      1.008
  5037         CX    921    VAL     CA   5037    -0.0875      12.01
  5038         H1    921    VAL     HA   5038     0.0969      1.008
  5039         3C    921    VAL     CB   5039     0.2985      12.01
  5040         HC    921    VAL     HB   5040    -0.0297      1.008
  5041         CT    921    VAL    CG1   5041    -0.3192      12.01
  5042         HC    921    VAL   HG11   5042     0.0791      1.008
  5043         HC    921    VAL   HG12   5043     0.0791      1.008
  5044         HC    921    VAL   HG13   5044     0.0791      1.008
  5045         CT    921    VAL    CG2   5045    -0.3192      12.01
  5046         HC    921    VAL   HG21   5046     0.0791      1.008
  5047         HC    921    VAL   HG22   5047     0.0791      1.008
  5048         HC    921    VAL   HG23   5048     0.0791      1.008
  5049          C    921    VAL      C   5049     0.5973      12.01
  5050          O    921    VAL      O   5050    -0.5679         16   ; qtot 0
; residue 922 GLN rtp GLN  q  0.0
  5051          N    922    GLN      N   5051    -0.4157      14.01
  5052          H    922    GLN      H   5052     0.2719      1.008
  5053         CX    922    GLN     CA   5053    -0.0031      12.01
  5054         H1    922    GLN     HA   5054      0.085      1.008
  5055         2C    922    GLN     CB   5055    -0.0036      12.01
  5056         HC    922    GLN    HB1   5056     0.0171      1.008
  5057         HC    922    GLN    HB2   5057     0.0171      1.008
  5058         2C    922    GLN     CG   5058    -0.0645      12.01
  5059         HC    922    GLN    HG1   5059     0.0352      1.008
  5060         HC    922    GLN    HG2   5060     0.0352      1.008
  5061          C    922    GLN     CD   5061     0.6951      12.01
  5062          O    922    GLN    OE1   5062    -0.6086         16
  5063          N    922    GLN    NE2   5063    -0.9407      14.01
  5064          H    922    GLN   HE21   5064     0.4251      1.008
  5065          H    922    GLN   HE22   5065     0.4251      1.008
  5066          C    922    GLN      C   5066     0.5973      12.01
  5067          O    922    GLN      O   5067    -0.5679         16   ; qtot 0
; residue 923 LEU rtp LEU  q  0.0
  5068          N    923    LEU      N   5068    -0.4157      14.01
  5069          H    923    LEU      H   5069     0.2719      1.008
  5070         CX    923    LEU     CA   5070    -0.0518      12.01
  5071         H1    923    LEU     HA   5071     0.0922      1.008
  5072         2C    923    LEU     CB   5072    -0.1102      12.01
  5073         HC    923    LEU    HB1   5073     0.0457      1.008
  5074         HC    923    LEU    HB2   5074     0.0457      1.008
  5075         3C    923    LEU     CG   5075     0.3531      12.01
  5076         HC    923    LEU     HG   5076    -0.0361      1.008
  5077         CT    923    LEU    CD1   5077    -0.4121      12.01
  5078         HC    923    LEU   HD11   5078        0.1      1.008
  5079         HC    923    LEU   HD12   5079        0.1      1.008
  5080         HC    923    LEU   HD13   5080        0.1      1.008
  5081         CT    923    LEU    CD2   5081    -0.4121      12.01
  5082         HC    923    LEU   HD21   5082        0.1      1.008
  5083         HC    923    LEU   HD22   5083        0.1      1.008
  5084         HC    923    LEU   HD23   5084        0.1      1.008
  5085          C    923    LEU      C   5085     0.5973      12.01
  5086          O    923    LEU      O   5086    -0.5679         16   ; qtot 0
; residue 924 ILE rtp ILE  q  0.0
  5087          N    924    ILE      N   5087    -0.4157      14.01
  5088          H    924    ILE      H   5088     0.2719      1.008
  5089         CX    924    ILE     CA   5089    -0.0597      12.01
  5090         H1    924    ILE     HA   5090     0.0869      1.008
  5091         3C    924    ILE     CB   5091     0.1303      12.01
  5092         HC    924    ILE     HB   5092     0.0187      1.008
  5093         CT    924    ILE    CG2   5093    -0.3204      12.01
  5094         HC    924    ILE   HG21   5094     0.0882      1.008
  5095         HC    924    ILE   HG22   5095     0.0882      1.008
  5096         HC    924    ILE   HG23   5096     0.0882      1.008
  5097         2C    924    ILE    CG1   5097     -0.043      12.01
  5098         HC    924    ILE   HG11   5098     0.0236      1.008
  5099         HC    924    ILE   HG12   5099     0.0236      1.008
  5100         CT    924    ILE     CD   5100     -0.066      12.01
  5101         HC    924    ILE    HD1   5101     0.0186      1.008
  5102         HC    924    ILE    HD2   5102     0.0186      1.008
  5103         HC    924    ILE    HD3   5103     0.0186      1.008
  5104          C    924    ILE      C   5104     0.5973      12.01
  5105          O    924    ILE      O   5105    -0.5679         16   ; qtot 0
; residue 925 GLU rtp GLU  q -1.0
  5106          N    925    GLU      N   5106    -0.5163      14.01
  5107          H    925    GLU      H   5107     0.2936      1.008
  5108         CX    925    GLU     CA   5108     0.0397      12.01
  5109         H1    925    GLU     HA   5109     0.1105      1.008
  5110         2C    925    GLU     CB   5110      0.056      12.01
  5111         HC    925    GLU    HB1   5111    -0.0173      1.008
  5112         HC    925    GLU    HB2   5112    -0.0173      1.008
  5113         2C    925    GLU     CG   5113     0.0136      12.01
  5114         HC    925    GLU    HG1   5114    -0.0425      1.008
  5115         HC    925    GLU    HG2   5115    -0.0425      1.008
  5116         CO    925    GLU     CD   5116     0.8054      12.01
  5117         O2    925    GLU    OE1   5117    -0.8188         16
  5118         O2    925    GLU    OE2   5118    -0.8188         16
  5119          C    925    GLU      C   5119     0.5366      12.01
  5120          O    925    GLU      O   5120    -0.5819         16   ; qtot -1
; residue 926 LYS rtp LYS  q +1.0
  5121          N    926    LYS      N   5121    -0.3479      14.01
  5122          H    926    LYS      H   5122     0.2747      1.008
  5123         CX    926    LYS     CA   5123      -0.24      12.01
  5124         H1    926    LYS     HA   5124     0.1426      1.008
  5125         C8    926    LYS     CB   5125    -0.0094      12.01
  5126         HC    926    LYS    HB1   5126     0.0362      1.008
  5127         HC    926    LYS    HB2   5127     0.0362      1.008
  5128         C8    926    LYS     CG   5128     0.0187      12.01
  5129         HC    926    LYS    HG1   5129     0.0103      1.008
  5130         HC    926    LYS    HG2   5130     0.0103      1.008
  5131         C8    926    LYS     CD   5131    -0.0479      12.01
  5132         HC    926    LYS    HD1   5132     0.0621      1.008
  5133         HC    926    LYS    HD2   5133     0.0621      1.008
  5134         C8    926    LYS     CE   5134    -0.0143      12.01
  5135         HP    926    LYS    HE1   5135     0.1135      1.008
  5136         HP    926    LYS    HE2   5136     0.1135      1.008
  5137         N3    926    LYS     NZ   5137    -0.3854      14.01
  5138          H    926    LYS    HZ1   5138       0.34      1.008
  5139          H    926    LYS    HZ2   5139       0.34      1.008
  5140          H    926    LYS    HZ3   5140       0.34      1.008
  5141          C    926    LYS      C   5141     0.7341      12.01
  5142          O    926    LYS      O   5142    -0.5894         16   ; qtot 0
; residue 927 GLN rtp GLN  q  0.0
  5143          N    927    GLN      N   5143    -0.4157      14.01
  5144          H    927    GLN      H   5144     0.2719      1.008
  5145         CX    927    GLN     CA   5145    -0.0031      12.01
  5146         H1    927    GLN     HA   5146      0.085      1.008
  5147         2C    927    GLN     CB   5147    -0.0036      12.01
  5148         HC    927    GLN    HB1   5148     0.0171      1.008
  5149         HC    927    GLN    HB2   5149     0.0171      1.008
  5150         2C    927    GLN     CG   5150    -0.0645      12.01
  5151         HC    927    GLN    HG1   5151     0.0352      1.008
  5152         HC    927    GLN    HG2   5152     0.0352      1.008
  5153          C    927    GLN     CD   5153     0.6951      12.01
  5154          O    927    GLN    OE1   5154    -0.6086         16
  5155          N    927    GLN    NE2   5155    -0.9407      14.01
  5156          H    927    GLN   HE21   5156     0.4251      1.008
  5157          H    927    GLN   HE22   5157     0.4251      1.008
  5158          C    927    GLN      C   5158     0.5973      12.01
  5159          O    927    GLN      O   5159    -0.5679         16   ; qtot 0
; residue 928 ILE rtp ILE  q  0.0
  5160          N    928    ILE      N   5160    -0.4157      14.01
  5161          H    928    ILE      H   5161     0.2719      1.008
  5162         CX    928    ILE     CA   5162    -0.0597      12.01
  5163         H1    928    ILE     HA   5163     0.0869      1.008
  5164         3C    928    ILE     CB   5164     0.1303      12.01
  5165         HC    928    ILE     HB   5165     0.0187      1.008
  5166         CT    928    ILE    CG2   5166    -0.3204      12.01
  5167         HC    928    ILE   HG21   5167     0.0882      1.008
  5168         HC    928    ILE   HG22   5168     0.0882      1.008
  5169         HC    928    ILE   HG23   5169     0.0882      1.008
  5170         2C    928    ILE    CG1   5170     -0.043      12.01
  5171         HC    928    ILE   HG11   5171     0.0236      1.008
  5172         HC    928    ILE   HG12   5172     0.0236      1.008
  5173         CT    928    ILE     CD   5173     -0.066      12.01
  5174         HC    928    ILE    HD1   5174     0.0186      1.008
  5175         HC    928    ILE    HD2   5175     0.0186      1.008
  5176         HC    928    ILE    HD3   5176     0.0186      1.008
  5177          C    928    ILE      C   5177     0.5973      12.01
  5178          O    928    ILE      O   5178    -0.5679         16   ; qtot 0
; residue 929 SER rtp SER  q  0.0
  5179          N    929    SER      N   5179    -0.4157      14.01
  5180          H    929    SER      H   5180     0.2719      1.008
  5181         CX    929    SER     CA   5181    -0.0249      12.01
  5182         H1    929    SER     HA   5182     0.0843      1.008
  5183         2C    929    SER     CB   5183     0.2117      12.01
  5184         H1    929    SER    HB1   5184     0.0352      1.008
  5185         H1    929    SER    HB2   5185     0.0352      1.008
  5186         OH    929    SER     OG   5186    -0.6546         16
  5187         HO    929    SER     HG   5187     0.4275      1.008
  5188          C    929    SER      C   5188     0.5973      12.01
  5189          O    929    SER      O   5189    -0.5679         16   ; qtot 0
; residue 930 GLU rtp GLU  q -1.0
  5190          N    930    GLU      N   5190    -0.5163      14.01
  5191          H    930    GLU      H   5191     0.2936      1.008
  5192         CX    930    GLU     CA   5192     0.0397      12.01
  5193         H1    930    GLU     HA   5193     0.1105      1.008
  5194         2C    930    GLU     CB   5194      0.056      12.01
  5195         HC    930    GLU    HB1   5195    -0.0173      1.008
  5196         HC    930    GLU    HB2   5196    -0.0173      1.008
  5197         2C    930    GLU     CG   5197     0.0136      12.01
  5198         HC    930    GLU    HG1   5198    -0.0425      1.008
  5199         HC    930    GLU    HG2   5199    -0.0425      1.008
  5200         CO    930    GLU     CD   5200     0.8054      12.01
  5201         O2    930    GLU    OE1   5201    -0.8188         16
  5202         O2    930    GLU    OE2   5202    -0.8188         16
  5203          C    930    GLU      C   5203     0.5366      12.01
  5204          O    930    GLU      O   5204    -0.5819         16   ; qtot -1
; residue 931 SER rtp SER  q  0.0
  5205          N    931    SER      N   5205    -0.4157      14.01
  5206          H    931    SER      H   5206     0.2719      1.008
  5207         CX    931    SER     CA   5207    -0.0249      12.01
  5208         H1    931    SER     HA   5208     0.0843      1.008
  5209         2C    931    SER     CB   5209     0.2117      12.01
  5210         H1    931    SER    HB1   5210     0.0352      1.008
  5211         H1    931    SER    HB2   5211     0.0352      1.008
  5212         OH    931    SER     OG   5212    -0.6546         16
  5213         HO    931    SER     HG   5213     0.4275      1.008
  5214          C    931    SER      C   5214     0.5973      12.01
  5215          O    931    SER      O   5215    -0.5679         16   ; qtot -1
; residue 932 THR rtp THR  q  0.0
  5216          N    932    THR      N   5216    -0.4157      14.01
  5217          H    932    THR      H   5217     0.2719      1.008
  5218         CX    932    THR     CA   5218    -0.0389      12.01
  5219         H1    932    THR     HA   5219     0.1007      1.008
  5220         3C    932    THR     CB   5220     0.3654      12.01
  5221         H1    932    THR     HB   5221     0.0043      1.008
  5222         CT    932    THR    CG2   5222    -0.2438      12.01
  5223         HC    932    THR   HG21   5223     0.0642      1.008
  5224         HC    932    THR   HG22   5224     0.0642      1.008
  5225         HC    932    THR   HG23   5225     0.0642      1.008
  5226         OH    932    THR    OG1   5226    -0.6761         16
  5227         HO    932    THR    HG1   5227     0.4102      1.008
  5228          C    932    THR      C   5228     0.5973      12.01
  5229          O    932    THR      O   5229    -0.5679         16   ; qtot -1
; residue 933 ASN rtp ASN  q  0.0
  5230          N    933    ASN      N   5230    -0.4157      14.01
  5231          H    933    ASN      H   5231     0.2719      1.008
  5232         CX    933    ASN     CA   5232     0.0143      12.01
  5233         H1    933    ASN     HA   5233     0.1048      1.008
  5234         2C    933    ASN     CB   5234    -0.2041      12.01
  5235         HC    933    ASN    HB1   5235     0.0797      1.008
  5236         HC    933    ASN    HB2   5236     0.0797      1.008
  5237          C    933    ASN     CG   5237      0.713      12.01
  5238          O    933    ASN    OD1   5238    -0.5931         16
  5239          N    933    ASN    ND2   5239    -0.9191      14.01
  5240          H    933    ASN   HD21   5240     0.4196      1.008
  5241          H    933    ASN   HD22   5241     0.4196      1.008
  5242          C    933    ASN      C   5242     0.5973      12.01
  5243          O    933    ASN      O   5243    -0.5679         16   ; qtot -1
; residue 934 HIS rtp HIE  q  0.0
  5244          N    934    HIS      N   5244    -0.4157      14.01
  5245          H    934    HIS      H   5245     0.2719      1.008
  5246         CX    934    HIS     CA   5246    -0.0581      12.01
  5247         H1    934    HIS     HA   5247      0.136      1.008
  5248         CT    934    HIS     CB   5248    -0.0074      12.01
  5249         HC    934    HIS    HB1   5249     0.0367      1.008
  5250         HC    934    HIS    HB2   5250     0.0367      1.008
  5251         CC    934    HIS     CG   5251     0.1868      12.01
  5252         NB    934    HIS    ND1   5252    -0.5432      14.01
  5253         CR    934    HIS    CE1   5253     0.1635      12.01
  5254         H5    934    HIS    HE1   5254     0.1435      1.008
  5255         NA    934    HIS    NE2   5255    -0.2795      14.01
  5256          H    934    HIS    HE2   5256     0.3339      1.008
  5257         CW    934    HIS    CD2   5257    -0.2207      12.01
  5258         H4    934    HIS    HD2   5258     0.1862      1.008
  5259          C    934    HIS      C   5259     0.5973      12.01
  5260          O    934    HIS      O   5260    -0.5679         16   ; qtot -1
; residue 935 ILE rtp CILE q -1.0
  5261          N    935    ILE      N   5261    -0.3821      14.01
  5262          H    935    ILE      H   5262     0.2681      1.008
  5263         CX    935    ILE     CA   5263      -0.31      12.01
  5264         H1    935    ILE     HA   5264     0.1375      1.008
  5265         3C    935    ILE     CB   5265     0.0363      12.01
  5266         HC    935    ILE     HB   5266     0.0766      1.008
  5267         CT    935    ILE    CG2   5267    -0.3498      12.01
  5268         HC    935    ILE   HG21   5268     0.1021      1.008
  5269         HC    935    ILE   HG22   5269     0.1021      1.008
  5270         HC    935    ILE   HG23   5270     0.1021      1.008
  5271         2C    935    ILE    CG1   5271    -0.0323      12.01
  5272         HC    935    ILE   HG11   5272     0.0321      1.008
  5273         HC    935    ILE   HG12   5273     0.0321      1.008
  5274         CT    935    ILE     CD   5274    -0.0699      12.01
  5275         HC    935    ILE    HD1   5275     0.0196      1.008
  5276         HC    935    ILE    HD2   5276     0.0196      1.008
  5277         HC    935    ILE    HD3   5277     0.0196      1.008
  5278          C    935    ILE      C   5278     0.8343      12.01
  5279         O2    935    ILE    OC1   5279     -0.819         16
  5280         O2    935    ILE    OC2   5280     -0.819         16   ; qtot -2

[ bonds ]
;  ai    aj funct            c0            c1            c2            c3
    1     2     1 
    1     3     1 
    1     4     1 
    1     5     1 
    5     6     1 
    5     7     1 
    5    22     1 
    7     8     1 
    7     9     1 
    7    10     1 
   10    11     1 
   10    20     1 
   11    12     1 
   11    13     1 
   13    14     1 
   13    15     1 
   15    16     1 
   15    18     1 
   16    17     1 
   18    19     1 
   18    20     1 
   20    21     1 
   22    23     1 
   22    24     1 
   24    25     1 
   24    26     1 
   26    27     1 
   26    28     1 
   26    41     1 
   28    29     1 
   28    30     1 
   28    31     1 
   31    32     1 
   31    33     1 
   31    37     1 
   33    34     1 
   33    35     1 
   33    36     1 
   37    38     1 
   37    39     1 
   37    40     1 
   41    42     1 
   41    43     1 
   43    44     1 
   43    45     1 
   45    46     1 
   45    47     1 
   45    58     1 
   47    48     1 
   47    49     1 
   47    50     1 
   50    51     1 
   50    52     1 
   50    53     1 
   53    54     1 
   53    55     1 
   55    56     1 
   55    57     1 
   58    59     1 
   58    60     1 
   60    61     1 
   60    62     1 
   62    63     1 
   62    64     1 
   62    80     1 
   64    65     1 
   64    66     1 
   64    67     1 
   67    68     1 
   67    69     1 
   67    70     1 
   70    71     1 
   70    72     1 
   70    73     1 
   73    74     1 
   73    75     1 
   73    76     1 
   76    77     1 
   76    78     1 
   76    79     1 
   80    81     1 
   80    82     1 
   82    83     1 
   82    92     1 
   83    84     1 
   83    85     1 
   83    86     1 
   86    87     1 
   86    88     1 
   86    89     1 
   89    90     1 
   89    91     1 
   89    92     1 
   92    93     1 
   92    94     1 
   94    95     1 
   94    96     1 
   96    97     1 
   96    98     1 
   98    99     1 
   98   100     1 
   98   111     1 
  100   101     1 
  100   102     1 
  100   103     1 
  103   104     1 
  103   105     1 
  103   106     1 
  106   107     1 
  107   108     1 
  107   109     1 
  107   110     1 
  111   112     1 
  111   113     1 
  113   114     1 
  113   115     1 
  115   116     1 
  115   117     1 
  115   132     1 
  117   118     1 
  117   119     1 
  117   120     1 
  120   121     1 
  120   130     1 
  121   122     1 
  121   123     1 
  123   124     1 
  123   125     1 
  125   126     1 
  125   128     1 
  126   127     1 
  128   129     1 
  128   130     1 
  130   131     1 
  132   133     1 
  132   134     1 
  134   135     1 
  134   136     1 
  136   137     1 
  136   138     1 
  136   147     1 
  138   139     1 
  138   140     1 
  138   141     1 
  141   142     1 
  141   143     1 
  141   144     1 
  144   145     1 
  144   146     1 
  147   148     1 
  147   149     1 
  149   150     1 
  149   151     1 
  151   152     1 
  151   153     1 
  151   163     1 
  153   154     1 
  153   155     1 
  153   159     1 
  155   156     1 
  155   157     1 
  155   158     1 
  159   160     1 
  159   161     1 
  159   162     1 
  163   164     1 
  163   165     1 
  165   166     1 
  165   167     1 
  167   168     1 
  167   169     1 
  167   180     1 
  169   170     1 
  169   171     1 
  169   172     1 
  172   173     1 
  172   174     1 
  172   175     1 
  175   176     1 
  175   177     1 
  177   178     1 
  177   179     1 
  180   181     1 
  180   182     1 
  182   183     1 
  182   184     1 
  184   185     1 
  184   186     1 
  184   204     1 
  186   187     1 
  186   188     1 
  186   189     1 
  189   190     1 
  189   203     1 
  190   191     1 
  190   192     1 
  192   193     1 
  192   194     1 
  194   195     1 
  194   203     1 
  195   196     1 
  195   197     1 
  197   198     1 
  197   199     1 
  199   200     1 
  199   201     1 
  201   202     1 
  201   203     1 
  204   205     1 
  204   206     1 
  206   207     1 
  206   208     1 
  208   209     1 
  208   210     1 
  208   226     1 
  210   211     1 
  210   212     1 
  210   213     1 
  213   214     1 
  213   215     1 
  213   216     1 
  216   217     1 
  216   218     1 
  216   219     1 
  219   220     1 
  219   221     1 
  219   222     1 
  222   223     1 
  222   224     1 
  222   225     1 
  226   227     1 
  226   228     1 
  228   229     1 
  228   230     1 
  230   231     1 
  230   232     1 
  230   242     1 
  232   233     1 
  232   234     1 
  232   238     1 
  234   235     1 
  234   236     1 
  234   237     1 
  238   239     1 
  238   240     1 
  238   241     1 
  242   243     1 
  242   244     1 
  244   245     1 
  244   246     1 
  246   247     1 
  246   248     1 
  246   254     1 
  248   249     1 
  248   250     1 
  248   251     1 
  251   252     1 
  251   253     1 
  254   255     1 
  254   256     1 
  256   257     1 
  256   258     1 
  258   259     1 
  258   260     1 
  258   269     1 
  260   261     1 
  260   262     1 
  260   263     1 
  263   264     1 
  263   265     1 
  263   266     1 
  266   267     1 
  266   268     1 
  269   270     1 
  269   271     1 
  271   272     1 
  271   273     1 
  273   274     1 
  273   275     1 
  273   284     1 
  275   276     1 
  275   277     1 
  275   278     1 
  278   279     1 
  278   280     1 
  278   281     1 
  281   282     1 
  281   283     1 
  284   285     1 
  284   286     1 
  286   287     1 
  286   288     1 
  288   289     1 
  288   290     1 
  288   303     1 
  290   291     1 
  290   292     1 
  290   296     1 
  292   293     1 
  292   294     1 
  292   295     1 
  296   297     1 
  296   298     1 
  296   299     1 
  299   300     1 
  299   301     1 
  299   302     1 
  303   304     1 
  303   305     1 
  305   306     1 
  305   307     1 
  307   308     1 
  307   309     1 
  307   317     1 
  309   310     1 
  309   311     1 
  309   312     1 
  312   313     1 
  312   314     1 
  314   315     1 
  314   316     1 
  317   318     1 
  317   319     1 
  319   320     1 
  319   321     1 
  321   322     1 
  321   323     1 
  321   324     1 
  324   325     1 
  324   326     1 
  326   327     1 
  326   328     1 
  328   329     1 
  328   330     1 
  328   338     1 
  330   331     1 
  330   332     1 
  330   333     1 
  333   334     1 
  333   335     1 
  335   336     1 
  335   337     1 
  338   339     1 
  338   340     1 
  340   341     1 
  340   342     1 
  342   343     1 
  342   344     1 
  342   352     1 
  344   345     1 
  344   346     1 
  344   347     1 
  347   348     1 
  347   349     1 
  349   350     1 
  349   351     1 
  352   353     1 
  352   354     1 
  354   355     1 
  354   356     1 
  356   357     1 
  356   358     1 
  356   373     1 
  358   359     1 
  358   360     1 
  358   361     1 
  361   362     1 
  361   371     1 
  362   363     1 
  362   364     1 
  364   365     1 
  364   366     1 
  366   367     1 
  366   369     1 
  367   368     1 
  369   370     1 
  369   371     1 
  371   372     1 
  373   374     1 
  373   375     1 
  375   376     1 
  375   377     1 
  377   378     1 
  377   379     1 
  377   389     1 
  379   380     1 
  379   381     1 
  379   385     1 
  381   382     1 
  381   383     1 
  381   384     1 
  385   386     1 
  385   387     1 
  385   388     1 
  389   390     1 
  389   391     1 
  391   392     1 
  391   393     1 
  393   394     1 
  393   395     1 
  393   410     1 
  395   396     1 
  395   397     1 
  395   398     1 
  398   399     1 
  398   408     1 
  399   400     1 
  399   401     1 
  401   402     1 
  401   403     1 
  403   404     1 
  403   406     1 
  404   405     1 
  406   407     1 
  406   408     1 
  408   409     1 
  410   411     1 
  410   412     1 
  412   413     1 
  412   414     1 
  414   415     1 
  414   416     1 
  414   429     1 
  416   417     1 
  416   418     1 
  416   422     1 
  418   419     1 
  418   420     1 
  418   421     1 
  422   423     1 
  422   424     1 
  422   425     1 
  425   426     1 
  425   427     1 
  425   428     1 
  429   430     1 
  429   431     1 
  431   432     1 
  431   433     1 
  433   434     1 
  433   435     1 
  433   441     1 
  435   436     1 
  435   437     1 
  435   438     1 
  438   439     1 
  438   440     1 
  441   442     1 
  441   443     1 
  443   444     1 
  443   453     1 
  444   445     1 
  444   446     1 
  444   447     1 
  447   448     1 
  447   449     1 
  447   450     1 
  450   451     1 
  450   452     1 
  450   453     1 
  453   454     1 
  453   455     1 
  455   456     1 
  455   457     1 
  457   458     1 
  457   459     1 
  459   460     1 
  459   461     1 
  459   469     1 
  461   462     1 
  461   463     1 
  461   467     1 
  463   464     1 
  463   465     1 
  463   466     1 
  467   468     1 
  469   470     1 
  469   471     1 
  471   472     1 
  471   473     1 
  473   474     1 
  473   475     1 
  473   486     1 
  475   476     1 
  475   477     1 
  475   478     1 
  478   479     1 
  478   480     1 
  478   481     1 
  481   482     1 
  481   483     1 
  483   484     1 
  483   485     1 
  486   487     1 
  486   488     1 
  488   489     1 
  488   490     1 
  490   491     1 
  490   492     1 
  490   505     1 
  492   493     1 
  492   494     1 
  492   495     1 
  495   496     1 
  495   497     1 
  495   501     1 
  497   498     1 
  497   499     1 
  497   500     1 
  501   502     1 
  501   503     1 
  501   504     1 
  505   506     1 
  505   507     1 
  507   508     1 
  507   517     1 
  508   509     1 
  508   510     1 
  508   511     1 
  511   512     1 
  511   513     1 
  511   514     1 
  514   515     1 
  514   516     1 
  514   517     1 
  517   518     1 
  517   519     1 
  519   520     1 
  519   521     1 
  521   522     1 
  521   523     1 
  523   524     1 
  523   525     1 
  523   540     1 
  525   526     1 
  525   527     1 
  525   528     1 
  528   529     1 
  528   538     1 
  529   530     1 
  529   531     1 
  531   532     1 
  531   533     1 
  533   534     1 
  533   536     1 
  534   535     1 
  536   537     1 
  536   538     1 
  538   539     1 
  540   541     1 
  540   542     1 
  542   543     1 
  542   544     1 
  544   545     1 
  544   546     1 
  544   552     1 
  546   547     1 
  546   548     1 
  546   549     1 
  549   550     1 
  549   551     1 
  552   553     1 
  552   554     1 
  554   555     1 
  554   556     1 
  556   557     1 
  556   558     1 
  556   569     1 
  558   559     1 
  558   560     1 
  558   561     1 
  561   562     1 
  561   567     1 
  562   563     1 
  563   564     1 
  563   565     1 
  565   566     1 
  565   567     1 
  567   568     1 
  569   570     1 
  569   571     1 
  571   572     1 
  571   573     1 
  573   574     1 
  573   575     1 
  573   591     1 
  575   576     1 
  575   577     1 
  575   578     1 
  578   579     1 
  578   580     1 
  578   581     1 
  581   582     1 
  581   583     1 
  581   584     1 
  584   585     1 
  584   586     1 
  584   587     1 
  587   588     1 
  587   589     1 
  587   590     1 
  591   592     1 
  591   593     1 
  593   594     1 
  593   595     1 
  595   596     1 
  595   597     1 
  595   615     1 
  597   598     1 
  597   599     1 
  597   600     1 
  600   601     1 
  600   614     1 
  601   602     1 
  601   603     1 
  603   604     1 
  603   605     1 
  605   606     1 
  605   614     1 
  606   607     1 
  606   608     1 
  608   609     1 
  608   610     1 
  610   611     1 
  610   612     1 
  612   613     1 
  612   614     1 
  615   616     1 
  615   617     1 
  617   618     1 
  617   619     1 
  619   620     1 
  619   621     1 
  619   630     1 
  621   622     1 
  621   623     1 
  621   624     1 
  624   625     1 
  624   626     1 
  624   627     1 
  627   628     1 
  627   629     1 
  630   631     1 
  630   632     1 
  632   633     1 
  632   634     1 
  634   635     1 
  634   636     1 
  634   650     1 
  636   637     1 
  636   638     1 
  636   639     1 
  639   640     1 
  639   648     1 
  640   641     1 
  640   642     1 
  642   643     1 
  642   644     1 
  644   645     1 
  644   646     1 
  646   647     1 
  646   648     1 
  648   649     1 
  650   651     1 
  650   652     1 
  652   653     1 
  652   662     1 
  653   654     1 
  653   655     1 
  653   656     1 
  656   657     1 
  656   658     1 
  656   659     1 
  659   660     1 
  659   661     1 
  659   662     1 
  662   663     1 
  662   664     1 
  664   665     1 
  664   666     1 
  666   667     1 
  666   668     1 
  668   669     1 
  668   670     1 
  668   688     1 
  670   671     1 
  670   672     1 
  670   673     1 
  673   674     1 
  673   675     1 
  673   676     1 
  676   677     1 
  676   678     1 
  676   679     1 
  679   680     1 
  679   681     1 
  681   682     1 
  681   685     1 
  682   683     1 
  682   684     1 
  685   686     1 
  685   687     1 
  688   689     1 
  688   690     1 
  690   691     1 
  690   692     1 
  692   693     1 
  692   694     1 
  692   702     1 
  694   695     1 
  694   696     1 
  694   697     1 
  697   698     1 
  697   699     1 
  699   700     1 
  699   701     1 
  702   703     1 
  702   704     1 
  704   705     1 
  704   706     1 
  706   707     1 
  706   708     1 
  706   726     1 
  708   709     1 
  708   710     1 
  708   711     1 
  711   712     1 
  711   713     1 
  711   714     1 
  714   715     1 
  714   716     1 
  714   717     1 
  717   718     1 
  717   719     1 
  719   720     1 
  719   723     1 
  720   721     1 
  720   722     1 
  723   724     1 
  723   725     1 
  726   727     1 
  726   728     1 
  728   729     1 
  728   730     1 
  730   731     1 
  730   732     1 
  730   745     1 
  732   733     1 
  732   734     1 
  732   735     1 
  735   736     1 
  735   737     1 
  735   741     1 
  737   738     1 
  737   739     1 
  737   740     1 
  741   742     1 
  741   743     1 
  741   744     1 
  745   746     1 
  745   747     1 
  747   748     1 
  747   749     1 
  749   750     1 
  749   751     1 
  749   756     1 
  751   752     1 
  751   753     1 
  751   754     1 
  754   755     1 
  756   757     1 
  756   758     1 
  758   759     1 
  758   760     1 
  760   761     1 
  760   762     1 
  760   776     1 
  762   763     1 
  762   764     1 
  762   765     1 
  765   766     1 
  765   774     1 
  766   767     1 
  766   768     1 
  768   769     1 
  768   770     1 
  770   771     1 
  770   772     1 
  772   773     1 
  772   774     1 
  774   775     1 
  776   777     1 
  776   778     1 
  778   779     1 
  778   780     1 
  780   781     1 
  780   782     1 
  780   783     1 
  783   784     1 
  783   785     1 
  785   786     1 
  785   787     1 
  787   788     1 
  787   789     1 
  787   805     1 
  789   790     1 
  789   791     1 
  789   792     1 
  792   793     1 
  792   794     1 
  792   795     1 
  795   796     1 
  795   797     1 
  795   798     1 
  798   799     1 
  798   800     1 
  798   801     1 
  801   802     1 
  801   803     1 
  801   804     1 
  805   806     1 
  805   807     1 
  807   808     1 
  807   809     1 
  809   810     1 
  809   811     1 
  809   819     1 
  811   812     1 
  811   813     1 
  811   817     1 
  813   814     1 
  813   815     1 
  813   816     1 
  817   818     1 
  819   820     1 
  819   821     1 
  821   822     1 
  821   823     1 
  823   824     1 
  823   825     1 
  823   838     1 
  825   826     1 
  825   827     1 
  825   828     1 
  828   829     1 
  828   830     1 
  828   834     1 
  830   831     1 
  830   832     1 
  830   833     1 
  834   835     1 
  834   836     1 
  834   837     1 
  838   839     1 
  838   840     1 
  840   841     1 
  840   842     1 
  842   843     1 
  842   844     1 
  842   845     1 
  845   846     1 
  845   847     1 
  847   848     1 
  847   849     1 
  849   850     1 
  849   851     1 
  849   855     1 
  851   852     1 
  851   853     1 
  851   854     1 
  855   856     1 
  855   857     1 
  857   858     1 
  857   859     1 
  859   860     1 
  859   861     1 
  859   862     1 
  862   863     1 
  862   864     1 
  864   865     1 
  864   866     1 
  866   867     1 
  866   868     1 
  866   872     1 
  868   869     1 
  868   870     1 
  868   871     1 
  872   873     1 
  872   874     1 
  874   875     1 
  874   876     1 
  876   877     1 
  876   878     1 
  876   892     1 
  878   879     1 
  878   880     1 
  878   881     1 
  881   882     1 
  881   890     1 
  882   883     1 
  882   884     1 
  884   885     1 
  884   886     1 
  886   887     1 
  886   888     1 
  888   889     1 
  888   890     1 
  890   891     1 
  892   893     1 
  892   894     1 
  894   895     1 
  894   896     1 
  896   897     1 
  896   898     1 
  896   899     1 
  899   900     1 
  899   901     1 
  901   902     1 
  901   903     1 
  903   904     1 
  903   905     1 
  903   921     1 
  905   906     1 
  905   907     1 
  905   908     1 
  908   909     1 
  908   910     1 
  908   911     1 
  911   912     1 
  911   913     1 
  911   914     1 
  914   915     1 
  914   916     1 
  914   917     1 
  917   918     1 
  917   919     1 
  917   920     1 
  921   922     1 
  921   923     1 
  923   924     1 
  923   925     1 
  925   926     1 
  925   927     1 
  925   937     1 
  927   928     1 
  927   929     1 
  927   933     1 
  929   930     1 
  929   931     1 
  929   932     1 
  933   934     1 
  933   935     1 
  933   936     1 
  937   938     1 
  937   939     1 
  939   940     1 
  939   941     1 
  941   942     1 
  941   943     1 
  941   953     1 
  943   944     1 
  943   945     1 
  943   949     1 
  945   946     1 
  945   947     1 
  945   948     1 
  949   950     1 
  949   951     1 
  949   952     1 
  953   954     1 
  953   955     1 
  955   956     1 
  955   957     1 
  957   958     1 
  957   959     1 
  957   968     1 
  959   960     1 
  959   961     1 
  959   962     1 
  962   963     1 
  962   964     1 
  962   965     1 
  965   966     1 
  965   967     1 
  968   969     1 
  968   970     1 
  970   971     1 
  970   972     1 
  972   973     1 
  972   974     1 
  972   978     1 
  974   975     1 
  974   976     1 
  974   977     1 
  978   979     1 
  978   980     1 
  980   981     1 
  980   982     1 
  982   983     1 
  982   984     1 
  982   992     1 
  984   985     1 
  984   986     1 
  984   990     1 
  986   987     1 
  986   988     1 
  986   989     1 
  990   991     1 
  992   993     1 
  992   994     1 
  994   995     1 
  994   996     1 
  996   997     1 
  996   998     1 
  996  1002     1 
  998   999     1 
  998  1000     1 
  998  1001     1 
 1002  1003     1 
 1002  1004     1 
 1004  1005     1 
 1004  1006     1 
 1006  1007     1 
 1006  1008     1 
 1006  1023     1 
 1008  1009     1 
 1008  1010     1 
 1008  1011     1 
 1011  1012     1 
 1011  1021     1 
 1012  1013     1 
 1012  1014     1 
 1014  1015     1 
 1014  1016     1 
 1016  1017     1 
 1016  1019     1 
 1017  1018     1 
 1019  1020     1 
 1019  1021     1 
 1021  1022     1 
 1023  1024     1 
 1023  1025     1 
 1025  1026     1 
 1025  1027     1 
 1027  1028     1 
 1027  1029     1 
 1027  1030     1 
 1030  1031     1 
 1030  1032     1 
 1032  1033     1 
 1032  1034     1 
 1034  1035     1 
 1034  1036     1 
 1034  1049     1 
 1036  1037     1 
 1036  1038     1 
 1036  1039     1 
 1039  1040     1 
 1039  1041     1 
 1039  1045     1 
 1041  1042     1 
 1041  1043     1 
 1041  1044     1 
 1045  1046     1 
 1045  1047     1 
 1045  1048     1 
 1049  1050     1 
 1049  1051     1 
 1051  1052     1 
 1051  1053     1 
 1053  1054     1 
 1053  1055     1 
 1053  1068     1 
 1055  1056     1 
 1055  1057     1 
 1055  1061     1 
 1057  1058     1 
 1057  1059     1 
 1057  1060     1 
 1061  1062     1 
 1061  1063     1 
 1061  1064     1 
 1064  1065     1 
 1064  1066     1 
 1064  1067     1 
 1068  1069     1 
 1068  1070     1 
 1070  1071     1 
 1070  1072     1 
 1072  1073     1 
 1072  1074     1 
 1072  1090     1 
 1074  1075     1 
 1074  1076     1 
 1074  1077     1 
 1077  1078     1 
 1077  1079     1 
 1077  1080     1 
 1080  1081     1 
 1080  1082     1 
 1080  1083     1 
 1083  1084     1 
 1083  1085     1 
 1083  1086     1 
 1086  1087     1 
 1086  1088     1 
 1086  1089     1 
 1090  1091     1 
 1090  1092     1 
 1092  1093     1 
 1092  1094     1 
 1094  1095     1 
 1094  1096     1 
 1094  1101     1 
 1096  1097     1 
 1096  1098     1 
 1096  1099     1 
 1099  1100     1 
 1101  1102     1 
 1101  1103     1 
 1103  1104     1 
 1103  1105     1 
 1105  1106     1 
 1105  1107     1 
 1105  1113     1 
 1107  1108     1 
 1107  1109     1 
 1107  1110     1 
 1110  1111     1 
 1110  1112     1 
 1113  1114     1 
 1113  1115     1 
 1115  1116     1 
 1115  1117     1 
 1117  1118     1 
 1117  1119     1 
 1117  1123     1 
 1119  1120     1 
 1119  1121     1 
 1119  1122     1 
 1123  1124     1 
 1123  1125     1 
 1125  1126     1 
 1125  1127     1 
 1127  1128     1 
 1127  1129     1 
 1127  1133     1 
 1129  1130     1 
 1129  1131     1 
 1129  1132     1 
 1133  1134     1 
 1133  1135     1 
 1135  1136     1 
 1135  1137     1 
 1137  1138     1 
 1137  1139     1 
 1137  1150     1 
 1139  1140     1 
 1139  1141     1 
 1139  1142     1 
 1142  1143     1 
 1142  1144     1 
 1142  1145     1 
 1145  1146     1 
 1146  1147     1 
 1146  1148     1 
 1146  1149     1 
 1150  1151     1 
 1150  1152     1 
 1152  1153     1 
 1152  1154     1 
 1154  1155     1 
 1154  1156     1 
 1154  1164     1 
 1156  1157     1 
 1156  1158     1 
 1156  1162     1 
 1158  1159     1 
 1158  1160     1 
 1158  1161     1 
 1162  1163     1 
 1164  1165     1 
 1164  1166     1 
 1166  1167     1 
 1166  1168     1 
 1168  1169     1 
 1168  1170     1 
 1168  1180     1 
 1170  1171     1 
 1170  1172     1 
 1170  1176     1 
 1172  1173     1 
 1172  1174     1 
 1172  1175     1 
 1176  1177     1 
 1176  1178     1 
 1176  1179     1 
 1180  1181     1 
 1180  1182     1 
 1182  1183     1 
 1182  1184     1 
 1184  1185     1 
 1184  1186     1 
 1184  1190     1 
 1186  1187     1 
 1186  1188     1 
 1186  1189     1 
 1190  1191     1 
 1190  1192     1 
 1192  1193     1 
 1192  1194     1 
 1194  1195     1 
 1194  1196     1 
 1194  1206     1 
 1196  1197     1 
 1196  1198     1 
 1196  1202     1 
 1198  1199     1 
 1198  1200     1 
 1198  1201     1 
 1202  1203     1 
 1202  1204     1 
 1202  1205     1 
 1206  1207     1 
 1206  1208     1 
 1208  1209     1 
 1208  1210     1 
 1210  1211     1 
 1210  1212     1 
 1210  1228     1 
 1212  1213     1 
 1212  1214     1 
 1212  1215     1 
 1215  1216     1 
 1215  1217     1 
 1215  1218     1 
 1218  1219     1 
 1218  1220     1 
 1218  1221     1 
 1221  1222     1 
 1221  1223     1 
 1221  1224     1 
 1224  1225     1 
 1224  1226     1 
 1224  1227     1 
 1228  1229     1 
 1228  1230     1 
 1230  1231     1 
 1230  1232     1 
 1232  1233     1 
 1232  1234     1 
 1232  1245     1 
 1234  1235     1 
 1234  1236     1 
 1234  1237     1 
 1237  1238     1 
 1237  1239     1 
 1237  1240     1 
 1240  1241     1 
 1241  1242     1 
 1241  1243     1 
 1241  1244     1 
 1245  1246     1 
 1245  1247     1 
 1247  1248     1 
 1247  1249     1 
 1249  1250     1 
 1249  1251     1 
 1249  1264     1 
 1251  1252     1 
 1251  1253     1 
 1251  1254     1 
 1254  1255     1 
 1254  1256     1 
 1254  1260     1 
 1256  1257     1 
 1256  1258     1 
 1256  1259     1 
 1260  1261     1 
 1260  1262     1 
 1260  1263     1 
 1264  1265     1 
 1264  1266     1 
 1266  1267     1 
 1266  1268     1 
 1268  1269     1 
 1268  1270     1 
 1268  1286     1 
 1270  1271     1 
 1270  1272     1 
 1270  1273     1 
 1273  1274     1 
 1273  1275     1 
 1273  1276     1 
 1276  1277     1 
 1276  1278     1 
 1276  1279     1 
 1279  1280     1 
 1279  1281     1 
 1279  1282     1 
 1282  1283     1 
 1282  1284     1 
 1282  1285     1 
 1286  1287     1 
 1286  1288     1
[truncated: 1,056,503 more chars]
