# Supplementary material for: Assessing the Activation of Tyrosine Kinase KIT through Free Energy Calculations
Source: J Chem Theory Comput. 2022 Sep 27;18(10):6251–8. doi: 10.1021/acs.jctc.2c00526 (PMC9558371; doi:10.1021/acs.jctc.2c00526)
Supplement: Supplementary file 2 — ct2c00526_si_002.zip [file ct2c00526_si_002.zip › inputfiles/Inactive_1t45/topol_D816V.top]

;
;	File 'topol_D816V.top' was generated
;	By user: angelicasandoval (44312)
;	On host: dev3
;	At date: Tue Dec 15 17:59:35 2020
;
;	This is a standalone topology file
;
;	Created by:
;	                    :-) GROMACS - gmx pdb2gmx, 2020.1 (-:
;	
;	Executable:   /gromacs/bin.AVX2_256/bin/gmx
;	Data prefix:  /gromacs/bin.AVX2_256
;	Working dir:  /wynton/home/jacobson/angelicasandoval/kinases/kit/set_1t45
;	Command line:
;	  gmx pdb2gmx -f /wynton/home/jacobson/angelicasandoval/kinases/kit/set_1t45/kit_D816V.pdb -ff amber14sbmut -p topol_D816V.top -i /wynton/home/jacobson/angelicasandoval/kinases/kit/set_1t45/D816V/posre.itp -o /wynton/home/jacobson/angelicasandoval/kinases/kit/set_1t45/D816V/conf.gro -water tip3p
;	Force field was read from current directory or a relative path - path added.
;

; Include forcefield parameters
#include "./amber14sbmut.ff/forcefield.itp"

[ moleculetype ]
; Name            nrexcl
Protein_chain_A     3

[ atoms ]
;   nr       type  resnr residue  atom   cgnr     charge       mass  typeB    chargeB      massB
; residue 547 TYR rtp NTYR q +1.0
     1         N3    547    TYR      N      1      0.194      14.01
     2          H    547    TYR     H1      2     0.1873      1.008
     3          H    547    TYR     H2      3     0.1873      1.008
     4          H    547    TYR     H3      4     0.1873      1.008
     5         CX    547    TYR     CA      5      0.057      12.01
     6         HP    547    TYR     HA      6     0.0983      1.008
     7         CT    547    TYR     CB      7     0.0659      12.01
     8         HC    547    TYR    HB1      8     0.0102      1.008
     9         HC    547    TYR    HB2      9     0.0102      1.008
    10         CA    547    TYR     CG     10    -0.0205      12.01
    11         CA    547    TYR    CD1     11    -0.2002      12.01
    12         HA    547    TYR    HD1     12      0.172      1.008
    13         CA    547    TYR    CE1     13    -0.2239      12.01
    14         HA    547    TYR    HE1     14      0.165      1.008
    15          C    547    TYR     CZ     15     0.3139      12.01
    16         OH    547    TYR     OH     16    -0.5578         16
    17         HO    547    TYR     HH     17     0.4001      1.008
    18         CA    547    TYR    CE2     18    -0.2239      12.01
    19         HA    547    TYR    HE2     19      0.165      1.008
    20         CA    547    TYR    CD2     20    -0.2002      12.01
    21         HA    547    TYR    HD2     21      0.172      1.008
    22          C    547    TYR      C     22     0.6123      12.01
    23          O    547    TYR      O     23    -0.5713         16   ; qtot 1
; residue 548 LEU rtp LEU  q  0.0
    24          N    548    LEU      N     24    -0.4157      14.01
    25          H    548    LEU      H     25     0.2719      1.008
    26         CX    548    LEU     CA     26    -0.0518      12.01
    27         H1    548    LEU     HA     27     0.0922      1.008
    28         2C    548    LEU     CB     28    -0.1102      12.01
    29         HC    548    LEU    HB1     29     0.0457      1.008
    30         HC    548    LEU    HB2     30     0.0457      1.008
    31         3C    548    LEU     CG     31     0.3531      12.01
    32         HC    548    LEU     HG     32    -0.0361      1.008
    33         CT    548    LEU    CD1     33    -0.4121      12.01
    34         HC    548    LEU   HD11     34        0.1      1.008
    35         HC    548    LEU   HD12     35        0.1      1.008
    36         HC    548    LEU   HD13     36        0.1      1.008
    37         CT    548    LEU    CD2     37    -0.4121      12.01
    38         HC    548    LEU   HD21     38        0.1      1.008
    39         HC    548    LEU   HD22     39        0.1      1.008
    40         HC    548    LEU   HD23     40        0.1      1.008
    41          C    548    LEU      C     41     0.5973      12.01
    42          O    548    LEU      O     42    -0.5679         16   ; qtot 1
; residue 549 GLN rtp GLN  q  0.0
    43          N    549    GLN      N     43    -0.4157      14.01
    44          H    549    GLN      H     44     0.2719      1.008
    45         CX    549    GLN     CA     45    -0.0031      12.01
    46         H1    549    GLN     HA     46      0.085      1.008
    47         2C    549    GLN     CB     47    -0.0036      12.01
    48         HC    549    GLN    HB1     48     0.0171      1.008
    49         HC    549    GLN    HB2     49     0.0171      1.008
    50         2C    549    GLN     CG     50    -0.0645      12.01
    51         HC    549    GLN    HG1     51     0.0352      1.008
    52         HC    549    GLN    HG2     52     0.0352      1.008
    53          C    549    GLN     CD     53     0.6951      12.01
    54          O    549    GLN    OE1     54    -0.6086         16
    55          N    549    GLN    NE2     55    -0.9407      14.01
    56          H    549    GLN   HE21     56     0.4251      1.008
    57          H    549    GLN   HE22     57     0.4251      1.008
    58          C    549    GLN      C     58     0.5973      12.01
    59          O    549    GLN      O     59    -0.5679         16   ; qtot 1
; residue 550 LYS rtp LYS  q +1.0
    60          N    550    LYS      N     60    -0.3479      14.01
    61          H    550    LYS      H     61     0.2747      1.008
    62         CX    550    LYS     CA     62      -0.24      12.01
    63         H1    550    LYS     HA     63     0.1426      1.008
    64         C8    550    LYS     CB     64    -0.0094      12.01
    65         HC    550    LYS    HB1     65     0.0362      1.008
    66         HC    550    LYS    HB2     66     0.0362      1.008
    67         C8    550    LYS     CG     67     0.0187      12.01
    68         HC    550    LYS    HG1     68     0.0103      1.008
    69         HC    550    LYS    HG2     69     0.0103      1.008
    70         C8    550    LYS     CD     70    -0.0479      12.01
    71         HC    550    LYS    HD1     71     0.0621      1.008
    72         HC    550    LYS    HD2     72     0.0621      1.008
    73         C8    550    LYS     CE     73    -0.0143      12.01
    74         HP    550    LYS    HE1     74     0.1135      1.008
    75         HP    550    LYS    HE2     75     0.1135      1.008
    76         N3    550    LYS     NZ     76    -0.3854      14.01
    77          H    550    LYS    HZ1     77       0.34      1.008
    78          H    550    LYS    HZ2     78       0.34      1.008
    79          H    550    LYS    HZ3     79       0.34      1.008
    80          C    550    LYS      C     80     0.7341      12.01
    81          O    550    LYS      O     81    -0.5894         16   ; qtot 2
; residue 551 PRO rtp PRO  q  0.0
    82          N    551    PRO      N     82    -0.2548      14.01
    83         CT    551    PRO     CD     83     0.0192      12.01
    84         H1    551    PRO    HD1     84     0.0391      1.008
    85         H1    551    PRO    HD2     85     0.0391      1.008
    86         CT    551    PRO     CG     86     0.0189      12.01
    87         HC    551    PRO    HG1     87     0.0213      1.008
    88         HC    551    PRO    HG2     88     0.0213      1.008
    89         CT    551    PRO     CB     89     -0.007      12.01
    90         HC    551    PRO    HB1     90     0.0253      1.008
    91         HC    551    PRO    HB2     91     0.0253      1.008
    92         CX    551    PRO     CA     92    -0.0266      12.01
    93         H1    551    PRO     HA     93     0.0641      1.008
    94          C    551    PRO      C     94     0.5896      12.01
    95          O    551    PRO      O     95    -0.5748         16   ; qtot 2
; residue 552 MET rtp MET  q  0.0
    96          N    552    MET      N     96    -0.4157      14.01
    97          H    552    MET      H     97     0.2719      1.008
    98         CX    552    MET     CA     98    -0.0237      12.01
    99         H1    552    MET     HA     99      0.088      1.008
   100         2C    552    MET     CB    100     0.0342      12.01
   101         HC    552    MET    HB1    101     0.0241      1.008
   102         HC    552    MET    HB2    102     0.0241      1.008
   103         2C    552    MET     CG    103     0.0018      12.01
   104         H1    552    MET    HG1    104      0.044      1.008
   105         H1    552    MET    HG2    105      0.044      1.008
   106          S    552    MET     SD    106    -0.2737      32.06
   107         CT    552    MET     CE    107    -0.0536      12.01
   108         H1    552    MET    HE1    108     0.0684      1.008
   109         H1    552    MET    HE2    109     0.0684      1.008
   110         H1    552    MET    HE3    110     0.0684      1.008
   111          C    552    MET      C    111     0.5973      12.01
   112          O    552    MET      O    112    -0.5679         16   ; qtot 2
; residue 553 TYR rtp TYR  q  0.0
   113          N    553    TYR      N    113    -0.4157      14.01
   114          H    553    TYR      H    114     0.2719      1.008
   115         CX    553    TYR     CA    115    -0.0014      12.01
   116         H1    553    TYR     HA    116     0.0876      1.008
   117         CT    553    TYR     CB    117    -0.0152      12.01
   118         HC    553    TYR    HB1    118     0.0295      1.008
   119         HC    553    TYR    HB2    119     0.0295      1.008
   120         CA    553    TYR     CG    120    -0.0011      12.01
   121         CA    553    TYR    CD1    121    -0.1906      12.01
   122         HA    553    TYR    HD1    122     0.1699      1.008
   123         CA    553    TYR    CE1    123    -0.2341      12.01
   124         HA    553    TYR    HE1    124     0.1656      1.008
   125          C    553    TYR     CZ    125     0.3226      12.01
   126         OH    553    TYR     OH    126    -0.5579         16
   127         HO    553    TYR     HH    127     0.3992      1.008
   128         CA    553    TYR    CE2    128    -0.2341      12.01
   129         HA    553    TYR    HE2    129     0.1656      1.008
   130         CA    553    TYR    CD2    130    -0.1906      12.01
   131         HA    553    TYR    HD2    131     0.1699      1.008
   132          C    553    TYR      C    132     0.5973      12.01
   133          O    553    TYR      O    133    -0.5679         16   ; qtot 2
; residue 554 GLU rtp GLU  q -1.0
   134          N    554    GLU      N    134    -0.5163      14.01
   135          H    554    GLU      H    135     0.2936      1.008
   136         CX    554    GLU     CA    136     0.0397      12.01
   137         H1    554    GLU     HA    137     0.1105      1.008
   138         2C    554    GLU     CB    138      0.056      12.01
   139         HC    554    GLU    HB1    139    -0.0173      1.008
   140         HC    554    GLU    HB2    140    -0.0173      1.008
   141         2C    554    GLU     CG    141     0.0136      12.01
   142         HC    554    GLU    HG1    142    -0.0425      1.008
   143         HC    554    GLU    HG2    143    -0.0425      1.008
   144         CO    554    GLU     CD    144     0.8054      12.01
   145         O2    554    GLU    OE1    145    -0.8188         16
   146         O2    554    GLU    OE2    146    -0.8188         16
   147          C    554    GLU      C    147     0.5366      12.01
   148          O    554    GLU      O    148    -0.5819         16   ; qtot 1
; residue 555 VAL rtp VAL  q  0.0
   149          N    555    VAL      N    149    -0.4157      14.01
   150          H    555    VAL      H    150     0.2719      1.008
   151         CX    555    VAL     CA    151    -0.0875      12.01
   152         H1    555    VAL     HA    152     0.0969      1.008
   153         3C    555    VAL     CB    153     0.2985      12.01
   154         HC    555    VAL     HB    154    -0.0297      1.008
   155         CT    555    VAL    CG1    155    -0.3192      12.01
   156         HC    555    VAL   HG11    156     0.0791      1.008
   157         HC    555    VAL   HG12    157     0.0791      1.008
   158         HC    555    VAL   HG13    158     0.0791      1.008
   159         CT    555    VAL    CG2    159    -0.3192      12.01
   160         HC    555    VAL   HG21    160     0.0791      1.008
   161         HC    555    VAL   HG22    161     0.0791      1.008
   162         HC    555    VAL   HG23    162     0.0791      1.008
   163          C    555    VAL      C    163     0.5973      12.01
   164          O    555    VAL      O    164    -0.5679         16   ; qtot 1
; residue 556 GLN rtp GLN  q  0.0
   165          N    556    GLN      N    165    -0.4157      14.01
   166          H    556    GLN      H    166     0.2719      1.008
   167         CX    556    GLN     CA    167    -0.0031      12.01
   168         H1    556    GLN     HA    168      0.085      1.008
   169         2C    556    GLN     CB    169    -0.0036      12.01
   170         HC    556    GLN    HB1    170     0.0171      1.008
   171         HC    556    GLN    HB2    171     0.0171      1.008
   172         2C    556    GLN     CG    172    -0.0645      12.01
   173         HC    556    GLN    HG1    173     0.0352      1.008
   174         HC    556    GLN    HG2    174     0.0352      1.008
   175          C    556    GLN     CD    175     0.6951      12.01
   176          O    556    GLN    OE1    176    -0.6086         16
   177          N    556    GLN    NE2    177    -0.9407      14.01
   178          H    556    GLN   HE21    178     0.4251      1.008
   179          H    556    GLN   HE22    179     0.4251      1.008
   180          C    556    GLN      C    180     0.5973      12.01
   181          O    556    GLN      O    181    -0.5679         16   ; qtot 1
; residue 557 TRP rtp TRP  q  0.0
   182          N    557    TRP      N    182    -0.4157      14.01
   183          H    557    TRP      H    183     0.2719      1.008
   184         CX    557    TRP     CA    184    -0.0275      12.01
   185         H1    557    TRP     HA    185     0.1123      1.008
   186         CT    557    TRP     CB    186     -0.005      12.01
   187         HC    557    TRP    HB1    187     0.0339      1.008
   188         HC    557    TRP    HB2    188     0.0339      1.008
   189         C*    557    TRP     CG    189    -0.1415      12.01
   190         CW    557    TRP    CD1    190    -0.1638      12.01
   191         H4    557    TRP    HD1    191     0.2062      1.008
   192         NA    557    TRP    NE1    192    -0.3418      14.01
   193          H    557    TRP    HE1    193     0.3412      1.008
   194         CN    557    TRP    CE2    194      0.138      12.01
   195         CA    557    TRP    CZ2    195    -0.2601      12.01
   196         HA    557    TRP    HZ2    196     0.1572      1.008
   197         CA    557    TRP    CH2    197    -0.1134      12.01
   198         HA    557    TRP    HH2    198     0.1417      1.008
   199         CA    557    TRP    CZ3    199    -0.1972      12.01
   200         HA    557    TRP    HZ3    200     0.1447      1.008
   201         CA    557    TRP    CE3    201    -0.2387      12.01
   202         HA    557    TRP    HE3    202       0.17      1.008
   203         CB    557    TRP    CD2    203     0.1243      12.01
   204          C    557    TRP      C    204     0.5973      12.01
   205          O    557    TRP      O    205    -0.5679         16   ; qtot 1
; residue 558 LYS rtp LYS  q +1.0
   206          N    558    LYS      N    206    -0.3479      14.01
   207          H    558    LYS      H    207     0.2747      1.008
   208         CX    558    LYS     CA    208      -0.24      12.01
   209         H1    558    LYS     HA    209     0.1426      1.008
   210         C8    558    LYS     CB    210    -0.0094      12.01
   211         HC    558    LYS    HB1    211     0.0362      1.008
   212         HC    558    LYS    HB2    212     0.0362      1.008
   213         C8    558    LYS     CG    213     0.0187      12.01
   214         HC    558    LYS    HG1    214     0.0103      1.008
   215         HC    558    LYS    HG2    215     0.0103      1.008
   216         C8    558    LYS     CD    216    -0.0479      12.01
   217         HC    558    LYS    HD1    217     0.0621      1.008
   218         HC    558    LYS    HD2    218     0.0621      1.008
   219         C8    558    LYS     CE    219    -0.0143      12.01
   220         HP    558    LYS    HE1    220     0.1135      1.008
   221         HP    558    LYS    HE2    221     0.1135      1.008
   222         N3    558    LYS     NZ    222    -0.3854      14.01
   223          H    558    LYS    HZ1    223       0.34      1.008
   224          H    558    LYS    HZ2    224       0.34      1.008
   225          H    558    LYS    HZ3    225       0.34      1.008
   226          C    558    LYS      C    226     0.7341      12.01
   227          O    558    LYS      O    227    -0.5894         16   ; qtot 2
; residue 559 VAL rtp VAL  q  0.0
   228          N    559    VAL      N    228    -0.4157      14.01
   229          H    559    VAL      H    229     0.2719      1.008
   230         CX    559    VAL     CA    230    -0.0875      12.01
   231         H1    559    VAL     HA    231     0.0969      1.008
   232         3C    559    VAL     CB    232     0.2985      12.01
   233         HC    559    VAL     HB    233    -0.0297      1.008
   234         CT    559    VAL    CG1    234    -0.3192      12.01
   235         HC    559    VAL   HG11    235     0.0791      1.008
   236         HC    559    VAL   HG12    236     0.0791      1.008
   237         HC    559    VAL   HG13    237     0.0791      1.008
   238         CT    559    VAL    CG2    238    -0.3192      12.01
   239         HC    559    VAL   HG21    239     0.0791      1.008
   240         HC    559    VAL   HG22    240     0.0791      1.008
   241         HC    559    VAL   HG23    241     0.0791      1.008
   242          C    559    VAL      C    242     0.5973      12.01
   243          O    559    VAL      O    243    -0.5679         16   ; qtot 2
; residue 560 VAL rtp VAL  q  0.0
   244          N    560    VAL      N    244    -0.4157      14.01
   245          H    560    VAL      H    245     0.2719      1.008
   246         CX    560    VAL     CA    246    -0.0875      12.01
   247         H1    560    VAL     HA    247     0.0969      1.008
   248         3C    560    VAL     CB    248     0.2985      12.01
   249         HC    560    VAL     HB    249    -0.0297      1.008
   250         CT    560    VAL    CG1    250    -0.3192      12.01
   251         HC    560    VAL   HG11    251     0.0791      1.008
   252         HC    560    VAL   HG12    252     0.0791      1.008
   253         HC    560    VAL   HG13    253     0.0791      1.008
   254         CT    560    VAL    CG2    254    -0.3192      12.01
   255         HC    560    VAL   HG21    255     0.0791      1.008
   256         HC    560    VAL   HG22    256     0.0791      1.008
   257         HC    560    VAL   HG23    257     0.0791      1.008
   258          C    560    VAL      C    258     0.5973      12.01
   259          O    560    VAL      O    259    -0.5679         16   ; qtot 2
; residue 561 GLU rtp GLU  q -1.0
   260          N    561    GLU      N    260    -0.5163      14.01
   261          H    561    GLU      H    261     0.2936      1.008
   262         CX    561    GLU     CA    262     0.0397      12.01
   263         H1    561    GLU     HA    263     0.1105      1.008
   264         2C    561    GLU     CB    264      0.056      12.01
   265         HC    561    GLU    HB1    265    -0.0173      1.008
   266         HC    561    GLU    HB2    266    -0.0173      1.008
   267         2C    561    GLU     CG    267     0.0136      12.01
   268         HC    561    GLU    HG1    268    -0.0425      1.008
   269         HC    561    GLU    HG2    269    -0.0425      1.008
   270         CO    561    GLU     CD    270     0.8054      12.01
   271         O2    561    GLU    OE1    271    -0.8188         16
   272         O2    561    GLU    OE2    272    -0.8188         16
   273          C    561    GLU      C    273     0.5366      12.01
   274          O    561    GLU      O    274    -0.5819         16   ; qtot 1
; residue 562 GLU rtp GLU  q -1.0
   275          N    562    GLU      N    275    -0.5163      14.01
   276          H    562    GLU      H    276     0.2936      1.008
   277         CX    562    GLU     CA    277     0.0397      12.01
   278         H1    562    GLU     HA    278     0.1105      1.008
   279         2C    562    GLU     CB    279      0.056      12.01
   280         HC    562    GLU    HB1    280    -0.0173      1.008
   281         HC    562    GLU    HB2    281    -0.0173      1.008
   282         2C    562    GLU     CG    282     0.0136      12.01
   283         HC    562    GLU    HG1    283    -0.0425      1.008
   284         HC    562    GLU    HG2    284    -0.0425      1.008
   285         CO    562    GLU     CD    285     0.8054      12.01
   286         O2    562    GLU    OE1    286    -0.8188         16
   287         O2    562    GLU    OE2    287    -0.8188         16
   288          C    562    GLU      C    288     0.5366      12.01
   289          O    562    GLU      O    289    -0.5819         16   ; qtot 0
; residue 563 ILE rtp ILE  q  0.0
   290          N    563    ILE      N    290    -0.4157      14.01
   291          H    563    ILE      H    291     0.2719      1.008
   292         CX    563    ILE     CA    292    -0.0597      12.01
   293         H1    563    ILE     HA    293     0.0869      1.008
   294         3C    563    ILE     CB    294     0.1303      12.01
   295         HC    563    ILE     HB    295     0.0187      1.008
   296         CT    563    ILE    CG2    296    -0.3204      12.01
   297         HC    563    ILE   HG21    297     0.0882      1.008
   298         HC    563    ILE   HG22    298     0.0882      1.008
   299         HC    563    ILE   HG23    299     0.0882      1.008
   300         2C    563    ILE    CG1    300     -0.043      12.01
   301         HC    563    ILE   HG11    301     0.0236      1.008
   302         HC    563    ILE   HG12    302     0.0236      1.008
   303         CT    563    ILE     CD    303     -0.066      12.01
   304         HC    563    ILE    HD1    304     0.0186      1.008
   305         HC    563    ILE    HD2    305     0.0186      1.008
   306         HC    563    ILE    HD3    306     0.0186      1.008
   307          C    563    ILE      C    307     0.5973      12.01
   308          O    563    ILE      O    308    -0.5679         16   ; qtot 0
; residue 564 ASN rtp ASN  q  0.0
   309          N    564    ASN      N    309    -0.4157      14.01
   310          H    564    ASN      H    310     0.2719      1.008
   311         CX    564    ASN     CA    311     0.0143      12.01
   312         H1    564    ASN     HA    312     0.1048      1.008
   313         2C    564    ASN     CB    313    -0.2041      12.01
   314         HC    564    ASN    HB1    314     0.0797      1.008
   315         HC    564    ASN    HB2    315     0.0797      1.008
   316          C    564    ASN     CG    316      0.713      12.01
   317          O    564    ASN    OD1    317    -0.5931         16
   318          N    564    ASN    ND2    318    -0.9191      14.01
   319          H    564    ASN   HD21    319     0.4196      1.008
   320          H    564    ASN   HD22    320     0.4196      1.008
   321          C    564    ASN      C    321     0.5973      12.01
   322          O    564    ASN      O    322    -0.5679         16   ; qtot 0
; residue 565 GLY rtp GLY  q  0.0
   323          N    565    GLY      N    323    -0.4157      14.01
   324          H    565    GLY      H    324     0.2719      1.008
   325         CX    565    GLY     CA    325    -0.0252      12.01
   326         H1    565    GLY    HA1    326     0.0698      1.008
   327         H1    565    GLY    HA2    327     0.0698      1.008
   328          C    565    GLY      C    328     0.5973      12.01
   329          O    565    GLY      O    329    -0.5679         16   ; qtot 0
; residue 566 ASN rtp ASN  q  0.0
   330          N    566    ASN      N    330    -0.4157      14.01
   331          H    566    ASN      H    331     0.2719      1.008
   332         CX    566    ASN     CA    332     0.0143      12.01
   333         H1    566    ASN     HA    333     0.1048      1.008
   334         2C    566    ASN     CB    334    -0.2041      12.01
   335         HC    566    ASN    HB1    335     0.0797      1.008
   336         HC    566    ASN    HB2    336     0.0797      1.008
   337          C    566    ASN     CG    337      0.713      12.01
   338          O    566    ASN    OD1    338    -0.5931         16
   339          N    566    ASN    ND2    339    -0.9191      14.01
   340          H    566    ASN   HD21    340     0.4196      1.008
   341          H    566    ASN   HD22    341     0.4196      1.008
   342          C    566    ASN      C    342     0.5973      12.01
   343          O    566    ASN      O    343    -0.5679         16   ; qtot 0
; residue 567 ASN rtp ASN  q  0.0
   344          N    567    ASN      N    344    -0.4157      14.01
   345          H    567    ASN      H    345     0.2719      1.008
   346         CX    567    ASN     CA    346     0.0143      12.01
   347         H1    567    ASN     HA    347     0.1048      1.008
   348         2C    567    ASN     CB    348    -0.2041      12.01
   349         HC    567    ASN    HB1    349     0.0797      1.008
   350         HC    567    ASN    HB2    350     0.0797      1.008
   351          C    567    ASN     CG    351      0.713      12.01
   352          O    567    ASN    OD1    352    -0.5931         16
   353          N    567    ASN    ND2    353    -0.9191      14.01
   354          H    567    ASN   HD21    354     0.4196      1.008
   355          H    567    ASN   HD22    355     0.4196      1.008
   356          C    567    ASN      C    356     0.5973      12.01
   357          O    567    ASN      O    357    -0.5679         16   ; qtot 0
; residue 568 TYR rtp TYR  q  0.0
   358          N    568    TYR      N    358    -0.4157      14.01
   359          H    568    TYR      H    359     0.2719      1.008
   360         CX    568    TYR     CA    360    -0.0014      12.01
   361         H1    568    TYR     HA    361     0.0876      1.008
   362         CT    568    TYR     CB    362    -0.0152      12.01
   363         HC    568    TYR    HB1    363     0.0295      1.008
   364         HC    568    TYR    HB2    364     0.0295      1.008
   365         CA    568    TYR     CG    365    -0.0011      12.01
   366         CA    568    TYR    CD1    366    -0.1906      12.01
   367         HA    568    TYR    HD1    367     0.1699      1.008
   368         CA    568    TYR    CE1    368    -0.2341      12.01
   369         HA    568    TYR    HE1    369     0.1656      1.008
   370          C    568    TYR     CZ    370     0.3226      12.01
   371         OH    568    TYR     OH    371    -0.5579         16
   372         HO    568    TYR     HH    372     0.3992      1.008
   373         CA    568    TYR    CE2    373    -0.2341      12.01
   374         HA    568    TYR    HE2    374     0.1656      1.008
   375         CA    568    TYR    CD2    375    -0.1906      12.01
   376         HA    568    TYR    HD2    376     0.1699      1.008
   377          C    568    TYR      C    377     0.5973      12.01
   378          O    568    TYR      O    378    -0.5679         16   ; qtot 0
; residue 569 VAL rtp VAL  q  0.0
   379          N    569    VAL      N    379    -0.4157      14.01
   380          H    569    VAL      H    380     0.2719      1.008
   381         CX    569    VAL     CA    381    -0.0875      12.01
   382         H1    569    VAL     HA    382     0.0969      1.008
   383         3C    569    VAL     CB    383     0.2985      12.01
   384         HC    569    VAL     HB    384    -0.0297      1.008
   385         CT    569    VAL    CG1    385    -0.3192      12.01
   386         HC    569    VAL   HG11    386     0.0791      1.008
   387         HC    569    VAL   HG12    387     0.0791      1.008
   388         HC    569    VAL   HG13    388     0.0791      1.008
   389         CT    569    VAL    CG2    389    -0.3192      12.01
   390         HC    569    VAL   HG21    390     0.0791      1.008
   391         HC    569    VAL   HG22    391     0.0791      1.008
   392         HC    569    VAL   HG23    392     0.0791      1.008
   393          C    569    VAL      C    393     0.5973      12.01
   394          O    569    VAL      O    394    -0.5679         16   ; qtot 0
; residue 570 TYR rtp TYR  q  0.0
   395          N    570    TYR      N    395    -0.4157      14.01
   396          H    570    TYR      H    396     0.2719      1.008
   397         CX    570    TYR     CA    397    -0.0014      12.01
   398         H1    570    TYR     HA    398     0.0876      1.008
   399         CT    570    TYR     CB    399    -0.0152      12.01
   400         HC    570    TYR    HB1    400     0.0295      1.008
   401         HC    570    TYR    HB2    401     0.0295      1.008
   402         CA    570    TYR     CG    402    -0.0011      12.01
   403         CA    570    TYR    CD1    403    -0.1906      12.01
   404         HA    570    TYR    HD1    404     0.1699      1.008
   405         CA    570    TYR    CE1    405    -0.2341      12.01
   406         HA    570    TYR    HE1    406     0.1656      1.008
   407          C    570    TYR     CZ    407     0.3226      12.01
   408         OH    570    TYR     OH    408    -0.5579         16
   409         HO    570    TYR     HH    409     0.3992      1.008
   410         CA    570    TYR    CE2    410    -0.2341      12.01
   411         HA    570    TYR    HE2    411     0.1656      1.008
   412         CA    570    TYR    CD2    412    -0.1906      12.01
   413         HA    570    TYR    HD2    413     0.1699      1.008
   414          C    570    TYR      C    414     0.5973      12.01
   415          O    570    TYR      O    415    -0.5679         16   ; qtot 0
; residue 571 ILE rtp ILE  q  0.0
   416          N    571    ILE      N    416    -0.4157      14.01
   417          H    571    ILE      H    417     0.2719      1.008
   418         CX    571    ILE     CA    418    -0.0597      12.01
   419         H1    571    ILE     HA    419     0.0869      1.008
   420         3C    571    ILE     CB    420     0.1303      12.01
   421         HC    571    ILE     HB    421     0.0187      1.008
   422         CT    571    ILE    CG2    422    -0.3204      12.01
   423         HC    571    ILE   HG21    423     0.0882      1.008
   424         HC    571    ILE   HG22    424     0.0882      1.008
   425         HC    571    ILE   HG23    425     0.0882      1.008
   426         2C    571    ILE    CG1    426     -0.043      12.01
   427         HC    571    ILE   HG11    427     0.0236      1.008
   428         HC    571    ILE   HG12    428     0.0236      1.008
   429         CT    571    ILE     CD    429     -0.066      12.01
   430         HC    571    ILE    HD1    430     0.0186      1.008
   431         HC    571    ILE    HD2    431     0.0186      1.008
   432         HC    571    ILE    HD3    432     0.0186      1.008
   433          C    571    ILE      C    433     0.5973      12.01
   434          O    571    ILE      O    434    -0.5679         16   ; qtot 0
; residue 572 ASP rtp ASP  q -1.0
   435          N    572    ASP      N    435    -0.5163      14.01
   436          H    572    ASP      H    436     0.2936      1.008
   437         CX    572    ASP     CA    437     0.0381      12.01
   438         H1    572    ASP     HA    438      0.088      1.008
   439         2C    572    ASP     CB    439    -0.0303      12.01
   440         HC    572    ASP    HB1    440    -0.0122      1.008
   441         HC    572    ASP    HB2    441    -0.0122      1.008
   442         CO    572    ASP     CG    442     0.7994      12.01
   443         O2    572    ASP    OD1    443    -0.8014         16
   444         O2    572    ASP    OD2    444    -0.8014         16
   445          C    572    ASP      C    445     0.5366      12.01
   446          O    572    ASP      O    446    -0.5819         16   ; qtot -1
; residue 573 PRO rtp PRO  q  0.0
   447          N    573    PRO      N    447    -0.2548      14.01
   448         CT    573    PRO     CD    448     0.0192      12.01
   449         H1    573    PRO    HD1    449     0.0391      1.008
   450         H1    573    PRO    HD2    450     0.0391      1.008
   451         CT    573    PRO     CG    451     0.0189      12.01
   452         HC    573    PRO    HG1    452     0.0213      1.008
   453         HC    573    PRO    HG2    453     0.0213      1.008
   454         CT    573    PRO     CB    454     -0.007      12.01
   455         HC    573    PRO    HB1    455     0.0253      1.008
   456         HC    573    PRO    HB2    456     0.0253      1.008
   457         CX    573    PRO     CA    457    -0.0266      12.01
   458         H1    573    PRO     HA    458     0.0641      1.008
   459          C    573    PRO      C    459     0.5896      12.01
   460          O    573    PRO      O    460    -0.5748         16   ; qtot -1
; residue 574 THR rtp THR  q  0.0
   461          N    574    THR      N    461    -0.4157      14.01
   462          H    574    THR      H    462     0.2719      1.008
   463         CX    574    THR     CA    463    -0.0389      12.01
   464         H1    574    THR     HA    464     0.1007      1.008
   465         3C    574    THR     CB    465     0.3654      12.01
   466         H1    574    THR     HB    466     0.0043      1.008
   467         CT    574    THR    CG2    467    -0.2438      12.01
   468         HC    574    THR   HG21    468     0.0642      1.008
   469         HC    574    THR   HG22    469     0.0642      1.008
   470         HC    574    THR   HG23    470     0.0642      1.008
   471         OH    574    THR    OG1    471    -0.6761         16
   472         HO    574    THR    HG1    472     0.4102      1.008
   473          C    574    THR      C    473     0.5973      12.01
   474          O    574    THR      O    474    -0.5679         16   ; qtot -1
; residue 575 GLN rtp GLN  q  0.0
   475          N    575    GLN      N    475    -0.4157      14.01
   476          H    575    GLN      H    476     0.2719      1.008
   477         CX    575    GLN     CA    477    -0.0031      12.01
   478         H1    575    GLN     HA    478      0.085      1.008
   479         2C    575    GLN     CB    479    -0.0036      12.01
   480         HC    575    GLN    HB1    480     0.0171      1.008
   481         HC    575    GLN    HB2    481     0.0171      1.008
   482         2C    575    GLN     CG    482    -0.0645      12.01
   483         HC    575    GLN    HG1    483     0.0352      1.008
   484         HC    575    GLN    HG2    484     0.0352      1.008
   485          C    575    GLN     CD    485     0.6951      12.01
   486          O    575    GLN    OE1    486    -0.6086         16
   487          N    575    GLN    NE2    487    -0.9407      14.01
   488          H    575    GLN   HE21    488     0.4251      1.008
   489          H    575    GLN   HE22    489     0.4251      1.008
   490          C    575    GLN      C    490     0.5973      12.01
   491          O    575    GLN      O    491    -0.5679         16   ; qtot -1
; residue 576 LEU rtp LEU  q  0.0
   492          N    576    LEU      N    492    -0.4157      14.01
   493          H    576    LEU      H    493     0.2719      1.008
   494         CX    576    LEU     CA    494    -0.0518      12.01
   495         H1    576    LEU     HA    495     0.0922      1.008
   496         2C    576    LEU     CB    496    -0.1102      12.01
   497         HC    576    LEU    HB1    497     0.0457      1.008
   498         HC    576    LEU    HB2    498     0.0457      1.008
   499         3C    576    LEU     CG    499     0.3531      12.01
   500         HC    576    LEU     HG    500    -0.0361      1.008
   501         CT    576    LEU    CD1    501    -0.4121      12.01
   502         HC    576    LEU   HD11    502        0.1      1.008
   503         HC    576    LEU   HD12    503        0.1      1.008
   504         HC    576    LEU   HD13    504        0.1      1.008
   505         CT    576    LEU    CD2    505    -0.4121      12.01
   506         HC    576    LEU   HD21    506        0.1      1.008
   507         HC    576    LEU   HD22    507        0.1      1.008
   508         HC    576    LEU   HD23    508        0.1      1.008
   509          C    576    LEU      C    509     0.5973      12.01
   510          O    576    LEU      O    510    -0.5679         16   ; qtot -1
; residue 577 PRO rtp PRO  q  0.0
   511          N    577    PRO      N    511    -0.2548      14.01
   512         CT    577    PRO     CD    512     0.0192      12.01
   513         H1    577    PRO    HD1    513     0.0391      1.008
   514         H1    577    PRO    HD2    514     0.0391      1.008
   515         CT    577    PRO     CG    515     0.0189      12.01
   516         HC    577    PRO    HG1    516     0.0213      1.008
   517         HC    577    PRO    HG2    517     0.0213      1.008
   518         CT    577    PRO     CB    518     -0.007      12.01
   519         HC    577    PRO    HB1    519     0.0253      1.008
   520         HC    577    PRO    HB2    520     0.0253      1.008
   521         CX    577    PRO     CA    521    -0.0266      12.01
   522         H1    577    PRO     HA    522     0.0641      1.008
   523          C    577    PRO      C    523     0.5896      12.01
   524          O    577    PRO      O    524    -0.5748         16   ; qtot -1
; residue 578 TYR rtp TYR  q  0.0
   525          N    578    TYR      N    525    -0.4157      14.01
   526          H    578    TYR      H    526     0.2719      1.008
   527         CX    578    TYR     CA    527    -0.0014      12.01
   528         H1    578    TYR     HA    528     0.0876      1.008
   529         CT    578    TYR     CB    529    -0.0152      12.01
   530         HC    578    TYR    HB1    530     0.0295      1.008
   531         HC    578    TYR    HB2    531     0.0295      1.008
   532         CA    578    TYR     CG    532    -0.0011      12.01
   533         CA    578    TYR    CD1    533    -0.1906      12.01
   534         HA    578    TYR    HD1    534     0.1699      1.008
   535         CA    578    TYR    CE1    535    -0.2341      12.01
   536         HA    578    TYR    HE1    536     0.1656      1.008
   537          C    578    TYR     CZ    537     0.3226      12.01
   538         OH    578    TYR     OH    538    -0.5579         16
   539         HO    578    TYR     HH    539     0.3992      1.008
   540         CA    578    TYR    CE2    540    -0.2341      12.01
   541         HA    578    TYR    HE2    541     0.1656      1.008
   542         CA    578    TYR    CD2    542    -0.1906      12.01
   543         HA    578    TYR    HD2    543     0.1699      1.008
   544          C    578    TYR      C    544     0.5973      12.01
   545          O    578    TYR      O    545    -0.5679         16   ; qtot -1
; residue 579 ASP rtp ASP  q -1.0
   546          N    579    ASP      N    546    -0.5163      14.01
   547          H    579    ASP      H    547     0.2936      1.008
   548         CX    579    ASP     CA    548     0.0381      12.01
   549         H1    579    ASP     HA    549      0.088      1.008
   550         2C    579    ASP     CB    550    -0.0303      12.01
   551         HC    579    ASP    HB1    551    -0.0122      1.008
   552         HC    579    ASP    HB2    552    -0.0122      1.008
   553         CO    579    ASP     CG    553     0.7994      12.01
   554         O2    579    ASP    OD1    554    -0.8014         16
   555         O2    579    ASP    OD2    555    -0.8014         16
   556          C    579    ASP      C    556     0.5366      12.01
   557          O    579    ASP      O    557    -0.5819         16   ; qtot -2
; residue 580 HIS rtp HIE  q  0.0
   558          N    580    HIS      N    558    -0.4157      14.01
   559          H    580    HIS      H    559     0.2719      1.008
   560         CX    580    HIS     CA    560    -0.0581      12.01
   561         H1    580    HIS     HA    561      0.136      1.008
   562         CT    580    HIS     CB    562    -0.0074      12.01
   563         HC    580    HIS    HB1    563     0.0367      1.008
   564         HC    580    HIS    HB2    564     0.0367      1.008
   565         CC    580    HIS     CG    565     0.1868      12.01
   566         NB    580    HIS    ND1    566    -0.5432      14.01
   567         CR    580    HIS    CE1    567     0.1635      12.01
   568         H5    580    HIS    HE1    568     0.1435      1.008
   569         NA    580    HIS    NE2    569    -0.2795      14.01
   570          H    580    HIS    HE2    570     0.3339      1.008
   571         CW    580    HIS    CD2    571    -0.2207      12.01
   572         H4    580    HIS    HD2    572     0.1862      1.008
   573          C    580    HIS      C    573     0.5973      12.01
   574          O    580    HIS      O    574    -0.5679         16   ; qtot -2
; residue 581 LYS rtp LYS  q +1.0
   575          N    581    LYS      N    575    -0.3479      14.01
   576          H    581    LYS      H    576     0.2747      1.008
   577         CX    581    LYS     CA    577      -0.24      12.01
   578         H1    581    LYS     HA    578     0.1426      1.008
   579         C8    581    LYS     CB    579    -0.0094      12.01
   580         HC    581    LYS    HB1    580     0.0362      1.008
   581         HC    581    LYS    HB2    581     0.0362      1.008
   582         C8    581    LYS     CG    582     0.0187      12.01
   583         HC    581    LYS    HG1    583     0.0103      1.008
   584         HC    581    LYS    HG2    584     0.0103      1.008
   585         C8    581    LYS     CD    585    -0.0479      12.01
   586         HC    581    LYS    HD1    586     0.0621      1.008
   587         HC    581    LYS    HD2    587     0.0621      1.008
   588         C8    581    LYS     CE    588    -0.0143      12.01
   589         HP    581    LYS    HE1    589     0.1135      1.008
   590         HP    581    LYS    HE2    590     0.1135      1.008
   591         N3    581    LYS     NZ    591    -0.3854      14.01
   592          H    581    LYS    HZ1    592       0.34      1.008
   593          H    581    LYS    HZ2    593       0.34      1.008
   594          H    581    LYS    HZ3    594       0.34      1.008
   595          C    581    LYS      C    595     0.7341      12.01
   596          O    581    LYS      O    596    -0.5894         16   ; qtot -1
; residue 582 TRP rtp TRP  q  0.0
   597          N    582    TRP      N    597    -0.4157      14.01
   598          H    582    TRP      H    598     0.2719      1.008
   599         CX    582    TRP     CA    599    -0.0275      12.01
   600         H1    582    TRP     HA    600     0.1123      1.008
   601         CT    582    TRP     CB    601     -0.005      12.01
   602         HC    582    TRP    HB1    602     0.0339      1.008
   603         HC    582    TRP    HB2    603     0.0339      1.008
   604         C*    582    TRP     CG    604    -0.1415      12.01
   605         CW    582    TRP    CD1    605    -0.1638      12.01
   606         H4    582    TRP    HD1    606     0.2062      1.008
   607         NA    582    TRP    NE1    607    -0.3418      14.01
   608          H    582    TRP    HE1    608     0.3412      1.008
   609         CN    582    TRP    CE2    609      0.138      12.01
   610         CA    582    TRP    CZ2    610    -0.2601      12.01
   611         HA    582    TRP    HZ2    611     0.1572      1.008
   612         CA    582    TRP    CH2    612    -0.1134      12.01
   613         HA    582    TRP    HH2    613     0.1417      1.008
   614         CA    582    TRP    CZ3    614    -0.1972      12.01
   615         HA    582    TRP    HZ3    615     0.1447      1.008
   616         CA    582    TRP    CE3    616    -0.2387      12.01
   617         HA    582    TRP    HE3    617       0.17      1.008
   618         CB    582    TRP    CD2    618     0.1243      12.01
   619          C    582    TRP      C    619     0.5973      12.01
   620          O    582    TRP      O    620    -0.5679         16   ; qtot -1
; residue 583 GLU rtp GLU  q -1.0
   621          N    583    GLU      N    621    -0.5163      14.01
   622          H    583    GLU      H    622     0.2936      1.008
   623         CX    583    GLU     CA    623     0.0397      12.01
   624         H1    583    GLU     HA    624     0.1105      1.008
   625         2C    583    GLU     CB    625      0.056      12.01
   626         HC    583    GLU    HB1    626    -0.0173      1.008
   627         HC    583    GLU    HB2    627    -0.0173      1.008
   628         2C    583    GLU     CG    628     0.0136      12.01
   629         HC    583    GLU    HG1    629    -0.0425      1.008
   630         HC    583    GLU    HG2    630    -0.0425      1.008
   631         CO    583    GLU     CD    631     0.8054      12.01
   632         O2    583    GLU    OE1    632    -0.8188         16
   633         O2    583    GLU    OE2    633    -0.8188         16
   634          C    583    GLU      C    634     0.5366      12.01
   635          O    583    GLU      O    635    -0.5819         16   ; qtot -2
; residue 584 PHE rtp PHE  q  0.0
   636          N    584    PHE      N    636    -0.4157      14.01
   637          H    584    PHE      H    637     0.2719      1.008
   638         CX    584    PHE     CA    638    -0.0024      12.01
   639         H1    584    PHE     HA    639     0.0978      1.008
   640         CT    584    PHE     CB    640    -0.0343      12.01
   641         HC    584    PHE    HB1    641     0.0295      1.008
   642         HC    584    PHE    HB2    642     0.0295      1.008
   643         CA    584    PHE     CG    643     0.0118      12.01
   644         CA    584    PHE    CD1    644    -0.1256      12.01
   645         HA    584    PHE    HD1    645      0.133      1.008
   646         CA    584    PHE    CE1    646    -0.1704      12.01
   647         HA    584    PHE    HE1    647      0.143      1.008
   648         CA    584    PHE     CZ    648    -0.1072      12.01
   649         HA    584    PHE     HZ    649     0.1297      1.008
   650         CA    584    PHE    CE2    650    -0.1704      12.01
   651         HA    584    PHE    HE2    651      0.143      1.008
   652         CA    584    PHE    CD2    652    -0.1256      12.01
   653         HA    584    PHE    HD2    653      0.133      1.008
   654          C    584    PHE      C    654     0.5973      12.01
   655          O    584    PHE      O    655    -0.5679         16   ; qtot -2
; residue 585 PRO rtp PRO  q  0.0
   656          N    585    PRO      N    656    -0.2548      14.01
   657         CT    585    PRO     CD    657     0.0192      12.01
   658         H1    585    PRO    HD1    658     0.0391      1.008
   659         H1    585    PRO    HD2    659     0.0391      1.008
   660         CT    585    PRO     CG    660     0.0189      12.01
   661         HC    585    PRO    HG1    661     0.0213      1.008
   662         HC    585    PRO    HG2    662     0.0213      1.008
   663         CT    585    PRO     CB    663     -0.007      12.01
   664         HC    585    PRO    HB1    664     0.0253      1.008
   665         HC    585    PRO    HB2    665     0.0253      1.008
   666         CX    585    PRO     CA    666    -0.0266      12.01
   667         H1    585    PRO     HA    667     0.0641      1.008
   668          C    585    PRO      C    668     0.5896      12.01
   669          O    585    PRO      O    669    -0.5748         16   ; qtot -2
; residue 586 ARG rtp ARG  q +1.0
   670          N    586    ARG      N    670    -0.3479      14.01
   671          H    586    ARG      H    671     0.2747      1.008
   672         CX    586    ARG     CA    672    -0.2637      12.01
   673         H1    586    ARG     HA    673      0.156      1.008
   674         C8    586    ARG     CB    674    -0.0007      12.01
   675         HC    586    ARG    HB1    675     0.0327      1.008
   676         HC    586    ARG    HB2    676     0.0327      1.008
   677         C8    586    ARG     CG    677      0.039      12.01
   678         HC    586    ARG    HG1    678     0.0285      1.008
   679         HC    586    ARG    HG2    679     0.0285      1.008
   680         C8    586    ARG     CD    680     0.0486      12.01
   681         H1    586    ARG    HD1    681     0.0687      1.008
   682         H1    586    ARG    HD2    682     0.0687      1.008
   683         N2    586    ARG     NE    683    -0.5295      14.01
   684          H    586    ARG     HE    684     0.3456      1.008
   685         CA    586    ARG     CZ    685     0.8076      12.01
   686         N2    586    ARG    NH1    686    -0.8627      14.01
   687          H    586    ARG   HH11    687     0.4478      1.008
   688          H    586    ARG   HH12    688     0.4478      1.008
   689         N2    586    ARG    NH2    689    -0.8627      14.01
   690          H    586    ARG   HH21    690     0.4478      1.008
   691          H    586    ARG   HH22    691     0.4478      1.008
   692          C    586    ARG      C    692     0.7341      12.01
   693          O    586    ARG      O    693    -0.5894         16   ; qtot -1
; residue 587 ASN rtp ASN  q  0.0
   694          N    587    ASN      N    694    -0.4157      14.01
   695          H    587    ASN      H    695     0.2719      1.008
   696         CX    587    ASN     CA    696     0.0143      12.01
   697         H1    587    ASN     HA    697     0.1048      1.008
   698         2C    587    ASN     CB    698    -0.2041      12.01
   699         HC    587    ASN    HB1    699     0.0797      1.008
   700         HC    587    ASN    HB2    700     0.0797      1.008
   701          C    587    ASN     CG    701      0.713      12.01
   702          O    587    ASN    OD1    702    -0.5931         16
   703          N    587    ASN    ND2    703    -0.9191      14.01
   704          H    587    ASN   HD21    704     0.4196      1.008
   705          H    587    ASN   HD22    705     0.4196      1.008
   706          C    587    ASN      C    706     0.5973      12.01
   707          O    587    ASN      O    707    -0.5679         16   ; qtot -1
; residue 588 ARG rtp ARG  q +1.0
   708          N    588    ARG      N    708    -0.3479      14.01
   709          H    588    ARG      H    709     0.2747      1.008
   710         CX    588    ARG     CA    710    -0.2637      12.01
   711         H1    588    ARG     HA    711      0.156      1.008
   712         C8    588    ARG     CB    712    -0.0007      12.01
   713         HC    588    ARG    HB1    713     0.0327      1.008
   714         HC    588    ARG    HB2    714     0.0327      1.008
   715         C8    588    ARG     CG    715      0.039      12.01
   716         HC    588    ARG    HG1    716     0.0285      1.008
   717         HC    588    ARG    HG2    717     0.0285      1.008
   718         C8    588    ARG     CD    718     0.0486      12.01
   719         H1    588    ARG    HD1    719     0.0687      1.008
   720         H1    588    ARG    HD2    720     0.0687      1.008
   721         N2    588    ARG     NE    721    -0.5295      14.01
   722          H    588    ARG     HE    722     0.3456      1.008
   723         CA    588    ARG     CZ    723     0.8076      12.01
   724         N2    588    ARG    NH1    724    -0.8627      14.01
   725          H    588    ARG   HH11    725     0.4478      1.008
   726          H    588    ARG   HH12    726     0.4478      1.008
   727         N2    588    ARG    NH2    727    -0.8627      14.01
   728          H    588    ARG   HH21    728     0.4478      1.008
   729          H    588    ARG   HH22    729     0.4478      1.008
   730          C    588    ARG      C    730     0.7341      12.01
   731          O    588    ARG      O    731    -0.5894         16   ; qtot 0
; residue 589 LEU rtp LEU  q  0.0
   732          N    589    LEU      N    732    -0.4157      14.01
   733          H    589    LEU      H    733     0.2719      1.008
   734         CX    589    LEU     CA    734    -0.0518      12.01
   735         H1    589    LEU     HA    735     0.0922      1.008
   736         2C    589    LEU     CB    736    -0.1102      12.01
   737         HC    589    LEU    HB1    737     0.0457      1.008
   738         HC    589    LEU    HB2    738     0.0457      1.008
   739         3C    589    LEU     CG    739     0.3531      12.01
   740         HC    589    LEU     HG    740    -0.0361      1.008
   741         CT    589    LEU    CD1    741    -0.4121      12.01
   742         HC    589    LEU   HD11    742        0.1      1.008
   743         HC    589    LEU   HD12    743        0.1      1.008
   744         HC    589    LEU   HD13    744        0.1      1.008
   745         CT    589    LEU    CD2    745    -0.4121      12.01
   746         HC    589    LEU   HD21    746        0.1      1.008
   747         HC    589    LEU   HD22    747        0.1      1.008
   748         HC    589    LEU   HD23    748        0.1      1.008
   749          C    589    LEU      C    749     0.5973      12.01
   750          O    589    LEU      O    750    -0.5679         16   ; qtot 0
; residue 590 SER rtp SER  q  0.0
   751          N    590    SER      N    751    -0.4157      14.01
   752          H    590    SER      H    752     0.2719      1.008
   753         CX    590    SER     CA    753    -0.0249      12.01
   754         H1    590    SER     HA    754     0.0843      1.008
   755         2C    590    SER     CB    755     0.2117      12.01
   756         H1    590    SER    HB1    756     0.0352      1.008
   757         H1    590    SER    HB2    757     0.0352      1.008
   758         OH    590    SER     OG    758    -0.6546         16
   759         HO    590    SER     HG    759     0.4275      1.008
   760          C    590    SER      C    760     0.5973      12.01
   761          O    590    SER      O    761    -0.5679         16   ; qtot 0
; residue 591 PHE rtp PHE  q  0.0
   762          N    591    PHE      N    762    -0.4157      14.01
   763          H    591    PHE      H    763     0.2719      1.008
   764         CX    591    PHE     CA    764    -0.0024      12.01
   765         H1    591    PHE     HA    765     0.0978      1.008
   766         CT    591    PHE     CB    766    -0.0343      12.01
   767         HC    591    PHE    HB1    767     0.0295      1.008
   768         HC    591    PHE    HB2    768     0.0295      1.008
   769         CA    591    PHE     CG    769     0.0118      12.01
   770         CA    591    PHE    CD1    770    -0.1256      12.01
   771         HA    591    PHE    HD1    771      0.133      1.008
   772         CA    591    PHE    CE1    772    -0.1704      12.01
   773         HA    591    PHE    HE1    773      0.143      1.008
   774         CA    591    PHE     CZ    774    -0.1072      12.01
   775         HA    591    PHE     HZ    775     0.1297      1.008
   776         CA    591    PHE    CE2    776    -0.1704      12.01
   777         HA    591    PHE    HE2    777      0.143      1.008
   778         CA    591    PHE    CD2    778    -0.1256      12.01
   779         HA    591    PHE    HD2    779      0.133      1.008
   780          C    591    PHE      C    780     0.5973      12.01
   781          O    591    PHE      O    781    -0.5679         16   ; qtot 0
; residue 592 GLY rtp GLY  q  0.0
   782          N    592    GLY      N    782    -0.4157      14.01
   783          H    592    GLY      H    783     0.2719      1.008
   784         CX    592    GLY     CA    784    -0.0252      12.01
   785         H1    592    GLY    HA1    785     0.0698      1.008
   786         H1    592    GLY    HA2    786     0.0698      1.008
   787          C    592    GLY      C    787     0.5973      12.01
   788          O    592    GLY      O    788    -0.5679         16   ; qtot 0
; residue 593 LYS rtp LYS  q +1.0
   789          N    593    LYS      N    789    -0.3479      14.01
   790          H    593    LYS      H    790     0.2747      1.008
   791         CX    593    LYS     CA    791      -0.24      12.01
   792         H1    593    LYS     HA    792     0.1426      1.008
   793         C8    593    LYS     CB    793    -0.0094      12.01
   794         HC    593    LYS    HB1    794     0.0362      1.008
   795         HC    593    LYS    HB2    795     0.0362      1.008
   796         C8    593    LYS     CG    796     0.0187      12.01
   797         HC    593    LYS    HG1    797     0.0103      1.008
   798         HC    593    LYS    HG2    798     0.0103      1.008
   799         C8    593    LYS     CD    799    -0.0479      12.01
   800         HC    593    LYS    HD1    800     0.0621      1.008
   801         HC    593    LYS    HD2    801     0.0621      1.008
   802         C8    593    LYS     CE    802    -0.0143      12.01
   803         HP    593    LYS    HE1    803     0.1135      1.008
   804         HP    593    LYS    HE2    804     0.1135      1.008
   805         N3    593    LYS     NZ    805    -0.3854      14.01
   806          H    593    LYS    HZ1    806       0.34      1.008
   807          H    593    LYS    HZ2    807       0.34      1.008
   808          H    593    LYS    HZ3    808       0.34      1.008
   809          C    593    LYS      C    809     0.7341      12.01
   810          O    593    LYS      O    810    -0.5894         16   ; qtot 1
; residue 594 THR rtp THR  q  0.0
   811          N    594    THR      N    811    -0.4157      14.01
   812          H    594    THR      H    812     0.2719      1.008
   813         CX    594    THR     CA    813    -0.0389      12.01
   814         H1    594    THR     HA    814     0.1007      1.008
   815         3C    594    THR     CB    815     0.3654      12.01
   816         H1    594    THR     HB    816     0.0043      1.008
   817         CT    594    THR    CG2    817    -0.2438      12.01
   818         HC    594    THR   HG21    818     0.0642      1.008
   819         HC    594    THR   HG22    819     0.0642      1.008
   820         HC    594    THR   HG23    820     0.0642      1.008
   821         OH    594    THR    OG1    821    -0.6761         16
   822         HO    594    THR    HG1    822     0.4102      1.008
   823          C    594    THR      C    823     0.5973      12.01
   824          O    594    THR      O    824    -0.5679         16   ; qtot 1
; residue 595 LEU rtp LEU  q  0.0
   825          N    595    LEU      N    825    -0.4157      14.01
   826          H    595    LEU      H    826     0.2719      1.008
   827         CX    595    LEU     CA    827    -0.0518      12.01
   828         H1    595    LEU     HA    828     0.0922      1.008
   829         2C    595    LEU     CB    829    -0.1102      12.01
   830         HC    595    LEU    HB1    830     0.0457      1.008
   831         HC    595    LEU    HB2    831     0.0457      1.008
   832         3C    595    LEU     CG    832     0.3531      12.01
   833         HC    595    LEU     HG    833    -0.0361      1.008
   834         CT    595    LEU    CD1    834    -0.4121      12.01
   835         HC    595    LEU   HD11    835        0.1      1.008
   836         HC    595    LEU   HD12    836        0.1      1.008
   837         HC    595    LEU   HD13    837        0.1      1.008
   838         CT    595    LEU    CD2    838    -0.4121      12.01
   839         HC    595    LEU   HD21    839        0.1      1.008
   840         HC    595    LEU   HD22    840        0.1      1.008
   841         HC    595    LEU   HD23    841        0.1      1.008
   842          C    595    LEU      C    842     0.5973      12.01
   843          O    595    LEU      O    843    -0.5679         16   ; qtot 1
; residue 596 GLY rtp GLY  q  0.0
   844          N    596    GLY      N    844    -0.4157      14.01
   845          H    596    GLY      H    845     0.2719      1.008
   846         CX    596    GLY     CA    846    -0.0252      12.01
   847         H1    596    GLY    HA1    847     0.0698      1.008
   848         H1    596    GLY    HA2    848     0.0698      1.008
   849          C    596    GLY      C    849     0.5973      12.01
   850          O    596    GLY      O    850    -0.5679         16   ; qtot 1
; residue 597 ALA rtp ALA  q  0.0
   851          N    597    ALA      N    851    -0.4157      14.01
   852          H    597    ALA      H    852     0.2719      1.008
   853         CX    597    ALA     CA    853     0.0337      12.01
   854         H1    597    ALA     HA    854     0.0823      1.008
   855         CT    597    ALA     CB    855    -0.1825      12.01
   856         HC    597    ALA    HB1    856     0.0603      1.008
   857         HC    597    ALA    HB2    857     0.0603      1.008
   858         HC    597    ALA    HB3    858     0.0603      1.008
   859          C    597    ALA      C    859     0.5973      12.01
   860          O    597    ALA      O    860    -0.5679         16   ; qtot 1
; residue 598 GLY rtp GLY  q  0.0
   861          N    598    GLY      N    861    -0.4157      14.01
   862          H    598    GLY      H    862     0.2719      1.008
   863         CX    598    GLY     CA    863    -0.0252      12.01
   864         H1    598    GLY    HA1    864     0.0698      1.008
   865         H1    598    GLY    HA2    865     0.0698      1.008
   866          C    598    GLY      C    866     0.5973      12.01
   867          O    598    GLY      O    867    -0.5679         16   ; qtot 1
; residue 599 ALA rtp ALA  q  0.0
   868          N    599    ALA      N    868    -0.4157      14.01
   869          H    599    ALA      H    869     0.2719      1.008
   870         CX    599    ALA     CA    870     0.0337      12.01
   871         H1    599    ALA     HA    871     0.0823      1.008
   872         CT    599    ALA     CB    872    -0.1825      12.01
   873         HC    599    ALA    HB1    873     0.0603      1.008
   874         HC    599    ALA    HB2    874     0.0603      1.008
   875         HC    599    ALA    HB3    875     0.0603      1.008
   876          C    599    ALA      C    876     0.5973      12.01
   877          O    599    ALA      O    877    -0.5679         16   ; qtot 1
; residue 600 PHE rtp PHE  q  0.0
   878          N    600    PHE      N    878    -0.4157      14.01
   879          H    600    PHE      H    879     0.2719      1.008
   880         CX    600    PHE     CA    880    -0.0024      12.01
   881         H1    600    PHE     HA    881     0.0978      1.008
   882         CT    600    PHE     CB    882    -0.0343      12.01
   883         HC    600    PHE    HB1    883     0.0295      1.008
   884         HC    600    PHE    HB2    884     0.0295      1.008
   885         CA    600    PHE     CG    885     0.0118      12.01
   886         CA    600    PHE    CD1    886    -0.1256      12.01
   887         HA    600    PHE    HD1    887      0.133      1.008
   888         CA    600    PHE    CE1    888    -0.1704      12.01
   889         HA    600    PHE    HE1    889      0.143      1.008
   890         CA    600    PHE     CZ    890    -0.1072      12.01
   891         HA    600    PHE     HZ    891     0.1297      1.008
   892         CA    600    PHE    CE2    892    -0.1704      12.01
   893         HA    600    PHE    HE2    893      0.143      1.008
   894         CA    600    PHE    CD2    894    -0.1256      12.01
   895         HA    600    PHE    HD2    895      0.133      1.008
   896          C    600    PHE      C    896     0.5973      12.01
   897          O    600    PHE      O    897    -0.5679         16   ; qtot 1
; residue 601 GLY rtp GLY  q  0.0
   898          N    601    GLY      N    898    -0.4157      14.01
   899          H    601    GLY      H    899     0.2719      1.008
   900         CX    601    GLY     CA    900    -0.0252      12.01
   901         H1    601    GLY    HA1    901     0.0698      1.008
   902         H1    601    GLY    HA2    902     0.0698      1.008
   903          C    601    GLY      C    903     0.5973      12.01
   904          O    601    GLY      O    904    -0.5679         16   ; qtot 1
; residue 602 LYS rtp LYS  q +1.0
   905          N    602    LYS      N    905    -0.3479      14.01
   906          H    602    LYS      H    906     0.2747      1.008
   907         CX    602    LYS     CA    907      -0.24      12.01
   908         H1    602    LYS     HA    908     0.1426      1.008
   909         C8    602    LYS     CB    909    -0.0094      12.01
   910         HC    602    LYS    HB1    910     0.0362      1.008
   911         HC    602    LYS    HB2    911     0.0362      1.008
   912         C8    602    LYS     CG    912     0.0187      12.01
   913         HC    602    LYS    HG1    913     0.0103      1.008
   914         HC    602    LYS    HG2    914     0.0103      1.008
   915         C8    602    LYS     CD    915    -0.0479      12.01
   916         HC    602    LYS    HD1    916     0.0621      1.008
   917         HC    602    LYS    HD2    917     0.0621      1.008
   918         C8    602    LYS     CE    918    -0.0143      12.01
   919         HP    602    LYS    HE1    919     0.1135      1.008
   920         HP    602    LYS    HE2    920     0.1135      1.008
   921         N3    602    LYS     NZ    921    -0.3854      14.01
   922          H    602    LYS    HZ1    922       0.34      1.008
   923          H    602    LYS    HZ2    923       0.34      1.008
   924          H    602    LYS    HZ3    924       0.34      1.008
   925          C    602    LYS      C    925     0.7341      12.01
   926          O    602    LYS      O    926    -0.5894         16   ; qtot 2
; residue 603 VAL rtp VAL  q  0.0
   927          N    603    VAL      N    927    -0.4157      14.01
   928          H    603    VAL      H    928     0.2719      1.008
   929         CX    603    VAL     CA    929    -0.0875      12.01
   930         H1    603    VAL     HA    930     0.0969      1.008
   931         3C    603    VAL     CB    931     0.2985      12.01
   932         HC    603    VAL     HB    932    -0.0297      1.008
   933         CT    603    VAL    CG1    933    -0.3192      12.01
   934         HC    603    VAL   HG11    934     0.0791      1.008
   935         HC    603    VAL   HG12    935     0.0791      1.008
   936         HC    603    VAL   HG13    936     0.0791      1.008
   937         CT    603    VAL    CG2    937    -0.3192      12.01
   938         HC    603    VAL   HG21    938     0.0791      1.008
   939         HC    603    VAL   HG22    939     0.0791      1.008
   940         HC    603    VAL   HG23    940     0.0791      1.008
   941          C    603    VAL      C    941     0.5973      12.01
   942          O    603    VAL      O    942    -0.5679         16   ; qtot 2
; residue 604 VAL rtp VAL  q  0.0
   943          N    604    VAL      N    943    -0.4157      14.01
   944          H    604    VAL      H    944     0.2719      1.008
   945         CX    604    VAL     CA    945    -0.0875      12.01
   946         H1    604    VAL     HA    946     0.0969      1.008
   947         3C    604    VAL     CB    947     0.2985      12.01
   948         HC    604    VAL     HB    948    -0.0297      1.008
   949         CT    604    VAL    CG1    949    -0.3192      12.01
   950         HC    604    VAL   HG11    950     0.0791      1.008
   951         HC    604    VAL   HG12    951     0.0791      1.008
   952         HC    604    VAL   HG13    952     0.0791      1.008
   953         CT    604    VAL    CG2    953    -0.3192      12.01
   954         HC    604    VAL   HG21    954     0.0791      1.008
   955         HC    604    VAL   HG22    955     0.0791      1.008
   956         HC    604    VAL   HG23    956     0.0791      1.008
   957          C    604    VAL      C    957     0.5973      12.01
   958          O    604    VAL      O    958    -0.5679         16   ; qtot 2
; residue 605 GLU rtp GLU  q -1.0
   959          N    605    GLU      N    959    -0.5163      14.01
   960          H    605    GLU      H    960     0.2936      1.008
   961         CX    605    GLU     CA    961     0.0397      12.01
   962         H1    605    GLU     HA    962     0.1105      1.008
   963         2C    605    GLU     CB    963      0.056      12.01
   964         HC    605    GLU    HB1    964    -0.0173      1.008
   965         HC    605    GLU    HB2    965    -0.0173      1.008
   966         2C    605    GLU     CG    966     0.0136      12.01
   967         HC    605    GLU    HG1    967    -0.0425      1.008
   968         HC    605    GLU    HG2    968    -0.0425      1.008
   969         CO    605    GLU     CD    969     0.8054      12.01
   970         O2    605    GLU    OE1    970    -0.8188         16
   971         O2    605    GLU    OE2    971    -0.8188         16
   972          C    605    GLU      C    972     0.5366      12.01
   973          O    605    GLU      O    973    -0.5819         16   ; qtot 1
; residue 606 ALA rtp ALA  q  0.0
   974          N    606    ALA      N    974    -0.4157      14.01
   975          H    606    ALA      H    975     0.2719      1.008
   976         CX    606    ALA     CA    976     0.0337      12.01
   977         H1    606    ALA     HA    977     0.0823      1.008
   978         CT    606    ALA     CB    978    -0.1825      12.01
   979         HC    606    ALA    HB1    979     0.0603      1.008
   980         HC    606    ALA    HB2    980     0.0603      1.008
   981         HC    606    ALA    HB3    981     0.0603      1.008
   982          C    606    ALA      C    982     0.5973      12.01
   983          O    606    ALA      O    983    -0.5679         16   ; qtot 1
; residue 607 THR rtp THR  q  0.0
   984          N    607    THR      N    984    -0.4157      14.01
   985          H    607    THR      H    985     0.2719      1.008
   986         CX    607    THR     CA    986    -0.0389      12.01
   987         H1    607    THR     HA    987     0.1007      1.008
   988         3C    607    THR     CB    988     0.3654      12.01
   989         H1    607    THR     HB    989     0.0043      1.008
   990         CT    607    THR    CG2    990    -0.2438      12.01
   991         HC    607    THR   HG21    991     0.0642      1.008
   992         HC    607    THR   HG22    992     0.0642      1.008
   993         HC    607    THR   HG23    993     0.0642      1.008
   994         OH    607    THR    OG1    994    -0.6761         16
   995         HO    607    THR    HG1    995     0.4102      1.008
   996          C    607    THR      C    996     0.5973      12.01
   997          O    607    THR      O    997    -0.5679         16   ; qtot 1
; residue 608 ALA rtp ALA  q  0.0
   998          N    608    ALA      N    998    -0.4157      14.01
   999          H    608    ALA      H    999     0.2719      1.008
  1000         CX    608    ALA     CA   1000     0.0337      12.01
  1001         H1    608    ALA     HA   1001     0.0823      1.008
  1002         CT    608    ALA     CB   1002    -0.1825      12.01
  1003         HC    608    ALA    HB1   1003     0.0603      1.008
  1004         HC    608    ALA    HB2   1004     0.0603      1.008
  1005         HC    608    ALA    HB3   1005     0.0603      1.008
  1006          C    608    ALA      C   1006     0.5973      12.01
  1007          O    608    ALA      O   1007    -0.5679         16   ; qtot 1
; residue 609 TYR rtp TYR  q  0.0
  1008          N    609    TYR      N   1008    -0.4157      14.01
  1009          H    609    TYR      H   1009     0.2719      1.008
  1010         CX    609    TYR     CA   1010    -0.0014      12.01
  1011         H1    609    TYR     HA   1011     0.0876      1.008
  1012         CT    609    TYR     CB   1012    -0.0152      12.01
  1013         HC    609    TYR    HB1   1013     0.0295      1.008
  1014         HC    609    TYR    HB2   1014     0.0295      1.008
  1015         CA    609    TYR     CG   1015    -0.0011      12.01
  1016         CA    609    TYR    CD1   1016    -0.1906      12.01
  1017         HA    609    TYR    HD1   1017     0.1699      1.008
  1018         CA    609    TYR    CE1   1018    -0.2341      12.01
  1019         HA    609    TYR    HE1   1019     0.1656      1.008
  1020          C    609    TYR     CZ   1020     0.3226      12.01
  1021         OH    609    TYR     OH   1021    -0.5579         16
  1022         HO    609    TYR     HH   1022     0.3992      1.008
  1023         CA    609    TYR    CE2   1023    -0.2341      12.01
  1024         HA    609    TYR    HE2   1024     0.1656      1.008
  1025         CA    609    TYR    CD2   1025    -0.1906      12.01
  1026         HA    609    TYR    HD2   1026     0.1699      1.008
  1027          C    609    TYR      C   1027     0.5973      12.01
  1028          O    609    TYR      O   1028    -0.5679         16   ; qtot 1
; residue 610 GLY rtp GLY  q  0.0
  1029          N    610    GLY      N   1029    -0.4157      14.01
  1030          H    610    GLY      H   1030     0.2719      1.008
  1031         CX    610    GLY     CA   1031    -0.0252      12.01
  1032         H1    610    GLY    HA1   1032     0.0698      1.008
  1033         H1    610    GLY    HA2   1033     0.0698      1.008
  1034          C    610    GLY      C   1034     0.5973      12.01
  1035          O    610    GLY      O   1035    -0.5679         16   ; qtot 1
; residue 611 LEU rtp LEU  q  0.0
  1036          N    611    LEU      N   1036    -0.4157      14.01
  1037          H    611    LEU      H   1037     0.2719      1.008
  1038         CX    611    LEU     CA   1038    -0.0518      12.01
  1039         H1    611    LEU     HA   1039     0.0922      1.008
  1040         2C    611    LEU     CB   1040    -0.1102      12.01
  1041         HC    611    LEU    HB1   1041     0.0457      1.008
  1042         HC    611    LEU    HB2   1042     0.0457      1.008
  1043         3C    611    LEU     CG   1043     0.3531      12.01
  1044         HC    611    LEU     HG   1044    -0.0361      1.008
  1045         CT    611    LEU    CD1   1045    -0.4121      12.01
  1046         HC    611    LEU   HD11   1046        0.1      1.008
  1047         HC    611    LEU   HD12   1047        0.1      1.008
  1048         HC    611    LEU   HD13   1048        0.1      1.008
  1049         CT    611    LEU    CD2   1049    -0.4121      12.01
  1050         HC    611    LEU   HD21   1050        0.1      1.008
  1051         HC    611    LEU   HD22   1051        0.1      1.008
  1052         HC    611    LEU   HD23   1052        0.1      1.008
  1053          C    611    LEU      C   1053     0.5973      12.01
  1054          O    611    LEU      O   1054    -0.5679         16   ; qtot 1
; residue 612 ILE rtp ILE  q  0.0
  1055          N    612    ILE      N   1055    -0.4157      14.01
  1056          H    612    ILE      H   1056     0.2719      1.008
  1057         CX    612    ILE     CA   1057    -0.0597      12.01
  1058         H1    612    ILE     HA   1058     0.0869      1.008
  1059         3C    612    ILE     CB   1059     0.1303      12.01
  1060         HC    612    ILE     HB   1060     0.0187      1.008
  1061         CT    612    ILE    CG2   1061    -0.3204      12.01
  1062         HC    612    ILE   HG21   1062     0.0882      1.008
  1063         HC    612    ILE   HG22   1063     0.0882      1.008
  1064         HC    612    ILE   HG23   1064     0.0882      1.008
  1065         2C    612    ILE    CG1   1065     -0.043      12.01
  1066         HC    612    ILE   HG11   1066     0.0236      1.008
  1067         HC    612    ILE   HG12   1067     0.0236      1.008
  1068         CT    612    ILE     CD   1068     -0.066      12.01
  1069         HC    612    ILE    HD1   1069     0.0186      1.008
  1070         HC    612    ILE    HD2   1070     0.0186      1.008
  1071         HC    612    ILE    HD3   1071     0.0186      1.008
  1072          C    612    ILE      C   1072     0.5973      12.01
  1073          O    612    ILE      O   1073    -0.5679         16   ; qtot 1
; residue 613 LYS rtp LYS  q +1.0
  1074          N    613    LYS      N   1074    -0.3479      14.01
  1075          H    613    LYS      H   1075     0.2747      1.008
  1076         CX    613    LYS     CA   1076      -0.24      12.01
  1077         H1    613    LYS     HA   1077     0.1426      1.008
  1078         C8    613    LYS     CB   1078    -0.0094      12.01
  1079         HC    613    LYS    HB1   1079     0.0362      1.008
  1080         HC    613    LYS    HB2   1080     0.0362      1.008
  1081         C8    613    LYS     CG   1081     0.0187      12.01
  1082         HC    613    LYS    HG1   1082     0.0103      1.008
  1083         HC    613    LYS    HG2   1083     0.0103      1.008
  1084         C8    613    LYS     CD   1084    -0.0479      12.01
  1085         HC    613    LYS    HD1   1085     0.0621      1.008
  1086         HC    613    LYS    HD2   1086     0.0621      1.008
  1087         C8    613    LYS     CE   1087    -0.0143      12.01
  1088         HP    613    LYS    HE1   1088     0.1135      1.008
  1089         HP    613    LYS    HE2   1089     0.1135      1.008
  1090         N3    613    LYS     NZ   1090    -0.3854      14.01
  1091          H    613    LYS    HZ1   1091       0.34      1.008
  1092          H    613    LYS    HZ2   1092       0.34      1.008
  1093          H    613    LYS    HZ3   1093       0.34      1.008
  1094          C    613    LYS      C   1094     0.7341      12.01
  1095          O    613    LYS      O   1095    -0.5894         16   ; qtot 2
; residue 614 SER rtp SER  q  0.0
  1096          N    614    SER      N   1096    -0.4157      14.01
  1097          H    614    SER      H   1097     0.2719      1.008
  1098         CX    614    SER     CA   1098    -0.0249      12.01
  1099         H1    614    SER     HA   1099     0.0843      1.008
  1100         2C    614    SER     CB   1100     0.2117      12.01
  1101         H1    614    SER    HB1   1101     0.0352      1.008
  1102         H1    614    SER    HB2   1102     0.0352      1.008
  1103         OH    614    SER     OG   1103    -0.6546         16
  1104         HO    614    SER     HG   1104     0.4275      1.008
  1105          C    614    SER      C   1105     0.5973      12.01
  1106          O    614    SER      O   1106    -0.5679         16   ; qtot 2
; residue 615 ASP rtp ASP  q -1.0
  1107          N    615    ASP      N   1107    -0.5163      14.01
  1108          H    615    ASP      H   1108     0.2936      1.008
  1109         CX    615    ASP     CA   1109     0.0381      12.01
  1110         H1    615    ASP     HA   1110      0.088      1.008
  1111         2C    615    ASP     CB   1111    -0.0303      12.01
  1112         HC    615    ASP    HB1   1112    -0.0122      1.008
  1113         HC    615    ASP    HB2   1113    -0.0122      1.008
  1114         CO    615    ASP     CG   1114     0.7994      12.01
  1115         O2    615    ASP    OD1   1115    -0.8014         16
  1116         O2    615    ASP    OD2   1116    -0.8014         16
  1117          C    615    ASP      C   1117     0.5366      12.01
  1118          O    615    ASP      O   1118    -0.5819         16   ; qtot 1
; residue 616 ALA rtp ALA  q  0.0
  1119          N    616    ALA      N   1119    -0.4157      14.01
  1120          H    616    ALA      H   1120     0.2719      1.008
  1121         CX    616    ALA     CA   1121     0.0337      12.01
  1122         H1    616    ALA     HA   1122     0.0823      1.008
  1123         CT    616    ALA     CB   1123    -0.1825      12.01
  1124         HC    616    ALA    HB1   1124     0.0603      1.008
  1125         HC    616    ALA    HB2   1125     0.0603      1.008
  1126         HC    616    ALA    HB3   1126     0.0603      1.008
  1127          C    616    ALA      C   1127     0.5973      12.01
  1128          O    616    ALA      O   1128    -0.5679         16   ; qtot 1
; residue 617 ALA rtp ALA  q  0.0
  1129          N    617    ALA      N   1129    -0.4157      14.01
  1130          H    617    ALA      H   1130     0.2719      1.008
  1131         CX    617    ALA     CA   1131     0.0337      12.01
  1132         H1    617    ALA     HA   1132     0.0823      1.008
  1133         CT    617    ALA     CB   1133    -0.1825      12.01
  1134         HC    617    ALA    HB1   1134     0.0603      1.008
  1135         HC    617    ALA    HB2   1135     0.0603      1.008
  1136         HC    617    ALA    HB3   1136     0.0603      1.008
  1137          C    617    ALA      C   1137     0.5973      12.01
  1138          O    617    ALA      O   1138    -0.5679         16   ; qtot 1
; residue 618 MET rtp MET  q  0.0
  1139          N    618    MET      N   1139    -0.4157      14.01
  1140          H    618    MET      H   1140     0.2719      1.008
  1141         CX    618    MET     CA   1141    -0.0237      12.01
  1142         H1    618    MET     HA   1142      0.088      1.008
  1143         2C    618    MET     CB   1143     0.0342      12.01
  1144         HC    618    MET    HB1   1144     0.0241      1.008
  1145         HC    618    MET    HB2   1145     0.0241      1.008
  1146         2C    618    MET     CG   1146     0.0018      12.01
  1147         H1    618    MET    HG1   1147      0.044      1.008
  1148         H1    618    MET    HG2   1148      0.044      1.008
  1149          S    618    MET     SD   1149    -0.2737      32.06
  1150         CT    618    MET     CE   1150    -0.0536      12.01
  1151         H1    618    MET    HE1   1151     0.0684      1.008
  1152         H1    618    MET    HE2   1152     0.0684      1.008
  1153         H1    618    MET    HE3   1153     0.0684      1.008
  1154          C    618    MET      C   1154     0.5973      12.01
  1155          O    618    MET      O   1155    -0.5679         16   ; qtot 1
; residue 619 THR rtp THR  q  0.0
  1156          N    619    THR      N   1156    -0.4157      14.01
  1157          H    619    THR      H   1157     0.2719      1.008
  1158         CX    619    THR     CA   1158    -0.0389      12.01
  1159         H1    619    THR     HA   1159     0.1007      1.008
  1160         3C    619    THR     CB   1160     0.3654      12.01
  1161         H1    619    THR     HB   1161     0.0043      1.008
  1162         CT    619    THR    CG2   1162    -0.2438      12.01
  1163         HC    619    THR   HG21   1163     0.0642      1.008
  1164         HC    619    THR   HG22   1164     0.0642      1.008
  1165         HC    619    THR   HG23   1165     0.0642      1.008
  1166         OH    619    THR    OG1   1166    -0.6761         16
  1167         HO    619    THR    HG1   1167     0.4102      1.008
  1168          C    619    THR      C   1168     0.5973      12.01
  1169          O    619    THR      O   1169    -0.5679         16   ; qtot 1
; residue 620 VAL rtp VAL  q  0.0
  1170          N    620    VAL      N   1170    -0.4157      14.01
  1171          H    620    VAL      H   1171     0.2719      1.008
  1172         CX    620    VAL     CA   1172    -0.0875      12.01
  1173         H1    620    VAL     HA   1173     0.0969      1.008
  1174         3C    620    VAL     CB   1174     0.2985      12.01
  1175         HC    620    VAL     HB   1175    -0.0297      1.008
  1176         CT    620    VAL    CG1   1176    -0.3192      12.01
  1177         HC    620    VAL   HG11   1177     0.0791      1.008
  1178         HC    620    VAL   HG12   1178     0.0791      1.008
  1179         HC    620    VAL   HG13   1179     0.0791      1.008
  1180         CT    620    VAL    CG2   1180    -0.3192      12.01
  1181         HC    620    VAL   HG21   1181     0.0791      1.008
  1182         HC    620    VAL   HG22   1182     0.0791      1.008
  1183         HC    620    VAL   HG23   1183     0.0791      1.008
  1184          C    620    VAL      C   1184     0.5973      12.01
  1185          O    620    VAL      O   1185    -0.5679         16   ; qtot 1
; residue 621 ALA rtp ALA  q  0.0
  1186          N    621    ALA      N   1186    -0.4157      14.01
  1187          H    621    ALA      H   1187     0.2719      1.008
  1188         CX    621    ALA     CA   1188     0.0337      12.01
  1189         H1    621    ALA     HA   1189     0.0823      1.008
  1190         CT    621    ALA     CB   1190    -0.1825      12.01
  1191         HC    621    ALA    HB1   1191     0.0603      1.008
  1192         HC    621    ALA    HB2   1192     0.0603      1.008
  1193         HC    621    ALA    HB3   1193     0.0603      1.008
  1194          C    621    ALA      C   1194     0.5973      12.01
  1195          O    621    ALA      O   1195    -0.5679         16   ; qtot 1
; residue 622 VAL rtp VAL  q  0.0
  1196          N    622    VAL      N   1196    -0.4157      14.01
  1197          H    622    VAL      H   1197     0.2719      1.008
  1198         CX    622    VAL     CA   1198    -0.0875      12.01
  1199         H1    622    VAL     HA   1199     0.0969      1.008
  1200         3C    622    VAL     CB   1200     0.2985      12.01
  1201         HC    622    VAL     HB   1201    -0.0297      1.008
  1202         CT    622    VAL    CG1   1202    -0.3192      12.01
  1203         HC    622    VAL   HG11   1203     0.0791      1.008
  1204         HC    622    VAL   HG12   1204     0.0791      1.008
  1205         HC    622    VAL   HG13   1205     0.0791      1.008
  1206         CT    622    VAL    CG2   1206    -0.3192      12.01
  1207         HC    622    VAL   HG21   1207     0.0791      1.008
  1208         HC    622    VAL   HG22   1208     0.0791      1.008
  1209         HC    622    VAL   HG23   1209     0.0791      1.008
  1210          C    622    VAL      C   1210     0.5973      12.01
  1211          O    622    VAL      O   1211    -0.5679         16   ; qtot 1
; residue 623 LYS rtp LYS  q +1.0
  1212          N    623    LYS      N   1212    -0.3479      14.01
  1213          H    623    LYS      H   1213     0.2747      1.008
  1214         CX    623    LYS     CA   1214      -0.24      12.01
  1215         H1    623    LYS     HA   1215     0.1426      1.008
  1216         C8    623    LYS     CB   1216    -0.0094      12.01
  1217         HC    623    LYS    HB1   1217     0.0362      1.008
  1218         HC    623    LYS    HB2   1218     0.0362      1.008
  1219         C8    623    LYS     CG   1219     0.0187      12.01
  1220         HC    623    LYS    HG1   1220     0.0103      1.008
  1221         HC    623    LYS    HG2   1221     0.0103      1.008
  1222         C8    623    LYS     CD   1222    -0.0479      12.01
  1223         HC    623    LYS    HD1   1223     0.0621      1.008
  1224         HC    623    LYS    HD2   1224     0.0621      1.008
  1225         C8    623    LYS     CE   1225    -0.0143      12.01
  1226         HP    623    LYS    HE1   1226     0.1135      1.008
  1227         HP    623    LYS    HE2   1227     0.1135      1.008
  1228         N3    623    LYS     NZ   1228    -0.3854      14.01
  1229          H    623    LYS    HZ1   1229       0.34      1.008
  1230          H    623    LYS    HZ2   1230       0.34      1.008
  1231          H    623    LYS    HZ3   1231       0.34      1.008
  1232          C    623    LYS      C   1232     0.7341      12.01
  1233          O    623    LYS      O   1233    -0.5894         16   ; qtot 2
; residue 624 MET rtp MET  q  0.0
  1234          N    624    MET      N   1234    -0.4157      14.01
  1235          H    624    MET      H   1235     0.2719      1.008
  1236         CX    624    MET     CA   1236    -0.0237      12.01
  1237         H1    624    MET     HA   1237      0.088      1.008
  1238         2C    624    MET     CB   1238     0.0342      12.01
  1239         HC    624    MET    HB1   1239     0.0241      1.008
  1240         HC    624    MET    HB2   1240     0.0241      1.008
  1241         2C    624    MET     CG   1241     0.0018      12.01
  1242         H1    624    MET    HG1   1242      0.044      1.008
  1243         H1    624    MET    HG2   1243      0.044      1.008
  1244          S    624    MET     SD   1244    -0.2737      32.06
  1245         CT    624    MET     CE   1245    -0.0536      12.01
  1246         H1    624    MET    HE1   1246     0.0684      1.008
  1247         H1    624    MET    HE2   1247     0.0684      1.008
  1248         H1    624    MET    HE3   1248     0.0684      1.008
  1249          C    624    MET      C   1249     0.5973      12.01
  1250          O    624    MET      O   1250    -0.5679         16   ; qtot 2
; residue 625 LEU rtp LEU  q  0.0
  1251          N    625    LEU      N   1251    -0.4157      14.01
  1252          H    625    LEU      H   1252     0.2719      1.008
  1253         CX    625    LEU     CA   1253    -0.0518      12.01
  1254         H1    625    LEU     HA   1254     0.0922      1.008
  1255         2C    625    LEU     CB   1255    -0.1102      12.01
  1256         HC    625    LEU    HB1   1256     0.0457      1.008
  1257         HC    625    LEU    HB2   1257     0.0457      1.008
  1258         3C    625    LEU     CG   1258     0.3531      12.01
  1259         HC    625    LEU     HG   1259    -0.0361      1.008
  1260         CT    625    LEU    CD1   1260    -0.4121      12.01
  1261         HC    625    LEU   HD11   1261        0.1      1.008
  1262         HC    625    LEU   HD12   1262        0.1      1.008
  1263         HC    625    LEU   HD13   1263        0.1      1.008
  1264         CT    625    LEU    CD2   1264    -0.4121      12.01
  1265         HC    625    LEU   HD21   1265        0.1      1.008
  1266         HC    625    LEU   HD22   1266        0.1      1.008
  1267         HC    625    LEU   HD23   1267        0.1      1.008
  1268          C    625    LEU      C   1268     0.5973      12.01
  1269          O    625    LEU      O   1269    -0.5679         16   ; qtot 2
; residue 626 LYS rtp LYS  q +1.0
  1270          N    626    LYS      N   1270    -0.3479      14.01
  1271          H    626    LYS      H   1271     0.2747      1.008
  1272         CX    626    LYS     CA   1272      -0.24      12.01
  1273         H1    626    LYS     HA   1273     0.1426      1.008
  1274         C8    626    LYS     CB   1274    -0.0094      12.01
  1275         HC    626    LYS    HB1   1275     0.0362      1.008
  1276         HC    626    LYS    HB2   1276     0.0362      1.008
  1277         C8    626    LYS     CG   1277     0.0187      12.01
  1278         HC    626    LYS    HG1   1278     0.0103      1.008
  1279         HC    626    LYS    HG2   1279     0.0103      1.008
  1280         C8    626    LYS     CD   1280    -0.0479      12.01
  1281         HC    626    LYS    HD1   1281     0.0621      1.008
  1282         HC    626    LYS    HD2   1282     0.0621      1.008
  1283         C8    626    LYS     CE   1283    -0.0143      12.01
  1284         HP    626    LYS    HE1   1284     0.1135      1.008
  1285         HP    626    LYS    HE2   1285     0.1135      1.008
  1286         N3    626    LYS     NZ   1286    -0.3854      14.01
  1287          H    626    LYS    HZ1   1287       0.34      1.008
  1288          H    626    LYS    HZ2   1288       0.34      1.008
  1289          H    626    LYS    HZ3   1289       0.34      1.008
  1290          C    626    LYS      C   1290     0.7341      12.01
  1291          O    626    LYS      O   1291    -0.5894         16   ; qtot 3
; residue 627 PRO rtp PRO  q  0.0
  1292          N    627    PRO      N   1292    -0.2548      14.01
  1293         CT    627    PRO     CD   1293     0.0192      12.01
  1294         H1    627    PRO    HD1   1294     0.0391      1.008
  1295         H1    627    PRO    HD2   1295     0.0391      1.008
  1296         CT    627    PRO     CG   1296     0.0189      12.01
  1297         HC    627    PRO    HG1   1297     0.0213      1.008
  1298         HC    627    PRO    HG2   1298     0.0213      1.008
  1299         CT    627    PRO     CB   1299     -0.007      12.01
  1300         HC    627    PRO    HB1   1300     0.0253      1.008
  1301         HC    627    PRO    HB2   1301     0.0253      1.008
  1302         CX    627    PRO     CA   1302    -0.0266      12.01
  1303         H1    627    PRO     HA   1303     0.0641      1.008
  1304          C    627    PRO      C   1304     0.5896      12.01
  1305          O    627    PRO      O   1305    -0.5748         16   ; qtot 3
; residue 628 SER rtp SER  q  0.0
  1306          N    628    SER      N   1306    -0.4157      14.01
  1307          H    628    SER      H   1307     0.2719      1.008
  1308         CX    628    SER     CA   1308    -0.0249      12.01
  1309         H1    628    SER     HA   1309     0.0843      1.008
  1310         2C    628    SER     CB   1310     0.2117      12.01
  1311         H1    628    SER    HB1   1311     0.0352      1.008
  1312         H1    628    SER    HB2   1312     0.0352      1.008
  1313         OH    628    SER     OG   1313    -0.6546         16
  1314         HO    628    SER     HG   1314     0.4275      1.008
  1315          C    628    SER      C   1315     0.5973      12.01
  1316          O    628    SER      O   1316    -0.5679         16   ; qtot 3
; residue 629 ALA rtp ALA  q  0.0
  1317          N    629    ALA      N   1317    -0.4157      14.01
  1318          H    629    ALA      H   1318     0.2719      1.008
  1319         CX    629    ALA     CA   1319     0.0337      12.01
  1320         H1    629    ALA     HA   1320     0.0823      1.008
  1321         CT    629    ALA     CB   1321    -0.1825      12.01
  1322         HC    629    ALA    HB1   1322     0.0603      1.008
  1323         HC    629    ALA    HB2   1323     0.0603      1.008
  1324         HC    629    ALA    HB3   1324     0.0603      1.008
  1325          C    629    ALA      C   1325     0.5973      12.01
  1326          O    629    ALA      O   1326    -0.5679         16   ; qtot 3
; residue 630 HIS rtp HIE  q  0.0
  1327          N    630    HIS      N   1327    -0.4157      14.01
  1328          H    630    HIS      H   1328     0.2719      1.008
  1329         CX    630    HIS     CA   1329    -0.0581      12.01
  1330         H1    630    HIS     HA   1330      0.136      1.008
  1331         CT    630    HIS     CB   1331    -0.0074      12.01
  1332         HC    630    HIS    HB1   1332     0.0367      1.008
  1333         HC    630    HIS    HB2   1333     0.0367      1.008
  1334         CC    630    HIS     CG   1334     0.1868      12.01
  1335         NB    630    HIS    ND1   1335    -0.5432      14.01
  1336         CR    630    HIS    CE1   1336     0.1635      12.01
  1337         H5    630    HIS    HE1   1337     0.1435      1.008
  1338         NA    630    HIS    NE2   1338    -0.2795      14.01
  1339          H    630    HIS    HE2   1339     0.3339      1.008
  1340         CW    630    HIS    CD2   1340    -0.2207      12.01
  1341         H4    630    HIS    HD2   1341     0.1862      1.008
  1342          C    630    HIS      C   1342     0.5973      12.01
  1343          O    630    HIS      O   1343    -0.5679         16   ; qtot 3
; residue 631 LEU rtp LEU  q  0.0
  1344          N    631    LEU      N   1344    -0.4157      14.01
  1345          H    631    LEU      H   1345     0.2719      1.008
  1346         CX    631    LEU     CA   1346    -0.0518      12.01
  1347         H1    631    LEU     HA   1347     0.0922      1.008
  1348         2C    631    LEU     CB   1348    -0.1102      12.01
  1349         HC    631    LEU    HB1   1349     0.0457      1.008
  1350         HC    631    LEU    HB2   1350     0.0457      1.008
  1351         3C    631    LEU     CG   1351     0.3531      12.01
  1352         HC    631    LEU     HG   1352    -0.0361      1.008
  1353         CT    631    LEU    CD1   1353    -0.4121      12.01
  1354         HC    631    LEU   HD11   1354        0.1      1.008
  1355         HC    631    LEU   HD12   1355        0.1      1.008
  1356         HC    631    LEU   HD13   1356        0.1      1.008
  1357         CT    631    LEU    CD2   1357    -0.4121      12.01
  1358         HC    631    LEU   HD21   1358        0.1      1.008
  1359         HC    631    LEU   HD22   1359        0.1      1.008
  1360         HC    631    LEU   HD23   1360        0.1      1.008
  1361          C    631    LEU      C   1361     0.5973      12.01
  1362          O    631    LEU      O   1362    -0.5679         16   ; qtot 3
; residue 632 THR rtp THR  q  0.0
  1363          N    632    THR      N   1363    -0.4157      14.01
  1364          H    632    THR      H   1364     0.2719      1.008
  1365         CX    632    THR     CA   1365    -0.0389      12.01
  1366         H1    632    THR     HA   1366     0.1007      1.008
  1367         3C    632    THR     CB   1367     0.3654      12.01
  1368         H1    632    THR     HB   1368     0.0043      1.008
  1369         CT    632    THR    CG2   1369    -0.2438      12.01
  1370         HC    632    THR   HG21   1370     0.0642      1.008
  1371         HC    632    THR   HG22   1371     0.0642      1.008
  1372         HC    632    THR   HG23   1372     0.0642      1.008
  1373         OH    632    THR    OG1   1373    -0.6761         16
  1374         HO    632    THR    HG1   1374     0.4102      1.008
  1375          C    632    THR      C   1375     0.5973      12.01
  1376          O    632    THR      O   1376    -0.5679         16   ; qtot 3
; residue 633 GLU rtp GLU  q -1.0
  1377          N    633    GLU      N   1377    -0.5163      14.01
  1378          H    633    GLU      H   1378     0.2936      1.008
  1379         CX    633    GLU     CA   1379     0.0397      12.01
  1380         H1    633    GLU     HA   1380     0.1105      1.008
  1381         2C    633    GLU     CB   1381      0.056      12.01
  1382         HC    633    GLU    HB1   1382    -0.0173      1.008
  1383         HC    633    GLU    HB2   1383    -0.0173      1.008
  1384         2C    633    GLU     CG   1384     0.0136      12.01
  1385         HC    633    GLU    HG1   1385    -0.0425      1.008
  1386         HC    633    GLU    HG2   1386    -0.0425      1.008
  1387         CO    633    GLU     CD   1387     0.8054      12.01
  1388         O2    633    GLU    OE1   1388    -0.8188         16
  1389         O2    633    GLU    OE2   1389    -0.8188         16
  1390          C    633    GLU      C   1390     0.5366      12.01
  1391          O    633    GLU      O   1391    -0.5819         16   ; qtot 2
; residue 634 ARG rtp ARG  q +1.0
  1392          N    634    ARG      N   1392    -0.3479      14.01
  1393          H    634    ARG      H   1393     0.2747      1.008
  1394         CX    634    ARG     CA   1394    -0.2637      12.01
  1395         H1    634    ARG     HA   1395      0.156      1.008
  1396         C8    634    ARG     CB   1396    -0.0007      12.01
  1397         HC    634    ARG    HB1   1397     0.0327      1.008
  1398         HC    634    ARG    HB2   1398     0.0327      1.008
  1399         C8    634    ARG     CG   1399      0.039      12.01
  1400         HC    634    ARG    HG1   1400     0.0285      1.008
  1401         HC    634    ARG    HG2   1401     0.0285      1.008
  1402         C8    634    ARG     CD   1402     0.0486      12.01
  1403         H1    634    ARG    HD1   1403     0.0687      1.008
  1404         H1    634    ARG    HD2   1404     0.0687      1.008
  1405         N2    634    ARG     NE   1405    -0.5295      14.01
  1406          H    634    ARG     HE   1406     0.3456      1.008
  1407         CA    634    ARG     CZ   1407     0.8076      12.01
  1408         N2    634    ARG    NH1   1408    -0.8627      14.01
  1409          H    634    ARG   HH11   1409     0.4478      1.008
  1410          H    634    ARG   HH12   1410     0.4478      1.008
  1411         N2    634    ARG    NH2   1411    -0.8627      14.01
  1412          H    634    ARG   HH21   1412     0.4478      1.008
  1413          H    634    ARG   HH22   1413     0.4478      1.008
  1414          C    634    ARG      C   1414     0.7341      12.01
  1415          O    634    ARG      O   1415    -0.5894         16   ; qtot 3
; residue 635 GLU rtp GLU  q -1.0
  1416          N    635    GLU      N   1416    -0.5163      14.01
  1417          H    635    GLU      H   1417     0.2936      1.008
  1418         CX    635    GLU     CA   1418     0.0397      12.01
  1419         H1    635    GLU     HA   1419     0.1105      1.008
  1420         2C    635    GLU     CB   1420      0.056      12.01
  1421         HC    635    GLU    HB1   1421    -0.0173      1.008
  1422         HC    635    GLU    HB2   1422    -0.0173      1.008
  1423         2C    635    GLU     CG   1423     0.0136      12.01
  1424         HC    635    GLU    HG1   1424    -0.0425      1.008
  1425         HC    635    GLU    HG2   1425    -0.0425      1.008
  1426         CO    635    GLU     CD   1426     0.8054      12.01
  1427         O2    635    GLU    OE1   1427    -0.8188         16
  1428         O2    635    GLU    OE2   1428    -0.8188         16
  1429          C    635    GLU      C   1429     0.5366      12.01
  1430          O    635    GLU      O   1430    -0.5819         16   ; qtot 2
; residue 636 ALA rtp ALA  q  0.0
  1431          N    636    ALA      N   1431    -0.4157      14.01
  1432          H    636    ALA      H   1432     0.2719      1.008
  1433         CX    636    ALA     CA   1433     0.0337      12.01
  1434         H1    636    ALA     HA   1434     0.0823      1.008
  1435         CT    636    ALA     CB   1435    -0.1825      12.01
  1436         HC    636    ALA    HB1   1436     0.0603      1.008
  1437         HC    636    ALA    HB2   1437     0.0603      1.008
  1438         HC    636    ALA    HB3   1438     0.0603      1.008
  1439          C    636    ALA      C   1439     0.5973      12.01
  1440          O    636    ALA      O   1440    -0.5679         16   ; qtot 2
; residue 637 LEU rtp LEU  q  0.0
  1441          N    637    LEU      N   1441    -0.4157      14.01
  1442          H    637    LEU      H   1442     0.2719      1.008
  1443         CX    637    LEU     CA   1443    -0.0518      12.01
  1444         H1    637    LEU     HA   1444     0.0922      1.008
  1445         2C    637    LEU     CB   1445    -0.1102      12.01
  1446         HC    637    LEU    HB1   1446     0.0457      1.008
  1447         HC    637    LEU    HB2   1447     0.0457      1.008
  1448         3C    637    LEU     CG   1448     0.3531      12.01
  1449         HC    637    LEU     HG   1449    -0.0361      1.008
  1450         CT    637    LEU    CD1   1450    -0.4121      12.01
  1451         HC    637    LEU   HD11   1451        0.1      1.008
  1452         HC    637    LEU   HD12   1452        0.1      1.008
  1453         HC    637    LEU   HD13   1453        0.1      1.008
  1454         CT    637    LEU    CD2   1454    -0.4121      12.01
  1455         HC    637    LEU   HD21   1455        0.1      1.008
  1456         HC    637    LEU   HD22   1456        0.1      1.008
  1457         HC    637    LEU   HD23   1457        0.1      1.008
  1458          C    637    LEU      C   1458     0.5973      12.01
  1459          O    637    LEU      O   1459    -0.5679         16   ; qtot 2
; residue 638 MET rtp MET  q  0.0
  1460          N    638    MET      N   1460    -0.4157      14.01
  1461          H    638    MET      H   1461     0.2719      1.008
  1462         CX    638    MET     CA   1462    -0.0237      12.01
  1463         H1    638    MET     HA   1463      0.088      1.008
  1464         2C    638    MET     CB   1464     0.0342      12.01
  1465         HC    638    MET    HB1   1465     0.0241      1.008
  1466         HC    638    MET    HB2   1466     0.0241      1.008
  1467         2C    638    MET     CG   1467     0.0018      12.01
  1468         H1    638    MET    HG1   1468      0.044      1.008
  1469         H1    638    MET    HG2   1469      0.044      1.008
  1470          S    638    MET     SD   1470    -0.2737      32.06
  1471         CT    638    MET     CE   1471    -0.0536      12.01
  1472         H1    638    MET    HE1   1472     0.0684      1.008
  1473         H1    638    MET    HE2   1473     0.0684      1.008
  1474         H1    638    MET    HE3   1474     0.0684      1.008
  1475          C    638    MET      C   1475     0.5973      12.01
  1476          O    638    MET      O   1476    -0.5679         16   ; qtot 2
; residue 639 SER rtp SER  q  0.0
  1477          N    639    SER      N   1477    -0.4157      14.01
  1478          H    639    SER      H   1478     0.2719      1.008
  1479         CX    639    SER     CA   1479    -0.0249      12.01
  1480         H1    639    SER     HA   1480     0.0843      1.008
  1481         2C    639    SER     CB   1481     0.2117      12.01
  1482         H1    639    SER    HB1   1482     0.0352      1.008
  1483         H1    639    SER    HB2   1483     0.0352      1.008
  1484         OH    639    SER     OG   1484    -0.6546         16
  1485         HO    639    SER     HG   1485     0.4275      1.008
  1486          C    639    SER      C   1486     0.5973      12.01
  1487          O    639    SER      O   1487    -0.5679         16   ; qtot 2
; residue 640 GLU rtp GLU  q -1.0
  1488          N    640    GLU      N   1488    -0.5163      14.01
  1489          H    640    GLU      H   1489     0.2936      1.008
  1490         CX    640    GLU     CA   1490     0.0397      12.01
  1491         H1    640    GLU     HA   1491     0.1105      1.008
  1492         2C    640    GLU     CB   1492      0.056      12.01
  1493         HC    640    GLU    HB1   1493    -0.0173      1.008
  1494         HC    640    GLU    HB2   1494    -0.0173      1.008
  1495         2C    640    GLU     CG   1495     0.0136      12.01
  1496         HC    640    GLU    HG1   1496    -0.0425      1.008
  1497         HC    640    GLU    HG2   1497    -0.0425      1.008
  1498         CO    640    GLU     CD   1498     0.8054      12.01
  1499         O2    640    GLU    OE1   1499    -0.8188         16
  1500         O2    640    GLU    OE2   1500    -0.8188         16
  1501          C    640    GLU      C   1501     0.5366      12.01
  1502          O    640    GLU      O   1502    -0.5819         16   ; qtot 1
; residue 641 LEU rtp LEU  q  0.0
  1503          N    641    LEU      N   1503    -0.4157      14.01
  1504          H    641    LEU      H   1504     0.2719      1.008
  1505         CX    641    LEU     CA   1505    -0.0518      12.01
  1506         H1    641    LEU     HA   1506     0.0922      1.008
  1507         2C    641    LEU     CB   1507    -0.1102      12.01
  1508         HC    641    LEU    HB1   1508     0.0457      1.008
  1509         HC    641    LEU    HB2   1509     0.0457      1.008
  1510         3C    641    LEU     CG   1510     0.3531      12.01
  1511         HC    641    LEU     HG   1511    -0.0361      1.008
  1512         CT    641    LEU    CD1   1512    -0.4121      12.01
  1513         HC    641    LEU   HD11   1513        0.1      1.008
  1514         HC    641    LEU   HD12   1514        0.1      1.008
  1515         HC    641    LEU   HD13   1515        0.1      1.008
  1516         CT    641    LEU    CD2   1516    -0.4121      12.01
  1517         HC    641    LEU   HD21   1517        0.1      1.008
  1518         HC    641    LEU   HD22   1518        0.1      1.008
  1519         HC    641    LEU   HD23   1519        0.1      1.008
  1520          C    641    LEU      C   1520     0.5973      12.01
  1521          O    641    LEU      O   1521    -0.5679         16   ; qtot 1
; residue 642 LYS rtp LYS  q +1.0
  1522          N    642    LYS      N   1522    -0.3479      14.01
  1523          H    642    LYS      H   1523     0.2747      1.008
  1524         CX    642    LYS     CA   1524      -0.24      12.01
  1525         H1    642    LYS     HA   1525     0.1426      1.008
  1526         C8    642    LYS     CB   1526    -0.0094      12.01
  1527         HC    642    LYS    HB1   1527     0.0362      1.008
  1528         HC    642    LYS    HB2   1528     0.0362      1.008
  1529         C8    642    LYS     CG   1529     0.0187      12.01
  1530         HC    642    LYS    HG1   1530     0.0103      1.008
  1531         HC    642    LYS    HG2   1531     0.0103      1.008
  1532         C8    642    LYS     CD   1532    -0.0479      12.01
  1533         HC    642    LYS    HD1   1533     0.0621      1.008
  1534         HC    642    LYS    HD2   1534     0.0621      1.008
  1535         C8    642    LYS     CE   1535    -0.0143      12.01
  1536         HP    642    LYS    HE1   1536     0.1135      1.008
  1537         HP    642    LYS    HE2   1537     0.1135      1.008
  1538         N3    642    LYS     NZ   1538    -0.3854      14.01
  1539          H    642    LYS    HZ1   1539       0.34      1.008
  1540          H    642    LYS    HZ2   1540       0.34      1.008
  1541          H    642    LYS    HZ3   1541       0.34      1.008
  1542          C    642    LYS      C   1542     0.7341      12.01
  1543          O    642    LYS      O   1543    -0.5894         16   ; qtot 2
; residue 643 VAL rtp VAL  q  0.0
  1544          N    643    VAL      N   1544    -0.4157      14.01
  1545          H    643    VAL      H   1545     0.2719      1.008
  1546         CX    643    VAL     CA   1546    -0.0875      12.01
  1547         H1    643    VAL     HA   1547     0.0969      1.008
  1548         3C    643    VAL     CB   1548     0.2985      12.01
  1549         HC    643    VAL     HB   1549    -0.0297      1.008
  1550         CT    643    VAL    CG1   1550    -0.3192      12.01
  1551         HC    643    VAL   HG11   1551     0.0791      1.008
  1552         HC    643    VAL   HG12   1552     0.0791      1.008
  1553         HC    643    VAL   HG13   1553     0.0791      1.008
  1554         CT    643    VAL    CG2   1554    -0.3192      12.01
  1555         HC    643    VAL   HG21   1555     0.0791      1.008
  1556         HC    643    VAL   HG22   1556     0.0791      1.008
  1557         HC    643    VAL   HG23   1557     0.0791      1.008
  1558          C    643    VAL      C   1558     0.5973      12.01
  1559          O    643    VAL      O   1559    -0.5679         16   ; qtot 2
; residue 644 LEU rtp LEU  q  0.0
  1560          N    644    LEU      N   1560    -0.4157      14.01
  1561          H    644    LEU      H   1561     0.2719      1.008
  1562         CX    644    LEU     CA   1562    -0.0518      12.01
  1563         H1    644    LEU     HA   1563     0.0922      1.008
  1564         2C    644    LEU     CB   1564    -0.1102      12.01
  1565         HC    644    LEU    HB1   1565     0.0457      1.008
  1566         HC    644    LEU    HB2   1566     0.0457      1.008
  1567         3C    644    LEU     CG   1567     0.3531      12.01
  1568         HC    644    LEU     HG   1568    -0.0361      1.008
  1569         CT    644    LEU    CD1   1569    -0.4121      12.01
  1570         HC    644    LEU   HD11   1570        0.1      1.008
  1571         HC    644    LEU   HD12   1571        0.1      1.008
  1572         HC    644    LEU   HD13   1572        0.1      1.008
  1573         CT    644    LEU    CD2   1573    -0.4121      12.01
  1574         HC    644    LEU   HD21   1574        0.1      1.008
  1575         HC    644    LEU   HD22   1575        0.1      1.008
  1576         HC    644    LEU   HD23   1576        0.1      1.008
  1577          C    644    LEU      C   1577     0.5973      12.01
  1578          O    644    LEU      O   1578    -0.5679         16   ; qtot 2
; residue 645 SER rtp SER  q  0.0
  1579          N    645    SER      N   1579    -0.4157      14.01
  1580          H    645    SER      H   1580     0.2719      1.008
  1581         CX    645    SER     CA   1581    -0.0249      12.01
  1582         H1    645    SER     HA   1582     0.0843      1.008
  1583         2C    645    SER     CB   1583     0.2117      12.01
  1584         H1    645    SER    HB1   1584     0.0352      1.008
  1585         H1    645    SER    HB2   1585     0.0352      1.008
  1586         OH    645    SER     OG   1586    -0.6546         16
  1587         HO    645    SER     HG   1587     0.4275      1.008
  1588          C    645    SER      C   1588     0.5973      12.01
  1589          O    645    SER      O   1589    -0.5679         16   ; qtot 2
; residue 646 TYR rtp TYR  q  0.0
  1590          N    646    TYR      N   1590    -0.4157      14.01
  1591          H    646    TYR      H   1591     0.2719      1.008
  1592         CX    646    TYR     CA   1592    -0.0014      12.01
  1593         H1    646    TYR     HA   1593     0.0876      1.008
  1594         CT    646    TYR     CB   1594    -0.0152      12.01
  1595         HC    646    TYR    HB1   1595     0.0295      1.008
  1596         HC    646    TYR    HB2   1596     0.0295      1.008
  1597         CA    646    TYR     CG   1597    -0.0011      12.01
  1598         CA    646    TYR    CD1   1598    -0.1906      12.01
  1599         HA    646    TYR    HD1   1599     0.1699      1.008
  1600         CA    646    TYR    CE1   1600    -0.2341      12.01
  1601         HA    646    TYR    HE1   1601     0.1656      1.008
  1602          C    646    TYR     CZ   1602     0.3226      12.01
  1603         OH    646    TYR     OH   1603    -0.5579         16
  1604         HO    646    TYR     HH   1604     0.3992      1.008
  1605         CA    646    TYR    CE2   1605    -0.2341      12.01
  1606         HA    646    TYR    HE2   1606     0.1656      1.008
  1607         CA    646    TYR    CD2   1607    -0.1906      12.01
  1608         HA    646    TYR    HD2   1608     0.1699      1.008
  1609          C    646    TYR      C   1609     0.5973      12.01
  1610          O    646    TYR      O   1610    -0.5679         16   ; qtot 2
; residue 647 LEU rtp LEU  q  0.0
  1611          N    647    LEU      N   1611    -0.4157      14.01
  1612          H    647    LEU      H   1612     0.2719      1.008
  1613         CX    647    LEU     CA   1613    -0.0518      12.01
  1614         H1    647    LEU     HA   1614     0.0922      1.008
  1615         2C    647    LEU     CB   1615    -0.1102      12.01
  1616         HC    647    LEU    HB1   1616     0.0457      1.008
  1617         HC    647    LEU    HB2   1617     0.0457      1.008
  1618         3C    647    LEU     CG   1618     0.3531      12.01
  1619         HC    647    LEU     HG   1619    -0.0361      1.008
  1620         CT    647    LEU    CD1   1620    -0.4121      12.01
  1621         HC    647    LEU   HD11   1621        0.1      1.008
  1622         HC    647    LEU   HD12   1622        0.1      1.008
  1623         HC    647    LEU   HD13   1623        0.1      1.008
  1624         CT    647    LEU    CD2   1624    -0.4121      12.01
  1625         HC    647    LEU   HD21   1625        0.1      1.008
  1626         HC    647    LEU   HD22   1626        0.1      1.008
  1627         HC    647    LEU   HD23   1627        0.1      1.008
  1628          C    647    LEU      C   1628     0.5973      12.01
  1629          O    647    LEU      O   1629    -0.5679         16   ; qtot 2
; residue 648 GLY rtp GLY  q  0.0
  1630          N    648    GLY      N   1630    -0.4157      14.01
  1631          H    648    GLY      H   1631     0.2719      1.008
  1632         CX    648    GLY     CA   1632    -0.0252      12.01
  1633         H1    648    GLY    HA1   1633     0.0698      1.008
  1634         H1    648    GLY    HA2   1634     0.0698      1.008
  1635          C    648    GLY      C   1635     0.5973      12.01
  1636          O    648    GLY      O   1636    -0.5679         16   ; qtot 2
; residue 649 ASN rtp ASN  q  0.0
  1637          N    649    ASN      N   1637    -0.4157      14.01
  1638          H    649    ASN      H   1638     0.2719      1.008
  1639         CX    649    ASN     CA   1639     0.0143      12.01
  1640         H1    649    ASN     HA   1640     0.1048      1.008
  1641         2C    649    ASN     CB   1641    -0.2041      12.01
  1642         HC    649    ASN    HB1   1642     0.0797      1.008
  1643         HC    649    ASN    HB2   1643     0.0797      1.008
  1644          C    649    ASN     CG   1644      0.713      12.01
  1645          O    649    ASN    OD1   1645    -0.5931         16
  1646          N    649    ASN    ND2   1646    -0.9191      14.01
  1647          H    649    ASN   HD21   1647     0.4196      1.008
  1648          H    649    ASN   HD22   1648     0.4196      1.008
  1649          C    649    ASN      C   1649     0.5973      12.01
  1650          O    649    ASN      O   1650    -0.5679         16   ; qtot 2
; residue 650 HIS rtp HIE  q  0.0
  1651          N    650    HIS      N   1651    -0.4157      14.01
  1652          H    650    HIS      H   1652     0.2719      1.008
  1653         CX    650    HIS     CA   1653    -0.0581      12.01
  1654         H1    650    HIS     HA   1654      0.136      1.008
  1655         CT    650    HIS     CB   1655    -0.0074      12.01
  1656         HC    650    HIS    HB1   1656     0.0367      1.008
  1657         HC    650    HIS    HB2   1657     0.0367      1.008
  1658         CC    650    HIS     CG   1658     0.1868      12.01
  1659         NB    650    HIS    ND1   1659    -0.5432      14.01
  1660         CR    650    HIS    CE1   1660     0.1635      12.01
  1661         H5    650    HIS    HE1   1661     0.1435      1.008
  1662         NA    650    HIS    NE2   1662    -0.2795      14.01
  1663          H    650    HIS    HE2   1663     0.3339      1.008
  1664         CW    650    HIS    CD2   1664    -0.2207      12.01
  1665         H4    650    HIS    HD2   1665     0.1862      1.008
  1666          C    650    HIS      C   1666     0.5973      12.01
  1667          O    650    HIS      O   1667    -0.5679         16   ; qtot 2
; residue 651 MET rtp MET  q  0.0
  1668          N    651    MET      N   1668    -0.4157      14.01
  1669          H    651    MET      H   1669     0.2719      1.008
  1670         CX    651    MET     CA   1670    -0.0237      12.01
  1671         H1    651    MET     HA   1671      0.088      1.008
  1672         2C    651    MET     CB   1672     0.0342      12.01
  1673         HC    651    MET    HB1   1673     0.0241      1.008
  1674         HC    651    MET    HB2   1674     0.0241      1.008
  1675         2C    651    MET     CG   1675     0.0018      12.01
  1676         H1    651    MET    HG1   1676      0.044      1.008
  1677         H1    651    MET    HG2   1677      0.044      1.008
  1678          S    651    MET     SD   1678    -0.2737      32.06
  1679         CT    651    MET     CE   1679    -0.0536      12.01
  1680         H1    651    MET    HE1   1680     0.0684      1.008
  1681         H1    651    MET    HE2   1681     0.0684      1.008
  1682         H1    651    MET    HE3   1682     0.0684      1.008
  1683          C    651    MET      C   1683     0.5973      12.01
  1684          O    651    MET      O   1684    -0.5679         16   ; qtot 2
; residue 652 ASN rtp ASN  q  0.0
  1685          N    652    ASN      N   1685    -0.4157      14.01
  1686          H    652    ASN      H   1686     0.2719      1.008
  1687         CX    652    ASN     CA   1687     0.0143      12.01
  1688         H1    652    ASN     HA   1688     0.1048      1.008
  1689         2C    652    ASN     CB   1689    -0.2041      12.01
  1690         HC    652    ASN    HB1   1690     0.0797      1.008
  1691         HC    652    ASN    HB2   1691     0.0797      1.008
  1692          C    652    ASN     CG   1692      0.713      12.01
  1693          O    652    ASN    OD1   1693    -0.5931         16
  1694          N    652    ASN    ND2   1694    -0.9191      14.01
  1695          H    652    ASN   HD21   1695     0.4196      1.008
  1696          H    652    ASN   HD22   1696     0.4196      1.008
  1697          C    652    ASN      C   1697     0.5973      12.01
  1698          O    652    ASN      O   1698    -0.5679         16   ; qtot 2
; residue 653 ILE rtp ILE  q  0.0
  1699          N    653    ILE      N   1699    -0.4157      14.01
  1700          H    653    ILE      H   1700     0.2719      1.008
  1701         CX    653    ILE     CA   1701    -0.0597      12.01
  1702         H1    653    ILE     HA   1702     0.0869      1.008
  1703         3C    653    ILE     CB   1703     0.1303      12.01
  1704         HC    653    ILE     HB   1704     0.0187      1.008
  1705         CT    653    ILE    CG2   1705    -0.3204      12.01
  1706         HC    653    ILE   HG21   1706     0.0882      1.008
  1707         HC    653    ILE   HG22   1707     0.0882      1.008
  1708         HC    653    ILE   HG23   1708     0.0882      1.008
  1709         2C    653    ILE    CG1   1709     -0.043      12.01
  1710         HC    653    ILE   HG11   1710     0.0236      1.008
  1711         HC    653    ILE   HG12   1711     0.0236      1.008
  1712         CT    653    ILE     CD   1712     -0.066      12.01
  1713         HC    653    ILE    HD1   1713     0.0186      1.008
  1714         HC    653    ILE    HD2   1714     0.0186      1.008
  1715         HC    653    ILE    HD3   1715     0.0186      1.008
  1716          C    653    ILE      C   1716     0.5973      12.01
  1717          O    653    ILE      O   1717    -0.5679         16   ; qtot 2
; residue 654 VAL rtp VAL  q  0.0
  1718          N    654    VAL      N   1718    -0.4157      14.01
  1719          H    654    VAL      H   1719     0.2719      1.008
  1720         CX    654    VAL     CA   1720    -0.0875      12.01
  1721         H1    654    VAL     HA   1721     0.0969      1.008
  1722         3C    654    VAL     CB   1722     0.2985      12.01
  1723         HC    654    VAL     HB   1723    -0.0297      1.008
  1724         CT    654    VAL    CG1   1724    -0.3192      12.01
  1725         HC    654    VAL   HG11   1725     0.0791      1.008
  1726         HC    654    VAL   HG12   1726     0.0791      1.008
  1727         HC    654    VAL   HG13   1727     0.0791      1.008
  1728         CT    654    VAL    CG2   1728    -0.3192      12.01
  1729         HC    654    VAL   HG21   1729     0.0791      1.008
  1730         HC    654    VAL   HG22   1730     0.0791      1.008
  1731         HC    654    VAL   HG23   1731     0.0791      1.008
  1732          C    654    VAL      C   1732     0.5973      12.01
  1733          O    654    VAL      O   1733    -0.5679         16   ; qtot 2
; residue 655 ASN rtp ASN  q  0.0
  1734          N    655    ASN      N   1734    -0.4157      14.01
  1735          H    655    ASN      H   1735     0.2719      1.008
  1736         CX    655    ASN     CA   1736     0.0143      12.01
  1737         H1    655    ASN     HA   1737     0.1048      1.008
  1738         2C    655    ASN     CB   1738    -0.2041      12.01
  1739         HC    655    ASN    HB1   1739     0.0797      1.008
  1740         HC    655    ASN    HB2   1740     0.0797      1.008
  1741          C    655    ASN     CG   1741      0.713      12.01
  1742          O    655    ASN    OD1   1742    -0.5931         16
  1743          N    655    ASN    ND2   1743    -0.9191      14.01
  1744          H    655    ASN   HD21   1744     0.4196      1.008
  1745          H    655    ASN   HD22   1745     0.4196      1.008
  1746          C    655    ASN      C   1746     0.5973      12.01
  1747          O    655    ASN      O   1747    -0.5679         16   ; qtot 2
; residue 656 LEU rtp LEU  q  0.0
  1748          N    656    LEU      N   1748    -0.4157      14.01
  1749          H    656    LEU      H   1749     0.2719      1.008
  1750         CX    656    LEU     CA   1750    -0.0518      12.01
  1751         H1    656    LEU     HA   1751     0.0922      1.008
  1752         2C    656    LEU     CB   1752    -0.1102      12.01
  1753         HC    656    LEU    HB1   1753     0.0457      1.008
  1754         HC    656    LEU    HB2   1754     0.0457      1.008
  1755         3C    656    LEU     CG   1755     0.3531      12.01
  1756         HC    656    LEU     HG   1756    -0.0361      1.008
  1757         CT    656    LEU    CD1   1757    -0.4121      12.01
  1758         HC    656    LEU   HD11   1758        0.1      1.008
  1759         HC    656    LEU   HD12   1759        0.1      1.008
  1760         HC    656    LEU   HD13   1760        0.1      1.008
  1761         CT    656    LEU    CD2   1761    -0.4121      12.01
  1762         HC    656    LEU   HD21   1762        0.1      1.008
  1763         HC    656    LEU   HD22   1763        0.1      1.008
  1764         HC    656    LEU   HD23   1764        0.1      1.008
  1765          C    656    LEU      C   1765     0.5973      12.01
  1766          O    656    LEU      O   1766    -0.5679         16   ; qtot 2
; residue 657 LEU rtp LEU  q  0.0
  1767          N    657    LEU      N   1767    -0.4157      14.01
  1768          H    657    LEU      H   1768     0.2719      1.008
  1769         CX    657    LEU     CA   1769    -0.0518      12.01
  1770         H1    657    LEU     HA   1770     0.0922      1.008
  1771         2C    657    LEU     CB   1771    -0.1102      12.01
  1772         HC    657    LEU    HB1   1772     0.0457      1.008
  1773         HC    657    LEU    HB2   1773     0.0457      1.008
  1774         3C    657    LEU     CG   1774     0.3531      12.01
  1775         HC    657    LEU     HG   1775    -0.0361      1.008
  1776         CT    657    LEU    CD1   1776    -0.4121      12.01
  1777         HC    657    LEU   HD11   1777        0.1      1.008
  1778         HC    657    LEU   HD12   1778        0.1      1.008
  1779         HC    657    LEU   HD13   1779        0.1      1.008
  1780         CT    657    LEU    CD2   1780    -0.4121      12.01
  1781         HC    657    LEU   HD21   1781        0.1      1.008
  1782         HC    657    LEU   HD22   1782        0.1      1.008
  1783         HC    657    LEU   HD23   1783        0.1      1.008
  1784          C    657    LEU      C   1784     0.5973      12.01
  1785          O    657    LEU      O   1785    -0.5679         16   ; qtot 2
; residue 658 GLY rtp GLY  q  0.0
  1786          N    658    GLY      N   1786    -0.4157      14.01
  1787          H    658    GLY      H   1787     0.2719      1.008
  1788         CX    658    GLY     CA   1788    -0.0252      12.01
  1789         H1    658    GLY    HA1   1789     0.0698      1.008
  1790         H1    658    GLY    HA2   1790     0.0698      1.008
  1791          C    658    GLY      C   1791     0.5973      12.01
  1792          O    658    GLY      O   1792    -0.5679         16   ; qtot 2
; residue 659 ALA rtp ALA  q  0.0
  1793          N    659    ALA      N   1793    -0.4157      14.01
  1794          H    659    ALA      H   1794     0.2719      1.008
  1795         CX    659    ALA     CA   1795     0.0337      12.01
  1796         H1    659    ALA     HA   1796     0.0823      1.008
  1797         CT    659    ALA     CB   1797    -0.1825      12.01
  1798         HC    659    ALA    HB1   1798     0.0603      1.008
  1799         HC    659    ALA    HB2   1799     0.0603      1.008
  1800         HC    659    ALA    HB3   1800     0.0603      1.008
  1801          C    659    ALA      C   1801     0.5973      12.01
  1802          O    659    ALA      O   1802    -0.5679         16   ; qtot 2
; residue 660 CYS rtp CYS  q  0.0
  1803          N    660    CYS      N   1803    -0.4157      14.01
  1804          H    660    CYS      H   1804     0.2719      1.008
  1805         CX    660    CYS     CA   1805     0.0213      12.01
  1806         H1    660    CYS     HA   1806     0.1124      1.008
  1807         2C    660    CYS     CB   1807    -0.1231      12.01
  1808         H1    660    CYS    HB1   1808     0.1112      1.008
  1809         H1    660    CYS    HB2   1809     0.1112      1.008
  1810         SH    660    CYS     SG   1810    -0.3119      32.06
  1811         HS    660    CYS     HG   1811     0.1933      1.008
  1812          C    660    CYS      C   1812     0.5973      12.01
  1813          O    660    CYS      O   1813    -0.5679         16   ; qtot 2
; residue 661 THR rtp THR  q  0.0
  1814          N    661    THR      N   1814    -0.4157      14.01
  1815          H    661    THR      H   1815     0.2719      1.008
  1816         CX    661    THR     CA   1816    -0.0389      12.01
  1817         H1    661    THR     HA   1817     0.1007      1.008
  1818         3C    661    THR     CB   1818     0.3654      12.01
  1819         H1    661    THR     HB   1819     0.0043      1.008
  1820         CT    661    THR    CG2   1820    -0.2438      12.01
  1821         HC    661    THR   HG21   1821     0.0642      1.008
  1822         HC    661    THR   HG22   1822     0.0642      1.008
  1823         HC    661    THR   HG23   1823     0.0642      1.008
  1824         OH    661    THR    OG1   1824    -0.6761         16
  1825         HO    661    THR    HG1   1825     0.4102      1.008
  1826          C    661    THR      C   1826     0.5973      12.01
  1827          O    661    THR      O   1827    -0.5679         16   ; qtot 2
; residue 662 ILE rtp ILE  q  0.0
  1828          N    662    ILE      N   1828    -0.4157      14.01
  1829          H    662    ILE      H   1829     0.2719      1.008
  1830         CX    662    ILE     CA   1830    -0.0597      12.01
  1831         H1    662    ILE     HA   1831     0.0869      1.008
  1832         3C    662    ILE     CB   1832     0.1303      12.01
  1833         HC    662    ILE     HB   1833     0.0187      1.008
  1834         CT    662    ILE    CG2   1834    -0.3204      12.01
  1835         HC    662    ILE   HG21   1835     0.0882      1.008
  1836         HC    662    ILE   HG22   1836     0.0882      1.008
  1837         HC    662    ILE   HG23   1837     0.0882      1.008
  1838         2C    662    ILE    CG1   1838     -0.043      12.01
  1839         HC    662    ILE   HG11   1839     0.0236      1.008
  1840         HC    662    ILE   HG12   1840     0.0236      1.008
  1841         CT    662    ILE     CD   1841     -0.066      12.01
  1842         HC    662    ILE    HD1   1842     0.0186      1.008
  1843         HC    662    ILE    HD2   1843     0.0186      1.008
  1844         HC    662    ILE    HD3   1844     0.0186      1.008
  1845          C    662    ILE      C   1845     0.5973      12.01
  1846          O    662    ILE      O   1846    -0.5679         16   ; qtot 2
; residue 663 GLY rtp GLY  q  0.0
  1847          N    663    GLY      N   1847    -0.4157      14.01
  1848          H    663    GLY      H   1848     0.2719      1.008
  1849         CX    663    GLY     CA   1849    -0.0252      12.01
  1850         H1    663    GLY    HA1   1850     0.0698      1.008
  1851         H1    663    GLY    HA2   1851     0.0698      1.008
  1852          C    663    GLY      C   1852     0.5973      12.01
  1853          O    663    GLY      O   1853    -0.5679         16   ; qtot 2
; residue 664 GLY rtp GLY  q  0.0
  1854          N    664    GLY      N   1854    -0.4157      14.01
  1855          H    664    GLY      H   1855     0.2719      1.008
  1856         CX    664    GLY     CA   1856    -0.0252      12.01
  1857         H1    664    GLY    HA1   1857     0.0698      1.008
  1858         H1    664    GLY    HA2   1858     0.0698      1.008
  1859          C    664    GLY      C   1859     0.5973      12.01
  1860          O    664    GLY      O   1860    -0.5679         16   ; qtot 2
; residue 665 PRO rtp PRO  q  0.0
  1861          N    665    PRO      N   1861    -0.2548      14.01
  1862         CT    665    PRO     CD   1862     0.0192      12.01
  1863         H1    665    PRO    HD1   1863     0.0391      1.008
  1864         H1    665    PRO    HD2   1864     0.0391      1.008
  1865         CT    665    PRO     CG   1865     0.0189      12.01
  1866         HC    665    PRO    HG1   1866     0.0213      1.008
  1867         HC    665    PRO    HG2   1867     0.0213      1.008
  1868         CT    665    PRO     CB   1868     -0.007      12.01
  1869         HC    665    PRO    HB1   1869     0.0253      1.008
  1870         HC    665    PRO    HB2   1870     0.0253      1.008
  1871         CX    665    PRO     CA   1871    -0.0266      12.01
  1872         H1    665    PRO     HA   1872     0.0641      1.008
  1873          C    665    PRO      C   1873     0.5896      12.01
  1874          O    665    PRO      O   1874    -0.5748         16   ; qtot 2
; residue 666 THR rtp THR  q  0.0
  1875          N    666    THR      N   1875    -0.4157      14.01
  1876          H    666    THR      H   1876     0.2719      1.008
  1877         CX    666    THR     CA   1877    -0.0389      12.01
  1878         H1    666    THR     HA   1878     0.1007      1.008
  1879         3C    666    THR     CB   1879     0.3654      12.01
  1880         H1    666    THR     HB   1880     0.0043      1.008
  1881         CT    666    THR    CG2   1881    -0.2438      12.01
  1882         HC    666    THR   HG21   1882     0.0642      1.008
  1883         HC    666    THR   HG22   1883     0.0642      1.008
  1884         HC    666    THR   HG23   1884     0.0642      1.008
  1885         OH    666    THR    OG1   1885    -0.6761         16
  1886         HO    666    THR    HG1   1886     0.4102      1.008
  1887          C    666    THR      C   1887     0.5973      12.01
  1888          O    666    THR      O   1888    -0.5679         16   ; qtot 2
; residue 667 LEU rtp LEU  q  0.0
  1889          N    667    LEU      N   1889    -0.4157      14.01
  1890          H    667    LEU      H   1890     0.2719      1.008
  1891         CX    667    LEU     CA   1891    -0.0518      12.01
  1892         H1    667    LEU     HA   1892     0.0922      1.008
  1893         2C    667    LEU     CB   1893    -0.1102      12.01
  1894         HC    667    LEU    HB1   1894     0.0457      1.008
  1895         HC    667    LEU    HB2   1895     0.0457      1.008
  1896         3C    667    LEU     CG   1896     0.3531      12.01
  1897         HC    667    LEU     HG   1897    -0.0361      1.008
  1898         CT    667    LEU    CD1   1898    -0.4121      12.01
  1899         HC    667    LEU   HD11   1899        0.1      1.008
  1900         HC    667    LEU   HD12   1900        0.1      1.008
  1901         HC    667    LEU   HD13   1901        0.1      1.008
  1902         CT    667    LEU    CD2   1902    -0.4121      12.01
  1903         HC    667    LEU   HD21   1903        0.1      1.008
  1904         HC    667    LEU   HD22   1904        0.1      1.008
  1905         HC    667    LEU   HD23   1905        0.1      1.008
  1906          C    667    LEU      C   1906     0.5973      12.01
  1907          O    667    LEU      O   1907    -0.5679         16   ; qtot 2
; residue 668 VAL rtp VAL  q  0.0
  1908          N    668    VAL      N   1908    -0.4157      14.01
  1909          H    668    VAL      H   1909     0.2719      1.008
  1910         CX    668    VAL     CA   1910    -0.0875      12.01
  1911         H1    668    VAL     HA   1911     0.0969      1.008
  1912         3C    668    VAL     CB   1912     0.2985      12.01
  1913         HC    668    VAL     HB   1913    -0.0297      1.008
  1914         CT    668    VAL    CG1   1914    -0.3192      12.01
  1915         HC    668    VAL   HG11   1915     0.0791      1.008
  1916         HC    668    VAL   HG12   1916     0.0791      1.008
  1917         HC    668    VAL   HG13   1917     0.0791      1.008
  1918         CT    668    VAL    CG2   1918    -0.3192      12.01
  1919         HC    668    VAL   HG21   1919     0.0791      1.008
  1920         HC    668    VAL   HG22   1920     0.0791      1.008
  1921         HC    668    VAL   HG23   1921     0.0791      1.008
  1922          C    668    VAL      C   1922     0.5973      12.01
  1923          O    668    VAL      O   1923    -0.5679         16   ; qtot 2
; residue 669 ILE rtp ILE  q  0.0
  1924          N    669    ILE      N   1924    -0.4157      14.01
  1925          H    669    ILE      H   1925     0.2719      1.008
  1926         CX    669    ILE     CA   1926    -0.0597      12.01
  1927         H1    669    ILE     HA   1927     0.0869      1.008
  1928         3C    669    ILE     CB   1928     0.1303      12.01
  1929         HC    669    ILE     HB   1929     0.0187      1.008
  1930         CT    669    ILE    CG2   1930    -0.3204      12.01
  1931         HC    669    ILE   HG21   1931     0.0882      1.008
  1932         HC    669    ILE   HG22   1932     0.0882      1.008
  1933         HC    669    ILE   HG23   1933     0.0882      1.008
  1934         2C    669    ILE    CG1   1934     -0.043      12.01
  1935         HC    669    ILE   HG11   1935     0.0236      1.008
  1936         HC    669    ILE   HG12   1936     0.0236      1.008
  1937         CT    669    ILE     CD   1937     -0.066      12.01
  1938         HC    669    ILE    HD1   1938     0.0186      1.008
  1939         HC    669    ILE    HD2   1939     0.0186      1.008
  1940         HC    669    ILE    HD3   1940     0.0186      1.008
  1941          C    669    ILE      C   1941     0.5973      12.01
  1942          O    669    ILE      O   1942    -0.5679         16   ; qtot 2
; residue 670 THR rtp THR  q  0.0
  1943          N    670    THR      N   1943    -0.4157      14.01
  1944          H    670    THR      H   1944     0.2719      1.008
  1945         CX    670    THR     CA   1945    -0.0389      12.01
  1946         H1    670    THR     HA   1946     0.1007      1.008
  1947         3C    670    THR     CB   1947     0.3654      12.01
  1948         H1    670    THR     HB   1948     0.0043      1.008
  1949         CT    670    THR    CG2   1949    -0.2438      12.01
  1950         HC    670    THR   HG21   1950     0.0642      1.008
  1951         HC    670    THR   HG22   1951     0.0642      1.008
  1952         HC    670    THR   HG23   1952     0.0642      1.008
  1953         OH    670    THR    OG1   1953    -0.6761         16
  1954         HO    670    THR    HG1   1954     0.4102      1.008
  1955          C    670    THR      C   1955     0.5973      12.01
  1956          O    670    THR      O   1956    -0.5679         16   ; qtot 2
; residue 671 GLU rtp GLU  q -1.0
  1957          N    671    GLU      N   1957    -0.5163      14.01
  1958          H    671    GLU      H   1958     0.2936      1.008
  1959         CX    671    GLU     CA   1959     0.0397      12.01
  1960         H1    671    GLU     HA   1960     0.1105      1.008
  1961         2C    671    GLU     CB   1961      0.056      12.01
  1962         HC    671    GLU    HB1   1962    -0.0173      1.008
  1963         HC    671    GLU    HB2   1963    -0.0173      1.008
  1964         2C    671    GLU     CG   1964     0.0136      12.01
  1965         HC    671    GLU    HG1   1965    -0.0425      1.008
  1966         HC    671    GLU    HG2   1966    -0.0425      1.008
  1967         CO    671    GLU     CD   1967     0.8054      12.01
  1968         O2    671    GLU    OE1   1968    -0.8188         16
  1969         O2    671    GLU    OE2   1969    -0.8188         16
  1970          C    671    GLU      C   1970     0.5366      12.01
  1971          O    671    GLU      O   1971    -0.5819         16   ; qtot 1
; residue 672 TYR rtp TYR  q  0.0
  1972          N    672    TYR      N   1972    -0.4157      14.01
  1973          H    672    TYR      H   1973     0.2719      1.008
  1974         CX    672    TYR     CA   1974    -0.0014      12.01
  1975         H1    672    TYR     HA   1975     0.0876      1.008
  1976         CT    672    TYR     CB   1976    -0.0152      12.01
  1977         HC    672    TYR    HB1   1977     0.0295      1.008
  1978         HC    672    TYR    HB2   1978     0.0295      1.008
  1979         CA    672    TYR     CG   1979    -0.0011      12.01
  1980         CA    672    TYR    CD1   1980    -0.1906      12.01
  1981         HA    672    TYR    HD1   1981     0.1699      1.008
  1982         CA    672    TYR    CE1   1982    -0.2341      12.01
  1983         HA    672    TYR    HE1   1983     0.1656      1.008
  1984          C    672    TYR     CZ   1984     0.3226      12.01
  1985         OH    672    TYR     OH   1985    -0.5579         16
  1986         HO    672    TYR     HH   1986     0.3992      1.008
  1987         CA    672    TYR    CE2   1987    -0.2341      12.01
  1988         HA    672    TYR    HE2   1988     0.1656      1.008
  1989         CA    672    TYR    CD2   1989    -0.1906      12.01
  1990         HA    672    TYR    HD2   1990     0.1699      1.008
  1991          C    672    TYR      C   1991     0.5973      12.01
  1992          O    672    TYR      O   1992    -0.5679         16   ; qtot 1
; residue 673 CYS rtp CYS  q  0.0
  1993          N    673    CYS      N   1993    -0.4157      14.01
  1994          H    673    CYS      H   1994     0.2719      1.008
  1995         CX    673    CYS     CA   1995     0.0213      12.01
  1996         H1    673    CYS     HA   1996     0.1124      1.008
  1997         2C    673    CYS     CB   1997    -0.1231      12.01
  1998         H1    673    CYS    HB1   1998     0.1112      1.008
  1999         H1    673    CYS    HB2   1999     0.1112      1.008
  2000         SH    673    CYS     SG   2000    -0.3119      32.06
  2001         HS    673    CYS     HG   2001     0.1933      1.008
  2002          C    673    CYS      C   2002     0.5973      12.01
  2003          O    673    CYS      O   2003    -0.5679         16   ; qtot 1
; residue 674 CYS rtp CYS  q  0.0
  2004          N    674    CYS      N   2004    -0.4157      14.01
  2005          H    674    CYS      H   2005     0.2719      1.008
  2006         CX    674    CYS     CA   2006     0.0213      12.01
  2007         H1    674    CYS     HA   2007     0.1124      1.008
  2008         2C    674    CYS     CB   2008    -0.1231      12.01
  2009         H1    674    CYS    HB1   2009     0.1112      1.008
  2010         H1    674    CYS    HB2   2010     0.1112      1.008
  2011         SH    674    CYS     SG   2011    -0.3119      32.06
  2012         HS    674    CYS     HG   2012     0.1933      1.008
  2013          C    674    CYS      C   2013     0.5973      12.01
  2014          O    674    CYS      O   2014    -0.5679         16   ; qtot 1
; residue 675 TYR rtp TYR  q  0.0
  2015          N    675    TYR      N   2015    -0.4157      14.01
  2016          H    675    TYR      H   2016     0.2719      1.008
  2017         CX    675    TYR     CA   2017    -0.0014      12.01
  2018         H1    675    TYR     HA   2018     0.0876      1.008
  2019         CT    675    TYR     CB   2019    -0.0152      12.01
  2020         HC    675    TYR    HB1   2020     0.0295      1.008
  2021         HC    675    TYR    HB2   2021     0.0295      1.008
  2022         CA    675    TYR     CG   2022    -0.0011      12.01
  2023         CA    675    TYR    CD1   2023    -0.1906      12.01
  2024         HA    675    TYR    HD1   2024     0.1699      1.008
  2025         CA    675    TYR    CE1   2025    -0.2341      12.01
  2026         HA    675    TYR    HE1   2026     0.1656      1.008
  2027          C    675    TYR     CZ   2027     0.3226      12.01
  2028         OH    675    TYR     OH   2028    -0.5579         16
  2029         HO    675    TYR     HH   2029     0.3992      1.008
  2030         CA    675    TYR    CE2   2030    -0.2341      12.01
  2031         HA    675    TYR    HE2   2031     0.1656      1.008
  2032         CA    675    TYR    CD2   2032    -0.1906      12.01
  2033         HA    675    TYR    HD2   2033     0.1699      1.008
  2034          C    675    TYR      C   2034     0.5973      12.01
  2035          O    675    TYR      O   2035    -0.5679         16   ; qtot 1
; residue 676 GLY rtp GLY  q  0.0
  2036          N    676    GLY      N   2036    -0.4157      14.01
  2037          H    676    GLY      H   2037     0.2719      1.008
  2038         CX    676    GLY     CA   2038    -0.0252      12.01
  2039         H1    676    GLY    HA1   2039     0.0698      1.008
  2040         H1    676    GLY    HA2   2040     0.0698      1.008
  2041          C    676    GLY      C   2041     0.5973      12.01
  2042          O    676    GLY      O   2042    -0.5679         16   ; qtot 1
; residue 677 ASP rtp ASP  q -1.0
  2043          N    677    ASP      N   2043    -0.5163      14.01
  2044          H    677    ASP      H   2044     0.2936      1.008
  2045         CX    677    ASP     CA   2045     0.0381      12.01
  2046         H1    677    ASP     HA   2046      0.088      1.008
  2047         2C    677    ASP     CB   2047    -0.0303      12.01
  2048         HC    677    ASP    HB1   2048    -0.0122      1.008
  2049         HC    677    ASP    HB2   2049    -0.0122      1.008
  2050         CO    677    ASP     CG   2050     0.7994      12.01
  2051         O2    677    ASP    OD1   2051    -0.8014         16
  2052         O2    677    ASP    OD2   2052    -0.8014         16
  2053          C    677    ASP      C   2053     0.5366      12.01
  2054          O    677    ASP      O   2054    -0.5819         16   ; qtot 0
; residue 678 LEU rtp LEU  q  0.0
  2055          N    678    LEU      N   2055    -0.4157      14.01
  2056          H    678    LEU      H   2056     0.2719      1.008
  2057         CX    678    LEU     CA   2057    -0.0518      12.01
  2058         H1    678    LEU     HA   2058     0.0922      1.008
  2059         2C    678    LEU     CB   2059    -0.1102      12.01
  2060         HC    678    LEU    HB1   2060     0.0457      1.008
  2061         HC    678    LEU    HB2   2061     0.0457      1.008
  2062         3C    678    LEU     CG   2062     0.3531      12.01
  2063         HC    678    LEU     HG   2063    -0.0361      1.008
  2064         CT    678    LEU    CD1   2064    -0.4121      12.01
  2065         HC    678    LEU   HD11   2065        0.1      1.008
  2066         HC    678    LEU   HD12   2066        0.1      1.008
  2067         HC    678    LEU   HD13   2067        0.1      1.008
  2068         CT    678    LEU    CD2   2068    -0.4121      12.01
  2069         HC    678    LEU   HD21   2069        0.1      1.008
  2070         HC    678    LEU   HD22   2070        0.1      1.008
  2071         HC    678    LEU   HD23   2071        0.1      1.008
  2072          C    678    LEU      C   2072     0.5973      12.01
  2073          O    678    LEU      O   2073    -0.5679         16   ; qtot 0
; residue 679 LEU rtp LEU  q  0.0
  2074          N    679    LEU      N   2074    -0.4157      14.01
  2075          H    679    LEU      H   2075     0.2719      1.008
  2076         CX    679    LEU     CA   2076    -0.0518      12.01
  2077         H1    679    LEU     HA   2077     0.0922      1.008
  2078         2C    679    LEU     CB   2078    -0.1102      12.01
  2079         HC    679    LEU    HB1   2079     0.0457      1.008
  2080         HC    679    LEU    HB2   2080     0.0457      1.008
  2081         3C    679    LEU     CG   2081     0.3531      12.01
  2082         HC    679    LEU     HG   2082    -0.0361      1.008
  2083         CT    679    LEU    CD1   2083    -0.4121      12.01
  2084         HC    679    LEU   HD11   2084        0.1      1.008
  2085         HC    679    LEU   HD12   2085        0.1      1.008
  2086         HC    679    LEU   HD13   2086        0.1      1.008
  2087         CT    679    LEU    CD2   2087    -0.4121      12.01
  2088         HC    679    LEU   HD21   2088        0.1      1.008
  2089         HC    679    LEU   HD22   2089        0.1      1.008
  2090         HC    679    LEU   HD23   2090        0.1      1.008
  2091          C    679    LEU      C   2091     0.5973      12.01
  2092          O    679    LEU      O   2092    -0.5679         16   ; qtot 0
; residue 680 ASN rtp ASN  q  0.0
  2093          N    680    ASN      N   2093    -0.4157      14.01
  2094          H    680    ASN      H   2094     0.2719      1.008
  2095         CX    680    ASN     CA   2095     0.0143      12.01
  2096         H1    680    ASN     HA   2096     0.1048      1.008
  2097         2C    680    ASN     CB   2097    -0.2041      12.01
  2098         HC    680    ASN    HB1   2098     0.0797      1.008
  2099         HC    680    ASN    HB2   2099     0.0797      1.008
  2100          C    680    ASN     CG   2100      0.713      12.01
  2101          O    680    ASN    OD1   2101    -0.5931         16
  2102          N    680    ASN    ND2   2102    -0.9191      14.01
  2103          H    680    ASN   HD21   2103     0.4196      1.008
  2104          H    680    ASN   HD22   2104     0.4196      1.008
  2105          C    680    ASN      C   2105     0.5973      12.01
  2106          O    680    ASN      O   2106    -0.5679         16   ; qtot 0
; residue 681 PHE rtp PHE  q  0.0
  2107          N    681    PHE      N   2107    -0.4157      14.01
  2108          H    681    PHE      H   2108     0.2719      1.008
  2109         CX    681    PHE     CA   2109    -0.0024      12.01
  2110         H1    681    PHE     HA   2110     0.0978      1.008
  2111         CT    681    PHE     CB   2111    -0.0343      12.01
  2112         HC    681    PHE    HB1   2112     0.0295      1.008
  2113         HC    681    PHE    HB2   2113     0.0295      1.008
  2114         CA    681    PHE     CG   2114     0.0118      12.01
  2115         CA    681    PHE    CD1   2115    -0.1256      12.01
  2116         HA    681    PHE    HD1   2116      0.133      1.008
  2117         CA    681    PHE    CE1   2117    -0.1704      12.01
  2118         HA    681    PHE    HE1   2118      0.143      1.008
  2119         CA    681    PHE     CZ   2119    -0.1072      12.01
  2120         HA    681    PHE     HZ   2120     0.1297      1.008
  2121         CA    681    PHE    CE2   2121    -0.1704      12.01
  2122         HA    681    PHE    HE2   2122      0.143      1.008
  2123         CA    681    PHE    CD2   2123    -0.1256      12.01
  2124         HA    681    PHE    HD2   2124      0.133      1.008
  2125          C    681    PHE      C   2125     0.5973      12.01
  2126          O    681    PHE      O   2126    -0.5679         16   ; qtot 0
; residue 682 LEU rtp LEU  q  0.0
  2127          N    682    LEU      N   2127    -0.4157      14.01
  2128          H    682    LEU      H   2128     0.2719      1.008
  2129         CX    682    LEU     CA   2129    -0.0518      12.01
  2130         H1    682    LEU     HA   2130     0.0922      1.008
  2131         2C    682    LEU     CB   2131    -0.1102      12.01
  2132         HC    682    LEU    HB1   2132     0.0457      1.008
  2133         HC    682    LEU    HB2   2133     0.0457      1.008
  2134         3C    682    LEU     CG   2134     0.3531      12.01
  2135         HC    682    LEU     HG   2135    -0.0361      1.008
  2136         CT    682    LEU    CD1   2136    -0.4121      12.01
  2137         HC    682    LEU   HD11   2137        0.1      1.008
  2138         HC    682    LEU   HD12   2138        0.1      1.008
  2139         HC    682    LEU   HD13   2139        0.1      1.008
  2140         CT    682    LEU    CD2   2140    -0.4121      12.01
  2141         HC    682    LEU   HD21   2141        0.1      1.008
  2142         HC    682    LEU   HD22   2142        0.1      1.008
  2143         HC    682    LEU   HD23   2143        0.1      1.008
  2144          C    682    LEU      C   2144     0.5973      12.01
  2145          O    682    LEU      O   2145    -0.5679         16   ; qtot 0
; residue 683 ARG rtp ARG  q +1.0
  2146          N    683    ARG      N   2146    -0.3479      14.01
  2147          H    683    ARG      H   2147     0.2747      1.008
  2148         CX    683    ARG     CA   2148    -0.2637      12.01
  2149         H1    683    ARG     HA   2149      0.156      1.008
  2150         C8    683    ARG     CB   2150    -0.0007      12.01
  2151         HC    683    ARG    HB1   2151     0.0327      1.008
  2152         HC    683    ARG    HB2   2152     0.0327      1.008
  2153         C8    683    ARG     CG   2153      0.039      12.01
  2154         HC    683    ARG    HG1   2154     0.0285      1.008
  2155         HC    683    ARG    HG2   2155     0.0285      1.008
  2156         C8    683    ARG     CD   2156     0.0486      12.01
  2157         H1    683    ARG    HD1   2157     0.0687      1.008
  2158         H1    683    ARG    HD2   2158     0.0687      1.008
  2159         N2    683    ARG     NE   2159    -0.5295      14.01
  2160          H    683    ARG     HE   2160     0.3456      1.008
  2161         CA    683    ARG     CZ   2161     0.8076      12.01
  2162         N2    683    ARG    NH1   2162    -0.8627      14.01
  2163          H    683    ARG   HH11   2163     0.4478      1.008
  2164          H    683    ARG   HH12   2164     0.4478      1.008
  2165         N2    683    ARG    NH2   2165    -0.8627      14.01
  2166          H    683    ARG   HH21   2166     0.4478      1.008
  2167          H    683    ARG   HH22   2167     0.4478      1.008
  2168          C    683    ARG      C   2168     0.7341      12.01
  2169          O    683    ARG      O   2169    -0.5894         16   ; qtot 1
; residue 684 ARG rtp ARG  q +1.0
  2170          N    684    ARG      N   2170    -0.3479      14.01
  2171          H    684    ARG      H   2171     0.2747      1.008
  2172         CX    684    ARG     CA   2172    -0.2637      12.01
  2173         H1    684    ARG     HA   2173      0.156      1.008
  2174         C8    684    ARG     CB   2174    -0.0007      12.01
  2175         HC    684    ARG    HB1   2175     0.0327      1.008
  2176         HC    684    ARG    HB2   2176     0.0327      1.008
  2177         C8    684    ARG     CG   2177      0.039      12.01
  2178         HC    684    ARG    HG1   2178     0.0285      1.008
  2179         HC    684    ARG    HG2   2179     0.0285      1.008
  2180         C8    684    ARG     CD   2180     0.0486      12.01
  2181         H1    684    ARG    HD1   2181     0.0687      1.008
  2182         H1    684    ARG    HD2   2182     0.0687      1.008
  2183         N2    684    ARG     NE   2183    -0.5295      14.01
  2184          H    684    ARG     HE   2184     0.3456      1.008
  2185         CA    684    ARG     CZ   2185     0.8076      12.01
  2186         N2    684    ARG    NH1   2186    -0.8627      14.01
  2187          H    684    ARG   HH11   2187     0.4478      1.008
  2188          H    684    ARG   HH12   2188     0.4478      1.008
  2189         N2    684    ARG    NH2   2189    -0.8627      14.01
  2190          H    684    ARG   HH21   2190     0.4478      1.008
  2191          H    684    ARG   HH22   2191     0.4478      1.008
  2192          C    684    ARG      C   2192     0.7341      12.01
  2193          O    684    ARG      O   2193    -0.5894         16   ; qtot 2
; residue 685 LYS rtp LYS  q +1.0
  2194          N    685    LYS      N   2194    -0.3479      14.01
  2195          H    685    LYS      H   2195     0.2747      1.008
  2196         CX    685    LYS     CA   2196      -0.24      12.01
  2197         H1    685    LYS     HA   2197     0.1426      1.008
  2198         C8    685    LYS     CB   2198    -0.0094      12.01
  2199         HC    685    LYS    HB1   2199     0.0362      1.008
  2200         HC    685    LYS    HB2   2200     0.0362      1.008
  2201         C8    685    LYS     CG   2201     0.0187      12.01
  2202         HC    685    LYS    HG1   2202     0.0103      1.008
  2203         HC    685    LYS    HG2   2203     0.0103      1.008
  2204         C8    685    LYS     CD   2204    -0.0479      12.01
  2205         HC    685    LYS    HD1   2205     0.0621      1.008
  2206         HC    685    LYS    HD2   2206     0.0621      1.008
  2207         C8    685    LYS     CE   2207    -0.0143      12.01
  2208         HP    685    LYS    HE1   2208     0.1135      1.008
  2209         HP    685    LYS    HE2   2209     0.1135      1.008
  2210         N3    685    LYS     NZ   2210    -0.3854      14.01
  2211          H    685    LYS    HZ1   2211       0.34      1.008
  2212          H    685    LYS    HZ2   2212       0.34      1.008
  2213          H    685    LYS    HZ3   2213       0.34      1.008
  2214          C    685    LYS      C   2214     0.7341      12.01
  2215          O    685    LYS      O   2215    -0.5894         16   ; qtot 3
; residue 686 ARG rtp ARG  q +1.0
  2216          N    686    ARG      N   2216    -0.3479      14.01
  2217          H    686    ARG      H   2217     0.2747      1.008
  2218         CX    686    ARG     CA   2218    -0.2637      12.01
  2219         H1    686    ARG     HA   2219      0.156      1.008
  2220         C8    686    ARG     CB   2220    -0.0007      12.01
  2221         HC    686    ARG    HB1   2221     0.0327      1.008
  2222         HC    686    ARG    HB2   2222     0.0327      1.008
  2223         C8    686    ARG     CG   2223      0.039      12.01
  2224         HC    686    ARG    HG1   2224     0.0285      1.008
  2225         HC    686    ARG    HG2   2225     0.0285      1.008
  2226         C8    686    ARG     CD   2226     0.0486      12.01
  2227         H1    686    ARG    HD1   2227     0.0687      1.008
  2228         H1    686    ARG    HD2   2228     0.0687      1.008
  2229         N2    686    ARG     NE   2229    -0.5295      14.01
  2230          H    686    ARG     HE   2230     0.3456      1.008
  2231         CA    686    ARG     CZ   2231     0.8076      12.01
  2232         N2    686    ARG    NH1   2232    -0.8627      14.01
  2233          H    686    ARG   HH11   2233     0.4478      1.008
  2234          H    686    ARG   HH12   2234     0.4478      1.008
  2235         N2    686    ARG    NH2   2235    -0.8627      14.01
  2236          H    686    ARG   HH21   2236     0.4478      1.008
  2237          H    686    ARG   HH22   2237     0.4478      1.008
  2238          C    686    ARG      C   2238     0.7341      12.01
  2239          O    686    ARG      O   2239    -0.5894         16   ; qtot 4
; residue 687 ASP rtp ASP  q -1.0
  2240          N    687    ASP      N   2240    -0.5163      14.01
  2241          H    687    ASP      H   2241     0.2936      1.008
  2242         CX    687    ASP     CA   2242     0.0381      12.01
  2243         H1    687    ASP     HA   2243      0.088      1.008
  2244         2C    687    ASP     CB   2244    -0.0303      12.01
  2245         HC    687    ASP    HB1   2245    -0.0122      1.008
  2246         HC    687    ASP    HB2   2246    -0.0122      1.008
  2247         CO    687    ASP     CG   2247     0.7994      12.01
  2248         O2    687    ASP    OD1   2248    -0.8014         16
  2249         O2    687    ASP    OD2   2249    -0.8014         16
  2250          C    687    ASP      C   2250     0.5366      12.01
  2251          O    687    ASP      O   2251    -0.5819         16   ; qtot 3
; residue 688 SER rtp SER  q  0.0
  2252          N    688    SER      N   2252    -0.4157      14.01
  2253          H    688    SER      H   2253     0.2719      1.008
  2254         CX    688    SER     CA   2254    -0.0249      12.01
  2255         H1    688    SER     HA   2255     0.0843      1.008
  2256         2C    688    SER     CB   2256     0.2117      12.01
  2257         H1    688    SER    HB1   2257     0.0352      1.008
  2258         H1    688    SER    HB2   2258     0.0352      1.008
  2259         OH    688    SER     OG   2259    -0.6546         16
  2260         HO    688    SER     HG   2260     0.4275      1.008
  2261          C    688    SER      C   2261     0.5973      12.01
  2262          O    688    SER      O   2262    -0.5679         16   ; qtot 3
; residue 689 PHE rtp PHE  q  0.0
  2263          N    689    PHE      N   2263    -0.4157      14.01
  2264          H    689    PHE      H   2264     0.2719      1.008
  2265         CX    689    PHE     CA   2265    -0.0024      12.01
  2266         H1    689    PHE     HA   2266     0.0978      1.008
  2267         CT    689    PHE     CB   2267    -0.0343      12.01
  2268         HC    689    PHE    HB1   2268     0.0295      1.008
  2269         HC    689    PHE    HB2   2269     0.0295      1.008
  2270         CA    689    PHE     CG   2270     0.0118      12.01
  2271         CA    689    PHE    CD1   2271    -0.1256      12.01
  2272         HA    689    PHE    HD1   2272      0.133      1.008
  2273         CA    689    PHE    CE1   2273    -0.1704      12.01
  2274         HA    689    PHE    HE1   2274      0.143      1.008
  2275         CA    689    PHE     CZ   2275    -0.1072      12.01
  2276         HA    689    PHE     HZ   2276     0.1297      1.008
  2277         CA    689    PHE    CE2   2277    -0.1704      12.01
  2278         HA    689    PHE    HE2   2278      0.143      1.008
  2279         CA    689    PHE    CD2   2279    -0.1256      12.01
  2280         HA    689    PHE    HD2   2280      0.133      1.008
  2281          C    689    PHE      C   2281     0.5973      12.01
  2282          O    689    PHE      O   2282    -0.5679         16   ; qtot 3
; residue 690 ILE rtp ILE  q  0.0
  2283          N    690    ILE      N   2283    -0.4157      14.01
  2284          H    690    ILE      H   2284     0.2719      1.008
  2285         CX    690    ILE     CA   2285    -0.0597      12.01
  2286         H1    690    ILE     HA   2286     0.0869      1.008
  2287         3C    690    ILE     CB   2287     0.1303      12.01
  2288         HC    690    ILE     HB   2288     0.0187      1.008
  2289         CT    690    ILE    CG2   2289    -0.3204      12.01
  2290         HC    690    ILE   HG21   2290     0.0882      1.008
  2291         HC    690    ILE   HG22   2291     0.0882      1.008
  2292         HC    690    ILE   HG23   2292     0.0882      1.008
  2293         2C    690    ILE    CG1   2293     -0.043      12.01
  2294         HC    690    ILE   HG11   2294     0.0236      1.008
  2295         HC    690    ILE   HG12   2295     0.0236      1.008
  2296         CT    690    ILE     CD   2296     -0.066      12.01
  2297         HC    690    ILE    HD1   2297     0.0186      1.008
  2298         HC    690    ILE    HD2   2298     0.0186      1.008
  2299         HC    690    ILE    HD3   2299     0.0186      1.008
  2300          C    690    ILE      C   2300     0.5973      12.01
  2301          O    690    ILE      O   2301    -0.5679         16   ; qtot 3
; residue 691 CYS rtp CYS  q  0.0
  2302          N    691    CYS      N   2302    -0.4157      14.01
  2303          H    691    CYS      H   2303     0.2719      1.008
  2304         CX    691    CYS     CA   2304     0.0213      12.01
  2305         H1    691    CYS     HA   2305     0.1124      1.008
  2306         2C    691    CYS     CB   2306    -0.1231      12.01
  2307         H1    691    CYS    HB1   2307     0.1112      1.008
  2308         H1    691    CYS    HB2   2308     0.1112      1.008
  2309         SH    691    CYS     SG   2309    -0.3119      32.06
  2310         HS    691    CYS     HG   2310     0.1933      1.008
  2311          C    691    CYS      C   2311     0.5973      12.01
  2312          O    691    CYS      O   2312    -0.5679         16   ; qtot 3
; residue 692 SER rtp SER  q  0.0
  2313          N    692    SER      N   2313    -0.4157      14.01
  2314          H    692    SER      H   2314     0.2719      1.008
  2315         CX    692    SER     CA   2315    -0.0249      12.01
  2316         H1    692    SER     HA   2316     0.0843      1.008
  2317         2C    692    SER     CB   2317     0.2117      12.01
  2318         H1    692    SER    HB1   2318     0.0352      1.008
  2319         H1    692    SER    HB2   2319     0.0352      1.008
  2320         OH    692    SER     OG   2320    -0.6546         16
  2321         HO    692    SER     HG   2321     0.4275      1.008
  2322          C    692    SER      C   2322     0.5973      12.01
  2323          O    692    SER      O   2323    -0.5679         16   ; qtot 3
; residue 693 LYS rtp LYS  q +1.0
  2324          N    693    LYS      N   2324    -0.3479      14.01
  2325          H    693    LYS      H   2325     0.2747      1.008
  2326         CX    693    LYS     CA   2326      -0.24      12.01
  2327         H1    693    LYS     HA   2327     0.1426      1.008
  2328         C8    693    LYS     CB   2328    -0.0094      12.01
  2329         HC    693    LYS    HB1   2329     0.0362      1.008
  2330         HC    693    LYS    HB2   2330     0.0362      1.008
  2331         C8    693    LYS     CG   2331     0.0187      12.01
  2332         HC    693    LYS    HG1   2332     0.0103      1.008
  2333         HC    693    LYS    HG2   2333     0.0103      1.008
  2334         C8    693    LYS     CD   2334    -0.0479      12.01
  2335         HC    693    LYS    HD1   2335     0.0621      1.008
  2336         HC    693    LYS    HD2   2336     0.0621      1.008
  2337         C8    693    LYS     CE   2337    -0.0143      12.01
  2338         HP    693    LYS    HE1   2338     0.1135      1.008
  2339         HP    693    LYS    HE2   2339     0.1135      1.008
  2340         N3    693    LYS     NZ   2340    -0.3854      14.01
  2341          H    693    LYS    HZ1   2341       0.34      1.008
  2342          H    693    LYS    HZ2   2342       0.34      1.008
  2343          H    693    LYS    HZ3   2343       0.34      1.008
  2344          C    693    LYS      C   2344     0.7341      12.01
  2345          O    693    LYS      O   2345    -0.5894         16   ; qtot 4
; residue 694 THR rtp THR  q  0.0
  2346          N    694    THR      N   2346    -0.4157      14.01
  2347          H    694    THR      H   2347     0.2719      1.008
  2348         CX    694    THR     CA   2348    -0.0389      12.01
  2349         H1    694    THR     HA   2349     0.1007      1.008
  2350         3C    694    THR     CB   2350     0.3654      12.01
  2351         H1    694    THR     HB   2351     0.0043      1.008
  2352         CT    694    THR    CG2   2352    -0.2438      12.01
  2353         HC    694    THR   HG21   2353     0.0642      1.008
  2354         HC    694    THR   HG22   2354     0.0642      1.008
  2355         HC    694    THR   HG23   2355     0.0642      1.008
  2356         OH    694    THR    OG1   2356    -0.6761         16
  2357         HO    694    THR    HG1   2357     0.4102      1.008
  2358          C    694    THR      C   2358     0.5973      12.01
  2359          O    694    THR      O   2359    -0.5679         16   ; qtot 4
; residue 753 SER rtp SER  q  0.0
  2360          N    753    SER      N   2360    -0.4157      14.01
  2361          H    753    SER      H   2361     0.2719      1.008
  2362         CX    753    SER     CA   2362    -0.0249      12.01
  2363         H1    753    SER     HA   2363     0.0843      1.008
  2364         2C    753    SER     CB   2364     0.2117      12.01
  2365         H1    753    SER    HB1   2365     0.0352      1.008
  2366         H1    753    SER    HB2   2366     0.0352      1.008
  2367         OH    753    SER     OG   2367    -0.6546         16
  2368         HO    753    SER     HG   2368     0.4275      1.008
  2369          C    753    SER      C   2369     0.5973      12.01
  2370          O    753    SER      O   2370    -0.5679         16   ; qtot 4
; residue 754 PRO rtp PRO  q  0.0
  2371          N    754    PRO      N   2371    -0.2548      14.01
  2372         CT    754    PRO     CD   2372     0.0192      12.01
  2373         H1    754    PRO    HD1   2373     0.0391      1.008
  2374         H1    754    PRO    HD2   2374     0.0391      1.008
  2375         CT    754    PRO     CG   2375     0.0189      12.01
  2376         HC    754    PRO    HG1   2376     0.0213      1.008
  2377         HC    754    PRO    HG2   2377     0.0213      1.008
  2378         CT    754    PRO     CB   2378     -0.007      12.01
  2379         HC    754    PRO    HB1   2379     0.0253      1.008
  2380         HC    754    PRO    HB2   2380     0.0253      1.008
  2381         CX    754    PRO     CA   2381    -0.0266      12.01
  2382         H1    754    PRO     HA   2382     0.0641      1.008
  2383          C    754    PRO      C   2383     0.5896      12.01
  2384          O    754    PRO      O   2384    -0.5748         16   ; qtot 4
; residue 755 ALA rtp ALA  q  0.0
  2385          N    755    ALA      N   2385    -0.4157      14.01
  2386          H    755    ALA      H   2386     0.2719      1.008
  2387         CX    755    ALA     CA   2387     0.0337      12.01
  2388         H1    755    ALA     HA   2388     0.0823      1.008
  2389         CT    755    ALA     CB   2389    -0.1825      12.01
  2390         HC    755    ALA    HB1   2390     0.0603      1.008
  2391         HC    755    ALA    HB2   2391     0.0603      1.008
  2392         HC    755    ALA    HB3   2392     0.0603      1.008
  2393          C    755    ALA      C   2393     0.5973      12.01
  2394          O    755    ALA      O   2394    -0.5679         16   ; qtot 4
; residue 756 ILE rtp ILE  q  0.0
  2395          N    756    ILE      N   2395    -0.4157      14.01
  2396          H    756    ILE      H   2396     0.2719      1.008
  2397         CX    756    ILE     CA   2397    -0.0597      12.01
  2398         H1    756    ILE     HA   2398     0.0869      1.008
  2399         3C    756    ILE     CB   2399     0.1303      12.01
  2400         HC    756    ILE     HB   2400     0.0187      1.008
  2401         CT    756    ILE    CG2   2401    -0.3204      12.01
  2402         HC    756    ILE   HG21   2402     0.0882      1.008
  2403         HC    756    ILE   HG22   2403     0.0882      1.008
  2404         HC    756    ILE   HG23   2404     0.0882      1.008
  2405         2C    756    ILE    CG1   2405     -0.043      12.01
  2406         HC    756    ILE   HG11   2406     0.0236      1.008
  2407         HC    756    ILE   HG12   2407     0.0236      1.008
  2408         CT    756    ILE     CD   2408     -0.066      12.01
  2409         HC    756    ILE    HD1   2409     0.0186      1.008
  2410         HC    756    ILE    HD2   2410     0.0186      1.008
  2411         HC    756    ILE    HD3   2411     0.0186      1.008
  2412          C    756    ILE      C   2412     0.5973      12.01
  2413          O    756    ILE      O   2413    -0.5679         16   ; qtot 4
; residue 757 MET rtp MET  q  0.0
  2414          N    757    MET      N   2414    -0.4157      14.01
  2415          H    757    MET      H   2415     0.2719      1.008
  2416         CX    757    MET     CA   2416    -0.0237      12.01
  2417         H1    757    MET     HA   2417      0.088      1.008
  2418         2C    757    MET     CB   2418     0.0342      12.01
  2419         HC    757    MET    HB1   2419     0.0241      1.008
  2420         HC    757    MET    HB2   2420     0.0241      1.008
  2421         2C    757    MET     CG   2421     0.0018      12.01
  2422         H1    757    MET    HG1   2422      0.044      1.008
  2423         H1    757    MET    HG2   2423      0.044      1.008
  2424          S    757    MET     SD   2424    -0.2737      32.06
  2425         CT    757    MET     CE   2425    -0.0536      12.01
  2426         H1    757    MET    HE1   2426     0.0684      1.008
  2427         H1    757    MET    HE2   2427     0.0684      1.008
  2428         H1    757    MET    HE3   2428     0.0684      1.008
  2429          C    757    MET      C   2429     0.5973      12.01
  2430          O    757    MET      O   2430    -0.5679         16   ; qtot 4
; residue 758 GLU rtp GLU  q -1.0
  2431          N    758    GLU      N   2431    -0.5163      14.01
  2432          H    758    GLU      H   2432     0.2936      1.008
  2433         CX    758    GLU     CA   2433     0.0397      12.01
  2434         H1    758    GLU     HA   2434     0.1105      1.008
  2435         2C    758    GLU     CB   2435      0.056      12.01
  2436         HC    758    GLU    HB1   2436    -0.0173      1.008
  2437         HC    758    GLU    HB2   2437    -0.0173      1.008
  2438         2C    758    GLU     CG   2438     0.0136      12.01
  2439         HC    758    GLU    HG1   2439    -0.0425      1.008
  2440         HC    758    GLU    HG2   2440    -0.0425      1.008
  2441         CO    758    GLU     CD   2441     0.8054      12.01
  2442         O2    758    GLU    OE1   2442    -0.8188         16
  2443         O2    758    GLU    OE2   2443    -0.8188         16
  2444          C    758    GLU      C   2444     0.5366      12.01
  2445          O    758    GLU      O   2445    -0.5819         16   ; qtot 3
; residue 759 ASP rtp ASP  q -1.0
  2446          N    759    ASP      N   2446    -0.5163      14.01
  2447          H    759    ASP      H   2447     0.2936      1.008
  2448         CX    759    ASP     CA   2448     0.0381      12.01
  2449         H1    759    ASP     HA   2449      0.088      1.008
  2450         2C    759    ASP     CB   2450    -0.0303      12.01
  2451         HC    759    ASP    HB1   2451    -0.0122      1.008
  2452         HC    759    ASP    HB2   2452    -0.0122      1.008
  2453         CO    759    ASP     CG   2453     0.7994      12.01
  2454         O2    759    ASP    OD1   2454    -0.8014         16
  2455         O2    759    ASP    OD2   2455    -0.8014         16
  2456          C    759    ASP      C   2456     0.5366      12.01
  2457          O    759    ASP      O   2457    -0.5819         16   ; qtot 2
; residue 760 ASP rtp ASP  q -1.0
  2458          N    760    ASP      N   2458    -0.5163      14.01
  2459          H    760    ASP      H   2459     0.2936      1.008
  2460         CX    760    ASP     CA   2460     0.0381      12.01
  2461         H1    760    ASP     HA   2461      0.088      1.008
  2462         2C    760    ASP     CB   2462    -0.0303      12.01
  2463         HC    760    ASP    HB1   2463    -0.0122      1.008
  2464         HC    760    ASP    HB2   2464    -0.0122      1.008
  2465         CO    760    ASP     CG   2465     0.7994      12.01
  2466         O2    760    ASP    OD1   2466    -0.8014         16
  2467         O2    760    ASP    OD2   2467    -0.8014         16
  2468          C    760    ASP      C   2468     0.5366      12.01
  2469          O    760    ASP      O   2469    -0.5819         16   ; qtot 1
; residue 761 GLU rtp GLU  q -1.0
  2470          N    761    GLU      N   2470    -0.5163      14.01
  2471          H    761    GLU      H   2471     0.2936      1.008
  2472         CX    761    GLU     CA   2472     0.0397      12.01
  2473         H1    761    GLU     HA   2473     0.1105      1.008
  2474         2C    761    GLU     CB   2474      0.056      12.01
  2475         HC    761    GLU    HB1   2475    -0.0173      1.008
  2476         HC    761    GLU    HB2   2476    -0.0173      1.008
  2477         2C    761    GLU     CG   2477     0.0136      12.01
  2478         HC    761    GLU    HG1   2478    -0.0425      1.008
  2479         HC    761    GLU    HG2   2479    -0.0425      1.008
  2480         CO    761    GLU     CD   2480     0.8054      12.01
  2481         O2    761    GLU    OE1   2481    -0.8188         16
  2482         O2    761    GLU    OE2   2482    -0.8188         16
  2483          C    761    GLU      C   2483     0.5366      12.01
  2484          O    761    GLU      O   2484    -0.5819         16   ; qtot 0
; residue 762 LEU rtp LEU  q  0.0
  2485          N    762    LEU      N   2485    -0.4157      14.01
  2486          H    762    LEU      H   2486     0.2719      1.008
  2487         CX    762    LEU     CA   2487    -0.0518      12.01
  2488         H1    762    LEU     HA   2488     0.0922      1.008
  2489         2C    762    LEU     CB   2489    -0.1102      12.01
  2490         HC    762    LEU    HB1   2490     0.0457      1.008
  2491         HC    762    LEU    HB2   2491     0.0457      1.008
  2492         3C    762    LEU     CG   2492     0.3531      12.01
  2493         HC    762    LEU     HG   2493    -0.0361      1.008
  2494         CT    762    LEU    CD1   2494    -0.4121      12.01
  2495         HC    762    LEU   HD11   2495        0.1      1.008
  2496         HC    762    LEU   HD12   2496        0.1      1.008
  2497         HC    762    LEU   HD13   2497        0.1      1.008
  2498         CT    762    LEU    CD2   2498    -0.4121      12.01
  2499         HC    762    LEU   HD21   2499        0.1      1.008
  2500         HC    762    LEU   HD22   2500        0.1      1.008
  2501         HC    762    LEU   HD23   2501        0.1      1.008
  2502          C    762    LEU      C   2502     0.5973      12.01
  2503          O    762    LEU      O   2503    -0.5679         16   ; qtot 0
; residue 763 ALA rtp ALA  q  0.0
  2504          N    763    ALA      N   2504    -0.4157      14.01
  2505          H    763    ALA      H   2505     0.2719      1.008
  2506         CX    763    ALA     CA   2506     0.0337      12.01
  2507         H1    763    ALA     HA   2507     0.0823      1.008
  2508         CT    763    ALA     CB   2508    -0.1825      12.01
  2509         HC    763    ALA    HB1   2509     0.0603      1.008
  2510         HC    763    ALA    HB2   2510     0.0603      1.008
  2511         HC    763    ALA    HB3   2511     0.0603      1.008
  2512          C    763    ALA      C   2512     0.5973      12.01
  2513          O    763    ALA      O   2513    -0.5679         16   ; qtot 0
; residue 764 LEU rtp LEU  q  0.0
  2514          N    764    LEU      N   2514    -0.4157      14.01
  2515          H    764    LEU      H   2515     0.2719      1.008
  2516         CX    764    LEU     CA   2516    -0.0518      12.01
  2517         H1    764    LEU     HA   2517     0.0922      1.008
  2518         2C    764    LEU     CB   2518    -0.1102      12.01
  2519         HC    764    LEU    HB1   2519     0.0457      1.008
  2520         HC    764    LEU    HB2   2520     0.0457      1.008
  2521         3C    764    LEU     CG   2521     0.3531      12.01
  2522         HC    764    LEU     HG   2522    -0.0361      1.008
  2523         CT    764    LEU    CD1   2523    -0.4121      12.01
  2524         HC    764    LEU   HD11   2524        0.1      1.008
  2525         HC    764    LEU   HD12   2525        0.1      1.008
  2526         HC    764    LEU   HD13   2526        0.1      1.008
  2527         CT    764    LEU    CD2   2527    -0.4121      12.01
  2528         HC    764    LEU   HD21   2528        0.1      1.008
  2529         HC    764    LEU   HD22   2529        0.1      1.008
  2530         HC    764    LEU   HD23   2530        0.1      1.008
  2531          C    764    LEU      C   2531     0.5973      12.01
  2532          O    764    LEU      O   2532    -0.5679         16   ; qtot 0
; residue 765 ASP rtp ASP  q -1.0
  2533          N    765    ASP      N   2533    -0.5163      14.01
  2534          H    765    ASP      H   2534     0.2936      1.008
  2535         CX    765    ASP     CA   2535     0.0381      12.01
  2536         H1    765    ASP     HA   2536      0.088      1.008
  2537         2C    765    ASP     CB   2537    -0.0303      12.01
  2538         HC    765    ASP    HB1   2538    -0.0122      1.008
  2539         HC    765    ASP    HB2   2539    -0.0122      1.008
  2540         CO    765    ASP     CG   2540     0.7994      12.01
  2541         O2    765    ASP    OD1   2541    -0.8014         16
  2542         O2    765    ASP    OD2   2542    -0.8014         16
  2543          C    765    ASP      C   2543     0.5366      12.01
  2544          O    765    ASP      O   2544    -0.5819         16   ; qtot -1
; residue 766 LEU rtp LEU  q  0.0
  2545          N    766    LEU      N   2545    -0.4157      14.01
  2546          H    766    LEU      H   2546     0.2719      1.008
  2547         CX    766    LEU     CA   2547    -0.0518      12.01
  2548         H1    766    LEU     HA   2548     0.0922      1.008
  2549         2C    766    LEU     CB   2549    -0.1102      12.01
  2550         HC    766    LEU    HB1   2550     0.0457      1.008
  2551         HC    766    LEU    HB2   2551     0.0457      1.008
  2552         3C    766    LEU     CG   2552     0.3531      12.01
  2553         HC    766    LEU     HG   2553    -0.0361      1.008
  2554         CT    766    LEU    CD1   2554    -0.4121      12.01
  2555         HC    766    LEU   HD11   2555        0.1      1.008
  2556         HC    766    LEU   HD12   2556        0.1      1.008
  2557         HC    766    LEU   HD13   2557        0.1      1.008
  2558         CT    766    LEU    CD2   2558    -0.4121      12.01
  2559         HC    766    LEU   HD21   2559        0.1      1.008
  2560         HC    766    LEU   HD22   2560        0.1      1.008
  2561         HC    766    LEU   HD23   2561        0.1      1.008
  2562          C    766    LEU      C   2562     0.5973      12.01
  2563          O    766    LEU      O   2563    -0.5679         16   ; qtot -1
; residue 767 GLU rtp GLU  q -1.0
  2564          N    767    GLU      N   2564    -0.5163      14.01
  2565          H    767    GLU      H   2565     0.2936      1.008
  2566         CX    767    GLU     CA   2566     0.0397      12.01
  2567         H1    767    GLU     HA   2567     0.1105      1.008
  2568         2C    767    GLU     CB   2568      0.056      12.01
  2569         HC    767    GLU    HB1   2569    -0.0173      1.008
  2570         HC    767    GLU    HB2   2570    -0.0173      1.008
  2571         2C    767    GLU     CG   2571     0.0136      12.01
  2572         HC    767    GLU    HG1   2572    -0.0425      1.008
  2573         HC    767    GLU    HG2   2573    -0.0425      1.008
  2574         CO    767    GLU     CD   2574     0.8054      12.01
  2575         O2    767    GLU    OE1   2575    -0.8188         16
  2576         O2    767    GLU    OE2   2576    -0.8188         16
  2577          C    767    GLU      C   2577     0.5366      12.01
  2578          O    767    GLU      O   2578    -0.5819         16   ; qtot -2
; residue 768 ASP rtp ASP  q -1.0
  2579          N    768    ASP      N   2579    -0.5163      14.01
  2580          H    768    ASP      H   2580     0.2936      1.008
  2581         CX    768    ASP     CA   2581     0.0381      12.01
  2582         H1    768    ASP     HA   2582      0.088      1.008
  2583         2C    768    ASP     CB   2583    -0.0303      12.01
  2584         HC    768    ASP    HB1   2584    -0.0122      1.008
  2585         HC    768    ASP    HB2   2585    -0.0122      1.008
  2586         CO    768    ASP     CG   2586     0.7994      12.01
  2587         O2    768    ASP    OD1   2587    -0.8014         16
  2588         O2    768    ASP    OD2   2588    -0.8014         16
  2589          C    768    ASP      C   2589     0.5366      12.01
  2590          O    768    ASP      O   2590    -0.5819         16   ; qtot -3
; residue 769 LEU rtp LEU  q  0.0
  2591          N    769    LEU      N   2591    -0.4157      14.01
  2592          H    769    LEU      H   2592     0.2719      1.008
  2593         CX    769    LEU     CA   2593    -0.0518      12.01
  2594         H1    769    LEU     HA   2594     0.0922      1.008
  2595         2C    769    LEU     CB   2595    -0.1102      12.01
  2596         HC    769    LEU    HB1   2596     0.0457      1.008
  2597         HC    769    LEU    HB2   2597     0.0457      1.008
  2598         3C    769    LEU     CG   2598     0.3531      12.01
  2599         HC    769    LEU     HG   2599    -0.0361      1.008
  2600         CT    769    LEU    CD1   2600    -0.4121      12.01
  2601         HC    769    LEU   HD11   2601        0.1      1.008
  2602         HC    769    LEU   HD12   2602        0.1      1.008
  2603         HC    769    LEU   HD13   2603        0.1      1.008
  2604         CT    769    LEU    CD2   2604    -0.4121      12.01
  2605         HC    769    LEU   HD21   2605        0.1      1.008
  2606         HC    769    LEU   HD22   2606        0.1      1.008
  2607         HC    769    LEU   HD23   2607        0.1      1.008
  2608          C    769    LEU      C   2608     0.5973      12.01
  2609          O    769    LEU      O   2609    -0.5679         16   ; qtot -3
; residue 770 LEU rtp LEU  q  0.0
  2610          N    770    LEU      N   2610    -0.4157      14.01
  2611          H    770    LEU      H   2611     0.2719      1.008
  2612         CX    770    LEU     CA   2612    -0.0518      12.01
  2613         H1    770    LEU     HA   2613     0.0922      1.008
  2614         2C    770    LEU     CB   2614    -0.1102      12.01
  2615         HC    770    LEU    HB1   2615     0.0457      1.008
  2616         HC    770    LEU    HB2   2616     0.0457      1.008
  2617         3C    770    LEU     CG   2617     0.3531      12.01
  2618         HC    770    LEU     HG   2618    -0.0361      1.008
  2619         CT    770    LEU    CD1   2619    -0.4121      12.01
  2620         HC    770    LEU   HD11   2620        0.1      1.008
  2621         HC    770    LEU   HD12   2621        0.1      1.008
  2622         HC    770    LEU   HD13   2622        0.1      1.008
  2623         CT    770    LEU    CD2   2623    -0.4121      12.01
  2624         HC    770    LEU   HD21   2624        0.1      1.008
  2625         HC    770    LEU   HD22   2625        0.1      1.008
  2626         HC    770    LEU   HD23   2626        0.1      1.008
  2627          C    770    LEU      C   2627     0.5973      12.01
  2628          O    770    LEU      O   2628    -0.5679         16   ; qtot -3
; residue 771 SER rtp SER  q  0.0
  2629          N    771    SER      N   2629    -0.4157      14.01
  2630          H    771    SER      H   2630     0.2719      1.008
  2631         CX    771    SER     CA   2631    -0.0249      12.01
  2632         H1    771    SER     HA   2632     0.0843      1.008
  2633         2C    771    SER     CB   2633     0.2117      12.01
  2634         H1    771    SER    HB1   2634     0.0352      1.008
  2635         H1    771    SER    HB2   2635     0.0352      1.008
  2636         OH    771    SER     OG   2636    -0.6546         16
  2637         HO    771    SER     HG   2637     0.4275      1.008
  2638          C    771    SER      C   2638     0.5973      12.01
  2639          O    771    SER      O   2639    -0.5679         16   ; qtot -3
; residue 772 PHE rtp PHE  q  0.0
  2640          N    772    PHE      N   2640    -0.4157      14.01
  2641          H    772    PHE      H   2641     0.2719      1.008
  2642         CX    772    PHE     CA   2642    -0.0024      12.01
  2643         H1    772    PHE     HA   2643     0.0978      1.008
  2644         CT    772    PHE     CB   2644    -0.0343      12.01
  2645         HC    772    PHE    HB1   2645     0.0295      1.008
  2646         HC    772    PHE    HB2   2646     0.0295      1.008
  2647         CA    772    PHE     CG   2647     0.0118      12.01
  2648         CA    772    PHE    CD1   2648    -0.1256      12.01
  2649         HA    772    PHE    HD1   2649      0.133      1.008
  2650         CA    772    PHE    CE1   2650    -0.1704      12.01
  2651         HA    772    PHE    HE1   2651      0.143      1.008
  2652         CA    772    PHE     CZ   2652    -0.1072      12.01
  2653         HA    772    PHE     HZ   2653     0.1297      1.008
  2654         CA    772    PHE    CE2   2654    -0.1704      12.01
  2655         HA    772    PHE    HE2   2655      0.143      1.008
  2656         CA    772    PHE    CD2   2656    -0.1256      12.01
  2657         HA    772    PHE    HD2   2657      0.133      1.008
  2658          C    772    PHE      C   2658     0.5973      12.01
  2659          O    772    PHE      O   2659    -0.5679         16   ; qtot -3
; residue 773 SER rtp SER  q  0.0
  2660          N    773    SER      N   2660    -0.4157      14.01
  2661          H    773    SER      H   2661     0.2719      1.008
  2662         CX    773    SER     CA   2662    -0.0249      12.01
  2663         H1    773    SER     HA   2663     0.0843      1.008
  2664         2C    773    SER     CB   2664     0.2117      12.01
  2665         H1    773    SER    HB1   2665     0.0352      1.008
  2666         H1    773    SER    HB2   2666     0.0352      1.008
  2667         OH    773    SER     OG   2667    -0.6546         16
  2668         HO    773    SER     HG   2668     0.4275      1.008
  2669          C    773    SER      C   2669     0.5973      12.01
  2670          O    773    SER      O   2670    -0.5679         16   ; qtot -3
; residue 774 TYR rtp TYR  q  0.0
  2671          N    774    TYR      N   2671    -0.4157      14.01
  2672          H    774    TYR      H   2672     0.2719      1.008
  2673         CX    774    TYR     CA   2673    -0.0014      12.01
  2674         H1    774    TYR     HA   2674     0.0876      1.008
  2675         CT    774    TYR     CB   2675    -0.0152      12.01
  2676         HC    774    TYR    HB1   2676     0.0295      1.008
  2677         HC    774    TYR    HB2   2677     0.0295      1.008
  2678         CA    774    TYR     CG   2678    -0.0011      12.01
  2679         CA    774    TYR    CD1   2679    -0.1906      12.01
  2680         HA    774    TYR    HD1   2680     0.1699      1.008
  2681         CA    774    TYR    CE1   2681    -0.2341      12.01
  2682         HA    774    TYR    HE1   2682     0.1656      1.008
  2683          C    774    TYR     CZ   2683     0.3226      12.01
  2684         OH    774    TYR     OH   2684    -0.5579         16
  2685         HO    774    TYR     HH   2685     0.3992      1.008
  2686         CA    774    TYR    CE2   2686    -0.2341      12.01
  2687         HA    774    TYR    HE2   2687     0.1656      1.008
  2688         CA    774    TYR    CD2   2688    -0.1906      12.01
  2689         HA    774    TYR    HD2   2689     0.1699      1.008
  2690          C    774    TYR      C   2690     0.5973      12.01
  2691          O    774    TYR      O   2691    -0.5679         16   ; qtot -3
; residue 775 GLN rtp GLN  q  0.0
  2692          N    775    GLN      N   2692    -0.4157      14.01
  2693          H    775    GLN      H   2693     0.2719      1.008
  2694         CX    775    GLN     CA   2694    -0.0031      12.01
  2695         H1    775    GLN     HA   2695      0.085      1.008
  2696         2C    775    GLN     CB   2696    -0.0036      12.01
  2697         HC    775    GLN    HB1   2697     0.0171      1.008
  2698         HC    775    GLN    HB2   2698     0.0171      1.008
  2699         2C    775    GLN     CG   2699    -0.0645      12.01
  2700         HC    775    GLN    HG1   2700     0.0352      1.008
  2701         HC    775    GLN    HG2   2701     0.0352      1.008
  2702          C    775    GLN     CD   2702     0.6951      12.01
  2703          O    775    GLN    OE1   2703    -0.6086         16
  2704          N    775    GLN    NE2   2704    -0.9407      14.01
  2705          H    775    GLN   HE21   2705     0.4251      1.008
  2706          H    775    GLN   HE22   2706     0.4251      1.008
  2707          C    775    GLN      C   2707     0.5973      12.01
  2708          O    775    GLN      O   2708    -0.5679         16   ; qtot -3
; residue 776 VAL rtp VAL  q  0.0
  2709          N    776    VAL      N   2709    -0.4157      14.01
  2710          H    776    VAL      H   2710     0.2719      1.008
  2711         CX    776    VAL     CA   2711    -0.0875      12.01
  2712         H1    776    VAL     HA   2712     0.0969      1.008
  2713         3C    776    VAL     CB   2713     0.2985      12.01
  2714         HC    776    VAL     HB   2714    -0.0297      1.008
  2715         CT    776    VAL    CG1   2715    -0.3192      12.01
  2716         HC    776    VAL   HG11   2716     0.0791      1.008
  2717         HC    776    VAL   HG12   2717     0.0791      1.008
  2718         HC    776    VAL   HG13   2718     0.0791      1.008
  2719         CT    776    VAL    CG2   2719    -0.3192      12.01
  2720         HC    776    VAL   HG21   2720     0.0791      1.008
  2721         HC    776    VAL   HG22   2721     0.0791      1.008
  2722         HC    776    VAL   HG23   2722     0.0791      1.008
  2723          C    776    VAL      C   2723     0.5973      12.01
  2724          O    776    VAL      O   2724    -0.5679         16   ; qtot -3
; residue 777 ALA rtp ALA  q  0.0
  2725          N    777    ALA      N   2725    -0.4157      14.01
  2726          H    777    ALA      H   2726     0.2719      1.008
  2727         CX    777    ALA     CA   2727     0.0337      12.01
  2728         H1    777    ALA     HA   2728     0.0823      1.008
  2729         CT    777    ALA     CB   2729    -0.1825      12.01
  2730         HC    777    ALA    HB1   2730     0.0603      1.008
  2731         HC    777    ALA    HB2   2731     0.0603      1.008
  2732         HC    777    ALA    HB3   2732     0.0603      1.008
  2733          C    777    ALA      C   2733     0.5973      12.01
  2734          O    777    ALA      O   2734    -0.5679         16   ; qtot -3
; residue 778 LYS rtp LYS  q +1.0
  2735          N    778    LYS      N   2735    -0.3479      14.01
  2736          H    778    LYS      H   2736     0.2747      1.008
  2737         CX    778    LYS     CA   2737      -0.24      12.01
  2738         H1    778    LYS     HA   2738     0.1426      1.008
  2739         C8    778    LYS     CB   2739    -0.0094      12.01
  2740         HC    778    LYS    HB1   2740     0.0362      1.008
  2741         HC    778    LYS    HB2   2741     0.0362      1.008
  2742         C8    778    LYS     CG   2742     0.0187      12.01
  2743         HC    778    LYS    HG1   2743     0.0103      1.008
  2744         HC    778    LYS    HG2   2744     0.0103      1.008
  2745         C8    778    LYS     CD   2745    -0.0479      12.01
  2746         HC    778    LYS    HD1   2746     0.0621      1.008
  2747         HC    778    LYS    HD2   2747     0.0621      1.008
  2748         C8    778    LYS     CE   2748    -0.0143      12.01
  2749         HP    778    LYS    HE1   2749     0.1135      1.008
  2750         HP    778    LYS    HE2   2750     0.1135      1.008
  2751         N3    778    LYS     NZ   2751    -0.3854      14.01
  2752          H    778    LYS    HZ1   2752       0.34      1.008
  2753          H    778    LYS    HZ2   2753       0.34      1.008
  2754          H    778    LYS    HZ3   2754       0.34      1.008
  2755          C    778    LYS      C   2755     0.7341      12.01
  2756          O    778    LYS      O   2756    -0.5894         16   ; qtot -2
; residue 779 GLY rtp GLY  q  0.0
  2757          N    779    GLY      N   2757    -0.4157      14.01
  2758          H    779    GLY      H   2758     0.2719      1.008
  2759         CX    779    GLY     CA   2759    -0.0252      12.01
  2760         H1    779    GLY    HA1   2760     0.0698      1.008
  2761         H1    779    GLY    HA2   2761     0.0698      1.008
  2762          C    779    GLY      C   2762     0.5973      12.01
  2763          O    779    GLY      O   2763    -0.5679         16   ; qtot -2
; residue 780 MET rtp MET  q  0.0
  2764          N    780    MET      N   2764    -0.4157      14.01
  2765          H    780    MET      H   2765     0.2719      1.008
  2766         CX    780    MET     CA   2766    -0.0237      12.01
  2767         H1    780    MET     HA   2767      0.088      1.008
  2768         2C    780    MET     CB   2768     0.0342      12.01
  2769         HC    780    MET    HB1   2769     0.0241      1.008
  2770         HC    780    MET    HB2   2770     0.0241      1.008
  2771         2C    780    MET     CG   2771     0.0018      12.01
  2772         H1    780    MET    HG1   2772      0.044      1.008
  2773         H1    780    MET    HG2   2773      0.044      1.008
  2774          S    780    MET     SD   2774    -0.2737      32.06
  2775         CT    780    MET     CE   2775    -0.0536      12.01
  2776         H1    780    MET    HE1   2776     0.0684      1.008
  2777         H1    780    MET    HE2   2777     0.0684      1.008
  2778         H1    780    MET    HE3   2778     0.0684      1.008
  2779          C    780    MET      C   2779     0.5973      12.01
  2780          O    780    MET      O   2780    -0.5679         16   ; qtot -2
; residue 781 ALA rtp ALA  q  0.0
  2781          N    781    ALA      N   2781    -0.4157      14.01
  2782          H    781    ALA      H   2782     0.2719      1.008
  2783         CX    781    ALA     CA   2783     0.0337      12.01
  2784         H1    781    ALA     HA   2784     0.0823      1.008
  2785         CT    781    ALA     CB   2785    -0.1825      12.01
  2786         HC    781    ALA    HB1   2786     0.0603      1.008
  2787         HC    781    ALA    HB2   2787     0.0603      1.008
  2788         HC    781    ALA    HB3   2788     0.0603      1.008
  2789          C    781    ALA      C   2789     0.5973      12.01
  2790          O    781    ALA      O   2790    -0.5679         16   ; qtot -2
; residue 782 PHE rtp PHE  q  0.0
  2791          N    782    PHE      N   2791    -0.4157      14.01
  2792          H    782    PHE      H   2792     0.2719      1.008
  2793         CX    782    PHE     CA   2793    -0.0024      12.01
  2794         H1    782    PHE     HA   2794     0.0978      1.008
  2795         CT    782    PHE     CB   2795    -0.0343      12.01
  2796         HC    782    PHE    HB1   2796     0.0295      1.008
  2797         HC    782    PHE    HB2   2797     0.0295      1.008
  2798         CA    782    PHE     CG   2798     0.0118      12.01
  2799         CA    782    PHE    CD1   2799    -0.1256      12.01
  2800         HA    782    PHE    HD1   2800      0.133      1.008
  2801         CA    782    PHE    CE1   2801    -0.1704      12.01
  2802         HA    782    PHE    HE1   2802      0.143      1.008
  2803         CA    782    PHE     CZ   2803    -0.1072      12.01
  2804         HA    782    PHE     HZ   2804     0.1297      1.008
  2805         CA    782    PHE    CE2   2805    -0.1704      12.01
  2806         HA    782    PHE    HE2   2806      0.143      1.008
  2807         CA    782    PHE    CD2   2807    -0.1256      12.01
  2808         HA    782    PHE    HD2   2808      0.133      1.008
  2809          C    782    PHE      C   2809     0.5973      12.01
  2810          O    782    PHE      O   2810    -0.5679         16   ; qtot -2
; residue 783 LEU rtp LEU  q  0.0
  2811          N    783    LEU      N   2811    -0.4157      14.01
  2812          H    783    LEU      H   2812     0.2719      1.008
  2813         CX    783    LEU     CA   2813    -0.0518      12.01
  2814         H1    783    LEU     HA   2814     0.0922      1.008
  2815         2C    783    LEU     CB   2815    -0.1102      12.01
  2816         HC    783    LEU    HB1   2816     0.0457      1.008
  2817         HC    783    LEU    HB2   2817     0.0457      1.008
  2818         3C    783    LEU     CG   2818     0.3531      12.01
  2819         HC    783    LEU     HG   2819    -0.0361      1.008
  2820         CT    783    LEU    CD1   2820    -0.4121      12.01
  2821         HC    783    LEU   HD11   2821        0.1      1.008
  2822         HC    783    LEU   HD12   2822        0.1      1.008
  2823         HC    783    LEU   HD13   2823        0.1      1.008
  2824         CT    783    LEU    CD2   2824    -0.4121      12.01
  2825         HC    783    LEU   HD21   2825        0.1      1.008
  2826         HC    783    LEU   HD22   2826        0.1      1.008
  2827         HC    783    LEU   HD23   2827        0.1      1.008
  2828          C    783    LEU      C   2828     0.5973      12.01
  2829          O    783    LEU      O   2829    -0.5679         16   ; qtot -2
; residue 784 ALA rtp ALA  q  0.0
  2830          N    784    ALA      N   2830    -0.4157      14.01
  2831          H    784    ALA      H   2831     0.2719      1.008
  2832         CX    784    ALA     CA   2832     0.0337      12.01
  2833         H1    784    ALA     HA   2833     0.0823      1.008
  2834         CT    784    ALA     CB   2834    -0.1825      12.01
  2835         HC    784    ALA    HB1   2835     0.0603      1.008
  2836         HC    784    ALA    HB2   2836     0.0603      1.008
  2837         HC    784    ALA    HB3   2837     0.0603      1.008
  2838          C    784    ALA      C   2838     0.5973      12.01
  2839          O    784    ALA      O   2839    -0.5679         16   ; qtot -2
; residue 785 SER rtp SER  q  0.0
  2840          N    785    SER      N   2840    -0.4157      14.01
  2841          H    785    SER      H   2841     0.2719      1.008
  2842         CX    785    SER     CA   2842    -0.0249      12.01
  2843         H1    785    SER     HA   2843     0.0843      1.008
  2844         2C    785    SER     CB   2844     0.2117      12.01
  2845         H1    785    SER    HB1   2845     0.0352      1.008
  2846         H1    785    SER    HB2   2846     0.0352      1.008
  2847         OH    785    SER     OG   2847    -0.6546         16
  2848         HO    785    SER     HG   2848     0.4275      1.008
  2849          C    785    SER      C   2849     0.5973      12.01
  2850          O    785    SER      O   2850    -0.5679         16   ; qtot -2
; residue 786 LYS rtp LYS  q +1.0
  2851          N    786    LYS      N   2851    -0.3479      14.01
  2852          H    786    LYS      H   2852     0.2747      1.008
  2853         CX    786    LYS     CA   2853      -0.24      12.01
  2854         H1    786    LYS     HA   2854     0.1426      1.008
  2855         C8    786    LYS     CB   2855    -0.0094      12.01
  2856         HC    786    LYS    HB1   2856     0.0362      1.008
  2857         HC    786    LYS    HB2   2857     0.0362      1.008
  2858         C8    786    LYS     CG   2858     0.0187      12.01
  2859         HC    786    LYS    HG1   2859     0.0103      1.008
  2860         HC    786    LYS    HG2   2860     0.0103      1.008
  2861         C8    786    LYS     CD   2861    -0.0479      12.01
  2862         HC    786    LYS    HD1   2862     0.0621      1.008
  2863         HC    786    LYS    HD2   2863     0.0621      1.008
  2864         C8    786    LYS     CE   2864    -0.0143      12.01
  2865         HP    786    LYS    HE1   2865     0.1135      1.008
  2866         HP    786    LYS    HE2   2866     0.1135      1.008
  2867         N3    786    LYS     NZ   2867    -0.3854      14.01
  2868          H    786    LYS    HZ1   2868       0.34      1.008
  2869          H    786    LYS    HZ2   2869       0.34      1.008
  2870          H    786    LYS    HZ3   2870       0.34      1.008
  2871          C    786    LYS      C   2871     0.7341      12.01
  2872          O    786    LYS      O   2872    -0.5894         16   ; qtot -1
; residue 787 ASN rtp ASN  q  0.0
  2873          N    787    ASN      N   2873    -0.4157      14.01
  2874          H    787    ASN      H   2874     0.2719      1.008
  2875         CX    787    ASN     CA   2875     0.0143      12.01
  2876         H1    787    ASN     HA   2876     0.1048      1.008
  2877         2C    787    ASN     CB   2877    -0.2041      12.01
  2878         HC    787    ASN    HB1   2878     0.0797      1.008
  2879         HC    787    ASN    HB2   2879     0.0797      1.008
  2880          C    787    ASN     CG   2880      0.713      12.01
  2881          O    787    ASN    OD1   2881    -0.5931         16
  2882          N    787    ASN    ND2   2882    -0.9191      14.01
  2883          H    787    ASN   HD21   2883     0.4196      1.008
  2884          H    787    ASN   HD22   2884     0.4196      1.008
  2885          C    787    ASN      C   2885     0.5973      12.01
  2886          O    787    ASN      O   2886    -0.5679         16   ; qtot -1
; residue 788 CYS rtp CYS  q  0.0
  2887          N    788    CYS      N   2887    -0.4157      14.01
  2888          H    788    CYS      H   2888     0.2719      1.008
  2889         CX    788    CYS     CA   2889     0.0213      12.01
  2890         H1    788    CYS     HA   2890     0.1124      1.008
  2891         2C    788    CYS     CB   2891    -0.1231      12.01
  2892         H1    788    CYS    HB1   2892     0.1112      1.008
  2893         H1    788    CYS    HB2   2893     0.1112      1.008
  2894         SH    788    CYS     SG   2894    -0.3119      32.06
  2895         HS    788    CYS     HG   2895     0.1933      1.008
  2896          C    788    CYS      C   2896     0.5973      12.01
  2897          O    788    CYS      O   2897    -0.5679         16   ; qtot -1
; residue 789 ILE rtp ILE  q  0.0
  2898          N    789    ILE      N   2898    -0.4157      14.01
  2899          H    789    ILE      H   2899     0.2719      1.008
  2900         CX    789    ILE     CA   2900    -0.0597      12.01
  2901         H1    789    ILE     HA   2901     0.0869      1.008
  2902         3C    789    ILE     CB   2902     0.1303      12.01
  2903         HC    789    ILE     HB   2903     0.0187      1.008
  2904         CT    789    ILE    CG2   2904    -0.3204      12.01
  2905         HC    789    ILE   HG21   2905     0.0882      1.008
  2906         HC    789    ILE   HG22   2906     0.0882      1.008
  2907         HC    789    ILE   HG23   2907     0.0882      1.008
  2908         2C    789    ILE    CG1   2908     -0.043      12.01
  2909         HC    789    ILE   HG11   2909     0.0236      1.008
  2910         HC    789    ILE   HG12   2910     0.0236      1.008
  2911         CT    789    ILE     CD   2911     -0.066      12.01
  2912         HC    789    ILE    HD1   2912     0.0186      1.008
  2913         HC    789    ILE    HD2   2913     0.0186      1.008
  2914         HC    789    ILE    HD3   2914     0.0186      1.008
  2915          C    789    ILE      C   2915     0.5973      12.01
  2916          O    789    ILE      O   2916    -0.5679         16   ; qtot -1
; residue 790 HIS rtp HIE  q  0.0
  2917          N    790    HIS      N   2917    -0.4157      14.01
  2918          H    790    HIS      H   2918     0.2719      1.008
  2919         CX    790    HIS     CA   2919    -0.0581      12.01
  2920         H1    790    HIS     HA   2920      0.136      1.008
  2921         CT    790    HIS     CB   2921    -0.0074      12.01
  2922         HC    790    HIS    HB1   2922     0.0367      1.008
  2923         HC    790    HIS    HB2   2923     0.0367      1.008
  2924         CC    790    HIS     CG   2924     0.1868      12.01
  2925         NB    790    HIS    ND1   2925    -0.5432      14.01
  2926         CR    790    HIS    CE1   2926     0.1635      12.01
  2927         H5    790    HIS    HE1   2927     0.1435      1.008
  2928         NA    790    HIS    NE2   2928    -0.2795      14.01
  2929          H    790    HIS    HE2   2929     0.3339      1.008
  2930         CW    790    HIS    CD2   2930    -0.2207      12.01
  2931         H4    790    HIS    HD2   2931     0.1862      1.008
  2932          C    790    HIS      C   2932     0.5973      12.01
  2933          O    790    HIS      O   2933    -0.5679         16   ; qtot -1
; residue 791 ARG rtp ARG  q +1.0
  2934          N    791    ARG      N   2934    -0.3479      14.01
  2935          H    791    ARG      H   2935     0.2747      1.008
  2936         CX    791    ARG     CA   2936    -0.2637      12.01
  2937         H1    791    ARG     HA   2937      0.156      1.008
  2938         C8    791    ARG     CB   2938    -0.0007      12.01
  2939         HC    791    ARG    HB1   2939     0.0327      1.008
  2940         HC    791    ARG    HB2   2940     0.0327      1.008
  2941         C8    791    ARG     CG   2941      0.039      12.01
  2942         HC    791    ARG    HG1   2942     0.0285      1.008
  2943         HC    791    ARG    HG2   2943     0.0285      1.008
  2944         C8    791    ARG     CD   2944     0.0486      12.01
  2945         H1    791    ARG    HD1   2945     0.0687      1.008
  2946         H1    791    ARG    HD2   2946     0.0687      1.008
  2947         N2    791    ARG     NE   2947    -0.5295      14.01
  2948          H    791    ARG     HE   2948     0.3456      1.008
  2949         CA    791    ARG     CZ   2949     0.8076      12.01
  2950         N2    791    ARG    NH1   2950    -0.8627      14.01
  2951          H    791    ARG   HH11   2951     0.4478      1.008
  2952          H    791    ARG   HH12   2952     0.4478      1.008
  2953         N2    791    ARG    NH2   2953    -0.8627      14.01
  2954          H    791    ARG   HH21   2954     0.4478      1.008
  2955          H    791    ARG   HH22   2955     0.4478      1.008
  2956          C    791    ARG      C   2956     0.7341      12.01
  2957          O    791    ARG      O   2957    -0.5894         16   ; qtot 0
; residue 792 ASP rtp ASP  q -1.0
  2958          N    792    ASP      N   2958    -0.5163      14.01
  2959          H    792    ASP      H   2959     0.2936      1.008
  2960         CX    792    ASP     CA   2960     0.0381      12.01
  2961         H1    792    ASP     HA   2961      0.088      1.008
  2962         2C    792    ASP     CB   2962    -0.0303      12.01
  2963         HC    792    ASP    HB1   2963    -0.0122      1.008
  2964         HC    792    ASP    HB2   2964    -0.0122      1.008
  2965         CO    792    ASP     CG   2965     0.7994      12.01
  2966         O2    792    ASP    OD1   2966    -0.8014         16
  2967         O2    792    ASP    OD2   2967    -0.8014         16
  2968          C    792    ASP      C   2968     0.5366      12.01
  2969          O    792    ASP      O   2969    -0.5819         16   ; qtot -1
; residue 793 LEU rtp LEU  q  0.0
  2970          N    793    LEU      N   2970    -0.4157      14.01
  2971          H    793    LEU      H   2971     0.2719      1.008
  2972         CX    793    LEU     CA   2972    -0.0518      12.01
  2973         H1    793    LEU     HA   2973     0.0922      1.008
  2974         2C    793    LEU     CB   2974    -0.1102      12.01
  2975         HC    793    LEU    HB1   2975     0.0457      1.008
  2976         HC    793    LEU    HB2   2976     0.0457      1.008
  2977         3C    793    LEU     CG   2977     0.3531      12.01
  2978         HC    793    LEU     HG   2978    -0.0361      1.008
  2979         CT    793    LEU    CD1   2979    -0.4121      12.01
  2980         HC    793    LEU   HD11   2980        0.1      1.008
  2981         HC    793    LEU   HD12   2981        0.1      1.008
  2982         HC    793    LEU   HD13   2982        0.1      1.008
  2983         CT    793    LEU    CD2   2983    -0.4121      12.01
  2984         HC    793    LEU   HD21   2984        0.1      1.008
  2985         HC    793    LEU   HD22   2985        0.1      1.008
  2986         HC    793    LEU   HD23   2986        0.1      1.008
  2987          C    793    LEU      C   2987     0.5973      12.01
  2988          O    793    LEU      O   2988    -0.5679         16   ; qtot -1
; residue 794 ALA rtp ALA  q  0.0
  2989          N    794    ALA      N   2989    -0.4157      14.01
  2990          H    794    ALA      H   2990     0.2719      1.008
  2991         CX    794    ALA     CA   2991     0.0337      12.01
  2992         H1    794    ALA     HA   2992     0.0823      1.008
  2993         CT    794    ALA     CB   2993    -0.1825      12.01
  2994         HC    794    ALA    HB1   2994     0.0603      1.008
  2995         HC    794    ALA    HB2   2995     0.0603      1.008
  2996         HC    794    ALA    HB3   2996     0.0603      1.008
  2997          C    794    ALA      C   2997     0.5973      12.01
  2998          O    794    ALA      O   2998    -0.5679         16   ; qtot -1
; residue 795 ALA rtp ALA  q  0.0
  2999          N    795    ALA      N   2999    -0.4157      14.01
  3000          H    795    ALA      H   3000     0.2719      1.008
  3001         CX    795    ALA     CA   3001     0.0337      12.01
  3002         H1    795    ALA     HA   3002     0.0823      1.008
  3003         CT    795    ALA     CB   3003    -0.1825      12.01
  3004         HC    795    ALA    HB1   3004     0.0603      1.008
  3005         HC    795    ALA    HB2   3005     0.0603      1.008
  3006         HC    795    ALA    HB3   3006     0.0603      1.008
  3007          C    795    ALA      C   3007     0.5973      12.01
  3008          O    795    ALA      O   3008    -0.5679         16   ; qtot -1
; residue 796 ARG rtp ARG  q +1.0
  3009          N    796    ARG      N   3009    -0.3479      14.01
  3010          H    796    ARG      H   3010     0.2747      1.008
  3011         CX    796    ARG     CA   3011    -0.2637      12.01
  3012         H1    796    ARG     HA   3012      0.156      1.008
  3013         C8    796    ARG     CB   3013    -0.0007      12.01
  3014         HC    796    ARG    HB1   3014     0.0327      1.008
  3015         HC    796    ARG    HB2   3015     0.0327      1.008
  3016         C8    796    ARG     CG   3016      0.039      12.01
  3017         HC    796    ARG    HG1   3017     0.0285      1.008
  3018         HC    796    ARG    HG2   3018     0.0285      1.008
  3019         C8    796    ARG     CD   3019     0.0486      12.01
  3020         H1    796    ARG    HD1   3020     0.0687      1.008
  3021         H1    796    ARG    HD2   3021     0.0687      1.008
  3022         N2    796    ARG     NE   3022    -0.5295      14.01
  3023          H    796    ARG     HE   3023     0.3456      1.008
  3024         CA    796    ARG     CZ   3024     0.8076      12.01
  3025         N2    796    ARG    NH1   3025    -0.8627      14.01
  3026          H    796    ARG   HH11   3026     0.4478      1.008
  3027          H    796    ARG   HH12   3027     0.4478      1.008
  3028         N2    796    ARG    NH2   3028    -0.8627      14.01
  3029          H    796    ARG   HH21   3029     0.4478      1.008
  3030          H    796    ARG   HH22   3030     0.4478      1.008
  3031          C    796    ARG      C   3031     0.7341      12.01
  3032          O    796    ARG      O   3032    -0.5894         16   ; qtot 0
; residue 797 ASN rtp ASN  q  0.0
  3033          N    797    ASN      N   3033    -0.4157      14.01
  3034          H    797    ASN      H   3034     0.2719      1.008
  3035         CX    797    ASN     CA   3035     0.0143      12.01
  3036         H1    797    ASN     HA   3036     0.1048      1.008
  3037         2C    797    ASN     CB   3037    -0.2041      12.01
  3038         HC    797    ASN    HB1   3038     0.0797      1.008
  3039         HC    797    ASN    HB2   3039     0.0797      1.008
  3040          C    797    ASN     CG   3040      0.713      12.01
  3041          O    797    ASN    OD1   3041    -0.5931         16
  3042          N    797    ASN    ND2   3042    -0.9191      14.01
  3043          H    797    ASN   HD21   3043     0.4196      1.008
  3044          H    797    ASN   HD22   3044     0.4196      1.008
  3045          C    797    ASN      C   3045     0.5973      12.01
  3046          O    797    ASN      O   3046    -0.5679         16   ; qtot 0
; residue 798 ILE rtp ILE  q  0.0
  3047          N    798    ILE      N   3047    -0.4157      14.01
  3048          H    798    ILE      H   3048     0.2719      1.008
  3049         CX    798    ILE     CA   3049    -0.0597      12.01
  3050         H1    798    ILE     HA   3050     0.0869      1.008
  3051         3C    798    ILE     CB   3051     0.1303      12.01
  3052         HC    798    ILE     HB   3052     0.0187      1.008
  3053         CT    798    ILE    CG2   3053    -0.3204      12.01
  3054         HC    798    ILE   HG21   3054     0.0882      1.008
  3055         HC    798    ILE   HG22   3055     0.0882      1.008
  3056         HC    798    ILE   HG23   3056     0.0882      1.008
  3057         2C    798    ILE    CG1   3057     -0.043      12.01
  3058         HC    798    ILE   HG11   3058     0.0236      1.008
  3059         HC    798    ILE   HG12   3059     0.0236      1.008
  3060         CT    798    ILE     CD   3060     -0.066      12.01
  3061         HC    798    ILE    HD1   3061     0.0186      1.008
  3062         HC    798    ILE    HD2   3062     0.0186      1.008
  3063         HC    798    ILE    HD3   3063     0.0186      1.008
  3064          C    798    ILE      C   3064     0.5973      12.01
  3065          O    798    ILE      O   3065    -0.5679         16   ; qtot 0
; residue 799 LEU rtp LEU  q  0.0
  3066          N    799    LEU      N   3066    -0.4157      14.01
  3067          H    799    LEU      H   3067     0.2719      1.008
  3068         CX    799    LEU     CA   3068    -0.0518      12.01
  3069         H1    799    LEU     HA   3069     0.0922      1.008
  3070         2C    799    LEU     CB   3070    -0.1102      12.01
  3071         HC    799    LEU    HB1   3071     0.0457      1.008
  3072         HC    799    LEU    HB2   3072     0.0457      1.008
  3073         3C    799    LEU     CG   3073     0.3531      12.01
  3074         HC    799    LEU     HG   3074    -0.0361      1.008
  3075         CT    799    LEU    CD1   3075    -0.4121      12.01
  3076         HC    799    LEU   HD11   3076        0.1      1.008
  3077         HC    799    LEU   HD12   3077        0.1      1.008
  3078         HC    799    LEU   HD13   3078        0.1      1.008
  3079         CT    799    LEU    CD2   3079    -0.4121      12.01
  3080         HC    799    LEU   HD21   3080        0.1      1.008
  3081         HC    799    LEU   HD22   3081        0.1      1.008
  3082         HC    799    LEU   HD23   3082        0.1      1.008
  3083          C    799    LEU      C   3083     0.5973      12.01
  3084          O    799    LEU      O   3084    -0.5679         16   ; qtot 0
; residue 800 LEU rtp LEU  q  0.0
  3085          N    800    LEU      N   3085    -0.4157      14.01
  3086          H    800    LEU      H   3086     0.2719      1.008
  3087         CX    800    LEU     CA   3087    -0.0518      12.01
  3088         H1    800    LEU     HA   3088     0.0922      1.008
  3089         2C    800    LEU     CB   3089    -0.1102      12.01
  3090         HC    800    LEU    HB1   3090     0.0457      1.008
  3091         HC    800    LEU    HB2   3091     0.0457      1.008
  3092         3C    800    LEU     CG   3092     0.3531      12.01
  3093         HC    800    LEU     HG   3093    -0.0361      1.008
  3094         CT    800    LEU    CD1   3094    -0.4121      12.01
  3095         HC    800    LEU   HD11   3095        0.1      1.008
  3096         HC    800    LEU   HD12   3096        0.1      1.008
  3097         HC    800    LEU   HD13   3097        0.1      1.008
  3098         CT    800    LEU    CD2   3098    -0.4121      12.01
  3099         HC    800    LEU   HD21   3099        0.1      1.008
  3100         HC    800    LEU   HD22   3100        0.1      1.008
  3101         HC    800    LEU   HD23   3101        0.1      1.008
  3102          C    800    LEU      C   3102     0.5973      12.01
  3103          O    800    LEU      O   3103    -0.5679         16   ; qtot 0
; residue 801 THR rtp THR  q  0.0
  3104          N    801    THR      N   3104    -0.4157      14.01
  3105          H    801    THR      H   3105     0.2719      1.008
  3106         CX    801    THR     CA   3106    -0.0389      12.01
  3107         H1    801    THR     HA   3107     0.1007      1.008
  3108         3C    801    THR     CB   3108     0.3654      12.01
  3109         H1    801    THR     HB   3109     0.0043      1.008
  3110         CT    801    THR    CG2   3110    -0.2438      12.01
  3111         HC    801    THR   HG21   3111     0.0642      1.008
  3112         HC    801    THR   HG22   3112     0.0642      1.008
  3113         HC    801    THR   HG23   3113     0.0642      1.008
  3114         OH    801    THR    OG1   3114    -0.6761         16
  3115         HO    801    THR    HG1   3115     0.4102      1.008
  3116          C    801    THR      C   3116     0.5973      12.01
  3117          O    801    THR      O   3117    -0.5679         16   ; qtot 0
; residue 802 HIS rtp HIE  q  0.0
  3118          N    802    HIS      N   3118    -0.4157      14.01
  3119          H    802    HIS      H   3119     0.2719      1.008
  3120         CX    802    HIS     CA   3120    -0.0581      12.01
  3121         H1    802    HIS     HA   3121      0.136      1.008
  3122         CT    802    HIS     CB   3122    -0.0074      12.01
  3123         HC    802    HIS    HB1   3123     0.0367      1.008
  3124         HC    802    HIS    HB2   3124     0.0367      1.008
  3125         CC    802    HIS     CG   3125     0.1868      12.01
  3126         NB    802    HIS    ND1   3126    -0.5432      14.01
  3127         CR    802    HIS    CE1   3127     0.1635      12.01
  3128         H5    802    HIS    HE1   3128     0.1435      1.008
  3129         NA    802    HIS    NE2   3129    -0.2795      14.01
  3130          H    802    HIS    HE2   3130     0.3339      1.008
  3131         CW    802    HIS    CD2   3131    -0.2207      12.01
  3132         H4    802    HIS    HD2   3132     0.1862      1.008
  3133          C    802    HIS      C   3133     0.5973      12.01
  3134          O    802    HIS      O   3134    -0.5679         16   ; qtot 0
; residue 803 GLY rtp GLY  q  0.0
  3135          N    803    GLY      N   3135    -0.4157      14.01
  3136          H    803    GLY      H   3136     0.2719      1.008
  3137         CX    803    GLY     CA   3137    -0.0252      12.01
  3138         H1    803    GLY    HA1   3138     0.0698      1.008
  3139         H1    803    GLY    HA2   3139     0.0698      1.008
  3140          C    803    GLY      C   3140     0.5973      12.01
  3141          O    803    GLY      O   3141    -0.5679         16   ; qtot 0
; residue 804 ARG rtp ARG  q +1.0
  3142          N    804    ARG      N   3142    -0.3479      14.01
  3143          H    804    ARG      H   3143     0.2747      1.008
  3144         CX    804    ARG     CA   3144    -0.2637      12.01
  3145         H1    804    ARG     HA   3145      0.156      1.008
  3146         C8    804    ARG     CB   3146    -0.0007      12.01
  3147         HC    804    ARG    HB1   3147     0.0327      1.008
  3148         HC    804    ARG    HB2   3148     0.0327      1.008
  3149         C8    804    ARG     CG   3149      0.039      12.01
  3150         HC    804    ARG    HG1   3150     0.0285      1.008
  3151         HC    804    ARG    HG2   3151     0.0285      1.008
  3152         C8    804    ARG     CD   3152     0.0486      12.01
  3153         H1    804    ARG    HD1   3153     0.0687      1.008
  3154         H1    804    ARG    HD2   3154     0.0687      1.008
  3155         N2    804    ARG     NE   3155    -0.5295      14.01
  3156          H    804    ARG     HE   3156     0.3456      1.008
  3157         CA    804    ARG     CZ   3157     0.8076      12.01
  3158         N2    804    ARG    NH1   3158    -0.8627      14.01
  3159          H    804    ARG   HH11   3159     0.4478      1.008
  3160          H    804    ARG   HH12   3160     0.4478      1.008
  3161         N2    804    ARG    NH2   3161    -0.8627      14.01
  3162          H    804    ARG   HH21   3162     0.4478      1.008
  3163          H    804    ARG   HH22   3163     0.4478      1.008
  3164          C    804    ARG      C   3164     0.7341      12.01
  3165          O    804    ARG      O   3165    -0.5894         16   ; qtot 1
; residue 805 ILE rtp ILE  q  0.0
  3166          N    805    ILE      N   3166    -0.4157      14.01
  3167          H    805    ILE      H   3167     0.2719      1.008
  3168         CX    805    ILE     CA   3168    -0.0597      12.01
  3169         H1    805    ILE     HA   3169     0.0869      1.008
  3170         3C    805    ILE     CB   3170     0.1303      12.01
  3171         HC    805    ILE     HB   3171     0.0187      1.008
  3172         CT    805    ILE    CG2   3172    -0.3204      12.01
  3173         HC    805    ILE   HG21   3173     0.0882      1.008
  3174         HC    805    ILE   HG22   3174     0.0882      1.008
  3175         HC    805    ILE   HG23   3175     0.0882      1.008
  3176         2C    805    ILE    CG1   3176     -0.043      12.01
  3177         HC    805    ILE   HG11   3177     0.0236      1.008
  3178         HC    805    ILE   HG12   3178     0.0236      1.008
  3179         CT    805    ILE     CD   3179     -0.066      12.01
  3180         HC    805    ILE    HD1   3180     0.0186      1.008
  3181         HC    805    ILE    HD2   3181     0.0186      1.008
  3182         HC    805    ILE    HD3   3182     0.0186      1.008
  3183          C    805    ILE      C   3183     0.5973      12.01
  3184          O    805    ILE      O   3184    -0.5679         16   ; qtot 1
; residue 806 THR rtp THR  q  0.0
  3185          N    806    THR      N   3185    -0.4157      14.01
  3186          H    806    THR      H   3186     0.2719      1.008
  3187         CX    806    THR     CA   3187    -0.0389      12.01
  3188         H1    806    THR     HA   3188     0.1007      1.008
  3189         3C    806    THR     CB   3189     0.3654      12.01
  3190         H1    806    THR     HB   3190     0.0043      1.008
  3191         CT    806    THR    CG2   3191    -0.2438      12.01
  3192         HC    806    THR   HG21   3192     0.0642      1.008
  3193         HC    806    THR   HG22   3193     0.0642      1.008
  3194         HC    806    THR   HG23   3194     0.0642      1.008
  3195         OH    806    THR    OG1   3195    -0.6761         16
  3196         HO    806    THR    HG1   3196     0.4102      1.008
  3197          C    806    THR      C   3197     0.5973      12.01
  3198          O    806    THR      O   3198    -0.5679         16   ; qtot 1
; residue 807 LYS rtp LYS  q +1.0
  3199          N    807    LYS      N   3199    -0.3479      14.01
  3200          H    807    LYS      H   3200     0.2747      1.008
  3201         CX    807    LYS     CA   3201      -0.24      12.01
  3202         H1    807    LYS     HA   3202     0.1426      1.008
  3203         C8    807    LYS     CB   3203    -0.0094      12.01
  3204         HC    807    LYS    HB1   3204     0.0362      1.008
  3205         HC    807    LYS    HB2   3205     0.0362      1.008
  3206         C8    807    LYS     CG   3206     0.0187      12.01
  3207         HC    807    LYS    HG1   3207     0.0103      1.008
  3208         HC    807    LYS    HG2   3208     0.0103      1.008
  3209         C8    807    LYS     CD   3209    -0.0479      12.01
  3210         HC    807    LYS    HD1   3210     0.0621      1.008
  3211         HC    807    LYS    HD2   3211     0.0621      1.008
  3212         C8    807    LYS     CE   3212    -0.0143      12.01
  3213         HP    807    LYS    HE1   3213     0.1135      1.008
  3214         HP    807    LYS    HE2   3214     0.1135      1.008
  3215         N3    807    LYS     NZ   3215    -0.3854      14.01
  3216          H    807    LYS    HZ1   3216       0.34      1.008
  3217          H    807    LYS    HZ2   3217       0.34      1.008
  3218          H    807    LYS    HZ3   3218       0.34      1.008
  3219          C    807    LYS      C   3219     0.7341      12.01
  3220          O    807    LYS      O   3220    -0.5894         16   ; qtot 2
; residue 808 ILE rtp ILE  q  0.0
  3221          N    808    ILE      N   3221    -0.4157      14.01
  3222          H    808    ILE      H   3222     0.2719      1.008
  3223         CX    808    ILE     CA   3223    -0.0597      12.01
  3224         H1    808    ILE     HA   3224     0.0869      1.008
  3225         3C    808    ILE     CB   3225     0.1303      12.01
  3226         HC    808    ILE     HB   3226     0.0187      1.008
  3227         CT    808    ILE    CG2   3227    -0.3204      12.01
  3228         HC    808    ILE   HG21   3228     0.0882      1.008
  3229         HC    808    ILE   HG22   3229     0.0882      1.008
  3230         HC    808    ILE   HG23   3230     0.0882      1.008
  3231         2C    808    ILE    CG1   3231     -0.043      12.01
  3232         HC    808    ILE   HG11   3232     0.0236      1.008
  3233         HC    808    ILE   HG12   3233     0.0236      1.008
  3234         CT    808    ILE     CD   3234     -0.066      12.01
  3235         HC    808    ILE    HD1   3235     0.0186      1.008
  3236         HC    808    ILE    HD2   3236     0.0186      1.008
  3237         HC    808    ILE    HD3   3237     0.0186      1.008
  3238          C    808    ILE      C   3238     0.5973      12.01
  3239          O    808    ILE      O   3239    -0.5679         16   ; qtot 2
; residue 809 CYS rtp CYS  q  0.0
  3240          N    809    CYS      N   3240    -0.4157      14.01
  3241          H    809    CYS      H   3241     0.2719      1.008
  3242         CX    809    CYS     CA   3242     0.0213      12.01
  3243         H1    809    CYS     HA   3243     0.1124      1.008
  3244         2C    809    CYS     CB   3244    -0.1231      12.01
  3245         H1    809    CYS    HB1   3245     0.1112      1.008
  3246         H1    809    CYS    HB2   3246     0.1112      1.008
  3247         SH    809    CYS     SG   3247    -0.3119      32.06
  3248         HS    809    CYS     HG   3248     0.1933      1.008
  3249          C    809    CYS      C   3249     0.5973      12.01
  3250          O    809    CYS      O   3250    -0.5679         16   ; qtot 2
; residue 810 ASP rtp ASP  q -1.0
  3251          N    810    ASP      N   3251    -0.5163      14.01
  3252          H    810    ASP      H   3252     0.2936      1.008
  3253         CX    810    ASP     CA   3253     0.0381      12.01
  3254         H1    810    ASP     HA   3254      0.088      1.008
  3255         2C    810    ASP     CB   3255    -0.0303      12.01
  3256         HC    810    ASP    HB1   3256    -0.0122      1.008
  3257         HC    810    ASP    HB2   3257    -0.0122      1.008
  3258         CO    810    ASP     CG   3258     0.7994      12.01
  3259         O2    810    ASP    OD1   3259    -0.8014         16
  3260         O2    810    ASP    OD2   3260    -0.8014         16
  3261          C    810    ASP      C   3261     0.5366      12.01
  3262          O    810    ASP      O   3262    -0.5819         16   ; qtot 1
; residue 811 PHE rtp PHE  q  0.0
  3263          N    811    PHE      N   3263    -0.4157      14.01
  3264          H    811    PHE      H   3264     0.2719      1.008
  3265         CX    811    PHE     CA   3265    -0.0024      12.01
  3266         H1    811    PHE     HA   3266     0.0978      1.008
  3267         CT    811    PHE     CB   3267    -0.0343      12.01
  3268         HC    811    PHE    HB1   3268     0.0295      1.008
  3269         HC    811    PHE    HB2   3269     0.0295      1.008
  3270         CA    811    PHE     CG   3270     0.0118      12.01
  3271         CA    811    PHE    CD1   3271    -0.1256      12.01
  3272         HA    811    PHE    HD1   3272      0.133      1.008
  3273         CA    811    PHE    CE1   3273    -0.1704      12.01
  3274         HA    811    PHE    HE1   3274      0.143      1.008
  3275         CA    811    PHE     CZ   3275    -0.1072      12.01
  3276         HA    811    PHE     HZ   3276     0.1297      1.008
  3277         CA    811    PHE    CE2   3277    -0.1704      12.01
  3278         HA    811    PHE    HE2   3278      0.143      1.008
  3279         CA    811    PHE    CD2   3279    -0.1256      12.01
  3280         HA    811    PHE    HD2   3280      0.133      1.008
  3281          C    811    PHE      C   3281     0.5973      12.01
  3282          O    811    PHE      O   3282    -0.5679         16   ; qtot 1
; residue 812 GLY rtp GLY  q  0.0
  3283          N    812    GLY      N   3283    -0.4157      14.01
  3284          H    812    GLY      H   3284     0.2719      1.008
  3285         CX    812    GLY     CA   3285    -0.0252      12.01
  3286         H1    812    GLY    HA1   3286     0.0698      1.008
  3287         H1    812    GLY    HA2   3287     0.0698      1.008
  3288          C    812    GLY      C   3288     0.5973      12.01
  3289          O    812    GLY      O   3289    -0.5679         16   ; qtot 1
; residue 813 LEU rtp LEU  q  0.0
  3290          N    813    LEU      N   3290    -0.4157      14.01
  3291          H    813    LEU      H   3291     0.2719      1.008
  3292         CX    813    LEU     CA   3292    -0.0518      12.01
  3293         H1    813    LEU     HA   3293     0.0922      1.008
  3294         2C    813    LEU     CB   3294    -0.1102      12.01
  3295         HC    813    LEU    HB1   3295     0.0457      1.008
  3296         HC    813    LEU    HB2   3296     0.0457      1.008
  3297         3C    813    LEU     CG   3297     0.3531      12.01
  3298         HC    813    LEU     HG   3298    -0.0361      1.008
  3299         CT    813    LEU    CD1   3299    -0.4121      12.01
  3300         HC    813    LEU   HD11   3300        0.1      1.008
  3301         HC    813    LEU   HD12   3301        0.1      1.008
  3302         HC    813    LEU   HD13   3302        0.1      1.008
  3303         CT    813    LEU    CD2   3303    -0.4121      12.01
  3304         HC    813    LEU   HD21   3304        0.1      1.008
  3305         HC    813    LEU   HD22   3305        0.1      1.008
  3306         HC    813    LEU   HD23   3306        0.1      1.008
  3307          C    813    LEU      C   3307     0.5973      12.01
  3308          O    813    LEU      O   3308    -0.5679         16   ; qtot 1
; residue 814 ALA rtp ALA  q  0.0
  3309          N    814    ALA      N   3309    -0.4157      14.01
  3310          H    814    ALA      H   3310     0.2719      1.008
  3311         CX    814    ALA     CA   3311     0.0337      12.01
  3312         H1    814    ALA     HA   3312     0.0823      1.008
  3313         CT    814    ALA     CB   3313    -0.1825      12.01
  3314         HC    814    ALA    HB1   3314     0.0603      1.008
  3315         HC    814    ALA    HB2   3315     0.0603      1.008
  3316         HC    814    ALA    HB3   3316     0.0603      1.008
  3317          C    814    ALA      C   3317     0.5973      12.01
  3318          O    814    ALA      O   3318    -0.5679         16   ; qtot 1
; residue 815 ARG rtp ARG  q +1.0
  3319          N    815    ARG      N   3319    -0.3479      14.01
  3320          H    815    ARG      H   3320     0.2747      1.008
  3321         CX    815    ARG     CA   3321    -0.2637      12.01
  3322         H1    815    ARG     HA   3322      0.156      1.008
  3323         C8    815    ARG     CB   3323    -0.0007      12.01
  3324         HC    815    ARG    HB1   3324     0.0327      1.008
  3325         HC    815    ARG    HB2   3325     0.0327      1.008
  3326         C8    815    ARG     CG   3326      0.039      12.01
  3327         HC    815    ARG    HG1   3327     0.0285      1.008
  3328         HC    815    ARG    HG2   3328     0.0285      1.008
  3329         C8    815    ARG     CD   3329     0.0486      12.01
  3330         H1    815    ARG    HD1   3330     0.0687      1.008
  3331         H1    815    ARG    HD2   3331     0.0687      1.008
  3332         N2    815    ARG     NE   3332    -0.5295      14.01
  3333          H    815    ARG     HE   3333     0.3456      1.008
  3334         CA    815    ARG     CZ   3334     0.8076      12.01
  3335         N2    815    ARG    NH1   3335    -0.8627      14.01
  3336          H    815    ARG   HH11   3336     0.4478      1.008
  3337          H    815    ARG   HH12   3337     0.4478      1.008
  3338         N2    815    ARG    NH2   3338    -0.8627      14.01
  3339          H    815    ARG   HH21   3339     0.4478      1.008
  3340          H    815    ARG   HH22   3340     0.4478      1.008
  3341          C    815    ARG      C   3341     0.7341      12.01
  3342          O    815    ARG      O   3342    -0.5894         16   ; qtot 2
; residue 816 VAL rtp VAL  q  0.0
  3343          N    816    VAL      N   3343    -0.4157      14.01
  3344          H    816    VAL      H   3344     0.2719      1.008
  3345         CX    816    VAL     CA   3345    -0.0875      12.01
  3346         H1    816    VAL     HA   3346     0.0969      1.008
  3347         3C    816    VAL     CB   3347     0.2985      12.01
  3348         HC    816    VAL     HB   3348    -0.0297      1.008
  3349         CT    816    VAL    CG1   3349    -0.3192      12.01
  3350         HC    816    VAL   HG11   3350     0.0791      1.008
  3351         HC    816    VAL   HG12   3351     0.0791      1.008
  3352         HC    816    VAL   HG13   3352     0.0791      1.008
  3353         CT    816    VAL    CG2   3353    -0.3192      12.01
  3354         HC    816    VAL   HG21   3354     0.0791      1.008
  3355         HC    816    VAL   HG22   3355     0.0791      1.008
  3356         HC    816    VAL   HG23   3356     0.0791      1.008
  3357          C    816    VAL      C   3357     0.5973      12.01
  3358          O    816    VAL      O   3358    -0.5679         16   ; qtot 2
; residue 817 ILE rtp ILE  q  0.0
  3359          N    817    ILE      N   3359    -0.4157      14.01
  3360          H    817    ILE      H   3360     0.2719      1.008
  3361         CX    817    ILE     CA   3361    -0.0597      12.01
  3362         H1    817    ILE     HA   3362     0.0869      1.008
  3363         3C    817    ILE     CB   3363     0.1303      12.01
  3364         HC    817    ILE     HB   3364     0.0187      1.008
  3365         CT    817    ILE    CG2   3365    -0.3204      12.01
  3366         HC    817    ILE   HG21   3366     0.0882      1.008
  3367         HC    817    ILE   HG22   3367     0.0882      1.008
  3368         HC    817    ILE   HG23   3368     0.0882      1.008
  3369         2C    817    ILE    CG1   3369     -0.043      12.01
  3370         HC    817    ILE   HG11   3370     0.0236      1.008
  3371         HC    817    ILE   HG12   3371     0.0236      1.008
  3372         CT    817    ILE     CD   3372     -0.066      12.01
  3373         HC    817    ILE    HD1   3373     0.0186      1.008
  3374         HC    817    ILE    HD2   3374     0.0186      1.008
  3375         HC    817    ILE    HD3   3375     0.0186      1.008
  3376          C    817    ILE      C   3376     0.5973      12.01
  3377          O    817    ILE      O   3377    -0.5679         16   ; qtot 2
; residue 818 LYS rtp LYS  q +1.0
  3378          N    818    LYS      N   3378    -0.3479      14.01
  3379          H    818    LYS      H   3379     0.2747      1.008
  3380         CX    818    LYS     CA   3380      -0.24      12.01
  3381         H1    818    LYS     HA   3381     0.1426      1.008
  3382         C8    818    LYS     CB   3382    -0.0094      12.01
  3383         HC    818    LYS    HB1   3383     0.0362      1.008
  3384         HC    818    LYS    HB2   3384     0.0362      1.008
  3385         C8    818    LYS     CG   3385     0.0187      12.01
  3386         HC    818    LYS    HG1   3386     0.0103      1.008
  3387         HC    818    LYS    HG2   3387     0.0103      1.008
  3388         C8    818    LYS     CD   3388    -0.0479      12.01
  3389         HC    818    LYS    HD1   3389     0.0621      1.008
  3390         HC    818    LYS    HD2   3390     0.0621      1.008
  3391         C8    818    LYS     CE   3391    -0.0143      12.01
  3392         HP    818    LYS    HE1   3392     0.1135      1.008
  3393         HP    818    LYS    HE2   3393     0.1135      1.008
  3394         N3    818    LYS     NZ   3394    -0.3854      14.01
  3395          H    818    LYS    HZ1   3395       0.34      1.008
  3396          H    818    LYS    HZ2   3396       0.34      1.008
  3397          H    818    LYS    HZ3   3397       0.34      1.008
  3398          C    818    LYS      C   3398     0.7341      12.01
  3399          O    818    LYS      O   3399    -0.5894         16   ; qtot 3
; residue 819 ASN rtp ASN  q  0.0
  3400          N    819    ASN      N   3400    -0.4157      14.01
  3401          H    819    ASN      H   3401     0.2719      1.008
  3402         CX    819    ASN     CA   3402     0.0143      12.01
  3403         H1    819    ASN     HA   3403     0.1048      1.008
  3404         2C    819    ASN     CB   3404    -0.2041      12.01
  3405         HC    819    ASN    HB1   3405     0.0797      1.008
  3406         HC    819    ASN    HB2   3406     0.0797      1.008
  3407          C    819    ASN     CG   3407      0.713      12.01
  3408          O    819    ASN    OD1   3408    -0.5931         16
  3409          N    819    ASN    ND2   3409    -0.9191      14.01
  3410          H    819    ASN   HD21   3410     0.4196      1.008
  3411          H    819    ASN   HD22   3411     0.4196      1.008
  3412          C    819    ASN      C   3412     0.5973      12.01
  3413          O    819    ASN      O   3413    -0.5679         16   ; qtot 3
; residue 820 ASP rtp ASP  q -1.0
  3414          N    820    ASP      N   3414    -0.5163      14.01
  3415          H    820    ASP      H   3415     0.2936      1.008
  3416         CX    820    ASP     CA   3416     0.0381      12.01
  3417         H1    820    ASP     HA   3417      0.088      1.008
  3418         2C    820    ASP     CB   3418    -0.0303      12.01
  3419         HC    820    ASP    HB1   3419    -0.0122      1.008
  3420         HC    820    ASP    HB2   3420    -0.0122      1.008
  3421         CO    820    ASP     CG   3421     0.7994      12.01
  3422         O2    820    ASP    OD1   3422    -0.8014         16
  3423         O2    820    ASP    OD2   3423    -0.8014         16
  3424          C    820    ASP      C   3424     0.5366      12.01
  3425          O    820    ASP      O   3425    -0.5819         16   ; qtot 2
; residue 821 SER rtp SER  q  0.0
  3426          N    821    SER      N   3426    -0.4157      14.01
  3427          H    821    SER      H   3427     0.2719      1.008
  3428         CX    821    SER     CA   3428    -0.0249      12.01
  3429         H1    821    SER     HA   3429     0.0843      1.008
  3430         2C    821    SER     CB   3430     0.2117      12.01
  3431         H1    821    SER    HB1   3431     0.0352      1.008
  3432         H1    821    SER    HB2   3432     0.0352      1.008
  3433         OH    821    SER     OG   3433    -0.6546         16
  3434         HO    821    SER     HG   3434     0.4275      1.008
  3435          C    821    SER      C   3435     0.5973      12.01
  3436          O    821    SER      O   3436    -0.5679         16   ; qtot 2
; residue 822 ASN rtp ASN  q  0.0
  3437          N    822    ASN      N   3437    -0.4157      14.01
  3438          H    822    ASN      H   3438     0.2719      1.008
  3439         CX    822    ASN     CA   3439     0.0143      12.01
  3440         H1    822    ASN     HA   3440     0.1048      1.008
  3441         2C    822    ASN     CB   3441    -0.2041      12.01
  3442         HC    822    ASN    HB1   3442     0.0797      1.008
  3443         HC    822    ASN    HB2   3443     0.0797      1.008
  3444          C    822    ASN     CG   3444      0.713      12.01
  3445          O    822    ASN    OD1   3445    -0.5931         16
  3446          N    822    ASN    ND2   3446    -0.9191      14.01
  3447          H    822    ASN   HD21   3447     0.4196      1.008
  3448          H    822    ASN   HD22   3448     0.4196      1.008
  3449          C    822    ASN      C   3449     0.5973      12.01
  3450          O    822    ASN      O   3450    -0.5679         16   ; qtot 2
; residue 823 TYR rtp TYR  q  0.0
  3451          N    823    TYR      N   3451    -0.4157      14.01
  3452          H    823    TYR      H   3452     0.2719      1.008
  3453         CX    823    TYR     CA   3453    -0.0014      12.01
  3454         H1    823    TYR     HA   3454     0.0876      1.008
  3455         CT    823    TYR     CB   3455    -0.0152      12.01
  3456         HC    823    TYR    HB1   3456     0.0295      1.008
  3457         HC    823    TYR    HB2   3457     0.0295      1.008
  3458         CA    823    TYR     CG   3458    -0.0011      12.01
  3459         CA    823    TYR    CD1   3459    -0.1906      12.01
  3460         HA    823    TYR    HD1   3460     0.1699      1.008
  3461         CA    823    TYR    CE1   3461    -0.2341      12.01
  3462         HA    823    TYR    HE1   3462     0.1656      1.008
  3463          C    823    TYR     CZ   3463     0.3226      12.01
  3464         OH    823    TYR     OH   3464    -0.5579         16
  3465         HO    823    TYR     HH   3465     0.3992      1.008
  3466         CA    823    TYR    CE2   3466    -0.2341      12.01
  3467         HA    823    TYR    HE2   3467     0.1656      1.008
  3468         CA    823    TYR    CD2   3468    -0.1906      12.01
  3469         HA    823    TYR    HD2   3469     0.1699      1.008
  3470          C    823    TYR      C   3470     0.5973      12.01
  3471          O    823    TYR      O   3471    -0.5679         16   ; qtot 2
; residue 824 VAL rtp VAL  q  0.0
  3472          N    824    VAL      N   3472    -0.4157      14.01
  3473          H    824    VAL      H   3473     0.2719      1.008
  3474         CX    824    VAL     CA   3474    -0.0875      12.01
  3475         H1    824    VAL     HA   3475     0.0969      1.008
  3476         3C    824    VAL     CB   3476     0.2985      12.01
  3477         HC    824    VAL     HB   3477    -0.0297      1.008
  3478         CT    824    VAL    CG1   3478    -0.3192      12.01
  3479         HC    824    VAL   HG11   3479     0.0791      1.008
  3480         HC    824    VAL   HG12   3480     0.0791      1.008
  3481         HC    824    VAL   HG13   3481     0.0791      1.008
  3482         CT    824    VAL    CG2   3482    -0.3192      12.01
  3483         HC    824    VAL   HG21   3483     0.0791      1.008
  3484         HC    824    VAL   HG22   3484     0.0791      1.008
  3485         HC    824    VAL   HG23   3485     0.0791      1.008
  3486          C    824    VAL      C   3486     0.5973      12.01
  3487          O    824    VAL      O   3487    -0.5679         16   ; qtot 2
; residue 825 VAL rtp VAL  q  0.0
  3488          N    825    VAL      N   3488    -0.4157      14.01
  3489          H    825    VAL      H   3489     0.2719      1.008
  3490         CX    825    VAL     CA   3490    -0.0875      12.01
  3491         H1    825    VAL     HA   3491     0.0969      1.008
  3492         3C    825    VAL     CB   3492     0.2985      12.01
  3493         HC    825    VAL     HB   3493    -0.0297      1.008
  3494         CT    825    VAL    CG1   3494    -0.3192      12.01
  3495         HC    825    VAL   HG11   3495     0.0791      1.008
  3496         HC    825    VAL   HG12   3496     0.0791      1.008
  3497         HC    825    VAL   HG13   3497     0.0791      1.008
  3498         CT    825    VAL    CG2   3498    -0.3192      12.01
  3499         HC    825    VAL   HG21   3499     0.0791      1.008
  3500         HC    825    VAL   HG22   3500     0.0791      1.008
  3501         HC    825    VAL   HG23   3501     0.0791      1.008
  3502          C    825    VAL      C   3502     0.5973      12.01
  3503          O    825    VAL      O   3503    -0.5679         16   ; qtot 2
; residue 826 LYS rtp LYS  q +1.0
  3504          N    826    LYS      N   3504    -0.3479      14.01
  3505          H    826    LYS      H   3505     0.2747      1.008
  3506         CX    826    LYS     CA   3506      -0.24      12.01
  3507         H1    826    LYS     HA   3507     0.1426      1.008
  3508         C8    826    LYS     CB   3508    -0.0094      12.01
  3509         HC    826    LYS    HB1   3509     0.0362      1.008
  3510         HC    826    LYS    HB2   3510     0.0362      1.008
  3511         C8    826    LYS     CG   3511     0.0187      12.01
  3512         HC    826    LYS    HG1   3512     0.0103      1.008
  3513         HC    826    LYS    HG2   3513     0.0103      1.008
  3514         C8    826    LYS     CD   3514    -0.0479      12.01
  3515         HC    826    LYS    HD1   3515     0.0621      1.008
  3516         HC    826    LYS    HD2   3516     0.0621      1.008
  3517         C8    826    LYS     CE   3517    -0.0143      12.01
  3518         HP    826    LYS    HE1   3518     0.1135      1.008
  3519         HP    826    LYS    HE2   3519     0.1135      1.008
  3520         N3    826    LYS     NZ   3520    -0.3854      14.01
  3521          H    826    LYS    HZ1   3521       0.34      1.008
  3522          H    826    LYS    HZ2   3522       0.34      1.008
  3523          H    826    LYS    HZ3   3523       0.34      1.008
  3524          C    826    LYS      C   3524     0.7341      12.01
  3525          O    826    LYS      O   3525    -0.5894         16   ; qtot 3
; residue 827 GLY rtp GLY  q  0.0
  3526          N    827    GLY      N   3526    -0.4157      14.01
  3527          H    827    GLY      H   3527     0.2719      1.008
  3528         CX    827    GLY     CA   3528    -0.0252      12.01
  3529         H1    827    GLY    HA1   3529     0.0698      1.008
  3530         H1    827    GLY    HA2   3530     0.0698      1.008
  3531          C    827    GLY      C   3531     0.5973      12.01
  3532          O    827    GLY      O   3532    -0.5679         16   ; qtot 3
; residue 828 ASN rtp ASN  q  0.0
  3533          N    828    ASN      N   3533    -0.4157      14.01
  3534          H    828    ASN      H   3534     0.2719      1.008
  3535         CX    828    ASN     CA   3535     0.0143      12.01
  3536         H1    828    ASN     HA   3536     0.1048      1.008
  3537         2C    828    ASN     CB   3537    -0.2041      12.01
  3538         HC    828    ASN    HB1   3538     0.0797      1.008
  3539         HC    828    ASN    HB2   3539     0.0797      1.008
  3540          C    828    ASN     CG   3540      0.713      12.01
  3541          O    828    ASN    OD1   3541    -0.5931         16
  3542          N    828    ASN    ND2   3542    -0.9191      14.01
  3543          H    828    ASN   HD21   3543     0.4196      1.008
  3544          H    828    ASN   HD22   3544     0.4196      1.008
  3545          C    828    ASN      C   3545     0.5973      12.01
  3546          O    828    ASN      O   3546    -0.5679         16   ; qtot 3
; residue 829 ALA rtp ALA  q  0.0
  3547          N    829    ALA      N   3547    -0.4157      14.01
  3548          H    829    ALA      H   3548     0.2719      1.008
  3549         CX    829    ALA     CA   3549     0.0337      12.01
  3550         H1    829    ALA     HA   3550     0.0823      1.008
  3551         CT    829    ALA     CB   3551    -0.1825      12.01
  3552         HC    829    ALA    HB1   3552     0.0603      1.008
  3553         HC    829    ALA    HB2   3553     0.0603      1.008
  3554         HC    829    ALA    HB3   3554     0.0603      1.008
  3555          C    829    ALA      C   3555     0.5973      12.01
  3556          O    829    ALA      O   3556    -0.5679         16   ; qtot 3
; residue 830 ARG rtp ARG  q +1.0
  3557          N    830    ARG      N   3557    -0.3479      14.01
  3558          H    830    ARG      H   3558     0.2747      1.008
  3559         CX    830    ARG     CA   3559    -0.2637      12.01
  3560         H1    830    ARG     HA   3560      0.156      1.008
  3561         C8    830    ARG     CB   3561    -0.0007      12.01
  3562         HC    830    ARG    HB1   3562     0.0327      1.008
  3563         HC    830    ARG    HB2   3563     0.0327      1.008
  3564         C8    830    ARG     CG   3564      0.039      12.01
  3565         HC    830    ARG    HG1   3565     0.0285      1.008
  3566         HC    830    ARG    HG2   3566     0.0285      1.008
  3567         C8    830    ARG     CD   3567     0.0486      12.01
  3568         H1    830    ARG    HD1   3568     0.0687      1.008
  3569         H1    830    ARG    HD2   3569     0.0687      1.008
  3570         N2    830    ARG     NE   3570    -0.5295      14.01
  3571          H    830    ARG     HE   3571     0.3456      1.008
  3572         CA    830    ARG     CZ   3572     0.8076      12.01
  3573         N2    830    ARG    NH1   3573    -0.8627      14.01
  3574          H    830    ARG   HH11   3574     0.4478      1.008
  3575          H    830    ARG   HH12   3575     0.4478      1.008
  3576         N2    830    ARG    NH2   3576    -0.8627      14.01
  3577          H    830    ARG   HH21   3577     0.4478      1.008
  3578          H    830    ARG   HH22   3578     0.4478      1.008
  3579          C    830    ARG      C   3579     0.7341      12.01
  3580          O    830    ARG      O   3580    -0.5894         16   ; qtot 4
; residue 831 LEU rtp LEU  q  0.0
  3581          N    831    LEU      N   3581    -0.4157      14.01
  3582          H    831    LEU      H   3582     0.2719      1.008
  3583         CX    831    LEU     CA   3583    -0.0518      12.01
  3584         H1    831    LEU     HA   3584     0.0922      1.008
  3585         2C    831    LEU     CB   3585    -0.1102      12.01
  3586         HC    831    LEU    HB1   3586     0.0457      1.008
  3587         HC    831    LEU    HB2   3587     0.0457      1.008
  3588         3C    831    LEU     CG   3588     0.3531      12.01
  3589         HC    831    LEU     HG   3589    -0.0361      1.008
  3590         CT    831    LEU    CD1   3590    -0.4121      12.01
  3591         HC    831    LEU   HD11   3591        0.1      1.008
  3592         HC    831    LEU   HD12   3592        0.1      1.008
  3593         HC    831    LEU   HD13   3593        0.1      1.008
  3594         CT    831    LEU    CD2   3594    -0.4121      12.01
  3595         HC    831    LEU   HD21   3595        0.1      1.008
  3596         HC    831    LEU   HD22   3596        0.1      1.008
  3597         HC    831    LEU   HD23   3597        0.1      1.008
  3598          C    831    LEU      C   3598     0.5973      12.01
  3599          O    831    LEU      O   3599    -0.5679         16   ; qtot 4
; residue 832 PRO rtp PRO  q  0.0
  3600          N    832    PRO      N   3600    -0.2548      14.01
  3601         CT    832    PRO     CD   3601     0.0192      12.01
  3602         H1    832    PRO    HD1   3602     0.0391      1.008
  3603         H1    832    PRO    HD2   3603     0.0391      1.008
  3604         CT    832    PRO     CG   3604     0.0189      12.01
  3605         HC    832    PRO    HG1   3605     0.0213      1.008
  3606         HC    832    PRO    HG2   3606     0.0213      1.008
  3607         CT    832    PRO     CB   3607     -0.007      12.01
  3608         HC    832    PRO    HB1   3608     0.0253      1.008
  3609         HC    832    PRO    HB2   3609     0.0253      1.008
  3610         CX    832    PRO     CA   3610    -0.0266      12.01
  3611         H1    832    PRO     HA   3611     0.0641      1.008
  3612          C    832    PRO      C   3612     0.5896      12.01
  3613          O    832    PRO      O   3613    -0.5748         16   ; qtot 4
; residue 833 VAL rtp VAL  q  0.0
  3614          N    833    VAL      N   3614    -0.4157      14.01
  3615          H    833    VAL      H   3615     0.2719      1.008
  3616         CX    833    VAL     CA   3616    -0.0875      12.01
  3617         H1    833    VAL     HA   3617     0.0969      1.008
  3618         3C    833    VAL     CB   3618     0.2985      12.01
  3619         HC    833    VAL     HB   3619    -0.0297      1.008
  3620         CT    833    VAL    CG1   3620    -0.3192      12.01
  3621         HC    833    VAL   HG11   3621     0.0791      1.008
  3622         HC    833    VAL   HG12   3622     0.0791      1.008
  3623         HC    833    VAL   HG13   3623     0.0791      1.008
  3624         CT    833    VAL    CG2   3624    -0.3192      12.01
  3625         HC    833    VAL   HG21   3625     0.0791      1.008
  3626         HC    833    VAL   HG22   3626     0.0791      1.008
  3627         HC    833    VAL   HG23   3627     0.0791      1.008
  3628          C    833    VAL      C   3628     0.5973      12.01
  3629          O    833    VAL      O   3629    -0.5679         16   ; qtot 4
; residue 834 LYS rtp LYS  q +1.0
  3630          N    834    LYS      N   3630    -0.3479      14.01
  3631          H    834    LYS      H   3631     0.2747      1.008
  3632         CX    834    LYS     CA   3632      -0.24      12.01
  3633         H1    834    LYS     HA   3633     0.1426      1.008
  3634         C8    834    LYS     CB   3634    -0.0094      12.01
  3635         HC    834    LYS    HB1   3635     0.0362      1.008
  3636         HC    834    LYS    HB2   3636     0.0362      1.008
  3637         C8    834    LYS     CG   3637     0.0187      12.01
  3638         HC    834    LYS    HG1   3638     0.0103      1.008
  3639         HC    834    LYS    HG2   3639     0.0103      1.008
  3640         C8    834    LYS     CD   3640    -0.0479      12.01
  3641         HC    834    LYS    HD1   3641     0.0621      1.008
  3642         HC    834    LYS    HD2   3642     0.0621      1.008
  3643         C8    834    LYS     CE   3643    -0.0143      12.01
  3644         HP    834    LYS    HE1   3644     0.1135      1.008
  3645         HP    834    LYS    HE2   3645     0.1135      1.008
  3646         N3    834    LYS     NZ   3646    -0.3854      14.01
  3647          H    834    LYS    HZ1   3647       0.34      1.008
  3648          H    834    LYS    HZ2   3648       0.34      1.008
  3649          H    834    LYS    HZ3   3649       0.34      1.008
  3650          C    834    LYS      C   3650     0.7341      12.01
  3651          O    834    LYS      O   3651    -0.5894         16   ; qtot 5
; residue 835 TRP rtp TRP  q  0.0
  3652          N    835    TRP      N   3652    -0.4157      14.01
  3653          H    835    TRP      H   3653     0.2719      1.008
  3654         CX    835    TRP     CA   3654    -0.0275      12.01
  3655         H1    835    TRP     HA   3655     0.1123      1.008
  3656         CT    835    TRP     CB   3656     -0.005      12.01
  3657         HC    835    TRP    HB1   3657     0.0339      1.008
  3658         HC    835    TRP    HB2   3658     0.0339      1.008
  3659         C*    835    TRP     CG   3659    -0.1415      12.01
  3660         CW    835    TRP    CD1   3660    -0.1638      12.01
  3661         H4    835    TRP    HD1   3661     0.2062      1.008
  3662         NA    835    TRP    NE1   3662    -0.3418      14.01
  3663          H    835    TRP    HE1   3663     0.3412      1.008
  3664         CN    835    TRP    CE2   3664      0.138      12.01
  3665         CA    835    TRP    CZ2   3665    -0.2601      12.01
  3666         HA    835    TRP    HZ2   3666     0.1572      1.008
  3667         CA    835    TRP    CH2   3667    -0.1134      12.01
  3668         HA    835    TRP    HH2   3668     0.1417      1.008
  3669         CA    835    TRP    CZ3   3669    -0.1972      12.01
  3670         HA    835    TRP    HZ3   3670     0.1447      1.008
  3671         CA    835    TRP    CE3   3671    -0.2387      12.01
  3672         HA    835    TRP    HE3   3672       0.17      1.008
  3673         CB    835    TRP    CD2   3673     0.1243      12.01
  3674          C    835    TRP      C   3674     0.5973      12.01
  3675          O    835    TRP      O   3675    -0.5679         16   ; qtot 5
; residue 836 MET rtp MET  q  0.0
  3676          N    836    MET      N   3676    -0.4157      14.01
  3677          H    836    MET      H   3677     0.2719      1.008
  3678         CX    836    MET     CA   3678    -0.0237      12.01
  3679         H1    836    MET     HA   3679      0.088      1.008
  3680         2C    836    MET     CB   3680     0.0342      12.01
  3681         HC    836    MET    HB1   3681     0.0241      1.008
  3682         HC    836    MET    HB2   3682     0.0241      1.008
  3683         2C    836    MET     CG   3683     0.0018      12.01
  3684         H1    836    MET    HG1   3684      0.044      1.008
  3685         H1    836    MET    HG2   3685      0.044      1.008
  3686          S    836    MET     SD   3686    -0.2737      32.06
  3687         CT    836    MET     CE   3687    -0.0536      12.01
  3688         H1    836    MET    HE1   3688     0.0684      1.008
  3689         H1    836    MET    HE2   3689     0.0684      1.008
  3690         H1    836    MET    HE3   3690     0.0684      1.008
  3691          C    836    MET      C   3691     0.5973      12.01
  3692          O    836    MET      O   3692    -0.5679         16   ; qtot 5
; residue 837 ALA rtp ALA  q  0.0
  3693          N    837    ALA      N   3693    -0.4157      14.01
  3694          H    837    ALA      H   3694     0.2719      1.008
  3695         CX    837    ALA     CA   3695     0.0337      12.01
  3696         H1    837    ALA     HA   3696     0.0823      1.008
  3697         CT    837    ALA     CB   3697    -0.1825      12.01
  3698         HC    837    ALA    HB1   3698     0.0603      1.008
  3699         HC    837    ALA    HB2   3699     0.0603      1.008
  3700         HC    837    ALA    HB3   3700     0.0603      1.008
  3701          C    837    ALA      C   3701     0.5973      12.01
  3702          O    837    ALA      O   3702    -0.5679         16   ; qtot 5
; residue 838 PRO rtp PRO  q  0.0
  3703          N    838    PRO      N   3703    -0.2548      14.01
  3704         CT    838    PRO     CD   3704     0.0192      12.01
  3705         H1    838    PRO    HD1   3705     0.0391      1.008
  3706         H1    838    PRO    HD2   3706     0.0391      1.008
  3707         CT    838    PRO     CG   3707     0.0189      12.01
  3708         HC    838    PRO    HG1   3708     0.0213      1.008
  3709         HC    838    PRO    HG2   3709     0.0213      1.008
  3710         CT    838    PRO     CB   3710     -0.007      12.01
  3711         HC    838    PRO    HB1   3711     0.0253      1.008
  3712         HC    838    PRO    HB2   3712     0.0253      1.008
  3713         CX    838    PRO     CA   3713    -0.0266      12.01
  3714         H1    838    PRO     HA   3714     0.0641      1.008
  3715          C    838    PRO      C   3715     0.5896      12.01
  3716          O    838    PRO      O   3716    -0.5748         16   ; qtot 5
; residue 839 GLU rtp GLU  q -1.0
  3717          N    839    GLU      N   3717    -0.5163      14.01
  3718          H    839    GLU      H   3718     0.2936      1.008
  3719         CX    839    GLU     CA   3719     0.0397      12.01
  3720         H1    839    GLU     HA   3720     0.1105      1.008
  3721         2C    839    GLU     CB   3721      0.056      12.01
  3722         HC    839    GLU    HB1   3722    -0.0173      1.008
  3723         HC    839    GLU    HB2   3723    -0.0173      1.008
  3724         2C    839    GLU     CG   3724     0.0136      12.01
  3725         HC    839    GLU    HG1   3725    -0.0425      1.008
  3726         HC    839    GLU    HG2   3726    -0.0425      1.008
  3727         CO    839    GLU     CD   3727     0.8054      12.01
  3728         O2    839    GLU    OE1   3728    -0.8188         16
  3729         O2    839    GLU    OE2   3729    -0.8188         16
  3730          C    839    GLU      C   3730     0.5366      12.01
  3731          O    839    GLU      O   3731    -0.5819         16   ; qtot 4
; residue 840 SER rtp SER  q  0.0
  3732          N    840    SER      N   3732    -0.4157      14.01
  3733          H    840    SER      H   3733     0.2719      1.008
  3734         CX    840    SER     CA   3734    -0.0249      12.01
  3735         H1    840    SER     HA   3735     0.0843      1.008
  3736         2C    840    SER     CB   3736     0.2117      12.01
  3737         H1    840    SER    HB1   3737     0.0352      1.008
  3738         H1    840    SER    HB2   3738     0.0352      1.008
  3739         OH    840    SER     OG   3739    -0.6546         16
  3740         HO    840    SER     HG   3740     0.4275      1.008
  3741          C    840    SER      C   3741     0.5973      12.01
  3742          O    840    SER      O   3742    -0.5679         16   ; qtot 4
; residue 841 ILE rtp ILE  q  0.0
  3743          N    841    ILE      N   3743    -0.4157      14.01
  3744          H    841    ILE      H   3744     0.2719      1.008
  3745         CX    841    ILE     CA   3745    -0.0597      12.01
  3746         H1    841    ILE     HA   3746     0.0869      1.008
  3747         3C    841    ILE     CB   3747     0.1303      12.01
  3748         HC    841    ILE     HB   3748     0.0187      1.008
  3749         CT    841    ILE    CG2   3749    -0.3204      12.01
  3750         HC    841    ILE   HG21   3750     0.0882      1.008
  3751         HC    841    ILE   HG22   3751     0.0882      1.008
  3752         HC    841    ILE   HG23   3752     0.0882      1.008
  3753         2C    841    ILE    CG1   3753     -0.043      12.01
  3754         HC    841    ILE   HG11   3754     0.0236      1.008
  3755         HC    841    ILE   HG12   3755     0.0236      1.008
  3756         CT    841    ILE     CD   3756     -0.066      12.01
  3757         HC    841    ILE    HD1   3757     0.0186      1.008
  3758         HC    841    ILE    HD2   3758     0.0186      1.008
  3759         HC    841    ILE    HD3   3759     0.0186      1.008
  3760          C    841    ILE      C   3760     0.5973      12.01
  3761          O    841    ILE      O   3761    -0.5679         16   ; qtot 4
; residue 842 PHE rtp PHE  q  0.0
  3762          N    842    PHE      N   3762    -0.4157      14.01
  3763          H    842    PHE      H   3763     0.2719      1.008
  3764         CX    842    PHE     CA   3764    -0.0024      12.01
  3765         H1    842    PHE     HA   3765     0.0978      1.008
  3766         CT    842    PHE     CB   3766    -0.0343      12.01
  3767         HC    842    PHE    HB1   3767     0.0295      1.008
  3768         HC    842    PHE    HB2   3768     0.0295      1.008
  3769         CA    842    PHE     CG   3769     0.0118      12.01
  3770         CA    842    PHE    CD1   3770    -0.1256      12.01
  3771         HA    842    PHE    HD1   3771      0.133      1.008
  3772         CA    842    PHE    CE1   3772    -0.1704      12.01
  3773         HA    842    PHE    HE1   3773      0.143      1.008
  3774         CA    842    PHE     CZ   3774    -0.1072      12.01
  3775         HA    842    PHE     HZ   3775     0.1297      1.008
  3776         CA    842    PHE    CE2   3776    -0.1704      12.01
  3777         HA    842    PHE    HE2   3777      0.143      1.008
  3778         CA    842    PHE    CD2   3778    -0.1256      12.01
  3779         HA    842    PHE    HD2   3779      0.133      1.008
  3780          C    842    PHE      C   3780     0.5973      12.01
  3781          O    842    PHE      O   3781    -0.5679         16   ; qtot 4
; residue 843 ASN rtp ASN  q  0.0
  3782          N    843    ASN      N   3782    -0.4157      14.01
  3783          H    843    ASN      H   3783     0.2719      1.008
  3784         CX    843    ASN     CA   3784     0.0143      12.01
  3785         H1    843    ASN     HA   3785     0.1048      1.008
  3786         2C    843    ASN     CB   3786    -0.2041      12.01
  3787         HC    843    ASN    HB1   3787     0.0797      1.008
  3788         HC    843    ASN    HB2   3788     0.0797      1.008
  3789          C    843    ASN     CG   3789      0.713      12.01
  3790          O    843    ASN    OD1   3790    -0.5931         16
  3791          N    843    ASN    ND2   3791    -0.9191      14.01
  3792          H    843    ASN   HD21   3792     0.4196      1.008
  3793          H    843    ASN   HD22   3793     0.4196      1.008
  3794          C    843    ASN      C   3794     0.5973      12.01
  3795          O    843    ASN      O   3795    -0.5679         16   ; qtot 4
; residue 844 CYS rtp CYS  q  0.0
  3796          N    844    CYS      N   3796    -0.4157      14.01
  3797          H    844    CYS      H   3797     0.2719      1.008
  3798         CX    844    CYS     CA   3798     0.0213      12.01
  3799         H1    844    CYS     HA   3799     0.1124      1.008
  3800         2C    844    CYS     CB   3800    -0.1231      12.01
  3801         H1    844    CYS    HB1   3801     0.1112      1.008
  3802         H1    844    CYS    HB2   3802     0.1112      1.008
  3803         SH    844    CYS     SG   3803    -0.3119      32.06
  3804         HS    844    CYS     HG   3804     0.1933      1.008
  3805          C    844    CYS      C   3805     0.5973      12.01
  3806          O    844    CYS      O   3806    -0.5679         16   ; qtot 4
; residue 845 VAL rtp VAL  q  0.0
  3807          N    845    VAL      N   3807    -0.4157      14.01
  3808          H    845    VAL      H   3808     0.2719      1.008
  3809         CX    845    VAL     CA   3809    -0.0875      12.01
  3810         H1    845    VAL     HA   3810     0.0969      1.008
  3811         3C    845    VAL     CB   3811     0.2985      12.01
  3812         HC    845    VAL     HB   3812    -0.0297      1.008
  3813         CT    845    VAL    CG1   3813    -0.3192      12.01
  3814         HC    845    VAL   HG11   3814     0.0791      1.008
  3815         HC    845    VAL   HG12   3815     0.0791      1.008
  3816         HC    845    VAL   HG13   3816     0.0791      1.008
  3817         CT    845    VAL    CG2   3817    -0.3192      12.01
  3818         HC    845    VAL   HG21   3818     0.0791      1.008
  3819         HC    845    VAL   HG22   3819     0.0791      1.008
  3820         HC    845    VAL   HG23   3820     0.0791      1.008
  3821          C    845    VAL      C   3821     0.5973      12.01
  3822          O    845    VAL      O   3822    -0.5679         16   ; qtot 4
; residue 846 TYR rtp TYR  q  0.0
  3823          N    846    TYR      N   3823    -0.4157      14.01
  3824          H    846    TYR      H   3824     0.2719      1.008
  3825         CX    846    TYR     CA   3825    -0.0014      12.01
  3826         H1    846    TYR     HA   3826     0.0876      1.008
  3827         CT    846    TYR     CB   3827    -0.0152      12.01
  3828         HC    846    TYR    HB1   3828     0.0295      1.008
  3829         HC    846    TYR    HB2   3829     0.0295      1.008
  3830         CA    846    TYR     CG   3830    -0.0011      12.01
  3831         CA    846    TYR    CD1   3831    -0.1906      12.01
  3832         HA    846    TYR    HD1   3832     0.1699      1.008
  3833         CA    846    TYR    CE1   3833    -0.2341      12.01
  3834         HA    846    TYR    HE1   3834     0.1656      1.008
  3835          C    846    TYR     CZ   3835     0.3226      12.01
  3836         OH    846    TYR     OH   3836    -0.5579         16
  3837         HO    846    TYR     HH   3837     0.3992      1.008
  3838         CA    846    TYR    CE2   3838    -0.2341      12.01
  3839         HA    846    TYR    HE2   3839     0.1656      1.008
  3840         CA    846    TYR    CD2   3840    -0.1906      12.01
  3841         HA    846    TYR    HD2   3841     0.1699      1.008
  3842          C    846    TYR      C   3842     0.5973      12.01
  3843          O    846    TYR      O   3843    -0.5679         16   ; qtot 4
; residue 847 THR rtp THR  q  0.0
  3844          N    847    THR      N   3844    -0.4157      14.01
  3845          H    847    THR      H   3845     0.2719      1.008
  3846         CX    847    THR     CA   3846    -0.0389      12.01
  3847         H1    847    THR     HA   3847     0.1007      1.008
  3848         3C    847    THR     CB   3848     0.3654      12.01
  3849         H1    847    THR     HB   3849     0.0043      1.008
  3850         CT    847    THR    CG2   3850    -0.2438      12.01
  3851         HC    847    THR   HG21   3851     0.0642      1.008
  3852         HC    847    THR   HG22   3852     0.0642      1.008
  3853         HC    847    THR   HG23   3853     0.0642      1.008
  3854         OH    847    THR    OG1   3854    -0.6761         16
  3855         HO    847    THR    HG1   3855     0.4102      1.008
  3856          C    847    THR      C   3856     0.5973      12.01
  3857          O    847    THR      O   3857    -0.5679         16   ; qtot 4
; residue 848 PHE rtp PHE  q  0.0
  3858          N    848    PHE      N   3858    -0.4157      14.01
  3859          H    848    PHE      H   3859     0.2719      1.008
  3860         CX    848    PHE     CA   3860    -0.0024      12.01
  3861         H1    848    PHE     HA   3861     0.0978      1.008
  3862         CT    848    PHE     CB   3862    -0.0343      12.01
  3863         HC    848    PHE    HB1   3863     0.0295      1.008
  3864         HC    848    PHE    HB2   3864     0.0295      1.008
  3865         CA    848    PHE     CG   3865     0.0118      12.01
  3866         CA    848    PHE    CD1   3866    -0.1256      12.01
  3867         HA    848    PHE    HD1   3867      0.133      1.008
  3868         CA    848    PHE    CE1   3868    -0.1704      12.01
  3869         HA    848    PHE    HE1   3869      0.143      1.008
  3870         CA    848    PHE     CZ   3870    -0.1072      12.01
  3871         HA    848    PHE     HZ   3871     0.1297      1.008
  3872         CA    848    PHE    CE2   3872    -0.1704      12.01
  3873         HA    848    PHE    HE2   3873      0.143      1.008
  3874         CA    848    PHE    CD2   3874    -0.1256      12.01
  3875         HA    848    PHE    HD2   3875      0.133      1.008
  3876          C    848    PHE      C   3876     0.5973      12.01
  3877          O    848    PHE      O   3877    -0.5679         16   ; qtot 4
; residue 849 GLU rtp GLU  q -1.0
  3878          N    849    GLU      N   3878    -0.5163      14.01
  3879          H    849    GLU      H   3879     0.2936      1.008
  3880         CX    849    GLU     CA   3880     0.0397      12.01
  3881         H1    849    GLU     HA   3881     0.1105      1.008
  3882         2C    849    GLU     CB   3882      0.056      12.01
  3883         HC    849    GLU    HB1   3883    -0.0173      1.008
  3884         HC    849    GLU    HB2   3884    -0.0173      1.008
  3885         2C    849    GLU     CG   3885     0.0136      12.01
  3886         HC    849    GLU    HG1   3886    -0.0425      1.008
  3887         HC    849    GLU    HG2   3887    -0.0425      1.008
  3888         CO    849    GLU     CD   3888     0.8054      12.01
  3889         O2    849    GLU    OE1   3889    -0.8188         16
  3890         O2    849    GLU    OE2   3890    -0.8188         16
  3891          C    849    GLU      C   3891     0.5366      12.01
  3892          O    849    GLU      O   3892    -0.5819         16   ; qtot 3
; residue 850 SER rtp SER  q  0.0
  3893          N    850    SER      N   3893    -0.4157      14.01
  3894          H    850    SER      H   3894     0.2719      1.008
  3895         CX    850    SER     CA   3895    -0.0249      12.01
  3896         H1    850    SER     HA   3896     0.0843      1.008
  3897         2C    850    SER     CB   3897     0.2117      12.01
  3898         H1    850    SER    HB1   3898     0.0352      1.008
  3899         H1    850    SER    HB2   3899     0.0352      1.008
  3900         OH    850    SER     OG   3900    -0.6546         16
  3901         HO    850    SER     HG   3901     0.4275      1.008
  3902          C    850    SER      C   3902     0.5973      12.01
  3903          O    850    SER      O   3903    -0.5679         16   ; qtot 3
; residue 851 ASP rtp ASP  q -1.0
  3904          N    851    ASP      N   3904    -0.5163      14.01
  3905          H    851    ASP      H   3905     0.2936      1.008
  3906         CX    851    ASP     CA   3906     0.0381      12.01
  3907         H1    851    ASP     HA   3907      0.088      1.008
  3908         2C    851    ASP     CB   3908    -0.0303      12.01
  3909         HC    851    ASP    HB1   3909    -0.0122      1.008
  3910         HC    851    ASP    HB2   3910    -0.0122      1.008
  3911         CO    851    ASP     CG   3911     0.7994      12.01
  3912         O2    851    ASP    OD1   3912    -0.8014         16
  3913         O2    851    ASP    OD2   3913    -0.8014         16
  3914          C    851    ASP      C   3914     0.5366      12.01
  3915          O    851    ASP      O   3915    -0.5819         16   ; qtot 2
; residue 852 VAL rtp VAL  q  0.0
  3916          N    852    VAL      N   3916    -0.4157      14.01
  3917          H    852    VAL      H   3917     0.2719      1.008
  3918         CX    852    VAL     CA   3918    -0.0875      12.01
  3919         H1    852    VAL     HA   3919     0.0969      1.008
  3920         3C    852    VAL     CB   3920     0.2985      12.01
  3921         HC    852    VAL     HB   3921    -0.0297      1.008
  3922         CT    852    VAL    CG1   3922    -0.3192      12.01
  3923         HC    852    VAL   HG11   3923     0.0791      1.008
  3924         HC    852    VAL   HG12   3924     0.0791      1.008
  3925         HC    852    VAL   HG13   3925     0.0791      1.008
  3926         CT    852    VAL    CG2   3926    -0.3192      12.01
  3927         HC    852    VAL   HG21   3927     0.0791      1.008
  3928         HC    852    VAL   HG22   3928     0.0791      1.008
  3929         HC    852    VAL   HG23   3929     0.0791      1.008
  3930          C    852    VAL      C   3930     0.5973      12.01
  3931          O    852    VAL      O   3931    -0.5679         16   ; qtot 2
; residue 853 TRP rtp TRP  q  0.0
  3932          N    853    TRP      N   3932    -0.4157      14.01
  3933          H    853    TRP      H   3933     0.2719      1.008
  3934         CX    853    TRP     CA   3934    -0.0275      12.01
  3935         H1    853    TRP     HA   3935     0.1123      1.008
  3936         CT    853    TRP     CB   3936     -0.005      12.01
  3937         HC    853    TRP    HB1   3937     0.0339      1.008
  3938         HC    853    TRP    HB2   3938     0.0339      1.008
  3939         C*    853    TRP     CG   3939    -0.1415      12.01
  3940         CW    853    TRP    CD1   3940    -0.1638      12.01
  3941         H4    853    TRP    HD1   3941     0.2062      1.008
  3942         NA    853    TRP    NE1   3942    -0.3418      14.01
  3943          H    853    TRP    HE1   3943     0.3412      1.008
  3944         CN    853    TRP    CE2   3944      0.138      12.01
  3945         CA    853    TRP    CZ2   3945    -0.2601      12.01
  3946         HA    853    TRP    HZ2   3946     0.1572      1.008
  3947         CA    853    TRP    CH2   3947    -0.1134      12.01
  3948         HA    853    TRP    HH2   3948     0.1417      1.008
  3949         CA    853    TRP    CZ3   3949    -0.1972      12.01
  3950         HA    853    TRP    HZ3   3950     0.1447      1.008
  3951         CA    853    TRP    CE3   3951    -0.2387      12.01
  3952         HA    853    TRP    HE3   3952       0.17      1.008
  3953         CB    853    TRP    CD2   3953     0.1243      12.01
  3954          C    853    TRP      C   3954     0.5973      12.01
  3955          O    853    TRP      O   3955    -0.5679         16   ; qtot 2
; residue 854 SER rtp SER  q  0.0
  3956          N    854    SER      N   3956    -0.4157      14.01
  3957          H    854    SER      H   3957     0.2719      1.008
  3958         CX    854    SER     CA   3958    -0.0249      12.01
  3959         H1    854    SER     HA   3959     0.0843      1.008
  3960         2C    854    SER     CB   3960     0.2117      12.01
  3961         H1    854    SER    HB1   3961     0.0352      1.008
  3962         H1    854    SER    HB2   3962     0.0352      1.008
  3963         OH    854    SER     OG   3963    -0.6546         16
  3964         HO    854    SER     HG   3964     0.4275      1.008
  3965          C    854    SER      C   3965     0.5973      12.01
  3966          O    854    SER      O   3966    -0.5679         16   ; qtot 2
; residue 855 TYR rtp TYR  q  0.0
  3967          N    855    TYR      N   3967    -0.4157      14.01
  3968          H    855    TYR      H   3968     0.2719      1.008
  3969         CX    855    TYR     CA   3969    -0.0014      12.01
  3970         H1    855    TYR     HA   3970     0.0876      1.008
  3971         CT    855    TYR     CB   3971    -0.0152      12.01
  3972         HC    855    TYR    HB1   3972     0.0295      1.008
  3973         HC    855    TYR    HB2   3973     0.0295      1.008
  3974         CA    855    TYR     CG   3974    -0.0011      12.01
  3975         CA    855    TYR    CD1   3975    -0.1906      12.01
  3976         HA    855    TYR    HD1   3976     0.1699      1.008
  3977         CA    855    TYR    CE1   3977    -0.2341      12.01
  3978         HA    855    TYR    HE1   3978     0.1656      1.008
  3979          C    855    TYR     CZ   3979     0.3226      12.01
  3980         OH    855    TYR     OH   3980    -0.5579         16
  3981         HO    855    TYR     HH   3981     0.3992      1.008
  3982         CA    855    TYR    CE2   3982    -0.2341      12.01
  3983         HA    855    TYR    HE2   3983     0.1656      1.008
  3984         CA    855    TYR    CD2   3984    -0.1906      12.01
  3985         HA    855    TYR    HD2   3985     0.1699      1.008
  3986          C    855    TYR      C   3986     0.5973      12.01
  3987          O    855    TYR      O   3987    -0.5679         16   ; qtot 2
; residue 856 GLY rtp GLY  q  0.0
  3988          N    856    GLY      N   3988    -0.4157      14.01
  3989          H    856    GLY      H   3989     0.2719      1.008
  3990         CX    856    GLY     CA   3990    -0.0252      12.01
  3991         H1    856    GLY    HA1   3991     0.0698      1.008
  3992         H1    856    GLY    HA2   3992     0.0698      1.008
  3993          C    856    GLY      C   3993     0.5973      12.01
  3994          O    856    GLY      O   3994    -0.5679         16   ; qtot 2
; residue 857 ILE rtp ILE  q  0.0
  3995          N    857    ILE      N   3995    -0.4157      14.01
  3996          H    857    ILE      H   3996     0.2719      1.008
  3997         CX    857    ILE     CA   3997    -0.0597      12.01
  3998         H1    857    ILE     HA   3998     0.0869      1.008
  3999         3C    857    ILE     CB   3999     0.1303      12.01
  4000         HC    857    ILE     HB   4000     0.0187      1.008
  4001         CT    857    ILE    CG2   4001    -0.3204      12.01
  4002         HC    857    ILE   HG21   4002     0.0882      1.008
  4003         HC    857    ILE   HG22   4003     0.0882      1.008
  4004         HC    857    ILE   HG23   4004     0.0882      1.008
  4005         2C    857    ILE    CG1   4005     -0.043      12.01
  4006         HC    857    ILE   HG11   4006     0.0236      1.008
  4007         HC    857    ILE   HG12   4007     0.0236      1.008
  4008         CT    857    ILE     CD   4008     -0.066      12.01
  4009         HC    857    ILE    HD1   4009     0.0186      1.008
  4010         HC    857    ILE    HD2   4010     0.0186      1.008
  4011         HC    857    ILE    HD3   4011     0.0186      1.008
  4012          C    857    ILE      C   4012     0.5973      12.01
  4013          O    857    ILE      O   4013    -0.5679         16   ; qtot 2
; residue 858 PHE rtp PHE  q  0.0
  4014          N    858    PHE      N   4014    -0.4157      14.01
  4015          H    858    PHE      H   4015     0.2719      1.008
  4016         CX    858    PHE     CA   4016    -0.0024      12.01
  4017         H1    858    PHE     HA   4017     0.0978      1.008
  4018         CT    858    PHE     CB   4018    -0.0343      12.01
  4019         HC    858    PHE    HB1   4019     0.0295      1.008
  4020         HC    858    PHE    HB2   4020     0.0295      1.008
  4021         CA    858    PHE     CG   4021     0.0118      12.01
  4022         CA    858    PHE    CD1   4022    -0.1256      12.01
  4023         HA    858    PHE    HD1   4023      0.133      1.008
  4024         CA    858    PHE    CE1   4024    -0.1704      12.01
  4025         HA    858    PHE    HE1   4025      0.143      1.008
  4026         CA    858    PHE     CZ   4026    -0.1072      12.01
  4027         HA    858    PHE     HZ   4027     0.1297      1.008
  4028         CA    858    PHE    CE2   4028    -0.1704      12.01
  4029         HA    858    PHE    HE2   4029      0.143      1.008
  4030         CA    858    PHE    CD2   4030    -0.1256      12.01
  4031         HA    858    PHE    HD2   4031      0.133      1.008
  4032          C    858    PHE      C   4032     0.5973      12.01
  4033          O    858    PHE      O   4033    -0.5679         16   ; qtot 2
; residue 859 LEU rtp LEU  q  0.0
  4034          N    859    LEU      N   4034    -0.4157      14.01
  4035          H    859    LEU      H   4035     0.2719      1.008
  4036         CX    859    LEU     CA   4036    -0.0518      12.01
  4037         H1    859    LEU     HA   4037     0.0922      1.008
  4038         2C    859    LEU     CB   4038    -0.1102      12.01
  4039         HC    859    LEU    HB1   4039     0.0457      1.008
  4040         HC    859    LEU    HB2   4040     0.0457      1.008
  4041         3C    859    LEU     CG   4041     0.3531      12.01
  4042         HC    859    LEU     HG   4042    -0.0361      1.008
  4043         CT    859    LEU    CD1   4043    -0.4121      12.01
  4044         HC    859    LEU   HD11   4044        0.1      1.008
  4045         HC    859    LEU   HD12   4045        0.1      1.008
  4046         HC    859    LEU   HD13   4046        0.1      1.008
  4047         CT    859    LEU    CD2   4047    -0.4121      12.01
  4048         HC    859    LEU   HD21   4048        0.1      1.008
  4049         HC    859    LEU   HD22   4049        0.1      1.008
  4050         HC    859    LEU   HD23   4050        0.1      1.008
  4051          C    859    LEU      C   4051     0.5973      12.01
  4052          O    859    LEU      O   4052    -0.5679         16   ; qtot 2
; residue 860 TRP rtp TRP  q  0.0
  4053          N    860    TRP      N   4053    -0.4157      14.01
  4054          H    860    TRP      H   4054     0.2719      1.008
  4055         CX    860    TRP     CA   4055    -0.0275      12.01
  4056         H1    860    TRP     HA   4056     0.1123      1.008
  4057         CT    860    TRP     CB   4057     -0.005      12.01
  4058         HC    860    TRP    HB1   4058     0.0339      1.008
  4059         HC    860    TRP    HB2   4059     0.0339      1.008
  4060         C*    860    TRP     CG   4060    -0.1415      12.01
  4061         CW    860    TRP    CD1   4061    -0.1638      12.01
  4062         H4    860    TRP    HD1   4062     0.2062      1.008
  4063         NA    860    TRP    NE1   4063    -0.3418      14.01
  4064          H    860    TRP    HE1   4064     0.3412      1.008
  4065         CN    860    TRP    CE2   4065      0.138      12.01
  4066         CA    860    TRP    CZ2   4066    -0.2601      12.01
  4067         HA    860    TRP    HZ2   4067     0.1572      1.008
  4068         CA    860    TRP    CH2   4068    -0.1134      12.01
  4069         HA    860    TRP    HH2   4069     0.1417      1.008
  4070         CA    860    TRP    CZ3   4070    -0.1972      12.01
  4071         HA    860    TRP    HZ3   4071     0.1447      1.008
  4072         CA    860    TRP    CE3   4072    -0.2387      12.01
  4073         HA    860    TRP    HE3   4073       0.17      1.008
  4074         CB    860    TRP    CD2   4074     0.1243      12.01
  4075          C    860    TRP      C   4075     0.5973      12.01
  4076          O    860    TRP      O   4076    -0.5679         16   ; qtot 2
; residue 861 GLU rtp GLU  q -1.0
  4077          N    861    GLU      N   4077    -0.5163      14.01
  4078          H    861    GLU      H   4078     0.2936      1.008
  4079         CX    861    GLU     CA   4079     0.0397      12.01
  4080         H1    861    GLU     HA   4080     0.1105      1.008
  4081         2C    861    GLU     CB   4081      0.056      12.01
  4082         HC    861    GLU    HB1   4082    -0.0173      1.008
  4083         HC    861    GLU    HB2   4083    -0.0173      1.008
  4084         2C    861    GLU     CG   4084     0.0136      12.01
  4085         HC    861    GLU    HG1   4085    -0.0425      1.008
  4086         HC    861    GLU    HG2   4086    -0.0425      1.008
  4087         CO    861    GLU     CD   4087     0.8054      12.01
  4088         O2    861    GLU    OE1   4088    -0.8188         16
  4089         O2    861    GLU    OE2   4089    -0.8188         16
  4090          C    861    GLU      C   4090     0.5366      12.01
  4091          O    861    GLU      O   4091    -0.5819         16   ; qtot 1
; residue 862 LEU rtp LEU  q  0.0
  4092          N    862    LEU      N   4092    -0.4157      14.01
  4093          H    862    LEU      H   4093     0.2719      1.008
  4094         CX    862    LEU     CA   4094    -0.0518      12.01
  4095         H1    862    LEU     HA   4095     0.0922      1.008
  4096         2C    862    LEU     CB   4096    -0.1102      12.01
  4097         HC    862    LEU    HB1   4097     0.0457      1.008
  4098         HC    862    LEU    HB2   4098     0.0457      1.008
  4099         3C    862    LEU     CG   4099     0.3531      12.01
  4100         HC    862    LEU     HG   4100    -0.0361      1.008
  4101         CT    862    LEU    CD1   4101    -0.4121      12.01
  4102         HC    862    LEU   HD11   4102        0.1      1.008
  4103         HC    862    LEU   HD12   4103        0.1      1.008
  4104         HC    862    LEU   HD13   4104        0.1      1.008
  4105         CT    862    LEU    CD2   4105    -0.4121      12.01
  4106         HC    862    LEU   HD21   4106        0.1      1.008
  4107         HC    862    LEU   HD22   4107        0.1      1.008
  4108         HC    862    LEU   HD23   4108        0.1      1.008
  4109          C    862    LEU      C   4109     0.5973      12.01
  4110          O    862    LEU      O   4110    -0.5679         16   ; qtot 1
; residue 863 PHE rtp PHE  q  0.0
  4111          N    863    PHE      N   4111    -0.4157      14.01
  4112          H    863    PHE      H   4112     0.2719      1.008
  4113         CX    863    PHE     CA   4113    -0.0024      12.01
  4114         H1    863    PHE     HA   4114     0.0978      1.008
  4115         CT    863    PHE     CB   4115    -0.0343      12.01
  4116         HC    863    PHE    HB1   4116     0.0295      1.008
  4117         HC    863    PHE    HB2   4117     0.0295      1.008
  4118         CA    863    PHE     CG   4118     0.0118      12.01
  4119         CA    863    PHE    CD1   4119    -0.1256      12.01
  4120         HA    863    PHE    HD1   4120      0.133      1.008
  4121         CA    863    PHE    CE1   4121    -0.1704      12.01
  4122         HA    863    PHE    HE1   4122      0.143      1.008
  4123         CA    863    PHE     CZ   4123    -0.1072      12.01
  4124         HA    863    PHE     HZ   4124     0.1297      1.008
  4125         CA    863    PHE    CE2   4125    -0.1704      12.01
  4126         HA    863    PHE    HE2   4126      0.143      1.008
  4127         CA    863    PHE    CD2   4127    -0.1256      12.01
  4128         HA    863    PHE    HD2   4128      0.133      1.008
  4129          C    863    PHE      C   4129     0.5973      12.01
  4130          O    863    PHE      O   4130    -0.5679         16   ; qtot 1
; residue 864 SER rtp SER  q  0.0
  4131          N    864    SER      N   4131    -0.4157      14.01
  4132          H    864    SER      H   4132     0.2719      1.008
  4133         CX    864    SER     CA   4133    -0.0249      12.01
  4134         H1    864    SER     HA   4134     0.0843      1.008
  4135         2C    864    SER     CB   4135     0.2117      12.01
  4136         H1    864    SER    HB1   4136     0.0352      1.008
  4137         H1    864    SER    HB2   4137     0.0352      1.008
  4138         OH    864    SER     OG   4138    -0.6546         16
  4139         HO    864    SER     HG   4139     0.4275      1.008
  4140          C    864    SER      C   4140     0.5973      12.01
  4141          O    864    SER      O   4141    -0.5679         16   ; qtot 1
; residue 865 LEU rtp LEU  q  0.0
  4142          N    865    LEU      N   4142    -0.4157      14.01
  4143          H    865    LEU      H   4143     0.2719      1.008
  4144         CX    865    LEU     CA   4144    -0.0518      12.01
  4145         H1    865    LEU     HA   4145     0.0922      1.008
  4146         2C    865    LEU     CB   4146    -0.1102      12.01
  4147         HC    865    LEU    HB1   4147     0.0457      1.008
  4148         HC    865    LEU    HB2   4148     0.0457      1.008
  4149         3C    865    LEU     CG   4149     0.3531      12.01
  4150         HC    865    LEU     HG   4150    -0.0361      1.008
  4151         CT    865    LEU    CD1   4151    -0.4121      12.01
  4152         HC    865    LEU   HD11   4152        0.1      1.008
  4153         HC    865    LEU   HD12   4153        0.1      1.008
  4154         HC    865    LEU   HD13   4154        0.1      1.008
  4155         CT    865    LEU    CD2   4155    -0.4121      12.01
  4156         HC    865    LEU   HD21   4156        0.1      1.008
  4157         HC    865    LEU   HD22   4157        0.1      1.008
  4158         HC    865    LEU   HD23   4158        0.1      1.008
  4159          C    865    LEU      C   4159     0.5973      12.01
  4160          O    865    LEU      O   4160    -0.5679         16   ; qtot 1
; residue 866 GLY rtp GLY  q  0.0
  4161          N    866    GLY      N   4161    -0.4157      14.01
  4162          H    866    GLY      H   4162     0.2719      1.008
  4163         CX    866    GLY     CA   4163    -0.0252      12.01
  4164         H1    866    GLY    HA1   4164     0.0698      1.008
  4165         H1    866    GLY    HA2   4165     0.0698      1.008
  4166          C    866    GLY      C   4166     0.5973      12.01
  4167          O    866    GLY      O   4167    -0.5679         16   ; qtot 1
; residue 867 SER rtp SER  q  0.0
  4168          N    867    SER      N   4168    -0.4157      14.01
  4169          H    867    SER      H   4169     0.2719      1.008
  4170         CX    867    SER     CA   4170    -0.0249      12.01
  4171         H1    867    SER     HA   4171     0.0843      1.008
  4172         2C    867    SER     CB   4172     0.2117      12.01
  4173         H1    867    SER    HB1   4173     0.0352      1.008
  4174         H1    867    SER    HB2   4174     0.0352      1.008
  4175         OH    867    SER     OG   4175    -0.6546         16
  4176         HO    867    SER     HG   4176     0.4275      1.008
  4177          C    867    SER      C   4177     0.5973      12.01
  4178          O    867    SER      O   4178    -0.5679         16   ; qtot 1
; residue 868 SER rtp SER  q  0.0
  4179          N    868    SER      N   4179    -0.4157      14.01
  4180          H    868    SER      H   4180     0.2719      1.008
  4181         CX    868    SER     CA   4181    -0.0249      12.01
  4182         H1    868    SER     HA   4182     0.0843      1.008
  4183         2C    868    SER     CB   4183     0.2117      12.01
  4184         H1    868    SER    HB1   4184     0.0352      1.008
  4185         H1    868    SER    HB2   4185     0.0352      1.008
  4186         OH    868    SER     OG   4186    -0.6546         16
  4187         HO    868    SER     HG   4187     0.4275      1.008
  4188          C    868    SER      C   4188     0.5973      12.01
  4189          O    868    SER      O   4189    -0.5679         16   ; qtot 1
; residue 869 PRO rtp PRO  q  0.0
  4190          N    869    PRO      N   4190    -0.2548      14.01
  4191         CT    869    PRO     CD   4191     0.0192      12.01
  4192         H1    869    PRO    HD1   4192     0.0391      1.008
  4193         H1    869    PRO    HD2   4193     0.0391      1.008
  4194         CT    869    PRO     CG   4194     0.0189      12.01
  4195         HC    869    PRO    HG1   4195     0.0213      1.008
  4196         HC    869    PRO    HG2   4196     0.0213      1.008
  4197         CT    869    PRO     CB   4197     -0.007      12.01
  4198         HC    869    PRO    HB1   4198     0.0253      1.008
  4199         HC    869    PRO    HB2   4199     0.0253      1.008
  4200         CX    869    PRO     CA   4200    -0.0266      12.01
  4201         H1    869    PRO     HA   4201     0.0641      1.008
  4202          C    869    PRO      C   4202     0.5896      12.01
  4203          O    869    PRO      O   4203    -0.5748         16   ; qtot 1
; residue 870 TYR rtp TYR  q  0.0
  4204          N    870    TYR      N   4204    -0.4157      14.01
  4205          H    870    TYR      H   4205     0.2719      1.008
  4206         CX    870    TYR     CA   4206    -0.0014      12.01
  4207         H1    870    TYR     HA   4207     0.0876      1.008
  4208         CT    870    TYR     CB   4208    -0.0152      12.01
  4209         HC    870    TYR    HB1   4209     0.0295      1.008
  4210         HC    870    TYR    HB2   4210     0.0295      1.008
  4211         CA    870    TYR     CG   4211    -0.0011      12.01
  4212         CA    870    TYR    CD1   4212    -0.1906      12.01
  4213         HA    870    TYR    HD1   4213     0.1699      1.008
  4214         CA    870    TYR    CE1   4214    -0.2341      12.01
  4215         HA    870    TYR    HE1   4215     0.1656      1.008
  4216          C    870    TYR     CZ   4216     0.3226      12.01
  4217         OH    870    TYR     OH   4217    -0.5579         16
  4218         HO    870    TYR     HH   4218     0.3992      1.008
  4219         CA    870    TYR    CE2   4219    -0.2341      12.01
  4220         HA    870    TYR    HE2   4220     0.1656      1.008
  4221         CA    870    TYR    CD2   4221    -0.1906      12.01
  4222         HA    870    TYR    HD2   4222     0.1699      1.008
  4223          C    870    TYR      C   4223     0.5973      12.01
  4224          O    870    TYR      O   4224    -0.5679         16   ; qtot 1
; residue 871 PRO rtp PRO  q  0.0
  4225          N    871    PRO      N   4225    -0.2548      14.01
  4226         CT    871    PRO     CD   4226     0.0192      12.01
  4227         H1    871    PRO    HD1   4227     0.0391      1.008
  4228         H1    871    PRO    HD2   4228     0.0391      1.008
  4229         CT    871    PRO     CG   4229     0.0189      12.01
  4230         HC    871    PRO    HG1   4230     0.0213      1.008
  4231         HC    871    PRO    HG2   4231     0.0213      1.008
  4232         CT    871    PRO     CB   4232     -0.007      12.01
  4233         HC    871    PRO    HB1   4233     0.0253      1.008
  4234         HC    871    PRO    HB2   4234     0.0253      1.008
  4235         CX    871    PRO     CA   4235    -0.0266      12.01
  4236         H1    871    PRO     HA   4236     0.0641      1.008
  4237          C    871    PRO      C   4237     0.5896      12.01
  4238          O    871    PRO      O   4238    -0.5748         16   ; qtot 1
; residue 872 GLY rtp GLY  q  0.0
  4239          N    872    GLY      N   4239    -0.4157      14.01
  4240          H    872    GLY      H   4240     0.2719      1.008
  4241         CX    872    GLY     CA   4241    -0.0252      12.01
  4242         H1    872    GLY    HA1   4242     0.0698      1.008
  4243         H1    872    GLY    HA2   4243     0.0698      1.008
  4244          C    872    GLY      C   4244     0.5973      12.01
  4245          O    872    GLY      O   4245    -0.5679         16   ; qtot 1
; residue 873 MET rtp MET  q  0.0
  4246          N    873    MET      N   4246    -0.4157      14.01
  4247          H    873    MET      H   4247     0.2719      1.008
  4248         CX    873    MET     CA   4248    -0.0237      12.01
  4249         H1    873    MET     HA   4249      0.088      1.008
  4250         2C    873    MET     CB   4250     0.0342      12.01
  4251         HC    873    MET    HB1   4251     0.0241      1.008
  4252         HC    873    MET    HB2   4252     0.0241      1.008
  4253         2C    873    MET     CG   4253     0.0018      12.01
  4254         H1    873    MET    HG1   4254      0.044      1.008
  4255         H1    873    MET    HG2   4255      0.044      1.008
  4256          S    873    MET     SD   4256    -0.2737      32.06
  4257         CT    873    MET     CE   4257    -0.0536      12.01
  4258         H1    873    MET    HE1   4258     0.0684      1.008
  4259         H1    873    MET    HE2   4259     0.0684      1.008
  4260         H1    873    MET    HE3   4260     0.0684      1.008
  4261          C    873    MET      C   4261     0.5973      12.01
  4262          O    873    MET      O   4262    -0.5679         16   ; qtot 1
; residue 874 PRO rtp PRO  q  0.0
  4263          N    874    PRO      N   4263    -0.2548      14.01
  4264         CT    874    PRO     CD   4264     0.0192      12.01
  4265         H1    874    PRO    HD1   4265     0.0391      1.008
  4266         H1    874    PRO    HD2   4266     0.0391      1.008
  4267         CT    874    PRO     CG   4267     0.0189      12.01
  4268         HC    874    PRO    HG1   4268     0.0213      1.008
  4269         HC    874    PRO    HG2   4269     0.0213      1.008
  4270         CT    874    PRO     CB   4270     -0.007      12.01
  4271         HC    874    PRO    HB1   4271     0.0253      1.008
  4272         HC    874    PRO    HB2   4272     0.0253      1.008
  4273         CX    874    PRO     CA   4273    -0.0266      12.01
  4274         H1    874    PRO     HA   4274     0.0641      1.008
  4275          C    874    PRO      C   4275     0.5896      12.01
  4276          O    874    PRO      O   4276    -0.5748         16   ; qtot 1
; residue 875 VAL rtp VAL  q  0.0
  4277          N    875    VAL      N   4277    -0.4157      14.01
  4278          H    875    VAL      H   4278     0.2719      1.008
  4279         CX    875    VAL     CA   4279    -0.0875      12.01
  4280         H1    875    VAL     HA   4280     0.0969      1.008
  4281         3C    875    VAL     CB   4281     0.2985      12.01
  4282         HC    875    VAL     HB   4282    -0.0297      1.008
  4283         CT    875    VAL    CG1   4283    -0.3192      12.01
  4284         HC    875    VAL   HG11   4284     0.0791      1.008
  4285         HC    875    VAL   HG12   4285     0.0791      1.008
  4286         HC    875    VAL   HG13   4286     0.0791      1.008
  4287         CT    875    VAL    CG2   4287    -0.3192      12.01
  4288         HC    875    VAL   HG21   4288     0.0791      1.008
  4289         HC    875    VAL   HG22   4289     0.0791      1.008
  4290         HC    875    VAL   HG23   4290     0.0791      1.008
  4291          C    875    VAL      C   4291     0.5973      12.01
  4292          O    875    VAL      O   4292    -0.5679         16   ; qtot 1
; residue 876 ASP rtp ASP  q -1.0
  4293          N    876    ASP      N   4293    -0.5163      14.01
  4294          H    876    ASP      H   4294     0.2936      1.008
  4295         CX    876    ASP     CA   4295     0.0381      12.01
  4296         H1    876    ASP     HA   4296      0.088      1.008
  4297         2C    876    ASP     CB   4297    -0.0303      12.01
  4298         HC    876    ASP    HB1   4298    -0.0122      1.008
  4299         HC    876    ASP    HB2   4299    -0.0122      1.008
  4300         CO    876    ASP     CG   4300     0.7994      12.01
  4301         O2    876    ASP    OD1   4301    -0.8014         16
  4302         O2    876    ASP    OD2   4302    -0.8014         16
  4303          C    876    ASP      C   4303     0.5366      12.01
  4304          O    876    ASP      O   4304    -0.5819         16   ; qtot 0
; residue 877 SER rtp SER  q  0.0
  4305          N    877    SER      N   4305    -0.4157      14.01
  4306          H    877    SER      H   4306     0.2719      1.008
  4307         CX    877    SER     CA   4307    -0.0249      12.01
  4308         H1    877    SER     HA   4308     0.0843      1.008
  4309         2C    877    SER     CB   4309     0.2117      12.01
  4310         H1    877    SER    HB1   4310     0.0352      1.008
  4311         H1    877    SER    HB2   4311     0.0352      1.008
  4312         OH    877    SER     OG   4312    -0.6546         16
  4313         HO    877    SER     HG   4313     0.4275      1.008
  4314          C    877    SER      C   4314     0.5973      12.01
  4315          O    877    SER      O   4315    -0.5679         16   ; qtot 0
; residue 878 LYS rtp LYS  q +1.0
  4316          N    878    LYS      N   4316    -0.3479      14.01
  4317          H    878    LYS      H   4317     0.2747      1.008
  4318         CX    878    LYS     CA   4318      -0.24      12.01
  4319         H1    878    LYS     HA   4319     0.1426      1.008
  4320         C8    878    LYS     CB   4320    -0.0094      12.01
  4321         HC    878    LYS    HB1   4321     0.0362      1.008
  4322         HC    878    LYS    HB2   4322     0.0362      1.008
  4323         C8    878    LYS     CG   4323     0.0187      12.01
  4324         HC    878    LYS    HG1   4324     0.0103      1.008
  4325         HC    878    LYS    HG2   4325     0.0103      1.008
  4326         C8    878    LYS     CD   4326    -0.0479      12.01
  4327         HC    878    LYS    HD1   4327     0.0621      1.008
  4328         HC    878    LYS    HD2   4328     0.0621      1.008
  4329         C8    878    LYS     CE   4329    -0.0143      12.01
  4330         HP    878    LYS    HE1   4330     0.1135      1.008
  4331         HP    878    LYS    HE2   4331     0.1135      1.008
  4332         N3    878    LYS     NZ   4332    -0.3854      14.01
  4333          H    878    LYS    HZ1   4333       0.34      1.008
  4334          H    878    LYS    HZ2   4334       0.34      1.008
  4335          H    878    LYS    HZ3   4335       0.34      1.008
  4336          C    878    LYS      C   4336     0.7341      12.01
  4337          O    878    LYS      O   4337    -0.5894         16   ; qtot 1
; residue 879 PHE rtp PHE  q  0.0
  4338          N    879    PHE      N   4338    -0.4157      14.01
  4339          H    879    PHE      H   4339     0.2719      1.008
  4340         CX    879    PHE     CA   4340    -0.0024      12.01
  4341         H1    879    PHE     HA   4341     0.0978      1.008
  4342         CT    879    PHE     CB   4342    -0.0343      12.01
  4343         HC    879    PHE    HB1   4343     0.0295      1.008
  4344         HC    879    PHE    HB2   4344     0.0295      1.008
  4345         CA    879    PHE     CG   4345     0.0118      12.01
  4346         CA    879    PHE    CD1   4346    -0.1256      12.01
  4347         HA    879    PHE    HD1   4347      0.133      1.008
  4348         CA    879    PHE    CE1   4348    -0.1704      12.01
  4349         HA    879    PHE    HE1   4349      0.143      1.008
  4350         CA    879    PHE     CZ   4350    -0.1072      12.01
  4351         HA    879    PHE     HZ   4351     0.1297      1.008
  4352         CA    879    PHE    CE2   4352    -0.1704      12.01
  4353         HA    879    PHE    HE2   4353      0.143      1.008
  4354         CA    879    PHE    CD2   4354    -0.1256      12.01
  4355         HA    879    PHE    HD2   4355      0.133      1.008
  4356          C    879    PHE      C   4356     0.5973      12.01
  4357          O    879    PHE      O   4357    -0.5679         16   ; qtot 1
; residue 880 TYR rtp TYR  q  0.0
  4358          N    880    TYR      N   4358    -0.4157      14.01
  4359          H    880    TYR      H   4359     0.2719      1.008
  4360         CX    880    TYR     CA   4360    -0.0014      12.01
  4361         H1    880    TYR     HA   4361     0.0876      1.008
  4362         CT    880    TYR     CB   4362    -0.0152      12.01
  4363         HC    880    TYR    HB1   4363     0.0295      1.008
  4364         HC    880    TYR    HB2   4364     0.0295      1.008
  4365         CA    880    TYR     CG   4365    -0.0011      12.01
  4366         CA    880    TYR    CD1   4366    -0.1906      12.01
  4367         HA    880    TYR    HD1   4367     0.1699      1.008
  4368         CA    880    TYR    CE1   4368    -0.2341      12.01
  4369         HA    880    TYR    HE1   4369     0.1656      1.008
  4370          C    880    TYR     CZ   4370     0.3226      12.01
  4371         OH    880    TYR     OH   4371    -0.5579         16
  4372         HO    880    TYR     HH   4372     0.3992      1.008
  4373         CA    880    TYR    CE2   4373    -0.2341      12.01
  4374         HA    880    TYR    HE2   4374     0.1656      1.008
  4375         CA    880    TYR    CD2   4375    -0.1906      12.01
  4376         HA    880    TYR    HD2   4376     0.1699      1.008
  4377          C    880    TYR      C   4377     0.5973      12.01
  4378          O    880    TYR      O   4378    -0.5679         16   ; qtot 1
; residue 881 LYS rtp LYS  q +1.0
  4379          N    881    LYS      N   4379    -0.3479      14.01
  4380          H    881    LYS      H   4380     0.2747      1.008
  4381         CX    881    LYS     CA   4381      -0.24      12.01
  4382         H1    881    LYS     HA   4382     0.1426      1.008
  4383         C8    881    LYS     CB   4383    -0.0094      12.01
  4384         HC    881    LYS    HB1   4384     0.0362      1.008
  4385         HC    881    LYS    HB2   4385     0.0362      1.008
  4386         C8    881    LYS     CG   4386     0.0187      12.01
  4387         HC    881    LYS    HG1   4387     0.0103      1.008
  4388         HC    881    LYS    HG2   4388     0.0103      1.008
  4389         C8    881    LYS     CD   4389    -0.0479      12.01
  4390         HC    881    LYS    HD1   4390     0.0621      1.008
  4391         HC    881    LYS    HD2   4391     0.0621      1.008
  4392         C8    881    LYS     CE   4392    -0.0143      12.01
  4393         HP    881    LYS    HE1   4393     0.1135      1.008
  4394         HP    881    LYS    HE2   4394     0.1135      1.008
  4395         N3    881    LYS     NZ   4395    -0.3854      14.01
  4396          H    881    LYS    HZ1   4396       0.34      1.008
  4397          H    881    LYS    HZ2   4397       0.34      1.008
  4398          H    881    LYS    HZ3   4398       0.34      1.008
  4399          C    881    LYS      C   4399     0.7341      12.01
  4400          O    881    LYS      O   4400    -0.5894         16   ; qtot 2
; residue 882 MET rtp MET  q  0.0
  4401          N    882    MET      N   4401    -0.4157      14.01
  4402          H    882    MET      H   4402     0.2719      1.008
  4403         CX    882    MET     CA   4403    -0.0237      12.01
  4404         H1    882    MET     HA   4404      0.088      1.008
  4405         2C    882    MET     CB   4405     0.0342      12.01
  4406         HC    882    MET    HB1   4406     0.0241      1.008
  4407         HC    882    MET    HB2   4407     0.0241      1.008
  4408         2C    882    MET     CG   4408     0.0018      12.01
  4409         H1    882    MET    HG1   4409      0.044      1.008
  4410         H1    882    MET    HG2   4410      0.044      1.008
  4411          S    882    MET     SD   4411    -0.2737      32.06
  4412         CT    882    MET     CE   4412    -0.0536      12.01
  4413         H1    882    MET    HE1   4413     0.0684      1.008
  4414         H1    882    MET    HE2   4414     0.0684      1.008
  4415         H1    882    MET    HE3   4415     0.0684      1.008
  4416          C    882    MET      C   4416     0.5973      12.01
  4417          O    882    MET      O   4417    -0.5679         16   ; qtot 2
; residue 883 ILE rtp ILE  q  0.0
  4418          N    883    ILE      N   4418    -0.4157      14.01
  4419          H    883    ILE      H   4419     0.2719      1.008
  4420         CX    883    ILE     CA   4420    -0.0597      12.01
  4421         H1    883    ILE     HA   4421     0.0869      1.008
  4422         3C    883    ILE     CB   4422     0.1303      12.01
  4423         HC    883    ILE     HB   4423     0.0187      1.008
  4424         CT    883    ILE    CG2   4424    -0.3204      12.01
  4425         HC    883    ILE   HG21   4425     0.0882      1.008
  4426         HC    883    ILE   HG22   4426     0.0882      1.008
  4427         HC    883    ILE   HG23   4427     0.0882      1.008
  4428         2C    883    ILE    CG1   4428     -0.043      12.01
  4429         HC    883    ILE   HG11   4429     0.0236      1.008
  4430         HC    883    ILE   HG12   4430     0.0236      1.008
  4431         CT    883    ILE     CD   4431     -0.066      12.01
  4432         HC    883    ILE    HD1   4432     0.0186      1.008
  4433         HC    883    ILE    HD2   4433     0.0186      1.008
  4434         HC    883    ILE    HD3   4434     0.0186      1.008
  4435          C    883    ILE      C   4435     0.5973      12.01
  4436          O    883    ILE      O   4436    -0.5679         16   ; qtot 2
; residue 884 LYS rtp LYS  q +1.0
  4437          N    884    LYS      N   4437    -0.3479      14.01
  4438          H    884    LYS      H   4438     0.2747      1.008
  4439         CX    884    LYS     CA   4439      -0.24      12.01
  4440         H1    884    LYS     HA   4440     0.1426      1.008
  4441         C8    884    LYS     CB   4441    -0.0094      12.01
  4442         HC    884    LYS    HB1   4442     0.0362      1.008
  4443         HC    884    LYS    HB2   4443     0.0362      1.008
  4444         C8    884    LYS     CG   4444     0.0187      12.01
  4445         HC    884    LYS    HG1   4445     0.0103      1.008
  4446         HC    884    LYS    HG2   4446     0.0103      1.008
  4447         C8    884    LYS     CD   4447    -0.0479      12.01
  4448         HC    884    LYS    HD1   4448     0.0621      1.008
  4449         HC    884    LYS    HD2   4449     0.0621      1.008
  4450         C8    884    LYS     CE   4450    -0.0143      12.01
  4451         HP    884    LYS    HE1   4451     0.1135      1.008
  4452         HP    884    LYS    HE2   4452     0.1135      1.008
  4453         N3    884    LYS     NZ   4453    -0.3854      14.01
  4454          H    884    LYS    HZ1   4454       0.34      1.008
  4455          H    884    LYS    HZ2   4455       0.34      1.008
  4456          H    884    LYS    HZ3   4456       0.34      1.008
  4457          C    884    LYS      C   4457     0.7341      12.01
  4458          O    884    LYS      O   4458    -0.5894         16   ; qtot 3
; residue 885 GLU rtp GLU  q -1.0
  4459          N    885    GLU      N   4459    -0.5163      14.01
  4460          H    885    GLU      H   4460     0.2936      1.008
  4461         CX    885    GLU     CA   4461     0.0397      12.01
  4462         H1    885    GLU     HA   4462     0.1105      1.008
  4463         2C    885    GLU     CB   4463      0.056      12.01
  4464         HC    885    GLU    HB1   4464    -0.0173      1.008
  4465         HC    885    GLU    HB2   4465    -0.0173      1.008
  4466         2C    885    GLU     CG   4466     0.0136      12.01
  4467         HC    885    GLU    HG1   4467    -0.0425      1.008
  4468         HC    885    GLU    HG2   4468    -0.0425      1.008
  4469         CO    885    GLU     CD   4469     0.8054      12.01
  4470         O2    885    GLU    OE1   4470    -0.8188         16
  4471         O2    885    GLU    OE2   4471    -0.8188         16
  4472          C    885    GLU      C   4472     0.5366      12.01
  4473          O    885    GLU      O   4473    -0.5819         16   ; qtot 2
; residue 886 GLY rtp GLY  q  0.0
  4474          N    886    GLY      N   4474    -0.4157      14.01
  4475          H    886    GLY      H   4475     0.2719      1.008
  4476         CX    886    GLY     CA   4476    -0.0252      12.01
  4477         H1    886    GLY    HA1   4477     0.0698      1.008
  4478         H1    886    GLY    HA2   4478     0.0698      1.008
  4479          C    886    GLY      C   4479     0.5973      12.01
  4480          O    886    GLY      O   4480    -0.5679         16   ; qtot 2
; residue 887 PHE rtp PHE  q  0.0
  4481          N    887    PHE      N   4481    -0.4157      14.01
  4482          H    887    PHE      H   4482     0.2719      1.008
  4483         CX    887    PHE     CA   4483    -0.0024      12.01
  4484         H1    887    PHE     HA   4484     0.0978      1.008
  4485         CT    887    PHE     CB   4485    -0.0343      12.01
  4486         HC    887    PHE    HB1   4486     0.0295      1.008
  4487         HC    887    PHE    HB2   4487     0.0295      1.008
  4488         CA    887    PHE     CG   4488     0.0118      12.01
  4489         CA    887    PHE    CD1   4489    -0.1256      12.01
  4490         HA    887    PHE    HD1   4490      0.133      1.008
  4491         CA    887    PHE    CE1   4491    -0.1704      12.01
  4492         HA    887    PHE    HE1   4492      0.143      1.008
  4493         CA    887    PHE     CZ   4493    -0.1072      12.01
  4494         HA    887    PHE     HZ   4494     0.1297      1.008
  4495         CA    887    PHE    CE2   4495    -0.1704      12.01
  4496         HA    887    PHE    HE2   4496      0.143      1.008
  4497         CA    887    PHE    CD2   4497    -0.1256      12.01
  4498         HA    887    PHE    HD2   4498      0.133      1.008
  4499          C    887    PHE      C   4499     0.5973      12.01
  4500          O    887    PHE      O   4500    -0.5679         16   ; qtot 2
; residue 888 ARG rtp ARG  q +1.0
  4501          N    888    ARG      N   4501    -0.3479      14.01
  4502          H    888    ARG      H   4502     0.2747      1.008
  4503         CX    888    ARG     CA   4503    -0.2637      12.01
  4504         H1    888    ARG     HA   4504      0.156      1.008
  4505         C8    888    ARG     CB   4505    -0.0007      12.01
  4506         HC    888    ARG    HB1   4506     0.0327      1.008
  4507         HC    888    ARG    HB2   4507     0.0327      1.008
  4508         C8    888    ARG     CG   4508      0.039      12.01
  4509         HC    888    ARG    HG1   4509     0.0285      1.008
  4510         HC    888    ARG    HG2   4510     0.0285      1.008
  4511         C8    888    ARG     CD   4511     0.0486      12.01
  4512         H1    888    ARG    HD1   4512     0.0687      1.008
  4513         H1    888    ARG    HD2   4513     0.0687      1.008
  4514         N2    888    ARG     NE   4514    -0.5295      14.01
  4515          H    888    ARG     HE   4515     0.3456      1.008
  4516         CA    888    ARG     CZ   4516     0.8076      12.01
  4517         N2    888    ARG    NH1   4517    -0.8627      14.01
  4518          H    888    ARG   HH11   4518     0.4478      1.008
  4519          H    888    ARG   HH12   4519     0.4478      1.008
  4520         N2    888    ARG    NH2   4520    -0.8627      14.01
  4521          H    888    ARG   HH21   4521     0.4478      1.008
  4522          H    888    ARG   HH22   4522     0.4478      1.008
  4523          C    888    ARG      C   4523     0.7341      12.01
  4524          O    888    ARG      O   4524    -0.5894         16   ; qtot 3
; residue 889 MET rtp MET  q  0.0
  4525          N    889    MET      N   4525    -0.4157      14.01
  4526          H    889    MET      H   4526     0.2719      1.008
  4527         CX    889    MET     CA   4527    -0.0237      12.01
  4528         H1    889    MET     HA   4528      0.088      1.008
  4529         2C    889    MET     CB   4529     0.0342      12.01
  4530         HC    889    MET    HB1   4530     0.0241      1.008
  4531         HC    889    MET    HB2   4531     0.0241      1.008
  4532         2C    889    MET     CG   4532     0.0018      12.01
  4533         H1    889    MET    HG1   4533      0.044      1.008
  4534         H1    889    MET    HG2   4534      0.044      1.008
  4535          S    889    MET     SD   4535    -0.2737      32.06
  4536         CT    889    MET     CE   4536    -0.0536      12.01
  4537         H1    889    MET    HE1   4537     0.0684      1.008
  4538         H1    889    MET    HE2   4538     0.0684      1.008
  4539         H1    889    MET    HE3   4539     0.0684      1.008
  4540          C    889    MET      C   4540     0.5973      12.01
  4541          O    889    MET      O   4541    -0.5679         16   ; qtot 3
; residue 890 LEU rtp LEU  q  0.0
  4542          N    890    LEU      N   4542    -0.4157      14.01
  4543          H    890    LEU      H   4543     0.2719      1.008
  4544         CX    890    LEU     CA   4544    -0.0518      12.01
  4545         H1    890    LEU     HA   4545     0.0922      1.008
  4546         2C    890    LEU     CB   4546    -0.1102      12.01
  4547         HC    890    LEU    HB1   4547     0.0457      1.008
  4548         HC    890    LEU    HB2   4548     0.0457      1.008
  4549         3C    890    LEU     CG   4549     0.3531      12.01
  4550         HC    890    LEU     HG   4550    -0.0361      1.008
  4551         CT    890    LEU    CD1   4551    -0.4121      12.01
  4552         HC    890    LEU   HD11   4552        0.1      1.008
  4553         HC    890    LEU   HD12   4553        0.1      1.008
  4554         HC    890    LEU   HD13   4554        0.1      1.008
  4555         CT    890    LEU    CD2   4555    -0.4121      12.01
  4556         HC    890    LEU   HD21   4556        0.1      1.008
  4557         HC    890    LEU   HD22   4557        0.1      1.008
  4558         HC    890    LEU   HD23   4558        0.1      1.008
  4559          C    890    LEU      C   4559     0.5973      12.01
  4560          O    890    LEU      O   4560    -0.5679         16   ; qtot 3
; residue 891 SER rtp SER  q  0.0
  4561          N    891    SER      N   4561    -0.4157      14.01
  4562          H    891    SER      H   4562     0.2719      1.008
  4563         CX    891    SER     CA   4563    -0.0249      12.01
  4564         H1    891    SER     HA   4564     0.0843      1.008
  4565         2C    891    SER     CB   4565     0.2117      12.01
  4566         H1    891    SER    HB1   4566     0.0352      1.008
  4567         H1    891    SER    HB2   4567     0.0352      1.008
  4568         OH    891    SER     OG   4568    -0.6546         16
  4569         HO    891    SER     HG   4569     0.4275      1.008
  4570          C    891    SER      C   4570     0.5973      12.01
  4571          O    891    SER      O   4571    -0.5679         16   ; qtot 3
; residue 892 PRO rtp PRO  q  0.0
  4572          N    892    PRO      N   4572    -0.2548      14.01
  4573         CT    892    PRO     CD   4573     0.0192      12.01
  4574         H1    892    PRO    HD1   4574     0.0391      1.008
  4575         H1    892    PRO    HD2   4575     0.0391      1.008
  4576         CT    892    PRO     CG   4576     0.0189      12.01
  4577         HC    892    PRO    HG1   4577     0.0213      1.008
  4578         HC    892    PRO    HG2   4578     0.0213      1.008
  4579         CT    892    PRO     CB   4579     -0.007      12.01
  4580         HC    892    PRO    HB1   4580     0.0253      1.008
  4581         HC    892    PRO    HB2   4581     0.0253      1.008
  4582         CX    892    PRO     CA   4582    -0.0266      12.01
  4583         H1    892    PRO     HA   4583     0.0641      1.008
  4584          C    892    PRO      C   4584     0.5896      12.01
  4585          O    892    PRO      O   4585    -0.5748         16   ; qtot 3
; residue 893 GLU rtp GLU  q -1.0
  4586          N    893    GLU      N   4586    -0.5163      14.01
  4587          H    893    GLU      H   4587     0.2936      1.008
  4588         CX    893    GLU     CA   4588     0.0397      12.01
  4589         H1    893    GLU     HA   4589     0.1105      1.008
  4590         2C    893    GLU     CB   4590      0.056      12.01
  4591         HC    893    GLU    HB1   4591    -0.0173      1.008
  4592         HC    893    GLU    HB2   4592    -0.0173      1.008
  4593         2C    893    GLU     CG   4593     0.0136      12.01
  4594         HC    893    GLU    HG1   4594    -0.0425      1.008
  4595         HC    893    GLU    HG2   4595    -0.0425      1.008
  4596         CO    893    GLU     CD   4596     0.8054      12.01
  4597         O2    893    GLU    OE1   4597    -0.8188         16
  4598         O2    893    GLU    OE2   4598    -0.8188         16
  4599          C    893    GLU      C   4599     0.5366      12.01
  4600          O    893    GLU      O   4600    -0.5819         16   ; qtot 2
; residue 894 HIS rtp HIE  q  0.0
  4601          N    894    HIS      N   4601    -0.4157      14.01
  4602          H    894    HIS      H   4602     0.2719      1.008
  4603         CX    894    HIS     CA   4603    -0.0581      12.01
  4604         H1    894    HIS     HA   4604      0.136      1.008
  4605         CT    894    HIS     CB   4605    -0.0074      12.01
  4606         HC    894    HIS    HB1   4606     0.0367      1.008
  4607         HC    894    HIS    HB2   4607     0.0367      1.008
  4608         CC    894    HIS     CG   4608     0.1868      12.01
  4609         NB    894    HIS    ND1   4609    -0.5432      14.01
  4610         CR    894    HIS    CE1   4610     0.1635      12.01
  4611         H5    894    HIS    HE1   4611     0.1435      1.008
  4612         NA    894    HIS    NE2   4612    -0.2795      14.01
  4613          H    894    HIS    HE2   4613     0.3339      1.008
  4614         CW    894    HIS    CD2   4614    -0.2207      12.01
  4615         H4    894    HIS    HD2   4615     0.1862      1.008
  4616          C    894    HIS      C   4616     0.5973      12.01
  4617          O    894    HIS      O   4617    -0.5679         16   ; qtot 2
; residue 895 ALA rtp ALA  q  0.0
  4618          N    895    ALA      N   4618    -0.4157      14.01
  4619          H    895    ALA      H   4619     0.2719      1.008
  4620         CX    895    ALA     CA   4620     0.0337      12.01
  4621         H1    895    ALA     HA   4621     0.0823      1.008
  4622         CT    895    ALA     CB   4622    -0.1825      12.01
  4623         HC    895    ALA    HB1   4623     0.0603      1.008
  4624         HC    895    ALA    HB2   4624     0.0603      1.008
  4625         HC    895    ALA    HB3   4625     0.0603      1.008
  4626          C    895    ALA      C   4626     0.5973      12.01
  4627          O    895    ALA      O   4627    -0.5679         16   ; qtot 2
; residue 896 PRO rtp PRO  q  0.0
  4628          N    896    PRO      N   4628    -0.2548      14.01
  4629         CT    896    PRO     CD   4629     0.0192      12.01
  4630         H1    896    PRO    HD1   4630     0.0391      1.008
  4631         H1    896    PRO    HD2   4631     0.0391      1.008
  4632         CT    896    PRO     CG   4632     0.0189      12.01
  4633         HC    896    PRO    HG1   4633     0.0213      1.008
  4634         HC    896    PRO    HG2   4634     0.0213      1.008
  4635         CT    896    PRO     CB   4635     -0.007      12.01
  4636         HC    896    PRO    HB1   4636     0.0253      1.008
  4637         HC    896    PRO    HB2   4637     0.0253      1.008
  4638         CX    896    PRO     CA   4638    -0.0266      12.01
  4639         H1    896    PRO     HA   4639     0.0641      1.008
  4640          C    896    PRO      C   4640     0.5896      12.01
  4641          O    896    PRO      O   4641    -0.5748         16   ; qtot 2
; residue 897 ALA rtp ALA  q  0.0
  4642          N    897    ALA      N   4642    -0.4157      14.01
  4643          H    897    ALA      H   4643     0.2719      1.008
  4644         CX    897    ALA     CA   4644     0.0337      12.01
  4645         H1    897    ALA     HA   4645     0.0823      1.008
  4646         CT    897    ALA     CB   4646    -0.1825      12.01
  4647         HC    897    ALA    HB1   4647     0.0603      1.008
  4648         HC    897    ALA    HB2   4648     0.0603      1.008
  4649         HC    897    ALA    HB3   4649     0.0603      1.008
  4650          C    897    ALA      C   4650     0.5973      12.01
  4651          O    897    ALA      O   4651    -0.5679         16   ; qtot 2
; residue 898 GLU rtp GLU  q -1.0
  4652          N    898    GLU      N   4652    -0.5163      14.01
  4653          H    898    GLU      H   4653     0.2936      1.008
  4654         CX    898    GLU     CA   4654     0.0397      12.01
  4655         H1    898    GLU     HA   4655     0.1105      1.008
  4656         2C    898    GLU     CB   4656      0.056      12.01
  4657         HC    898    GLU    HB1   4657    -0.0173      1.008
  4658         HC    898    GLU    HB2   4658    -0.0173      1.008
  4659         2C    898    GLU     CG   4659     0.0136      12.01
  4660         HC    898    GLU    HG1   4660    -0.0425      1.008
  4661         HC    898    GLU    HG2   4661    -0.0425      1.008
  4662         CO    898    GLU     CD   4662     0.8054      12.01
  4663         O2    898    GLU    OE1   4663    -0.8188         16
  4664         O2    898    GLU    OE2   4664    -0.8188         16
  4665          C    898    GLU      C   4665     0.5366      12.01
  4666          O    898    GLU      O   4666    -0.5819         16   ; qtot 1
; residue 899 MET rtp MET  q  0.0
  4667          N    899    MET      N   4667    -0.4157      14.01
  4668          H    899    MET      H   4668     0.2719      1.008
  4669         CX    899    MET     CA   4669    -0.0237      12.01
  4670         H1    899    MET     HA   4670      0.088      1.008
  4671         2C    899    MET     CB   4671     0.0342      12.01
  4672         HC    899    MET    HB1   4672     0.0241      1.008
  4673         HC    899    MET    HB2   4673     0.0241      1.008
  4674         2C    899    MET     CG   4674     0.0018      12.01
  4675         H1    899    MET    HG1   4675      0.044      1.008
  4676         H1    899    MET    HG2   4676      0.044      1.008
  4677          S    899    MET     SD   4677    -0.2737      32.06
  4678         CT    899    MET     CE   4678    -0.0536      12.01
  4679         H1    899    MET    HE1   4679     0.0684      1.008
  4680         H1    899    MET    HE2   4680     0.0684      1.008
  4681         H1    899    MET    HE3   4681     0.0684      1.008
  4682          C    899    MET      C   4682     0.5973      12.01
  4683          O    899    MET      O   4683    -0.5679         16   ; qtot 1
; residue 900 TYR rtp TYR  q  0.0
  4684          N    900    TYR      N   4684    -0.4157      14.01
  4685          H    900    TYR      H   4685     0.2719      1.008
  4686         CX    900    TYR     CA   4686    -0.0014      12.01
  4687         H1    900    TYR     HA   4687     0.0876      1.008
  4688         CT    900    TYR     CB   4688    -0.0152      12.01
  4689         HC    900    TYR    HB1   4689     0.0295      1.008
  4690         HC    900    TYR    HB2   4690     0.0295      1.008
  4691         CA    900    TYR     CG   4691    -0.0011      12.01
  4692         CA    900    TYR    CD1   4692    -0.1906      12.01
  4693         HA    900    TYR    HD1   4693     0.1699      1.008
  4694         CA    900    TYR    CE1   4694    -0.2341      12.01
  4695         HA    900    TYR    HE1   4695     0.1656      1.008
  4696          C    900    TYR     CZ   4696     0.3226      12.01
  4697         OH    900    TYR     OH   4697    -0.5579         16
  4698         HO    900    TYR     HH   4698     0.3992      1.008
  4699         CA    900    TYR    CE2   4699    -0.2341      12.01
  4700         HA    900    TYR    HE2   4700     0.1656      1.008
  4701         CA    900    TYR    CD2   4701    -0.1906      12.01
  4702         HA    900    TYR    HD2   4702     0.1699      1.008
  4703          C    900    TYR      C   4703     0.5973      12.01
  4704          O    900    TYR      O   4704    -0.5679         16   ; qtot 1
; residue 901 ASP rtp ASP  q -1.0
  4705          N    901    ASP      N   4705    -0.5163      14.01
  4706          H    901    ASP      H   4706     0.2936      1.008
  4707         CX    901    ASP     CA   4707     0.0381      12.01
  4708         H1    901    ASP     HA   4708      0.088      1.008
  4709         2C    901    ASP     CB   4709    -0.0303      12.01
  4710         HC    901    ASP    HB1   4710    -0.0122      1.008
  4711         HC    901    ASP    HB2   4711    -0.0122      1.008
  4712         CO    901    ASP     CG   4712     0.7994      12.01
  4713         O2    901    ASP    OD1   4713    -0.8014         16
  4714         O2    901    ASP    OD2   4714    -0.8014         16
  4715          C    901    ASP      C   4715     0.5366      12.01
  4716          O    901    ASP      O   4716    -0.5819         16   ; qtot 0
; residue 902 ILE rtp ILE  q  0.0
  4717          N    902    ILE      N   4717    -0.4157      14.01
  4718          H    902    ILE      H   4718     0.2719      1.008
  4719         CX    902    ILE     CA   4719    -0.0597      12.01
  4720         H1    902    ILE     HA   4720     0.0869      1.008
  4721         3C    902    ILE     CB   4721     0.1303      12.01
  4722         HC    902    ILE     HB   4722     0.0187      1.008
  4723         CT    902    ILE    CG2   4723    -0.3204      12.01
  4724         HC    902    ILE   HG21   4724     0.0882      1.008
  4725         HC    902    ILE   HG22   4725     0.0882      1.008
  4726         HC    902    ILE   HG23   4726     0.0882      1.008
  4727         2C    902    ILE    CG1   4727     -0.043      12.01
  4728         HC    902    ILE   HG11   4728     0.0236      1.008
  4729         HC    902    ILE   HG12   4729     0.0236      1.008
  4730         CT    902    ILE     CD   4730     -0.066      12.01
  4731         HC    902    ILE    HD1   4731     0.0186      1.008
  4732         HC    902    ILE    HD2   4732     0.0186      1.008
  4733         HC    902    ILE    HD3   4733     0.0186      1.008
  4734          C    902    ILE      C   4734     0.5973      12.01
  4735          O    902    ILE      O   4735    -0.5679         16   ; qtot 0
; residue 903 MET rtp MET  q  0.0
  4736          N    903    MET      N   4736    -0.4157      14.01
  4737          H    903    MET      H   4737     0.2719      1.008
  4738         CX    903    MET     CA   4738    -0.0237      12.01
  4739         H1    903    MET     HA   4739      0.088      1.008
  4740         2C    903    MET     CB   4740     0.0342      12.01
  4741         HC    903    MET    HB1   4741     0.0241      1.008
  4742         HC    903    MET    HB2   4742     0.0241      1.008
  4743         2C    903    MET     CG   4743     0.0018      12.01
  4744         H1    903    MET    HG1   4744      0.044      1.008
  4745         H1    903    MET    HG2   4745      0.044      1.008
  4746          S    903    MET     SD   4746    -0.2737      32.06
  4747         CT    903    MET     CE   4747    -0.0536      12.01
  4748         H1    903    MET    HE1   4748     0.0684      1.008
  4749         H1    903    MET    HE2   4749     0.0684      1.008
  4750         H1    903    MET    HE3   4750     0.0684      1.008
  4751          C    903    MET      C   4751     0.5973      12.01
  4752          O    903    MET      O   4752    -0.5679         16   ; qtot 0
; residue 904 LYS rtp LYS  q +1.0
  4753          N    904    LYS      N   4753    -0.3479      14.01
  4754          H    904    LYS      H   4754     0.2747      1.008
  4755         CX    904    LYS     CA   4755      -0.24      12.01
  4756         H1    904    LYS     HA   4756     0.1426      1.008
  4757         C8    904    LYS     CB   4757    -0.0094      12.01
  4758         HC    904    LYS    HB1   4758     0.0362      1.008
  4759         HC    904    LYS    HB2   4759     0.0362      1.008
  4760         C8    904    LYS     CG   4760     0.0187      12.01
  4761         HC    904    LYS    HG1   4761     0.0103      1.008
  4762         HC    904    LYS    HG2   4762     0.0103      1.008
  4763         C8    904    LYS     CD   4763    -0.0479      12.01
  4764         HC    904    LYS    HD1   4764     0.0621      1.008
  4765         HC    904    LYS    HD2   4765     0.0621      1.008
  4766         C8    904    LYS     CE   4766    -0.0143      12.01
  4767         HP    904    LYS    HE1   4767     0.1135      1.008
  4768         HP    904    LYS    HE2   4768     0.1135      1.008
  4769         N3    904    LYS     NZ   4769    -0.3854      14.01
  4770          H    904    LYS    HZ1   4770       0.34      1.008
  4771          H    904    LYS    HZ2   4771       0.34      1.008
  4772          H    904    LYS    HZ3   4772       0.34      1.008
  4773          C    904    LYS      C   4773     0.7341      12.01
  4774          O    904    LYS      O   4774    -0.5894         16   ; qtot 1
; residue 905 THR rtp THR  q  0.0
  4775          N    905    THR      N   4775    -0.4157      14.01
  4776          H    905    THR      H   4776     0.2719      1.008
  4777         CX    905    THR     CA   4777    -0.0389      12.01
  4778         H1    905    THR     HA   4778     0.1007      1.008
  4779         3C    905    THR     CB   4779     0.3654      12.01
  4780         H1    905    THR     HB   4780     0.0043      1.008
  4781         CT    905    THR    CG2   4781    -0.2438      12.01
  4782         HC    905    THR   HG21   4782     0.0642      1.008
  4783         HC    905    THR   HG22   4783     0.0642      1.008
  4784         HC    905    THR   HG23   4784     0.0642      1.008
  4785         OH    905    THR    OG1   4785    -0.6761         16
  4786         HO    905    THR    HG1   4786     0.4102      1.008
  4787          C    905    THR      C   4787     0.5973      12.01
  4788          O    905    THR      O   4788    -0.5679         16   ; qtot 1
; residue 906 CYS rtp CYS  q  0.0
  4789          N    906    CYS      N   4789    -0.4157      14.01
  4790          H    906    CYS      H   4790     0.2719      1.008
  4791         CX    906    CYS     CA   4791     0.0213      12.01
  4792         H1    906    CYS     HA   4792     0.1124      1.008
  4793         2C    906    CYS     CB   4793    -0.1231      12.01
  4794         H1    906    CYS    HB1   4794     0.1112      1.008
  4795         H1    906    CYS    HB2   4795     0.1112      1.008
  4796         SH    906    CYS     SG   4796    -0.3119      32.06
  4797         HS    906    CYS     HG   4797     0.1933      1.008
  4798          C    906    CYS      C   4798     0.5973      12.01
  4799          O    906    CYS      O   4799    -0.5679         16   ; qtot 1
; residue 907 TRP rtp TRP  q  0.0
  4800          N    907    TRP      N   4800    -0.4157      14.01
  4801          H    907    TRP      H   4801     0.2719      1.008
  4802         CX    907    TRP     CA   4802    -0.0275      12.01
  4803         H1    907    TRP     HA   4803     0.1123      1.008
  4804         CT    907    TRP     CB   4804     -0.005      12.01
  4805         HC    907    TRP    HB1   4805     0.0339      1.008
  4806         HC    907    TRP    HB2   4806     0.0339      1.008
  4807         C*    907    TRP     CG   4807    -0.1415      12.01
  4808         CW    907    TRP    CD1   4808    -0.1638      12.01
  4809         H4    907    TRP    HD1   4809     0.2062      1.008
  4810         NA    907    TRP    NE1   4810    -0.3418      14.01
  4811          H    907    TRP    HE1   4811     0.3412      1.008
  4812         CN    907    TRP    CE2   4812      0.138      12.01
  4813         CA    907    TRP    CZ2   4813    -0.2601      12.01
  4814         HA    907    TRP    HZ2   4814     0.1572      1.008
  4815         CA    907    TRP    CH2   4815    -0.1134      12.01
  4816         HA    907    TRP    HH2   4816     0.1417      1.008
  4817         CA    907    TRP    CZ3   4817    -0.1972      12.01
  4818         HA    907    TRP    HZ3   4818     0.1447      1.008
  4819         CA    907    TRP    CE3   4819    -0.2387      12.01
  4820         HA    907    TRP    HE3   4820       0.17      1.008
  4821         CB    907    TRP    CD2   4821     0.1243      12.01
  4822          C    907    TRP      C   4822     0.5973      12.01
  4823          O    907    TRP      O   4823    -0.5679         16   ; qtot 1
; residue 908 ASP rtp ASP  q -1.0
  4824          N    908    ASP      N   4824    -0.5163      14.01
  4825          H    908    ASP      H   4825     0.2936      1.008
  4826         CX    908    ASP     CA   4826     0.0381      12.01
  4827         H1    908    ASP     HA   4827      0.088      1.008
  4828         2C    908    ASP     CB   4828    -0.0303      12.01
  4829         HC    908    ASP    HB1   4829    -0.0122      1.008
  4830         HC    908    ASP    HB2   4830    -0.0122      1.008
  4831         CO    908    ASP     CG   4831     0.7994      12.01
  4832         O2    908    ASP    OD1   4832    -0.8014         16
  4833         O2    908    ASP    OD2   4833    -0.8014         16
  4834          C    908    ASP      C   4834     0.5366      12.01
  4835          O    908    ASP      O   4835    -0.5819         16   ; qtot 0
; residue 909 ALA rtp ALA  q  0.0
  4836          N    909    ALA      N   4836    -0.4157      14.01
  4837          H    909    ALA      H   4837     0.2719      1.008
  4838         CX    909    ALA     CA   4838     0.0337      12.01
  4839         H1    909    ALA     HA   4839     0.0823      1.008
  4840         CT    909    ALA     CB   4840    -0.1825      12.01
  4841         HC    909    ALA    HB1   4841     0.0603      1.008
  4842         HC    909    ALA    HB2   4842     0.0603      1.008
  4843         HC    909    ALA    HB3   4843     0.0603      1.008
  4844          C    909    ALA      C   4844     0.5973      12.01
  4845          O    909    ALA      O   4845    -0.5679         16   ; qtot 0
; residue 910 ASP rtp ASP  q -1.0
  4846          N    910    ASP      N   4846    -0.5163      14.01
  4847          H    910    ASP      H   4847     0.2936      1.008
  4848         CX    910    ASP     CA   4848     0.0381      12.01
  4849         H1    910    ASP     HA   4849      0.088      1.008
  4850         2C    910    ASP     CB   4850    -0.0303      12.01
  4851         HC    910    ASP    HB1   4851    -0.0122      1.008
  4852         HC    910    ASP    HB2   4852    -0.0122      1.008
  4853         CO    910    ASP     CG   4853     0.7994      12.01
  4854         O2    910    ASP    OD1   4854    -0.8014         16
  4855         O2    910    ASP    OD2   4855    -0.8014         16
  4856          C    910    ASP      C   4856     0.5366      12.01
  4857          O    910    ASP      O   4857    -0.5819         16   ; qtot -1
; residue 911 PRO rtp PRO  q  0.0
  4858          N    911    PRO      N   4858    -0.2548      14.01
  4859         CT    911    PRO     CD   4859     0.0192      12.01
  4860         H1    911    PRO    HD1   4860     0.0391      1.008
  4861         H1    911    PRO    HD2   4861     0.0391      1.008
  4862         CT    911    PRO     CG   4862     0.0189      12.01
  4863         HC    911    PRO    HG1   4863     0.0213      1.008
  4864         HC    911    PRO    HG2   4864     0.0213      1.008
  4865         CT    911    PRO     CB   4865     -0.007      12.01
  4866         HC    911    PRO    HB1   4866     0.0253      1.008
  4867         HC    911    PRO    HB2   4867     0.0253      1.008
  4868         CX    911    PRO     CA   4868    -0.0266      12.01
  4869         H1    911    PRO     HA   4869     0.0641      1.008
  4870          C    911    PRO      C   4870     0.5896      12.01
  4871          O    911    PRO      O   4871    -0.5748         16   ; qtot -1
; residue 912 LEU rtp LEU  q  0.0
  4872          N    912    LEU      N   4872    -0.4157      14.01
  4873          H    912    LEU      H   4873     0.2719      1.008
  4874         CX    912    LEU     CA   4874    -0.0518      12.01
  4875         H1    912    LEU     HA   4875     0.0922      1.008
  4876         2C    912    LEU     CB   4876    -0.1102      12.01
  4877         HC    912    LEU    HB1   4877     0.0457      1.008
  4878         HC    912    LEU    HB2   4878     0.0457      1.008
  4879         3C    912    LEU     CG   4879     0.3531      12.01
  4880         HC    912    LEU     HG   4880    -0.0361      1.008
  4881         CT    912    LEU    CD1   4881    -0.4121      12.01
  4882         HC    912    LEU   HD11   4882        0.1      1.008
  4883         HC    912    LEU   HD12   4883        0.1      1.008
  4884         HC    912    LEU   HD13   4884        0.1      1.008
  4885         CT    912    LEU    CD2   4885    -0.4121      12.01
  4886         HC    912    LEU   HD21   4886        0.1      1.008
  4887         HC    912    LEU   HD22   4887        0.1      1.008
  4888         HC    912    LEU   HD23   4888        0.1      1.008
  4889          C    912    LEU      C   4889     0.5973      12.01
  4890          O    912    LEU      O   4890    -0.5679         16   ; qtot -1
; residue 913 LYS rtp LYS  q +1.0
  4891          N    913    LYS      N   4891    -0.3479      14.01
  4892          H    913    LYS      H   4892     0.2747      1.008
  4893         CX    913    LYS     CA   4893      -0.24      12.01
  4894         H1    913    LYS     HA   4894     0.1426      1.008
  4895         C8    913    LYS     CB   4895    -0.0094      12.01
  4896         HC    913    LYS    HB1   4896     0.0362      1.008
  4897         HC    913    LYS    HB2   4897     0.0362      1.008
  4898         C8    913    LYS     CG   4898     0.0187      12.01
  4899         HC    913    LYS    HG1   4899     0.0103      1.008
  4900         HC    913    LYS    HG2   4900     0.0103      1.008
  4901         C8    913    LYS     CD   4901    -0.0479      12.01
  4902         HC    913    LYS    HD1   4902     0.0621      1.008
  4903         HC    913    LYS    HD2   4903     0.0621      1.008
  4904         C8    913    LYS     CE   4904    -0.0143      12.01
  4905         HP    913    LYS    HE1   4905     0.1135      1.008
  4906         HP    913    LYS    HE2   4906     0.1135      1.008
  4907         N3    913    LYS     NZ   4907    -0.3854      14.01
  4908          H    913    LYS    HZ1   4908       0.34      1.008
  4909          H    913    LYS    HZ2   4909       0.34      1.008
  4910          H    913    LYS    HZ3   4910       0.34      1.008
  4911          C    913    LYS      C   4911     0.7341      12.01
  4912          O    913    LYS      O   4912    -0.5894         16   ; qtot 0
; residue 914 ARG rtp ARG  q +1.0
  4913          N    914    ARG      N   4913    -0.3479      14.01
  4914          H    914    ARG      H   4914     0.2747      1.008
  4915         CX    914    ARG     CA   4915    -0.2637      12.01
  4916         H1    914    ARG     HA   4916      0.156      1.008
  4917         C8    914    ARG     CB   4917    -0.0007      12.01
  4918         HC    914    ARG    HB1   4918     0.0327      1.008
  4919         HC    914    ARG    HB2   4919     0.0327      1.008
  4920         C8    914    ARG     CG   4920      0.039      12.01
  4921         HC    914    ARG    HG1   4921     0.0285      1.008
  4922         HC    914    ARG    HG2   4922     0.0285      1.008
  4923         C8    914    ARG     CD   4923     0.0486      12.01
  4924         H1    914    ARG    HD1   4924     0.0687      1.008
  4925         H1    914    ARG    HD2   4925     0.0687      1.008
  4926         N2    914    ARG     NE   4926    -0.5295      14.01
  4927          H    914    ARG     HE   4927     0.3456      1.008
  4928         CA    914    ARG     CZ   4928     0.8076      12.01
  4929         N2    914    ARG    NH1   4929    -0.8627      14.01
  4930          H    914    ARG   HH11   4930     0.4478      1.008
  4931          H    914    ARG   HH12   4931     0.4478      1.008
  4932         N2    914    ARG    NH2   4932    -0.8627      14.01
  4933          H    914    ARG   HH21   4933     0.4478      1.008
  4934          H    914    ARG   HH22   4934     0.4478      1.008
  4935          C    914    ARG      C   4935     0.7341      12.01
  4936          O    914    ARG      O   4936    -0.5894         16   ; qtot 1
; residue 915 PRO rtp PRO  q  0.0
  4937          N    915    PRO      N   4937    -0.2548      14.01
  4938         CT    915    PRO     CD   4938     0.0192      12.01
  4939         H1    915    PRO    HD1   4939     0.0391      1.008
  4940         H1    915    PRO    HD2   4940     0.0391      1.008
  4941         CT    915    PRO     CG   4941     0.0189      12.01
  4942         HC    915    PRO    HG1   4942     0.0213      1.008
  4943         HC    915    PRO    HG2   4943     0.0213      1.008
  4944         CT    915    PRO     CB   4944     -0.007      12.01
  4945         HC    915    PRO    HB1   4945     0.0253      1.008
  4946         HC    915    PRO    HB2   4946     0.0253      1.008
  4947         CX    915    PRO     CA   4947    -0.0266      12.01
  4948         H1    915    PRO     HA   4948     0.0641      1.008
  4949          C    915    PRO      C   4949     0.5896      12.01
  4950          O    915    PRO      O   4950    -0.5748         16   ; qtot 1
; residue 916 THR rtp THR  q  0.0
  4951          N    916    THR      N   4951    -0.4157      14.01
  4952          H    916    THR      H   4952     0.2719      1.008
  4953         CX    916    THR     CA   4953    -0.0389      12.01
  4954         H1    916    THR     HA   4954     0.1007      1.008
  4955         3C    916    THR     CB   4955     0.3654      12.01
  4956         H1    916    THR     HB   4956     0.0043      1.008
  4957         CT    916    THR    CG2   4957    -0.2438      12.01
  4958         HC    916    THR   HG21   4958     0.0642      1.008
  4959         HC    916    THR   HG22   4959     0.0642      1.008
  4960         HC    916    THR   HG23   4960     0.0642      1.008
  4961         OH    916    THR    OG1   4961    -0.6761         16
  4962         HO    916    THR    HG1   4962     0.4102      1.008
  4963          C    916    THR      C   4963     0.5973      12.01
  4964          O    916    THR      O   4964    -0.5679         16   ; qtot 1
; residue 917 PHE rtp PHE  q  0.0
  4965          N    917    PHE      N   4965    -0.4157      14.01
  4966          H    917    PHE      H   4966     0.2719      1.008
  4967         CX    917    PHE     CA   4967    -0.0024      12.01
  4968         H1    917    PHE     HA   4968     0.0978      1.008
  4969         CT    917    PHE     CB   4969    -0.0343      12.01
  4970         HC    917    PHE    HB1   4970     0.0295      1.008
  4971         HC    917    PHE    HB2   4971     0.0295      1.008
  4972         CA    917    PHE     CG   4972     0.0118      12.01
  4973         CA    917    PHE    CD1   4973    -0.1256      12.01
  4974         HA    917    PHE    HD1   4974      0.133      1.008
  4975         CA    917    PHE    CE1   4975    -0.1704      12.01
  4976         HA    917    PHE    HE1   4976      0.143      1.008
  4977         CA    917    PHE     CZ   4977    -0.1072      12.01
  4978         HA    917    PHE     HZ   4978     0.1297      1.008
  4979         CA    917    PHE    CE2   4979    -0.1704      12.01
  4980         HA    917    PHE    HE2   4980      0.143      1.008
  4981         CA    917    PHE    CD2   4981    -0.1256      12.01
  4982         HA    917    PHE    HD2   4982      0.133      1.008
  4983          C    917    PHE      C   4983     0.5973      12.01
  4984          O    917    PHE      O   4984    -0.5679         16   ; qtot 1
; residue 918 LYS rtp LYS  q +1.0
  4985          N    918    LYS      N   4985    -0.3479      14.01
  4986          H    918    LYS      H   4986     0.2747      1.008
  4987         CX    918    LYS     CA   4987      -0.24      12.01
  4988         H1    918    LYS     HA   4988     0.1426      1.008
  4989         C8    918    LYS     CB   4989    -0.0094      12.01
  4990         HC    918    LYS    HB1   4990     0.0362      1.008
  4991         HC    918    LYS    HB2   4991     0.0362      1.008
  4992         C8    918    LYS     CG   4992     0.0187      12.01
  4993         HC    918    LYS    HG1   4993     0.0103      1.008
  4994         HC    918    LYS    HG2   4994     0.0103      1.008
  4995         C8    918    LYS     CD   4995    -0.0479      12.01
  4996         HC    918    LYS    HD1   4996     0.0621      1.008
  4997         HC    918    LYS    HD2   4997     0.0621      1.008
  4998         C8    918    LYS     CE   4998    -0.0143      12.01
  4999         HP    918    LYS    HE1   4999     0.1135      1.008
  5000         HP    918    LYS    HE2   5000     0.1135      1.008
  5001         N3    918    LYS     NZ   5001    -0.3854      14.01
  5002          H    918    LYS    HZ1   5002       0.34      1.008
  5003          H    918    LYS    HZ2   5003       0.34      1.008
  5004          H    918    LYS    HZ3   5004       0.34      1.008
  5005          C    918    LYS      C   5005     0.7341      12.01
  5006          O    918    LYS      O   5006    -0.5894         16   ; qtot 2
; residue 919 GLN rtp GLN  q  0.0
  5007          N    919    GLN      N   5007    -0.4157      14.01
  5008          H    919    GLN      H   5008     0.2719      1.008
  5009         CX    919    GLN     CA   5009    -0.0031      12.01
  5010         H1    919    GLN     HA   5010      0.085      1.008
  5011         2C    919    GLN     CB   5011    -0.0036      12.01
  5012         HC    919    GLN    HB1   5012     0.0171      1.008
  5013         HC    919    GLN    HB2   5013     0.0171      1.008
  5014         2C    919    GLN     CG   5014    -0.0645      12.01
  5015         HC    919    GLN    HG1   5015     0.0352      1.008
  5016         HC    919    GLN    HG2   5016     0.0352      1.008
  5017          C    919    GLN     CD   5017     0.6951      12.01
  5018          O    919    GLN    OE1   5018    -0.6086         16
  5019          N    919    GLN    NE2   5019    -0.9407      14.01
  5020          H    919    GLN   HE21   5020     0.4251      1.008
  5021          H    919    GLN   HE22   5021     0.4251      1.008
  5022          C    919    GLN      C   5022     0.5973      12.01
  5023          O    919    GLN      O   5023    -0.5679         16   ; qtot 2
; residue 920 ILE rtp ILE  q  0.0
  5024          N    920    ILE      N   5024    -0.4157      14.01
  5025          H    920    ILE      H   5025     0.2719      1.008
  5026         CX    920    ILE     CA   5026    -0.0597      12.01
  5027         H1    920    ILE     HA   5027     0.0869      1.008
  5028         3C    920    ILE     CB   5028     0.1303      12.01
  5029         HC    920    ILE     HB   5029     0.0187      1.008
  5030         CT    920    ILE    CG2   5030    -0.3204      12.01
  5031         HC    920    ILE   HG21   5031     0.0882      1.008
  5032         HC    920    ILE   HG22   5032     0.0882      1.008
  5033         HC    920    ILE   HG23   5033     0.0882      1.008
  5034         2C    920    ILE    CG1   5034     -0.043      12.01
  5035         HC    920    ILE   HG11   5035     0.0236      1.008
  5036         HC    920    ILE   HG12   5036     0.0236      1.008
  5037         CT    920    ILE     CD   5037     -0.066      12.01
  5038         HC    920    ILE    HD1   5038     0.0186      1.008
  5039         HC    920    ILE    HD2   5039     0.0186      1.008
  5040         HC    920    ILE    HD3   5040     0.0186      1.008
  5041          C    920    ILE      C   5041     0.5973      12.01
  5042          O    920    ILE      O   5042    -0.5679         16   ; qtot 2
; residue 921 VAL rtp VAL  q  0.0
  5043          N    921    VAL      N   5043    -0.4157      14.01
  5044          H    921    VAL      H   5044     0.2719      1.008
  5045         CX    921    VAL     CA   5045    -0.0875      12.01
  5046         H1    921    VAL     HA   5046     0.0969      1.008
  5047         3C    921    VAL     CB   5047     0.2985      12.01
  5048         HC    921    VAL     HB   5048    -0.0297      1.008
  5049         CT    921    VAL    CG1   5049    -0.3192      12.01
  5050         HC    921    VAL   HG11   5050     0.0791      1.008
  5051         HC    921    VAL   HG12   5051     0.0791      1.008
  5052         HC    921    VAL   HG13   5052     0.0791      1.008
  5053         CT    921    VAL    CG2   5053    -0.3192      12.01
  5054         HC    921    VAL   HG21   5054     0.0791      1.008
  5055         HC    921    VAL   HG22   5055     0.0791      1.008
  5056         HC    921    VAL   HG23   5056     0.0791      1.008
  5057          C    921    VAL      C   5057     0.5973      12.01
  5058          O    921    VAL      O   5058    -0.5679         16   ; qtot 2
; residue 922 GLN rtp GLN  q  0.0
  5059          N    922    GLN      N   5059    -0.4157      14.01
  5060          H    922    GLN      H   5060     0.2719      1.008
  5061         CX    922    GLN     CA   5061    -0.0031      12.01
  5062         H1    922    GLN     HA   5062      0.085      1.008
  5063         2C    922    GLN     CB   5063    -0.0036      12.01
  5064         HC    922    GLN    HB1   5064     0.0171      1.008
  5065         HC    922    GLN    HB2   5065     0.0171      1.008
  5066         2C    922    GLN     CG   5066    -0.0645      12.01
  5067         HC    922    GLN    HG1   5067     0.0352      1.008
  5068         HC    922    GLN    HG2   5068     0.0352      1.008
  5069          C    922    GLN     CD   5069     0.6951      12.01
  5070          O    922    GLN    OE1   5070    -0.6086         16
  5071          N    922    GLN    NE2   5071    -0.9407      14.01
  5072          H    922    GLN   HE21   5072     0.4251      1.008
  5073          H    922    GLN   HE22   5073     0.4251      1.008
  5074          C    922    GLN      C   5074     0.5973      12.01
  5075          O    922    GLN      O   5075    -0.5679         16   ; qtot 2
; residue 923 LEU rtp LEU  q  0.0
  5076          N    923    LEU      N   5076    -0.4157      14.01
  5077          H    923    LEU      H   5077     0.2719      1.008
  5078         CX    923    LEU     CA   5078    -0.0518      12.01
  5079         H1    923    LEU     HA   5079     0.0922      1.008
  5080         2C    923    LEU     CB   5080    -0.1102      12.01
  5081         HC    923    LEU    HB1   5081     0.0457      1.008
  5082         HC    923    LEU    HB2   5082     0.0457      1.008
  5083         3C    923    LEU     CG   5083     0.3531      12.01
  5084         HC    923    LEU     HG   5084    -0.0361      1.008
  5085         CT    923    LEU    CD1   5085    -0.4121      12.01
  5086         HC    923    LEU   HD11   5086        0.1      1.008
  5087         HC    923    LEU   HD12   5087        0.1      1.008
  5088         HC    923    LEU   HD13   5088        0.1      1.008
  5089         CT    923    LEU    CD2   5089    -0.4121      12.01
  5090         HC    923    LEU   HD21   5090        0.1      1.008
  5091         HC    923    LEU   HD22   5091        0.1      1.008
  5092         HC    923    LEU   HD23   5092        0.1      1.008
  5093          C    923    LEU      C   5093     0.5973      12.01
  5094          O    923    LEU      O   5094    -0.5679         16   ; qtot 2
; residue 924 ILE rtp ILE  q  0.0
  5095          N    924    ILE      N   5095    -0.4157      14.01
  5096          H    924    ILE      H   5096     0.2719      1.008
  5097         CX    924    ILE     CA   5097    -0.0597      12.01
  5098         H1    924    ILE     HA   5098     0.0869      1.008
  5099         3C    924    ILE     CB   5099     0.1303      12.01
  5100         HC    924    ILE     HB   5100     0.0187      1.008
  5101         CT    924    ILE    CG2   5101    -0.3204      12.01
  5102         HC    924    ILE   HG21   5102     0.0882      1.008
  5103         HC    924    ILE   HG22   5103     0.0882      1.008
  5104         HC    924    ILE   HG23   5104     0.0882      1.008
  5105         2C    924    ILE    CG1   5105     -0.043      12.01
  5106         HC    924    ILE   HG11   5106     0.0236      1.008
  5107         HC    924    ILE   HG12   5107     0.0236      1.008
  5108         CT    924    ILE     CD   5108     -0.066      12.01
  5109         HC    924    ILE    HD1   5109     0.0186      1.008
  5110         HC    924    ILE    HD2   5110     0.0186      1.008
  5111         HC    924    ILE    HD3   5111     0.0186      1.008
  5112          C    924    ILE      C   5112     0.5973      12.01
  5113          O    924    ILE      O   5113    -0.5679         16   ; qtot 2
; residue 925 GLU rtp GLU  q -1.0
  5114          N    925    GLU      N   5114    -0.5163      14.01
  5115          H    925    GLU      H   5115     0.2936      1.008
  5116         CX    925    GLU     CA   5116     0.0397      12.01
  5117         H1    925    GLU     HA   5117     0.1105      1.008
  5118         2C    925    GLU     CB   5118      0.056      12.01
  5119         HC    925    GLU    HB1   5119    -0.0173      1.008
  5120         HC    925    GLU    HB2   5120    -0.0173      1.008
  5121         2C    925    GLU     CG   5121     0.0136      12.01
  5122         HC    925    GLU    HG1   5122    -0.0425      1.008
  5123         HC    925    GLU    HG2   5123    -0.0425      1.008
  5124         CO    925    GLU     CD   5124     0.8054      12.01
  5125         O2    925    GLU    OE1   5125    -0.8188         16
  5126         O2    925    GLU    OE2   5126    -0.8188         16
  5127          C    925    GLU      C   5127     0.5366      12.01
  5128          O    925    GLU      O   5128    -0.5819         16   ; qtot 1
; residue 926 LYS rtp LYS  q +1.0
  5129          N    926    LYS      N   5129    -0.3479      14.01
  5130          H    926    LYS      H   5130     0.2747      1.008
  5131         CX    926    LYS     CA   5131      -0.24      12.01
  5132         H1    926    LYS     HA   5132     0.1426      1.008
  5133         C8    926    LYS     CB   5133    -0.0094      12.01
  5134         HC    926    LYS    HB1   5134     0.0362      1.008
  5135         HC    926    LYS    HB2   5135     0.0362      1.008
  5136         C8    926    LYS     CG   5136     0.0187      12.01
  5137         HC    926    LYS    HG1   5137     0.0103      1.008
  5138         HC    926    LYS    HG2   5138     0.0103      1.008
  5139         C8    926    LYS     CD   5139    -0.0479      12.01
  5140         HC    926    LYS    HD1   5140     0.0621      1.008
  5141         HC    926    LYS    HD2   5141     0.0621      1.008
  5142         C8    926    LYS     CE   5142    -0.0143      12.01
  5143         HP    926    LYS    HE1   5143     0.1135      1.008
  5144         HP    926    LYS    HE2   5144     0.1135      1.008
  5145         N3    926    LYS     NZ   5145    -0.3854      14.01
  5146          H    926    LYS    HZ1   5146       0.34      1.008
  5147          H    926    LYS    HZ2   5147       0.34      1.008
  5148          H    926    LYS    HZ3   5148       0.34      1.008
  5149          C    926    LYS      C   5149     0.7341      12.01
  5150          O    926    LYS      O   5150    -0.5894         16   ; qtot 2
; residue 927 GLN rtp GLN  q  0.0
  5151          N    927    GLN      N   5151    -0.4157      14.01
  5152          H    927    GLN      H   5152     0.2719      1.008
  5153         CX    927    GLN     CA   5153    -0.0031      12.01
  5154         H1    927    GLN     HA   5154      0.085      1.008
  5155         2C    927    GLN     CB   5155    -0.0036      12.01
  5156         HC    927    GLN    HB1   5156     0.0171      1.008
  5157         HC    927    GLN    HB2   5157     0.0171      1.008
  5158         2C    927    GLN     CG   5158    -0.0645      12.01
  5159         HC    927    GLN    HG1   5159     0.0352      1.008
  5160         HC    927    GLN    HG2   5160     0.0352      1.008
  5161          C    927    GLN     CD   5161     0.6951      12.01
  5162          O    927    GLN    OE1   5162    -0.6086         16
  5163          N    927    GLN    NE2   5163    -0.9407      14.01
  5164          H    927    GLN   HE21   5164     0.4251      1.008
  5165          H    927    GLN   HE22   5165     0.4251      1.008
  5166          C    927    GLN      C   5166     0.5973      12.01
  5167          O    927    GLN      O   5167    -0.5679         16   ; qtot 2
; residue 928 ILE rtp ILE  q  0.0
  5168          N    928    ILE      N   5168    -0.4157      14.01
  5169          H    928    ILE      H   5169     0.2719      1.008
  5170         CX    928    ILE     CA   5170    -0.0597      12.01
  5171         H1    928    ILE     HA   5171     0.0869      1.008
  5172         3C    928    ILE     CB   5172     0.1303      12.01
  5173         HC    928    ILE     HB   5173     0.0187      1.008
  5174         CT    928    ILE    CG2   5174    -0.3204      12.01
  5175         HC    928    ILE   HG21   5175     0.0882      1.008
  5176         HC    928    ILE   HG22   5176     0.0882      1.008
  5177         HC    928    ILE   HG23   5177     0.0882      1.008
  5178         2C    928    ILE    CG1   5178     -0.043      12.01
  5179         HC    928    ILE   HG11   5179     0.0236      1.008
  5180         HC    928    ILE   HG12   5180     0.0236      1.008
  5181         CT    928    ILE     CD   5181     -0.066      12.01
  5182         HC    928    ILE    HD1   5182     0.0186      1.008
  5183         HC    928    ILE    HD2   5183     0.0186      1.008
  5184         HC    928    ILE    HD3   5184     0.0186      1.008
  5185          C    928    ILE      C   5185     0.5973      12.01
  5186          O    928    ILE      O   5186    -0.5679         16   ; qtot 2
; residue 929 SER rtp SER  q  0.0
  5187          N    929    SER      N   5187    -0.4157      14.01
  5188          H    929    SER      H   5188     0.2719      1.008
  5189         CX    929    SER     CA   5189    -0.0249      12.01
  5190         H1    929    SER     HA   5190     0.0843      1.008
  5191         2C    929    SER     CB   5191     0.2117      12.01
  5192         H1    929    SER    HB1   5192     0.0352      1.008
  5193         H1    929    SER    HB2   5193     0.0352      1.008
  5194         OH    929    SER     OG   5194    -0.6546         16
  5195         HO    929    SER     HG   5195     0.4275      1.008
  5196          C    929    SER      C   5196     0.5973      12.01
  5197          O    929    SER      O   5197    -0.5679         16   ; qtot 2
; residue 930 GLU rtp GLU  q -1.0
  5198          N    930    GLU      N   5198    -0.5163      14.01
  5199          H    930    GLU      H   5199     0.2936      1.008
  5200         CX    930    GLU     CA   5200     0.0397      12.01
  5201         H1    930    GLU     HA   5201     0.1105      1.008
  5202         2C    930    GLU     CB   5202      0.056      12.01
  5203         HC    930    GLU    HB1   5203    -0.0173      1.008
  5204         HC    930    GLU    HB2   5204    -0.0173      1.008
  5205         2C    930    GLU     CG   5205     0.0136      12.01
  5206         HC    930    GLU    HG1   5206    -0.0425      1.008
  5207         HC    930    GLU    HG2   5207    -0.0425      1.008
  5208         CO    930    GLU     CD   5208     0.8054      12.01
  5209         O2    930    GLU    OE1   5209    -0.8188         16
  5210         O2    930    GLU    OE2   5210    -0.8188         16
  5211          C    930    GLU      C   5211     0.5366      12.01
  5212          O    930    GLU      O   5212    -0.5819         16   ; qtot 1
; residue 931 SER rtp SER  q  0.0
  5213          N    931    SER      N   5213    -0.4157      14.01
  5214          H    931    SER      H   5214     0.2719      1.008
  5215         CX    931    SER     CA   5215    -0.0249      12.01
  5216         H1    931    SER     HA   5216     0.0843      1.008
  5217         2C    931    SER     CB   5217     0.2117      12.01
  5218         H1    931    SER    HB1   5218     0.0352      1.008
  5219         H1    931    SER    HB2   5219     0.0352      1.008
  5220         OH    931    SER     OG   5220    -0.6546         16
  5221         HO    931    SER     HG   5221     0.4275      1.008
  5222          C    931    SER      C   5222     0.5973      12.01
  5223          O    931    SER      O   5223    -0.5679         16   ; qtot 1
; residue 932 THR rtp THR  q  0.0
  5224          N    932    THR      N   5224    -0.4157      14.01
  5225          H    932    THR      H   5225     0.2719      1.008
  5226         CX    932    THR     CA   5226    -0.0389      12.01
  5227         H1    932    THR     HA   5227     0.1007      1.008
  5228         3C    932    THR     CB   5228     0.3654      12.01
  5229         H1    932    THR     HB   5229     0.0043      1.008
  5230         CT    932    THR    CG2   5230    -0.2438      12.01
  5231         HC    932    THR   HG21   5231     0.0642      1.008
  5232         HC    932    THR   HG22   5232     0.0642      1.008
  5233         HC    932    THR   HG23   5233     0.0642      1.008
  5234         OH    932    THR    OG1   5234    -0.6761         16
  5235         HO    932    THR    HG1   5235     0.4102      1.008
  5236          C    932    THR      C   5236     0.5973      12.01
  5237          O    932    THR      O   5237    -0.5679         16   ; qtot 1
; residue 933 ASN rtp ASN  q  0.0
  5238          N    933    ASN      N   5238    -0.4157      14.01
  5239          H    933    ASN      H   5239     0.2719      1.008
  5240         CX    933    ASN     CA   5240     0.0143      12.01
  5241         H1    933    ASN     HA   5241     0.1048      1.008
  5242         2C    933    ASN     CB   5242    -0.2041      12.01
  5243         HC    933    ASN    HB1   5243     0.0797      1.008
  5244         HC    933    ASN    HB2   5244     0.0797      1.008
  5245          C    933    ASN     CG   5245      0.713      12.01
  5246          O    933    ASN    OD1   5246    -0.5931         16
  5247          N    933    ASN    ND2   5247    -0.9191      14.01
  5248          H    933    ASN   HD21   5248     0.4196      1.008
  5249          H    933    ASN   HD22   5249     0.4196      1.008
  5250          C    933    ASN      C   5250     0.5973      12.01
  5251          O    933    ASN      O   5251    -0.5679         16   ; qtot 1
; residue 934 HIS rtp HIE  q  0.0
  5252          N    934    HIS      N   5252    -0.4157      14.01
  5253          H    934    HIS      H   5253     0.2719      1.008
  5254         CX    934    HIS     CA   5254    -0.0581      12.01
  5255         H1    934    HIS     HA   5255      0.136      1.008
  5256         CT    934    HIS     CB   5256    -0.0074      12.01
  5257         HC    934    HIS    HB1   5257     0.0367      1.008
  5258         HC    934    HIS    HB2   5258     0.0367      1.008
  5259         CC    934    HIS     CG   5259     0.1868      12.01
  5260         NB    934    HIS    ND1   5260    -0.5432      14.01
  5261         CR    934    HIS    CE1   5261     0.1635      12.01
  5262         H5    934    HIS    HE1   5262     0.1435      1.008
  5263         NA    934    HIS    NE2   5263    -0.2795      14.01
  5264          H    934    HIS    HE2   5264     0.3339      1.008
  5265         CW    934    HIS    CD2   5265    -0.2207      12.01
  5266         H4    934    HIS    HD2   5266     0.1862      1.008
  5267          C    934    HIS      C   5267     0.5973      12.01
  5268          O    934    HIS      O   5268    -0.5679         16   ; qtot 1
; residue 935 ILE rtp CILE q -1.0
  5269          N    935    ILE      N   5269    -0.3821      14.01
  5270          H    935    ILE      H   5270     0.2681      1.008
  5271         CX    935    ILE     CA   5271      -0.31      12.01
  5272         H1    935    ILE     HA   5272     0.1375      1.008
  5273         3C    935    ILE     CB   5273     0.0363      12.01
  5274         HC    935    ILE     HB   5274     0.0766      1.008
  5275         CT    935    ILE    CG2   5275    -0.3498      12.01
  5276         HC    935    ILE   HG21   5276     0.1021      1.008
  5277         HC    935    ILE   HG22   5277     0.1021      1.008
  5278         HC    935    ILE   HG23   5278     0.1021      1.008
  5279         2C    935    ILE    CG1   5279    -0.0323      12.01
  5280         HC    935    ILE   HG11   5280     0.0321      1.008
  5281         HC    935    ILE   HG12   5281     0.0321      1.008
  5282         CT    935    ILE     CD   5282    -0.0699      12.01
  5283         HC    935    ILE    HD1   5283     0.0196      1.008
  5284         HC    935    ILE    HD2   5284     0.0196      1.008
  5285         HC    935    ILE    HD3   5285     0.0196      1.008
  5286          C    935    ILE      C   5286     0.8343      12.01
  5287         O2    935    ILE    OC1   5287     -0.819         16
  5288         O2    935    ILE    OC2   5288     -0.819         16   ; qtot 0

[ bonds ]
;  ai    aj funct            c0            c1            c2            c3
    1     2     1 
    1     3     1 
    1     4     1 
    1     5     1 
    5     6     1 
    5     7     1 
    5    22     1 
    7     8     1 
    7     9     1 
    7    10     1 
   10    11     1 
   10    20     1 
   11    12     1 
   11    13     1 
   13    14     1 
   13    15     1 
   15    16     1 
   15    18     1 
   16    17     1 
   18    19     1 
   18    20     1 
   20    21     1 
   22    23     1 
   22    24     1 
   24    25     1 
   24    26     1 
   26    27     1 
   26    28     1 
   26    41     1 
   28    29     1 
   28    30     1 
   28    31     1 
   31    32     1 
   31    33     1 
   31    37     1 
   33    34     1 
   33    35     1 
   33    36     1 
   37    38     1 
   37    39     1 
   37    40     1 
   41    42     1 
   41    43     1 
   43    44     1 
   43    45     1 
   45    46     1 
   45    47     1 
   45    58     1 
   47    48     1 
   47    49     1 
   47    50     1 
   50    51     1 
   50    52     1 
   50    53     1 
   53    54     1 
   53    55     1 
   55    56     1 
   55    57     1 
   58    59     1 
   58    60     1 
   60    61     1 
   60    62     1 
   62    63     1 
   62    64     1 
   62    80     1 
   64    65     1 
   64    66     1 
   64    67     1 
   67    68     1 
   67    69     1 
   67    70     1 
   70    71     1 
   70    72     1 
   70    73     1 
   73    74     1 
   73    75     1 
   73    76     1 
   76    77     1 
   76    78     1 
   76    79     1 
   80    81     1 
   80    82     1 
   82    83     1 
   82    92     1 
   83    84     1 
   83    85     1 
   83    86     1 
   86    87     1 
   86    88     1 
   86    89     1 
   89    90     1 
   89    91     1 
   89    92     1 
   92    93     1 
   92    94     1 
   94    95     1 
   94    96     1 
   96    97     1 
   96    98     1 
   98    99     1 
   98   100     1 
   98   111     1 
  100   101     1 
  100   102     1 
  100   103     1 
  103   104     1 
  103   105     1 
  103   106     1 
  106   107     1 
  107   108     1 
  107   109     1 
  107   110     1 
  111   112     1 
  111   113     1 
  113   114     1 
  113   115     1 
  115   116     1 
  115   117     1 
  115   132     1 
  117   118     1 
  117   119     1 
  117   120     1 
  120   121     1 
  120   130     1 
  121   122     1 
  121   123     1 
  123   124     1 
  123   125     1 
  125   126     1 
  125   128     1 
  126   127     1 
  128   129     1 
  128   130     1 
  130   131     1 
  132   133     1 
  132   134     1 
  134   135     1 
  134   136     1 
  136   137     1 
  136   138     1 
  136   147     1 
  138   139     1 
  138   140     1 
  138   141     1 
  141   142     1 
  141   143     1 
  141   144     1 
  144   145     1 
  144   146     1 
  147   148     1 
  147   149     1 
  149   150     1 
  149   151     1 
  151   152     1 
  151   153     1 
  151   163     1 
  153   154     1 
  153   155     1 
  153   159     1 
  155   156     1 
  155   157     1 
  155   158     1 
  159   160     1 
  159   161     1 
  159   162     1 
  163   164     1 
  163   165     1 
  165   166     1 
  165   167     1 
  167   168     1 
  167   169     1 
  167   180     1 
  169   170     1 
  169   171     1 
  169   172     1 
  172   173     1 
  172   174     1 
  172   175     1 
  175   176     1 
  175   177     1 
  177   178     1 
  177   179     1 
  180   181     1 
  180   182     1 
  182   183     1 
  182   184     1 
  184   185     1 
  184   186     1 
  184   204     1 
  186   187     1 
  186   188     1 
  186   189     1 
  189   190     1 
  189   203     1 
  190   191     1 
  190   192     1 
  192   193     1 
  192   194     1 
  194   195     1 
  194   203     1 
  195   196     1 
  195   197     1 
  197   198     1 
  197   199     1 
  199   200     1 
  199   201     1 
  201   202     1 
  201   203     1 
  204   205     1 
  204   206     1 
  206   207     1 
  206   208     1 
  208   209     1 
  208   210     1 
  208   226     1 
  210   211     1 
  210   212     1 
  210   213     1 
  213   214     1 
  213   215     1 
  213   216     1 
  216   217     1 
  216   218     1 
  216   219     1 
  219   220     1 
  219   221     1 
  219   222     1 
  222   223     1 
  222   224     1 
  222   225     1 
  226   227     1 
  226   228     1 
  228   229     1 
  228   230     1 
  230   231     1 
  230   232     1 
  230   242     1 
  232   233     1 
  232   234     1 
  232   238     1 
  234   235     1 
  234   236     1 
  234   237     1 
  238   239     1 
  238   240     1 
  238   241     1 
  242   243     1 
  242   244     1 
  244   245     1 
  244   246     1 
  246   247     1 
  246   248     1 
  246   258     1 
  248   249     1 
  248   250     1 
  248   254     1 
  250   251     1 
  250   252     1 
  250   253     1 
  254   255     1 
  254   256     1 
  254   257     1 
  258   259     1 
  258   260     1 
  260   261     1 
  260   262     1 
  262   263     1 
  262   264     1 
  262   273     1 
  264   265     1 
  264   266     1 
  264   267     1 
  267   268     1 
  267   269     1 
  267   270     1 
  270   271     1 
  270   272     1 
  273   274     1 
  273   275     1 
  275   276     1 
  275   277     1 
  277   278     1 
  277   279     1 
  277   288     1 
  279   280     1 
  279   281     1 
  279   282     1 
  282   283     1 
  282   284     1 
  282   285     1 
  285   286     1 
  285   287     1 
  288   289     1 
  288   290     1 
  290   291     1 
  290   292     1 
  292   293     1 
  292   294     1 
  292   307     1 
  294   295     1 
  294   296     1 
  294   300     1 
  296   297     1 
  296   298     1 
  296   299     1 
  300   301     1 
  300   302     1 
  300   303     1 
  303   304     1 
  303   305     1 
  303   306     1 
  307   308     1 
  307   309     1 
  309   310     1 
  309   311     1 
  311   312     1 
  311   313     1 
  311   321     1 
  313   314     1 
  313   315     1 
  313   316     1 
  316   317     1 
  316   318     1 
  318   319     1 
  318   320     1 
  321   322     1 
  321   323     1 
  323   324     1 
  323   325     1 
  325   326     1 
  325   327     1 
  325   328     1 
  328   329     1 
  328   330     1 
  330   331     1 
  330   332     1 
  332   333     1 
  332   334     1 
  332   342     1 
  334   335     1 
  334   336     1 
  334   337     1 
  337   338     1 
  337   339     1 
  339   340     1 
  339   341     1 
  342   343     1 
  342   344     1 
  344   345     1 
  344   346     1 
  346   347     1 
  346   348     1 
  346   356     1 
  348   349     1 
  348   350     1 
  348   351     1 
  351   352     1 
  351   353     1 
  353   354     1 
  353   355     1 
  356   357     1 
  356   358     1 
  358   359     1 
  358   360     1 
  360   361     1 
  360   362     1 
  360   377     1 
  362   363     1 
  362   364     1 
  362   365     1 
  365   366     1 
  365   375     1 
  366   367     1 
  366   368     1 
  368   369     1 
  368   370     1 
  370   371     1 
  370   373     1 
  371   372     1 
  373   374     1 
  373   375     1 
  375   376     1 
  377   378     1 
  377   379     1 
  379   380     1 
  379   381     1 
  381   382     1 
  381   383     1 
  381   393     1 
  383   384     1 
  383   385     1 
  383   389     1 
  385   386     1 
  385   387     1 
  385   388     1 
  389   390     1 
  389   391     1 
  389   392     1 
  393   394     1 
  393   395     1 
  395   396     1 
  395   397     1 
  397   398     1 
  397   399     1 
  397   414     1 
  399   400     1 
  399   401     1 
  399   402     1 
  402   403     1 
  402   412     1 
  403   404     1 
  403   405     1 
  405   406     1 
  405   407     1 
  407   408     1 
  407   410     1 
  408   409     1 
  410   411     1 
  410   412     1 
  412   413     1 
  414   415     1 
  414   416     1 
  416   417     1 
  416   418     1 
  418   419     1 
  418   420     1 
  418   433     1 
  420   421     1 
  420   422     1 
  420   426     1 
  422   423     1 
  422   424     1 
  422   425     1 
  426   427     1 
  426   428     1 
  426   429     1 
  429   430     1 
  429   431     1 
  429   432     1 
  433   434     1 
  433   435     1 
  435   436     1 
  435   437     1 
  437   438     1 
  437   439     1 
  437   445     1 
  439   440     1 
  439   441     1 
  439   442     1 
  442   443     1 
  442   444     1 
  445   446     1 
  445   447     1 
  447   448     1 
  447   457     1 
  448   449     1 
  448   450     1 
  448   451     1 
  451   452     1 
  451   453     1 
  451   454     1 
  454   455     1 
  454   456     1 
  454   457     1 
  457   458     1 
  457   459     1 
  459   460     1 
  459   461     1 
  461   462     1 
  461   463     1 
  463   464     1 
  463   465     1 
  463   473     1 
  465   466     1 
  465   467     1 
  465   471     1 
  467   468     1 
  467   469     1 
  467   470     1 
  471   472     1 
  473   474     1 
  473   475     1 
  475   476     1 
  475   477     1 
  477   478     1 
  477   479     1 
  477   490     1 
  479   480     1 
  479   481     1 
  479   482     1 
  482   483     1 
  482   484     1 
  482   485     1 
  485   486     1 
  485   487     1 
  487   488     1 
  487   489     1 
  490   491     1 
  490   492     1 
  492   493     1 
  492   494     1 
  494   495     1 
  494   496     1 
  494   509     1 
  496   497     1 
  496   498     1 
  496   499     1 
  499   500     1 
  499   501     1 
  499   505     1 
  501   502     1 
  501   503     1 
  501   504     1 
  505   506     1 
  505   507     1 
  505   508     1 
  509   510     1 
  509   511     1 
  511   512     1 
  511   521     1 
  512   513     1 
  512   514     1 
  512   515     1 
  515   516     1 
  515   517     1 
  515   518     1 
  518   519     1 
  518   520     1 
  518   521     1 
  521   522     1 
  521   523     1 
  523   524     1 
  523   525     1 
  525   526     1 
  525   527     1 
  527   528     1 
  527   529     1 
  527   544     1 
  529   530     1 
  529   531     1 
  529   532     1 
  532   533     1 
  532   542     1 
  533   534     1 
  533   535     1 
  535   536     1 
  535   537     1 
  537   538     1 
  537   540     1 
  538   539     1 
  540   541     1 
  540   542     1 
  542   543     1 
  544   545     1 
  544   546     1 
  546   547     1 
  546   548     1 
  548   549     1 
  548   550     1 
  548   556     1 
  550   551     1 
  550   552     1 
  550   553     1 
  553   554     1 
  553   555     1 
  556   557     1 
  556   558     1 
  558   559     1 
  558   560     1 
  560   561     1 
  560   562     1 
  560   573     1 
  562   563     1 
  562   564     1 
  562   565     1 
  565   566     1 
  565   571     1 
  566   567     1 
  567   568     1 
  567   569     1 
  569   570     1 
  569   571     1 
  571   572     1 
  573   574     1 
  573   575     1 
  575   576     1 
  575   577     1 
  577   578     1 
  577   579     1 
  577   595     1 
  579   580     1 
  579   581     1 
  579   582     1 
  582   583     1 
  582   584     1 
  582   585     1 
  585   586     1 
  585   587     1 
  585   588     1 
  588   589     1 
  588   590     1 
  588   591     1 
  591   592     1 
  591   593     1 
  591   594     1 
  595   596     1 
  595   597     1 
  597   598     1 
  597   599     1 
  599   600     1 
  599   601     1 
  599   619     1 
  601   602     1 
  601   603     1 
  601   604     1 
  604   605     1 
  604   618     1 
  605   606     1 
  605   607     1 
  607   608     1 
  607   609     1 
  609   610     1 
  609   618     1 
  610   611     1 
  610   612     1 
  612   613     1 
  612   614     1 
  614   615     1 
  614   616     1 
  616   617     1 
  616   618     1 
  619   620     1 
  619   621     1 
  621   622     1 
  621   623     1 
  623   624     1 
  623   625     1 
  623   634     1 
  625   626     1 
  625   627     1 
  625   628     1 
  628   629     1 
  628   630     1 
  628   631     1 
  631   632     1 
  631   633     1 
  634   635     1 
  634   636     1 
  636   637     1 
  636   638     1 
  638   639     1 
  638   640     1 
  638   654     1 
  640   641     1 
  640   642     1 
  640   643     1 
  643   644     1 
  643   652     1 
  644   645     1 
  644   646     1 
  646   647     1 
  646   648     1 
  648   649     1 
  648   650     1 
  650   651     1 
  650   652     1 
  652   653     1 
  654   655     1 
  654   656     1 
  656   657     1 
  656   666     1 
  657   658     1 
  657   659     1 
  657   660     1 
  660   661     1 
  660   662     1 
  660   663     1 
  663   664     1 
  663   665     1 
  663   666     1 
  666   667     1 
  666   668     1 
  668   669     1 
  668   670     1 
  670   671     1 
  670   672     1 
  672   673     1 
  672   674     1 
  672   692     1 
  674   675     1 
  674   676     1 
  674   677     1 
  677   678     1 
  677   679     1 
  677   680     1 
  680   681     1 
  680   682     1 
  680   683     1 
  683   684     1 
  683   685     1 
  685   686     1 
  685   689     1 
  686   687     1 
  686   688     1 
  689   690     1 
  689   691     1 
  692   693     1 
  692   694     1 
  694   695     1 
  694   696     1 
  696   697     1 
  696   698     1 
  696   706     1 
  698   699     1 
  698   700     1 
  698   701     1 
  701   702     1 
  701   703     1 
  703   704     1 
  703   705     1 
  706   707     1 
  706   708     1 
  708   709     1 
  708   710     1 
  710   711     1 
  710   712     1 
  710   730     1 
  712   713     1 
  712   714     1 
  712   715     1 
  715   716     1 
  715   717     1 
  715   718     1 
  718   719     1 
  718   720     1 
  718   721     1 
  721   722     1 
  721   723     1 
  723   724     1 
  723   727     1 
  724   725     1 
  724   726     1 
  727   728     1 
  727   729     1 
  730   731     1 
  730   732     1 
  732   733     1 
  732   734     1 
  734   735     1 
  734   736     1 
  734   749     1 
  736   737     1 
  736   738     1 
  736   739     1 
  739   740     1 
  739   741     1 
  739   745     1 
  741   742     1 
  741   743     1 
  741   744     1 
  745   746     1 
  745   747     1 
  745   748     1 
  749   750     1 
  749   751     1 
  751   752     1 
  751   753     1 
  753   754     1 
  753   755     1 
  753   760     1 
  755   756     1 
  755   757     1 
  755   758     1 
  758   759     1 
  760   761     1 
  760   762     1 
  762   763     1 
  762   764     1 
  764   765     1 
  764   766     1 
  764   780     1 
  766   767     1 
  766   768     1 
  766   769     1 
  769   770     1 
  769   778     1 
  770   771     1 
  770   772     1 
  772   773     1 
  772   774     1 
  774   775     1 
  774   776     1 
  776   777     1 
  776   778     1 
  778   779     1 
  780   781     1 
  780   782     1 
  782   783     1 
  782   784     1 
  784   785     1 
  784   786     1 
  784   787     1 
  787   788     1 
  787   789     1 
  789   790     1 
  789   791     1 
  791   792     1 
  791   793     1 
  791   809     1 
  793   794     1 
  793   795     1 
  793   796     1 
  796   797     1 
  796   798     1 
  796   799     1 
  799   800     1 
  799   801     1 
  799   802     1 
  802   803     1 
  802   804     1 
  802   805     1 
  805   806     1 
  805   807     1 
  805   808     1 
  809   810     1 
  809   811     1 
  811   812     1 
  811   813     1 
  813   814     1 
  813   815     1 
  813   823     1 
  815   816     1 
  815   817     1 
  815   821     1 
  817   818     1 
  817   819     1 
  817   820     1 
  821   822     1 
  823   824     1 
  823   825     1 
  825   826     1 
  825   827     1 
  827   828     1 
  827   829     1 
  827   842     1 
  829   830     1 
  829   831     1 
  829   832     1 
  832   833     1 
  832   834     1 
  832   838     1 
  834   835     1 
  834   836     1 
  834   837     1 
  838   839     1 
  838   840     1 
  838   841     1 
  842   843     1 
  842   844     1 
  844   845     1 
  844   846     1 
  846   847     1 
  846   848     1 
  846   849     1 
  849   850     1 
  849   851     1 
  851   852     1 
  851   853     1 
  853   854     1 
  853   855     1 
  853   859     1 
  855   856     1 
  855   857     1 
  855   858     1 
  859   860     1 
  859   861     1 
  861   862     1 
  861   863     1 
  863   864     1 
  863   865     1 
  863   866     1 
  866   867     1 
  866   868     1 
  868   869     1 
  868   870     1 
  870   871     1 
  870   872     1 
  870   876     1 
  872   873     1 
  872   874     1 
  872   875     1 
  876   877     1 
  876   878     1 
  878   879     1 
  878   880     1 
  880   881     1 
  880   882     1 
  880   896     1 
  882   883     1 
  882   884     1 
  882   885     1 
  885   886     1 
  885   894     1 
  886   887     1 
  886   888     1 
  888   889     1 
  888   890     1 
  890   891     1 
  890   892     1 
  892   893     1 
  892   894     1 
  894   895     1 
  896   897     1 
  896   898     1 
  898   899     1 
  898   900     1 
  900   901     1 
  900   902     1 
  900   903     1 
  903   904     1 
  903   905     1 
  905   906     1 
  905   907     1 
  907   908     1 
  907   909     1 
  907   925     1 
  909   910     1 
  909   911     1 
  909   912     1 
  912   913     1 
  912   914     1 
  912   915     1 
  915   916     1 
  915   917     1 
  915   918     1 
  918   919     1 
  918   920     1 
  918   921     1 
  921   922     1 
  921   923     1 
  921   924     1 
  925   926     1 
  925   927     1 
  927   928     1 
  927   929     1 
  929   930     1 
  929   931     1 
  929   941     1 
  931   932     1 
  931   933     1 
  931   937     1 
  933   934     1 
  933   935     1 
  933   936     1 
  937   938     1 
  937   939     1 
  937   940     1 
  941   942     1 
  941   943     1 
  943   944     1 
  943   945     1 
  945   946     1 
  945   947     1 
  945   957     1 
  947   948     1 
  947   949     1 
  947   953     1 
  949   950     1 
  949   951     1 
  949   952     1 
  953   954     1 
  953   955     1 
  953   956     1 
  957   958     1 
  957   959     1 
  959   960     1 
  959   961     1 
  961   962     1 
  961   963     1 
  961   972     1 
  963   964     1 
  963   965     1 
  963   966     1 
  966   967     1 
  966   968     1 
  966   969     1 
  969   970     1 
  969   971     1 
  972   973     1 
  972   974     1 
  974   975     1 
  974   976     1 
  976   977     1 
  976   978     1 
  976   982     1 
  978   979     1 
  978   980     1 
  978   981     1 
  982   983     1 
  982   984     1 
  984   985     1 
  984   986     1 
  986   987     1 
  986   988     1 
  986   996     1 
  988   989     1 
  988   990     1 
  988   994     1 
  990   991     1 
  990   992     1 
  990   993     1 
  994   995     1 
  996   997     1 
  996   998     1 
  998   999     1 
  998  1000     1 
 1000  1001     1 
 1000  1002     1 
 1000  1006     1 
 1002  1003     1 
 1002  1004     1 
 1002  1005     1 
 1006  1007     1 
 1006  1008     1 
 1008  1009     1 
 1008  1010     1 
 1010  1011     1 
 1010  1012     1 
 1010  1027     1 
 1012  1013     1 
 1012  1014     1 
 1012  1015     1 
 1015  1016     1 
 1015  1025     1 
 1016  1017     1 
 1016  1018     1 
 1018  1019     1 
 1018  1020     1 
 1020  1021     1 
 1020  1023     1 
 1021  1022     1 
 1023  1024     1 
 1023  1025     1 
 1025  1026     1 
 1027  1028     1 
 1027  1029     1 
 1029  1030     1 
 1029  1031     1 
 1031  1032     1 
 1031  1033     1 
 1031  1034     1 
 1034  1035     1 
 1034  1036     1 
 1036  1037     1 
 1036  1038     1 
 1038  1039     1 
 1038  1040     1 
 1038  1053     1 
 1040  1041     1 
 1040  1042     1 
 1040  1043     1 
 1043  1044     1 
 1043  1045     1 
 1043  1049     1 
 1045  1046     1 
 1045  1047     1 
 1045  1048     1 
 1049  1050     1 
 1049  1051     1 
 1049  1052     1 
 1053  1054     1 
 1053  1055     1 
 1055  1056     1 
 1055  1057     1 
 1057  1058     1 
 1057  1059     1 
 1057  1072     1 
 1059  1060     1 
 1059  1061     1 
 1059  1065     1 
 1061  1062     1 
 1061  1063     1 
 1061  1064     1 
 1065  1066     1 
 1065  1067     1 
 1065  1068     1 
 1068  1069     1 
 1068  1070     1 
 1068  1071     1 
 1072  1073     1 
 1072  1074     1 
 1074  1075     1 
 1074  1076     1 
 1076  1077     1 
 1076  1078     1 
 1076  1094     1 
 1078  1079     1 
 1078  1080     1 
 1078  1081     1 
 1081  1082     1 
 1081  1083     1 
 1081  1084     1 
 1084  1085     1 
 1084  1086     1 
 1084  1087     1 
 1087  1088     1 
 1087  1089     1 
 1087  1090     1 
 1090  1091     1 
 1090  1092     1 
 1090  1093     1 
 1094  1095     1 
 1094  1096     1 
 1096  1097     1 
 1096  1098     1 
 1098  1099     1 
 1098  1100     1 
 1098  1105     1 
 1100  1101     1 
 1100  1102     1 
 1100  1103     1 
 1103  1104     1 
 1105  1106     1 
 1105  1107     1 
 1107  1108     1 
 1107  1109     1 
 1109  1110     1 
 1109  1111     1 
 1109  1117     1 
 1111  1112     1 
 1111  1113     1 
 1111  1114     1 
 1114  1115     1 
 1114  1116     1 
 1117  1118     1 
 1117  1119     1 
 1119  1120     1 
 1119  1121     1 
 1121  1122     1 
 1121  1123     1 
 1121  1127     1 
 1123  1124     1 
 1123  1125     1 
 1123  1126     1 
 1127  1128     1 
 1127  1129     1 
 1129  1130     1 
 1129  1131     1 
 1131  1132     1 
 1131  1133     1 
 1131  1137     1 
 1133  1134     1 
 1133  1135     1 
 1133  1136     1 
 1137  1138     1 
 1137  1139     1 
 1139  1140     1 
 1139  1141     1 
 1141  1142     1 
 1141  1143     1 
 1141  1154     1 
 1143  1144     1 
 1143  1145     1 
 1143  1146     1 
 1146  1147     1 
 1146  1148     1 
 1146  1149     1 
 1149  1150     1 
 1150  1151     1 
 1150  1152     1 
 1150  1153     1 
 1154  1155     1 
 1154  1156     1 
 1156  1157     1 
 1156  1158     1 
 1158  1159     1 
 1158  1160     1 
 1158  1168     1 
 1160  1161     1 
 1160  1162     1 
 1160  1166     1 
 1162  1163     1 
 1162  1164     1 
 1162  1165     1 
 1166  1167     1 
 1168  1169     1 
 1168  1170     1 
 1170  1171     1 
 1170  1172     1 
 1172  1173     1 
 1172  1174     1 
 1172  1184     1 
 1174  1175     1 
 1174  1176     1 
 1174  1180     1 
 1176  1177     1 
 1176  1178     1 
 1176  1179     1 
 1180  1181     1 
 1180  1182     1 
 1180  1183     1 
 1184  1185     1 
 1184  1186     1 
 1186  1187     1 
 1186  1188     1 
 1188  1189     1 
 1188  1190     1 
 1188  1194     1 
 1190  1191     1 
 1190  1192     1 
 1190  1193     1 
 1194  1195     1 
 1194  1196     1 
 1196  1197     1 
 1196  1198     1 
 1198  1199     1 
 1198  1200     1 
 1198  1210     1 
 1200  1201     1 
 1200  1202     1 
 1200  1206     1 
 1202  1203     1 
 1202  1204     1 
 1202  1205     1 
 1206  1207     1 
 1206  1208     1 
 1206  1209     1 
 1210  1211     1 
 1210  1212     1 
 1212  1213     1 
 1212  1214     1 
 1214  1215     1 
 1214  1216     1 
 1214  1232     1 
 1216  1217     1 
 1216  1218     1 
 1216  1219     1 
 1219  1220     1 
 1219  1221     1 
 1219  1222     1 
 1222  1223     1 
 1222  1224     1 
 1222  1225     1 
 1225  1226     1 
 1225  1227     1 
 1225  1228     1 
 1228  1229     1 
 1228  1230     1 
 1228  1231     1 
 1232  1233     1 
 1232  1234     1 
 1234  1235     1 
 1234  1236     1 
 1236  1237     1 
 1236  1238     1 
 1236  1249     1 
 1238  1239     1 
 1238  1240     1 
 1238  1241     1 
 1241  1242     1 
 1241  1243     1 
 1241  1244     1 
 1244  1245     1 
 1245  1246     1 
 1245  1247     1 
 1245  1248     1 
 1249  1250     1 
 1249  1251     1 
 1251  1252     1 
 1251  1253     1 
 1253  1254     1 
 1253  1255     1 
 1253  1268     1 
 1255  1256     1 
 1255  1257     1 
 1255  1258     1 
 1258  1259     1 
 1258  1260     1 
 1258  1264     1 
 1260  1261     1
[truncated: 1,058,719 more chars]
