# Supplementary material for: Assessing the Activation of Tyrosine Kinase KIT through Free Energy Calculations
Source: J Chem Theory Comput. 2022 Sep 27;18(10):6251–8. doi: 10.1021/acs.jctc.2c00526 (PMC9558371; doi:10.1021/acs.jctc.2c00526)
Supplement: Supplementary file 2 — ct2c00526_si_002.zip [file ct2c00526_si_002.zip › inputfiles/Inactive_1t45/Bhybrid_V560D.top]

#include "amber99sb-star-ildn-mut.ff/forcefield.itp"
#include "amber99sb-star-ildn-mut.ff/tip3p.itp"
#include "amber99sb-star-ildn-mut.ff/ions.itp"
[ moleculetype ]
; Name        nrexcl
Protein  3

 [ atoms ]
;   nr       type  resnr residue  atom   cgnr     charge       mass  typeB    chargeB      massB
     1          N3      1    TYR      N      1   0.194000    14.0100
     2           H      1    TYR     H1      2   0.187300     1.0080
     3           H      1    TYR     H2      3   0.187300     1.0080
     4           H      1    TYR     H3      4   0.187300     1.0080
     5          CT      1    TYR     CA      5   0.057000    12.0100
     6          HP      1    TYR     HA      6   0.098300     1.0080
     7          CT      1    TYR     CB      7   0.065900    12.0100
     8          HC      1    TYR    HB1      8   0.010200     1.0080
     9          HC      1    TYR    HB2      9   0.010200     1.0080
    10          CA      1    TYR     CG     10  -0.020500    12.0100
    11          CA      1    TYR    CD1     11  -0.200200    12.0100
    12          HA      1    TYR    HD1     12   0.172000     1.0080
    13          CA      1    TYR    CE1     13  -0.223900    12.0100
    14          HA      1    TYR    HE1     14   0.165000     1.0080
    15           C      1    TYR     CZ     15   0.313900    12.0100
    16          OH      1    TYR     OH     16  -0.557800    16.0000
    17          HO      1    TYR     HH     17   0.400100     1.0080
    18          CA      1    TYR    CE2     18  -0.223900    12.0100
    19          HA      1    TYR    HE2     19   0.165000     1.0080
    20          CA      1    TYR    CD2     20  -0.200200    12.0100
    21          HA      1    TYR    HD2     21   0.172000     1.0080
    22           C      1    TYR      C     22   0.612300    12.0100
    23           O      1    TYR      O     23  -0.571300    16.0000
    24           N      2    LEU      N     24  -0.415700    14.0100
    25           H      2    LEU      H     25   0.271900     1.0080
    26          CT      2    LEU     CA     26  -0.051800    12.0100
    27          H1      2    LEU     HA     27   0.092200     1.0080
    28          CT      2    LEU     CB     28  -0.110200    12.0100
    29          HC      2    LEU    HB1     29   0.045700     1.0080
    30          HC      2    LEU    HB2     30   0.045700     1.0080
    31          CT      2    LEU     CG     31   0.353100    12.0100
    32          HC      2    LEU     HG     32  -0.036100     1.0080
    33          CT      2    LEU    CD1     33  -0.412100    12.0100
    34          HC      2    LEU   HD11     34   0.100000     1.0080
    35          HC      2    LEU   HD12     35   0.100000     1.0080
    36          HC      2    LEU   HD13     36   0.100000     1.0080
    37          CT      2    LEU    CD2     37  -0.412100    12.0100
    38          HC      2    LEU   HD21     38   0.100000     1.0080
    39          HC      2    LEU   HD22     39   0.100000     1.0080
    40          HC      2    LEU   HD23     40   0.100000     1.0080
    41           C      2    LEU      C     41   0.597300    12.0100
    42           O      2    LEU      O     42  -0.567900    16.0000
    43           N      3    GLN      N     43  -0.415700    14.0100
    44           H      3    GLN      H     44   0.271900     1.0080
    45          CT      3    GLN     CA     45  -0.003100    12.0100
    46          H1      3    GLN     HA     46   0.085000     1.0080
    47          CT      3    GLN     CB     47  -0.003600    12.0100
    48          HC      3    GLN    HB1     48   0.017100     1.0080
    49          HC      3    GLN    HB2     49   0.017100     1.0080
    50          CT      3    GLN     CG     50  -0.064500    12.0100
    51          HC      3    GLN    HG1     51   0.035200     1.0080
    52          HC      3    GLN    HG2     52   0.035200     1.0080
    53           C      3    GLN     CD     53   0.695100    12.0100
    54           O      3    GLN    OE1     54  -0.608600    16.0000
    55           N      3    GLN    NE2     55  -0.940700    14.0100
    56           H      3    GLN   HE21     56   0.425100     1.0080
    57           H      3    GLN   HE22     57   0.425100     1.0080
    58           C      3    GLN      C     58   0.597300    12.0100
    59           O      3    GLN      O     59  -0.567900    16.0000
    60           N      4    LYS      N     60  -0.347900    14.0100
    61           H      4    LYS      H     61   0.274700     1.0080
    62          CT      4    LYS     CA     62  -0.240000    12.0100
    63          H1      4    LYS     HA     63   0.142600     1.0080
    64          CT      4    LYS     CB     64  -0.009400    12.0100
    65          HC      4    LYS    HB1     65   0.036200     1.0080
    66          HC      4    LYS    HB2     66   0.036200     1.0080
    67          CT      4    LYS     CG     67   0.018700    12.0100
    68          HC      4    LYS    HG1     68   0.010300     1.0080
    69          HC      4    LYS    HG2     69   0.010300     1.0080
    70          CT      4    LYS     CD     70  -0.047900    12.0100
    71          HC      4    LYS    HD1     71   0.062100     1.0080
    72          HC      4    LYS    HD2     72   0.062100     1.0080
    73          CT      4    LYS     CE     73  -0.014300    12.0100
    74          HP      4    LYS    HE1     74   0.113500     1.0080
    75          HP      4    LYS    HE2     75   0.113500     1.0080
    76          N3      4    LYS     NZ     76  -0.385400    14.0100
    77           H      4    LYS    HZ1     77   0.340000     1.0080
    78           H      4    LYS    HZ2     78   0.340000     1.0080
    79           H      4    LYS    HZ3     79   0.340000     1.0080
    80           C      4    LYS      C     80   0.734100    12.0100
    81           O      4    LYS      O     81  -0.589400    16.0000
    82           N      5    PRO      N     82  -0.254800    14.0100
    83          CT      5    PRO     CD     83   0.019200    12.0100
    84          H1      5    PRO    HD1     84   0.039100     1.0080
    85          H1      5    PRO    HD2     85   0.039100     1.0080
    86          CT      5    PRO     CG     86   0.018900    12.0100
    87          HC      5    PRO    HG1     87   0.021300     1.0080
    88          HC      5    PRO    HG2     88   0.021300     1.0080
    89          CT      5    PRO     CB     89  -0.007000    12.0100
    90          HC      5    PRO    HB1     90   0.025300     1.0080
    91          HC      5    PRO    HB2     91   0.025300     1.0080
    92          CT      5    PRO     CA     92  -0.026600    12.0100
    93          H1      5    PRO     HA     93   0.064100     1.0080
    94           C      5    PRO      C     94   0.589600    12.0100
    95           O      5    PRO      O     95  -0.574800    16.0000
    96           N      6    MET      N     96  -0.415700    14.0100
    97           H      6    MET      H     97   0.271900     1.0080
    98          CT      6    MET     CA     98  -0.023700    12.0100
    99          H1      6    MET     HA     99   0.088000     1.0080
   100          CT      6    MET     CB    100   0.034200    12.0100
   101          HC      6    MET    HB1    101   0.024100     1.0080
   102          HC      6    MET    HB2    102   0.024100     1.0080
   103          CT      6    MET     CG    103   0.001800    12.0100
   104          H1      6    MET    HG1    104   0.044000     1.0080
   105          H1      6    MET    HG2    105   0.044000     1.0080
   106           S      6    MET     SD    106  -0.273700    32.0600
   107          CT      6    MET     CE    107  -0.053600    12.0100
   108          H1      6    MET    HE1    108   0.068400     1.0080
   109          H1      6    MET    HE2    109   0.068400     1.0080
   110          H1      6    MET    HE3    110   0.068400     1.0080
   111           C      6    MET      C    111   0.597300    12.0100
   112           O      6    MET      O    112  -0.567900    16.0000
   113           N      7    TYR      N    113  -0.415700    14.0100
   114           H      7    TYR      H    114   0.271900     1.0080
   115          CT      7    TYR     CA    115  -0.001400    12.0100
   116          H1      7    TYR     HA    116   0.087600     1.0080
   117          CT      7    TYR     CB    117  -0.015200    12.0100
   118          HC      7    TYR    HB1    118   0.029500     1.0080
   119          HC      7    TYR    HB2    119   0.029500     1.0080
   120          CA      7    TYR     CG    120  -0.001100    12.0100
   121          CA      7    TYR    CD1    121  -0.190600    12.0100
   122          HA      7    TYR    HD1    122   0.169900     1.0080
   123          CA      7    TYR    CE1    123  -0.234100    12.0100
   124          HA      7    TYR    HE1    124   0.165600     1.0080
   125           C      7    TYR     CZ    125   0.322600    12.0100
   126          OH      7    TYR     OH    126  -0.557900    16.0000
   127          HO      7    TYR     HH    127   0.399200     1.0080
   128          CA      7    TYR    CE2    128  -0.234100    12.0100
   129          HA      7    TYR    HE2    129   0.165600     1.0080
   130          CA      7    TYR    CD2    130  -0.190600    12.0100
   131          HA      7    TYR    HD2    131   0.169900     1.0080
   132           C      7    TYR      C    132   0.597300    12.0100
   133           O      7    TYR      O    133  -0.567900    16.0000
   134           N      8    GLU      N    134  -0.516300    14.0100
   135           H      8    GLU      H    135   0.293600     1.0080
   136          CT      8    GLU     CA    136   0.039700    12.0100
   137          H1      8    GLU     HA    137   0.110500     1.0080
   138          CT      8    GLU     CB    138   0.056000    12.0100
   139          HC      8    GLU    HB1    139  -0.017300     1.0080
   140          HC      8    GLU    HB2    140  -0.017300     1.0080
   141          CT      8    GLU     CG    141   0.013600    12.0100
   142          HC      8    GLU    HG1    142  -0.042500     1.0080
   143          HC      8    GLU    HG2    143  -0.042500     1.0080
   144           C      8    GLU     CD    144   0.805400    12.0100
   145          O2      8    GLU    OE1    145  -0.818800    16.0000
   146          O2      8    GLU    OE2    146  -0.818800    16.0000
   147           C      8    GLU      C    147   0.536600    12.0100
   148           O      8    GLU      O    148  -0.581900    16.0000
   149           N      9    VAL      N    149  -0.415700    14.0100
   150           H      9    VAL      H    150   0.271900     1.0080
   151          CT      9    VAL     CA    151  -0.087500    12.0100
   152          H1      9    VAL     HA    152   0.096900     1.0080
   153          CT      9    VAL     CB    153   0.298500    12.0100
   154          HC      9    VAL     HB    154  -0.029700     1.0080
   155          CT      9    VAL    CG1    155  -0.319200    12.0100
   156          HC      9    VAL   HG11    156   0.079100     1.0080
   157          HC      9    VAL   HG12    157   0.079100     1.0080
   158          HC      9    VAL   HG13    158   0.079100     1.0080
   159          CT      9    VAL    CG2    159  -0.319200    12.0100
   160          HC      9    VAL   HG21    160   0.079100     1.0080
   161          HC      9    VAL   HG22    161   0.079100     1.0080
   162          HC      9    VAL   HG23    162   0.079100     1.0080
   163           C      9    VAL      C    163   0.597300    12.0100
   164           O      9    VAL      O    164  -0.567900    16.0000
   165           N     10    GLN      N    165  -0.415700    14.0100
   166           H     10    GLN      H    166   0.271900     1.0080
   167          CT     10    GLN     CA    167  -0.003100    12.0100
   168          H1     10    GLN     HA    168   0.085000     1.0080
   169          CT     10    GLN     CB    169  -0.003600    12.0100
   170          HC     10    GLN    HB1    170   0.017100     1.0080
   171          HC     10    GLN    HB2    171   0.017100     1.0080
   172          CT     10    GLN     CG    172  -0.064500    12.0100
   173          HC     10    GLN    HG1    173   0.035200     1.0080
   174          HC     10    GLN    HG2    174   0.035200     1.0080
   175           C     10    GLN     CD    175   0.695100    12.0100
   176           O     10    GLN    OE1    176  -0.608600    16.0000
   177           N     10    GLN    NE2    177  -0.940700    14.0100
   178           H     10    GLN   HE21    178   0.425100     1.0080
   179           H     10    GLN   HE22    179   0.425100     1.0080
   180           C     10    GLN      C    180   0.597300    12.0100
   181           O     10    GLN      O    181  -0.567900    16.0000
   182           N     11    TRP      N    182  -0.415700    14.0100
   183           H     11    TRP      H    183   0.271900     1.0080
   184          CT     11    TRP     CA    184  -0.027500    12.0100
   185          H1     11    TRP     HA    185   0.112300     1.0080
   186          CT     11    TRP     CB    186  -0.005000    12.0100
   187          HC     11    TRP    HB1    187   0.033900     1.0080
   188          HC     11    TRP    HB2    188   0.033900     1.0080
   189          C*     11    TRP     CG    189  -0.141500    12.0100
   190          CW     11    TRP    CD1    190  -0.163800    12.0100
   191          H4     11    TRP    HD1    191   0.206200     1.0080
   192          NA     11    TRP    NE1    192  -0.341800    14.0100
   193           H     11    TRP    HE1    193   0.341200     1.0080
   194          CN     11    TRP    CE2    194   0.138000    12.0100
   195          CA     11    TRP    CZ2    195  -0.260100    12.0100
   196          HA     11    TRP    HZ2    196   0.157200     1.0080
   197          CA     11    TRP    CH2    197  -0.113400    12.0100
   198          HA     11    TRP    HH2    198   0.141700     1.0080
   199          CA     11    TRP    CZ3    199  -0.197200    12.0100
   200          HA     11    TRP    HZ3    200   0.144700     1.0080
   201          CA     11    TRP    CE3    201  -0.238700    12.0100
   202          HA     11    TRP    HE3    202   0.170000     1.0080
   203          CB     11    TRP    CD2    203   0.124300    12.0100
   204           C     11    TRP      C    204   0.597300    12.0100
   205           O     11    TRP      O    205  -0.567900    16.0000
   206           N     12    LYS      N    206  -0.347900    14.0100
   207           H     12    LYS      H    207   0.274700     1.0080
   208          CT     12    LYS     CA    208  -0.240000    12.0100
   209          H1     12    LYS     HA    209   0.142600     1.0080
   210          CT     12    LYS     CB    210  -0.009400    12.0100
   211          HC     12    LYS    HB1    211   0.036200     1.0080
   212          HC     12    LYS    HB2    212   0.036200     1.0080
   213          CT     12    LYS     CG    213   0.018700    12.0100
   214          HC     12    LYS    HG1    214   0.010300     1.0080
   215          HC     12    LYS    HG2    215   0.010300     1.0080
   216          CT     12    LYS     CD    216  -0.047900    12.0100
   217          HC     12    LYS    HD1    217   0.062100     1.0080
   218          HC     12    LYS    HD2    218   0.062100     1.0080
   219          CT     12    LYS     CE    219  -0.014300    12.0100
   220          HP     12    LYS    HE1    220   0.113500     1.0080
   221          HP     12    LYS    HE2    221   0.113500     1.0080
   222          N3     12    LYS     NZ    222  -0.385400    14.0100
   223           H     12    LYS    HZ1    223   0.340000     1.0080
   224           H     12    LYS    HZ2    224   0.340000     1.0080
   225           H     12    LYS    HZ3    225   0.340000     1.0080
   226           C     12    LYS      C    226   0.734100    12.0100
   227           O     12    LYS      O    227  -0.589400    16.0000
   228           N     13    VAL      N    228  -0.415700    14.0100
   229           H     13    VAL      H    229   0.271900     1.0080
   230          CT     13    VAL     CA    230  -0.087500    12.0100
   231          H1     13    VAL     HA    231   0.096900     1.0080
   232          CT     13    VAL     CB    232   0.298500    12.0100
   233          HC     13    VAL     HB    233  -0.029700     1.0080
   234          CT     13    VAL    CG1    234  -0.319200    12.0100
   235          HC     13    VAL   HG11    235   0.079100     1.0080
   236          HC     13    VAL   HG12    236   0.079100     1.0080
   237          HC     13    VAL   HG13    237   0.079100     1.0080
   238          CT     13    VAL    CG2    238  -0.319200    12.0100
   239          HC     13    VAL   HG21    239   0.079100     1.0080
   240          HC     13    VAL   HG22    240   0.079100     1.0080
   241          HC     13    VAL   HG23    241   0.079100     1.0080
   242           C     13    VAL      C    242   0.597300    12.0100
   243           O     13    VAL      O    243  -0.567900    16.0000
   244           N     14    D2V      N    244  -0.516300    14.0100           N  -0.415700    14.0100
   245           H     14    D2V      H    245   0.293600     1.0080           H   0.271900     1.0080
   246          CT     14    D2V     CA    246   0.038100    12.0100          CT  -0.087500    12.0100
   247          H1     14    D2V     HA    247   0.088000     1.0080          H1   0.096900     1.0080
   248          CT     14    D2V     CB    248  -0.030300    12.0100          CT   0.298500    12.0100
   249          HC     14    D2V    HB1    249  -0.012200     1.0080          HC  -0.029700     1.0080
   250          HC     14    D2V    HB2    250  -0.012200     1.0080          CT  -0.319200    12.0100
   251           C     14    D2V     CG    251   0.799400    12.0100          CT  -0.319200    12.0100
   252          O2     14    D2V    OD1    252  -0.801400    16.0000          HC   0.079100     1.0080
   253          O2     14    D2V    OD2    253  -0.801400    16.0000      DUM_O2   0.000000     1.0000
   254           C     14    D2V      C    254   0.536600    12.0100           C   0.597300    12.0100
   255           O     14    D2V      O    255  -0.581900    16.0000           O  -0.567900    16.0000
   256      DUM_HC     14    D2V   DHG1    256   0.000000     1.0000          HC   0.079100     1.0080
   257      DUM_HC     14    D2V   DHG2    257   0.000000     1.0000          HC   0.079100     1.0080
   258      DUM_HC     14    D2V   DHG3    258   0.000000     1.0000          HC   0.079100     1.0080
   259      DUM_HC     14    D2V   DHG4    259   0.000000     1.0000          HC   0.079100     1.0080
   260      DUM_HC     14    D2V   DHG5    260   0.000000     1.0000          HC   0.079100     1.0080
   261           N     15    GLU      N    261  -0.516300    14.0100
   262           H     15    GLU      H    262   0.293600     1.0080
   263          CT     15    GLU     CA    263   0.039700    12.0100
   264          H1     15    GLU     HA    264   0.110500     1.0080
   265          CT     15    GLU     CB    265   0.056000    12.0100
   266          HC     15    GLU    HB1    266  -0.017300     1.0080
   267          HC     15    GLU    HB2    267  -0.017300     1.0080
   268          CT     15    GLU     CG    268   0.013600    12.0100
   269          HC     15    GLU    HG1    269  -0.042500     1.0080
   270          HC     15    GLU    HG2    270  -0.042500     1.0080
   271           C     15    GLU     CD    271   0.805400    12.0100
   272          O2     15    GLU    OE1    272  -0.818800    16.0000
   273          O2     15    GLU    OE2    273  -0.818800    16.0000
   274           C     15    GLU      C    274   0.536600    12.0100
   275           O     15    GLU      O    275  -0.581900    16.0000
   276           N     16    GLU      N    276  -0.516300    14.0100
   277           H     16    GLU      H    277   0.293600     1.0080
   278          CT     16    GLU     CA    278   0.039700    12.0100
   279          H1     16    GLU     HA    279   0.110500     1.0080
   280          CT     16    GLU     CB    280   0.056000    12.0100
   281          HC     16    GLU    HB1    281  -0.017300     1.0080
   282          HC     16    GLU    HB2    282  -0.017300     1.0080
   283          CT     16    GLU     CG    283   0.013600    12.0100
   284          HC     16    GLU    HG1    284  -0.042500     1.0080
   285          HC     16    GLU    HG2    285  -0.042500     1.0080
   286           C     16    GLU     CD    286   0.805400    12.0100
   287          O2     16    GLU    OE1    287  -0.818800    16.0000
   288          O2     16    GLU    OE2    288  -0.818800    16.0000
   289           C     16    GLU      C    289   0.536600    12.0100
   290           O     16    GLU      O    290  -0.581900    16.0000
   291           N     17    ILE      N    291  -0.415700    14.0100
   292           H     17    ILE      H    292   0.271900     1.0080
   293          CT     17    ILE     CA    293  -0.059700    12.0100
   294          H1     17    ILE     HA    294   0.086900     1.0080
   295          CT     17    ILE     CB    295   0.130300    12.0100
   296          HC     17    ILE     HB    296   0.018700     1.0080
   297          CT     17    ILE    CG2    297  -0.320400    12.0100
   298          HC     17    ILE   HG21    298   0.088200     1.0080
   299          HC     17    ILE   HG22    299   0.088200     1.0080
   300          HC     17    ILE   HG23    300   0.088200     1.0080
   301          CT     17    ILE    CG1    301  -0.043000    12.0100
   302          HC     17    ILE   HG11    302   0.023600     1.0080
   303          HC     17    ILE   HG12    303   0.023600     1.0080
   304          CT     17    ILE     CD    304  -0.066000    12.0100
   305          HC     17    ILE    HD1    305   0.018600     1.0080
   306          HC     17    ILE    HD2    306   0.018600     1.0080
   307          HC     17    ILE    HD3    307   0.018600     1.0080
   308           C     17    ILE      C    308   0.597300    12.0100
   309           O     17    ILE      O    309  -0.567900    16.0000
   310           N     18    ASN      N    310  -0.415700    14.0100
   311           H     18    ASN      H    311   0.271900     1.0080
   312          CT     18    ASN     CA    312   0.014300    12.0100
   313          H1     18    ASN     HA    313   0.104800     1.0080
   314          CT     18    ASN     CB    314  -0.204100    12.0100
   315          HC     18    ASN    HB1    315   0.079700     1.0080
   316          HC     18    ASN    HB2    316   0.079700     1.0080
   317           C     18    ASN     CG    317   0.713000    12.0100
   318           O     18    ASN    OD1    318  -0.593100    16.0000
   319           N     18    ASN    ND2    319  -0.919100    14.0100
   320           H     18    ASN   HD21    320   0.419600     1.0080
   321           H     18    ASN   HD22    321   0.419600     1.0080
   322           C     18    ASN      C    322   0.597300    12.0100
   323           O     18    ASN      O    323  -0.567900    16.0000
   324           N     19    GLY      N    324  -0.415700    14.0100
   325           H     19    GLY      H    325   0.271900     1.0080
   326          CT     19    GLY     CA    326  -0.025200    12.0100
   327          H1     19    GLY    HA1    327   0.069800     1.0080
   328          H1     19    GLY    HA2    328   0.069800     1.0080
   329           C     19    GLY      C    329   0.597300    12.0100
   330           O     19    GLY      O    330  -0.567900    16.0000
   331           N     20    ASN      N    331  -0.415700    14.0100
   332           H     20    ASN      H    332   0.271900     1.0080
   333          CT     20    ASN     CA    333   0.014300    12.0100
   334          H1     20    ASN     HA    334   0.104800     1.0080
   335          CT     20    ASN     CB    335  -0.204100    12.0100
   336          HC     20    ASN    HB1    336   0.079700     1.0080
   337          HC     20    ASN    HB2    337   0.079700     1.0080
   338           C     20    ASN     CG    338   0.713000    12.0100
   339           O     20    ASN    OD1    339  -0.593100    16.0000
   340           N     20    ASN    ND2    340  -0.919100    14.0100
   341           H     20    ASN   HD21    341   0.419600     1.0080
   342           H     20    ASN   HD22    342   0.419600     1.0080
   343           C     20    ASN      C    343   0.597300    12.0100
   344           O     20    ASN      O    344  -0.567900    16.0000
   345           N     21    ASN      N    345  -0.415700    14.0100
   346           H     21    ASN      H    346   0.271900     1.0080
   347          CT     21    ASN     CA    347   0.014300    12.0100
   348          H1     21    ASN     HA    348   0.104800     1.0080
   349          CT     21    ASN     CB    349  -0.204100    12.0100
   350          HC     21    ASN    HB1    350   0.079700     1.0080
   351          HC     21    ASN    HB2    351   0.079700     1.0080
   352           C     21    ASN     CG    352   0.713000    12.0100
   353           O     21    ASN    OD1    353  -0.593100    16.0000
   354           N     21    ASN    ND2    354  -0.919100    14.0100
   355           H     21    ASN   HD21    355   0.419600     1.0080
   356           H     21    ASN   HD22    356   0.419600     1.0080
   357           C     21    ASN      C    357   0.597300    12.0100
   358           O     21    ASN      O    358  -0.567900    16.0000
   359           N     22    TYR      N    359  -0.415700    14.0100
   360           H     22    TYR      H    360   0.271900     1.0080
   361          CT     22    TYR     CA    361  -0.001400    12.0100
   362          H1     22    TYR     HA    362   0.087600     1.0080
   363          CT     22    TYR     CB    363  -0.015200    12.0100
   364          HC     22    TYR    HB1    364   0.029500     1.0080
   365          HC     22    TYR    HB2    365   0.029500     1.0080
   366          CA     22    TYR     CG    366  -0.001100    12.0100
   367          CA     22    TYR    CD1    367  -0.190600    12.0100
   368          HA     22    TYR    HD1    368   0.169900     1.0080
   369          CA     22    TYR    CE1    369  -0.234100    12.0100
   370          HA     22    TYR    HE1    370   0.165600     1.0080
   371           C     22    TYR     CZ    371   0.322600    12.0100
   372          OH     22    TYR     OH    372  -0.557900    16.0000
   373          HO     22    TYR     HH    373   0.399200     1.0080
   374          CA     22    TYR    CE2    374  -0.234100    12.0100
   375          HA     22    TYR    HE2    375   0.165600     1.0080
   376          CA     22    TYR    CD2    376  -0.190600    12.0100
   377          HA     22    TYR    HD2    377   0.169900     1.0080
   378           C     22    TYR      C    378   0.597300    12.0100
   379           O     22    TYR      O    379  -0.567900    16.0000
   380           N     23    VAL      N    380  -0.415700    14.0100
   381           H     23    VAL      H    381   0.271900     1.0080
   382          CT     23    VAL     CA    382  -0.087500    12.0100
   383          H1     23    VAL     HA    383   0.096900     1.0080
   384          CT     23    VAL     CB    384   0.298500    12.0100
   385          HC     23    VAL     HB    385  -0.029700     1.0080
   386          CT     23    VAL    CG1    386  -0.319200    12.0100
   387          HC     23    VAL   HG11    387   0.079100     1.0080
   388          HC     23    VAL   HG12    388   0.079100     1.0080
   389          HC     23    VAL   HG13    389   0.079100     1.0080
   390          CT     23    VAL    CG2    390  -0.319200    12.0100
   391          HC     23    VAL   HG21    391   0.079100     1.0080
   392          HC     23    VAL   HG22    392   0.079100     1.0080
   393          HC     23    VAL   HG23    393   0.079100     1.0080
   394           C     23    VAL      C    394   0.597300    12.0100
   395           O     23    VAL      O    395  -0.567900    16.0000
   396           N     24    TYR      N    396  -0.415700    14.0100
   397           H     24    TYR      H    397   0.271900     1.0080
   398          CT     24    TYR     CA    398  -0.001400    12.0100
   399          H1     24    TYR     HA    399   0.087600     1.0080
   400          CT     24    TYR     CB    400  -0.015200    12.0100
   401          HC     24    TYR    HB1    401   0.029500     1.0080
   402          HC     24    TYR    HB2    402   0.029500     1.0080
   403          CA     24    TYR     CG    403  -0.001100    12.0100
   404          CA     24    TYR    CD1    404  -0.190600    12.0100
   405          HA     24    TYR    HD1    405   0.169900     1.0080
   406          CA     24    TYR    CE1    406  -0.234100    12.0100
   407          HA     24    TYR    HE1    407   0.165600     1.0080
   408           C     24    TYR     CZ    408   0.322600    12.0100
   409          OH     24    TYR     OH    409  -0.557900    16.0000
   410          HO     24    TYR     HH    410   0.399200     1.0080
   411          CA     24    TYR    CE2    411  -0.234100    12.0100
   412          HA     24    TYR    HE2    412   0.165600     1.0080
   413          CA     24    TYR    CD2    413  -0.190600    12.0100
   414          HA     24    TYR    HD2    414   0.169900     1.0080
   415           C     24    TYR      C    415   0.597300    12.0100
   416           O     24    TYR      O    416  -0.567900    16.0000
   417           N     25    ILE      N    417  -0.415700    14.0100
   418           H     25    ILE      H    418   0.271900     1.0080
   419          CT     25    ILE     CA    419  -0.059700    12.0100
   420          H1     25    ILE     HA    420   0.086900     1.0080
   421          CT     25    ILE     CB    421   0.130300    12.0100
   422          HC     25    ILE     HB    422   0.018700     1.0080
   423          CT     25    ILE    CG2    423  -0.320400    12.0100
   424          HC     25    ILE   HG21    424   0.088200     1.0080
   425          HC     25    ILE   HG22    425   0.088200     1.0080
   426          HC     25    ILE   HG23    426   0.088200     1.0080
   427          CT     25    ILE    CG1    427  -0.043000    12.0100
   428          HC     25    ILE   HG11    428   0.023600     1.0080
   429          HC     25    ILE   HG12    429   0.023600     1.0080
   430          CT     25    ILE     CD    430  -0.066000    12.0100
   431          HC     25    ILE    HD1    431   0.018600     1.0080
   432          HC     25    ILE    HD2    432   0.018600     1.0080
   433          HC     25    ILE    HD3    433   0.018600     1.0080
   434           C     25    ILE      C    434   0.597300    12.0100
   435           O     25    ILE      O    435  -0.567900    16.0000
   436           N     26    ASP      N    436  -0.516300    14.0100
   437           H     26    ASP      H    437   0.293600     1.0080
   438          CT     26    ASP     CA    438   0.038100    12.0100
   439          H1     26    ASP     HA    439   0.088000     1.0080
   440          CT     26    ASP     CB    440  -0.030300    12.0100
   441          HC     26    ASP    HB1    441  -0.012200     1.0080
   442          HC     26    ASP    HB2    442  -0.012200     1.0080
   443           C     26    ASP     CG    443   0.799400    12.0100
   444          O2     26    ASP    OD1    444  -0.801400    16.0000
   445          O2     26    ASP    OD2    445  -0.801400    16.0000
   446           C     26    ASP      C    446   0.536600    12.0100
   447           O     26    ASP      O    447  -0.581900    16.0000
   448           N     27    PRO      N    448  -0.254800    14.0100
   449          CT     27    PRO     CD    449   0.019200    12.0100
   450          H1     27    PRO    HD1    450   0.039100     1.0080
   451          H1     27    PRO    HD2    451   0.039100     1.0080
   452          CT     27    PRO     CG    452   0.018900    12.0100
   453          HC     27    PRO    HG1    453   0.021300     1.0080
   454          HC     27    PRO    HG2    454   0.021300     1.0080
   455          CT     27    PRO     CB    455  -0.007000    12.0100
   456          HC     27    PRO    HB1    456   0.025300     1.0080
   457          HC     27    PRO    HB2    457   0.025300     1.0080
   458          CT     27    PRO     CA    458  -0.026600    12.0100
   459          H1     27    PRO     HA    459   0.064100     1.0080
   460           C     27    PRO      C    460   0.589600    12.0100
   461           O     27    PRO      O    461  -0.574800    16.0000
   462           N     28    THR      N    462  -0.415700    14.0100
   463           H     28    THR      H    463   0.271900     1.0080
   464          CT     28    THR     CA    464  -0.038900    12.0100
   465          H1     28    THR     HA    465   0.100700     1.0080
   466          CT     28    THR     CB    466   0.365400    12.0100
   467          H1     28    THR     HB    467   0.004300     1.0080
   468          CT     28    THR    CG2    468  -0.243800    12.0100
   469          HC     28    THR   HG21    469   0.064200     1.0080
   470          HC     28    THR   HG22    470   0.064200     1.0080
   471          HC     28    THR   HG23    471   0.064200     1.0080
   472          OH     28    THR    OG1    472  -0.676100    16.0000
   473          HO     28    THR    HG1    473   0.410200     1.0080
   474           C     28    THR      C    474   0.597300    12.0100
   475           O     28    THR      O    475  -0.567900    16.0000
   476           N     29    GLN      N    476  -0.415700    14.0100
   477           H     29    GLN      H    477   0.271900     1.0080
   478          CT     29    GLN     CA    478  -0.003100    12.0100
   479          H1     29    GLN     HA    479   0.085000     1.0080
   480          CT     29    GLN     CB    480  -0.003600    12.0100
   481          HC     29    GLN    HB1    481   0.017100     1.0080
   482          HC     29    GLN    HB2    482   0.017100     1.0080
   483          CT     29    GLN     CG    483  -0.064500    12.0100
   484          HC     29    GLN    HG1    484   0.035200     1.0080
   485          HC     29    GLN    HG2    485   0.035200     1.0080
   486           C     29    GLN     CD    486   0.695100    12.0100
   487           O     29    GLN    OE1    487  -0.608600    16.0000
   488           N     29    GLN    NE2    488  -0.940700    14.0100
   489           H     29    GLN   HE21    489   0.425100     1.0080
   490           H     29    GLN   HE22    490   0.425100     1.0080
   491           C     29    GLN      C    491   0.597300    12.0100
   492           O     29    GLN      O    492  -0.567900    16.0000
   493           N     30    LEU      N    493  -0.415700    14.0100
   494           H     30    LEU      H    494   0.271900     1.0080
   495          CT     30    LEU     CA    495  -0.051800    12.0100
   496          H1     30    LEU     HA    496   0.092200     1.0080
   497          CT     30    LEU     CB    497  -0.110200    12.0100
   498          HC     30    LEU    HB1    498   0.045700     1.0080
   499          HC     30    LEU    HB2    499   0.045700     1.0080
   500          CT     30    LEU     CG    500   0.353100    12.0100
   501          HC     30    LEU     HG    501  -0.036100     1.0080
   502          CT     30    LEU    CD1    502  -0.412100    12.0100
   503          HC     30    LEU   HD11    503   0.100000     1.0080
   504          HC     30    LEU   HD12    504   0.100000     1.0080
   505          HC     30    LEU   HD13    505   0.100000     1.0080
   506          CT     30    LEU    CD2    506  -0.412100    12.0100
   507          HC     30    LEU   HD21    507   0.100000     1.0080
   508          HC     30    LEU   HD22    508   0.100000     1.0080
   509          HC     30    LEU   HD23    509   0.100000     1.0080
   510           C     30    LEU      C    510   0.597300    12.0100
   511           O     30    LEU      O    511  -0.567900    16.0000
   512           N     31    PRO      N    512  -0.254800    14.0100
   513          CT     31    PRO     CD    513   0.019200    12.0100
   514          H1     31    PRO    HD1    514   0.039100     1.0080
   515          H1     31    PRO    HD2    515   0.039100     1.0080
   516          CT     31    PRO     CG    516   0.018900    12.0100
   517          HC     31    PRO    HG1    517   0.021300     1.0080
   518          HC     31    PRO    HG2    518   0.021300     1.0080
   519          CT     31    PRO     CB    519  -0.007000    12.0100
   520          HC     31    PRO    HB1    520   0.025300     1.0080
   521          HC     31    PRO    HB2    521   0.025300     1.0080
   522          CT     31    PRO     CA    522  -0.026600    12.0100
   523          H1     31    PRO     HA    523   0.064100     1.0080
   524           C     31    PRO      C    524   0.589600    12.0100
   525           O     31    PRO      O    525  -0.574800    16.0000
   526           N     32    TYR      N    526  -0.415700    14.0100
   527           H     32    TYR      H    527   0.271900     1.0080
   528          CT     32    TYR     CA    528  -0.001400    12.0100
   529          H1     32    TYR     HA    529   0.087600     1.0080
   530          CT     32    TYR     CB    530  -0.015200    12.0100
   531          HC     32    TYR    HB1    531   0.029500     1.0080
   532          HC     32    TYR    HB2    532   0.029500     1.0080
   533          CA     32    TYR     CG    533  -0.001100    12.0100
   534          CA     32    TYR    CD1    534  -0.190600    12.0100
   535          HA     32    TYR    HD1    535   0.169900     1.0080
   536          CA     32    TYR    CE1    536  -0.234100    12.0100
   537          HA     32    TYR    HE1    537   0.165600     1.0080
   538           C     32    TYR     CZ    538   0.322600    12.0100
   539          OH     32    TYR     OH    539  -0.557900    16.0000
   540          HO     32    TYR     HH    540   0.399200     1.0080
   541          CA     32    TYR    CE2    541  -0.234100    12.0100
   542          HA     32    TYR    HE2    542   0.165600     1.0080
   543          CA     32    TYR    CD2    543  -0.190600    12.0100
   544          HA     32    TYR    HD2    544   0.169900     1.0080
   545           C     32    TYR      C    545   0.597300    12.0100
   546           O     32    TYR      O    546  -0.567900    16.0000
   547           N     33    ASP      N    547  -0.516300    14.0100
   548           H     33    ASP      H    548   0.293600     1.0080
   549          CT     33    ASP     CA    549   0.038100    12.0100
   550          H1     33    ASP     HA    550   0.088000     1.0080
   551          CT     33    ASP     CB    551  -0.030300    12.0100
   552          HC     33    ASP    HB1    552  -0.012200     1.0080
   553          HC     33    ASP    HB2    553  -0.012200     1.0080
   554           C     33    ASP     CG    554   0.799400    12.0100
   555          O2     33    ASP    OD1    555  -0.801400    16.0000
   556          O2     33    ASP    OD2    556  -0.801400    16.0000
   557           C     33    ASP      C    557   0.536600    12.0100
   558           O     33    ASP      O    558  -0.581900    16.0000
   559           N     34    HIS      N    559  -0.415700    14.0100
   560           H     34    HIS      H    560   0.271900     1.0080
   561          CT     34    HIS     CA    561  -0.058100    12.0100
   562          H1     34    HIS     HA    562   0.136000     1.0080
   563          CT     34    HIS     CB    563  -0.007400    12.0100
   564          HC     34    HIS    HB1    564   0.036700     1.0080
   565          HC     34    HIS    HB2    565   0.036700     1.0080
   566          CC     34    HIS     CG    566   0.186800    12.0100
   567          NB     34    HIS    ND1    567  -0.543200    14.0100
   568          CR     34    HIS    CE1    568   0.163500    12.0100
   569          H5     34    HIS    HE1    569   0.143500     1.0080
   570          NA     34    HIS    NE2    570  -0.279500    14.0100
   571           H     34    HIS    HE2    571   0.333900     1.0080
   572          CW     34    HIS    CD2    572  -0.220700    12.0100
   573          H4     34    HIS    HD2    573   0.186200     1.0080
   574           C     34    HIS      C    574   0.597300    12.0100
   575           O     34    HIS      O    575  -0.567900    16.0000
   576           N     35    LYS      N    576  -0.347900    14.0100
   577           H     35    LYS      H    577   0.274700     1.0080
   578          CT     35    LYS     CA    578  -0.240000    12.0100
   579          H1     35    LYS     HA    579   0.142600     1.0080
   580          CT     35    LYS     CB    580  -0.009400    12.0100
   581          HC     35    LYS    HB1    581   0.036200     1.0080
   582          HC     35    LYS    HB2    582   0.036200     1.0080
   583          CT     35    LYS     CG    583   0.018700    12.0100
   584          HC     35    LYS    HG1    584   0.010300     1.0080
   585          HC     35    LYS    HG2    585   0.010300     1.0080
   586          CT     35    LYS     CD    586  -0.047900    12.0100
   587          HC     35    LYS    HD1    587   0.062100     1.0080
   588          HC     35    LYS    HD2    588   0.062100     1.0080
   589          CT     35    LYS     CE    589  -0.014300    12.0100
   590          HP     35    LYS    HE1    590   0.113500     1.0080
   591          HP     35    LYS    HE2    591   0.113500     1.0080
   592          N3     35    LYS     NZ    592  -0.385400    14.0100
   593           H     35    LYS    HZ1    593   0.340000     1.0080
   594           H     35    LYS    HZ2    594   0.340000     1.0080
   595           H     35    LYS    HZ3    595   0.340000     1.0080
   596           C     35    LYS      C    596   0.734100    12.0100
   597           O     35    LYS      O    597  -0.589400    16.0000
   598           N     36    TRP      N    598  -0.415700    14.0100
   599           H     36    TRP      H    599   0.271900     1.0080
   600          CT     36    TRP     CA    600  -0.027500    12.0100
   601          H1     36    TRP     HA    601   0.112300     1.0080
   602          CT     36    TRP     CB    602  -0.005000    12.0100
   603          HC     36    TRP    HB1    603   0.033900     1.0080
   604          HC     36    TRP    HB2    604   0.033900     1.0080
   605          C*     36    TRP     CG    605  -0.141500    12.0100
   606          CW     36    TRP    CD1    606  -0.163800    12.0100
   607          H4     36    TRP    HD1    607   0.206200     1.0080
   608          NA     36    TRP    NE1    608  -0.341800    14.0100
   609           H     36    TRP    HE1    609   0.341200     1.0080
   610          CN     36    TRP    CE2    610   0.138000    12.0100
   611          CA     36    TRP    CZ2    611  -0.260100    12.0100
   612          HA     36    TRP    HZ2    612   0.157200     1.0080
   613          CA     36    TRP    CH2    613  -0.113400    12.0100
   614          HA     36    TRP    HH2    614   0.141700     1.0080
   615          CA     36    TRP    CZ3    615  -0.197200    12.0100
   616          HA     36    TRP    HZ3    616   0.144700     1.0080
   617          CA     36    TRP    CE3    617  -0.238700    12.0100
   618          HA     36    TRP    HE3    618   0.170000     1.0080
   619          CB     36    TRP    CD2    619   0.124300    12.0100
   620           C     36    TRP      C    620   0.597300    12.0100
   621           O     36    TRP      O    621  -0.567900    16.0000
   622           N     37    GLU      N    622  -0.516300    14.0100
   623           H     37    GLU      H    623   0.293600     1.0080
   624          CT     37    GLU     CA    624   0.039700    12.0100
   625          H1     37    GLU     HA    625   0.110500     1.0080
   626          CT     37    GLU     CB    626   0.056000    12.0100
   627          HC     37    GLU    HB1    627  -0.017300     1.0080
   628          HC     37    GLU    HB2    628  -0.017300     1.0080
   629          CT     37    GLU     CG    629   0.013600    12.0100
   630          HC     37    GLU    HG1    630  -0.042500     1.0080
   631          HC     37    GLU    HG2    631  -0.042500     1.0080
   632           C     37    GLU     CD    632   0.805400    12.0100
   633          O2     37    GLU    OE1    633  -0.818800    16.0000
   634          O2     37    GLU    OE2    634  -0.818800    16.0000
   635           C     37    GLU      C    635   0.536600    12.0100
   636           O     37    GLU      O    636  -0.581900    16.0000
   637           N     38    PHE      N    637  -0.415700    14.0100
   638           H     38    PHE      H    638   0.271900     1.0080
   639          CT     38    PHE     CA    639  -0.002400    12.0100
   640          H1     38    PHE     HA    640   0.097800     1.0080
   641          CT     38    PHE     CB    641  -0.034300    12.0100
   642          HC     38    PHE    HB1    642   0.029500     1.0080
   643          HC     38    PHE    HB2    643   0.029500     1.0080
   644          CA     38    PHE     CG    644   0.011800    12.0100
   645          CA     38    PHE    CD1    645  -0.125600    12.0100
   646          HA     38    PHE    HD1    646   0.133000     1.0080
   647          CA     38    PHE    CE1    647  -0.170400    12.0100
   648          HA     38    PHE    HE1    648   0.143000     1.0080
   649          CA     38    PHE     CZ    649  -0.107200    12.0100
   650          HA     38    PHE     HZ    650   0.129700     1.0080
   651          CA     38    PHE    CE2    651  -0.170400    12.0100
   652          HA     38    PHE    HE2    652   0.143000     1.0080
   653          CA     38    PHE    CD2    653  -0.125600    12.0100
   654          HA     38    PHE    HD2    654   0.133000     1.0080
   655           C     38    PHE      C    655   0.597300    12.0100
   656           O     38    PHE      O    656  -0.567900    16.0000
   657           N     39    PRO      N    657  -0.254800    14.0100
   658          CT     39    PRO     CD    658   0.019200    12.0100
   659          H1     39    PRO    HD1    659   0.039100     1.0080
   660          H1     39    PRO    HD2    660   0.039100     1.0080
   661          CT     39    PRO     CG    661   0.018900    12.0100
   662          HC     39    PRO    HG1    662   0.021300     1.0080
   663          HC     39    PRO    HG2    663   0.021300     1.0080
   664          CT     39    PRO     CB    664  -0.007000    12.0100
   665          HC     39    PRO    HB1    665   0.025300     1.0080
   666          HC     39    PRO    HB2    666   0.025300     1.0080
   667          CT     39    PRO     CA    667  -0.026600    12.0100
   668          H1     39    PRO     HA    668   0.064100     1.0080
   669           C     39    PRO      C    669   0.589600    12.0100
   670           O     39    PRO      O    670  -0.574800    16.0000
   671           N     40    ARG      N    671  -0.347900    14.0100
   672           H     40    ARG      H    672   0.274700     1.0080
   673          CT     40    ARG     CA    673  -0.263700    12.0100
   674          H1     40    ARG     HA    674   0.156000     1.0080
   675          CT     40    ARG     CB    675  -0.000700    12.0100
   676          HC     40    ARG    HB1    676   0.032700     1.0080
   677          HC     40    ARG    HB2    677   0.032700     1.0080
   678          CT     40    ARG     CG    678   0.039000    12.0100
   679          HC     40    ARG    HG1    679   0.028500     1.0080
   680          HC     40    ARG    HG2    680   0.028500     1.0080
   681          CT     40    ARG     CD    681   0.048600    12.0100
   682          H1     40    ARG    HD1    682   0.068700     1.0080
   683          H1     40    ARG    HD2    683   0.068700     1.0080
   684          N2     40    ARG     NE    684  -0.529500    14.0100
   685           H     40    ARG     HE    685   0.345600     1.0080
   686          CA     40    ARG     CZ    686   0.807600    12.0100
   687          N2     40    ARG    NH1    687  -0.862700    14.0100
   688           H     40    ARG   HH11    688   0.447800     1.0080
   689           H     40    ARG   HH12    689   0.447800     1.0080
   690          N2     40    ARG    NH2    690  -0.862700    14.0100
   691           H     40    ARG   HH21    691   0.447800     1.0080
   692           H     40    ARG   HH22    692   0.447800     1.0080
   693           C     40    ARG      C    693   0.734100    12.0100
   694           O     40    ARG      O    694  -0.589400    16.0000
   695           N     41    ASN      N    695  -0.415700    14.0100
   696           H     41    ASN      H    696   0.271900     1.0080
   697          CT     41    ASN     CA    697   0.014300    12.0100
   698          H1     41    ASN     HA    698   0.104800     1.0080
   699          CT     41    ASN     CB    699  -0.204100    12.0100
   700          HC     41    ASN    HB1    700   0.079700     1.0080
   701          HC     41    ASN    HB2    701   0.079700     1.0080
   702           C     41    ASN     CG    702   0.713000    12.0100
   703           O     41    ASN    OD1    703  -0.593100    16.0000
   704           N     41    ASN    ND2    704  -0.919100    14.0100
   705           H     41    ASN   HD21    705   0.419600     1.0080
   706           H     41    ASN   HD22    706   0.419600     1.0080
   707           C     41    ASN      C    707   0.597300    12.0100
   708           O     41    ASN      O    708  -0.567900    16.0000
   709           N     42    ARG      N    709  -0.347900    14.0100
   710           H     42    ARG      H    710   0.274700     1.0080
   711          CT     42    ARG     CA    711  -0.263700    12.0100
   712          H1     42    ARG     HA    712   0.156000     1.0080
   713          CT     42    ARG     CB    713  -0.000700    12.0100
   714          HC     42    ARG    HB1    714   0.032700     1.0080
   715          HC     42    ARG    HB2    715   0.032700     1.0080
   716          CT     42    ARG     CG    716   0.039000    12.0100
   717          HC     42    ARG    HG1    717   0.028500     1.0080
   718          HC     42    ARG    HG2    718   0.028500     1.0080
   719          CT     42    ARG     CD    719   0.048600    12.0100
   720          H1     42    ARG    HD1    720   0.068700     1.0080
   721          H1     42    ARG    HD2    721   0.068700     1.0080
   722          N2     42    ARG     NE    722  -0.529500    14.0100
   723           H     42    ARG     HE    723   0.345600     1.0080
   724          CA     42    ARG     CZ    724   0.807600    12.0100
   725          N2     42    ARG    NH1    725  -0.862700    14.0100
   726           H     42    ARG   HH11    726   0.447800     1.0080
   727           H     42    ARG   HH12    727   0.447800     1.0080
   728          N2     42    ARG    NH2    728  -0.862700    14.0100
   729           H     42    ARG   HH21    729   0.447800     1.0080
   730           H     42    ARG   HH22    730   0.447800     1.0080
   731           C     42    ARG      C    731   0.734100    12.0100
   732           O     42    ARG      O    732  -0.589400    16.0000
   733           N     43    LEU      N    733  -0.415700    14.0100
   734           H     43    LEU      H    734   0.271900     1.0080
   735          CT     43    LEU     CA    735  -0.051800    12.0100
   736          H1     43    LEU     HA    736   0.092200     1.0080
   737          CT     43    LEU     CB    737  -0.110200    12.0100
   738          HC     43    LEU    HB1    738   0.045700     1.0080
   739          HC     43    LEU    HB2    739   0.045700     1.0080
   740          CT     43    LEU     CG    740   0.353100    12.0100
   741          HC     43    LEU     HG    741  -0.036100     1.0080
   742          CT     43    LEU    CD1    742  -0.412100    12.0100
   743          HC     43    LEU   HD11    743   0.100000     1.0080
   744          HC     43    LEU   HD12    744   0.100000     1.0080
   745          HC     43    LEU   HD13    745   0.100000     1.0080
   746          CT     43    LEU    CD2    746  -0.412100    12.0100
   747          HC     43    LEU   HD21    747   0.100000     1.0080
   748          HC     43    LEU   HD22    748   0.100000     1.0080
   749          HC     43    LEU   HD23    749   0.100000     1.0080
   750           C     43    LEU      C    750   0.597300    12.0100
   751           O     43    LEU      O    751  -0.567900    16.0000
   752           N     44    SER      N    752  -0.415700    14.0100
   753           H     44    SER      H    753   0.271900     1.0080
   754          CT     44    SER     CA    754  -0.024900    12.0100
   755          H1     44    SER     HA    755   0.084300     1.0080
   756          CT     44    SER     CB    756   0.211700    12.0100
   757          H1     44    SER    HB1    757   0.035200     1.0080
   758          H1     44    SER    HB2    758   0.035200     1.0080
   759          OH     44    SER     OG    759  -0.654600    16.0000
   760          HO     44    SER     HG    760   0.427500     1.0080
   761           C     44    SER      C    761   0.597300    12.0100
   762           O     44    SER      O    762  -0.567900    16.0000
   763           N     45    PHE      N    763  -0.415700    14.0100
   764           H     45    PHE      H    764   0.271900     1.0080
   765          CT     45    PHE     CA    765  -0.002400    12.0100
   766          H1     45    PHE     HA    766   0.097800     1.0080
   767          CT     45    PHE     CB    767  -0.034300    12.0100
   768          HC     45    PHE    HB1    768   0.029500     1.0080
   769          HC     45    PHE    HB2    769   0.029500     1.0080
   770          CA     45    PHE     CG    770   0.011800    12.0100
   771          CA     45    PHE    CD1    771  -0.125600    12.0100
   772          HA     45    PHE    HD1    772   0.133000     1.0080
   773          CA     45    PHE    CE1    773  -0.170400    12.0100
   774          HA     45    PHE    HE1    774   0.143000     1.0080
   775          CA     45    PHE     CZ    775  -0.107200    12.0100
   776          HA     45    PHE     HZ    776   0.129700     1.0080
   777          CA     45    PHE    CE2    777  -0.170400    12.0100
   778          HA     45    PHE    HE2    778   0.143000     1.0080
   779          CA     45    PHE    CD2    779  -0.125600    12.0100
   780          HA     45    PHE    HD2    780   0.133000     1.0080
   781           C     45    PHE      C    781   0.597300    12.0100
   782           O     45    PHE      O    782  -0.567900    16.0000
   783           N     46    GLY      N    783  -0.415700    14.0100
   784           H     46    GLY      H    784   0.271900     1.0080
   785          CT     46    GLY     CA    785  -0.025200    12.0100
   786          H1     46    GLY    HA1    786   0.069800     1.0080
   787          H1     46    GLY    HA2    787   0.069800     1.0080
   788           C     46    GLY      C    788   0.597300    12.0100
   789           O     46    GLY      O    789  -0.567900    16.0000
   790           N     47    LYS      N    790  -0.347900    14.0100
   791           H     47    LYS      H    791   0.274700     1.0080
   792          CT     47    LYS     CA    792  -0.240000    12.0100
   793          H1     47    LYS     HA    793   0.142600     1.0080
   794          CT     47    LYS     CB    794  -0.009400    12.0100
   795          HC     47    LYS    HB1    795   0.036200     1.0080
   796          HC     47    LYS    HB2    796   0.036200     1.0080
   797          CT     47    LYS     CG    797   0.018700    12.0100
   798          HC     47    LYS    HG1    798   0.010300     1.0080
   799          HC     47    LYS    HG2    799   0.010300     1.0080
   800          CT     47    LYS     CD    800  -0.047900    12.0100
   801          HC     47    LYS    HD1    801   0.062100     1.0080
   802          HC     47    LYS    HD2    802   0.062100     1.0080
   803          CT     47    LYS     CE    803  -0.014300    12.0100
   804          HP     47    LYS    HE1    804   0.113500     1.0080
   805          HP     47    LYS    HE2    805   0.113500     1.0080
   806          N3     47    LYS     NZ    806  -0.385400    14.0100
   807           H     47    LYS    HZ1    807   0.340000     1.0080
   808           H     47    LYS    HZ2    808   0.340000     1.0080
   809           H     47    LYS    HZ3    809   0.340000     1.0080
   810           C     47    LYS      C    810   0.734100    12.0100
   811           O     47    LYS      O    811  -0.589400    16.0000
   812           N     48    THR      N    812  -0.415700    14.0100
   813           H     48    THR      H    813   0.271900     1.0080
   814          CT     48    THR     CA    814  -0.038900    12.0100
   815          H1     48    THR     HA    815   0.100700     1.0080
   816          CT     48    THR     CB    816   0.365400    12.0100
   817          H1     48    THR     HB    817   0.004300     1.0080
   818          CT     48    THR    CG2    818  -0.243800    12.0100
   819          HC     48    THR   HG21    819   0.064200     1.0080
   820          HC     48    THR   HG22    820   0.064200     1.0080
   821          HC     48    THR   HG23    821   0.064200     1.0080
   822          OH     48    THR    OG1    822  -0.676100    16.0000
   823          HO     48    THR    HG1    823   0.410200     1.0080
   824           C     48    THR      C    824   0.597300    12.0100
   825           O     48    THR      O    825  -0.567900    16.0000
   826           N     49    LEU      N    826  -0.415700    14.0100
   827           H     49    LEU      H    827   0.271900     1.0080
   828          CT     49    LEU     CA    828  -0.051800    12.0100
   829          H1     49    LEU     HA    829   0.092200     1.0080
   830          CT     49    LEU     CB    830  -0.110200    12.0100
   831          HC     49    LEU    HB1    831   0.045700     1.0080
   832          HC     49    LEU    HB2    832   0.045700     1.0080
   833          CT     49    LEU     CG    833   0.353100    12.0100
   834          HC     49    LEU     HG    834  -0.036100     1.0080
   835          CT     49    LEU    CD1    835  -0.412100    12.0100
   836          HC     49    LEU   HD11    836   0.100000     1.0080
   837          HC     49    LEU   HD12    837   0.100000     1.0080
   838          HC     49    LEU   HD13    838   0.100000     1.0080
   839          CT     49    LEU    CD2    839  -0.412100    12.0100
   840          HC     49    LEU   HD21    840   0.100000     1.0080
   841          HC     49    LEU   HD22    841   0.100000     1.0080
   842          HC     49    LEU   HD23    842   0.100000     1.0080
   843           C     49    LEU      C    843   0.597300    12.0100
   844           O     49    LEU      O    844  -0.567900    16.0000
   845           N     50    GLY      N    845  -0.415700    14.0100
   846           H     50    GLY      H    846   0.271900     1.0080
   847          CT     50    GLY     CA    847  -0.025200    12.0100
   848          H1     50    GLY    HA1    848   0.069800     1.0080
   849          H1     50    GLY    HA2    849   0.069800     1.0080
   850           C     50    GLY      C    850   0.597300    12.0100
   851           O     50    GLY      O    851  -0.567900    16.0000
   852           N     51    ALA      N    852  -0.415700    14.0100
   853           H     51    ALA      H    853   0.271900     1.0080
   854          CT     51    ALA     CA    854   0.033700    12.0100
   855          H1     51    ALA     HA    855   0.082300     1.0080
   856          CT     51    ALA     CB    856  -0.182500    12.0100
   857          HC     51    ALA    HB1    857   0.060300     1.0080
   858          HC     51    ALA    HB2    858   0.060300     1.0080
   859          HC     51    ALA    HB3    859   0.060300     1.0080
   860           C     51    ALA      C    860   0.597300    12.0100
   861           O     51    ALA      O    861  -0.567900    16.0000
   862           N     52    GLY      N    862  -0.415700    14.0100
   863           H     52    GLY      H    863   0.271900     1.0080
   864          CT     52    GLY     CA    864  -0.025200    12.0100
   865          H1     52    GLY    HA1    865   0.069800     1.0080
   866          H1     52    GLY    HA2    866   0.069800     1.0080
   867           C     52    GLY      C    867   0.597300    12.0100
   868           O     52    GLY      O    868  -0.567900    16.0000
   869           N     53    ALA      N    869  -0.415700    14.0100
   870           H     53    ALA      H    870   0.271900     1.0080
   871          CT     53    ALA     CA    871   0.033700    12.0100
   872          H1     53    ALA     HA    872   0.082300     1.0080
   873          CT     53    ALA     CB    873  -0.182500    12.0100
   874          HC     53    ALA    HB1    874   0.060300     1.0080
   875          HC     53    ALA    HB2    875   0.060300     1.0080
   876          HC     53    ALA    HB3    876   0.060300     1.0080
   877           C     53    ALA      C    877   0.597300    12.0100
   878           O     53    ALA      O    878  -0.567900    16.0000
   879           N     54    PHE      N    879  -0.415700    14.0100
   880           H     54    PHE      H    880   0.271900     1.0080
   881          CT     54    PHE     CA    881  -0.002400    12.0100
   882          H1     54    PHE     HA    882   0.097800     1.0080
   883          CT     54    PHE     CB    883  -0.034300    12.0100
   884          HC     54    PHE    HB1    884   0.029500     1.0080
   885          HC     54    PHE    HB2    885   0.029500     1.0080
   886          CA     54    PHE     CG    886   0.011800    12.0100
   887          CA     54    PHE    CD1    887  -0.125600    12.0100
   888          HA     54    PHE    HD1    888   0.133000     1.0080
   889          CA     54    PHE    CE1    889  -0.170400    12.0100
   890          HA     54    PHE    HE1    890   0.143000     1.0080
   891          CA     54    PHE     CZ    891  -0.107200    12.0100
   892          HA     54    PHE     HZ    892   0.129700     1.0080
   893          CA     54    PHE    CE2    893  -0.170400    12.0100
   894          HA     54    PHE    HE2    894   0.143000     1.0080
   895          CA     54    PHE    CD2    895  -0.125600    12.0100
   896          HA     54    PHE    HD2    896   0.133000     1.0080
   897           C     54    PHE      C    897   0.597300    12.0100
   898           O     54    PHE      O    898  -0.567900    16.0000
   899           N     55    GLY      N    899  -0.415700    14.0100
   900           H     55    GLY      H    900   0.271900     1.0080
   901          CT     55    GLY     CA    901  -0.025200    12.0100
   902          H1     55    GLY    HA1    902   0.069800     1.0080
   903          H1     55    GLY    HA2    903   0.069800     1.0080
   904           C     55    GLY      C    904   0.597300    12.0100
   905           O     55    GLY      O    905  -0.567900    16.0000
   906           N     56    LYS      N    906  -0.347900    14.0100
   907           H     56    LYS      H    907   0.274700     1.0080
   908          CT     56    LYS     CA    908  -0.240000    12.0100
   909          H1     56    LYS     HA    909   0.142600     1.0080
   910          CT     56    LYS     CB    910  -0.009400    12.0100
   911          HC     56    LYS    HB1    911   0.036200     1.0080
   912          HC     56    LYS    HB2    912   0.036200     1.0080
   913          CT     56    LYS     CG    913   0.018700    12.0100
   914          HC     56    LYS    HG1    914   0.010300     1.0080
   915          HC     56    LYS    HG2    915   0.010300     1.0080
   916          CT     56    LYS     CD    916  -0.047900    12.0100
   917          HC     56    LYS    HD1    917   0.062100     1.0080
   918          HC     56    LYS    HD2    918   0.062100     1.0080
   919          CT     56    LYS     CE    919  -0.014300    12.0100
   920          HP     56    LYS    HE1    920   0.113500     1.0080
   921          HP     56    LYS    HE2    921   0.113500     1.0080
   922          N3     56    LYS     NZ    922  -0.385400    14.0100
   923           H     56    LYS    HZ1    923   0.340000     1.0080
   924           H     56    LYS    HZ2    924   0.340000     1.0080
   925           H     56    LYS    HZ3    925   0.340000     1.0080
   926           C     56    LYS      C    926   0.734100    12.0100
   927           O     56    LYS      O    927  -0.589400    16.0000
   928           N     57    VAL      N    928  -0.415700    14.0100
   929           H     57    VAL      H    929   0.271900     1.0080
   930          CT     57    VAL     CA    930  -0.087500    12.0100
   931          H1     57    VAL     HA    931   0.096900     1.0080
   932          CT     57    VAL     CB    932   0.298500    12.0100
   933          HC     57    VAL     HB    933  -0.029700     1.0080
   934          CT     57    VAL    CG1    934  -0.319200    12.0100
   935          HC     57    VAL   HG11    935   0.079100     1.0080
   936          HC     57    VAL   HG12    936   0.079100     1.0080
   937          HC     57    VAL   HG13    937   0.079100     1.0080
   938          CT     57    VAL    CG2    938  -0.319200    12.0100
   939          HC     57    VAL   HG21    939   0.079100     1.0080
   940          HC     57    VAL   HG22    940   0.079100     1.0080
   941          HC     57    VAL   HG23    941   0.079100     1.0080
   942           C     57    VAL      C    942   0.597300    12.0100
   943           O     57    VAL      O    943  -0.567900    16.0000
   944           N     58    VAL      N    944  -0.415700    14.0100
   945           H     58    VAL      H    945   0.271900     1.0080
   946          CT     58    VAL     CA    946  -0.087500    12.0100
   947          H1     58    VAL     HA    947   0.096900     1.0080
   948          CT     58    VAL     CB    948   0.298500    12.0100
   949          HC     58    VAL     HB    949  -0.029700     1.0080
   950          CT     58    VAL    CG1    950  -0.319200    12.0100
   951          HC     58    VAL   HG11    951   0.079100     1.0080
   952          HC     58    VAL   HG12    952   0.079100     1.0080
   953          HC     58    VAL   HG13    953   0.079100     1.0080
   954          CT     58    VAL    CG2    954  -0.319200    12.0100
   955          HC     58    VAL   HG21    955   0.079100     1.0080
   956          HC     58    VAL   HG22    956   0.079100     1.0080
   957          HC     58    VAL   HG23    957   0.079100     1.0080
   958           C     58    VAL      C    958   0.597300    12.0100
   959           O     58    VAL      O    959  -0.567900    16.0000
   960           N     59    GLU      N    960  -0.516300    14.0100
   961           H     59    GLU      H    961   0.293600     1.0080
   962          CT     59    GLU     CA    962   0.039700    12.0100
   963          H1     59    GLU     HA    963   0.110500     1.0080
   964          CT     59    GLU     CB    964   0.056000    12.0100
   965          HC     59    GLU    HB1    965  -0.017300     1.0080
   966          HC     59    GLU    HB2    966  -0.017300     1.0080
   967          CT     59    GLU     CG    967   0.013600    12.0100
   968          HC     59    GLU    HG1    968  -0.042500     1.0080
   969          HC     59    GLU    HG2    969  -0.042500     1.0080
   970           C     59    GLU     CD    970   0.805400    12.0100
   971          O2     59    GLU    OE1    971  -0.818800    16.0000
   972          O2     59    GLU    OE2    972  -0.818800    16.0000
   973           C     59    GLU      C    973   0.536600    12.0100
   974           O     59    GLU      O    974  -0.581900    16.0000
   975           N     60    ALA      N    975  -0.415700    14.0100
   976           H     60    ALA      H    976   0.271900     1.0080
   977          CT     60    ALA     CA    977   0.033700    12.0100
   978          H1     60    ALA     HA    978   0.082300     1.0080
   979          CT     60    ALA     CB    979  -0.182500    12.0100
   980          HC     60    ALA    HB1    980   0.060300     1.0080
   981          HC     60    ALA    HB2    981   0.060300     1.0080
   982          HC     60    ALA    HB3    982   0.060300     1.0080
   983           C     60    ALA      C    983   0.597300    12.0100
   984           O     60    ALA      O    984  -0.567900    16.0000
   985           N     61    THR      N    985  -0.415700    14.0100
   986           H     61    THR      H    986   0.271900     1.0080
   987          CT     61    THR     CA    987  -0.038900    12.0100
   988          H1     61    THR     HA    988   0.100700     1.0080
   989          CT     61    THR     CB    989   0.365400    12.0100
   990          H1     61    THR     HB    990   0.004300     1.0080
   991          CT     61    THR    CG2    991  -0.243800    12.0100
   992          HC     61    THR   HG21    992   0.064200     1.0080
   993          HC     61    THR   HG22    993   0.064200     1.0080
   994          HC     61    THR   HG23    994   0.064200     1.0080
   995          OH     61    THR    OG1    995  -0.676100    16.0000
   996          HO     61    THR    HG1    996   0.410200     1.0080
   997           C     61    THR      C    997   0.597300    12.0100
   998           O     61    THR      O    998  -0.567900    16.0000
   999           N     62    ALA      N    999  -0.415700    14.0100
  1000           H     62    ALA      H   1000   0.271900     1.0080
  1001          CT     62    ALA     CA   1001   0.033700    12.0100
  1002          H1     62    ALA     HA   1002   0.082300     1.0080
  1003          CT     62    ALA     CB   1003  -0.182500    12.0100
  1004          HC     62    ALA    HB1   1004   0.060300     1.0080
  1005          HC     62    ALA    HB2   1005   0.060300     1.0080
  1006          HC     62    ALA    HB3   1006   0.060300     1.0080
  1007           C     62    ALA      C   1007   0.597300    12.0100
  1008           O     62    ALA      O   1008  -0.567900    16.0000
  1009           N     63    TYR      N   1009  -0.415700    14.0100
  1010           H     63    TYR      H   1010   0.271900     1.0080
  1011          CT     63    TYR     CA   1011  -0.001400    12.0100
  1012          H1     63    TYR     HA   1012   0.087600     1.0080
  1013          CT     63    TYR     CB   1013  -0.015200    12.0100
  1014          HC     63    TYR    HB1   1014   0.029500     1.0080
  1015          HC     63    TYR    HB2   1015   0.029500     1.0080
  1016          CA     63    TYR     CG   1016  -0.001100    12.0100
  1017          CA     63    TYR    CD1   1017  -0.190600    12.0100
  1018          HA     63    TYR    HD1   1018   0.169900     1.0080
  1019          CA     63    TYR    CE1   1019  -0.234100    12.0100
  1020          HA     63    TYR    HE1   1020   0.165600     1.0080
  1021           C     63    TYR     CZ   1021   0.322600    12.0100
  1022          OH     63    TYR     OH   1022  -0.557900    16.0000
  1023          HO     63    TYR     HH   1023   0.399200     1.0080
  1024          CA     63    TYR    CE2   1024  -0.234100    12.0100
  1025          HA     63    TYR    HE2   1025   0.165600     1.0080
  1026          CA     63    TYR    CD2   1026  -0.190600    12.0100
  1027          HA     63    TYR    HD2   1027   0.169900     1.0080
  1028           C     63    TYR      C   1028   0.597300    12.0100
  1029           O     63    TYR      O   1029  -0.567900    16.0000
  1030           N     64    GLY      N   1030  -0.415700    14.0100
  1031           H     64    GLY      H   1031   0.271900     1.0080
  1032          CT     64    GLY     CA   1032  -0.025200    12.0100
  1033          H1     64    GLY    HA1   1033   0.069800     1.0080
  1034          H1     64    GLY    HA2   1034   0.069800     1.0080
  1035           C     64    GLY      C   1035   0.597300    12.0100
  1036           O     64    GLY      O   1036  -0.567900    16.0000
  1037           N     65    LEU      N   1037  -0.415700    14.0100
  1038           H     65    LEU      H   1038   0.271900     1.0080
  1039          CT     65    LEU     CA   1039  -0.051800    12.0100
  1040          H1     65    LEU     HA   1040   0.092200     1.0080
  1041          CT     65    LEU     CB   1041  -0.110200    12.0100
  1042          HC     65    LEU    HB1   1042   0.045700     1.0080
  1043          HC     65    LEU    HB2   1043   0.045700     1.0080
  1044          CT     65    LEU     CG   1044   0.353100    12.0100
  1045          HC     65    LEU     HG   1045  -0.036100     1.0080
  1046          CT     65    LEU    CD1   1046  -0.412100    12.0100
  1047          HC     65    LEU   HD11   1047   0.100000     1.0080
  1048          HC     65    LEU   HD12   1048   0.100000     1.0080
  1049          HC     65    LEU   HD13   1049   0.100000     1.0080
  1050          CT     65    LEU    CD2   1050  -0.412100    12.0100
  1051          HC     65    LEU   HD21   1051   0.100000     1.0080
  1052          HC     65    LEU   HD22   1052   0.100000     1.0080
  1053          HC     65    LEU   HD23   1053   0.100000     1.0080
  1054           C     65    LEU      C   1054   0.597300    12.0100
  1055           O     65    LEU      O   1055  -0.567900    16.0000
  1056           N     66    ILE      N   1056  -0.415700    14.0100
  1057           H     66    ILE      H   1057   0.271900     1.0080
  1058          CT     66    ILE     CA   1058  -0.059700    12.0100
  1059          H1     66    ILE     HA   1059   0.086900     1.0080
  1060          CT     66    ILE     CB   1060   0.130300    12.0100
  1061          HC     66    ILE     HB   1061   0.018700     1.0080
  1062          CT     66    ILE    CG2   1062  -0.320400    12.0100
  1063          HC     66    ILE   HG21   1063   0.088200     1.0080
  1064          HC     66    ILE   HG22   1064   0.088200     1.0080
  1065          HC     66    ILE   HG23   1065   0.088200     1.0080
  1066          CT     66    ILE    CG1   1066  -0.043000    12.0100
  1067          HC     66    ILE   HG11   1067   0.023600     1.0080
  1068          HC     66    ILE   HG12   1068   0.023600     1.0080
  1069          CT     66    ILE     CD   1069  -0.066000    12.0100
  1070          HC     66    ILE    HD1   1070   0.018600     1.0080
  1071          HC     66    ILE    HD2   1071   0.018600     1.0080
  1072          HC     66    ILE    HD3   1072   0.018600     1.0080
  1073           C     66    ILE      C   1073   0.597300    12.0100
  1074           O     66    ILE      O   1074  -0.567900    16.0000
  1075           N     67    LYS      N   1075  -0.347900    14.0100
  1076           H     67    LYS      H   1076   0.274700     1.0080
  1077          CT     67    LYS     CA   1077  -0.240000    12.0100
  1078          H1     67    LYS     HA   1078   0.142600     1.0080
  1079          CT     67    LYS     CB   1079  -0.009400    12.0100
  1080          HC     67    LYS    HB1   1080   0.036200     1.0080
  1081          HC     67    LYS    HB2   1081   0.036200     1.0080
  1082          CT     67    LYS     CG   1082   0.018700    12.0100
  1083          HC     67    LYS    HG1   1083   0.010300     1.0080
  1084          HC     67    LYS    HG2   1084   0.010300     1.0080
  1085          CT     67    LYS     CD   1085  -0.047900    12.0100
  1086          HC     67    LYS    HD1   1086   0.062100     1.0080
  1087          HC     67    LYS    HD2   1087   0.062100     1.0080
  1088          CT     67    LYS     CE   1088  -0.014300    12.0100
  1089          HP     67    LYS    HE1   1089   0.113500     1.0080
  1090          HP     67    LYS    HE2   1090   0.113500     1.0080
  1091          N3     67    LYS     NZ   1091  -0.385400    14.0100
  1092           H     67    LYS    HZ1   1092   0.340000     1.0080
  1093           H     67    LYS    HZ2   1093   0.340000     1.0080
  1094           H     67    LYS    HZ3   1094   0.340000     1.0080
  1095           C     67    LYS      C   1095   0.734100    12.0100
  1096           O     67    LYS      O   1096  -0.589400    16.0000
  1097           N     68    SER      N   1097  -0.415700    14.0100
  1098           H     68    SER      H   1098   0.271900     1.0080
  1099          CT     68    SER     CA   1099  -0.024900    12.0100
  1100          H1     68    SER     HA   1100   0.084300     1.0080
  1101          CT     68    SER     CB   1101   0.211700    12.0100
  1102          H1     68    SER    HB1   1102   0.035200     1.0080
  1103          H1     68    SER    HB2   1103   0.035200     1.0080
  1104          OH     68    SER     OG   1104  -0.654600    16.0000
  1105          HO     68    SER     HG   1105   0.427500     1.0080
  1106           C     68    SER      C   1106   0.597300    12.0100
  1107           O     68    SER      O   1107  -0.567900    16.0000
  1108           N     69    ASP      N   1108  -0.516300    14.0100
  1109           H     69    ASP      H   1109   0.293600     1.0080
  1110          CT     69    ASP     CA   1110   0.038100    12.0100
  1111          H1     69    ASP     HA   1111   0.088000     1.0080
  1112          CT     69    ASP     CB   1112  -0.030300    12.0100
  1113          HC     69    ASP    HB1   1113  -0.012200     1.0080
  1114          HC     69    ASP    HB2   1114  -0.012200     1.0080
  1115           C     69    ASP     CG   1115   0.799400    12.0100
  1116          O2     69    ASP    OD1   1116  -0.801400    16.0000
  1117          O2     69    ASP    OD2   1117  -0.801400    16.0000
  1118           C     69    ASP      C   1118   0.536600    12.0100
  1119           O     69    ASP      O   1119  -0.581900    16.0000
  1120           N     70    ALA      N   1120  -0.415700    14.0100
  1121           H     70    ALA      H   1121   0.271900     1.0080
  1122          CT     70    ALA     CA   1122   0.033700    12.0100
  1123          H1     70    ALA     HA   1123   0.082300     1.0080
  1124          CT     70    ALA     CB   1124  -0.182500    12.0100
  1125          HC     70    ALA    HB1   1125   0.060300     1.0080
  1126          HC     70    ALA    HB2   1126   0.060300     1.0080
  1127          HC     70    ALA    HB3   1127   0.060300     1.0080
  1128           C     70    ALA      C   1128   0.597300    12.0100
  1129           O     70    ALA      O   1129  -0.567900    16.0000
  1130           N     71    ALA      N   1130  -0.415700    14.0100
  1131           H     71    ALA      H   1131   0.271900     1.0080
  1132          CT     71    ALA     CA   1132   0.033700    12.0100
  1133          H1     71    ALA     HA   1133   0.082300     1.0080
  1134          CT     71    ALA     CB   1134  -0.182500    12.0100
  1135          HC     71    ALA    HB1   1135   0.060300     1.0080
  1136          HC     71    ALA    HB2   1136   0.060300     1.0080
  1137          HC     71    ALA    HB3   1137   0.060300     1.0080
  1138           C     71    ALA      C   1138   0.597300    12.0100
  1139           O     71    ALA      O   1139  -0.567900    16.0000
  1140           N     72    MET      N   1140  -0.415700    14.0100
  1141           H     72    MET      H   1141   0.271900     1.0080
  1142          CT     72    MET     CA   1142  -0.023700    12.0100
  1143          H1     72    MET     HA   1143   0.088000     1.0080
  1144          CT     72    MET     CB   1144   0.034200    12.0100
  1145          HC     72    MET    HB1   1145   0.024100     1.0080
  1146          HC     72    MET    HB2   1146   0.024100     1.0080
  1147          CT     72    MET     CG   1147   0.001800    12.0100
  1148          H1     72    MET    HG1   1148   0.044000     1.0080
  1149          H1     72    MET    HG2   1149   0.044000     1.0080
  1150           S     72    MET     SD   1150  -0.273700    32.0600
  1151          CT     72    MET     CE   1151  -0.053600    12.0100
  1152          H1     72    MET    HE1   1152   0.068400     1.0080
  1153          H1     72    MET    HE2   1153   0.068400     1.0080
  1154          H1     72    MET    HE3   1154   0.068400     1.0080
  1155           C     72    MET      C   1155   0.597300    12.0100
  1156           O     72    MET      O   1156  -0.567900    16.0000
  1157           N     73    THR      N   1157  -0.415700    14.0100
  1158           H     73    THR      H   1158   0.271900     1.0080
  1159          CT     73    THR     CA   1159  -0.038900    12.0100
  1160          H1     73    THR     HA   1160   0.100700     1.0080
  1161          CT     73    THR     CB   1161   0.365400    12.0100
  1162          H1     73    THR     HB   1162   0.004300     1.0080
  1163          CT     73    THR    CG2   1163  -0.243800    12.0100
  1164          HC     73    THR   HG21   1164   0.064200     1.0080
  1165          HC     73    THR   HG22   1165   0.064200     1.0080
  1166          HC     73    THR   HG23   1166   0.064200     1.0080
  1167          OH     73    THR    OG1   1167  -0.676100    16.0000
  1168          HO     73    THR    HG1   1168   0.410200     1.0080
  1169           C     73    THR      C   1169   0.597300    12.0100
  1170           O     73    THR      O   1170  -0.567900    16.0000
  1171           N     74    VAL      N   1171  -0.415700    14.0100
  1172           H     74    VAL      H   1172   0.271900     1.0080
  1173          CT     74    VAL     CA   1173  -0.087500    12.0100
  1174          H1     74    VAL     HA   1174   0.096900     1.0080
  1175          CT     74    VAL     CB   1175   0.298500    12.0100
  1176          HC     74    VAL     HB   1176  -0.029700     1.0080
  1177          CT     74    VAL    CG1   1177  -0.319200    12.0100
  1178          HC     74    VAL   HG11   1178   0.079100     1.0080
  1179          HC     74    VAL   HG12   1179   0.079100     1.0080
  1180          HC     74    VAL   HG13   1180   0.079100     1.0080
  1181          CT     74    VAL    CG2   1181  -0.319200    12.0100
  1182          HC     74    VAL   HG21   1182   0.079100     1.0080
  1183          HC     74    VAL   HG22   1183   0.079100     1.0080
  1184          HC     74    VAL   HG23   1184   0.079100     1.0080
  1185           C     74    VAL      C   1185   0.597300    12.0100
  1186           O     74    VAL      O   1186  -0.567900    16.0000
  1187           N     75    ALA      N   1187  -0.415700    14.0100
  1188           H     75    ALA      H   1188   0.271900     1.0080
  1189          CT     75    ALA     CA   1189   0.033700    12.0100
  1190          H1     75    ALA     HA   1190   0.082300     1.0080
  1191          CT     75    ALA     CB   1191  -0.182500    12.0100
  1192          HC     75    ALA    HB1   1192   0.060300     1.0080
  1193          HC     75    ALA    HB2   1193   0.060300     1.0080
  1194          HC     75    ALA    HB3   1194   0.060300     1.0080
  1195           C     75    ALA      C   1195   0.597300    12.0100
  1196           O     75    ALA      O   1196  -0.567900    16.0000
  1197           N     76    VAL      N   1197  -0.415700    14.0100
  1198           H     76    VAL      H   1198   0.271900     1.0080
  1199          CT     76    VAL     CA   1199  -0.087500    12.0100
  1200          H1     76    VAL     HA   1200   0.096900     1.0080
  1201          CT     76    VAL     CB   1201   0.298500    12.0100
  1202          HC     76    VAL     HB   1202  -0.029700     1.0080
  1203          CT     76    VAL    CG1   1203  -0.319200    12.0100
  1204          HC     76    VAL   HG11   1204   0.079100     1.0080
  1205          HC     76    VAL   HG12   1205   0.079100     1.0080
  1206          HC     76    VAL   HG13   1206   0.079100     1.0080
  1207          CT     76    VAL    CG2   1207  -0.319200    12.0100
  1208          HC     76    VAL   HG21   1208   0.079100     1.0080
  1209          HC     76    VAL   HG22   1209   0.079100     1.0080
  1210          HC     76    VAL   HG23   1210   0.079100     1.0080
  1211           C     76    VAL      C   1211   0.597300    12.0100
  1212           O     76    VAL      O   1212  -0.567900    16.0000
  1213           N     77    LYS      N   1213  -0.347900    14.0100
  1214           H     77    LYS      H   1214   0.274700     1.0080
  1215          CT     77    LYS     CA   1215  -0.240000    12.0100
  1216          H1     77    LYS     HA   1216   0.142600     1.0080
  1217          CT     77    LYS     CB   1217  -0.009400    12.0100
  1218          HC     77    LYS    HB1   1218   0.036200     1.0080
  1219          HC     77    LYS    HB2   1219   0.036200     1.0080
  1220          CT     77    LYS     CG   1220   0.018700    12.0100
  1221          HC     77    LYS    HG1   1221   0.010300     1.0080
  1222          HC     77    LYS    HG2   1222   0.010300     1.0080
  1223          CT     77    LYS     CD   1223  -0.047900    12.0100
  1224          HC     77    LYS    HD1   1224   0.062100     1.0080
  1225          HC     77    LYS    HD2   1225   0.062100     1.0080
  1226          CT     77    LYS     CE   1226  -0.014300    12.0100
  1227          HP     77    LYS    HE1   1227   0.113500     1.0080
  1228          HP     77    LYS    HE2   1228   0.113500     1.0080
  1229          N3     77    LYS     NZ   1229  -0.385400    14.0100
  1230           H     77    LYS    HZ1   1230   0.340000     1.0080
  1231           H     77    LYS    HZ2   1231   0.340000     1.0080
  1232           H     77    LYS    HZ3   1232   0.340000     1.0080
  1233           C     77    LYS      C   1233   0.734100    12.0100
  1234           O     77    LYS      O   1234  -0.589400    16.0000
  1235           N     78    MET      N   1235  -0.415700    14.0100
  1236           H     78    MET      H   1236   0.271900     1.0080
  1237          CT     78    MET     CA   1237  -0.023700    12.0100
  1238          H1     78    MET     HA   1238   0.088000     1.0080
  1239          CT     78    MET     CB   1239   0.034200    12.0100
  1240          HC     78    MET    HB1   1240   0.024100     1.0080
  1241          HC     78    MET    HB2   1241   0.024100     1.0080
  1242          CT     78    MET     CG   1242   0.001800    12.0100
  1243          H1     78    MET    HG1   1243   0.044000     1.0080
  1244          H1     78    MET    HG2   1244   0.044000     1.0080
  1245           S     78    MET     SD   1245  -0.273700    32.0600
  1246          CT     78    MET     CE   1246  -0.053600    12.0100
  1247          H1     78    MET    HE1   1247   0.068400     1.0080
  1248          H1     78    MET    HE2   1248   0.068400     1.0080
  1249          H1     78    MET    HE3   1249   0.068400     1.0080
  1250           C     78    MET      C   1250   0.597300    12.0100
  1251           O     78    MET      O   1251  -0.567900    16.0000
  1252           N     79    LEU      N   1252  -0.415700    14.0100
  1253           H     79    LEU      H   1253   0.271900     1.0080
  1254          CT     79    LEU     CA   1254  -0.051800    12.0100
  1255          H1     79    LEU     HA   1255   0.092200     1.0080
  1256          CT     79    LEU     CB   1256  -0.110200    12.0100
  1257          HC     79    LEU    HB1   1257   0.045700     1.0080
  1258          HC     79    LEU    HB2   1258   0.045700     1.0080
  1259          CT     79    LEU     CG   1259   0.353100    12.0100
  1260          HC     79    LEU     HG   1260  -0.036100     1.0080
  1261          CT     79    LEU    CD1   1261  -0.412100    12.0100
  1262          HC     79    LEU   HD11   1262   0.100000     1.0080
  1263          HC     79    LEU   HD12   1263   0.100000     1.0080
  1264          HC     79    LEU   HD13   1264   0.100000     1.0080
  1265          CT     79    LEU    CD2   1265  -0.412100    12.0100
  1266          HC     79    LEU   HD21   1266   0.100000     1.0080
  1267          HC     79    LEU   HD22   1267   0.100000     1.0080
  1268          HC     79    LEU   HD23   1268   0.100000     1.0080
  1269           C     79    LEU      C   1269   0.597300    12.0100
  1270           O     79    LEU      O   1270  -0.567900    16.0000
  1271           N     80    LYS      N   1271  -0.347900    14.0100
  1272           H     80    LYS      H   1272   0.274700     1.0080
  1273          CT     80    LYS     CA   1273  -0.240000    12.0100
  1274          H1     80    LYS     HA   1274   0.142600     1.0080
  1275          CT     80    LYS     CB   1275  -0.009400    12.0100
  1276          HC     80    LYS    HB1   1276   0.036200     1.0080
  1277          HC     80    LYS    HB2   1277   0.036200     1.0080
  1278          CT     80    LYS     CG   1278   0.018700    12.0100
  1279          HC     80    LYS    HG1   1279   0.010300     1.0080
  1280          HC     80    LYS    HG2   1280   0.010300     1.0080
  1281          CT     80    LYS     CD   1281  -0.047900    12.0100
  1282          HC     80    LYS    HD1   1282   0.062100     1.0080
  1283          HC     80    LYS    HD2   1283   0.062100     1.0080
  1284          CT     80    LYS     CE   1284  -0.014300    12.0100
  1285          HP     80    LYS    HE1   1285   0.113500     1.0080
  1286          HP     80    LYS    HE2   1286   0.113500     1.0080
  1287          N3     80    LYS     NZ   1287  -0.385400    14.0100
  1288           H     80    LYS    HZ1   1288   0.340000     1.0080
  1289           H     80    LYS    HZ2   1289   0.340000     1.0080
  1290           H     80    LYS    HZ3   1290   0.340000     1.0080
  1291           C     80    LYS      C   1291   0.734100    12.0100
  1292           O     80    LYS      O   1292  -0.589400    16.0000
  1293           N     81    PRO      N   1293  -0.254800    14.0100
  1294          CT     81    PRO     CD   1294   0.019200    12.0100
  1295          H1     81    PRO    HD1   1295   0.039100     1.0080
  1296          H1     81    PRO    HD2   1296   0.039100     1.0080
  1297          CT     81    PRO     CG   1297   0.018900    12.0100
  1298          HC     81    PRO    HG1   1298   0.021300     1.0080
  1299          HC     81    PRO    HG2   1299   0.021300     1.0080
  1300          CT     81    PRO     CB   1300  -0.007000    12.0100
  1301          HC     81    PRO    HB1   1301   0.025300     1.0080
  1302          HC     81    PRO    HB2   1302   0.025300     1.0080
  1303          CT     81    PRO     CA   1303  -0.026600    12.0100
  1304          H1     81    PRO     HA   1304   0.064100     1.0080
  1305           C     81    PRO      C   1305   0.589600    12.0100
  1306           O     81    PRO      O   1306  -0.574800    16.0000
  1307           N     82    SER      N   1307  -0.415700    14.0100
  1308           H     82    SER      H   1308   0.271900     1.0080
  1309          CT     82    SER     CA   1309  -0.024900    12.0100
  1310          H1     82    SER     HA   1310   0.084300     1.0080
  1311          CT     82    SER     CB   1311   0.211700    12.0100
  1312          H1     82    SER    HB1   1312   0.035200     1.0080
  1313          H1     82    SER    HB2   1313   0.035200     1.0080
  1314          OH     82    SER     OG   1314  -0.654600    16.0000
  1315          HO     82    SER     HG   1315   0.427500     1.0080
  1316           C     82    SER      C   1316   0.597300    12.0100
  1317           O     82    SER      O   1317  -0.567900    16.0000
  1318           N     83    ALA      N   1318  -0.415700    14.0100
  1319           H     83    ALA      H   1319   0.271900     1.0080
  1320          CT     83    ALA     CA   1320   0.033700    12.0100
  1321          H1     83    ALA     HA   1321   0.082300     1.0080
  1322          CT     83    ALA     CB   1322  -0.182500    12.0100
  1323          HC     83    ALA    HB1   1323   0.060300     1.0080
  1324          HC     83    ALA    HB2   1324   0.060300     1.0080
  1325          HC     83    ALA    HB3   1325   0.060300     1.0080
  1326           C     83    ALA      C   1326   0.597300    12.0100
  1327           O     83    ALA      O   1327  -0.567900    16.0000
  1328           N     84    HIS      N   1328  -0.415700    14.0100
  1329           H     84    HIS      H   1329   0.271900     1.0080
  1330          CT     84    HIS     CA   1330  -0.058100    12.0100
  1331          H1     84    HIS     HA   1331   0.136000     1.0080
  1332          CT     84    HIS     CB   1332  -0.007400    12.0100
  1333          HC     84    HIS    HB1   1333   0.036700     1.0080
  1334          HC     84    HIS    HB2   1334   0.036700     1.0080
  1335          CC     84    HIS     CG   1335   0.186800    12.0100
  1336          NB     84    HIS    ND1   1336  -0.543200    14.0100
  1337          CR     84    HIS    CE1   1337   0.163500    12.0100
  1338          H5     84    HIS    HE1   1338   0.143500     1.0080
  1339          NA     84    HIS    NE2   1339  -0.279500    14.0100
  1340           H     84    HIS    HE2   1340   0.333900     1.0080
  1341          CW     84    HIS    CD2   1341  -0.220700    12.0100
  1342          H4     84    HIS    HD2   1342   0.186200     1.0080
  1343           C     84    HIS      C   1343   0.597300    12.0100
  1344           O     84    HIS      O   1344  -0.567900    16.0000
  1345           N     85    LEU      N   1345  -0.415700    14.0100
  1346           H     85    LEU      H   1346   0.271900     1.0080
  1347          CT     85    LEU     CA   1347  -0.051800    12.0100
  1348          H1     85    LEU     HA   1348   0.092200     1.0080
  1349          CT     85    LEU     CB   1349  -0.110200    12.0100
  1350          HC     85    LEU    HB1   1350   0.045700     1.0080
  1351          HC     85    LEU    HB2   1351   0.045700     1.0080
  1352          CT     85    LEU     CG   1352   0.353100    12.0100
  1353          HC     85    LEU     HG   1353  -0.036100     1.0080
  1354          CT     85    LEU    CD1   1354  -0.412100    12.0100
  1355          HC     85    LEU   HD11   1355   0.100000     1.0080
  1356          HC     85    LEU   HD12   1356   0.100000     1.0080
  1357          HC     85    LEU   HD13   1357   0.100000     1.0080
  1358          CT     85    LEU    CD2   1358  -0.412100    12.0100
  1359          HC     85    LEU   HD21   1359   0.100000     1.0080
  1360          HC     85    LEU   HD22   1360   0.100000     1.0080
  1361          HC     85    LEU   HD23   1361   0.100000     1.0080
  1362           C     85    LEU      C   1362   0.597300    12.0100
  1363           O     85    LEU      O   1363  -0.567900    16.0000
  1364           N     86    THR      N   1364  -0.415700    14.0100
  1365           H     86    THR      H   1365   0.271900     1.0080
  1366          CT     86    THR     CA   1366  -0.038900    12.0100
  1367          H1     86    THR     HA   1367   0.100700     1.0080
  1368          CT     86    THR     CB   1368   0.365400    12.0100
  1369          H1     86    THR     HB   1369   0.004300     1.0080
  1370          CT     86    THR    CG2   1370  -0.243800    12.0100
  1371          HC     86    THR   HG21   1371   0.064200     1.0080
  1372          HC     86    THR   HG22   1372   0.064200     1.0080
  1373          HC     86    THR   HG23   1373   0.064200     1.0080
  1374          OH     86    THR    OG1   1374  -0.676100    16.0000
  1375          HO     86    THR    HG1   1375   0.410200     1.0080
  1376           C     86    THR      C   1376   0.597300    12.0100
  1377           O     86    THR      O   1377  -0.567900    16.0000
  1378           N     87    GLU      N   1378  -0.516300    14.0100
  1379           H     87    GLU      H   1379   0.293600     1.0080
  1380          CT     87    GLU     CA   1380   0.039700    12.0100
  1381          H1     87    GLU     HA   1381   0.110500     1.0080
  1382          CT     87    GLU     CB   1382   0.056000    12.0100
  1383          HC     87    GLU    HB1   1383  -0.017300     1.0080
  1384          HC     87    GLU    HB2   1384  -0.017300     1.0080
  1385          CT     87    GLU     CG   1385   0.013600    12.0100
  1386          HC     87    GLU    HG1   1386  -0.042500     1.0080
  1387          HC     87    GLU    HG2   1387  -0.042500     1.0080
  1388           C     87    GLU     CD   1388   0.805400    12.0100
  1389          O2     87    GLU    OE1   1389  -0.818800    16.0000
  1390          O2     87    GLU    OE2   1390  -0.818800    16.0000
  1391           C     87    GLU      C   1391   0.536600    12.0100
  1392           O     87    GLU      O   1392  -0.581900    16.0000
  1393           N     88    ARG      N   1393  -0.347900    14.0100
  1394           H     88    ARG      H   1394   0.274700     1.0080
  1395          CT     88    ARG     CA   1395  -0.263700    12.0100
  1396          H1     88    ARG     HA   1396   0.156000     1.0080
  1397          CT     88    ARG     CB   1397  -0.000700    12.0100
  1398          HC     88    ARG    HB1   1398   0.032700     1.0080
  1399          HC     88    ARG    HB2   1399   0.032700     1.0080
  1400          CT     88    ARG     CG   1400   0.039000    12.0100
  1401          HC     88    ARG    HG1   1401   0.028500     1.0080
  1402          HC     88    ARG    HG2   1402   0.028500     1.0080
  1403          CT     88    ARG     CD   1403   0.048600    12.0100
  1404          H1     88    ARG    HD1   1404   0.068700     1.0080
  1405          H1     88    ARG    HD2   1405   0.068700     1.0080
  1406          N2     88    ARG     NE   1406  -0.529500    14.0100
  1407           H     88    ARG     HE   1407   0.345600     1.0080
  1408          CA     88    ARG     CZ   1408   0.807600    12.0100
  1409          N2     88    ARG    NH1   1409  -0.862700    14.0100
  1410           H     88    ARG   HH11   1410   0.447800     1.0080
  1411           H     88    ARG   HH12   1411   0.447800     1.0080
  1412          N2     88    ARG    NH2   1412  -0.862700    14.0100
  1413           H     88    ARG   HH21   1413   0.447800     1.0080
  1414           H     88    ARG   HH22   1414   0.447800     1.0080
  1415           C     88    ARG      C   1415   0.734100    12.0100
  1416           O     88    ARG      O   1416  -0.589400    16.0000
  1417           N     89    GLU      N   1417  -0.516300    14.0100
  1418           H     89    GLU      H   1418   0.293600     1.0080
  1419          CT     89    GLU     CA   1419   0.039700    12.0100
  1420          H1     89    GLU     HA   1420   0.110500     1.0080
  1421          CT     89    GLU     CB   1421   0.056000    12.0100
  1422          HC     89    GLU    HB1   1422  -0.017300     1.0080
  1423          HC     89    GLU    HB2   1423  -0.017300     1.0080
  1424          CT     89    GLU     CG   1424   0.013600    12.0100
  1425          HC     89    GLU    HG1   1425  -0.042500     1.0080
  1426          HC     89    GLU    HG2   1426  -0.042500     1.0080
  1427           C     89    GLU     CD   1427   0.805400    12.0100
  1428          O2     89    GLU    OE1   1428  -0.818800    16.0000
  1429          O2     89    GLU    OE2   1429  -0.818800    16.0000
  1430           C     89    GLU      C   1430   0.536600    12.0100
  1431           O     89    GLU      O   1431  -0.581900    16.0000
  1432           N     90    ALA      N   1432  -0.415700    14.0100
  1433           H     90    ALA      H   1433   0.271900     1.0080
  1434          CT     90    ALA     CA   1434   0.033700    12.0100
  1435          H1     90    ALA     HA   1435   0.082300     1.0080
  1436          CT     90    ALA     CB   1436  -0.182500    12.0100
  1437          HC     90    ALA    HB1   1437   0.060300     1.0080
  1438          HC     90    ALA    HB2   1438   0.060300     1.0080
  1439          HC     90    ALA    HB3   1439   0.060300     1.0080
  1440           C     90    ALA      C   1440   0.597300    12.0100
  1441           O     90    ALA      O   1441  -0.567900    16.0000
  1442           N     91    LEU      N   1442  -0.415700    14.0100
  1443           H     91    LEU      H   1443   0.271900     1.0080
  1444          CT     91    LEU     CA   1444  -0.051800    12.0100
  1445          H1     91    LEU     HA   1445   0.092200     1.0080
  1446          CT     91    LEU     CB   1446  -0.110200    12.0100
  1447          HC     91    LEU    HB1   1447   0.045700     1.0080
  1448          HC     91    LEU    HB2   1448   0.045700     1.0080
  1449          CT     91    LEU     CG   1449   0.353100    12.0100
  1450          HC     91    LEU     HG   1450  -0.036100     1.0080
  1451          CT     91    LEU    CD1   1451  -0.412100    12.0100
  1452          HC     91    LEU   HD11   1452   0.100000     1.0080
  1453          HC     91    LEU   HD12   1453   0.100000     1.0080
  1454          HC     91    LEU   HD13   1454   0.100000     1.0080
  1455          CT     91    LEU    CD2   1455  -0.412100    12.0100
  1456          HC     91    LEU   HD21   1456   0.100000     1.0080
  1457          HC     91    LEU   HD22   1457   0.100000     1.0080
  1458          HC     91    LEU   HD23   1458   0.100000     1.0080
  1459           C     91    LEU      C   1459   0.597300    12.0100
  1460           O     91    LEU      O   1460  -0.567900    16.0000
  1461           N     92    MET      N   1461  -0.415700    14.0100
  1462           H     92    MET      H   1462   0.271900     1.0080
  1463          CT     92    MET     CA   1463  -0.023700    12.0100
  1464          H1     92    MET     HA   1464   0.088000     1.0080
  1465          CT     92    MET     CB   1465   0.034200    12.0100
  1466          HC     92    MET    HB1   1466   0.024100     1.0080
  1467          HC     92    MET    HB2   1467   0.024100     1.0080
  1468          CT     92    MET     CG   1468   0.001800    12.0100
  1469          H1     92    MET    HG1   1469   0.044000     1.0080
  1470          H1     92    MET    HG2   1470   0.044000     1.0080
  1471           S     92    MET     SD   1471  -0.273700    32.0600
  1472          CT     92    MET     CE   1472  -0.053600    12.0100
  1473          H1     92    MET    HE1   1473   0.068400     1.0080
  1474          H1     92    MET    HE2   1474   0.068400     1.0080
  1475          H1     92    MET    HE3   1475   0.068400     1.0080
  1476           C     92    MET      C   1476   0.597300    12.0100
  1477           O     92    MET      O   1477  -0.567900    16.0000
  1478           N     93    SER      N   1478  -0.415700    14.0100
  1479           H     93    SER      H   1479   0.271900     1.0080
  1480          CT     93    SER     CA   1480  -0.024900    12.0100
  1481          H1     93    SER     HA   1481   0.084300     1.0080
  1482          CT     93    SER     CB   1482   0.211700    12.0100
  1483          H1     93    SER    HB1   1483   0.035200     1.0080
  1484          H1     93    SER    HB2   1484   0.035200     1.0080
  1485          OH     93    SER     OG   1485  -0.654600    16.0000
  1486          HO     93    SER     HG   1486   0.427500     1.0080
  1487           C     93    SER      C   1487   0.597300    12.0100
  1488           O     93    SER      O   1488  -0.567900    16.0000
  1489           N     94    GLU      N   1489  -0.516300    14.0100
  1490           H     94    GLU      H   1490   0.293600     1.0080
  1491          CT     94    GLU     CA   1491   0.039700    12.0100
  1492          H1     94    GLU     HA   1492   0.110500     1.0080
  1493          CT     94    GLU     CB   1493   0.056000    12.0100
  1494          HC     94    GLU    HB1   1494  -0.017300     1.0080
  1495          HC     94    GLU    HB2   1495  -0.017300     1.0080
  1496          CT     94    GLU     CG   1496   0.013600    12.0100
  1497          HC     94    GLU    HG1   1497  -0.042500     1.0080
  1498          HC     94    GLU    HG2   1498  -0.042500     1.0080
  1499           C     94    GLU     CD   1499   0.805400    12.0100
  1500          O2     94    GLU    OE1   1500  -0.818800    16.0000
  1501          O2     94    GLU    OE2   1501  -0.818800    16.0000
  1502           C     94    GLU      C   1502   0.536600    12.0100
  1503           O     94    GLU      O   1503  -0.581900    16.0000
  1504           N     95    LEU      N   1504  -0.415700    14.0100
  1505           H     95    LEU      H   1505   0.271900     1.0080
  1506          CT     95    LEU     CA   1506  -0.051800    12.0100
  1507          H1     95    LEU     HA   1507   0.092200     1.0080
  1508          CT     95    LEU     CB   1508  -0.110200    12.0100
  1509          HC     95    LEU    HB1   1509   0.045700     1.0080
  1510          HC     95    LEU    HB2   1510   0.045700     1.0080
  1511          CT     95    LEU     CG   1511   0.353100    12.0100
  1512          HC     95    LEU     HG   1512  -0.036100     1.0080
  1513          CT     95    LEU    CD1   1513  -0.412100    12.0100
  1514          HC     95    LEU   HD11   1514   0.100000     1.0080
  1515          HC     95    LEU   HD12   1515   0.100000     1.0080
  1516          HC     95    LEU   HD13   1516   0.100000     1.0080
  1517          CT     95    LEU    CD2   1517  -0.412100    12.0100
  1518          HC     95    LEU   HD21   1518   0.100000     1.0080
  1519          HC     95    LEU   HD22   1519   0.100000     1.0080
  1520          HC     95    LEU   HD23   1520   0.100000     1.0080
  1521           C     95    LEU      C   1521   0.597300    12.0100
  1522           O     95    LEU      O   1522  -0.567900    16.0000
  1523           N     96    LYS      N   1523  -0.347900    14.0100
  1524           H     96    LYS      H   1524   0.274700     1.0080
  1525          CT     96    LYS     CA   1525  -0.240000    12.0100
  1526          H1     96    LYS     HA   1526   0.142600     1.0080
  1527          CT     96    LYS     CB   1527  -0.009400    12.0100
  1528          HC     96    LYS    HB1   1528   0.036200     1.0080
  1529          HC     96    LYS    HB2   1529   0.036200     1.0080
  1530          CT     96    LYS     CG   1530   0.018700    12.0100
  1531          HC     96    LYS    HG1   1531   0.010300     1.0080
  1532          HC     96    LYS    HG2   1532   0.010300     1.0080
  1533          CT     96    LYS     CD   1533  -0.047900    12.0100
  1534          HC     96    LYS    HD1   1534   0.062100     1.0080
  1535          HC     96    LYS    HD2   1535   0.062100     1.0080
  1536          CT     96    LYS     CE   1536  -0.014300    12.0100
  1537          HP     96    LYS    HE1   1537   0.113500     1.0080
  1538          HP     96    LYS    HE2   1538   0.113500     1.0080
  1539          N3     96    LYS     NZ   1539  -0.385400    14.0100
  1540           H     96    LYS    HZ1   1540   0.340000     1.0080
  1541           H     96    LYS    HZ2   1541   0.340000     1.0080
  1542           H     96    LYS    HZ3   1542   0.340000     1.0080
  1543           C     96    LYS      C   1543   0.734100    12.0100
  1544           O     96    LYS      O   1544  -0.589400    16.0000
  1545           N     97    VAL      N   1545  -0.415700    14.0100
  1546           H     97    VAL      H   1546   0.271900     1.0080
  1547          CT     97    VAL     CA   1547  -0.087500    12.0100
  1548          H1     97    VAL     HA   1548   0.096900     1.0080
  1549          CT     97    VAL     CB   1549   0.298500    12.0100
  1550          HC     97    VAL     HB   1550  -0.029700     1.0080
  1551          CT     97    VAL    CG1   1551  -0.319200    12.0100
  1552          HC     97    VAL   HG11   1552   0.079100     1.0080
  1553          HC     97    VAL   HG12   1553   0.079100     1.0080
  1554          HC     97    VAL   HG13   1554   0.079100     1.0080
  1555          CT     97    VAL    CG2   1555  -0.319200    12.0100
  1556          HC     97    VAL   HG21   1556   0.079100     1.0080
  1557          HC     97    VAL   HG22   1557   0.079100     1.0080
  1558          HC     97    VAL   HG23   1558   0.079100     1.0080
  1559           C     97    VAL      C   1559   0.597300    12.0100
  1560           O     97    VAL      O   1560  -0.567900    16.0000
  1561           N     98    LEU      N   1561  -0.415700    14.0100
  1562           H     98    LEU      H   1562   0.271900     1.0080
  1563          CT     98    LEU     CA   1563  -0.051800    12.0100
  1564          H1     98    LEU     HA   1564   0.092200     1.0080
  1565          CT     98    LEU     CB   1565  -0.110200    12.0100
  1566          HC     98    LEU    HB1   1566   0.045700     1.0080
  1567          HC     98    LEU    HB2   1567   0.045700     1.0080
  1568          CT     98    LEU     CG   1568   0.353100    12.0100
  1569          HC     98    LEU     HG   1569  -0.036100     1.0080
  1570          CT     98    LEU    CD1   1570  -0.412100    12.0100
  1571          HC     98    LEU   HD11   1571   0.100000     1.0080
  1572          HC     98    LEU   HD12   1572   0.100000     1.0080
  1573          HC     98    LEU   HD13   1573   0.100000     1.0080
  1574          CT     98    LEU    CD2   1574  -0.412100    12.0100
  1575          HC     98    LEU   HD21   1575   0.100000     1.0080
  1576          HC     98    LEU   HD22   1576   0.100000     1.0080
  1577          HC     98    LEU   HD23   1577   0.100000     1.0080
  1578           C     98    LEU      C   1578   0.597300    12.0100
  1579           O     98    LEU      O   1579  -0.567900    16.0000
  1580           N     99    SER      N   1580  -0.415700    14.0100
  1581           H     99    SER      H   1581   0.271900     1.0080
  1582          CT     99    SER     CA   1582  -0.024900    12.0100
  1583          H1     99    SER     HA   1583   0.084300     1.0080
  1584          CT     99    SER     CB   1584   0.211700    12.0100
  1585          H1     99    SER    HB1   1585   0.035200     1.0080
  1586          H1     99    SER    HB2   1586   0.035200     1.0080
  1587          OH     99    SER     OG   1587  -0.654600    16.0000
  1588          HO     99    SER     HG   1588   0.427500     1.0080
  1589           C     99    SER      C   1589   0.597300    12.0100
  1590           O     99    SER      O   1590  -0.567900    16.0000
  1591           N    100    TYR      N   1591  -0.415700    14.0100
  1592           H    100    TYR      H   1592   0.271900     1.0080
  1593          CT    100    TYR     CA   1593  -0.001400    12.0100
  1594          H1    100    TYR     HA   1594   0.087600     1.0080
  1595          CT    100    TYR     CB   1595  -0.015200    12.0100
  1596          HC    100    TYR    HB1   1596   0.029500     1.0080
  1597          HC    100    TYR    HB2   1597   0.029500     1.0080
  1598          CA    100    TYR     CG   1598  -0.001100    12.0100
  1599          CA    100    TYR    CD1   1599  -0.190600    12.0100
  1600          HA    100    TYR    HD1   1600   0.169900     1.0080
  1601          CA    100    TYR    CE1   1601  -0.234100    12.0100
  1602          HA    100    TYR    HE1   1602   0.165600     1.0080
  1603           C    100    TYR     CZ   1603   0.322600    12.0100
  1604          OH    100    TYR     OH   1604  -0.557900    16.0000
  1605          HO    100    TYR     HH   1605   0.399200     1.0080
  1606          CA    100    TYR    CE2   1606  -0.234100    12.0100
  1607          HA    100    TYR    HE2   1607   0.165600     1.0080
  1608          CA    100    TYR    CD2   1608  -0.190600    12.0100
  1609          HA    100    TYR    HD2   1609   0.169900     1.0080
  1610           C    100    TYR      C   1610   0.597300    12.0100
  1611           O    100    TYR      O   1611  -0.567900    16.0000
  1612           N    101    LEU      N   1612  -0.415700    14.0100
  1613           H    101    LEU      H   1613   0.271900     1.0080
  1614          CT    101    LEU     CA   1614  -0.051800    12.0100
  1615          H1    101    LEU     HA   1615   0.092200     1.0080
  1616          CT    101    LEU     CB   1616  -0.110200    12.0100
  1617          HC    101    LEU    HB1   1617   0.045700     1.0080
  1618          HC    101    LEU    HB2   1618   0.045700     1.0080
  1619          CT    101    LEU     CG   1619   0.353100    12.0100
  1620          HC    101    LEU     HG   1620  -0.036100     1.0080
  1621          CT    101    LEU    CD1   1621  -0.412100    12.0100
  1622          HC    101    LEU   HD11   1622   0.100000     1.0080
  1623          HC    101    LEU   HD12   1623   0.100000     1.0080
  1624          HC    101    LEU   HD13   1624   0.100000     1.0080
  1625          CT    101    LEU    CD2   1625  -0.412100    12.0100
  1626          HC    101    LEU   HD21   1626   0.100000     1.0080
  1627          HC    101    LEU   HD22   1627   0.100000     1.0080
  1628          HC    101    LEU   HD23   1628   0.100000     1.0080
  1629           C    101    LEU      C   1629   0.597300    12.0100
  1630           O    101    LEU      O   1630  -0.567900    16.0000
  1631           N    102    GLY      N   1631  -0.415700    14.0100
  1632           H    102    GLY      H   1632   0.271900     1.0080
  1633          CT    102    GLY     CA   1633  -0.025200    12.0100
  1634          H1    102    GLY    HA1   1634   0.069800     1.0080
  1635          H1    102    GLY    HA2   1635   0.069800     1.0080
  1636           C    102    GLY      C   1636   0.597300    12.0100
  1637           O    102    GLY      O   1637  -0.567900    16.0000
  1638           N    103    ASN      N   1638  -0.415700    14.0100
  1639           H    103    ASN      H   1639   0.271900     1.0080
  1640          CT    103    ASN     CA   1640   0.014300    12.0100
  1641          H1    103    ASN     HA   1641   0.104800     1.0080
  1642          CT    103    ASN     CB   1642  -0.204100    12.0100
  1643          HC    103    ASN    HB1   1643   0.079700     1.0080
  1644          HC    103    ASN    HB2   1644   0.079700     1.0080
  1645           C    103    ASN     CG   1645   0.713000    12.0100
  1646           O    103    ASN    OD1   1646  -0.593100    16.0000
  1647           N    103    ASN    ND2   1647  -0.919100    14.0100
  1648           H    103    ASN   HD21   1648   0.419600     1.0080
  1649           H    103    ASN   HD22   1649   0.419600     1.0080
  1650           C    103    ASN      C   1650   0.597300    12.0100
  1651           O    103    ASN      O   1651  -0.567900    16.0000
  1652           N    104    HIS      N   1652  -0.415700    14.0100
  1653           H    104    HIS      H   1653   0.271900     1.0080
  1654          CT    104    HIS     CA   1654  -0.058100    12.0100
  1655          H1    104    HIS     HA   1655   0.136000     1.0080
  1656          CT    104    HIS     CB   1656  -0.007400    12.0100
  1657          HC    104    HIS    HB1   1657   0.036700     1.0080
  1658          HC    104    HIS    HB2   1658   0.036700     1.0080
  1659          CC    104    HIS     CG   1659   0.186800    12.0100
  1660          NB    104    HIS    ND1   1660  -0.543200    14.0100
  1661          CR    104    HIS    CE1   1661   0.163500    12.0100
  1662          H5    104    HIS    HE1   1662   0.143500     1.0080
  1663          NA    104    HIS    NE2   1663  -0.279500    14.0100
  1664           H    104    HIS    HE2   1664   0.333900     1.0080
  1665          CW    104    HIS    CD2   1665  -0.220700    12.0100
  1666          H4    104    HIS    HD2   1666   0.186200     1.0080
  1667           C    104    HIS      C   1667   0.597300    12.0100
  1668           O    104    HIS      O   1668  -0.567900    16.0000
  1669           N    105    MET      N   1669  -0.415700    14.0100
  1670           H    105    MET      H   1670   0.271900     1.0080
  1671          CT    105    MET     CA   1671  -0.023700    12.0100
  1672          H1    105    MET     HA   1672   0.088000     1.0080
  1673          CT    105    MET     CB   1673   0.034200    12.0100
  1674          HC    105    MET    HB1   1674   0.024100     1.0080
  1675          HC    105    MET    HB2   1675   0.024100     1.0080
  1676          CT    105    MET     CG   1676   0.001800    12.0100
  1677          H1    105    MET    HG1   1677   0.044000     1.0080
  1678          H1    105    MET    HG2   1678   0.044000     1.0080
  1679           S    105    MET     SD   1679  -0.273700    32.0600
  1680          CT    105    MET     CE   1680  -0.053600    12.0100
  1681          H1    105    MET    HE1   1681   0.068400     1.0080
  1682          H1    105    MET    HE2   1682   0.068400     1.0080
  1683          H1    105    MET    HE3   1683   0.068400     1.0080
  1684           C    105    MET      C   1684   0.597300    12.0100
  1685           O    105    MET      O   1685  -0.567900    16.0000
  1686           N    106    ASN      N   1686  -0.415700    14.0100
  1687           H    106    ASN      H   1687   0.271900     1.0080
  1688          CT    106    ASN     CA   1688   0.014300    12.0100
  1689          H1    106    ASN     HA   1689   0.104800     1.0080
  1690          CT    106    ASN     CB   1690  -0.204100    12.0100
  1691          HC    106    ASN    HB1   1691   0.079700     1.0080
  1692          HC    106    ASN    HB2   1692   0.079700     1.0080
  1693           C    106    ASN     CG   1693   0.713000    12.0100
  1694           O    106    ASN    OD1   1694  -0.593100    16.0000
  1695           N    106    ASN    ND2   1695  -0.919100    14.0100
  1696           H    106    ASN   HD21   1696   0.419600     1.0080
  1697           H    106    ASN   HD22   1697   0.419600     1.0080
  1698           C    106    ASN      C   1698   0.597300    12.0100
  1699           O    106    ASN      O   1699  -0.567900    16.0000
  1700           N    107    ILE      N   1700  -0.415700    14.0100
  1701           H    107    ILE      H   1701   0.271900     1.0080
  1702          CT    107    ILE     CA   1702  -0.059700    12.0100
  1703          H1    107    ILE     HA   1703   0.086900     1.0080
  1704          CT    107    ILE     CB   1704   0.130300    12.0100
  1705          HC    107    ILE     HB   1705   0.018700     1.0080
  1706          CT    107    ILE    CG2   1706  -0.320400    12.0100
  1707          HC    107    ILE   HG21   1707   0.088200     1.0080
  1708          HC    107    ILE   HG22   1708   0.088200     1.0080
  1709          HC    107    ILE   HG23   1709   0.088200     1.0080
  1710          CT    107    ILE    CG1   1710  -0.043000    12.0100
  1711          HC    107    ILE   HG11   1711   0.023600     1.0080
  1712          HC    107    ILE   HG12   1712   0.023600     1.0080
  1713          CT    107    ILE     CD   1713  -0.066000    12.0100
  1714          HC    107    ILE    HD1   1714   0.018600     1.0080
  1715          HC    107    ILE    HD2   1715   0.018600     1.0080
  1716          HC    107    ILE    HD3   1716   0.018600     1.0080
  1717           C    107    ILE      C   1717   0.597300    12.0100
  1718           O    107    ILE      O   1718  -0.567900    16.0000
  1719           N    108    VAL      N   1719  -0.415700    14.0100
  1720           H    108    VAL      H   1720   0.271900     1.0080
  1721          CT    108    VAL     CA   1721  -0.087500    12.0100
  1722          H1    108    VAL     HA   1722   0.096900     1.0080
  1723          CT    108    VAL     CB   1723   0.298500    12.0100
  1724          HC    108    VAL     HB   1724  -0.029700     1.0080
  1725          CT    108    VAL    CG1   1725  -0.319200    12.0100
  1726          HC    108    VAL   HG11   1726   0.079100     1.0080
  1727          HC    108    VAL   HG12   1727   0.079100     1.0080
  1728          HC    108    VAL   HG13   1728   0.079100     1.0080
  1729          CT    108    VAL    CG2   1729  -0.319200    12.0100
  1730          HC    108    VAL   HG21   1730   0.079100     1.0080
  1731          HC    108    VAL   HG22   1731   0.079100     1.0080
  1732          HC    108    VAL   HG23   1732   0.079100     1.0080
  1733           C    108    VAL      C   1733   0.597300    12.0100
  1734           O    108    VAL      O   1734  -0.567900    16.0000
  1735           N    109    ASN      N   1735  -0.415700    14.0100
  1736           H    109    ASN      H   1736   0.271900     1.0080
  1737          CT    109    ASN     CA   1737   0.014300    12.0100
  1738          H1    109    ASN     HA   1738   0.104800     1.0080
  1739          CT    109    ASN     CB   1739  -0.204100    12.0100
  1740          HC    109    ASN    HB1   1740   0.079700     1.0080
  1741          HC    109    ASN    HB2   1741   0.079700     1.0080
  1742           C    109    ASN     CG   1742   0.713000    12.0100
  1743           O    109    ASN    OD1   1743  -0.593100    16.0000
  1744           N    109    ASN    ND2   1744  -0.919100    14.0100
  1745           H    109    ASN   HD21   1745   0.419600     1.0080
  1746           H    109    ASN   HD22   1746   0.419600     1.0080
  1747           C    109    ASN      C   1747   0.597300    12.0100
  1748           O    109    ASN      O   1748  -0.567900    16.0000
  1749           N    110    LEU      N   1749  -0.415700    14.0100
  1750           H    110    LEU      H   1750   0.271900     1.0080
  1751          CT    110    LEU     CA   1751  -0.051800    12.0100
  1752          H1    110    LEU     HA   1752   0.092200     1.0080
  1753          CT    110    LEU     CB   1753  -0.110200    12.0100
  1754          HC    110    LEU    HB1   1754   0.045700     1.0080
  1755          HC    110    LEU    HB2   1755   0.045700     1.0080
  1756          CT    110    LEU     CG   1756   0.353100    12.0100
  1757          HC    110    LEU     HG   1757  -0.036100     1.0080
  1758          CT    110    LEU    CD1   1758  -0.412100    12.0100
  1759          HC    110    LEU   HD11   1759   0.100000     1.0080
  1760          HC    110    LEU   HD12   1760   0.100000     1.0080
  1761          HC    110    LEU   HD13   1761   0.100000     1.0080
  1762          CT    110    LEU    CD2   1762  -0.412100    12.0100
  1763          HC    110    LEU   HD21   1763   0.100000     1.0080
  1764          HC    110    LEU   HD22   1764   0.100000     1.0080
  1765          HC    110    LEU   HD23   1765   0.100000     1.0080
  1766           C    110    LEU      C   1766   0.597300    12.0100
  1767           O    110    LEU      O   1767  -0.567900    16.0000
  1768           N    111    LEU      N   1768  -0.415700    14.0100
  1769           H    111    LEU      H   1769   0.271900     1.0080
  1770          CT    111    LEU     CA   1770  -0.051800    12.0100
  1771          H1    111    LEU     HA   1771   0.092200     1.0080
  1772          CT    111    LEU     CB   1772  -0.110200    12.0100
  1773          HC    111    LEU    HB1   1773   0.045700     1.0080
  1774          HC    111    LEU    HB2   1774   0.045700     1.0080
  1775          CT    111    LEU     CG   1775   0.353100    12.0100
  1776          HC    111    LEU     HG   1776  -0.036100     1.0080
  1777          CT    111    LEU    CD1   1777  -0.412100    12.0100
  1778          HC    111    LEU   HD11   1778   0.100000     1.0080
  1779          HC    111    LEU   HD12   1779   0.100000     1.0080
  1780          HC    111    LEU   HD13   1780   0.100000     1.0080
  1781          CT    111    LEU    CD2   1781  -0.412100    12.0100
  1782          HC    111    LEU   HD21   1782   0.100000     1.0080
  1783          HC    111    LEU   HD22   1783   0.100000     1.0080
  1784          HC    111    LEU   HD23   1784   0.100000     1.0080
  1785           C    111    LEU      C   1785   0.597300    12.0100
  1786           O    111    LEU      O   1786  -0.567900    16.0000
  1787           N    112    GLY      N   1787  -0.415700    14.0100
  1788           H    112    GLY      H   1788   0.271900     1.0080
  1789          CT    112    GLY     CA   1789  -0.025200    12.0100
  1790          H1    112    GLY    HA1   1790   0.069800     1.0080
  1791          H1    112    GLY    HA2   1791   0.069800     1.0080
  1792           C    112    GLY      C   1792   0.597300    12.0100
  1793           O    112    GLY      O   1793  -0.567900    16.0000
  1794           N    113    ALA      N   1794  -0.415700    14.0100
  1795           H    113    ALA      H   1795   0.271900     1.0080
  1796          CT    113    ALA     CA   1796   0.033700    12.0100
  1797          H1    113    ALA     HA   1797   0.082300     1.0080
  1798          CT    113    ALA     CB   1798  -0.182500    12.0100
  1799          HC    113    ALA    HB1   1799   0.060300     1.0080
  1800          HC    113    ALA    HB2   1800   0.060300     1.0080
  1801          HC    113    ALA    HB3   1801   0.060300     1.0080
  1802           C    113    ALA      C   1802   0.597300    12.0100
  1803           O    113    ALA      O   1803  -0.567900    16.0000
  1804           N    114    CYS      N   1804  -0.415700    14.0100
  1805           H    114    CYS      H   1805   0.271900     1.0080
  1806          CT    114    CYS     CA   1806   0.021300    12.0100
  1807          H1    114    CYS     HA   1807   0.112400     1.0080
  1808          CT    114    CYS     CB   1808  -0.123100    12.0100
  1809          H1    114    CYS    HB1   1809   0.111200     1.0080
  1810          H1    114    CYS    HB2   1810   0.111200     1.0080
  1811          SH    114    CYS     SG   1811  -0.311900    32.0600
  1812          HS    114    CYS     HG   1812   0.193300     1.0080
  1813           C    114    CYS      C   1813   0.597300    12.0100
  1814           O    114    CYS      O   1814  -0.567900    16.0000
  1815           N    115    THR      N   1815  -0.415700    14.0100
  1816           H    115    THR      H   1816   0.271900     1.0080
  1817          CT    115    THR     CA   1817  -0.038900    12.0100
  1818          H1    115    THR     HA   1818   0.100700     1.0080
  1819          CT    115    THR     CB   1819   0.365400    12.0100
  1820          H1    115    THR     HB   1820   0.004300     1.0080
  1821          CT    115    THR    CG2   1821  -0.243800    12.0100
  1822          HC    115    THR   HG21   1822   0.064200     1.0080
  1823          HC    115    THR   HG22   1823   0.064200     1.0080
  1824          HC    115    THR   HG23   1824   0.064200     1.0080
  1825          OH    115    THR    OG1   1825  -0.676100    16.0000
  1826          HO    115    THR    HG1   1826   0.410200     1.0080
  1827           C    115    THR      C   1827   0.597300    12.0100
  1828           O    115    THR      O   1828  -0.567900    16.0000
  1829           N    116    ILE      N   1829  -0.415700    14.0100
  1830           H    116    ILE      H   1830   0.271900     1.0080
  1831          CT    116    ILE     CA   1831  -0.059700    12.0100
  1832          H1    116    ILE     HA   1832   0.086900     1.0080
  1833          CT    116    ILE     CB   1833   0.130300    12.0100
  1834          HC    116    ILE     HB   1834   0.018700     1.0080
  1835          CT    116    ILE    CG2   1835  -0.320400    12.0100
  1836          HC    116    ILE   HG21   1836   0.088200     1.0080
  1837          HC    116    ILE   HG22   1837   0.088200     1.0080
  1838          HC    116    ILE   HG23   1838   0.088200     1.0080
  1839          CT    116    ILE    CG1   1839  -0.043000    12.0100
  1840          HC    116    ILE   HG11   1840   0.023600     1.0080
  1841          HC    116    ILE   HG12   1841   0.023600     1.0080
  1842          CT    116    ILE     CD   1842  -0.066000    12.0100
  1843          HC    116    ILE    HD1   1843   0.018600     1.0080
  1844          HC    116    ILE    HD2   1844   0.018600     1.0080
  1845          HC    116    ILE    HD3   1845   0.018600     1.0080
  1846           C    116    ILE      C   1846   0.597300    12.0100
  1847           O    116    ILE      O   1847  -0.567900    16.0000
  1848           N    117    GLY      N   1848  -0.415700    14.0100
  1849           H    117    GLY      H   1849   0.271900     1.0080
  1850          CT    117    GLY     CA   1850  -0.025200    12.0100
  1851          H1    117    GLY    HA1   1851   0.069800     1.0080
  1852          H1    117    GLY    HA2   1852   0.069800     1.0080
  1853           C    117    GLY      C   1853   0.597300    12.0100
  1854           O    117    GLY      O   1854  -0.567900    16.0000
  1855           N    118    GLY      N   1855  -0.415700    14.0100
  1856           H    118    GLY      H   1856   0.271900     1.0080
  1857          CT    118    GLY     CA   1857  -0.025200    12.0100
  1858          H1    118    GLY    HA1   1858   0.069800     1.0080
  1859          H1    118    GLY    HA2   1859   0.069800     1.0080
  1860           C    118    GLY      C   1860   0.597300    12.0100
  1861           O    118    GLY      O   1861  -0.567900    16.0000
  1862           N    119    PRO      N   1862  -0.254800    14.0100
  1863          CT    119    PRO     CD   1863   0.019200    12.0100
  1864          H1    119    PRO    HD1   1864   0.039100     1.0080
  1865          H1    119    PRO    HD2   1865   0.039100     1.0080
  1866          CT    119    PRO     CG   1866   0.018900    12.0100
  1867          HC    119    PRO    HG1   1867   0.021300     1.0080
  1868          HC    119    PRO    HG2   1868   0.021300     1.0080
  1869          CT    119    PRO     CB   1869  -0.007000    12.0100
  1870          HC    119    PRO    HB1   1870   0.025300     1.0080
  1871          HC    119    PRO    HB2   1871   0.025300     1.0080
  1872          CT    119    PRO     CA   1872  -0.026600    12.0100
  1873          H1    119    PRO     HA   1873   0.064100     1.0080
  1874           C    119    PRO      C   1874   0.589600    12.0100
  1875           O    119    PRO      O   1875  -0.574800    16.0000
  1876           N    120    THR      N   1876  -0.415700    14.0100
  1877           H    120    THR      H   1877   0.271900     1.0080
  1878          CT    120    THR     CA   1878  -0.038900    12.0100
  1879          H1    120    THR     HA   1879   0.100700     1.0080
  1880          CT    120    THR     CB   1880   0.365400    12.0100
  1881          H1    120    THR     HB   1881   0.004300     1.0080
  1882          CT    120    THR    CG2   1882  -0.243800    12.0100
  1883          HC    120    THR   HG21   1883   0.064200     1.0080
  1884          HC    120    THR   HG22   1884   0.064200     1.0080
  1885          HC    120    THR   HG23   1885   0.064200     1.0080
  1886          OH    120    THR    OG1   1886  -0.676100    16.0000
  1887          HO    120    THR    HG1   1887   0.410200     1.0080
  1888           C    120    THR      C   1888   0.597300    12.0100
  1889           O    120    THR      O   1889  -0.567900    16.0000
  1890           N    121    LEU      N   1890  -0.415700    14.0100
  1891           H    121    LEU      H   1891   0.271900     1.0080
  1892          CT    121    LEU     CA   1892  -0.051800    12.0100
  1893          H1    121    LEU     HA   1893   0.092200     1.0080
  1894          CT    121    LEU     CB   1894  -0.110200    12.0100
  1895          HC    121    LEU    HB1   1895   0.045700     1.0080
  1896          HC    121    LEU    HB2   1896   0.045700     1.0080
  1897          CT    121    LEU     CG   1897   0.353100    12.0100
  1898          HC    121    LEU     HG   1898  -0.036100     1.0080
  1899          CT    121    LEU    CD1   1899  -0.412100    12.0100
  1900          HC    121    LEU   HD11   1900   0.100000     1.0080
  1901          HC    121    LEU   HD12   1901   0.100000     1.0080
  1902          HC    121    LEU   HD13   1902   0.100000     1.0080
  1903          CT    121    LEU    CD2   1903  -0.412100    12.0100
  1904          HC    121    LEU   HD21   1904   0.100000     1.0080
  1905          HC    121    LEU   HD22   1905   0.100000     1.0080
  1906          HC    121    LEU   HD23   1906   0.100000     1.0080
  1907           C    121    LEU      C   1907   0.597300    12.0100
  1908           O    121    LEU      O   1908  -0.567900    16.0000
  1909           N    122    VAL      N   1909  -0.415700    14.0100
  1910           H    122    VAL      H   1910   0.271900     1.0080
  1911          CT    122    VAL     CA   1911  -0.087500    12.0100
  1912          H1    122    VAL     HA   1912   0.096900     1.0080
  1913          CT    122    VAL     CB   1913   0.298500    12.0100
  1914          HC    122    VAL     HB   1914  -0.029700     1.0080
  1915          CT    122    VAL    CG1   1915  -0.319200    12.0100
  1916          HC    122    VAL   HG11   1916   0.079100     1.0080
  1917          HC    122    VAL   HG12   1917   0.079100     1.0080
  1918          HC    122    VAL   HG13   1918   0.079100     1.0080
  1919          CT    122    VAL    CG2   1919  -0.319200    12.0100
  1920          HC    122    VAL   HG21   1920   0.079100     1.0080
  1921          HC    122    VAL   HG22   1921   0.079100     1.0080
  1922          HC    122    VAL   HG23   1922   0.079100     1.0080
  1923           C    122    VAL      C   1923   0.597300    12.0100
  1924           O    122    VAL      O   1924  -0.567900    16.0000
  1925           N    123    ILE      N   1925  -0.415700    14.0100
  1926           H    123    ILE      H   1926   0.271900     1.0080
  1927          CT    123    ILE     CA   1927  -0.059700    12.0100
  1928          H1    123    ILE     HA   1928   0.086900     1.0080
  1929          CT    123    ILE     CB   1929   0.130300    12.0100
  1930          HC    123    ILE     HB   1930   0.018700     1.0080
  1931          CT    123    ILE    CG2   1931  -0.320400    12.0100
  1932          HC    123    ILE   HG21   1932   0.088200     1.0080
  1933          HC    123    ILE   HG22   1933   0.088200     1.0080
  1934          HC    123    ILE   HG23   1934   0.088200     1.0080
  1935          CT    123    ILE    CG1   1935  -0.043000    12.0100
  1936          HC    123    ILE   HG11   1936   0.023600     1.0080
  1937          HC    123    ILE   HG12   1937   0.023600     1.0080
  1938          CT    123    ILE     CD   1938  -0.066000    12.0100
  1939          HC    123    ILE    HD1   1939   0.018600     1.0080
  1940          HC    123    ILE    HD2   1940   0.018600     1.0080
  1941          HC    123    ILE    HD3   1941   0.018600     1.0080
  1942           C    123    ILE      C   1942   0.597300    12.0100
  1943           O    123    ILE      O   1943  -0.567900    16.0000
  1944           N    124    THR      N   1944  -0.415700    14.0100
  1945           H    124    THR      H   1945   0.271900     1.0080
  1946          CT    124    THR     CA   1946  -0.038900    12.0100
  1947          H1    124    THR     HA   1947   0.100700     1.0080
  1948          CT    124    THR     CB   1948   0.365400    12.0100
  1949          H1    124    THR     HB   1949   0.004300     1.0080
  1950          CT    124    THR    CG2   1950  -0.243800    12.0100
  1951          HC    124    THR   HG21   1951   0.064200     1.0080
  1952          HC    124    THR   HG22   1952   0.064200     1.0080
  1953          HC    124    THR   HG23   1953   0.064200     1.0080
  1954          OH    124    THR    OG1   1954  -0.676100    16.0000
  1955          HO    124    THR    HG1   1955   0.410200     1.0080
  1956           C    124    THR      C   1956   0.597300    12.0100
  1957           O    124    THR      O   1957  -0.567900    16.0000
  1958           N    125    GLU      N   1958  -0.516300    14.0100
  1959           H    125    GLU      H   1959   0.293600     1.0080
  1960          CT    125    GLU     CA   1960   0.039700    12.0100
  1961          H1    125    GLU     HA   1961   0.110500     1.0080
  1962          CT    125    GLU     CB   1962   0.056000    12.0100
  1963          HC    125    GLU    HB1   1963  -0.017300     1.0080
  1964          HC    125    GLU    HB2   1964  -0.017300     1.0080
  1965          CT    125    GLU     CG   1965   0.013600    12.0100
  1966          HC    125    GLU    HG1   1966  -0.042500     1.0080
  1967          HC    125    GLU    HG2   1967  -0.042500     1.0080
  1968           C    125    GLU     CD   1968   0.805400    12.0100
  1969          O2    125    GLU    OE1   1969  -0.818800    16.0000
  1970          O2    125    GLU    OE2   1970  -0.818800    16.0000
  1971           C    125    GLU      C   1971   0.536600    12.0100
  1972           O    125    GLU      O   1972  -0.581900    16.0000
  1973           N    126    TYR      N   1973  -0.415700    14.0100
  1974           H    126    TYR      H   1974   0.271900     1.0080
  1975          CT    126    TYR     CA   1975  -0.001400    12.0100
  1976          H1    126    TYR     HA   1976   0.087600     1.0080
  1977          CT    126    TYR     CB   1977  -0.015200    12.0100
  1978          HC    126    TYR    HB1   1978   0.029500     1.0080
  1979          HC    126    TYR    HB2   1979   0.029500     1.0080
  1980          CA    126    TYR     CG   1980  -0.001100    12.0100
  1981          CA    126    TYR    CD1   1981  -0.190600    12.0100
  1982          HA    126    TYR    HD1   1982   0.169900     1.0080
  1983          CA    126    TYR    CE1   1983  -0.234100    12.0100
  1984          HA    126    TYR    HE1   1984   0.165600     1.0080
  1985           C    126    TYR     CZ   1985   0.322600    12.0100
  1986          OH    126    TYR     OH   1986  -0.557900    16.0000
  1987          HO    126    TYR     HH   1987   0.399200     1.0080
  1988          CA    126    TYR    CE2   1988  -0.234100    12.0100
  1989          HA    126    TYR    HE2   1989   0.165600     1.0080
  1990          CA    126    TYR    CD2   1990  -0.190600    12.0100
  1991          HA    126    TYR    HD2   1991   0.169900     1.0080
  1992           C    126    TYR      C   1992   0.597300    12.0100
  1993           O    126    TYR      O   1993  -0.567900    16.0000
  1994           N    127    CYS      N   1994  -0.415700    14.0100
  1995           H    127    CYS      H   1995   0.271900     1.0080
  1996          CT    127    CYS     CA   1996   0.021300    12.0100
  1997          H1    127    CYS     HA   1997   0.112400     1.0080
  1998          CT    127    CYS     CB   1998  -0.123100    12.0100
  1999          H1    127    CYS    HB1   1999   0.111200     1.0080
  2000          H1    127    CYS    HB2   2000   0.111200     1.0080
  2001          SH    127    CYS     SG   2001  -0.311900    32.0600
  2002          HS    127    CYS     HG   2002   0.193300     1.0080
  2003           C    127    CYS      C   2003   0.597300    12.0100
  2004           O    127    CYS      O   2004  -0.567900    16.0000
  2005           N    128    CYS      N   2005  -0.415700    14.0100
  2006           H    128    CYS      H   2006   0.271900     1.0080
  2007          CT    128    CYS     CA   2007   0.021300    12.0100
  2008          H1    128    CYS     HA   2008   0.112400     1.0080
  2009          CT    128    CYS     CB   2009  -0.123100    12.0100
  2010          H1    128    CYS    HB1   2010   0.111200     1.0080
  2011          H1    128    CYS    HB2   2011   0.111200     1.0080
  2012          SH    128    CYS     SG   2012  -0.311900    32.0600
  2013          HS    128    CYS     HG   2013   0.193300     1.0080
  2014           C    128    CYS      C   2014   0.597300    12.0100
  2015           O    128    CYS      O   2015  -0.567900    16.0000
  2016           N    129    TYR      N   2016  -0.415700    14.0100
  2017           H    129    TYR      H   2017   0.271900     1.0080
  2018          CT    129    TYR     CA   2018  -0.001400    12.0100
  2019          H1    129    TYR     HA   2019   0.087600     1.0080
  2020          CT    129    TYR     CB   2020  -0.015200    12.0100
  2021          HC    129    TYR    HB1   2021   0.029500     1.0080
  2022          HC    129    TYR    HB2   2022   0.029500     1.0080
  2023          CA    129    TYR     CG   2023  -0.001100    12.0100
  2024          CA    129    TYR    CD1   2024  -0.190600    12.0100
  2025          HA    129    TYR    HD1   2025   0.169900     1.0080
  2026          CA    129    TYR    CE1   2026  -0.234100    12.0100
  2027          HA    129    TYR    HE1   2027   0.165600     1.0080
  2028           C    129    TYR     CZ   2028   0.322600    12.0100
  2029          OH    129    TYR     OH   2029  -0.557900    16.0000
  2030          HO    129    TYR     HH   2030   0.399200     1.0080
  2031          CA    129    TYR    CE2   2031  -0.234100    12.0100
  2032          HA    129    TYR    HE2   2032   0.165600     1.0080
  2033          CA    129    TYR    CD2   2033  -0.190600    12.0100
  2034          HA    129    TYR    HD2   2034   0.169900     1.0080
  2035           C    129    TYR      C   2035   0.597300    12.0100
  2036           O    129    TYR      O   2036  -0.567900    16.0000
  2037           N    130    GLY      N   2037  -0.415700    14.0100
  2038           H    130    GLY      H   2038   0.271900     1.0080
  2039          CT    130    GLY     CA   2039  -0.025200    12.0100
  2040          H1    130    GLY    HA1   2040   0.069800     1.0080
  2041          H1    130    GLY    HA2   2041   0.069800     1.0080
  2042           C    130    GLY      C   2042   0.597300    12.0100
  2043           O    130    GLY      O   2043  -0.567900    16.0000
  2044           N    131    ASP      N   2044  -0.516300    14.0100
  2045           H    131    ASP      H   2045   0.293600     1.0080
  2046          CT    131    ASP     CA   2046   0.038100    12.0100
  2047          H1    131    ASP     HA   2047   0.088000     1.0080
  2048          CT    131    ASP     CB   2048  -0.030300    12.0100
  2049          HC    131    ASP    HB1   2049  -0.012200     1.0080
  2050          HC    131    ASP    HB2   2050  -0.012200     1.0080
  2051           C    131    ASP     CG   2051   0.799400    12.0100
  2052          O2    131    ASP    OD1   2052  -0.801400    16.0000
  2053          O2    131    ASP    OD2   2053  -0.801400    16.0000
  2054           C    131    ASP      C   2054   0.536600    12.0100
  2055           O    131    ASP      O   2055  -0.581900    16.0000
  2056           N    132    LEU      N   2056  -0.415700    14.0100
  2057           H    132    LEU      H   2057   0.271900     1.0080
  2058          CT    132    LEU     CA   2058  -0.051800    12.0100
  2059          H1    132    LEU     HA   2059   0.092200     1.0080
  2060          CT    132    LEU     CB   2060  -0.110200    12.0100
  2061          HC    132    LEU    HB1   2061   0.045700     1.0080
  2062          HC    132    LEU    HB2   2062   0.045700     1.0080
  2063          CT    132    LEU     CG   2063   0.353100    12.0100
  2064          HC    132    LEU     HG   2064  -0.036100     1.0080
  2065          CT    132    LEU    CD1   2065  -0.412100    12.0100
  2066          HC    132    LEU   HD11   2066   0.100000     1.0080
  2067          HC    132    LEU   HD12   2067   0.100000     1.0080
  2068          HC    132    LEU   HD13   2068   0.100000     1.0080
  2069          CT    132    LEU    CD2   2069  -0.412100    12.0100
  2070          HC    132    LEU   HD21   2070   0.100000     1.0080
  2071          HC    132    LEU   HD22   2071   0.100000     1.0080
  2072          HC    132    LEU   HD23   2072   0.100000     1.0080
  2073           C    132    LEU      C   2073   0.597300    12.0100
  2074           O    132    LEU      O   2074  -0.567900    16.0000
  2075           N    133    LEU      N   2075  -0.415700    14.0100
  2076           H    133    LEU      H   2076   0.271900     1.0080
  2077          CT    133    LEU     CA   2077  -0.051800    12.0100
  2078          H1    133    LEU     HA   2078   0.092200     1.0080
  2079          CT    133    LEU     CB   2079  -0.110200    12.0100
  2080          HC    133    LEU    HB1   2080   0.045700     1.0080
  2081          HC    133    LEU    HB2   2081   0.045700     1.0080
  2082          CT    133    LEU     CG   2082   0.353100    12.0100
  2083          HC    133    LEU     HG   2083  -0.036100     1.0080
  2084          CT    133    LEU    CD1   2084  -0.412100    12.0100
  2085          HC    133    LEU   HD11   2085   0.100000     1.0080
  2086          HC    133    LEU   HD12   2086   0.100000     1.0080
  2087          HC    133    LEU   HD13   2087   0.100000     1.0080
  2088          CT    133    LEU    CD2   2088  -0.412100    12.0100
  2089          HC    133    LEU   HD21   2089   0.100000     1.0080
  2090          HC    133    LEU   HD22   2090   0.100000     1.0080
  2091          HC    133    LEU   HD23   2091   0.100000     1.0080
  2092           C    133    LEU      C   2092   0.597300    12.0100
  2093           O    133    LEU      O   2093  -0.567900    16.0000
  2094           N    134    ASN      N   2094  -0.415700    14.0100
  2095           H    134    ASN      H   2095   0.271900     1.0080
  2096          CT    134    ASN     CA   2096   0.014300    12.0100
  2097          H1    134    ASN     HA   2097   0.104800     1.0080
  2098          CT    134    ASN     CB   2098  -0.204100    12.0100
  2099          HC    134    ASN    HB1   2099   0.079700     1.0080
  2100          HC    134    ASN    HB2   2100   0.079700     1.0080
  2101           C    134    ASN     CG   2101   0.713000    12.0100
  2102           O    134    ASN    OD1   2102  -0.593100    16.0000
  2103           N    134    ASN    ND2   2103  -0.919100    14.0100
  2104           H    134    ASN   HD21   2104   0.419600     1.0080
  2105           H    134    ASN   HD22   2105   0.419600     1.0080
  2106           C    134    ASN      C   2106   0.597300    12.0100
  2107           O    134    ASN      O   2107  -0.567900    16.0000
  2108           N    135    PHE      N   2108  -0.415700    14.0100
  2109           H    135    PHE      H   2109   0.271900     1.0080
  2110          CT    135    PHE     CA   2110  -0.002400    12.0100
  2111          H1    135    PHE     HA   2111   0.097800     1.0080
  2112          CT    135    PHE     CB   2112  -0.034300    12.0100
  2113          HC    135    PHE    HB1   2113   0.029500     1.0080
  2114          HC    135    PHE    HB2   2114   0.029500     1.0080
  2115          CA    135    PHE     CG   2115   0.011800    12.0100
  2116          CA    135    PHE    CD1   2116  -0.125600    12.0100
  2117          HA    135    PHE    HD1   2117   0.133000     1.0080
  2118          CA    135    PHE    CE1   2118  -0.170400    12.0100
  2119          HA    135    PHE    HE1   2119   0.143000     1.0080
  2120          CA    135    PHE     CZ   2120  -0.107200    12.0100
  2121          HA    135    PHE     HZ   2121   0.129700     1.0080
  2122          CA    135    PHE    CE2   2122  -0.170400    12.0100
  2123          HA    135    PHE    HE2   2123   0.143000     1.0080
  2124          CA    135    PHE    CD2   2124  -0.125600    12.0100
  2125          HA    135    PHE    HD2   2125   0.133000     1.0080
  2126           C    135    PHE      C   2126   0.597300    12.0100
  2127           O    135    PHE      O   2127  -0.567900    16.0000
  2128           N    136    LEU      N   2128  -0.415700    14.0100
  2129           H    136    LEU      H   2129   0.271900     1.0080
  2130          CT    136    LEU     CA   2130  -0.051800    12.0100
  2131          H1    136    LEU     HA   2131   0.092200     1.0080
  2132          CT    136    LEU     CB   2132  -0.110200    12.0100
  2133          HC    136    LEU    HB1   2133   0.045700     1.0080
  2134          HC    136    LEU    HB2   2134   0.045700     1.0080
  2135          CT    136    LEU     CG   2135   0.353100    12.0100
  2136          HC    136    LEU     HG   2136  -0.036100     1.0080
  2137          CT    136    LEU    CD1   2137  -0.412100    12.0100
  2138          HC    136    LEU   HD11   2138   0.100000     1.0080
  2139          HC    136    LEU   HD12   2139   0.100000     1.0080
  2140          HC    136    LEU   HD13   2140   0.100000     1.0080
  2141          CT    136    LEU    CD2   2141  -0.412100    12.0100
  2142          HC    136    LEU   HD21   2142   0.100000     1.0080
  2143          HC    136    LEU   HD22   2143   0.100000     1.0080
  2144          HC    136    LEU   HD23   2144   0.100000     1.0080
  2145           C    136    LEU      C   2145   0.597300    12.0100
  2146           O    136    LEU      O   2146  -0.567900    16.0000
  2147           N    137    ARG      N   2147  -0.347900    14.0100
  2148           H    137    ARG      H   2148   0.274700     1.0080
  2149          CT    137    ARG     CA   2149  -0.263700    12.0100
  2150          H1    137    ARG     HA   2150   0.156000     1.0080
  2151          CT    137    ARG     CB   2151  -0.000700    12.0100
  2152          HC    137    ARG    HB1   2152   0.032700     1.0080
  2153          HC    137    ARG    HB2   2153   0.032700     1.0080
  2154          CT    137    ARG     CG   2154   0.039000    12.0100
  2155          HC    137    ARG    HG1   2155   0.028500     1.0080
  2156          HC    137    ARG    HG2   2156   0.028500     1.0080
  2157          CT    137    ARG     CD   2157   0.048600    12.0100
  2158          H1    137    ARG    HD1   2158   0.068700     1.0080
  2159          H1    137    ARG    HD2   2159   0.068700     1.0080
  2160          N2    137    ARG     NE   2160  -0.529500    14.0100
  2161           H    137    ARG     HE   2161   0.345600     1.0080
  2162          CA    137    ARG     CZ   2162   0.807600    12.0100
  2163          N2    137    ARG    NH1   2163  -0.862700    14.0100
  2164           H    137    ARG   HH11   2164   0.447800     1.0080
  2165           H    137    ARG   HH12   2165   0.447800     1.0080
  2166          N2    137    ARG    NH2   2166  -0.862700    14.0100
  2167           H    137    ARG   HH21   2167   0.447800     1.0080
  2168           H    137    ARG   HH22   2168   0.447800     1.0080
  2169           C    137    ARG      C   2169   0.734100    12.0100
  2170           O    137    ARG      O   2170  -0.589400    16.0000
  2171           N    138    ARG      N   2171  -0.347900    14.0100
  2172           H    138    ARG      H   2172   0.274700     1.0080
  2173          CT    138    ARG     CA   2173  -0.263700    12.0100
  2174          H1    138    ARG     HA   2174   0.156000     1.0080
  2175          CT    138    ARG     CB   2175  -0.000700    12.0100
  2176          HC    138    ARG    HB1   2176   0.032700     1.0080
  2177          HC    138    ARG    HB2   2177   0.032700     1.0080
  2178          CT    138    ARG     CG   2178   0.039000    12.0100
  2179          HC    138    ARG    HG1   2179   0.028500     1.0080
  2180          HC    138    ARG    HG2   2180   0.028500     1.0080
  2181          CT    138    ARG     CD   2181   0.048600    12.0100
  2182          H1    138    ARG    HD1   2182   0.068700     1.0080
  2183          H1    138    ARG    HD2   2183   0.068700     1.0080
  2184          N2    138    ARG     NE   2184  -0.529500    14.0100
  2185           H    138    ARG     HE   2185   0.345600     1.0080
  2186          CA    138    ARG     CZ   2186   0.807600    12.0100
  2187          N2    138    ARG    NH1   2187  -0.862700    14.0100
  2188           H    138    ARG   HH11   2188   0.447800     1.0080
  2189           H    138    ARG   HH12   2189   0.447800     1.0080
  2190          N2    138    ARG    NH2   2190  -0.862700    14.0100
  2191           H    138    ARG   HH21   2191   0.447800     1.0080
  2192           H    138    ARG   HH22   2192   0.447800     1.0080
  2193           C    138    ARG      C   2193   0.734100    12.0100
  2194           O    138    ARG      O   2194  -0.589400    16.0000
  2195           N    139    LYS      N   2195  -0.347900    14.0100
  2196           H    139    LYS      H   2196   0.274700     1.0080
  2197          CT    139    LYS     CA   2197  -0.240000    12.0100
  2198          H1    139    LYS     HA   2198   0.142600     1.0080
  2199          CT    139    LYS     CB   2199  -0.009400    12.0100
  2200          HC    139    LYS    HB1   2200   0.036200     1.0080
  2201          HC    139    LYS    HB2   2201   0.036200     1.0080
  2202          CT    139    LYS     CG   2202   0.018700    12.0100
  2203          HC    139    LYS    HG1   2203   0.010300     1.0080
  2204          HC    139    LYS    HG2   2204   0.010300     1.0080
  2205          CT    139    LYS     CD   2205  -0.047900    12.0100
  2206          HC    139    LYS    HD1   2206   0.062100     1.0080
  2207          HC    139    LYS    HD2   2207   0.062100     1.0080
  2208          CT    139    LYS     CE   2208  -0.014300    12.0100
  2209          HP    139    LYS    HE1   2209   0.113500     1.0080
  2210          HP    139    LYS    HE2   2210   0.113500     1.0080
  2211          N3    139    LYS     NZ   2211  -0.385400    14.0100
  2212           H    139    LYS    HZ1   2212   0.340000     1.0080
  2213           H    139    LYS    HZ2   2213   0.340000     1.0080
  2214           H    139    LYS    HZ3   2214   0.340000     1.0080
  2215           C    139    LYS      C   2215   0.734100    12.0100
  2216           O    139    LYS      O   2216  -0.589400    16.0000
  2217           N    140    ARG      N   2217  -0.347900    14.0100
  2218           H    140    ARG      H   2218   0.274700     1.0080
  2219          CT    140    ARG     CA   2219  -0.263700    12.0100
  2220          H1    140    ARG     HA   2220   0.156000     1.0080
  2221          CT    140    ARG     CB   2221  -0.000700    12.0100
  2222          HC    140    ARG    HB1   2222   0.032700     1.0080
  2223          HC    140    ARG    HB2   2223   0.032700     1.0080
  2224          CT    140    ARG     CG   2224   0.039000    12.0100
  2225          HC    140    ARG    HG1   2225   0.028500     1.0080
  2226          HC    140    ARG    HG2   2226   0.028500     1.0080
  2227          CT    140    ARG     CD   2227   0.048600    12.0100
  2228          H1    140    ARG    HD1   2228   0.068700     1.0080
  2229          H1    140    ARG    HD2   2229   0.068700     1.0080
  2230          N2    140    ARG     NE   2230  -0.529500    14.0100
  2231           H    140    ARG     HE   2231   0.345600     1.0080
  2232          CA    140    ARG     CZ   2232   0.807600    12.0100
  2233          N2    140    ARG    NH1   2233  -0.862700    14.0100
  2234           H    140    ARG   HH11   2234   0.447800     1.0080
  2235           H    140    ARG   HH12   2235   0.447800     1.0080
  2236          N2    140    ARG    NH2   2236  -0.862700    14.0100
  2237           H    140    ARG   HH21   2237   0.447800     1.0080
  2238           H    140    ARG   HH22   2238   0.447800     1.0080
  2239           C    140    ARG      C   2239   0.734100    12.0100
  2240           O    140    ARG      O   2240  -0.589400    16.0000
  2241           N    141    ASP      N   2241  -0.516300    14.0100
  2242           H    141    ASP      H   2242   0.293600     1.0080
  2243          CT    141    ASP     CA   2243   0.038100    12.0100
  2244          H1    141    ASP     HA   2244   0.088000     1.0080
  2245          CT    141    ASP     CB   2245  -0.030300    12.0100
  2246          HC    141    ASP    HB1   2246  -0.012200     1.0080
  2247          HC    141    ASP    HB2   2247  -0.012200     1.0080
  2248           C    141    ASP     CG   2248   0.799400    12.0100
  2249          O2    141    ASP    OD1   2249  -0.801400    16.0000
  2250          O2    141    ASP    OD2   2250  -0.801400    16.0000
  2251           C    141    ASP      C   2251   0.536600    12.0100
  2252           O    141    ASP      O   2252  -0.581900    16.0000
  2253           N    142    SER      N   2253  -0.415700    14.0100
  2254           H    142    SER      H   2254   0.271900     1.0080
  2255          CT    142    SER     CA   2255  -0.024900    12.0100
  2256          H1    142    SER     HA   2256   0.084300     1.0080
  2257          CT    142    SER     CB   2257   0.211700    12.0100
  2258          H1    142    SER    HB1   2258   0.035200     1.0080
  2259          H1    142    SER    HB2   2259   0.035200     1.0080
  2260          OH    142    SER     OG   2260  -0.654600    16.0000
  2261          HO    142    SER     HG   2261   0.427500     1.0080
  2262           C    142    SER      C   2262   0.597300    12.0100
  2263           O    142    SER      O   2263  -0.567900    16.0000
  2264           N    143    PHE      N   2264  -0.415700    14.0100
  2265           H    143    PHE      H   2265   0.271900     1.0080
  2266          CT    143    PHE     CA   2266  -0.002400    12.0100
  2267          H1    143    PHE     HA   2267   0.097800     1.0080
  2268          CT    143    PHE     CB   2268  -0.034300    12.0100
  2269          HC    143    PHE    HB1   2269   0.029500     1.0080
  2270          HC    143    PHE    HB2   2270   0.029500     1.0080
  2271          CA    143    PHE     CG   2271   0.011800    12.0100
  2272          CA    143    PHE    CD1   2272  -0.125600    12.0100
  2273          HA    143    PHE    HD1   2273   0.133000     1.0080
  2274          CA    143    PHE    CE1   2274  -0.170400    12.0100
  2275          HA    143    PHE    HE1   2275   0.143000     1.0080
  2276          CA    143    PHE     CZ   2276  -0.107200    12.0100
  2277          HA    143    PHE     HZ   2277   0.129700     1.0080
  2278          CA    143    PHE    CE2   2278  -0.170400    12.0100
  2279          HA    143    PHE    HE2   2279   0.143000     1.0080
  2280          CA    143    PHE    CD2   2280  -0.125600    12.0100
  2281          HA    143    PHE    HD2   2281   0.133000     1.0080
  2282           C    143    PHE      C   2282   0.597300    12.0100
  2283           O    143    PHE      O   2283  -0.567900    16.0000
  2284           N    144    ILE      N   2284  -0.415700    14.0100
  2285           H    144    ILE      H   2285   0.271900     1.0080
  2286          CT    144    ILE     CA   2286  -0.059700    12.0100
  2287          H1    144    ILE     HA   2287   0.086900     1.0080
  2288          CT    144    ILE     CB   2288   0.130300    12.0100
  2289          HC    144    ILE     HB   2289   0.018700     1.0080
  2290          CT    144    ILE    CG2   2290  -0.320400    12.0100
  2291          HC    144    ILE   HG21   2291   0.088200     1.0080
  2292          HC    144    ILE   HG22   2292   0.088200     1.0080
  2293          HC    144    ILE   HG23   2293   0.088200     1.0080
  2294          CT    144    ILE    CG1   2294  -0.043000    12.0100
  2295          HC    144    ILE   HG11   2295   0.023600     1.0080
  2296          HC    144    ILE   HG12   2296   0.023600     1.0080
  2297          CT    144    ILE     CD   2297  -0.066000    12.0100
  2298          HC    144    ILE    HD1   2298   0.018600     1.0080
  2299          HC    144    ILE    HD2   2299   0.018600     1.0080
  2300          HC    144    ILE    HD3   2300   0.018600     1.0080
  2301           C    144    ILE      C   2301   0.597300    12.0100
  2302           O    144    ILE      O   2302  -0.567900    16.0000
  2303           N    145    CYS      N   2303  -0.415700    14.0100
  2304           H    145    CYS      H   2304   0.271900     1.0080
  2305          CT    145    CYS     CA   2305   0.021300    12.0100
  2306          H1    145    CYS     HA   2306   0.112400     1.0080
  2307          CT    145    CYS     CB   2307  -0.123100    12.0100
  2308          H1    145    CYS    HB1   2308   0.111200     1.0080
  2309          H1    145    CYS    HB2   2309   0.111200     1.0080
  2310          SH    145    CYS     SG   2310  -0.311900    32.0600
  2311          HS    145    CYS     HG   2311   0.193300     1.0080
  2312           C    145    CYS      C   2312   0.597300    12.0100
  2313           O    145    CYS      O   2313  -0.567900    16.0000
  2314           N    146    SER      N   2314  -0.415700    14.0100
  2315           H    146    SER      H   2315   0.271900     1.0080
  2316          CT    146    SER     CA   2316  -0.024900    12.0100
  2317          H1    146    SER     HA   2317   0.084300     1.0080
  2318          CT    146    SER     CB   2318   0.211700    12.0100
  2319          H1    146    SER    HB1   2319   0.035200     1.0080
  2320          H1    146    SER    HB2   2320   0.035200     1.0080
  2321          OH    146    SER     OG   2321  -0.654600    16.0000
  2322          HO    146    SER     HG   2322   0.427500     1.0080
  2323           C    146    SER      C   2323   0.597300    12.0100
  2324           O    146    SER      O   2324  -0.567900    16.0000
  2325           N    147    LYS      N   2325  -0.347900    14.0100
  2326           H    147    LYS      H   2326   0.274700     1.0080
  2327          CT    147    LYS     CA   2327  -0.240000    12.0100
  2328          H1    147    LYS     HA   2328   0.142600     1.0080
  2329          CT    147    LYS     CB   2329  -0.009400    12.0100
  2330          HC    147    LYS    HB1   2330   0.036200     1.0080
  2331          HC    147    LYS    HB2   2331   0.036200     1.0080
  2332          CT    147    LYS     CG   2332   0.018700    12.0100
  2333          HC    147    LYS    HG1   2333   0.010300     1.0080
  2334          HC    147    LYS    HG2   2334   0.010300     1.0080
  2335          CT    147    LYS     CD   2335  -0.047900    12.0100
  2336          HC    147    LYS    HD1   2336   0.062100     1.0080
  2337          HC    147    LYS    HD2   2337   0.062100     1.0080
  2338          CT    147    LYS     CE   2338  -0.014300    12.0100
  2339          HP    147    LYS    HE1   2339   0.113500     1.0080
  2340          HP    147    LYS    HE2   2340   0.113500     1.0080
  2341          N3    147    LYS     NZ   2341  -0.385400    14.0100
  2342           H    147    LYS    HZ1   2342   0.340000     1.0080
  2343           H    147    LYS    HZ2   2343   0.340000     1.0080
  2344           H    147    LYS    HZ3   2344   0.340000     1.0080
  2345           C    147    LYS      C   2345   0.734100    12.0100
  2346           O    147    LYS      O   2346  -0.589400    16.0000
  2347           N    148    THR      N   2347  -0.415700    14.0100
  2348           H    148    THR      H   2348   0.271900     1.0080
  2349          CT    148    THR     CA   2349  -0.038900    12.0100
  2350          H1    148    THR     HA   2350   0.100700     1.0080
  2351          CT    148    THR     CB   2351   0.365400    12.0100
  2352          H1    148    THR     HB   2352   0.004300     1.0080
  2353          CT    148    THR    CG2   2353  -0.243800    12.0100
  2354          HC    148    THR   HG21   2354   0.064200     1.0080
  2355          HC    148    THR   HG22   2355   0.064200     1.0080
  2356          HC    148    THR   HG23   2356   0.064200     1.0080
  2357          OH    148    THR    OG1   2357  -0.676100    16.0000
  2358          HO    148    THR    HG1   2358   0.410200     1.0080
  2359           C    148    THR      C   2359   0.597300    12.0100
  2360           O    148    THR      O   2360  -0.567900    16.0000
  2361           N    149    SER      N   2361  -0.415700    14.0100
  2362           H    149    SER      H   2362   0.271900     1.0080
  2363          CT    149    SER     CA   2363  -0.024900    12.0100
  2364          H1    149    SER     HA   2364   0.084300     1.0080
  2365          CT    149    SER     CB   2365   0.211700    12.0100
  2366          H1    149    SER    HB1   2366   0.035200     1.0080
  2367          H1    149    SER    HB2   2367   0.035200     1.0080
  2368          OH    149    SER     OG   2368  -0.654600    16.0000
  2369          HO    149    SER     HG   2369   0.427500     1.0080
  2370           C    149    SER      C   2370   0.597300    12.0100
  2371           O    149    SER      O   2371  -0.567900    16.0000
  2372           N    150    PRO      N   2372  -0.254800    14.0100
  2373          CT    150    PRO     CD   2373   0.019200    12.0100
  2374          H1    150    PRO    HD1   2374   0.039100     1.0080
  2375          H1    150    PRO    HD2   2375   0.039100     1.0080
  2376          CT    150    PRO     CG   2376   0.018900    12.0100
  2377          HC    150    PRO    HG1   2377   0.021300     1.0080
  2378          HC    150    PRO    HG2   2378   0.021300     1.0080
  2379          CT    150    PRO     CB   2379  -0.007000    12.0100
  2380          HC    150    PRO    HB1   2380   0.025300     1.0080
  2381          HC    150    PRO    HB2   2381   0.025300     1.0080
  2382          CT    150    PRO     CA   2382  -0.026600    12.0100
  2383          H1    150    PRO     HA   2383   0.064100     1.0080
  2384           C    150    PRO      C   2384   0.589600    12.0100
  2385           O    150    PRO      O   2385  -0.574800    16.0000
  2386           N    151    ALA      N   2386  -0.415700    14.0100
  2387           H    151    ALA      H   2387   0.271900     1.0080
  2388          CT    151    ALA     CA   2388   0.033700    12.0100
  2389          H1    151    ALA     HA   2389   0.082300     1.0080
  2390          CT    151    ALA     CB   2390  -0.182500    12.0100
  2391          HC    151    ALA    HB1   2391   0.060300     1.0080
  2392          HC    151    ALA    HB2   2392   0.060300     1.0080
  2393          HC    151    ALA    HB3   2393   0.060300     1.0080
  2394           C    151    ALA      C   2394   0.597300    12.0100
  2395           O    151    ALA      O   2395  -0.567900    16.0000
  2396           N    152    ILE      N   2396  -0.415700    14.0100
  2397           H    152    ILE      H   2397   0.271900     1.0080
  2398          CT    152    ILE     CA   2398  -0.059700    12.0100
  2399          H1    152    ILE     HA   2399   0.086900     1.0080
  2400          CT    152    ILE     CB   2400   0.130300    12.0100
  2401          HC    152    ILE     HB   2401   0.018700     1.0080
  2402          CT    152    ILE    CG2   2402  -0.320400    12.0100
  2403          HC    152    ILE   HG21   2403   0.088200     1.0080
  2404          HC    152    ILE   HG22   2404   0.088200     1.0080
  2405          HC    152    ILE   HG23   2405   0.088200     1.0080
  2406          CT    152    ILE    CG1   2406  -0.043000    12.0100
  2407          HC    152    ILE   HG11   2407   0.023600     1.0080
  2408          HC    152    ILE   HG12   2408   0.023600     1.0080
  2409          CT    152    ILE     CD   2409  -0.066000    12.0100
  2410          HC    152    ILE    HD1   2410   0.018600     1.0080
  2411          HC    152    ILE    HD2   2411   0.018600     1.0080
  2412          HC    152    ILE    HD3   2412   0.018600     1.0080
  2413           C    152    ILE      C   2413   0.597300    12.0100
  2414           O    152    ILE      O   2414  -0.567900    16.0000
  2415           N    153    MET      N   2415  -0.415700    14.0100
  2416           H    153    MET      H   2416   0.271900     1.0080
  2417          CT    153    MET     CA   2417  -0.023700    12.0100
  2418          H1    153    MET     HA   2418   0.088000     1.0080
  2419          CT    153    MET     CB   2419   0.034200    12.0100
  2420          HC    153    MET    HB1   2420   0.024100     1.0080
  2421          HC    153    MET    HB2   2421   0.024100     1.0080
  2422          CT    153    MET     CG   2422   0.001800    12.0100
  2423          H1    153    MET    HG1   2423   0.044000     1.0080
  2424          H1    153    MET    HG2   2424   0.044000     1.0080
  2425           S    153    MET     SD   2425  -0.273700    32.0600
  2426          CT    153    MET     CE   2426  -0.053600    12.0100
  2427          H1    153    MET    HE1   2427   0.068400     1.0080
  2428          H1    153    MET    HE2   2428   0.068400     1.0080
  2429          H1    153    MET    HE3   2429   0.068400     1.0080
  2430           C    153    MET      C   2430   0.597300    12.0100
  2431           O    153    MET      O   2431  -0.567900    16.0000
  2432           N    154    GLU      N   2432  -0.516300    14.0100
  2433           H    154    GLU      H   2433   0.293600     1.0080
  2434          CT    154    GLU     CA   2434   0.039700    12.0100
  2435          H1    154    GLU     HA   2435   0.110500     1.0080
  2436          CT    154    GLU     CB   2436   0.056000    12.0100
  2437          HC    154    GLU    HB1   2437  -0.017300     1.0080
  2438          HC    154    GLU    HB2   2438  -0.017300     1.0080
  2439          CT    154    GLU     CG   2439   0.013600    12.0100
  2440          HC    154    GLU    HG1   2440  -0.042500     1.0080
  2441          HC    154    GLU    HG2   2441  -0.042500     1.0080
  2442           C    154    GLU     CD   2442   0.805400    12.0100
  2443          O2    154    GLU    OE1   2443  -0.818800    16.0000
  2444          O2    154    GLU    OE2   2444  -0.818800    16.0000
  2445           C    154    GLU      C   2445   0.536600    12.0100
  2446           O    154    GLU      O   2446  -0.581900    16.0000
  2447           N    155    ASP      N   2447  -0.516300    14.0100
  2448           H    155    ASP      H   2448   0.293600     1.0080
  2449          CT    155    ASP     CA   2449   0.038100    12.0100
  2450          H1    155    ASP     HA   2450   0.088000     1.0080
  2451          CT    155    ASP     CB   2451  -0.030300    12.0100
  2452          HC    155    ASP    HB1   2452  -0.012200     1.0080
  2453          HC    155    ASP    HB2   2453  -0.012200     1.0080
  2454           C    155    ASP     CG   2454   0.799400    12.0100
  2455          O2    155    ASP    OD1   2455  -0.801400    16.0000
  2456          O2    155    ASP    OD2   2456  -0.801400    16.0000
  2457           C    155    ASP      C   2457   0.536600    12.0100
  2458           O    155    ASP      O   2458  -0.581900    16.0000
  2459           N    156    ASP      N   2459  -0.516300    14.0100
  2460           H    156    ASP      H   2460   0.293600     1.0080
  2461          CT    156    ASP     CA   2461   0.038100    12.0100
  2462          H1    156    ASP     HA   2462   0.088000     1.0080
  2463          CT    156    ASP     CB   2463  -0.030300    12.0100
  2464          HC    156    ASP    HB1   2464  -0.012200     1.0080
  2465          HC    156    ASP    HB2   2465  -0.012200     1.0080
  2466           C    156    ASP     CG   2466   0.799400    12.0100
  2467          O2    156    ASP    OD1   2467  -0.801400    16.0000
  2468          O2    156    ASP    OD2   2468  -0.801400    16.0000
  2469           C    156    ASP      C   2469   0.536600    12.0100
  2470           O    156    ASP      O   2470  -0.581900    16.0000
  2471           N    157    GLU      N   2471  -0.516300    14.0100
  2472           H    157    GLU      H   2472   0.293600     1.0080
  2473          CT    157    GLU     CA   2473   0.039700    12.0100
  2474          H1    157    GLU     HA   2474   0.110500     1.0080
  2475          CT    157    GLU     CB   2475   0.056000    12.0100
  2476          HC    157    GLU    HB1   2476  -0.017300     1.0080
  2477          HC    157    GLU    HB2   2477  -0.017300     1.0080
  2478          CT    157    GLU     CG   2478   0.013600    12.0100
  2479          HC    157    GLU    HG1   2479  -0.042500     1.0080
  2480          HC    157    GLU    HG2   2480  -0.042500     1.0080
  2481           C    157    GLU     CD   2481   0.805400    12.0100
  2482          O2    157    GLU    OE1   2482  -0.818800    16.0000
  2483          O2    157    GLU    OE2   2483  -0.818800    16.0000
  2484           C    157    GLU      C   2484   0.536600    12.0100
  2485           O    157    GLU      O   2485  -0.581900    16.0000
  2486           N    158    LEU      N   2486  -0.415700    14.0100
  2487           H    158    LEU      H   2487   0.271900     1.0080
  2488          CT    158    LEU     CA   2488  -0.051800    12.0100
  2489          H1    158    LEU     HA   2489   0.092200     1.0080
  2490          CT    158    LEU     CB   2490  -0.110200    12.0100
  2491          HC    158    LEU    HB1   2491   0.045700     1.0080
  2492          HC    158    LEU    HB2   2492   0.045700     1.0080
  2493          CT    158    LEU     CG   2493   0.353100    12.0100
  2494          HC    158    LEU     HG   2494  -0.036100     1.0080
  2495          CT    158    LEU    CD1   2495  -0.412100    12.0100
  2496          HC    158    LEU   HD11   2496   0.100000     1.0080
  2497          HC    158    LEU   HD12   2497   0.100000     1.0080
  2498          HC    158    LEU   HD13   2498   0.100000     1.0080
  2499          CT    158    LEU    CD2   2499  -0.412100    12.0100
  2500          HC    158    LEU   HD21   2500   0.100000     1.0080
  2501          HC    158    LEU   HD22   2501   0.100000     1.0080
  2502          HC    158    LEU   HD23   2502   0.100000     1.0080
  2503           C    158    LEU      C   2503   0.597300    12.0100
  2504           O    158    LEU      O   2504  -0.567900    16.0000
  2505           N    159    ALA      N   2505  -0.415700    14.0100
  2506           H    159    ALA      H   2506   0.271900     1.0080
  2507          CT    159    ALA     CA   2507   0.033700    12.0100
  2508          H1    159    ALA     HA   2508   0.082300     1.0080
  2509          CT    159    ALA     CB   2509  -0.182500    12.0100
  2510          HC    159    ALA    HB1   2510   0.060300     1.0080
  2511          HC    159    ALA    HB2   2511   0.060300     1.0080
  2512          HC    159    ALA    HB3   2512   0.060300     1.0080
  2513           C    159    ALA      C   2513   0.597300    12.0100
  2514           O    159    ALA      O   2514  -0.567900    16.0000
  2515           N    160    LEU      N   2515  -0.415700    14.0100
  2516           H    160    LEU      H   2516   0.271900     1.0080
  2517          CT    160    LEU     CA   2517  -0.051800    12.0100
  2518          H1    160    LEU     HA   2518   0.092200     1.0080
  2519          CT    160    LEU     CB   2519  -0.110200    12.0100
  2520          HC    160    LEU    HB1   2520   0.045700     1.0080
  2521          HC    160    LEU    HB2   2521   0.045700     1.0080
  2522          CT    160    LEU     CG   2522   0.353100    12.0100
  2523          HC    160    LEU     HG   2523  -0.036100     1.0080
  2524          CT    160    LEU    CD1   2524  -0.412100    12.0100
  2525          HC    160    LEU   HD11   2525   0.100000     1.0080
  2526          HC    160    LEU   HD12   2526   0.100000     1.0080
  2527          HC    160    LEU   HD13   2527   0.100000     1.0080
  2528          CT    160    LEU    CD2   2528  -0.412100    12.0100
  2529          HC    160    LEU   HD21   2529   0.100000     1.0080
  2530          HC    160    LEU   HD22   2530   0.100000     1.0080
  2531          HC    160    LEU   HD23   2531   0.100000     1.0080
  2532           C    160    LEU      C   2532   0.597300    12.0100
  2533           O    160    LEU      O   2533  -0.567900    16.0000
  2534           N    161    ASP      N   2534  -0.516300    14.0100
  2535           H    161    ASP      H   2535   0.293600     1.0080
  2536          CT    161    ASP     CA   2536   0.038100    12.0100
  2537          H1    161    ASP     HA   2537   0.088000     1.0080
  2538          CT    161    ASP     CB   2538  -0.030300    12.0100
  2539          HC    161    ASP    HB1   2539  -0.012200     1.0080
  2540          HC    161    ASP    HB2   2540  -0.012200     1.0080
  2541           C    161    ASP     CG   2541   0.799400    12.0100
  2542          O2    161    ASP    OD1   2542  -0.801400    16.0000
  2543          O2    161    ASP    OD2   2543  -0.801400    16.0000
  2544           C    161    ASP      C   2544   0.536600    12.0100
  2545           O    161    ASP      O   2545  -0.581900    16.0000
  2546           N    162    LEU      N   2546  -0.415700    14.0100
  2547           H    162    LEU      H   2547   0.271900     1.0080
  2548          CT    162    LEU     CA   2548  -0.051800    12.0100
  2549          H1    162    LEU     HA   2549   0.092200     1.0080
  2550          CT    162    LEU     CB   2550  -0.110200    12.0100
  2551          HC    162    LEU    HB1   2551   0.045700     1.0080
  2552          HC    162    LEU    HB2   2552   0.045700     1.0080
  2553          CT    162    LEU     CG   2553   0.353100    12.0100
  2554          HC    162    LEU     HG   2554  -0.036100     1.0080
  2555          CT    162    LEU    CD1   2555  -0.412100    12.0100
  2556          HC    162    LEU   HD11   2556   0.100000     1.0080
  2557          HC    162    LEU   HD12   2557   0.100000     1.0080
  2558          HC    162    LEU   HD13   2558   0.100000     1.0080
  2559          CT    162    LEU    CD2   2559  -0.412100    12.0100
  2560          HC    162    LEU   HD21   2560   0.100000     1.0080
  2561          HC    162    LEU   HD22   2561   0.100000     1.0080
  2562          HC    162    LEU   HD23   2562   0.100000     1.0080
  2563           C    162    LEU      C   2563   0.597300    12.0100
  2564           O    162    LEU      O   2564  -0.567900    16.0000
  2565           N    163    GLU      N   2565  -0.516300    14.0100
  2566           H    163    GLU      H   2566   0.293600     1.0080
  2567          CT    163    GLU     CA   2567   0.039700    12.0100
  2568          H1    163    GLU     HA   2568   0.110500     1.0080
  2569          CT    163    GLU     CB   2569   0.056000    12.0100
  2570          HC    163    GLU    HB1   2570  -0.017300     1.0080
  2571          HC    163    GLU    HB2   2571  -0.017300     1.0080
  2572          CT    163    GLU     CG   2572   0.013600    12.0100
  2573          HC    163    GLU    HG1   2573  -0.042500     1.0080
  2574          HC    163    GLU    HG2   2574  -0.042500     1.0080
  2575           C    163    GLU     CD   2575   0.805400    12.0100
  2576          O2    163    GLU    OE1   2576  -0.818800    16.0000
  2577          O2    163    GLU    OE2   2577  -0.818800    16.0000
  2578           C    163    GLU      C   2578   0.536600    12.0100
  2579           O    163    GLU      O   2579  -0.581900    16.0000
  2580           N    164    ASP      N   2580  -0.516300    14.0100
  2581           H    164    ASP      H   2581   0.293600     1.0080
  2582          CT    164    ASP     CA   2582   0.038100    12.0100
  2583          H1    164    ASP     HA   2583   0.088000     1.0080
  2584          CT    164    ASP     CB   2584  -0.030300    12.0100
  2585          HC    164    ASP    HB1   2585  -0.012200     1.0080
  2586          HC    164    ASP    HB2   2586  -0.012200     1.0080
  2587           C    164    ASP     CG   2587   0.799400    12.0100
  2588          O2    164    ASP    OD1   2588  -0.801400    16.0000
  2589          O2    164    ASP    OD2   2589  -0.801400    16.0000
  2590           C    164    ASP      C   2590   0.536600    12.0100
  2591           O    164    ASP      O   2591  -0.581900    16.0000
  2592           N    165    LEU      N   2592  -0.415700    14.0100
  2593           H    165    LEU      H   2593   0.271900     1.0080
  2594          CT    165    LEU     CA   2594  -0.051800    12.0100
  2595          H1    165    LEU     HA   2595   0.092200     1.0080
  2596          CT    165    LEU     CB   2596  -0.110200    12.0100
  2597          HC    165    LEU    HB1   2597   0.045700     1.0080
  2598          HC    165    LEU    HB2   2598   0.045700     1.0080
  2599          CT    165    LEU     CG   2599   0.353100    12.0100
  2600          HC    165    LEU     HG   2600  -0.036100     1.0080
  2601          CT    165    LEU    CD1   2601  -0.412100    12.0100
  2602          HC    165    LEU   HD11   2602   0.100000     1.0080
  2603          HC    165    LEU   HD12   2603   0.100000     1.0080
  2604          HC    165    LEU   HD13   2604   0.100000     1.0080
  2605          CT    165    LEU    CD2   2605  -0.412100    12.0100
  2606          HC    165    LEU   HD21   2606   0.100000     1.0080
  2607          HC    165    LEU   HD22   2607   0.100000     1.0080
  2608          HC    165    LEU   HD23   2608   0.100000     1.0080
  2609           C    165    LEU      C   2609   0.597300    12.0100
  2610           O    165    LEU      O   2610  -0.567900    16.0000
  2611           N    166    LEU      N   2611  -0.415700    14.0100
  2612           H    166    LEU      H   2612   0.271900     1.0080
  2613          CT    166    LEU     CA   2613  -0.051800    12.0100
  2614          H1    166    LEU     HA   2614   0.092200     1.0080
  2615          CT    166    LEU     CB   2615  -0.110200    12.0100
  2616          HC    166    LEU    HB1   2616   0.045700     1.0080
  2617          HC    166    LEU    HB2   2617   0.045700     1.0080
  2618          CT    166    LEU     CG   2618   0.353100    12.0100
  2619          HC    166    LEU     HG   2619  -0.036100     1.0080
  2620          CT    166    LEU    CD1   2620  -0.412100    12.0100
  2621          HC    166    LEU   HD11   2621   0.100000     1.0080
  2622          HC    166    LEU   HD12   2622   0.100000     1.0080
  2623          HC    166    LEU   HD13   2623   0.100000     1.0080
  2624          CT    166    LEU    CD2   2624  -0.412100    12.0100
  2625          HC    166    LEU   HD21   2625   0.100000     1.0080
  2626          HC    166    LEU   HD22   2626   0.100000     1.0080
  2627          HC    166    LEU   HD23   2627   0.100000     1.0080
  2628           C    166    LEU      C   2628   0.597300    12.0100
  2629           O    166    LEU      O   2629  -0.567900    16.0000
  2630           N    167    SER      N   2630  -0.415700    14.0100
  2631           H    167    SER      H   2631   0.271900     1.0080
  2632          CT    167    SER     CA   2632  -0.024900    12.0100
  2633          H1    167    SER     HA   2633   0.084300     1.0080
  2634          CT    167    SER     CB   2634   0.211700    12.0100
  2635          H1    167    SER    HB1   2635   0.035200     1.0080
  2636          H1    167    SER    HB2   2636   0.035200     1.0080
  2637          OH    167    SER     OG   2637  -0.654600    16.0000
  2638          HO    167    SER     HG   2638   0.427500     1.0080
  2639           C    167    SER      C   2639   0.597300    12.0100
  2640           O    167    SER      O   2640  -0.567900    16.0000
  2641           N    168    PHE      N   2641  -0.415700    14.0100
  2642           H    168    PHE      H   2642   0.271900     1.0080
  2643          CT    168    PHE     CA   2643  -0.002400    12.0100
  2644          H1    168    PHE     HA   2644   0.097800     1.0080
  2645          CT    168    PHE     CB   2645  -0.034300    12.0100
  2646          HC    168    PHE    HB1   2646   0.029500     1.0080
  2647          HC    168    PHE    HB2   2647   0.029500     1.0080
  2648          CA    168    PHE     CG   2648   0.011800    12.0100
  2649          CA    168    PHE    CD1   2649  -0.125600    12.0100
  2650          HA    168    PHE    HD1   2650   0.133000     1.0080
  2651          CA    168    PHE    CE1   2651  -0.170400    12.0100
  2652          HA    168    PHE    HE1   2652   0.143000     1.0080
  2653          CA    168    PHE     CZ   2653  -0.107200    12.0100
  2654          HA    168    PHE     HZ   2654   0.129700     1.0080
  2655          CA    168    PHE    CE2   2655  -0.170400    12.0100
  2656          HA    168    PHE    HE2   2656   0.143000     1.0080
  2657          CA    168    PHE    CD2   2657  -0.125600    12.0100
  2658          HA    168    PHE    HD2   2658   0.133000     1.0080
  2659           C    168    PHE      C   2659   0.597300    12.0100
  2660           O    168    PHE      O   2660  -0.567900    16.0000
  2661           N    169    SER      N   2661  -0.415700    14.0100
  2662           H    169    SER      H   2662   0.271900     1.0080
  2663          CT    169    SER     CA   2663  -0.024900    12.0100
  2664          H1    169    SER     HA   2664   0.084300     1.0080
  2665          CT    169    SER     CB   2665   0.211700    12.0100
  2666          H1    169    SER    HB1   2666   0.035200     1.0080
  2667          H1    169    SER    HB2   2667   0.035200     1.0080
  2668          OH    169    SER     OG   2668  -0.654600    16.0000
  2669          HO    169    SER     HG   2669   0.427500     1.0080
  2670           C    169    SER      C   2670   0.597300    12.0100
  2671           O    169    SER      O   2671  -0.567900    16.0000
  2672           N    170    TYR      N   2672  -0.415700    14.0100
  2673           H    170    TYR      H   2673   0.271900     1.0080
  2674          CT    170    TYR     CA   2674  -0.001400    12.0100
  2675          H1    170    TYR     HA   2675   0.087600     1.0080
  2676          CT    170    TYR     CB   2676  -0.015200    12.0100
  2677          HC    170    TYR    HB1   2677   0.029500     1.0080
  2678          HC    170    TYR    HB2   2678   0.029500     1.0080
  2679          CA    170    TYR     CG   2679  -0.001100    12.0100
  2680          CA    170    TYR    CD1   2680  -0.190600    12.0100
  2681          HA    170    TYR    HD1   2681   0.169900     1.0080
  2682          CA    170    TYR    CE1   2682  -0.234100    12.0100
  2683          HA    170    TYR    HE1   2683   0.165600     1.0080
  2684           C    170    TYR     CZ   2684   0.322600    12.0100
  2685          OH    170    TYR     OH   2685  -0.557900    16.0000
  2686          HO    170    TYR     HH   2686   0.399200     1.0080
  2687          CA    170    TYR    CE2   2687  -0.234100    12.0100
  2688          HA    170    TYR    HE2   2688   0.165600     1.0080
  2689          CA    170    TYR    CD2   2689  -0.190600    12.0100
  2690          HA    170    TYR    HD2   2690   0.169900     1.0080
  2691           C    170    TYR      C   2691   0.597300    12.0100
  2692           O    170    TYR      O   2692  -0.567900    16.0000
  2693           N    171    GLN      N   2693  -0.415700    14.0100
  2694           H    171    GLN      H   2694   0.271900     1.0080
  2695          CT    171    GLN     CA   2695  -0.003100    12.0100
  2696          H1    171    GLN     HA   2696   0.085000     1.0080
  2697          CT    171    GLN     CB   2697  -0.003600    12.0100
  2698          HC    171    GLN    HB1   2698   0.017100     1.0080
  2699          HC    171    GLN    HB2   2699   0.017100     1.0080
  2700          CT    171    GLN     CG   2700  -0.064500    12.0100
  2701          HC    171    GLN    HG1   2701   0.035200     1.0080
  2702          HC    171    GLN    HG2   2702   0.035200     1.0080
  2703           C    171    GLN     CD   2703   0.695100    12.0100
  2704           O    171    GLN    OE1   2704  -0.608600    16.0000
  2705           N    171    GLN    NE2   2705  -0.940700    14.0100
  2706           H    171    GLN   HE21   2706   0.425100     1.0080
  2707           H    171    GLN   HE22   2707   0.425100     1.0080
  2708           C    171    GLN      C   2708   0.597300    12.0100
  2709           O    171    GLN      O   2709  -0.567900    16.0000
  2710           N    172    VAL      N   2710  -0.415700    14.0100
  2711           H    172    VAL      H   2711   0.271900     1.0080
  2712          CT    172    VAL     CA   2712  -0.087500    12.0100
  2713          H1    172    VAL     HA   2713   0.096900     1.0080
  2714          CT    172    VAL     CB   2714   0.298500    12.0100
  2715          HC    172    VAL     HB   2715  -0.029700     1.0080
  2716          CT    172    VAL    CG1   2716  -0.319200    12.0100
  2717          HC    172    VAL   HG11   2717   0.079100     1.0080
  2718          HC    172    VAL   HG12   2718   0.079100     1.0080
  2719          HC    172    VAL   HG13   2719   0.079100     1.0080
  2720          CT    172    VAL    CG2   2720  -0.319200    12.0100
  2721          HC    172    VAL   HG21   2721   0.079100     1.0080
  2722          HC    172    VAL   HG22   2722   0.079100     1.0080
  2723          HC    172    VAL   HG23   2723   0.079100     1.0080
  2724           C    172    VAL      C   2724   0.597300    12.0100
  2725           O    172    VAL      O   2725  -0.567900    16.0000
  2726           N    173    ALA      N   2726  -0.415700    14.0100
  2727           H    173    ALA      H   2727   0.271900     1.0080
  2728          CT    173    ALA     CA   2728   0.033700    12.0100
  2729          H1    173    ALA     HA   2729   0.082300     1.0080
  2730          CT    173    ALA     CB   2730  -0.182500    12.0100
  2731          HC    173    ALA    HB1   2731   0.060300     1.0080
  2732          HC    173    ALA    HB2   2732   0.060300     1.0080
  2733          HC    173    ALA    HB3   2733   0.060300     1.0080
  2734           C    173    ALA      C   2734   0.597300    12.0100
  2735           O    173    ALA      O   2735  -0.567900    16.0000
  2736           N    174    LYS      N   2736  -0.347900    14.0100
  2737           H    174    LYS      H   2737   0.274700     1.0080
  2738          CT    174    LYS     CA   2738  -0.240000    12.0100
  2739          H1    174    LYS     HA   2739   0.142600     1.0080
  2740          CT    174    LYS     CB   2740  -0.009400    12.0100
  2741          HC    174    LYS    HB1   2741   0.036200     1.0080
  2742          HC    174    LYS    HB2   2742   0.036200     1.0080
  2743          CT    174    LYS     CG   2743   0.018700    12.0100
  2744          HC    174    LYS    HG1   2744   0.010300     1.0080
  2745          HC    174    LYS    HG2   2745   0.010300     1.0080
  2746          CT    174    LYS     CD   2746  -0.047900    12.0100
  2747          HC    174    LYS    HD1   2747   0.062100     1.0080
  2748          HC    174    LYS    HD2   2748   0.062100     1.0080
  2749          CT    174    LYS     CE   2749  -0.014300    12.0100
  2750          HP    174    LYS    HE1   2750   0.113500     1.0080
  2751          HP    174    LYS    HE2   2751   0.113500     1.0080
  2752          N3    174    LYS     NZ   2752  -0.385400    14.0100
  2753           H    174    LYS    HZ1   2753   0.340000     1.0080
  2754           H    174    LYS    HZ2   2754   0.340000     1.0080
  2755           H    174    LYS    HZ3   2755   0.340000     1.0080
  2756           C    174    LYS      C   2756   0.734100    12.0100
  2757           O    174    LYS      O   2757  -0.589400    16.0000
  2758           N    175    GLY      N   2758  -0.415700    14.0100
  2759           H    175    GLY      H   2759   0.271900     1.0080
  2760          CT    175    GLY     CA   2760  -0.025200    12.0100
  2761          H1    175    GLY    HA1   2761   0.069800     1.0080
  2762          H1    175    GLY    HA2   2762   0.069800     1.0080
  2763           C    175    GLY      C   2763   0.597300    12.0100
  2764           O    175    GLY      O   2764  -0.567900    16.0000
  2765           N    176    MET      N   2765  -0.415700    14.0100
  2766           H    176    MET      H   2766   0.271900     1.0080
  2767          CT    176    MET     CA   2767  -0.023700    12.0100
  2768          H1    176    MET     HA   2768   0.088000     1.0080
  2769          CT    176    MET     CB   2769   0.034200    12.0100
  2770          HC    176    MET    HB1   2770   0.024100     1.0080
  2771          HC    176    MET    HB2   2771   0.024100     1.0080
  2772          CT    176    MET     CG   2772   0.001800    12.0100
  2773          H1    176    MET    HG1   2773   0.044000     1.0080
  2774          H1    176    MET    HG2   2774   0.044000     1.0080
  2775           S    176    MET     SD   2775  -0.273700    32.0600
  2776          CT    176    MET     CE   2776  -0.053600    12.0100
  2777          H1    176    MET    HE1   2777   0.068400     1.0080
  2778          H1    176    MET    HE2   2778   0.068400     1.0080
  2779          H1    176    MET    HE3   2779   0.068400     1.0080
  2780           C    176    MET      C   2780   0.597300    12.0100
  2781           O    176    MET      O   2781  -0.567900    16.0000
  2782           N    177    ALA      N   2782  -0.415700    14.0100
  2783           H    177    ALA      H   2783   0.271900     1.0080
  2784          CT    177    ALA     CA   2784   0.033700    12.0100
  2785          H1    177    ALA     HA   2785   0.082300     1.0080
  2786          CT    177    ALA     CB   2786  -0.182500    12.0100
  2787          HC    177    ALA    HB1   2787   0.060300     1.0080
  2788          HC    177    ALA    HB2   2788   0.060300     1.0080
  2789          HC    177    ALA    HB3   2789   0.060300     1.0080
  2790           C    177    ALA      C   2790   0.597300    12.0100
  2791           O    177    ALA      O   2791  -0.567900    16.0000
  2792           N    178    PHE      N   2792  -0.415700    14.0100
  2793           H    178    PHE      H   2793   0.271900     1.0080
  2794          CT    178    PHE     CA   2794  -0.002400    12.0100
  2795          H1    178    PHE     HA   2795   0.097800     1.0080
  2796          CT    178    PHE     CB   2796  -0.034300    12.0100
  2797          HC    178    PHE    HB1   2797   0.029500     1.0080
  2798          HC    178    PHE    HB2   2798   0.029500     1.0080
  2799          CA    178    PHE     CG   2799   0.011800    12.0100
  2800          CA    178    PHE    CD1   2800  -0.125600    12.0100
  2801          HA    178    PHE    HD1   2801   0.133000     1.0080
  2802          CA    178    PHE    CE1   2802  -0.170400    12.0100
  2803          HA    178    PHE    HE1   2803   0.143000     1.0080
  2804          CA    178    PHE     CZ   2804  -0.107200    12.0100
  2805          HA    178    PHE     HZ   2805   0.129700     1.0080
  2806          CA    178    PHE    CE2   2806  -0.170400    12.0100
  2807          HA    178    PHE    HE2   2807   0.143000     1.0080
  2808          CA    178    PHE    CD2   2808  -0.125600    12.0100
  2809          HA    178    PHE    HD2   2809   0.133000     1.0080
  2810           C    178    PHE      C   2810   0.597300    12.0100
  2811           O    178    PHE      O   2811  -0.567900    16.0000
  2812           N    179    LEU      N   2812  -0.415700    14.0100
  2813           H    179    LEU      H   2813   0.271900     1.0080
  2814          CT    179    LEU     CA   2814  -0.051800    12.0100
  2815          H1    179    LEU     HA   2815   0.092200     1.0080
  2816          CT    179    LEU     CB   2816  -0.110200    12.0100
  2817          HC    179    LEU    HB1   2817   0.045700     1.0080
  2818          HC    179    LEU    HB2   2818   0.045700     1.0080
  2819          CT    179    LEU     CG   2819   0.353100    12.0100
  2820          HC    179    LEU     HG   2820  -0.036100     1.0080
  2821          CT    179    LEU    CD1   2821  -0.412100    12.0100
  2822          HC    179    LEU   HD11   2822   0.100000     1.0080
  2823          HC    179    LEU   HD12   2823   0.100000     1.0080
  2824          HC    179    LEU   HD13   2824   0.100000     1.0080
  2825          CT    179    LEU    CD2   2825  -0.412100    12.0100
  2826          HC    179    LEU   HD21   2826   0.100000     1.0080
  2827          HC    179    LEU   HD22   2827   0.100000     1.0080
  2828          HC    179    LEU   HD23   2828   0.100000     1.0080
  2829           C    179    LEU      C   2829   0.597300    12.0100
  2830           O    179    LEU      O   2830  -0.567900    16.0000
  2831           N    180    ALA      N   2831  -0.415700    14.0100
  2832           H    180    ALA      H   2832   0.271900     1.0080
  2833          CT    180    ALA     CA   2833   0.033700    12.0100
  2834          H1    180    ALA     HA   2834   0.082300     1.0080
  2835          CT    180    ALA     CB   2835  -0.182500    12.0100
  2836          HC    180    ALA    HB1   2836   0.060300     1.0080
  2837          HC    180    ALA    HB2   2837   0.060300     1.0080
  2838          HC    180    ALA    HB3   2838   0.060300     1.0080
  2839           C    180    ALA      C   2839   0.597300    12.0100
  2840           O    180    ALA      O   2840  -0.567900    16.0000
  2841           N    181    SER      N   2841  -0.415700    14.0100
  2842           H    181    SER      H   2842   0.271900     1.0080
  2843          CT    181    SER     CA   2843  -0.024900    12.0100
  2844          H1    181    SER     HA   2844   0.084300     1.0080
  2845          CT    181    SER     CB   2845   0.211700    12.0100
  2846          H1    181    SER    HB1   2846   0.035200     1.0080
  2847          H1    181    SER    HB2   2847   0.035200     1.0080
  2848          OH    181    SER     OG   2848  -0.654600    16.0000
  2849          HO    181    SER     HG   2849   0.427500     1.0080
  2850           C    181    SER      C   2850   0.597300    12.0100
  2851           O    181    SER      O   2851  -0.567900    16.0000
  2852           N    182    LYS      N   2852  -0.347900    14.0100
  2853           H    182    LYS      H   2853   0.274700     1.0080
  2854          CT    182    LYS     CA   2854  -0.240000    12.0100
  2855          H1    182    LYS     HA   2855   0.142600     1.0080
  2856          CT    182    LYS     CB   2856  -0.009400    12.0100
  2857          HC    182    LYS    HB1   2857   0.036200     1.0080
  2858          HC    182    LYS    HB2   2858   0.036200     1.0080
  2859          CT    182    LYS     CG   2859   0.018700    12.0100
  2860          HC    182    LYS    HG1   2860   0.010300     1.0080
  2861          HC    182    LYS    HG2   2861   0.010300     1.0080
  2862          CT    182    LYS     CD   2862  -0.047900    12.0100
  2863          HC    182    LYS    HD1   2863   0.062100     1.0080
  2864          HC    182    LYS    HD2   2864   0.062100     1.0080
  2865          CT    182    LYS     CE   2865  -0.014300    12.0100
  2866          HP    182    LYS    HE1   2866   0.113500     1.0080
  2867          HP    182    LYS    HE2   2867   0.113500     1.0080
  2868          N3    182    LYS     NZ   2868  -0.385400    14.0100
  2869           H    182    LYS    HZ1   2869   0.340000     1.0080
  2870           H    182    LYS    HZ2   2870   0.340000     1.0080
  2871           H    182    LYS    HZ3   2871   0.340000     1.0080
  2872           C    182    LYS      C   2872   0.734100    12.0100
  2873           O    182    LYS      O   2873  -0.589400    16.0000
  2874           N    183    ASN      N   2874  -0.415700    14.0100
  2875           H    183    ASN      H   2875   0.271900     1.0080
  2876          CT    183    ASN     CA   2876   0.014300    12.0100
  2877          H1    183    ASN     HA   2877   0.104800     1.0080
  2878          CT    183    ASN     CB   2878  -0.204100    12.0100
  2879          HC    183    ASN    HB1   2879   0.079700     1.0080
  2880          HC    183    ASN    HB2   2880   0.079700     1.0080
  2881           C    183    ASN     CG   2881   0.713000    12.0100
  2882           O    183    ASN    OD1   2882  -0.593100    16.0000
  2883           N    183    ASN    ND2   2883  -0.919100    14.0100
  2884           H    183    ASN   HD21   2884   0.419600     1.0080
  2885           H    183    ASN   HD22   2885   0.419600     1.0080
  2886           C    183    ASN      C   2886   0.597300    12.0100
  2887           O    183    ASN      O   2887  -0.567900    16.0000
  2888           N    184    CYS      N   2888  -0.415700    14.0100
  2889           H    184    CYS      H   2889   0.271900     1.0080
  2890          CT    184    CYS     CA   2890   0.021300    12.0100
  2891          H1    184    CYS     HA   2891   0.112400     1.0080
  2892          CT    184    CYS     CB   2892  -0.123100    12.0100
  2893          H1    184    CYS    HB1   2893   0.111200     1.0080
  2894          H1    184    CYS    HB2   2894   0.111200     1.0080
  2895          SH    184    CYS     SG   2895  -0.311900    32.0600
  2896          HS    184    CYS     HG   2896   0.193300     1.0080
  2897           C    184    CYS      C   2897   0.597300    12.0100
  2898           O    184    CYS      O   2898  -0.567900    16.0000
  2899           N    185    ILE      N   2899  -0.415700    14.0100
  2900           H    185    ILE      H   2900   0.271900     1.0080
  2901          CT    185    ILE     CA   2901  -0.059700    12.0100
  2902          H1    185    ILE     HA   2902   0.086900     1.0080
  2903          CT    185    ILE     CB   2903   0.130300    12.0100
  2904          HC    185    ILE     HB   2904   0.018700     1.0080
  2905          CT    185    ILE    CG2   2905  -0.320400    12.0100
  2906          HC    185    ILE   HG21   2906   0.088200     1.0080
  2907          HC    185    ILE   HG22   2907   0.088200     1.0080
  2908          HC    185    ILE   HG23   2908   0.088200     1.0080
  2909          CT    185    ILE    CG1   2909  -0.043000    12.0100
  2910          HC    185    ILE   HG11   2910   0.023600     1.0080
  2911          HC    185    ILE   HG12   2911   0.023600     1.0080
  2912          CT    185    ILE     CD   2912  -0.066000    12.0100
  2913          HC    185    ILE    HD1   2913   0.018600     1.0080
  2914          HC    185    ILE    HD2   2914   0.018600     1.0080
  2915          HC    185    ILE    HD3   2915   0.018600     1.0080
  2916           C    185    ILE      C   2916   0.597300    12.0100
  2917           O    185    ILE      O   2917  -0.567900    16.0000
  2918           N    186    HIS      N   2918  -0.415700    14.0100
  2919           H    186    HIS      H   2919   0.271900     1.0080
  2920          CT    186    HIS     CA   2920  -0.058100    12.0100
  2921          H1    186    HIS     HA   2921   0.136000     1.0080
  2922          CT    186    HIS     CB   2922  -0.007400    12.0100
  2923          HC    186    HIS    HB1   2923   0.036700     1.0080
  2924          HC    186    HIS    HB2   2924   0.036700     1.0080
  2925          CC    186    HIS     CG   2925   0.186800    12.0100
  2926          NB    186    HIS    ND1   2926  -0.543200    14.0100
  2927          CR    186    HIS    CE1   2927   0.163500    12.0100
  2928          H5    186    HIS    HE1   2928   0.143500     1.0080
  2929          NA    186    HIS    NE2   2929  -0.279500    14.0100
  2930           H    186    HIS    HE2   2930   0.333900     1.0080
  2931          CW    186    HIS    CD2   2931  -0.220700    12.0100
  2932          H4    186    HIS    HD2   2932   0.186200     1.0080
  2933           C    186    HIS      C   2933   0.597300    12.0100
  2934           O    186    HIS      O   2934  -0.567900    16.0000
  2935           N    187    ARG      N   2935  -0.347900    14.0100
  2936           H    187    ARG      H   2936   0.274700     1.0080
  2937          CT    187    ARG     CA   2937  -0.263700    12.0100
  2938          H1    187    ARG     HA   2938   0.156000     1.0080
  2939          CT    187    ARG     CB   2939  -0.000700    12.0100
  2940          HC    187    ARG    HB1   2940   0.032700     1.0080
  2941          HC    187    ARG    HB2   2941   0.032700     1.0080
  2942          CT    187    ARG     CG   2942   0.039000    12.0100
  2943          HC    187    ARG    HG1   2943   0.028500     1.0080
  2944          HC    187    ARG    HG2   2944   0.028500     1.0080
  2945          CT    187    ARG     CD   2945   0.048600    12.0100
  2946          H1    187    ARG    HD1   2946   0.068700     1.0080
  2947          H1    187    ARG    HD2   2947   0.068700     1.0080
  2948          N2    187    ARG     NE   2948  -0.529500    14.0100
  2949           H    187    ARG     HE   2949   0.345600     1.0080
  2950          CA    187    ARG     CZ   2950   0.807600    12.0100
  2951          N2    187    ARG    NH1   2951  -0.862700    14.0100
  2952           H    187    ARG   HH11   2952   0.447800     1.0080
  2953           H    187    ARG   HH12   2953   0.447800     1.0080
  2954          N2    187    ARG    NH2   2954  -0.862700    14.0100
  2955           H    187    ARG   HH21   2955   0.447800     1.0080
  2956           H    187    ARG   HH22   2956   0.447800     1.0080
  2957           C    187    ARG      C   2957   0.734100    12.0100
  2958           O    187    ARG      O   2958  -0.589400    16.0000
  2959           N    188    ASP      N   2959  -0.516300    14.0100
  2960           H    188    ASP      H   2960   0.293600     1.0080
  2961          CT    188    ASP     CA   2961   0.038100    12.0100
  2962          H1    188    ASP     HA   2962   0.088000     1.0080
  2963          CT    188    ASP     CB   2963  -0.030300    12.0100
  2964          HC    188    ASP    HB1   2964  -0.012200     1.0080
  2965          HC    188    ASP    HB2   2965  -0.012200     1.0080
  2966           C    188    ASP     CG   2966   0.799400    12.0100
  2967          O2    188    ASP    OD1   2967  -0.801400    16.0000
  2968          O2    188    ASP    OD2   2968  -0.801400    16.0000
  2969           C    188    ASP      C   2969   0.536600    12.0100
  2970           O    188    ASP      O   2970  -0.581900    16.0000
  2971           N    189    LEU      N   2971  -0.415700    14.0100
  2972           H    189    LEU      H   2972   0.271900     1.0080
  2973          CT    189    LEU     CA   2973  -0.051800    12.0100
  2974          H1    189    LEU     HA   2974   0.092200     1.0080
  2975          CT    189    LEU     CB   2975  -0.110200    12.0100
  2976          HC    189    LEU    HB1   2976   0.045700     1.0080
  2977          HC    189    LEU    HB2   2977   0.045700     1.0080
  2978          CT    189    LEU     CG   2978   0.353100    12.0100
  2979          HC    189    LEU     HG   2979  -0.036100     1.0080
  2980          CT    189    LEU    CD1   2980  -0.412100    12.0100
  2981          HC    189    LEU   HD11   2981   0.100000     1.0080
  2982          HC    189    LEU   HD12   2982   0.100000     1.0080
  2983          HC    189    LEU   HD13   2983   0.100000     1.0080
  2984          CT    189    LEU    CD2   2984  -0.412100    12.0100
  2985          HC    189    LEU   HD21   2985   0.100000     1.0080
  2986          HC    189    LEU   HD22   2986   0.100000     1.0080
  2987          HC    189    LEU   HD23   2987   0.100000     1.0080
  2988           C    189    LEU      C   2988   0.597300    12.0100
  2989           O    189    LEU      O   2989  -0.567900    16.0000
  2990           N    190    ALA      N   2990  -0.415700    14.0100
  2991           H    190    ALA      H   2991   0.271900     1.0080
  2992          CT    190    ALA     CA   2992   0.033700    12.0100
  2993          H1    190    ALA     HA   2993   0.082300     1.0080
  2994          CT    190    ALA     CB   2994  -0.182500    12.0100
  2995          HC    190    ALA    HB1   2995   0.060300     1.0080
  2996          HC    190    ALA    HB2   2996   0.060300     1.0080
  2997          HC    190    ALA    HB3   2997   0.060300     1.0080
  2998           C    190    ALA      C   2998   0.597300    12.0100
  2999           O    190    ALA      O   2999  -0.567900    16.0000
  3000           N    191    ALA      N   3000  -0.415700    14.0100
  3001           H    191    ALA      H   3001   0.271900     1.0080
  3002          CT    191    ALA     CA   3002   0.033700    12.0100
  3003          H1    191    ALA     HA   3003   0.082300     1.0080
  3004          CT    191    ALA     CB   3004  -0.182500    12.0100
  3005          HC    191    ALA    HB1   3005   0.060300     1.0080
  3006          HC    191    ALA    HB2   3006   0.060300     1.0080
  3007          HC    191    ALA    HB3   3007   0.060300     1.0080
  3008           C    191    ALA      C   3008   0.597300    12.0100
  3009           O    191    ALA      O   3009  -0.567900    16.0000
  3010           N    192    ARG      N   3010  -0.347900    14.0100
  3011           H    192    ARG      H   3011   0.274700     1.0080
  3012          CT    192    ARG     CA   3012  -0.263700    12.0100
  3013          H1    192    ARG     HA   3013   0.156000     1.0080
  3014          CT    192    ARG     CB   3014  -0.000700    12.0100
  3015          HC    192    ARG    HB1   3015   0.032700     1.0080
  3016          HC    192    ARG    HB2   3016   0.032700     1.0080
  3017          CT    192    ARG     CG   3017   0.039000    12.0100
  3018          HC    192    ARG    HG1   3018   0.028500     1.0080
  3019          HC    192    ARG    HG2   3019   0.028500     1.0080
  3020          CT    192    ARG     CD   3020   0.048600    12.0100
  3021          H1    192    ARG    HD1   3021   0.068700     1.0080
  3022          H1    192    ARG    HD2   3022   0.068700     1.0080
  3023          N2    192    ARG     NE   3023  -0.529500    14.0100
  3024           H    192    ARG     HE   3024   0.345600     1.0080
  3025          CA    192    ARG     CZ   3025   0.807600    12.0100
  3026          N2    192    ARG    NH1   3026  -0.862700    14.0100
  3027           H    192    ARG   HH11   3027   0.447800     1.0080
  3028           H    192    ARG   HH12   3028   0.447800     1.0080
  3029          N2    192    ARG    NH2   3029  -0.862700    14.0100
  3030           H    192    ARG   HH21   3030   0.447800     1.0080
  3031           H    192    ARG   HH22   3031   0.447800     1.0080
  3032           C    192    ARG      C   3032   0.734100    12.0100
  3033           O    192    ARG      O   3033  -0.589400    16.0000
  3034           N    193    ASN      N   3034  -0.415700    14.0100
  3035           H    193    ASN      H   3035   0.271900     1.0080
  3036          CT    193    ASN     CA   3036   0.014300    12.0100
  3037          H1    193    ASN     HA   3037   0.104800     1.0080
  3038          CT    193    ASN     CB   3038  -0.204100    12.0100
  3039          HC    193    ASN    HB1   3039   0.079700     1.0080
  3040          HC    193    ASN    HB2   3040   0.079700     1.0080
  3041           C    193    ASN     CG   3041   0.713000    12.0100
  3042           O    193    ASN    OD1   3042  -0.593100    16.0000
  3043           N    193    ASN    ND2   3043  -0.919100    14.0100
  3044           H    193    ASN   HD21   3044   0.419600     1.0080
  3045           H    193    ASN   HD22   3045   0.419600     1.0080
  3046           C    193    ASN      C   3046   0.597300    12.0100
  3047           O    193    ASN      O   3047  -0.567900    16.0000
  3048           N    194    ILE      N   3048  -0.415700    14.0100
  3049           H    194    ILE      H   3049   0.271900     1.0080
  3050          CT    194    ILE     CA   3050  -0.059700    12.0100
  3051          H1    194    ILE     HA   3051   0.086900     1.0080
  3052          CT    194    ILE     CB   3052   0.130300    12.0100
  3053          HC    194    ILE     HB   3053   0.018700     1.0080
  3054          CT    194    ILE    CG2   3054  -0.320400    12.0100
  3055          HC    194    ILE   HG21   3055   0.088200     1.0080
  3056          HC    194    ILE   HG22   3056   0.088200     1.0080
  3057          HC    194    ILE   HG23   3057   0.088200     1.0080
  3058          CT    194    ILE    CG1   3058  -0.043000    12.0100
  3059          HC    194    ILE   HG11   3059   0.023600     1.0080
  3060          HC    194    ILE   HG12   3060   0.023600     1.0080
  3061          CT    194    ILE     CD   3061  -0.066000    12.0100
  3062          HC    194    ILE    HD1   3062   0.018600     1.0080
  3063          HC    194    ILE    HD2   3063   0.018600     1.0080
  3064          HC    194    ILE    HD3   3064   0.018600     1.0080
  3065           C    194    ILE      C   3065   0.597300    12.0100
  3066           O    194    ILE      O   3066  -0.567900    16.0000
  3067           N    195    LEU      N   3067  -0.415700    14.0100
  3068           H    195    LEU      H   3068   0.271900     1.0080
  3069          CT    195    LEU     CA   3069  -0.051800    12.0100
  3070          H1    195    LEU     HA   3070   0.092200     1.0080
  3071          CT    195    LEU     CB   3071  -0.110200    12.0100
  3072          HC    195    LEU    HB1   3072   0.045700     1.0080
  3073          HC    195    LEU    HB2   3073   0.045700     1.0080
  3074          CT    195    LEU     CG   3074   0.353100    12.0100
  3075          HC    195    LEU     HG   3075  -0.036100     1.0080
  3076          CT    195    LEU    CD1   3076  -0.412100    12.0100
  3077          HC    195    LEU   HD11   3077   0.100000     1.0080
  3078          HC    195    LEU   HD12   3078   0.100000     1.0080
  3079          HC    195    LEU   HD13   3079   0.100000     1.0080
  3080          CT    195    LEU    CD2   3080  -0.412100    12.0100
  3081          HC    195    LEU   HD21   3081   0.100000     1.0080
  3082          HC    195    LEU   HD22   3082   0.100000     1.0080
  3083          HC    195    LEU   HD23   3083   0.100000     1.0080
  3084           C    195    LEU      C   3084   0.597300    12.0100
  3085           O    195    LEU      O   3085  -0.567900    16.0000
  3086           N    196    LEU      N   3086  -0.415700    14.0100
  3087           H    196    LEU      H   3087   0.271900     1.0080
  3088          CT    196    LEU     CA   3088  -0.051800    12.0100
  3089          H1    196    LEU     HA   3089   0.092200     1.0080
  3090          CT    196    LEU     CB   3090  -0.110200    12.0100
  3091          HC    196    LEU    HB1   3091   0.045700     1.0080
  3092          HC    196    LEU    HB2   3092   0.045700     1.0080
  3093          CT    196    LEU     CG   3093   0.353100    12.0100
  3094          HC    196    LEU     HG   3094  -0.036100     1.0080
  3095          CT    196    LEU    CD1   3095  -0.412100    12.0100
  3096          HC    196    LEU   HD11   3096   0.100000     1.0080
  3097          HC    196    LEU   HD12   3097   0.100000     1.0080
  3098          HC    196    LEU   HD13   3098   0.100000     1.0080
  3099          CT    196    LEU    CD2   3099  -0.412100    12.0100
  3100          HC    196    LEU   HD21   3100   0.100000     1.0080
  3101          HC    196    LEU   HD22   3101   0.100000     1.0080
  3102          HC    196    LEU   HD23   3102   0.100000     1.0080
  3103           C    196    LEU      C   3103   0.597300    12.0100
  3104           O    196    LEU      O   3104  -0.567900    16.0000
  3105           N    197    THR      N   3105  -0.415700    14.0100
  3106           H    197    THR      H   3106   0.271900     1.0080
  3107          CT    197    THR     CA   3107  -0.038900    12.0100
  3108          H1    197    THR     HA   3108   0.100700     1.0080
  3109          CT    197    THR     CB   3109   0.365400    12.0100
  3110          H1    197    THR     HB   3110   0.004300     1.0080
  3111          CT    197    THR    CG2   3111  -0.243800    12.0100
  3112          HC    197    THR   HG21   3112   0.064200     1.0080
  3113          HC    197    THR   HG22   3113   0.064200     1.0080
  3114          HC    197    THR   HG23   3114   0.064200     1.0080
  3115          OH    197    THR    OG1   3115  -0.676100    16.0000
  3116          HO    197    THR    HG1   3116   0.410200     1.0080
  3117           C    197    THR      C   3117   0.597300    12.0100
  3118           O    197    THR      O   3118  -0.567900    16.0000
  3119           N    198    HIS      N   3119  -0.415700    14.0100
  3120           H    198    HIS      H   3120   0.271900     1.0080
  3121          CT    198    HIS     CA   3121  -0.058100    12.0100
  3122          H1    198    HIS     HA   3122   0.136000     1.0080
  3123          CT    198    HIS     CB   3123  -0.007400    12.0100
  3124          HC    198    HIS    HB1   3124   0.036700     1.0080
  3125          HC    198    HIS    HB2   3125   0.036700     1.0080
  3126          CC    198    HIS     CG   3126   0.186800    12.0100
  3127          NB    198    HIS    ND1   3127  -0.543200    14.0100
  3128          CR    198    HIS    CE1   3128   0.163500    12.0100
  3129          H5    198    HIS    HE1   3129   0.143500     1.0080
  3130          NA    198    HIS    NE2   3130  -0.279500    14.0100
  3131           H    198    HIS    HE2   3131   0.333900     1.0080
  3132          CW    198    HIS    CD2   3132  -0.220700    12.0100
  3133          H4    198    HIS    HD2   3133   0.186200     1.0080
  3134           C    198    HIS      C   3134   0.597300    12.0100
  3135           O    198    HIS      O   3135  -0.567900    16.0000
  3136           N    199    GLY      N   3136  -0.415700    14.0100
  3137           H    199    GLY      H   3137   0.271900     1.0080
  3138          CT    199    GLY     CA   3138  -0.025200    12.0100
  3139          H1    199    GLY    HA1   3139   0.069800     1.0080
  3140          H1    199    GLY    HA2   3140   0.069800     1.0080
  3141           C    199    GLY      C   3141   0.597300    12.0100
  3142           O    199    GLY      O   3142  -0.567900    16.0000
  3143           N    200    ARG      N   3143  -0.347900    14.0100
  3144           H    200    ARG      H   3144   0.274700     1.0080
  3145          CT    200    ARG     CA   3145  -0.263700    12.0100
  3146          H1    200    ARG     HA   3146   0.156000     1.0080
  3147          CT    200    ARG     CB   3147  -0.000700    12.0100
  3148          HC    200    ARG    HB1   3148   0.032700     1.0080
  3149          HC    200    ARG    HB2   3149   0.032700     1.0080
  3150          CT    200    ARG     CG   3150   0.039000    12.0100
  3151          HC    200    ARG    HG1   3151   0.028500     1.0080
  3152          HC    200    ARG    HG2   3152   0.028500     1.0080
  3153          CT    200    ARG     CD   3153   0.048600    12.0100
  3154          H1    200    ARG    HD1   3154   0.068700     1.0080
  3155          H1    200    ARG    HD2   3155   0.068700     1.0080
  3156          N2    200    ARG     NE   3156  -0.529500    14.0100
  3157           H    200    ARG     HE   3157   0.345600     1.0080
  3158          CA    200    ARG     CZ   3158   0.807600    12.0100
  3159          N2    200    ARG    NH1   3159  -0.862700    14.0100
  3160           H    200    ARG   HH11   3160   0.447800     1.0080
  3161           H    200    ARG   HH12   3161   0.447800     1.0080
  3162          N2    200    ARG    NH2   3162  -0.862700    14.0100
  3163           H    200    ARG   HH21   3163   0.447800     1.0080
  3164           H    200    ARG   HH22   3164   0.447800     1.0080
  3165           C    200    ARG      C   3165   0.734100    12.0100
  3166           O    200    ARG      O   3166  -0.589400    16.0000
  3167           N    201    ILE      N   3167  -0.415700    14.0100
  3168           H    201    ILE      H   3168   0.271900     1.0080
  3169          CT    201    ILE     CA   3169  -0.059700    12.0100
  3170          H1    201    ILE     HA   3170   0.086900     1.0080
  3171          CT    201    ILE     CB   3171   0.130300    12.0100
  3172          HC    201    ILE     HB   3172   0.018700     1.0080
  3173          CT    201    ILE    CG2   3173  -0.320400    12.0100
  3174          HC    201    ILE   HG21   3174   0.088200     1.0080
  3175          HC    201    ILE   HG22   3175   0.088200     1.0080
  3176          HC    201    ILE   HG23   3176   0.088200     1.0080
  3177          CT    201    ILE    CG1   3177  -0.043000    12.0100
  3178          HC    201    ILE   HG11   3178   0.023600     1.0080
  3179          HC    201    ILE   HG12   3179   0.023600     1.0080
  3180          CT    201    ILE     CD   3180  -0.066000    12.0100
  3181          HC    201    ILE    HD1   3181   0.018600     1.0080
  3182          HC    201    ILE    HD2   3182   0.018600     1.0080
  3183          HC    201    ILE    HD3   3183   0.018600     1.0080
  3184           C    201    ILE      C   3184   0.597300    12.0100
  3185           O    201    ILE      O   3185  -0.567900    16.0000
  3186           N    202    THR      N   3186  -0.415700    14.0100
  3187           H    202    THR      H   3187   0.271900     1.0080
  3188          CT    202    THR     CA   3188  -0.038900    12.0100
  3189          H1    202    THR     HA   3189   0.100700     1.0080
  3190          CT    202    THR     CB   3190   0.365400    12.0100
  3191          H1    202    THR     HB   3191   0.004300     1.0080
  3192          CT    202    THR    CG2   3192  -0.243800    12.0100
  3193          HC    202    THR   HG21   3193   0.064200     1.0080
  3194          HC    202    THR   HG22   3194   0.064200     1.0080
  3195          HC    202    THR   HG23   3195   0.064200     1.0080
  3196          OH    202    THR    OG1   3196  -0.676100    16.0000
  3197          HO    202    THR    HG1   3197   0.410200     1.0080
  3198           C    202    THR      C   3198   0.597300    12.0100
  3199           O    202    THR      O   3199  -0.567900    16.0000
  3200           N    203    LYS      N   3200  -0.347900    14.0100
  3201           H    203    LYS      H   3201   0.274700     1.0080
  3202          CT    203    LYS     CA   3202  -0.240000    12.0100
  3203          H1    203    LYS     HA   3203   0.142600     1.0080
  3204          CT    203    LYS     CB   3204  -0.009400    12.0100
  3205          HC    203    LYS    HB1   3205   0.036200     1.0080
  3206          HC    203    LYS    HB2   3206   0.036200     1.0080
  3207          CT    203    LYS     CG   3207   0.018700    12.0100
  3208          HC    203    LYS    HG1   3208   0.010300     1.0080
  3209          HC    203    LYS    HG2   3209   0.010300     1.0080
  3210          CT    203    LYS     CD   3210  -0.047900    12.0100
  3211          HC    203    LYS    HD1   3211   0.062100     1.0080
  3212          HC    203    LYS    HD2   3212   0.062100     1.0080
  3213          CT    203    LYS     CE   3213  -0.014300    12.0100
  3214          HP    203    LYS    HE1   3214   0.113500     1.0080
  3215          HP    203    LYS    HE2   3215   0.113500     1.0080
  3216          N3    203    LYS     NZ   3216  -0.385400    14.0100
  3217           H    203    LYS    HZ1   3217   0.340000     1.0080
  3218           H    203    LYS    HZ2   3218   0.340000     1.0080
  3219           H    203    LYS    HZ3   3219   0.340000     1.0080
  3220           C    203    LYS      C   3220   0.734100    12.0100
  3221           O    203    LYS      O   3221  -0.589400    16.0000
  3222           N    204    ILE      N   3222  -0.415700    14.0100
  3223           H    204    ILE      H   3223   0.271900     1.0080
  3224          CT    204    ILE     CA   3224  -0.059700    12.0100
  3225          H1    204    ILE     HA   3225   0.086900     1.0080
  3226          CT    204    ILE     CB   3226   0.130300    12.0100
  3227          HC    204    ILE     HB   3227   0.018700     1.0080
  3228          CT    204    ILE    CG2   3228  -0.320400    12.0100
  3229          HC    204    ILE   HG21   3229   0.088200     1.0080
  3230          HC    204    ILE   HG22   3230   0.088200     1.0080
  3231          HC    204    ILE   HG23   3231   0.088200     1.0080
  3232          CT    204    ILE    CG1   3232  -0.043000    12.0100
  3233          HC    204    ILE   HG11   3233   0.023600     1.0080
  3234          HC    204    ILE   HG12   3234   0.023600     1.0080
  3235          CT    204    ILE     CD   3235  -0.066000    12.0100
  3236          HC    204    ILE    HD1   3236   0.018600     1.0080
  3237          HC    204    ILE    HD2   3237   0.018600     1.0080
  3238          HC    204    ILE    HD3   3238   0.018600     1.0080
  3239           C    204    ILE      C   3239   0.597300    12.0100
  3240           O    204    ILE      O   3240  -0.567900    16.0000
  3241           N    205    CYS      N   3241  -0.415700    14.0100
  3242           H    205    CYS      H   3242   0.271900     1.0080
  3243          CT    205    CYS     CA   3243   0.021300    12.0100
  3244          H1    205    CYS     HA   3244   0.112400     1.0080
  3245          CT    205    CYS     CB   3245  -0.123100    12.0100
  3246          H1    205    CYS    HB1   3246   0.111200     1.0080
  3247          H1    205    CYS    HB2   3247   0.111200     1.0080
  3248          SH    205    CYS     SG   3248  -0.311900    32.0600
  3249          HS    205    CYS     HG   3249   0.193300     1.0080
  3250           C    205    CYS      C   3250   0.597300    12.0100
  3251           O    205    CYS      O   3251  -0.567900    16.0000
  3252           N    206    ASP      N   3252  -0.516300    14.0100
  3253           H    206    ASP      H   3253   0.293600     1.0080
  3254          CT    206    ASP     CA   3254   0.038100    12.0100
  3255          H1    206    ASP     HA   3255   0.088000     1.0080
  3256          CT    206    ASP     CB   3256  -0.030300    12.0100
  3257          HC    206    ASP    HB1   3257  -0.012200     1.0080
  3258          HC    206    ASP    HB2   3258  -0.012200     1.0080
  3259           C    206    ASP     CG   3259   0.799400    12.0100
  3260          O2    206    ASP    OD1   3260  -0.801400    16.0000
  3261          O2    206    ASP    OD2   3261  -0.801400    16.0000
  3262           C    206    ASP      C   3262   0.536600    12.0100
  3263           O    206    ASP      O   3263  -0.581900    16.0000
  3264           N    207    PHE      N   3264  -0.415700    14.0100
  3265           H    207    PHE      H   3265   0.271900     1.0080
  3266          CT    207    PHE     CA   3266  -0.002400    12.0100
  3267          H1    207    PHE     HA   3267   0.097800     1.0080
  3268          CT    207    PHE     CB   3268  -0.034300    12.0100
  3269          HC    207    PHE    HB1   3269   0.029500     1.0080
  3270          HC    207    PHE    HB2   3270   0.029500     1.0080
  3271          CA    207    PHE     CG   3271   0.011800    12.0100
  3272          CA    207    PHE    CD1   3272  -0.125600    12.0100
  3273          HA    207    PHE    HD1   3273   0.133000     1.0080
  3274          CA    207    PHE    CE1   3274  -0.170400    12.0100
  3275          HA    207    PHE    HE1   3275   0.143000     1.0080
  3276          CA    207    PHE     CZ   3276  -0.107200    12.0100
  3277          HA    207    PHE     HZ   3277   0.129700     1.0080
  3278          CA    207    PHE    CE2   3278  -0.170400    12.0100
  3279          HA    207    PHE    HE2   3279   0.143000     1.0080
  3280          CA    207    PHE    CD2   3280  -0.125600    12.0100
  3281          HA    207    PHE    HD2   3281   0.133000     1.0080
  3282           C    207    PHE      C   3282   0.597300    12.0100
  3283           O    207    PHE      O   3283  -0.567900    16.0000
  3284           N    208    GLY      N   3284  -0.415700    14.0100
  3285           H    208    GLY      H   3285   0.271900     1.0080
  3286          CT    208    GLY     CA   3286  -0.025200    12.0100
  3287          H1    208    GLY    HA1   3287   0.069800     1.0080
  3288          H1    208    GLY    HA2   3288   0.069800     1.0080
  3289           C    208    GLY      C   3289   0.597300    12.0100
  3290           O    208    GLY      O   3290  -0.567900    16.0000
  3291           N    209    LEU      N   3291  -0.415700    14.0100
  3292           H    209    LEU      H   3292   0.271900     1.0080
  3293          CT    209    LEU     CA   3293  -0.051800    12.0100
  3294          H1    209    LEU     HA   3294   0.092200     1.0080
  3295          CT    209    LEU     CB   3295  -0.110200    12.0100
  3296          HC    209    LEU    HB1   3296   0.045700     1.0080
  3297          HC    209    LEU    HB2   3297   0.045700     1.0080
  3298          CT    209    LEU     CG   3298   0.353100    12.0100
  3299          HC    209    LEU     HG   3299  -0.036100     1.0080
  3300          CT    209    LEU    CD1   3300  -0.412100    12.0100
  3301          HC    209    LEU   HD11   3301   0.100000     1.0080
  3302          HC    209    LEU   HD12   3302   0.100000     1.0080
  3303          HC    209    LEU   HD13   3303   0.100000     1.0080
  3304          CT    209    LEU    CD2   3304  -0.412100    12.0100
  3305          HC    209    LEU   HD21   3305   0.100000     1.0080
  3306          HC    209    LEU   HD22   3306   0.100000     1.0080
  3307          HC    209    LEU   HD23   3307   0.100000     1.0080
  3308           C    209    LEU      C   3308   0.597300    12.0100
  3309           O    209    LEU      O   3309  -0.567900    16.0000
  3310           N    210    ALA      N   3310  -0.415700    14.0100
  3311           H    210    ALA      H   3311   0.271900     1.0080
  3312          CT    210    ALA     CA   3312   0.033700    12.0100
  3313          H1    210    ALA     HA   3313   0.082300     1.0080
  3314          CT    210    ALA     CB   3314  -0.182500    12.0100
  3315          HC    210    ALA    HB1   3315   0.060300     1.0080
  3316          HC    210    ALA    HB2   3316   0.060300     1.0080
  3317          HC    210    ALA    HB3   3317   0.060300     1.0080
  3318           C    210    ALA      C   3318   0.597300    12.0100
  3319           O    210    ALA      O   3319  -0.567900    16.0000
  3320           N    211    ARG      N   3320  -0.347900    14.0100
  3321           H    211    ARG      H   3321   0.274700     1.0080
  3322          CT    211    ARG     CA   3322  -0.263700    12.0100
  3323          H1    211    ARG     HA   3323   0.156000     1.0080
  3324          CT    211    ARG     CB   3324  -0.000700    12.0100
  3325          HC    211    ARG    HB1   3325   0.032700     1.0080
  3326          HC    211    ARG    HB2   3326   0.032700     1.0080
  3327          CT    211    ARG     CG   3327   0.039000    12.0100
  3328          HC    211    ARG    HG1   3328   0.028500     1.0080
  3329          HC    211    ARG    HG2   3329   0.028500     1.0080
  3330          CT    211    ARG     CD   3330   0.048600    12.0100
  3331          H1    211    ARG    HD1   3331   0.068700     1.0080
  3332          H1    211    ARG    HD2   3332   0.068700     1.0080
  3333          N2    211    ARG     NE   3333  -0.529500    14.0100
  3334           H    211    ARG     HE   3334   0.345600     1.0080
  3335          CA    211    ARG     CZ   3335   0.807600    12.0100
  3336          N2    211    ARG    NH1   3336  -0.862700    14.0100
  3337           H    211    ARG   HH11   3337   0.447800     1.0080
  3338           H    211    ARG   HH12   3338   0.447800     1.0080
  3339          N2    211    ARG    NH2   3339  -0.862700    14.0100
  3340           H    211    ARG   HH21   3340   0.447800     1.0080
  3341           H    211    ARG   HH22   3341   0.447800     1.0080
  3342           C    211    ARG      C   3342   0.734100    12.0100
  3343           O    211    ARG      O   3343  -0.589400    16.0000
  3344           N    212    ASP      N   3344  -0.516300    14.0100
  3345           H    212    ASP      H   3345   0.293600     1.0080
  3346          CT    212    ASP     CA   3346   0.038100    12.0100
  3347          H1    212    ASP     HA   3347   0.088000     1.0080
  3348          CT    212    ASP     CB   3348  -0.030300    12.0100
  3349          HC    212    ASP    HB1   3349  -0.012200     1.0080
  3350          HC    212    ASP    HB2   3350  -0.012200     1.0080
  3351           C    212    ASP     CG   3351   0.799400    12.0100
  3352          O2    212    ASP    OD1   3352  -0.801400    16.0000
  3353          O2    212    ASP    OD2   3353  -0.801400    16.0000
  3354           C    212    ASP      C   3354   0.536600    12.0100
  3355           O    212    ASP      O   3355  -0.581900    16.0000
  3356           N    213    ILE      N   3356  -0.415700    14.0100
  3357           H    213    ILE      H   3357   0.271900     1.0080
  3358          CT    213    ILE     CA   3358  -0.059700    12.0100
  3359          H1    213    ILE     HA   3359   0.086900     1.0080
  3360          CT    213    ILE     CB   3360   0.130300    12.0100
  3361          HC    213    ILE     HB   3361   0.018700     1.0080
  3362          CT    213    ILE    CG2   3362  -0.320400    12.0100
  3363          HC    213    ILE   HG21   3363   0.088200     1.0080
  3364          HC    213    ILE   HG22   3364   0.088200     1.0080
  3365          HC    213    ILE   HG23   3365   0.088200     1.0080
  3366          CT    213    ILE    CG1   3366  -0.043000    12.0100
  3367          HC    213    ILE   HG11   3367   0.023600     1.0080
  3368          HC    213    ILE   HG12   3368   0.023600     1.0080
  3369          CT    213    ILE     CD   3369  -0.066000    12.0100
  3370          HC    213    ILE    HD1   3370   0.018600     1.0080
  3371          HC    213    ILE    HD2   3371   0.018600     1.0080
  3372          HC    213    ILE    HD3   3372   0.018600     1.0080
  3373           C    213    ILE      C   3373   0.597300    12.0100
  3374           O    213    ILE      O   3374  -0.567900    16.0000
  3375           N    214    LYS      N   3375  -0.347900    14.0100
  3376           H    214    LYS      H   3376   0.274700     1.0080
  3377          CT    214    LYS     CA   3377  -0.240000    12.0100
  3378          H1    214    LYS     HA   3378   0.142600     1.0080
  3379          CT    214    LYS     CB   3379  -0.009400    12.0100
  3380          HC    214    LYS    HB1   3380   0.036200     1.0080
  3381          HC    214    LYS    HB2   3381   0.036200     1.0080
  3382          CT    214    LYS     CG   3382   0.018700    12.0100
  3383          HC    214    LYS    HG1   3383   0.010300     1.0080
  3384          HC    214    LYS    HG2   3384   0.010300     1.0080
  3385          CT    214    LYS     CD   3385  -0.047900    12.0100
  3386          HC    214    LYS    HD1   3386   0.062100     1.0080
  3387          HC    214    LYS    HD2   3387   0.062100     1.0080
  3388          CT    214    LYS     CE   3388  -0.014300    12.0100
  3389          HP    214    LYS    HE1   3389   0.113500     1.0080
  3390          HP    214    LYS    HE2   3390   0.113500     1.0080
  3391          N3    214    LYS     NZ   3391  -0.385400    14.0100
  3392           H    214    LYS    HZ1   3392   0.340000     1.0080
  3393           H    214    LYS    HZ2   3393   0.340000     1.0080
  3394           H    214    LYS    HZ3   3394   0.340000     1.0080
  3395           C    214    LYS      C   3395   0.734100    12.0100
  3396           O    214    LYS      O   3396  -0.589400    16.0000
  3397           N    215    ASN      N   3397  -0.415700    14.0100
  3398           H    215    ASN      H   3398   0.271900     1.0080
  3399          CT    215    ASN     CA   3399   0.014300    12.0100
  3400          H1    215    ASN     HA   3400   0.104800     1.0080
  3401          CT    215    ASN     CB   3401  -0.204100    12.0100
  3402          HC    215    ASN    HB1   3402   0.079700     1.0080
  3403          HC    215    ASN    HB2   3403   0.079700     1.0080
  3404           C    215    ASN     CG   3404   0.713000    12.0100
  3405           O    215    ASN    OD1   3405  -0.593100    16.0000
  3406           N    215    ASN    ND2   3406  -0.919100    14.0100
  3407           H    215    ASN   HD21   3407   0.419600     1.0080
  3408           H    215    ASN   HD22   3408   0.419600     1.0080
  3409           C    215    ASN      C   3409   0.597300    12.0100
  3410           O    215    ASN      O   3410  -0.567900    16.0000
  3411           N    216    ASP      N   3411  -0.516300    14.0100
  3412           H    216    ASP      H   3412   0.293600     1.0080
  3413          CT    216    ASP     CA   3413   0.038100    12.0100
  3414          H1    216    ASP     HA   3414   0.088000     1.0080
  3415          CT    216    ASP     CB   3415  -0.030300    12.0100
  3416          HC    216    ASP    HB1   3416  -0.012200     1.0080
  3417          HC    216    ASP    HB2   3417  -0.012200     1.0080
  3418           C    216    ASP     CG   3418   0.799400    12.0100
  3419          O2    216    ASP    OD1   3419  -0.801400    16.0000
  3420          O2    216    ASP    OD2   3420  -0.801400    16.0000
  3421           C    216    ASP      C   3421   0.536600    12.0100
  3422           O    216    ASP      O   3422  -0.581900    16.0000
  3423           N    217    SER      N   3423  -0.415700    14.0100
  3424           H    217    SER      H   3424   0.271900     1.0080
  3425          CT    217    SER     CA   3425  -0.024900    12.0100
  3426          H1    217    SER     HA   3426   0.084300     1.0080
  3427          CT    217    SER     CB   3427   0.211700    12.0100
  3428          H1    217    SER    HB1   3428   0.035200     1.0080
  3429          H1    217    SER    HB2   3429   0.035200     1.0080
  3430          OH    217    SER     OG   3430  -0.654600    16.0000
  3431          HO    217    SER     HG   3431   0.427500     1.0080
  3432           C    217    SER      C   3432   0.597300    12.0100
  3433           O    217    SER      O   3433  -0.567900    16.0000
  3434           N    218    ASN      N   3434  -0.415700    14.0100
  3435           H    218    ASN      H   3435   0.271900     1.0080
  3436          CT    218    ASN     CA   3436   0.014300    12.0100
  3437          H1    218    ASN     HA   3437   0.104800     1.0080
  3438          CT    218    ASN     CB   3438  -0.204100    12.0100
  3439          HC    218    ASN    HB1   3439   0.079700     1.0080
  3440          HC    218    ASN    HB2   3440   0.079700     1.0080
  3441           C    218    ASN     CG   3441   0.713000    12.0100
  3442           O    218    ASN    OD1   3442  -0.593100    16.0000
  3443           N    218    ASN    ND2   3443  -0.919100    14.0100
  3444           H    218    ASN   HD21   3444   0.419600     1.0080
  3445           H    218    ASN   HD22   3445   0.419600     1.0080
  3446           C    218    ASN      C   3446   0.597300    12.0100
  3447           O    218    ASN      O   3447  -0.567900    16.0000
  3448           N    219    TYR      N   3448  -0.415700    14.0100
  3449           H    219    TYR      H   3449   0.271900     1.0080
  3450          CT    219    TYR     CA   3450  -0.001400    12.0100
  3451          H1    219    TYR     HA   3451   0.087600     1.0080
  3452          CT    219    TYR     CB   3452  -0.015200    12.0100
  3453          HC    219    TYR    HB1   3453   0.029500     1.0080
  3454          HC    219    TYR    HB2   3454   0.029500     1.0080
  3455          CA    219    TYR     CG   3455  -0.001100    12.0100
  3456          CA    219    TYR    CD1   3456  -0.190600    12.0100
  3457          HA    219    TYR    HD1   3457   0.169900     1.0080
  3458          CA    219    TYR    CE1   3458  -0.234100    12.0100
  3459          HA    219    TYR    HE1   3459   0.165600     1.0080
  3460           C    219    TYR     CZ   3460   0.322600    12.0100
  3461          OH    219    TYR     OH   3461  -0.557900    16.0000
  3462          HO    219    TYR     HH   3462   0.399200     1.0080
  3463          CA    219    TYR    CE2   3463  -0.234100    12.0100
  3464          HA    219    TYR    HE2   3464   0.165600     1.0080
  3465          CA    219    TYR    CD2   3465  -0.190600    12.0100
  3466          HA    219    TYR    HD2   3466   0.169900     1.0080
  3467           C    219    TYR      C   3467   0.597300    12.0100
  3468           O    219    TYR      O   3468  -0.567900    16.0000
  3469           N    220    VAL      N   3469  -0.415700    14.0100
  3470           H    220    VAL      H   3470   0.271900     1.0080
  3471          CT    220    VAL     CA   3471  -0.087500    12.0100
  3472          H1    220    VAL     HA   3472   0.096900     1.0080
  3473          CT    220    VAL     CB   3473   0.298500    12.0100
  3474          HC    220    VAL     HB   3474  -0.029700     1.0080
  3475          CT    220    VAL    CG1   3475  -0.319200    12.0100
  3476          HC    220    VAL   HG11   3476   0.079100     1.0080
  3477          HC    220    VAL   HG12   3477   0.079100     1.0080
  3478          HC    220    VAL   HG13   3478   0.079100     1.0080
  3479          CT    220    VAL    CG2   3479  -0.319200    12.0100
  3480          HC    220    VAL   HG21   3480   0.079100     1.0080
  3481          HC    220    VAL   HG22   3481   0.079100     1.0080
  3482          HC    220    VAL   HG23   3482   0.079100     1.0080
  3483           C    220    VAL      C   3483   0.597300    12.0100
  3484           O    220    VAL      O   3484  -0.567900    16.0000
  3485           N    221    VAL      N   3485  -0.415700    14.0100
  3486           H    221    VAL      H   3486   0.271900     1.0080
  3487          CT    221    VAL     CA   3487  -0.087500    12.0100
  3488          H1    221    VAL     HA   3488   0.096900     1.0080
  3489          CT    221    VAL     CB   3489   0.298500    12.0100
  3490          HC    221    VAL     HB   3490  -0.029700     1.0080
  3491          CT    221    VAL    CG1   3491  -0.319200    12.0100
  3492          HC    221    VAL   HG11   3492   0.079100     1.0080
  3493          HC    221    VAL   HG12   3493   0.079100     1.0080
  3494          HC    221    VAL   HG13   3494   0.079100     1.0080
  3495          CT    221    VAL    CG2   3495  -0.319200    12.0100
  3496          HC    221    VAL   HG21   3496   0.079100     1.0080
  3497          HC    221    VAL   HG22   3497   0.079100     1.0080
  3498          HC    221    VAL   HG23   3498   0.079100     1.0080
  3499           C    221    VAL      C   3499   0.597300    12.0100
  3500           O    221    VAL      O   3500  -0.567900    16.0000
  3501           N    222    LYS      N   3501  -0.347900    14.0100
  3502           H    222    LYS      H   3502   0.274700     1.0080
  3503          CT    222    LYS     CA   3503  -0.240000    12.0100
  3504          H1    222    LYS     HA   3504   0.142600     1.0080
  3505          CT    222    LYS     CB   3505  -0.009400    12.0100
  3506          HC    222    LYS    HB1   3506   0.036200     1.0080
  3507          HC    222    LYS    HB2   3507   0.036200     1.0080
  3508          CT    222    LYS     CG   3508   0.018700    12.0100
  3509          HC    222    LYS    HG1   3509   0.010300     1.0080
  3510          HC    222    LYS    HG2   3510   0.010300     1.0080
  3511          CT    222    LYS     CD   3511  -0.047900    12.0100
  3512          HC    222    LYS    HD1   3512   0.062100     1.0080
  3513          HC    222    LYS    HD2   3513   0.062100     1.0080
  3514          CT    222    LYS     CE   3514  -0.014300    12.0100
  3515          HP    222    LYS    HE1   3515   0.113500     1.0080
  3516          HP    222    LYS    HE2   3516   0.113500     1.0080
  3517          N3    222    LYS     NZ   3517  -0.385400    14.0100
  3518           H    222    LYS    HZ1   3518   0.340000     1.0080
  3519           H    222    LYS    HZ2   3519   0.340000     1.0080
  3520           H    222    LYS    HZ3   3520   0.340000     1.0080
  3521           C    222    LYS      C   3521   0.734100    12.0100
  3522           O    222    LYS      O   3522  -0.589400    16.0000
  3523           N    223    GLY      N   3523  -0.415700    14.0100
  3524           H    223    GLY      H   3524   0.271900     1.0080
  3525          CT    223    GLY     CA   3525  -0.025200    12.0100
  3526          H1    223    GLY    HA1   3526   0.069800     1.0080
  3527          H1    223    GLY    HA2   3527   0.069800     1.0080
  3528           C    223    GLY      C   3528   0.597300    12.0100
  3529           O    223    GLY      O   3529  -0.567900    16.0000
  3530           N    224    ASN      N   3530  -0.415700    14.0100
  3531           H    224    ASN      H   3531   0.271900     1.0080
  3532          CT    224    ASN     CA   3532   0.014300    12.0100
  3533          H1    224    ASN     HA   3533   0.104800     1.0080
  3534          CT    224    ASN     CB   3534  -0.204100    12.0100
  3535          HC    224    ASN    HB1   3535   0.079700     1.0080
  3536          HC    224    ASN    HB2   3536   0.079700     1.0080
  3537           C    224    ASN     CG   3537   0.713000    12.0100
  3538           O    224    ASN    OD1   3538  -0.593100    16.0000
  3539           N    224    ASN    ND2   3539  -0.919100    14.0100
  3540           H    224    ASN   HD21   3540   0.419600     1.0080
  3541           H    224    ASN   HD22   3541   0.419600     1.0080
  3542           C    224    ASN      C   3542   0.597300    12.0100
  3543           O    224    ASN      O   3543  -0.567900    16.0000
  3544           N    225    ALA      N   3544  -0.415700    14.0100
  3545           H    225    ALA      H   3545   0.271900     1.0080
  3546          CT    225    ALA     CA   3546   0.033700    12.0100
  3547          H1    225    ALA     HA   3547   0.082300     1.0080
  3548          CT    225    ALA     CB   3548  -0.182500    12.0100
  3549          HC    225    ALA    HB1   3549   0.060300     1.0080
  3550          HC    225    ALA    HB2   3550   0.060300     1.0080
  3551          HC    225    ALA    HB3   3551   0.060300     1.0080
  3552           C    225    ALA      C   3552   0.597300    12.0100
  3553           O    225    ALA      O   3553  -0.567900    16.0000
  3554           N    226    ARG      N   3554  -0.347900    14.0100
  3555           H    226    ARG      H   3555   0.274700     1.0080
  3556          CT    226    ARG     CA   3556  -0.263700    12.0100
  3557          H1    226    ARG     HA   3557   0.156000     1.0080
  3558          CT    226    ARG     CB   3558  -0.000700    12.0100
  3559          HC    226    ARG    HB1   3559   0.032700     1.0080
  3560          HC    226    ARG    HB2   3560   0.032700     1.0080
  3561          CT    226    ARG     CG   3561   0.039000    12.0100
  3562          HC    226    ARG    HG1   3562   0.028500     1.0080
  3563          HC    226    ARG    HG2   3563   0.028500     1.0080
  3564          CT    226    ARG     CD   3564   0.048600    12.0100
  3565          H1    226    ARG    HD1   3565   0.068700     1.0080
  3566          H1    226    ARG    HD2   3566   0.068700     1.0080
  3567          N2    226    ARG     NE   3567  -0.529500    14.0100
  3568           H    226    ARG     HE   3568   0.345600     1.0080
  3569          CA    226    ARG     CZ   3569   0.807600    12.0100
  3570          N2    226    ARG    NH1   3570  -0.862700    14.0100
  3571           H    226    ARG   HH11   3571   0.447800     1.0080
  3572           H    226    ARG   HH12   3572   0.447800     1.0080
  3573          N2    226    ARG    NH2   3573  -0.862700    14.0100
  3574           H    226    ARG   HH21   3574   0.447800     1.0080
  3575           H    226    ARG   HH22   3575   0.447800     1.0080
  3576           C    226    ARG      C   3576   0.734100    12.0100
  3577           O    226    ARG      O   3577  -0.589400    16.0000
  3578           N    227    LEU      N   3578  -0.415700    14.0100
  3579           H    227    LEU      H   3579   0.271900     1.0080
  3580          CT    227    LEU     CA   3580  -0.051800    12.0100
  3581          H1    227    LEU     HA   3581   0.092200     1.0080
  3582          CT    227    LEU     CB   3582  -0.110200    12.0100
  3583          HC    227    LEU    HB1   3583   0.045700     1.0080
  3584          HC    227    LEU    HB2   3584   0.045700     1.0080
  3585          CT    227    LEU     CG   3585   0.353100    12.0100
  3586          HC    227    LEU     HG   3586  -0.036100     1.0080
  3587          CT    227    LEU    CD1   3587  -0.412100    12.0100
  3588          HC    227    LEU   HD11   3588   0.100000     1.0080
  3589          HC    227    LEU   HD12   3589   0.100000     1.0080
  3590          HC    227    LEU   HD13   3590   0.100000     1.0080
  3591          CT    227    LEU    CD2   3591  -0.412100    12.0100
  3592          HC    227    LEU   HD21   3592   0.100000     1.0080
  3593          HC    227    LEU   HD22   3593   0.100000     1.0080
  3594          HC    227    LEU   HD23   3594   0.100000     1.0080
  3595           C    227    LEU      C   3595   0.597300    12.0100
  3596           O    227    LEU      O   3596  -0.567900    16.0000
  3597           N    228    PRO      N   3597  -0.254800    14.0100
  3598          CT    228    PRO     CD   3598   0.019200    12.0100
  3599          H1    228    PRO    HD1   3599   0.039100     1.0080
  3600          H1    228    PRO    HD2   3600   0.039100     1.0080
  3601          CT    228    PRO     CG   3601   0.018900    12.0100
  3602          HC    228    PRO    HG1   3602   0.021300     1.0080
  3603          HC    228    PRO    HG2   3603   0.021300     1.0080
  3604          CT    228    PRO     CB   3604  -0.007000    12.0100
  3605          HC    228    PRO    HB1   3605   0.025300     1.0080
  3606          HC    228    PRO    HB2   3606   0.025300     1.0080
  3607          CT    228    PRO     CA   3607  -0.026600    12.0100
  3608          H1    228    PRO     HA   3608   0.064100     1.0080
  3609           C    228    PRO      C   3609   0.589600    12.0100
  3610           O    228    PRO      O   3610  -0.574800    16.0000
  3611           N    229    VAL      N   3611  -0.415700    14.0100
  3612           H    229    VAL      H   3612   0.271900     1.0080
  3613          CT    229    VAL     CA   3613  -0.087500    12.0100
  3614          H1    229    VAL     HA   3614   0.096900     1.0080
  3615          CT    229    VAL     CB   3615   0.298500    12.0100
  3616          HC    229    VAL     HB   3616  -0.029700     1.0080
  3617          CT    229    VAL    CG1   3617  -0.319200    12.0100
  3618          HC    229    VAL   HG11   3618   0.079100     1.0080
  3619          HC    229    VAL   HG12   3619   0.079100     1.0080
  3620          HC    229    VAL   HG13   3620   0.079100     1.0080
  3621          CT    229    VAL    CG2   3621  -0.319200    12.0100
  3622          HC    229    VAL   HG21   3622   0.079100     1.0080
  3623          HC    229    VAL   HG22   3623   0.079100     1.0080
  3624          HC    229    VAL   HG23   3624   0.079100     1.0080
  3625           C    229    VAL      C   3625   0.597300    12.0100
  3626           O    229    VAL      O   3626  -0.567900    16.0000
  3627           N    230    LYS      N   3627  -0.347900    14.0100
  3628           H    230    LYS      H   3628   0.274700     1.0080
  3629          CT    230    LYS     CA   3629  -0.240000    12.0100
  3630          H1    230    LYS     HA   3630   0.142600     1.0080
  3631          CT    230    LYS     CB   3631  -0.009400    12.0100
  3632          HC    230    LYS    HB1   3632   0.036200     1.0080
  3633          HC    230    LYS    HB2   3633   0.036200     1.0080
  3634          CT    230    LYS     CG   3634   0.018700    12.0100
  3635          HC    230    LYS    HG1   3635   0.010300     1.0080
  3636          HC    230    LYS    HG2   3636   0.010300     1.0080
  3637          CT    230    LYS     CD   3637  -0.047900    12.0100
  3638          HC    230    LYS    HD1   3638   0.062100     1.0080
  3639          HC    230    LYS    HD2   3639   0.062100     1.0080
  3640          CT    230    LYS     CE   3640  -0.014300    12.0100
  3641          HP    230    LYS    HE1   3641   0.113500     1.0080
  3642          HP    230    LYS    HE2   3642   0.113500     1.0080
  3643          N3    230    LYS     NZ   3643  -0.385400    14.0100
  3644           H    230    LYS    HZ1   3644   0.340000     1.0080
  3645           H    230    LYS    HZ2   3645   0.340000     1.0080
  3646           H    230    LYS    HZ3   3646   0.340000     1.0080
  3647           C    230    LYS      C   3647   0.734100    12.0100
  3648           O    230    LYS      O   3648  -0.589400    16.0000
  3649           N    231    TRP      N   3649  -0.415700    14.0100
  3650           H    231    TRP      H   3650   0.271900     1.0080
  3651          CT    231    TRP     CA   3651  -0.027500    12.0100
  3652          H1    231    TRP     HA   3652   0.112300     1.0080
  3653          CT    231    TRP     CB   3653  -0.005000    12.0100
  3654          HC    231    TRP    HB1   3654   0.033900     1.0080
  3655          HC    231    TRP    HB2   3655   0.033900     1.0080
  3656          C*    231    TRP     CG   3656  -0.141500    12.0100
  3657          CW    231    TRP    CD1   3657  -0.163800    12.0100
  3658          H4    231    TRP    HD1   3658   0.206200     1.0080
  3659          NA    231    TRP    NE1   3659  -0.341800    14.0100
  3660           H    231    TRP    HE1   3660   0.341200     1.0080
  3661          CN    231    TRP    CE2   3661   0.138000    12.0100
  3662          CA    231    TRP    CZ2   3662  -0.260100    12.0100
  3663          HA    231    TRP    HZ2   3663   0.157200     1.0080
  3664          CA    231    TRP    CH2   3664  -0.113400    12.0100
  3665          HA    231    TRP    HH2   3665   0.141700     1.0080
  3666          CA    231    TRP    CZ3   3666  -0.197200    12.0100
  3667          HA    231    TRP    HZ3   3667   0.144700     1.0080
  3668          CA    231    TRP    CE3   3668  -0.238700    12.0100
  3669          HA    231    TRP    HE3   3669   0.170000     1.0080
  3670          CB    231    TRP    CD2   3670   0.124300    12.0100
  3671           C    231    TRP      C   3671   0.597300    12.0100
  3672           O    231    TRP      O   3672  -0.567900    16.0000
  3673           N    232    MET      N   3673  -0.415700    14.0100
  3674           H    232    MET      H   3674   0.271900     1.0080
  3675          CT    232    MET     CA   3675  -0.023700    12.0100
  3676          H1    232    MET     HA   3676   0.088000     1.0080
  3677          CT    232    MET     CB   3677   0.034200    12.0100
  3678          HC    232    MET    HB1   3678   0.024100     1.0080
  3679          HC    232    MET    HB2   3679   0.024100     1.0080
  3680          CT    232    MET     CG   3680   0.001800    12.0100
  3681          H1    232    MET    HG1   3681   0.044000     1.0080
  3682          H1    232    MET    HG2   3682   0.044000     1.0080
  3683           S    232    MET     SD   3683  -0.273700    32.0600
  3684          CT    232    MET     CE   3684  -0.053600    12.0100
  3685          H1    232    MET    HE1   3685   0.068400     1.0080
  3686          H1    232    MET    HE2   3686   0.068400     1.0080
  3687          H1    232    MET    HE3   3687   0.068400     1.0080
  3688           C    232    MET      C   3688   0.597300    12.0100
  3689           O    232    MET      O   3689  -0.567900    16.0000
  3690           N    233    ALA      N   3690  -0.415700    14.0100
  3691           H    233    ALA      H   3691   0.271900     1.0080
  3692          CT    233    ALA     CA   3692   0.033700    12.0100
  3693          H1    233    ALA     HA   3693   0.082300     1.0080
  3694          CT    233    ALA     CB   3694  -0.182500    12.0100
  3695          HC    233    ALA    HB1   3695   0.060300     1.0080
  3696          HC    233    ALA    HB2   3696   0.060300     1.0080
  3697          HC    233    ALA    HB3   3697   0.060300     1.0080
  3698           C    233    ALA      C   3698   0.597300    12.0100
  3699           O    233    ALA      O   3699  -0.567900    16.0000
  3700           N    234    PRO      N   3700  -0.254800    14.0100
  3701          CT    234    PRO     CD   3701   0.019200    12.0100
  3702          H1    234    PRO    HD1   3702   0.039100     1.0080
  3703          H1    234    PRO    HD2   3703   0.039100     1.0080
  3704          CT    234    PRO     CG   3704   0.018900    12.0100
  3705          HC    234    PRO    HG1   3705   0.021300     1.0080
  3706          HC    234    PRO    HG2   3706   0.021300     1.0080
  3707          CT    234    PRO     CB   3707  -0.007000    12.0100
  3708          HC    234    PRO    HB1   3708   0.025300     1.0080
  3709          HC    234    PRO    HB2   3709   0.025300     1.0080
  3710          CT    234    PRO     CA   3710  -0.026600    12.0100
  3711          H1    234    PRO     HA   3711   0.064100     1.0080
  3712           C    234    PRO      C   3712   0.589600    12.0100
  3713           O    234    PRO      O   3713  -0.574800    16.0000
  3714           N    235    GLU      N   3714  -0.516300    14.0100
  3715           H    235    GLU      H   3715   0.293600     1.0080
  3716          CT    235    GLU     CA   3716   0.039700    12.0100
  3717          H1    235    GLU     HA   3717   0.110500     1.0080
  3718          CT    235    GLU     CB   3718   0.056000    12.0100
  3719          HC    235    GLU    HB1   3719  -0.017300     1.0080
  3720          HC    235    GLU    HB2   3720  -0.017300     1.0080
  3721          CT    235    GLU     CG   3721   0.013600    12.0100
  3722          HC    235    GLU    HG1   3722  -0.042500     1.0080
  3723          HC    235    GLU    HG2   3723  -0.042500     1.0080
  3724           C    235    GLU     CD   3724   0.805400    12.0100
  3725          O2    235    GLU    OE1   3725  -0.818800    16.0000
  3726          O2    235    GLU    OE2   3726  -0.818800    16.0000
  3727           C    235    GLU      C   3727   0.536600    12.0100
  3728           O    235    GLU      O   3728  -0.581900    16.0000
  3729           N    236    SER      N   3729  -0.415700    14.0100
  3730           H    236    SER      H   3730   0.271900     1.0080
  3731          CT    236    SER     CA   3731  -0.024900    12.0100
  3732          H1    236    SER     HA   3732   0.084300     1.0080
  3733          CT    236    SER     CB   3733   0.211700    12.0100
  3734          H1    236    SER    HB1   3734   0.035200     1.0080
  3735          H1    236    SER    HB2   3735   0.035200     1.0080
  3736          OH    236    SER     OG   3736  -0.654600    16.0000
  3737          HO    236    SER     HG   3737   0.427500     1.0080
  3738           C    236    SER      C   3738   0.597300    12.0100
  3739           O    236    SER      O   3739  -0.567900    16.0000
  3740           N    237    ILE      N   3740  -0.415700    14.0100
  3741           H    237    ILE      H   3741   0.271900     1.0080
  3742          CT    237    ILE     CA   3742  -0.059700    12.0100
  3743          H1    237    ILE     HA   3743   0.086900     1.0080
  3744          CT    237    ILE     CB   3744   0.130300    12.0100
  3745          HC    237    ILE     HB   3745   0.018700     1.0080
  3746          CT    237    ILE    CG2   3746  -0.320400    12.0100
  3747          HC    237    ILE   HG21   3747   0.088200     1.0080
  3748          HC    237    ILE   HG22   3748   0.088200     1.0080
  3749          HC    237    ILE   HG23   3749   0.088200     1.0080
  3750          CT    237    ILE    CG1   3750  -0.043000    12.0100
  3751          HC    237    ILE   HG11   3751   0.023600     1.0080
  3752          HC    237    ILE   HG12   3752   0.023600     1.0080
  3753          CT    237    ILE     CD   3753  -0.066000    12.0100
  3754          HC    237    ILE    HD1   3754   0.018600     1.0080
  3755          HC    237    ILE    HD2   3755   0.018600     1.0080
  3756          HC    237    ILE    HD3   3756   0.018600     1.0080
  3757           C    237    ILE      C   3757   0.597300    12.0100
  3758           O    237    ILE      O   3758  -0.567900    16.0000
  3759           N    238    PHE      N   3759  -0.415700    14.0100
  3760           H    238    PHE      H   3760   0.271900     1.0080
  3761          CT    238    PHE     CA   3761  -0.002400    12.0100
  3762          H1    238    PHE     HA   3762   0.097800     1.0080
  3763          CT    238    PHE     CB   3763  -0.034300    12.0100
  3764          HC    238    PHE    HB1   3764   0.029500     1.0080
  3765          HC    238    PHE    HB2   3765   0.029500     1.0080
  3766          CA    238    PHE     CG   3766   0.011800    12.0100
  3767          CA    238    PHE    CD1   3767  -0.125600    12.0100
  3768          HA    238    PHE    HD1   3768   0.133000     1.0080
  3769          CA    238    PHE    CE1   3769  -0.170400    12.0100
  3770          HA    238    PHE    HE1   3770   0.143000     1.0080
  3771          CA    238    PHE     CZ   3771  -0.107200    12.0100
  3772          HA    238    PHE     HZ   3772   0.129700     1.0080
  3773          CA    238    PHE    CE2   3773  -0.170400    12.0100
  3774          HA    238    PHE    HE2   3774   0.143000     1.0080
  3775          CA    238    PHE    CD2   3775  -0.125600    12.0100
  3776          HA    238    PHE    HD2   3776   0.133000     1.0080
  3777           C    238    PHE      C   3777   0.597300    12.0100
  3778           O    238    PHE      O   3778  -0.567900    16.0000
  3779           N    239    ASN      N   3779  -0.415700    14.0100
  3780           H    239    ASN      H   3780   0.271900     1.0080
  3781          CT    239    ASN     CA   3781   0.014300    12.0100
  3782          H1    239    ASN     HA   3782   0.104800     1.0080
  3783          CT    239    ASN     CB   3783  -0.204100    12.0100
  3784          HC    239    ASN    HB1   3784   0.079700     1.0080
  3785          HC    239    ASN    HB2   3785   0.079700     1.0080
  3786           C    239    ASN     CG   3786   0.713000    12.0100
  3787           O    239    ASN    OD1   3787  -0.593100    16.0000
  3788           N    239    ASN    ND2   3788  -0.919100    14.0100
  3789           H    239    ASN   HD21   3789   0.419600     1.0080
  3790           H    239    ASN   HD22   3790   0.419600     1.0080
  3791           C    239    ASN      C   3791   0.597300    12.0100
  3792           O    239    ASN      O   3792  -0.567900    16.0000
  3793           N    240    CYS      N   3793  -0.415700    14.0100
  3794           H    240    CYS      H   3794   0.271900     1.0080
  3795          CT    240    CYS     CA   3795   0.021300    12.0100
  3796          H1    240    CYS     HA   3796   0.112400     1.0080
  3797          CT    240    CYS     CB   3797  -0.123100    12.0100
  3798          H1    240    CYS    HB1   3798   0.111200     1.0080
  3799          H1    240    CYS    HB2   3799   0.111200     1.0080
  3800          SH    240    CYS     SG   3800  -0.311900    32.0600
  3801          HS    240    CYS     HG   3801   0.193300     1.0080
  3802           C    240    CYS      C   3802   0.597300    12.0100
  3803           O    240    CYS      O   3803  -0.567900    16.0000
  3804           N    241    VAL      N   3804  -0.415700    14.0100
  3805           H    241    VAL      H   3805   0.271900     1.0080
  3806          CT    241    VAL     CA   3806  -0.087500    12.0100
  3807          H1    241    VAL     HA   3807   0.096900     1.0080
  3808          CT    241    VAL     CB   3808   0.298500    12.0100
  3809          HC    241    VAL     HB   3809  -0.029700     1.0080
  3810          CT    241    VAL    CG1   3810  -0.319200    12.0100
  3811          HC    241    VAL   HG11   3811   0.079100     1.0080
  3812          HC    241    VAL   HG12   3812   0.079100     1.0080
  3813          HC    241    VAL   HG13   3813   0.079100     1.0080
  3814          CT    241    VAL    CG2   3814  -0.319200    12.0100
  3815          HC    241    VAL   HG21   3815   0.079100     1.0080
  3816          HC    241    VAL   HG22   3816   0.079100     1.0080
  3817          HC    241    VAL   HG23   3817   0.079100     1.0080
  3818           C    241    VAL      C   3818   0.597300    12.0100
  3819           O    241    VAL      O   3819  -0.567900    16.0000
  3820           N    242    TYR      N   3820  -0.415700    14.0100
  3821           H    242    TYR      H   3821   0.271900     1.0080
  3822          CT    242    TYR     CA   3822  -0.001400    12.0100
  3823          H1    242    TYR     HA   3823   0.087600     1.0080
  3824          CT    242    TYR     CB   3824  -0.015200    12.0100
  3825          HC    242    TYR    HB1   3825   0.029500     1.0080
  3826          HC    242    TYR    HB2   3826   0.029500     1.0080
  3827          CA    242    TYR     CG   3827  -0.001100    12.0100
  3828          CA    242    TYR    CD1   3828  -0.190600    12.0100
  3829          HA    242    TYR    HD1   3829   0.169900     1.0080
  3830          CA    242    TYR    CE1   3830  -0.234100    12.0100
  3831          HA    242    TYR    HE1   3831   0.165600     1.0080
  3832           C    242    TYR     CZ   3832   0.322600    12.0100
  3833          OH    242    TYR     OH   3833  -0.557900    16.0000
  3834          HO    242    TYR     HH   3834   0.399200     1.0080
  3835          CA    242    TYR    CE2   3835  -0.234100    12.0100
  3836          HA    242    TYR    HE2   3836   0.165600     1.0080
  3837          CA    242    TYR    CD2   3837  -0.190600    12.0100
  3838          HA    242    TYR    HD2   3838   0.169900     1.0080
  3839           C    242    TYR      C   3839   0.597300    12.0100
  3840           O    242    TYR      O   3840  -0.567900    16.0000
  3841           N    243    THR      N   3841  -0.415700    14.0100
  3842           H    243    THR      H   3842   0.271900     1.0080
  3843          CT    243    THR     CA   3843  -0.038900    12.0100
  3844          H1    243    THR     HA   3844   0.100700     1.0080
  3845          CT    243    THR     CB   3845   0.365400    12.0100
  3846          H1    243    THR     HB   3846   0.004300     1.0080
  3847          CT    243    THR    CG2   3847  -0.243800    12.0100
  3848          HC    243    THR   HG21   3848   0.064200     1.0080
  3849          HC    243    THR   HG22   3849   0.064200     1.0080
  3850          HC    243    THR   HG23   3850   0.064200     1.0080
  3851          OH    243    THR    OG1   3851  -0.676100    16.0000
  3852          HO    243    THR    HG1   3852   0.410200     1.0080
  3853           C    243    THR      C   3853   0.597300    12.0100
  3854           O    243    THR      O   3854  -0.567900    16.0000
  3855           N    244    PHE      N   3855  -0.415700    14.0100
  3856           H    244    PHE      H   3856   0.271900     1.0080
  3857          CT    244    PHE     CA   3857  -0.002400    12.0100
  3858          H1    244    PHE     HA   3858   0.097800     1.0080
  3859          CT    244    PHE     CB   3859  -0.034300    12.0100
  3860          HC    244    PHE    HB1   3860   0.029500     1.0080
  3861          HC    244    PHE    HB2   3861   0.029500     1.0080
  3862          CA    244    PHE     CG   3862   0.011800    12.0100
  3863          CA    244    PHE    CD1   3863  -0.125600    12.0100
  3864          HA    244    PHE    HD1   3864   0.133000     1.0080
  3865          CA    244    PHE    CE1   3865  -0.170400    12.0100
  3866          HA    244    PHE    HE1   3866   0.143000     1.0080
  3867          CA    244    PHE     CZ   3867  -0.107200    12.0100
  3868          HA    244    PHE     HZ   3868   0.129700     1.0080
  3869          CA    244    PHE    CE2   3869  -0.170400    12.0100
  3870          HA    244    PHE    HE2   3870   0.143000     1.0080
  3871          CA    244    PHE    CD2   3871  -0.125600    12.0100
  3872          HA    244    PHE    HD2   3872   0.133000     1.0080
  3873           C    244    PHE      C   3873   0.597300    12.0100
  3874           O    244    PHE      O   3874  -0.567900    16.0000
  3875           N    245    GLU      N   3875  -0.516300    14.0100
  3876           H    245    GLU      H   3876   0.293600     1.0080
  3877          CT    245    GLU     CA   3877   0.039700    12.0100
  3878          H1    245    GLU     HA   3878   0.110500     1.0080
  3879          CT    245    GLU     CB   3879   0.056000    12.0100
  3880          HC    245    GLU    HB1   3880  -0.017300     1.0080
  3881          HC    245    GLU    HB2   3881  -0.017300     1.0080
  3882          CT    245    GLU     CG   3882   0.013600    12.0100
  3883          HC    245    GLU    HG1   3883  -0.042500     1.0080
  3884          HC    245    GLU    HG2   3884  -0.042500     1.0080
  3885           C    245    GLU     CD   3885   0.805400    12.0100
  3886          O2    245    GLU    OE1   3886  -0.818800    16.0000
  3887          O2    245    GLU    OE2   3887  -0.818800    16.0000
  3888           C    245    GLU      C   3888   0.536600    12.0100
  3889           O    245    GLU      O   3889  -0.581900    16.0000
  3890           N    246    SER      N   3890  -0.415700    14.0100
  3891           H    246    SER      H   3891   0.271900     1.0080
  3892          CT    246    SER     CA   3892  -0.024900    12.0100
  3893          H1    246    SER     HA   3893   0.084300     1.0080
  3894          CT    246    SER     CB   3894   0.211700    12.0100
  3895          H1    246    SER    HB1   3895   0.035200     1.0080
  3896          H1    246    SER    HB2   3896   0.035200     1.0080
  3897          OH    246    SER     OG   3897  -0.654600    16.0000
  3898          HO    246    SER     HG   3898   0.427500     1.0080
  3899           C    246    SER      C   3899   0.597300    12.0100
  3900           O    246    SER      O   3900  -0.567900    16.0000
  3901           N    247    ASP      N   3901  -0.516300    14.0100
  3902           H    247    ASP      H   3902   0.293600     1.0080
  3903          CT    247    ASP     CA   3903   0.038100    12.0100
  3904          H1    247    ASP     HA   3904   0.088000     1.0080
  3905          CT    247    ASP     CB   3905  -0.030300    12.0100
  3906          HC    247    ASP    HB1   3906  -0.012200     1.0080
  3907          HC    247    ASP    HB2   3907  -0.012200     1.0080
  3908           C    247    ASP     CG   3908   0.799400    12.0100
  3909          O2    247    ASP    OD1   3909  -0.801400    16.0000
  3910          O2    247    ASP    OD2   3910  -0.801400    16.0000
  3911           C    247    ASP      C   3911   0.536600    12.0100
  3912           O    247    ASP      O   3912  -0.581900    16.0000
  3913           N    248    VAL      N   3913  -0.415700    14.0100
  3914           H    248    VAL      H   3914   0.271900     1.0080
  3915          CT    248    VAL     CA   3915  -0.087500    12.0100
  3916          H1    248    VAL     HA   3916   0.096900     1.0080
  3917          CT    248    VAL     CB   3917   0.298500    12.0100
  3918          HC    248    VAL     HB   3918  -0.029700     1.0080
  3919          CT    248    VAL    CG1   3919  -0.319200    12.0100
  3920          HC    248    VAL   HG11   3920   0.079100     1.0080
  3921          HC    248    VAL   HG12   3921   0.079100     1.0080
  3922          HC    248    VAL   HG13   3922   0.079100     1.0080
  3923          CT    248    VAL    CG2   3923  -0.319200    12.0100
  3924          HC    248    VAL   HG21   3924   0.079100     1.0080
  3925          HC    248    VAL   HG22   3925   0.079100     1.0080
  3926          HC    248    VAL   HG23   3926   0.079100     1.0080
  3927           C    248    VAL      C   3927   0.597300    12.0100
  3928           O    248    VAL      O   3928  -0.567900    16.0000
  3929           N    249    TRP      N   3929  -0.415700    14.0100
  3930           H    249    TRP      H   3930   0.271900     1.0080
  3931          CT    249    TRP     CA   3931  -0.027500    12.0100
  3932          H1    249    TRP     HA   3932   0.112300     1.0080
  3933          CT    249    TRP     CB   3933  -0.005000    12.0100
  3934          HC    249    TRP    HB1   3934   0.033900     1.0080
  3935          HC    249    TRP    HB2   3935   0.033900     1.0080
  3936          C*    249    TRP     CG   3936  -0.141500    12.0100
  3937          CW    249    TRP    CD1   3937  -0.163800    12.0100
  3938          H4    249    TRP    HD1   3938   0.206200     1.0080
  3939          NA    249    TRP    NE1   3939  -0.341800    14.0100
  3940           H    249    TRP    HE1   3940   0.341200     1.0080
  3941          CN    249    TRP    CE2   3941   0.138000    12.0100
  3942          CA    249    TRP    CZ2   3942  -0.260100    12.0100
  3943          HA    249    TRP    HZ2   3943   0.157200     1.0080
  3944          CA    249    TRP    CH2   3944  -0.113400    12.0100
  3945          HA    249    TRP    HH2   3945   0.141700     1.0080
  3946          CA    249    TRP    CZ3   3946  -0.197200    12.0100
  3947          HA    249    TRP    HZ3   3947   0.144700     1.0080
  3948          CA    249    TRP    CE3   3948  -0.238700    12.0100
  3949          HA    249    TRP    HE3   3949   0.170000     1.0080
  3950          CB    249    TRP    CD2   3950   0.124300    12.0100
  3951           C    249    TRP      C   3951   0.597300    12.0100
  3952           O    249    TRP      O   3952  -0.567900    16.0000
  3953           N    250    SER      N   3953  -0.415700    14.0100
  3954           H    250    SER      H   3954   0.271900     1.0080
  3955          CT    250    SER     CA   3955  -0.024900    12.0100
  3956          H1    250    SER     HA   3956   0.084300     1.0080
  3957          CT    250    SER     CB   3957   0.211700    12.0100
  3958          H1    250    SER    HB1   3958   0.035200     1.0080
  3959          H1    250    SER    HB2   3959   0.035200     1.0080
  3960          OH    250    SER     OG   3960  -0.654600    16.0000
  3961          HO    250    SER     HG   3961   0.427500     1.0080
  3962           C    250    SER      C   3962   0.597300    12.0100
  3963           O    250    SER      O   3963  -0.567900    16.0000
  3964           N    251    TYR      N   3964  -0.415700    14.0100
  3965           H    251    TYR      H   3965   0.271900     1.0080
  3966          CT    251    TYR     CA   3966  -0.001400    12.0100
  3967          H1    251    TYR     HA   3967   0.087600     1.0080
  3968          CT    251    TYR     CB   3968  -0.015200    12.0100
  3969          HC    251    TYR    HB1   3969   0.029500     1.0080
  3970          HC    251    TYR    HB2   3970   0.029500     1.0080
  3971          CA    251    TYR     CG   3971  -0.001100    12.0100
  3972          CA    251    TYR    CD1   3972  -0.190600    12.0100
  3973          HA    251    TYR    HD1   3973   0.169900     1.0080
  3974          CA    251    TYR    CE1   3974  -0.234100    12.0100
  3975          HA    251    TYR    HE1   3975   0.165600     1.0080
  3976           C    251    TYR     CZ   3976   0.322600    12.0100
  3977          OH    251    TYR     OH   3977  -0.557900    16.0000
  3978          HO    251    TYR     HH   3978   0.399200     1.0080
  3979          CA    251    TYR    CE2   3979  -0.234100    12.0100
  3980          HA    251    TYR    HE2   3980   0.165600     1.0080
  3981          CA    251    TYR    CD2   3981  -0.190600    12.0100
  3982          HA    251    TYR    HD2   3982   0.169900     1.0080
  3983           C    251    TYR      C   3983   0.597300    12.0100
  3984           O    251    TYR      O   3984  -0.567900    16.0000
  3985           N    252    GLY      N   3985  -0.415700    14.0100
  3986           H    252    GLY      H   3986   0.271900     1.0080
  3987          CT    252    GLY     CA   3987  -0.025200    12.0100
  3988          H1    252    GLY    HA1   3988   0.069800     1.0080
  3989          H1    252    GLY    HA2   3989   0.069800     1.0080
  3990           C    252    GLY      C   3990   0.597300    12.0100
  3991           O    252    GLY      O   3991  -0.567900    16.0000
  3992           N    253    ILE      N   3992  -0.415700    14.0100
  3993           H    253    ILE      H   3993   0.271900     1.0080
  3994          CT    253    ILE     CA   3994  -0.059700    12.0100
  3995          H1    253    ILE     HA   3995   0.086900     1.0080
  3996          CT    253    ILE     CB   3996   0.130300    12.0100
  3997          HC    253    ILE     HB   3997   0.018700     1.0080
  3998          CT    253    ILE    CG2   3998  -0.320400    12.0100
  3999          HC    253    ILE   HG21   3999   0.088200     1.0080
  4000          HC    253    ILE   HG22   4000   0.088200     1.0080
  4001          HC    253    ILE   HG23   4001   0.088200     1.0080
  4002          CT    253    ILE    CG1   4002  -0.043000    12.0100
  4003          HC    253    ILE   HG11   4003   0.023600     1.0080
  4004          HC    253    ILE   HG12   4004   0.023600     1.0080
  4005          CT    253    ILE     CD   4005  -0.066000    12.0100
  4006          HC    253    ILE    HD1   4006   0.018600     1.0080
  4007          HC    253    ILE    HD2   4007   0.018600     1.0080
  4008          HC    253    ILE    HD3   4008   0.018600     1.0080
  4009           C    253    ILE      C   4009   0.597300    12.0100
  4010           O    253    ILE      O   4010  -0.567900    16.0000
  4011           N    254    PHE      N   4011  -0.415700    14.0100
  4012           H    254    PHE      H   4012   0.271900     1.0080
  4013          CT    254    PHE     CA   4013  -0.002400    12.0100
  4014          H1    254    PHE     HA   4014   0.097800     1.0080
  4015          CT    254    PHE     CB   4015  -0.034300    12.0100
  4016          HC    254    PHE    HB1   4016   0.029500     1.0080
  4017          HC    254    PHE    HB2   4017   0.029500     1.0080
  4018          CA    254    PHE     CG   4018   0.011800    12.0100
  4019          CA    254    PHE    CD1   4019  -0.125600    12.0100
  4020          HA    254    PHE    HD1   4020   0.133000     1.0080
  4021          CA    254    PHE    CE1   4021  -0.170400    12.0100
  4022          HA    254    PHE    HE1   4022   0.143000     1.0080
  4023          CA    254    PHE     CZ   4023  -0.107200    12.0100
  4024          HA    254    PHE     HZ   4024   0.129700     1.0080
  4025          CA    254    PHE    CE2   4025  -0.170400    12.0100
  4026          HA    254    PHE    HE2   4026   0.143000     1.0080
  4027          CA    254    PHE    CD2   4027  -0.125600    12.0100
  4028          HA    254    PHE    HD2   4028   0.133000     1.0080
  4029           C    254    PHE      C   4029   0.597300    12.0100
  4030           O    254    PHE      O   4030  -0.567900    16.0000
  4031           N    255    LEU      N   4031  -0.415700    14.0100
  4032           H    255    LEU      H   4032   0.271900     1.0080
  4033          CT    255    LEU     CA   4033  -0.051800    12.0100
  4034          H1    255    LEU     HA   4034   0.092200     1.0080
  4035          CT    255    LEU     CB   4035  -0.110200    12.0100
  4036          HC    255    LEU    HB1   4036   0.045700     1.0080
  4037          HC    255    LEU    HB2   4037   0.045700     1.0080
  4038          CT    255    LEU     CG   4038   0.353100    12.0100
  4039          HC    255    LEU     HG   4039  -0.036100     1.0080
  4040          CT    255    LEU    CD1   4040  -0.412100    12.0100
  4041          HC    255    LEU   HD11   4041   0.100000     1.0080
  4042          HC    255    LEU   HD12   4042   0.100000     1.0080
  4043          HC    255    LEU   HD13   4043   0.100000     1.0080
  4044          CT    255    LEU    CD2   4044  -0.412100    12.0100
  4045          HC    255    LEU   HD21   4045   0.100000     1.0080
  4046          HC    255    LEU   HD22   4046   0.100000     1.0080
  4047          HC    255    LEU   HD23   4047   0.100000     1.0080
  4048           C    255    LEU      C   4048   0.597300    12.0100
  4049           O    255    LEU      O   4049  -0.567900    16.0000
  4050           N    256    TRP      N   4050  -0.415700    14.0100
  4051           H    256    TRP      H   4051   0.271900     1.0080
  4052          CT    256    TRP     CA   4052  -0.027500    12.0100
  4053          H1    256    TRP     HA   4053   0.112300     1.0080
  4054          CT    256    TRP     CB   4054  -0.005000    12.0100
  4055          HC    256    TRP    HB1   4055   0.033900     1.0080
  4056          HC    256    TRP    HB2   4056   0.033900     1.0080
  4057          C*    256    TRP     CG   4057  -0.141500    12.0100
  4058          CW    256    TRP    CD1   4058  -0.163800    12.0100
  4059          H4    256    TRP    HD1   4059   0.206200     1.0080
  4060          NA    256    TRP    NE1   4060  -0.341800    14.0100
  4061           H    256    TRP    HE1   4061   0.341200     1.0080
  4062          CN    256    TRP    CE2   4062   0.138000    12.0100
  4063          CA    256    TRP    CZ2   4063  -0.260100    12.0100
  4064          HA    256    TRP    HZ2   4064   0.157200     1.0080
  4065          CA    256    TRP    CH2   4065  -0.113400    12.0100
  4066          HA    256    TRP    HH2   4066   0.141700     1.0080
  4067          CA    256    TRP    CZ3   4067  -0.197200    12.0100
  4068          HA    256    TRP    HZ3   4068   0.144700     1.0080
  4069          CA    256    TRP    CE3   4069  -0.238700    12.0100
  4070          HA    256    TRP    HE3   4070   0.170000     1.0080
  4071          CB    256    TRP    CD2   4071   0.124300    12.0100
  4072           C    256    TRP      C   4072   0.597300    12.0100
  4073           O    256    TRP      O   4073  -0.567900    16.0000
  4074           N    257    GLU      N   4074  -0.516300    14.0100
  4075           H    257    GLU      H   4075   0.293600     1.0080
  4076          CT    257    GLU     CA   4076   0.039700    12.0100
  4077          H1    257    GLU     HA   4077   0.110500     1.0080
  4078          CT    257    GLU     CB   4078   0.056000    12.0100
  4079          HC    257    GLU    HB1   4079  -0.017300     1.0080
  4080          HC    257    GLU    HB2   4080  -0.017300     1.0080
  4081          CT    257    GLU     CG   4081   0.013600    12.0100
  4082          HC    257    GLU    HG1   4082  -0.042500     1.0080
  4083          HC    257    GLU    HG2   4083  -0.042500     1.0080
  4084           C    257    GLU     CD   4084   0.805400    12.0100
  4085          O2    257    GLU    OE1   4085  -0.818800    16.0000
  4086          O2    257    GLU    OE2   4086  -0.818800    16.0000
  4087           C    257    GLU      C   4087   0.536600    12.0100
  4088           O    257    GLU      O   4088  -0.581900    16.0000
  4089           N    258    LEU      N   4089  -0.415700    14.0100
  4090           H    258    LEU      H   4090   0.271900     1.0080
  4091          CT    258    LEU     CA   4091  -0.051800    12.0100
  4092          H1    258    LEU     HA   4092   0.092200     1.0080
  4093          CT    258    LEU     CB   4093  -0.110200    12.0100
  4094          HC    258    LEU    HB1   4094   0.045700     1.0080
  4095          HC    258    LEU    HB2   4095   0.045700     1.0080
  4096          CT    258    LEU     CG   4096   0.353100    12.0100
  4097          HC    258    LEU     HG   4097  -0.036100     1.0080
  4098          CT    258    LEU    CD1   4098  -0.412100    12.0100
  4099          HC    258    LEU   HD11   4099   0.100000     1.0080
  4100          HC    258    LEU   HD12   4100   0.100000     1.0080
  4101          HC    258    LEU   HD13   4101   0.100000     1.0080
  4102          CT    258    LEU    CD2   4102  -0.412100    12.0100
  4103          HC    258    LEU   HD21   4103   0.100000     1.0080
  4104          HC    258    LEU   HD22   4104   0.100000     1.0080
  4105          HC    258    LEU   HD23   4105   0.100000     1.0080
  4106           C    258    LEU      C   4106   0.597300    12.0100
  4107           O    258    LEU      O   4107  -0.567900    16.0000
  4108           N    259    PHE      N   4108  -0.415700    14.0100
  4109           H    259    PHE      H   4109   0.271900     1.0080
  4110          CT    259    PHE     CA   4110  -0.002400    12.0100
  4111          H1    259    PHE     HA   4111   0.097800     1.0080
  4112          CT    259    PHE     CB   4112  -0.034300    12.0100
  4113          HC    259    PHE    HB1   4113   0.029500     1.0080
  4114          HC    259    PHE    HB2   4114   0.029500     1.0080
  4115          CA    259    PHE     CG   4115   0.011800    12.0100
  4116          CA    259    PHE    CD1   4116  -0.125600    12.0100
  4117          HA    259    PHE    HD1   4117   0.133000     1.0080
  4118          CA    259    PHE    CE1   4118  -0.170400    12.0100
  4119          HA    259    PHE    HE1   4119   0.143000     1.0080
  4120          CA    259    PHE     CZ   4120  -0.107200    12.0100
  4121          HA    259    PHE     HZ   4121   0.129700     1.0080
  4122          CA    259    PHE    CE2   4122  -0.170400    12.0100
  4123          HA    259    PHE    HE2   4123   0.143000     1.0080
  4124          CA    259    PHE    CD2   4124  -0.125600    12.0100
  4125          HA    259    PHE    HD2   4125   0.133000     1.0080
  4126           C    259    PHE      C   4126   0.597300    12.0100
  4127           O    259    PHE      O   4127  -0.567900    16.0000
  4128           N    260    SER      N   4128  -0.415700    14.0100
  4129           H    260    SER      H   4129   0.271900     1.0080
  4130          CT    260    SER     CA   4130  -0.024900    12.0100
  4131          H1    260    SER     HA   4131   0.084300     1.0080
  4132          CT    260    SER     CB   4132   0.211700    12.0100
  4133          H1    260    SER    HB1   4133   0.035200     1.0080
  4134          H1    260    SER    HB2   4134   0.035200     1.0080
  4135          OH    260    SER     OG   4135  -0.654600    16.0000
  4136          HO    260    SER     HG   4136   0.427500     1.0080
  4137           C    260    SER      C   4137   0.597300    12.0100
  4138           O    260    SER      O   4138  -0.567900    16.0000
  4139           N    261    LEU      N   4139  -0.415700    14.0100
  4140           H    261    LEU      H   4140   0.271900     1.0080
  4141          CT    261    LEU     CA   4141  -0.051800    12.0100
  4142          H1    261    LEU     HA   4142   0.092200     1.0080
  4143          CT    261    LEU     CB   4143  -0.110200    12.0100
  4144          HC    261    LEU    HB1   4144   0.045700     1.0080
  4145          HC    261    LEU    HB2   4145   0.045700     1.0080
  4146          CT    261    LEU     CG   4146   0.353100    12.0100
  4147          HC    261    LEU     HG   4147  -0.036100     1.0080
  4148          CT    261    LEU    CD1   4148  -0.412100    12.0100
  4149          HC    261    LEU   HD11   4149   0.100000     1.0080
  4150          HC    261    LEU   HD12   4150   0.100000     1.0080
  4151          HC    261    LEU   HD13   4151   0.100000     1.0080
  4152          CT    261    LEU    CD2   4152  -0.412100    12.0100
  4153          HC    261    LEU   HD21   4153   0.100000     1.0080
  4154          HC    261    LEU   HD22   4154   0.100000     1.0080
  4155          HC    261    LEU   HD23   4155   0.100000     1.0080
  4156           C    261    LEU      C   4156   0.597300    12.0100
  4157           O    261    LEU      O   4157  -0.567900    16.0000
  4158           N    262    GLY      N   4158  -0.415700    14.0100
  4159           H    262    GLY      H   4159   0.271900     1.0080
  4160          CT    262    GLY     CA   4160  -0.025200    12.0100
  4161          H1    262    GLY    HA1   4161   0.069800     1.0080
  4162          H1    262    GLY    HA2   4162   0.069800     1.0080
  4163           C    262    GLY      C   4163   0.597300    12.0100
  4164           O    262    GLY      O   4164  -0.567900    16.0000
  4165           N    263    SER      N   4165  -0.415700    14.0100
  4166           H    263    SER      H   4166   0.271900     1.0080
  4167          CT    263    SER     CA   4167  -0.024900    12.0100
  4168          H1    263    SER     HA   4168   0.084300     1.0080
  4169          CT    263    SER     CB   4169   0.211700    12.0100
  4170          H1    263    SER    HB1   4170   0.035200     1.0080
  4171          H1    263    SER    HB2   4171   0.035200     1.0080
  4172          OH    263    SER     OG   4172  -0.654600    16.0000
  4173          HO    263    SER     HG   4173   0.427500     1.0080
  4174           C    263    SER      C   4174   0.597300    12.0100
  4175           O    263    SER      O   4175  -0.567900    16.0000
  4176           N    264    SER      N   4176  -0.415700    14.0100
  4177           H    264    SER      H   4177   0.271900     1.0080
  4178          CT    264    SER     CA   4178  -0.024900    12.0100
  4179          H1    264    SER     HA   4179   0.084300     1.0080
  4180          CT    264    SER     CB   4180   0.211700    12.0100
  4181          H1    264    SER    HB1   4181   0.035200     1.0080
  4182          H1    264    SER    HB2   4182   0.035200     1.0080
  4183          OH    264    SER     OG   4183  -0.654600    16.0000
  4184          HO    264    SER     HG   4184   0.427500     1.0080
  4185           C    264    SER      C   4185   0.597300    12.0100
  4186           O    264    SER      O   4186  -0.567900    16.0000
  4187           N    265    PRO      N   4187  -0.254800    14.0100
  4188          CT    265    PRO     CD   4188   0.019200    12.0100
  4189          H1    265    PRO    HD1   4189   0.039100     1.0080
  4190          H1    265    PRO    HD2   4190   0.039100     1.0080
  4191          CT    265    PRO     CG   4191   0.018900    12.0100
  4192          HC    265    PRO    HG1   4192   0.021300     1.0080
  4193          HC    265    PRO    HG2   4193   0.021300     1.0080
  4194          CT    265    PRO     CB   4194  -0.007000    12.0100
  4195          HC    265    PRO    HB1   4195   0.025300     1.0080
  4196          HC    265    PRO    HB2   4196   0.025300     1.0080
  4197          CT    265    PRO     CA   4197  -0.026600    12.0100
  4198          H1    265    PRO     HA   4198   0.064100     1.0080
  4199           C    265    PRO      C   4199   0.589600    12.0100
  4200           O    265    PRO      O   4200  -0.574800    16.0000
  4201           N    266    TYR      N   4201  -0.415700    14.0100
  4202           H    266    TYR      H   4202   0.271900     1.0080
  4203          CT    266    TYR     CA   4203  -0.001400    12.0100
  4204          H1    266    TYR     HA   4204   0.087600     1.0080
  4205          CT    266    TYR     CB   4205  -0.015200    12.0100
  4206          HC    266    TYR    HB1   4206   0.029500     1.0080
  4207          HC    266    TYR    HB2   4207   0.029500     1.0080
  4208          CA    266    TYR     CG   4208  -0.001100    12.0100
  4209          CA    266    TYR    CD1   4209  -0.190600    12.0100
  4210          HA    266    TYR    HD1   4210   0.169900     1.0080
  4211          CA    266    TYR    CE1   4211  -0.234100    12.0100
  4212          HA    266    TYR    HE1   4212   0.165600     1.0080
  4213           C    266    TYR     CZ   4213   0.322600    12.0100
  4214          OH    266    TYR     OH   4214  -0.557900    16.0000
  4215          HO    266    TYR     HH   4215   0.399200     1.0080
  4216          CA    266    TYR    CE2   4216  -0.234100    12.0100
  4217          HA    266    TYR    HE2   4217   0.165600     1.0080
  4218          CA    266    TYR    CD2   4218  -0.190600    12.0100
  4219          HA    266    TYR    HD2   4219   0.169900     1.0080
  4220           C    266    TYR      C   4220   0.597300    12.0100
  4221           O    266    TYR      O   4221  -0.567900    16.0000
  4222           N    267    PRO      N   4222  -0.254800    14.0100
  4223          CT    267    PRO     CD   4223   0.019200    12.0100
  4224          H1    267    PRO    HD1   4224   0.039100     1.0080
  4225          H1    267    PRO    HD2   4225   0.039100     1.0080
  4226          CT    267    PRO     CG   4226   0.018900    12.0100
  4227          HC    267    PRO    HG1   4227   0.021300     1.0080
  4228          HC    267    PRO    HG2   4228   0.021300     1.0080
  4229          CT    267    PRO     CB   4229  -0.007000    12.0100
  4230          HC    267    PRO    HB1   4230   0.025300     1.0080
  4231          HC    267    PRO    HB2   4231   0.025300     1.0080
  4232          CT    267    PRO     CA   4232  -0.026600    12.0100
  4233          H1    267    PRO     HA   4233   0.064100     1.0080
  4234           C    267    PRO      C   4234   0.589600    12.0100
  4235           O    267    PRO      O   4235  -0.574800    16.0000
  4236           N    268    GLY      N   4236  -0.415700    14.0100
  4237           H    268    GLY      H   4237   0.271900     1.0080
  4238          CT    268    GLY     CA   4238  -0.025200    12.0100
  4239          H1    268    GLY    HA1   4239   0.069800     1.0080
  4240          H1    268    GLY    HA2   4240   0.069800     1.0080
  4241           C    268    GLY      C   4241   0.597300    12.0100
  4242           O    268    GLY      O   4242  -0.567900    16.0000
  4243           N    269    MET      N   4243  -0.415700    14.0100
  4244           H    269    MET      H   4244   0.271900     1.0080
  4245          CT    269    MET     CA   4245  -0.023700    12.0100
  4246          H1    269    MET     HA   4246   0.088000     1.0080
  4247          CT    269    MET     CB   4247   0.034200    12.0100
  4248          HC    269    MET    HB1   4248   0.024100     1.0080
  4249          HC    269    MET    HB2   4249   0.024100     1.0080
  4250          CT    269    MET     CG   4250   0.001800    12.0100
  4251          H1    269    MET    HG1   4251   0.044000     1.0080
  4252          H1    269    MET    HG2   4252   0.044000     1.0080
  4253           S    269    MET     SD   4253  -0.273700    32.0600
  4254          CT    269    MET     CE   4254  -0.053600    12.0100
  4255          H1    269    MET    HE1   4255   0.068400     1.0080
  4256          H1    269    MET    HE2   4256   0.068400     1.0080
  4257          H1    269    MET    HE3   4257   0.068400     1.0080
  4258           C    269    MET      C   4258   0.597300    12.0100
  4259           O    269    MET      O   4259  -0.567900    16.0000
  4260           N    270    PRO      N   4260  -0.254800    14.0100
  4261          CT    270    PRO     CD   4261   0.019200    12.0100
  4262          H1    270    PRO    HD1   4262   0.039100     1.0080
  4263          H1    270    PRO    HD2   4263   0.039100     1.0080
  4264          CT    270    PRO     CG   4264   0.018900    12.0100
  4265          HC    270    PRO    HG1   4265   0.021300     1.0080
  4266          HC    270    PRO    HG2   4266   0.021300     1.0080
  4267          CT    270    PRO     CB   4267  -0.007000    12.0100
  4268          HC    270    PRO    HB1   4268   0.025300     1.0080
  4269          HC    270    PRO    HB2   4269   0.025300     1.0080
  4270          CT    270    PRO     CA   4270  -0.026600    12.0100
  4271          H1    270    PRO     HA   4271   0.064100     1.0080
  4272           C    270    PRO      C   4272   0.589600    12.0100
  4273           O    270    PRO      O   4273  -0.574800    16.0000
  4274           N    271    VAL      N   4274  -0.415700    14.0100
  4275           H    271    VAL      H   4275   0.271900     1.0080
  4276          CT    271    VAL     CA   4276  -0.087500    12.0100
  4277          H1    271    VAL     HA   4277   0.096900     1.0080
  4278          CT    271    VAL     CB   4278   0.298500    12.0100
  4279          HC    271    VAL     HB   4279  -0.029700     1.0080
  4280          CT    271    VAL    CG1   4280  -0.319200    12.0100
  4281          HC    271    VAL   HG11   4281   0.079100     1.0080
  4282          HC    271    VAL   HG12   4282   0.079100     1.0080
  4283          HC    271    VAL   HG13   4283   0.079100     1.0080
  4284          CT    271    VAL    CG2   4284  -0.319200    12.0100
  4285          HC    271    VAL   HG21   4285   0.079100     1.0080
  4286          HC    271    VAL   HG22   4286   0.079100     1.0080
  4287          HC    271    VAL   HG23   4287   0.079100     1.0080
  4288           C    271    VAL      C   4288   0.597300    12.0100
  4289           O    271    VAL      O   4289  -0.567900    16.0000
  4290           N    272    ASP      N   4290  -0.516300    14.0100
  4291           H    272    ASP      H   4291   0.293600     1.0080
  4292          CT    272    ASP     CA   4292   0.038100    12.0100
  4293          H1    272    ASP     HA   4293   0.088000     1.0080
  4294          CT    272    ASP     CB   4294  -0.030300    12.0100
  4295          HC    272    ASP    HB1   4295  -0.012200     1.0080
  4296          HC    272    ASP    HB2   4296  -0.012200     1.0080
  4297           C    272    ASP     CG   4297   0.799400    12.0100
  4298          O2    272    ASP    OD1   4298  -0.801400    16.0000
  4299          O2    272    ASP    OD2   4299  -0.801400    16.0000
  4300           C    272    ASP      C   4300   0.536600    12.0100
  4301           O    272    ASP      O   4301  -0.581900    16.0000
  4302           N    273    SER      N   4302  -0.415700    14.0100
  4303           H    273    SER      H   4303   0.271900     1.0080
  4304          CT    273    SER     CA   4304  -0.024900    12.0100
  4305          H1    273    SER     HA   4305   0.084300     1.0080
  4306          CT    273    SER     CB   4306   0.211700    12.0100
  4307          H1    273    SER    HB1   4307   0.035200     1.0080
  4308          H1    273    SER    HB2   4308   0.035200     1.0080
  4309          OH    273    SER     OG   4309  -0.654600    16.0000
  4310          HO    273    SER     HG   4310   0.427500     1.0080
  4311           C    273    SER      C   4311   0.597300    12.0100
  4312           O    273    SER      O   4312  -0.567900    16.0000
  4313           N    274    LYS      N   4313  -0.347900    14.0100
  4314           H    274    LYS      H   4314   0.274700     1.0080
  4315          CT    274    LYS     CA   4315  -0.240000    12.0100
  4316          H1    274    LYS     HA   4316   0.142600     1.0080
  4317          CT    274    LYS     CB   4317  -0.009400    12.0100
  4318          HC    274    LYS    HB1   4318   0.036200     1.0080
  4319          HC    274    LYS    HB2   4319   0.036200     1.0080
  4320          CT    274    LYS     CG   4320   0.018700    12.0100
  4321          HC    274    LYS    HG1   4321   0.010300     1.0080
  4322          HC    274    LYS    HG2   4322   0.010300     1.0080
  4323          CT    274    LYS     CD   4323  -0.047900    12.0100
  4324          HC    274    LYS    HD1   4324   0.062100     1.0080
  4325          HC    274    LYS    HD2   4325   0.062100     1.0080
  4326          CT    274    LYS     CE   4326  -0.014300    12.0100
  4327          HP    274    LYS    HE1   4327   0.113500     1.0080
  4328          HP    274    LYS    HE2   4328   0.113500     1.0080
  4329          N3    274    LYS     NZ   4329  -0.385400    14.0100
  4330           H    274    LYS    HZ1   4330   0.340000     1.0080
  4331           H    274    LYS    HZ2   4331   0.340000     1.0080
  4332           H    274    LYS    HZ3   4332   0.340000     1.0080
  4333           C    274    LYS      C   4333   0.734100    12.0100
  4334           O    274    LYS      O   4334  -0.589400    16.0000
  4335           N    275    PHE      N   4335  -0.415700    14.0100
  4336           H    275    PHE      H   4336   0.271900     1.0080
  4337          CT    275    PHE     CA   4337  -0.002400    12.0100
  4338          H1    275    PHE     HA   4338   0.097800     1.0080
  4339          CT    275    PHE     CB   4339  -0.034300    12.0100
  4340          HC    275    PHE    HB1   4340   0.029500     1.0080
  4341          HC    275    PHE    HB2   4341   0.029500     1.0080
  4342          CA    275    PHE     CG   4342   0.011800    12.0100
  4343          CA    275    PHE    CD1   4343  -0.125600    12.0100
  4344          HA    275    PHE    HD1   4344   0.133000     1.0080
  4345          CA    275    PHE    CE1   4345  -0.170400    12.0100
  4346          HA    275    PHE    HE1   4346   0.143000     1.0080
  4347          CA    275    PHE     CZ   4347  -0.107200    12.0100
  4348          HA    275    PHE     HZ   4348   0.129700     1.0080
  4349          CA    275    PHE    CE2   4349  -0.170400    12.0100
  4350          HA    275    PHE    HE2   4350   0.143000     1.0080
  4351          CA    275    PHE    CD2   4351  -0.125600    12.0100
  4352          HA    275    PHE    HD2   4352   0.133000     1.0080
  4353           C    275    PHE      C   4353   0.597300    12.0100
  4354           O    275    PHE      O   4354  -0.567900    16.0000
  4355           N    276    TYR      N   4355  -0.415700    14.0100
  4356           H    276    TYR      H   4356   0.271900     1.0080
  4357          CT    276    TYR     CA   4357  -0.001400    12.0100
  4358          H1    276    TYR     HA   4358   0.087600     1.0080
  4359          CT    276    TYR     CB   4359  -0.015200    12.0100
  4360          HC    276    TYR    HB1   4360   0.029500     1.0080
  4361          HC    276    TYR    HB2   4361   0.029500     1.0080
  4362          CA    276    TYR     CG   4362  -0.001100    12.0100
  4363          CA    276    TYR    CD1   4363  -0.190600    12.0100
  4364          HA    276    TYR    HD1   4364   0.169900     1.0080
  4365          CA    276    TYR    CE1   4365  -0.234100    12.0100
  4366          HA    276    TYR    HE1   4366   0.165600     1.0080
  4367           C    276    TYR     CZ   4367   0.322600    12.0100
  4368          OH    276    TYR     OH   4368  -0.557900    16.0000
  4369          HO    276    TYR     HH   4369   0.399200     1.0080
  4370          CA    276    TYR    CE2   4370  -0.234100    12.0100
  4371          HA    276    TYR    HE2   4371   0.165600     1.0080
  4372          CA    276    TYR    CD2   4372  -0.190600    12.0100
  4373          HA    276    TYR    HD2   4373   0.169900     1.0080
  4374           C    276    TYR      C   4374   0.597300    12.0100
  4375           O    276    TYR      O   4375  -0.567900    16.0000
  4376           N    277    LYS      N   4376  -0.347900    14.0100
  4377           H    277    LYS      H   4377   0.274700     1.0080
  4378          CT    277    LYS     CA   4378  -0.240000    12.0100
  4379          H1    277    LYS     HA   4379   0.142600     1.0080
  4380          CT    277    LYS     CB   4380  -0.009400    12.0100
  4381          HC    277    LYS    HB1   4381   0.036200     1.0080
  4382          HC    277    LYS    HB2   4382   0.036200     1.0080
  4383          CT    277    LYS     CG   4383   0.018700    12.0100
  4384          HC    277    LYS    HG1   4384   0.010300     1.0080
  4385          HC    277    LYS    HG2   4385   0.010300     1.0080
  4386          CT    277    LYS     CD   4386  -0.047900    12.0100
  4387          HC    277    LYS    HD1   4387   0.062100     1.0080
  4388          HC    277    LYS    HD2   4388   0.062100     1.0080
  4389          CT    277    LYS     CE   4389  -0.014300    12.0100
  4390          HP    277    LYS    HE1   4390   0.113500     1.0080
  4391          HP    277    LYS    HE2   4391   0.113500     1.0080
  4392          N3    277    LYS     NZ   4392  -0.385400    14.0100
  4393           H    277    LYS    HZ1   4393   0.340000     1.0080
  4394           H    277    LYS    HZ2   4394   0.340000     1.0080
  4395           H    277    LYS    HZ3   4395   0.340000     1.0080
  4396           C    277    LYS      C   4396   0.734100    12.0100
  4397           O    277    LYS      O   4397  -0.589400    16.0000
  4398           N    278    MET      N   4398  -0.415700    14.0100
  4399           H    278    MET      H   4399   0.271900     1.0080
  4400          CT    278    MET     CA   4400  -0.023700    12.0100
  4401          H1    278    MET     HA   4401   0.088000     1.0080
  4402          CT    278    MET     CB   4402   0.034200    12.0100
  4403          HC    278    MET    HB1   4403   0.024100     1.0080
  4404          HC    278    MET    HB2   4404   0.024100     1.0080
  4405          CT    278    MET     CG   4405   0.001800    12.0100
  4406          H1    278    MET    HG1   4406   0.044000     1.0080
  4407          H1    278    MET    HG2   4407   0.044000     1.0080
  4408           S    278    MET     SD   4408  -0.273700    32.0600
  4409          CT    278    MET     CE   4409  -0.053600    12.0100
  4410          H1    278    MET    HE1   4410   0.068400     1.0080
  4411          H1    278    MET    HE2   4411   0.068400     1.0080
  4412          H1    278    MET    HE3   4412   0.068400     1.0080
  4413           C    278    MET      C   4413   0.597300    12.0100
  4414           O    278    MET      O   4414  -0.567900    16.0000
  4415           N    279    ILE      N   4415  -0.415700    14.0100
  4416           H    279    ILE      H   4416   0.271900     1.0080
  4417          CT    279    ILE     CA   4417  -0.059700    12.0100
  4418          H1    279    ILE     HA   4418   0.086900     1.0080
  4419          CT    279    ILE     CB   4419   0.130300    12.0100
  4420          HC    279    ILE     HB   4420   0.018700     1.0080
  4421          CT    279    ILE    CG2   4421  -0.320400    12.0100
  4422          HC    279    ILE   HG21   4422   0.088200     1.0080
  4423          HC    279    ILE   HG22   4423   0.088200     1.0080
  4424          HC    279    ILE   HG23   4424   0.088200     1.0080
  4425          CT    279    ILE    CG1   4425  -0.043000    12.0100
  4426          HC    279    ILE   HG11   4426   0.023600     1.0080
  4427          HC    279    ILE   HG12   4427   0.023600     1.0080
  4428          CT    279    ILE     CD   4428  -0.066000    12.0100
  4429          HC    279    ILE    HD1   4429   0.018600     1.0080
  4430          HC    279    ILE    HD2   4430   0.018600     1.0080
  4431          HC    279    ILE    HD3   4431   0.018600     1.0080
  4432           C    279    ILE      C   4432   0.597300    12.0100
  4433           O    279    ILE      O   4433  -0.567900    16.0000
  4434           N    280    LYS      N   4434  -0.347900    14.0100
  4435           H    280    LYS      H   4435   0.274700     1.0080
  4436          CT    280    LYS     CA   4436  -0.240000    12.0100
  4437          H1    280    LYS     HA   4437   0.142600     1.0080
  4438          CT    280    LYS     CB   4438  -0.009400    12.0100
  4439          HC    280    LYS    HB1   4439   0.036200     1.0080
  4440          HC    280    LYS    HB2   4440   0.036200     1.0080
  4441          CT    280    LYS     CG   4441   0.018700    12.0100
  4442          HC    280    LYS    HG1   4442   0.010300     1.0080
  4443          HC    280    LYS    HG2   4443   0.010300     1.0080
  4444          CT    280    LYS     CD   4444  -0.047900    12.0100
  4445          HC    280    LYS    HD1   4445   0.062100     1.0080
  4446          HC    280    LYS    HD2   4446   0.062100     1.0080
  4447          CT    280    LYS     CE   4447  -0.014300    12.0100
  4448          HP    280    LYS    HE1   4448   0.113500     1.0080
  4449          HP    280    LYS    HE2   4449   0.113500     1.0080
  4450          N3    280    LYS     NZ   4450  -0.385400    14.0100
  4451           H    280    LYS    HZ1   4451   0.340000     1.0080
  4452           H    280    LYS    HZ2   4452   0.340000     1.0080
  4453           H    280    LYS    HZ3   4453   0.340000     1.0080
  4454           C    280    LYS      C   4454   0.734100    12.0100
  4455           O    280    LYS      O   4455  -0.589400    16.0000
  4456           N    281    GLU      N   4456  -0.516300    14.0100
  4457           H    281    GLU      H   4457   0.293600     1.0080
  4458          CT    281    GLU     CA   4458   0.039700    12.0100
  4459          H1    281    GLU     HA   4459   0.110500     1.0080
  4460          CT    281    GLU     CB   4460   0.056000    12.0100
  4461          HC    281    GLU    HB1   4461  -0.017300     1.0080
  4462          HC    281    GLU    HB2   4462  -0.017300     1.0080
  4463          CT    281    GLU     CG   4463   0.013600    12.0100
  4464          HC    281    GLU    HG1   4464  -0.042500     1.0080
  4465          HC    281    GLU    HG2   4465  -0.042500     1.0080
  4466           C    281    GLU     CD   4466   0.805400    12.0100
  4467          O2    281    GLU    OE1   4467  -0.818800    16.0000
  4468          O2    281    GLU    OE2   4468  -0.818800    16.0000
  4469           C    281    GLU      C   4469   0.536600    12.0100
  4470           O    281    GLU      O   4470  -0.581900    16.0000
  4471           N    282    GLY      N   4471  -0.415700    14.0100
  4472           H    282    GLY      H   4472   0.271900     1.0080
  4473          CT    282    GLY     CA   4473  -0.025200    12.0100
  4474          H1    282    GLY    HA1   4474   0.069800     1.0080
  4475          H1    282    GLY    HA2   4475   0.069800     1.0080
  4476           C    282    GLY      C   4476   0.597300    12.0100
  4477           O    282    GLY      O   4477  -0.567900    16.0000
  4478           N    283    PHE      N   4478  -0.415700    14.0100
  4479           H    283    PHE      H   4479   0.271900     1.0080
  4480          CT    283    PHE     CA   4480  -0.002400    12.0100
  4481          H1    283    PHE     HA   4481   0.097800     1.0080
  4482          CT    283    PHE     CB   4482  -0.034300    12.0100
  4483          HC    283    PHE    HB1   4483   0.029500     1.0080
  4484          HC    283    PHE    HB2   4484   0.029500     1.0080
  4485          CA    283    PHE     CG   4485   0.011800    12.0100
  4486          CA    283    PHE    CD1   4486  -0.125600    12.0100
  4487          HA    283    PHE    HD1   4487   0.133000     1.0080
  4488          CA    283    PHE    CE1   4488  -0.170400    12.0100
  4489          HA    283    PHE    HE1   4489   0.143000     1.0080
  4490          CA    283    PHE     CZ   4490  -0.107200    12.0100
  4491          HA    283    PHE     HZ   4491   0.129700     1.0080
  4492          CA    283    PHE    CE2   4492  -0.170400    12.0100
  4493          HA    283    PHE    HE2   4493   0.143000     1.0080
  4494          CA    283    PHE    CD2   4494  -0.125600    12.0100
  4495          HA    283    PHE    HD2   4495   0.133000     1.0080
  4496           C    283    PHE      C   4496   0.597300    12.0100
  4497           O    283    PHE      O   4497  -0.567900    16.0000
  4498           N    284    ARG      N   4498  -0.347900    14.0100
  4499           H    284    ARG      H   4499   0.274700     1.0080
  4500          CT    284    ARG     CA   4500  -0.263700    12.0100
  4501          H1    284    ARG     HA   4501   0.156000     1.0080
  4502          CT    284    ARG     CB   4502  -0.000700    12.0100
  4503          HC    284    ARG    HB1   4503   0.032700     1.0080
  4504          HC    284    ARG    HB2   4504   0.032700     1.0080
  4505          CT    284    ARG     CG   4505   0.039000    12.0100
  4506          HC    284    ARG    HG1   4506   0.028500     1.0080
  4507          HC    284    ARG    HG2   4507   0.028500     1.0080
  4508          CT    284    ARG     CD   4508   0.048600    12.0100
  4509          H1    284    ARG    HD1   4509   0.068700     1.0080
  4510          H1    284    ARG    HD2   4510   0.068700     1.0080
  4511          N2    284    ARG     NE   4511  -0.529500    14.0100
  4512           H    284    ARG     HE   4512   0.345600     1.0080
  4513          CA    284    ARG     CZ   4513   0.807600    12.0100
  4514          N2    284    ARG    NH1   4514  -0.862700    14.0100
  4515           H    284    ARG   HH11   4515   0.447800     1.0080
  4516           H    284    ARG   HH12   4516   0.447800     1.0080
  4517          N2    284    ARG    NH2   4517  -0.862700    14.0100
  4518           H    284    ARG   HH21   4518   0.447800     1.0080
  4519           H    284    ARG   HH22   4519   0.447800     1.0080
  4520           C    284    ARG      C   4520   0.734100    12.0100
  4521           O    284    ARG      O   4521  -0.589400    16.0000
  4522           N    285    MET      N   4522  -0.415700    14.0100
  4523           H    285    MET      H   4523   0.271900     1.0080
  4524          CT    285    MET     CA   4524  -0.023700    12.0100
  4525          H1    285    MET     HA   4525   0.088000     1.0080
  4526          CT    285    MET     CB   4526   0.034200    12.0100
  4527          HC    285    MET    HB1   4527   0.024100     1.0080
  4528          HC    285    MET    HB2   4528   0.024100     1.0080
  4529          CT    285    MET     CG   4529   0.001800    12.0100
  4530          H1    285    MET    HG1   4530   0.044000     1.0080
  4531          H1    285    MET    HG2   4531   0.044000     1.0080
  4532           S    285    MET     SD   4532  -0.273700    32.0600
  4533          CT    285    MET     CE   4533  -0.053600    12.0100
  4534          H1    285    MET    HE1   4534   0.068400     1.0080
  4535          H1    285    MET    HE2   4535   0.068400     1.0080
  4536          H1    285    MET    HE3   4536   0.068400     1.0080
  4537           C    285    MET      C   4537   0.597300    12.0100
  4538           O    285    MET      O   4538  -0.567900    16.0000
  4539           N    286    LEU      N   4539  -0.415700    14.0100
  4540           H    286    LEU      H   4540   0.271900     1.0080
  4541          CT    286    LEU     CA   4541  -0.051800    12.0100
  4542          H1    286    LEU     HA   4542   0.092200     1.0080
  4543          CT    286    LEU     CB   4543  -0.110200    12.0100
  4544          HC    286    LEU    HB1   4544   0.045700     1.0080
  4545          HC    286    LEU    HB2   4545   0.045700     1.0080
  4546          CT    286    LEU     CG   4546   0.353100    12.0100
  4547          HC    286    LEU     HG   4547  -0.036100     1.0080
  4548          CT    286    LEU    CD1   4548  -0.412100    12.0100
  4549          HC    286    LEU   HD11   4549   0.100000     1.0080
  4550          HC    286    LEU   HD12   4550   0.100000     1.0080
  4551          HC    286    LEU   HD13   4551   0.100000     1.0080
  4552          CT    286    LEU    CD2   4552  -0.412100    12.0100
  4553          HC    286    LEU   HD21   4553   0.100000     1.0080
  4554          HC    286    LEU   HD22   4554   0.100000     1.0080
  4555          HC    286    LEU   HD23   4555   0.100000     1.0080
  4556           C    286    LEU      C   4556   0.597300    12.0100
  4557           O    286    LEU      O   4557  -0.567900    16.0000
  4558           N    287    SER      N   4558  -0.415700    14.0100
  4559           H    287    SER      H   4559   0.271900     1.0080
  4560          CT    287    SER     CA   4560  -0.024900    12.0100
  4561          H1    287    SER     HA   4561   0.084300     1.0080
  4562          CT    287    SER     CB   4562   0.211700    12.0100
  4563          H1    287    SER    HB1   4563   0.035200     1.0080
  4564          H1    287    SER    HB2   4564   0.035200     1.0080
  4565          OH    287    SER     OG   4565  -0.654600    16.0000
  4566          HO    287    SER     HG   4566   0.427500     1.0080
  4567           C    287    SER      C   4567   0.597300    12.0100
  4568           O    287    SER      O   4568  -0.567900    16.0000
  4569           N    288    PRO      N   4569  -0.254800    14.0100
  4570          CT    288    PRO     CD   4570   0.019200    12.0100
  4571          H1    288    PRO    HD1   4571   0.039100     1.0080
  4572          H1    288    PRO    HD2   4572   0.039100     1.0080
  4573          CT    288    PRO     CG   4573   0.018900    12.0100
  4574          HC    288    PRO    HG1   4574   0.021300     1.0080
  4575          HC    288    PRO    HG2   4575   0.021300     1.0080
  4576          CT    288    PRO     CB   4576  -0.007000    12.0100
  4577          HC    288    PRO    HB1   4577   0.025300     1.0080
  4578          HC    288    PRO    HB2   4578   0.025300     1.0080
  4579          CT    288    PRO     CA   4579  -0.026600    12.0100
  4580          H1    288    PRO     HA   4580   0.064100     1.0080
  4581           C    288    PRO      C   4581   0.589600    12.0100
  4582           O    288    PRO      O   4582  -0.574800    16.0000
  4583           N    289    GLU      N   4583  -0.516300    14.0100
  4584           H    289    GLU      H   4584   0.293600     1.0080
  4585          CT    289    GLU     CA   4585   0.039700    12.0100
  4586          H1    289    GLU     HA   4586   0.110500     1.0080
  4587          CT    289    GLU     CB   4587   0.056000    12.0100
  4588          HC    289    GLU    HB1   4588  -0.017300     1.0080
  4589          HC    289    GLU    HB2   4589  -0.017300     1.0080
  4590          CT    289    GLU     CG   4590   0.013600    12.0100
  4591          HC    289    GLU    HG1   4591  -0.042500     1.0080
  4592          HC    289    GLU    HG2   4592  -0.042500     1.0080
  4593           C    289    GLU     CD   4593   0.805400    12.0100
  4594          O2    289    GLU    OE1   4594  -0.818800    16.0000
  4595          O2    289    GLU    OE2   4595  -0.818800    16.0000
  4596           C    289    GLU      C   4596   0.536600    12.0100
  4597           O    289    GLU      O   4597  -0.581900    16.0000
  4598           N    290    HIS      N   4598  -0.415700    14.0100
  4599           H    290    HIS      H   4599   0.271900     1.0080
  4600          CT    290    HIS     CA   4600  -0.058100    12.0100
  4601          H1    290    HIS     HA   4601   0.136000     1.0080
  4602          CT    290    HIS     CB   4602  -0.007400    12.0100
  4603          HC    290    HIS    HB1   4603   0.036700     1.0080
  4604          HC    290    HIS    HB2   4604   0.036700     1.0080
  4605          CC    290    HIS     CG   4605   0.186800    12.0100
  4606          NB    290    HIS    ND1   4606  -0.543200    14.0100
  4607          CR    290    HIS    CE1   4607   0.163500    12.0100
  4608          H5    290    HIS    HE1   4608   0.143500     1.0080
  4609          NA    290    HIS    NE2   4609  -0.279500    14.0100
  4610           H    290    HIS    HE2   4610   0.333900     1.0080
  4611          CW    290    HIS    CD2   4611  -0.220700    12.0100
  4612          H4    290    HIS    HD2   4612   0.186200     1.0080
  4613           C    290    HIS      C   4613   0.597300    12.0100
  4614           O    290    HIS      O   4614  -0.567900    16.0000
  4615           N    291    ALA      N   4615  -0.415700    14.0100
  4616           H    291    ALA      H   4616   0.271900     1.0080
  4617          CT    291    ALA     CA   4617   0.033700    12.0100
  4618          H1    291    ALA     HA   4618   0.082300     1.0080
  4619          CT    291    ALA     CB   4619  -0.182500    12.0100
  4620          HC    291    ALA    HB1   4620   0.060300     1.0080
  4621          HC    291    ALA    HB2   4621   0.060300     1.0080
  4622          HC    291    ALA    HB3   4622   0.060300     1.0080
  4623           C    291    ALA      C   4623   0.597300    12.0100
  4624           O    291    ALA      O   4624  -0.567900    16.0000
  4625           N    292    PRO      N   4625  -0.254800    14.0100
  4626          CT    292    PRO     CD   4626   0.019200    12.0100
  4627          H1    292    PRO    HD1   4627   0.039100     1.0080
  4628          H1    292    PRO    HD2   4628   0.039100     1.0080
  4629          CT    292    PRO     CG   4629   0.018900    12.0100
  4630          HC    292    PRO    HG1   4630   0.021300     1.0080
  4631          HC    292    PRO    HG2   4631   0.021300     1.0080
  4632          CT    292    PRO     CB   4632  -0.007000    12.0100
  4633          HC    292    PRO    HB1   4633   0.025300     1.0080
  4634          HC    292    PRO    HB2   4634   0.025300     1.0080
  4635          CT    292    PRO     CA   4635  -0.026600    12.0100
  4636          H1    292    PRO     HA   4636   0.064100     1.0080
  4637           C    292    PRO      C   4637   0.589600    12.0100
  4638           O    292    PRO      O   4638  -0.574800    16.0000
  4639           N    293    ALA      N   4639  -0.415700    14.0100
  4640           H    293    ALA      H   4640   0.271900     1.0080
  4641          CT    293    ALA     CA   4641   0.033700    12.0100
  4642          H1    293    ALA     HA   4642   0.082300     1.0080
  4643          CT    293    ALA     CB   4643  -0.182500    12.0100
  4644          HC    293    ALA    HB1   4644   0.060300     1.0080
  4645          HC    293    ALA    HB2   4645   0.060300     1.0080
  4646          HC    293    ALA    HB3   4646   0.060300     1.0080
  4647           C    293    ALA      C   4647   0.597300    12.0100
  4648           O    293    ALA      O   4648  -0.567900    16.0000
  4649           N    294    GLU      N   4649  -0.516300    14.0100
  4650           H    294    GLU      H   4650   0.293600     1.0080
  4651          CT    294    GLU     CA   4651   0.039700    12.0100
  4652          H1    294    GLU     HA   4652   0.110500     1.0080
  4653          CT    294    GLU     CB   4653   0.056000    12.0100
  4654          HC    294    GLU    HB1   4654  -0.017300     1.0080
  4655          HC    294    GLU    HB2   4655  -0.017300     1.0080
  4656          CT    294    GLU     CG   4656   0.013600    12.0100
  4657          HC    294    GLU    HG1   4657  -0.042500     1.0080
  4658          HC    294    GLU    HG2   4658  -0.042500     1.0080
  4659           C    294    GLU     CD   4659   0.805400    12.0100
  4660          O2    294    GLU    OE1   4660  -0.818800    16.0000
  4661          O2    294    GLU    OE2   4661  -0.818800    16.0000
  4662           C    294    GLU      C   4662   0.536600    12.0100
  4663           O    294    GLU      O   4663  -0.581900    16.0000
  4664           N    295    MET      N   4664  -0.415700    14.0100
  4665           H    295    MET      H   4665   0.271900     1.0080
  4666          CT    295    MET     CA   4666  -0.023700    12.0100
  4667          H1    295    MET     HA   4667   0.088000     1.0080
  4668          CT    295    MET     CB   4668   0.034200    12.0100
  4669          HC    295    MET    HB1   4669   0.024100     1.0080
  4670          HC    295    MET    HB2   4670   0.024100     1.0080
  4671          CT    295    MET     CG   4671   0.001800    12.0100
  4672          H1    295    MET    HG1   4672   0.044000     1.0080
  4673          H1    295    MET    HG2   4673   0.044000     1.0080
  4674           S    295    MET     SD   4674  -0.273700    32.0600
  4675          CT    295    MET     CE   4675  -0.053600    12.0100
  4676          H1    295    MET    HE1   4676   0.068400     1.0080
  4677          H1    295    MET    HE2   4677   0.068400     1.0080
  4678          H1    295    MET    HE3   4678   0.068400     1.0080
  4679           C    295    MET      C   4679   0.597300    12.0100
  4680           O    295    MET      O   4680  -0.567900    16.0000
  4681           N    296    TYR      N   4681  -0.415700    14.0100
  4682           H    296    TYR      H   4682   0.271900     1.0080
  4683          CT    296    TYR     CA   4683  -0.001400    12.0100
  4684          H1    296    TYR     HA   4684   0.087600     1.0080
  4685          CT    296    TYR     CB   4685  -0.015200    12.0100
  4686          HC    296    TYR    HB1   4686   0.029500     1.0080
  4687          HC    296    TYR    HB2   4687   0.029500     1.0080
  4688          CA    296    TYR     CG   4688  -0.001100    12.0100
  4689          CA    296    TYR    CD1   4689  -0.190600    12.0100
  4690          HA    296    TYR    HD1   4690   0.169900     1.0080
  4691          CA    296    TYR    CE1   4691  -0.234100    12.0100
  4692          HA    296    TYR    HE1   4692   0.165600     1.0080
  4693           C    296    TYR     CZ   4693   0.322600    12.0100
  4694          OH    296    TYR     OH   4694  -0.557900    16.0000
  4695          HO    296    TYR     HH   4695   0.399200     1.0080
  4696          CA    296    TYR    CE2   4696  -0.234100    12.0100
  4697          HA    296    TYR    HE2   4697   0.165600     1.0080
  4698          CA    296    TYR    CD2   4698  -0.190600    12.0100
  4699          HA    296    TYR    HD2   4699   0.169900     1.0080
  4700           C    296    TYR      C   4700   0.597300    12.0100
  4701           O    296    TYR      O   4701  -0.567900    16.0000
  4702           N    297    ASP      N   4702  -0.516300    14.0100
  4703           H    297    ASP      H   4703   0.293600     1.0080
  4704          CT    297    ASP     CA   4704   0.038100    12.0100
  4705          H1    297    ASP     HA   4705   0.088000     1.0080
  4706          CT    297    ASP     CB   4706  -0.030300    12.0100
  4707          HC    297    ASP    HB1   4707  -0.012200     1.0080
  4708          HC    297    ASP    HB2   4708  -0.012200     1.0080
  4709           C    297    ASP     CG   4709   0.799400    12.0100
  4710          O2    297    ASP    OD1   4710  -0.801400    16.0000
  4711          O2    297    ASP    OD2   4711  -0.801400    16.0000
  4712           C    297    ASP      C   4712   0.536600    12.0100
  4713           O    297    ASP      O   4713  -0.581900    16.0000
  4714           N    298    ILE      N   4714  -0.415700    14.0100
  4715           H    298    ILE      H   4715   0.271900     1.0080
  4716          CT    298    ILE     CA   4716  -0.059700    12.0100
  4717          H1    298    ILE     HA   4717   0.086900     1.0080
  4718          CT    298    ILE     CB   4718   0.130300    12.0100
  4719          HC    298    ILE     HB   4719   0.018700     1.0080
  4720          CT    298    ILE    CG2   4720  -0.320400    12.0100
  4721          HC    298    ILE   HG21   4721   0.088200     1.0080
  4722          HC    298    ILE   HG22   4722   0.088200     1.0080
  4723          HC    298    ILE   HG23   4723   0.088200     1.0080
  4724          CT    298    ILE    CG1   4724  -0.043000    12.0100
  4725          HC    298    ILE   HG11   4725   0.023600     1.0080
  4726          HC    298    ILE   HG12   4726   0.023600     1.0080
  4727          CT    298    ILE     CD   4727  -0.066000    12.0100
  4728          HC    298    ILE    HD1   4728   0.018600     1.0080
  4729          HC    298    ILE    HD2   4729   0.018600     1.0080
  4730          HC    298    ILE    HD3   4730   0.018600     1.0080
  4731           C    298    ILE      C   4731   0.597300    12.0100
  4732           O    298    ILE      O   4732  -0.567900    16.0000
  4733           N    299    MET      N   4733  -0.415700    14.0100
  4734           H    299    MET      H   4734   0.271900     1.0080
  4735          CT    299    MET     CA   4735  -0.023700    12.0100
  4736          H1    299    MET     HA   4736   0.088000     1.0080
  4737          CT    299    MET     CB   4737   0.034200    12.0100
  4738          HC    299    MET    HB1   4738   0.024100     1.0080
  4739          HC    299    MET    HB2   4739   0.024100     1.0080
  4740          CT    299    MET     CG   4740   0.001800    12.0100
  4741          H1    299    MET    HG1   4741   0.044000     1.0080
  4742          H1    299    MET    HG2   4742   0.044000     1.0080
  4743           S    299    MET     SD   4743  -0.273700    32.0600
  4744          CT    299    MET     CE   4744  -0.053600    12.0100
  4745          H1    299    MET    HE1   4745   0.068400     1.0080
  4746          H1    299    MET    HE2   4746   0.068400     1.0080
  4747          H1    299    MET    HE3   4747   0.068400     1.0080
  4748           C    299    MET      C   4748   0.597300    12.0100
  4749           O    299    MET      O   4749  -0.567900    16.0000
  4750           N    300    LYS      N   4750  -0.347900    14.0100
  4751           H    300    LYS      H   4751   0.274700     1.0080
  4752          CT    300    LYS     CA   4752  -0.240000    12.0100
  4753          H1    300    LYS     HA   4753   0.142600     1.0080
  4754          CT    300    LYS     CB   4754  -0.009400    12.0100
  4755          HC    300    LYS    HB1   4755   0.036200     1.0080
  4756          HC    300    LYS    HB2   4756   0.036200     1.0080
  4757          CT    300    LYS     CG   4757   0.018700    12.0100
  4758          HC    300    LYS    HG1   4758   0.010300     1.0080
  4759          HC    300    LYS    HG2   4759   0.010300     1.0080
  4760          CT    300    LYS     CD   4760  -0.047900    12.0100
  4761          HC    300    LYS    HD1   4761   0.062100     1.0080
  4762          HC    300    LYS    HD2   4762   0.062100     1.0080
  4763          CT    300    LYS     CE   4763  -0.014300    12.0100
  4764          HP    300    LYS    HE1   4764   0.113500     1.0080
  4765          HP    300    LYS    HE2   4765   0.113500     1.0080
  4766          N3    300    LYS     NZ   4766  -0.385400    14.0100
  4767           H    300    LYS    HZ1   4767   0.340000     1.0080
  4768           H    300    LYS    HZ2   4768   0.340000     1.0080
  4769           H    300    LYS    HZ3   4769   0.340000     1.0080
  4770           C    300    LYS      C   4770   0.734100    12.0100
  4771           O    300    LYS      O   4771  -0.589400    16.0000
  4772           N    301    THR      N   4772  -0.415700    14.0100
  4773           H    301    THR      H   4773   0.271900     1.0080
  4774          CT    301    THR     CA   4774  -0.038900    12.0100
  4775          H1    301    THR     HA   4775   0.100700     1.0080
  4776          CT    301    THR     CB   4776   0.365400    12.0100
  4777          H1    301    THR     HB   4777   0.004300     1.0080
  4778          CT    301    THR    CG2   4778  -0.243800    12.0100
  4779          HC    301    THR   HG21   4779   0.064200     1.0080
  4780          HC    301    THR   HG22   4780   0.064200     1.0080
  4781          HC    301    THR   HG23   4781   0.064200     1.0080
  4782          OH    301    THR    OG1   4782  -0.676100    16.0000
  4783          HO    301    THR    HG1   4783   0.410200     1.0080
  4784           C    301    THR      C   4784   0.597300    12.0100
  4785           O    301    THR      O   4785  -0.567900    16.0000
  4786           N    302    CYS      N   4786  -0.415700    14.0100
  4787           H    302    CYS      H   4787   0.271900     1.0080
  4788          CT    302    CYS     CA   4788   0.021300    12.0100
  4789          H1    302    CYS     HA   4789   0.112400     1.0080
  4790          CT    302    CYS     CB   4790  -0.123100    12.0100
  4791          H1    302    CYS    HB1   4791   0.111200     1.0080
  4792          H1    302    CYS    HB2   4792   0.111200     1.0080
  4793          SH    302    CYS     SG   4793  -0.311900    32.0600
  4794          HS    302    CYS     HG   4794   0.193300     1.0080
  4795           C    302    CYS      C   4795   0.597300    12.0100
  4796           O    302    CYS      O   4796  -0.567900    16.0000
  4797           N    303    TRP      N   4797  -0.415700    14.0100
  4798           H    303    TRP      H   4798   0.271900     1.0080
  4799          CT    303    TRP     CA   4799  -0.027500    12.0100
  4800          H1    303    TRP     HA   4800   0.112300     1.0080
  4801          CT    303    TRP     CB   4801  -0.005000    12.0100
  4802          HC    303    TRP    HB1   4802   0.033900     1.0080
  4803          HC    303    TRP    HB2   4803   0.033900     1.0080
  4804          C*    303    TRP     CG   4804  -0.141500    12.0100
  4805          CW    303    TRP    CD1   4805  -0.163800    12.0100
  4806          H4    303    TRP    HD1   4806   0.206200     1.0080
  4807          NA    303    TRP    NE1   4807  -0.341800    14.0100
  4808           H    303    TRP    HE1   4808   0.341200     1.0080
  4809          CN    303    TRP    CE2   4809   0.138000    12.0100
  4810          CA    303    TRP    CZ2   4810  -0.260100    12.0100
  4811          HA    303    TRP    HZ2   4811   0.157200     1.0080
  4812          CA    303    TRP    CH2   4812  -0.113400    12.0100
  4813          HA    303    TRP    HH2   4813   0.141700     1.0080
  4814          CA    303    TRP    CZ3   4814  -0.197200    12.0100
  4815          HA    303    TRP    HZ3   4815   0.144700     1.0080
  4816          CA    303    TRP    CE3   4816  -0.238700    12.0100
  4817          HA    303    TRP    HE3   4817   0.170000     1.0080
  4818          CB    303    TRP    CD2   4818   0.124300    12.0100
  4819           C    303    TRP      C   4819   0.597300    12.0100
  4820           O    303    TRP      O   4820  -0.567900    16.0000
  4821           N    304    ASP      N   4821  -0.516300    14.0100
  4822           H    304    ASP      H   4822   0.293600     1.0080
  4823          CT    304    ASP     CA   4823   0.038100    12.0100
  4824          H1    304    ASP     HA   4824   0.088000     1.0080
  4825          CT    304    ASP     CB   4825  -0.030300    12.0100
  4826          HC    304    ASP    HB1   4826  -0.012200     1.0080
  4827          HC    304    ASP    HB2   4827  -0.012200     1.0080
  4828           C    304    ASP     CG   4828   0.799400    12.0100
  4829          O2    304    ASP    OD1   4829  -0.801400    16.0000
  4830          O2    304    ASP    OD2   4830  -0.801400    16.0000
  4831           C    304    ASP      C   4831   0.536600    12.0100
  4832           O    304    ASP      O   4832  -0.581900    16.0000
  4833           N    305    ALA      N   4833  -0.415700    14.0100
  4834           H    305    ALA      H   4834   0.271900     1.0080
  4835          CT    305    ALA     CA   4835   0.033700    12.0100
  4836          H1    305    ALA     HA   4836   0.082300     1.0080
  4837          CT    305    ALA     CB   4837  -0.182500    12.0100
  4838          HC    305    ALA    HB1   4838   0.060300     1.0080
  4839          HC    305    ALA    HB2   4839   0.060300     1.0080
  4840          HC    305    ALA    HB3   4840   0.060300     1.0080
  4841           C    305    ALA      C   4841   0.597300    12.0100
  4842           O    305    ALA      O   4842  -0.567900    16.0000
  4843           N    306    ASP      N   4843  -0.516300    14.0100
  4844           H    306    ASP      H   4844   0.293600     1.0080
  4845          CT    306    ASP     CA   4845   0.038100    12.0100
  4846          H1    306    ASP     HA   4846   0.088000     1.0080
  4847          CT    306    ASP     CB   4847  -0.030300    12.0100
  4848          HC    306    ASP    HB1   4848  -0.012200     1.0080
  4849          HC    306    ASP    HB2   4849  -0.012200     1.0080
  4850           C    306    ASP     CG   4850   0.799400    12.0100
  4851          O2    306    ASP    OD1   4851  -0.801400    16.0000
  4852          O2    306    ASP    OD2   4852  -0.801400    16.0000
  4853           C    306    ASP      C   4853   0.536600    12.0100
  4854           O    306    ASP      O   4854  -0.581900    16.0000
  4855           N    307    PRO      N   4855  -0.254800    14.0100
  4856          CT    307    PRO     CD   4856   0.019200    12.0100
  4857          H1    307    PRO    HD1   4857   0.039100     1.0080
  4858          H1    307    PRO    HD2   4858   0.039100     1.0080
  4859          CT    307    PRO     CG   4859   0.018900    12.0100
  4860          HC    307    PRO    HG1   4860   0.021300     1.0080
  4861          HC    307    PRO    HG2   4861   0.021300     1.0080
  4862          CT    307    PRO     CB   4862  -0.007000    12.0100
  4863          HC    307    PRO    HB1   4863   0.025300     1.0080
  4864          HC    307    PRO    HB2   4864   0.025300     1.0080
  4865          CT    307    PRO     CA   4865  -0.026600    12.0100
  4866          H1    307    PRO     HA   4866   0.064100     1.0080
  4867           C    307    PRO      C   4867   0.589600    12.0100
  4868           O    307    PRO      O   4868  -0.574800    16.0000
  4869           N    308    LEU      N   4869  -0.415700    14.0100
  4870           H    308    LEU      H   4870   0.271900     1.0080
  4871          CT    308    LEU     CA   4871  -0.051800    12.0100
  4872          H1    308    LEU     HA   4872   0.092200     1.0080
  4873          CT    308    LEU     CB   4873  -0.110200    12.0100
  4874          HC    308    LEU    HB1   4874   0.045700     1.0080
  4875          HC    308    LEU    HB2   4875   0.045700     1.0080
  4876          CT    308    LEU     CG   4876   0.353100    12.0100
  4877          HC    308    LEU     HG   4877  -0.036100     1.0080
  4878          CT    308    LEU    CD1   4878  -0.412100    12.0100
  4879          HC    308    LEU   HD11   4879   0.100000     1.0080
  4880          HC    308    LEU   HD12   4880   0.100000     1.0080
  4881          HC    308    LEU   HD13   4881   0.100000     1.0080
  4882          CT    308    LEU    CD2   4882  -0.412100    12.0100
  4883          HC    308    LEU   HD21   4883   0.100000     1.0080
  4884          HC    308    LEU   HD22   4884   0.100000     1.0080
  4885          HC    308    LEU   HD23   4885   0.100000     1.0080
  4886           C    308    LEU      C   4886   0.597300    12.0100
  4887           O    308    LEU      O   4887  -0.567900    16.0000
  4888           N    309    LYS      N   4888  -0.347900    14.0100
  4889           H    309    LYS      H   4889   0.274700     1.0080
  4890          CT    309    LYS     CA   4890  -0.240000    12.0100
  4891          H1    309    LYS     HA   4891   0.142600     1.0080
  4892          CT    309    LYS     CB   4892  -0.009400    12.0100
  4893          HC    309    LYS    HB1   4893   0.036200     1.0080
  4894          HC    309    LYS    HB2   4894   0.036200     1.0080
  4895          CT    309    LYS     CG   4895   0.018700    12.0100
  4896          HC    309    LYS    HG1   4896   0.010300     1.0080
  4897          HC    309    LYS    HG2   4897   0.010300     1.0080
  4898          CT    309    LYS     CD   4898  -0.047900    12.0100
  4899          HC    309    LYS    HD1   4899   0.062100     1.0080
  4900          HC    309    LYS    HD2   4900   0.062100     1.0080
  4901          CT    309    LYS     CE   4901  -0.014300    12.0100
  4902          HP    309    LYS    HE1   4902   0.113500     1.0080
  4903          HP    309    LYS    HE2   4903   0.113500     1.0080
  4904          N3    309    LYS     NZ   4904  -0.385400    14.0100
  4905           H    309    LYS    HZ1   4905   0.340000     1.0080
  4906           H    309    LYS    HZ2   4906   0.340000     1.0080
  4907           H    309    LYS    HZ3   4907   0.340000     1.0080
  4908           C    309    LYS      C   4908   0.734100    12.0100
  4909           O    309    LYS      O   4909  -0.589400    16.0000
  4910           N    310    ARG      N   4910  -0.347900    14.0100
  4911           H    310    ARG      H   4911   0.274700     1.0080
  4912          CT    310    ARG     CA   4912  -0.263700    12.0100
  4913          H1    310    ARG     HA   4913   0.156000     1.0080
  4914          CT    310    ARG     CB   4914  -0.000700    12.0100
  4915          HC    310    ARG    HB1   4915   0.032700     1.0080
  4916          HC    310    ARG    HB2   4916   0.032700     1.0080
  4917          CT    310    ARG     CG   4917   0.039000    12.0100
  4918          HC    310    ARG    HG1   4918   0.028500     1.0080
  4919          HC    310    ARG    HG2   4919   0.028500     1.0080
  4920          CT    310    ARG     CD   4920   0.048600    12.0100
  4921          H1    310    ARG    HD1   4921   0.068700     1.0080
  4922          H1    310    ARG    HD2   4922   0.068700     1.0080
  4923          N2    310    ARG     NE   4923  -0.529500    14.0100
  4924           H    310    ARG     HE   4924   0.345600     1.0080
  4925          CA    310    ARG     CZ   4925   0.807600    12.0100
  4926          N2    310    ARG    NH1   4926  -0.862700    14.0100
  4927           H    310    ARG   HH11   4927   0.447800     1.0080
  4928           H    310    ARG   HH12   4928   0.447800     1.0080
  4929          N2    310    ARG    NH2   4929  -0.862700    14.0100
  4930           H    310    ARG   HH21   4930   0.447800     1.0080
  4931           H    310    ARG   HH22   4931   0.447800     1.0080
  4932           C    310    ARG      C   4932   0.734100    12.0100
  4933           O    310    ARG      O   4933  -0.589400    16.0000
  4934           N    311    PRO      N   4934  -0.254800    14.0100
  4935          CT    311    PRO     CD   4935   0.019200    12.0100
  4936          H1    311    PRO    HD1   4936   0.039100     1.0080
  4937          H1    311    PRO    HD2   4937   0.039100     1.0080
  4938          CT    311    PRO     CG   4938   0.018900    12.0100
  4939          HC    311    PRO    HG1   4939   0.021300     1.0080
  4940          HC    311    PRO    HG2   4940   0.021300     1.0080
  4941          CT    311    PRO     CB   4941  -0.007000    12.0100
  4942          HC    311    PRO    HB1   4942   0.025300     1.0080
  4943          HC    311    PRO    HB2   4943   0.025300     1.0080
  4944          CT    311    PRO     CA   4944  -0.026600    12.0100
  4945          H1    311    PRO     HA   4945   0.064100     1.0080
  4946           C    311    PRO      C   4946   0.589600    12.0100
  4947           O    311    PRO      O   4947  -0.574800    16.0000
  4948           N    312    THR      N   4948  -0.415700    14.0100
  4949           H    312    THR      H   4949   0.271900     1.0080
  4950          CT    312    THR     CA   4950  -0.038900    12.0100
  4951          H1    312    THR     HA   4951   0.100700     1.0080
  4952          CT    312    THR     CB   4952   0.365400    12.0100
  4953          H1    312    THR     HB   4953   0.004300     1.0080
  4954          CT    312    THR    CG2   4954  -0.243800    12.0100
  4955          HC    312    THR   HG21   4955   0.064200     1.0080
  4956          HC    312    THR   HG22   4956   0.064200     1.0080
  4957          HC    312    THR   HG23   4957   0.064200     1.0080
  4958          OH    312    THR    OG1   4958  -0.676100    16.0000
  4959          HO    312    THR    HG1   4959   0.410200     1.0080
  4960           C    312    THR      C   4960   0.597300    12.0100
  4961           O    312    THR      O   4961  -0.567900    16.0000
  4962           N    313    PHE      N   4962  -0.415700    14.0100
  4963           H    313    PHE      H   4963   0.271900     1.0080
  4964          CT    313    PHE     CA   4964  -0.002400    12.0100
  4965          H1    313    PHE     HA   4965   0.097800     1.0080
  4966          CT    313    PHE     CB   4966  -0.034300    12.0100
  4967          HC    313    PHE    HB1   4967   0.029500     1.0080
  4968          HC    313    PHE    HB2   4968   0.029500     1.0080
  4969          CA    313    PHE     CG   4969   0.011800    12.0100
  4970          CA    313    PHE    CD1   4970  -0.125600    12.0100
  4971          HA    313    PHE    HD1   4971   0.133000     1.0080
  4972          CA    313    PHE    CE1   4972  -0.170400    12.0100
  4973          HA    313    PHE    HE1   4973   0.143000     1.0080
  4974          CA    313    PHE     CZ   4974  -0.107200    12.0100
  4975          HA    313    PHE     HZ   4975   0.129700     1.0080
  4976          CA    313    PHE    CE2   4976  -0.170400    12.0100
  4977          HA    313    PHE    HE2   4977   0.143000     1.0080
  4978          CA    313    PHE    CD2   4978  -0.125600    12.0100
  4979          HA    313    PHE    HD2   4979   0.133000     1.0080
  4980           C    313    PHE      C   4980   0.597300    12.0100
  4981           O    313    PHE      O   4981  -0.567900    16.0000
  4982           N    314    LYS      N   4982  -0.347900    14.0100
  4983           H    314    LYS      H   4983   0.274700     1.0080
  4984          CT    314    LYS     CA   4984  -0.240000    12.0100
  4985          H1    314    LYS     HA   4985   0.142600     1.0080
  4986          CT    314    LYS     CB   4986  -0.009400    12.0100
  4987          HC    314    LYS    HB1   4987   0.036200     1.0080
  4988          HC    314    LYS    HB2   4988   0.036200     1.0080
  4989          CT    314    LYS     CG   4989   0.018700    12.0100
  4990          HC    314    LYS    HG1   4990   0.010300     1.0080
  4991          HC    314    LYS    HG2   4991   0.010300     1.0080
  4992          CT    314    LYS     CD   4992  -0.047900    12.0100
  4993          HC    314    LYS    HD1   4993   0.062100     1.0080
  4994          HC    314    LYS    HD2   4994   0.062100     1.0080
  4995          CT    314    LYS     CE   4995  -0.014300    12.0100
  4996          HP    314    LYS    HE1   4996   0.113500     1.0080
  4997          HP    314    LYS    HE2   4997   0.113500     1.0080
  4998          N3    314    LYS     NZ   4998  -0.385400    14.0100
  4999           H    314    LYS    HZ1   4999   0.340000     1.0080
  5000           H    314    LYS    HZ2   5000   0.340000     1.0080
  5001           H    314    LYS    HZ3   5001   0.340000     1.0080
  5002           C    314    LYS      C   5002   0.734100    12.0100
  5003           O    314    LYS      O   5003  -0.589400    16.0000
  5004           N    315    GLN      N   5004  -0.415700    14.0100
  5005           H    315    GLN      H   5005   0.271900     1.0080
  5006          CT    315    GLN     CA   5006  -0.003100    12.0100
  5007          H1    315    GLN     HA   5007   0.085000     1.0080
  5008          CT    315    GLN     CB   5008  -0.003600    12.0100
  5009          HC    315    GLN    HB1   5009   0.017100     1.0080
  5010          HC    315    GLN    HB2   5010   0.017100     1.0080
  5011          CT    315    GLN     CG   5011  -0.064500    12.0100
  5012          HC    315    GLN    HG1   5012   0.035200     1.0080
  5013          HC    315    GLN    HG2   5013   0.035200     1.0080
  5014           C    315    GLN     CD   5014   0.695100    12.0100
  5015           O    315    GLN    OE1   5015  -0.608600    16.0000
  5016           N    315    GLN    NE2   5016  -0.940700    14.0100
  5017           H    315    GLN   HE21   5017   0.425100     1.0080
  5018           H    315    GLN   HE22   5018   0.425100     1.0080
  5019           C    315    GLN      C   5019   0.597300    12.0100
  5020           O    315    GLN      O   5020  -0.567900    16.0000
  5021           N    316    ILE      N   5021  -0.415700    14.0100
  5022           H    316    ILE      H   5022   0.271900     1.0080
  5023          CT    316    ILE     CA   5023  -0.059700    12.0100
  5024          H1    316    ILE     HA   5024   0.086900     1.0080
  5025          CT    316    ILE     CB   5025   0.130300    12.0100
  5026          HC    316    ILE     HB   5026   0.018700     1.0080
  5027          CT    316    ILE    CG2   5027  -0.320400    12.0100
  5028          HC    316    ILE   HG21   5028   0.088200     1.0080
  5029          HC    316    ILE   HG22   5029   0.088200     1.0080
  5030          HC    316    ILE   HG23   5030   0.088200     1.0080
  5031          CT    316    ILE    CG1   5031  -0.043000    12.0100
  5032          HC    316    ILE   HG11   5032   0.023600     1.0080
  5033          HC    316    ILE   HG12   5033   0.023600     1.0080
  5034          CT    316    ILE     CD   5034  -0.066000    12.0100
  5035          HC    316    ILE    HD1   5035   0.018600     1.0080
  5036          HC    316    ILE    HD2   5036   0.018600     1.0080
  5037          HC    316    ILE    HD3   5037   0.018600     1.0080
  5038           C    316    ILE      C   5038   0.597300    12.0100
  5039           O    316    ILE      O   5039  -0.567900    16.0000
  5040           N    317    VAL      N   5040  -0.415700    14.0100
  5041           H    317    VAL      H   5041   0.271900     1.0080
  5042          CT    317    VAL     CA   5042  -0.087500    12.0100
  5043          H1    317    VAL     HA   5043   0.096900     1.0080
  5044          CT    317    VAL     CB   5044   0.298500    12.0100
  5045          HC    317    VAL     HB   5045  -0.029700     1.0080
  5046          CT    317    VAL    CG1   5046  -0.319200    12.0100
  5047          HC    317    VAL   HG11   5047   0.079100     1.0080
  5048          HC    317    VAL   HG12   5048   0.079100     1.0080
  5049          HC    317    VAL   HG13   5049   0.079100     1.0080
  5050          CT    317    VAL    CG2   5050  -0.319200    12.0100
  5051          HC    317    VAL   HG21   5051   0.079100     1.0080
  5052          HC    317    VAL   HG22   5052   0.079100     1.0080
  5053          HC    317    VAL   HG23   5053   0.079100     1.0080
  5054           C    317    VAL      C   5054   0.597300    12.0100
  5055           O    317    VAL      O   5055  -0.567900    16.0000
  5056           N    318    GLN      N   5056  -0.415700    14.0100
  5057           H    318    GLN      H   5057   0.271900     1.0080
  5058          CT    318    GLN     CA   5058  -0.003100    12.0100
  5059          H1    318    GLN     HA   5059   0.085000     1.0080
  5060          CT    318    GLN     CB   5060  -0.003600    12.0100
  5061          HC    318    GLN    HB1   5061   0.017100     1.0080
  5062          HC    318    GLN    HB2   5062   0.017100     1.0080
  5063          CT    318    GLN     CG   5063  -0.064500    12.0100
  5064          HC    318    GLN    HG1   5064   0.035200     1.0080
  5065          HC    318    GLN    HG2   5065   0.035200     1.0080
  5066           C    318    GLN     CD   5066   0.695100    12.0100
  5067           O    318    GLN    OE1   5067  -0.608600    16.0000
  5068           N    318    GLN    NE2   5068  -0.940700    14.0100
  5069           H    318    GLN   HE21   5069   0.425100     1.0080
  5070           H    318    GLN   HE22   5070   0.425100     1.0080
  5071           C    318    GLN      C   5071   0.597300    12.0100
  5072           O    318    GLN      O   5072  -0.567900    16.0000
  5073           N    319    LEU      N   5073  -0.415700    14.0100
  5074           H    319    LEU      H   5074   0.271900     1.0080
  5075          CT    319    LEU     CA   5075  -0.051800    12.0100
  5076          H1    319    LEU     HA   5076   0.092200     1.0080
  5077          CT    319    LEU     CB   5077  -0.110200    12.0100
  5078          HC    319    LEU    HB1   5078   0.045700     1.0080
  5079          HC    319    LEU    HB2   5079   0.045700     1.0080
  5080          CT    319    LEU     CG   5080   0.353100    12.0100
  5081          HC    319    LEU     HG   5081  -0.036100     1.0080
  5082          CT    319    LEU    CD1   5082  -0.412100    12.0100
  5083          HC    319    LEU   HD11   5083   0.100000     1.0080
  5084          HC    319    LEU   HD12   5084   0.100000     1.0080
  5085          HC    319    LEU   HD13   5085   0.100000     1.0080
  5086          CT    319    LEU    CD2   5086  -0.412100    12.0100
  5087          HC    319    LEU   HD21   5087   0.100000     1.0080
  5088          HC    319    LEU   HD22   5088   0.100000     1.0080
  5089          HC    319    LEU   HD23   5089   0.100000     1.0080
  5090           C    319    LEU      C   5090   0.597300    12.0100
  5091           O    319    LEU      O   5091  -0.567900    16.0000
  5092           N    320    ILE      N   5092  -0.415700    14.0100
  5093           H    320    ILE      H   5093   0.271900     1.0080
  5094          CT    320    ILE     CA   5094  -0.059700    12.0100
  5095          H1    320    ILE     HA   5095   0.086900     1.0080
  5096          CT    320    ILE     CB   5096   0.130300    12.0100
  5097          HC    320    ILE     HB   5097   0.018700     1.0080
  5098          CT    320    ILE    CG2   5098  -0.320400    12.0100
  5099          HC    320    ILE   HG21   5099   0.088200     1.0080
  5100          HC    320    ILE   HG22   5100   0.088200     1.0080
  5101          HC    320    ILE   HG23   5101   0.088200     1.0080
  5102          CT    320    ILE    CG1   5102  -0.043000    12.0100
  5103          HC    320    ILE   HG11   5103   0.023600     1.0080
  5104          HC    320    ILE   HG12   5104   0.023600     1.0080
  5105          CT    320    ILE     CD   5105  -0.066000    12.0100
  5106          HC    320    ILE    HD1   5106   0.018600     1.0080
  5107          HC    320    ILE    HD2   5107   0.018600     1.0080
  5108          HC    320    ILE    HD3   5108   0.018600     1.0080
  5109           C    320    ILE      C   5109   0.597300    12.0100
  5110           O    320    ILE      O   5110  -0.567900    16.0000
  5111           N    321    GLU      N   5111  -0.516300    14.0100
  5112           H    321    GLU      H   5112   0.293600     1.0080
  5113          CT    321    GLU     CA   5113   0.039700    12.0100
  5114          H1    321    GLU     HA   5114   0.110500     1.0080
  5115          CT    321    GLU     CB   5115   0.056000    12.0100
  5116          HC    321    GLU    HB1   5116  -0.017300     1.0080
  5117          HC    321    GLU    HB2   5117  -0.017300     1.0080
  5118          CT    321    GLU     CG   5118   0.013600    12.0100
  5119          HC    321    GLU    HG1   5119  -0.042500     1.0080
  5120          HC    321    GLU    HG2   5120  -0.042500     1.0080
  5121           C    321    GLU     CD   5121   0.805400    12.0100
  5122          O2    321    GLU    OE1   5122  -0.818800    16.0000
  5123          O2    321    GLU    OE2   5123  -0.818800    16.0000
  5124           C    321    GLU      C   5124   0.536600    12.0100
  5125           O    321    GLU      O   5125  -0.581900    16.0000
  5126           N    322    LYS      N   5126  -0.347900    14.0100
  5127           H    322    LYS      H   5127   0.274700     1.0080
  5128          CT    322    LYS     CA   5128  -0.240000    12.0100
  5129          H1    322    LYS     HA   5129   0.142600     1.0080
  5130          CT    322    LYS     CB   5130  -0.009400    12.0100
  5131          HC    322    LYS    HB1   5131   0.036200     1.0080
  5132          HC    322    LYS    HB2   5132   0.036200     1.0080
  5133          CT    322    LYS     CG   5133   0.018700    12.0100
  5134          HC    322    LYS    HG1   5134   0.010300     1.0080
  5135          HC    322    LYS    HG2   5135   0.010300     1.0080
  5136          CT    322    LYS     CD   5136  -0.047900    12.0100
  5137          HC    322    LYS    HD1   5137   0.062100     1.0080
  5138          HC    322    LYS    HD2   5138   0.062100     1.0080
  5139          CT    322    LYS     CE   5139  -0.014300    12.0100
  5140          HP    322    LYS    HE1   5140   0.113500     1.0080
  5141          HP    322    LYS    HE2   5141   0.113500     1.0080
  5142          N3    322    LYS     NZ   5142  -0.385400    14.0100
  5143           H    322    LYS    HZ1   5143   0.340000     1.0080
  5144           H    322    LYS    HZ2   5144   0.340000     1.0080
  5145           H    322    LYS    HZ3   5145   0.340000     1.0080
  5146           C    322    LYS      C   5146   0.734100    12.0100
  5147           O    322    LYS      O   5147  -0.589400    16.0000
  5148           N    323    GLN      N   5148  -0.415700    14.0100
  5149           H    323    GLN      H   5149   0.271900     1.0080
  5150          CT    323    GLN     CA   5150  -0.003100    12.0100
  5151          H1    323    GLN     HA   5151   0.085000     1.0080
  5152          CT    323    GLN     CB   5152  -0.003600    12.0100
  5153          HC    323    GLN    HB1   5153   0.017100     1.0080
  5154          HC    323    GLN    HB2   5154   0.017100     1.0080
  5155          CT    323    GLN     CG   5155  -0.064500    12.0100
  5156          HC    323    GLN    HG1   5156   0.035200     1.0080
  5157          HC    323    GLN    HG2   5157   0.035200     1.0080
  5158           C    323    GLN     CD   5158   0.695100    12.0100
  5159           O    323    GLN    OE1   5159  -0.608600    16.0000
  5160           N    323    GLN    NE2   5160  -0.940700    14.0100
  5161           H    323    GLN   HE21   5161   0.425100     1.0080
  5162           H    323    GLN   HE22   5162   0.425100     1.0080
  5163           C    323    GLN      C   5163   0.597300    12.0100
  5164           O    323    GLN      O   5164  -0.567900    16.0000
  5165           N    324    ILE      N   5165  -0.415700    14.0100
  5166           H    324    ILE      H   5166   0.271900     1.0080
  5167          CT    324    ILE     CA   5167  -0.059700    12.0100
  5168          H1    324    ILE     HA   5168   0.086900     1.0080
  5169          CT    324    ILE     CB   5169   0.130300    12.0100
  5170          HC    324    ILE     HB   5170   0.018700     1.0080
  5171          CT    324    ILE    CG2   5171  -0.320400    12.0100
  5172          HC    324    ILE   HG21   5172   0.088200     1.0080
  5173          HC    324    ILE   HG22   5173   0.088200     1.0080
  5174          HC    324    ILE   HG23   5174   0.088200     1.0080
  5175          CT    324    ILE    CG1   5175  -0.043000    12.0100
  5176          HC    324    ILE   HG11   5176   0.023600     1.0080
  5177          HC    324    ILE   HG12   5177   0.023600     1.0080
  5178          CT    324    ILE     CD   5178  -0.066000    12.0100
  5179          HC    324    ILE    HD1   5179   0.018600     1.0080
  5180          HC    324    ILE    HD2   5180   0.018600     1.0080
  5181          HC    324    ILE    HD3   5181   0.018600     1.0080
  5182           C    324    ILE      C   5182   0.597300    12.0100
  5183           O    324    ILE      O   5183  -0.567900    16.0000
  5184           N    325    SER      N   5184  -0.415700    14.0100
  5185           H    325    SER      H   5185   0.271900     1.0080
  5186          CT    325    SER     CA   5186  -0.024900    12.0100
  5187          H1    325    SER     HA   5187   0.084300     1.0080
  5188          CT    325    SER     CB   5188   0.211700    12.0100
  5189          H1    325    SER    HB1   5189   0.035200     1.0080
  5190          H1    325    SER    HB2   5190   0.035200     1.0080
  5191          OH    325    SER     OG   5191  -0.654600    16.0000
  5192          HO    325    SER     HG   5192   0.427500     1.0080
  5193           C    325    SER      C   5193   0.597300    12.0100
  5194           O    325    SER      O   5194  -0.567900    16.0000
  5195           N    326    GLU      N   5195  -0.516300    14.0100
  5196           H    326    GLU      H   5196   0.293600     1.0080
  5197          CT    326    GLU     CA   5197   0.039700    12.0100
  5198          H1    326    GLU     HA   5198   0.110500     1.0080
  5199          CT    326    GLU     CB   5199   0.056000    12.0100
  5200          HC    326    GLU    HB1   5200  -0.017300     1.0080
  5201          HC    326    GLU    HB2   5201  -0.017300     1.0080
  5202          CT    326    GLU     CG   5202   0.013600    12.0100
  5203          HC    326    GLU    HG1   5203  -0.042500     1.0080
  5204          HC    326    GLU    HG2   5204  -0.042500     1.0080
  5205           C    326    GLU     CD   5205   0.805400    12.0100
  5206          O2    326    GLU    OE1   5206  -0.818800    16.0000
  5207          O2    326    GLU    OE2   5207  -0.818800    16.0000
  5208           C    326    GLU      C   5208   0.536600    12.0100
  5209           O    326    GLU      O   5209  -0.581900    16.0000
  5210           N    327    SER      N   5210  -0.415700    14.0100
  5211           H    327    SER      H   5211   0.271900     1.0080
  5212          CT    327    SER     CA   5212  -0.024900    12.0100
  5213          H1    327    SER     HA   5213   0.084300     1.0080
  5214          CT    327    SER     CB   5214   0.211700    12.0100
  5215          H1    327    SER    HB1   5215   0.035200     1.0080
  5216          H1    327    SER    HB2   5216   0.035200     1.0080
  5217          OH    327    SER     OG   5217  -0.654600    16.0000
  5218          HO    327    SER     HG   5218   0.427500     1.0080
  5219           C    327    SER      C   5219   0.597300    12.0100
  5220           O    327    SER      O   5220  -0.567900    16.0000
  5221           N    328    THR      N   5221  -0.415700    14.0100
  5222           H    328    THR      H   5222   0.271900     1.0080
  5223          CT    328    THR     CA   5223  -0.038900    12.0100
  5224          H1    328    THR     HA   5224   0.100700     1.0080
  5225          CT    328    THR     CB   5225   0.365400    12.0100
  5226          H1    328    THR     HB   5226   0.004300     1.0080
  5227          CT    328    THR    CG2   5227  -0.243800    12.0100
  5228          HC    328    THR   HG21   5228   0.064200     1.0080
  5229          HC    328    THR   HG22   5229   0.064200     1.0080
  5230          HC    328    THR   HG23   5230   0.064200     1.0080
  5231          OH    328    THR    OG1   5231  -0.676100    16.0000
  5232          HO    328    THR    HG1   5232   0.410200     1.0080
  5233           C    328    THR      C   5233   0.597300    12.0100
  5234           O    328    THR      O   5234  -0.567900    16.0000
  5235           N    329    ASN      N   5235  -0.415700    14.0100
  5236           H    329    ASN      H   5236   0.271900     1.0080
  5237          CT    329    ASN     CA   5237   0.014300    12.0100
  5238          H1    329    ASN     HA   5238   0.104800     1.0080
  5239          CT    329    ASN     CB   5239  -0.204100    12.0100
  5240          HC    329    ASN    HB1   5240   0.079700     1.0080
  5241          HC    329    ASN    HB2   5241   0.079700     1.0080
  5242           C    329    ASN     CG   5242   0.713000    12.0100
  5243           O    329    ASN    OD1   5243  -0.593100    16.0000
  5244           N    329    ASN    ND2   5244  -0.919100    14.0100
  5245           H    329    ASN   HD21   5245   0.419600     1.0080
  5246           H    329    ASN   HD22   5246   0.419600     1.0080
  5247           C    329    ASN      C   5247   0.597300    12.0100
  5248           O    329    ASN      O   5248  -0.567900    16.0000
  5249           N    330    HIS      N   5249  -0.415700    14.0100
  5250           H    330    HIS      H   5250   0.271900     1.0080
  5251          CT    330    HIS     CA   5251  -0.058100    12.0100
  5252          H1    330    HIS     HA   5252   0.136000     1.0080
  5253          CT    330    HIS     CB   5253  -0.007400    12.0100
  5254          HC    330    HIS    HB1   5254   0.036700     1.0080
  5255          HC    330    HIS    HB2   5255   0.036700     1.0080
  5256          CC    330    HIS     CG   5256   0.186800    12.0100
  5257          NB    330    HIS    ND1   5257  -0.543200    14.0100
  5258          CR    330    HIS    CE1   5258   0.163500    12.0100
  5259          H5    330    HIS    HE1   5259   0.143500     1.0080
  5260          NA    330    HIS    NE2   5260  -0.279500    14.0100
  5261           H    330    HIS    HE2   5261   0.333900     1.0080
  5262          CW    330    HIS    CD2   5262  -0.220700    12.0100
  5263          H4    330    HIS    HD2   5263   0.186200     1.0080
  5264           C    330    HIS      C   5264   0.597300    12.0100
  5265           O    330    HIS      O   5265  -0.567900    16.0000
  5266           N    331    ILE      N   5266  -0.382100    14.0100
  5267           H    331    ILE      H   5267   0.268100     1.0080
  5268          CT    331    ILE     CA   5268  -0.310000    12.0100
  5269          H1    331    ILE     HA   5269   0.137500     1.0080
  5270          CT    331    ILE     CB   5270   0.036300    12.0100
  5271          HC    331    ILE     HB   5271   0.076600     1.0080
  5272          CT    331    ILE    CG2   5272  -0.349800    12.0100
  5273          HC    331    ILE   HG21   5273   0.102100     1.0080
  5274          HC    331    ILE   HG22   5274   0.102100     1.0080
  5275          HC    331    ILE   HG23   5275   0.102100     1.0080
  5276          CT    331    ILE    CG1   5276  -0.032300    12.0100
  5277          HC    331    ILE   HG11   5277   0.032100     1.0080
  5278          HC    331    ILE   HG12   5278   0.032100     1.0080
  5279          CT    331    ILE     CD   5279  -0.069900    12.0100
  5280          HC    331    ILE    HD1   5280   0.019600     1.0080
  5281          HC    331    ILE    HD2   5281   0.019600     1.0080
  5282          HC    331    ILE    HD3   5282   0.019600     1.0080
  5283           C    331    ILE      C   5283   0.834300    12.0100
  5284          O2    331    ILE    OC1   5284  -0.819000    16.0000
  5285          O2    331    ILE    OC2   5285  -0.819000    16.0000

 [ bonds ]
;  ai    aj funct            c0            c1            c2            c3
     1      2      1
     1      3      1
     1      4      1
     1      5      1
     5      6      1
     5      7      1
     5     22      1
     7      8      1
     7      9      1
     7     10      1
    10     11      1
    10     20      1
    11     12      1
    11     13      1
    13     14      1
    13     15      1
    15     16      1
    15     18      1
    16     17      1
    18     19      1
    18     20      1
    20     21      1
    22     23      1
    22     24      1
    24     25      1
    24     26      1
    26     27      1
    26     28      1
    26     41      1
    28     29      1
    28     30      1
    28     31      1
    31     32      1
    31     33      1
    31     37      1
    33     34      1
    33     35      1
    33     36      1
    37     38      1
    37     39      1
    37     40      1
    41     42      1
    41     43      1
    43     44      1
    43     45      1
    45     46      1
    45     47      1
    45     58      1
    47     48      1
    47     49      1
    47     50      1
    50     51      1
    50     52      1
    50     53      1
    53     54      1
    53     55      1
    55     56      1
    55     57      1
    58     59      1
    58     60      1
    60     61      1
    60     62      1
    62     63      1
    62     64      1
    62     80      1
    64     65      1
    64     66      1
    64     67      1
    67     68      1
    67     69      1
    67     70      1
    70     71      1
    70     72      1
    70     73      1
    73     74      1
    73     75      1
    73     76      1
    76     77      1
    76     78      1
    76     79      1
    80     81      1
    80     82      1
    82     83      1
    82     92      1
    83     84      1
    83     85      1
    83     86      1
    86     87      1
    86     88      1
    86     89      1
    89     90      1
    89     91      1
    89     92      1
    92     93      1
    92     94      1
    94     95      1
    94     96      1
    96     97      1
    96     98      1
    98     99      1
    98    100      1
    98    111      1
   100    101      1
   100    102      1
   100    103      1
   103    104      1
   103    105      1
   103    106      1
   106    107      1
   107    108      1
   107    109      1
   107    110      1
   111    112      1
   111    113      1
   113    114      1
   113    115      1
   115    116      1
   115    117      1
   115    132      1
   117    118      1
   117    119      1
   117    120      1
   120    121      1
   120    130      1
   121    122      1
   121    123      1
   123    124      1
   123    125      1
   125    126      1
   125    128      1
   126    127      1
   128    129      1
   128    130      1
   130    131      1
   132    133      1
   132    134      1
   134    135      1
   134    136      1
   136    137      1
   136    138      1
   136    147      1
   138    139      1
   138    140      1
   138    141      1
   141    142      1
   141    143      1
   141    144      1
   144    145      1
   144    146      1
   147    148      1
   147    149      1
   149    150      1
   149    151      1
   151    152      1
   151    153      1
   151    163      1
   153    154      1
   153    155      1
   153    159      1
   155    156      1
   155    157      1
   155    158      1
   159    160      1
   159    161      1
   159    162      1
   163    164      1
   163    165      1
   165    166      1
   165    167      1
   167    168      1
   167    169      1
   167    180      1
   169    170      1
   169    171      1
   169    172      1
   172    173      1
   172    174      1
   172    175      1
   175    176      1
   175    177      1
   177    178      1
   177    179      1
   180    181      1
   180    182      1
   182    183      1
   182    184      1
   184    185      1
   184    186      1
   184    204      1
   186    187      1
   186    188      1
   186    189      1
   189    190      1
   189    203      1
   190    191      1
   190    192      1
   192    193      1
   192    194      1
   194    195      1
   194    203      1
   195    196      1
   195    197      1
   197    198      1
   197    199      1
   199    200      1
   199    201      1
   201    202      1
   201    203      1
   204    205      1
   204    206      1
   206    207      1
   206    208      1
   208    209      1
   208    210      1
   208    226      1
   210    211      1
   210    212      1
   210    213      1
   213    214      1
   213    215      1
   213    216      1
   216    217      1
   216    218      1
   216    219      1
   219    220      1
   219    221      1
   219    222      1
   222    223      1
   222    224      1
   222    225      1
   226    227      1
   226    228      1
   228    229      1
   228    230      1
   230    231      1
   230    232      1
   230    242      1
   232    233      1
   232    234      1
   232    238      1
   234    235      1
   234    236      1
   234    237      1
   238    239      1
   238    240      1
   238    241      1
   242    243      1
   242    244      1       0.133500  410032.000000       0.133500  410032.000000
   244    245      1       0.101000  363171.200000       0.101000  363171.200000
   244    246      1       0.144900  282001.600000       0.144900  282001.600000
   246    247      1       0.109000  284512.000000       0.109000  284512.000000
   246    248      1       0.152600  259408.000000       0.152600  259408.000000
   246    254      1       0.152200  265265.600000       0.152200  265265.600000
   248    249      1       0.109000  284512.000000       0.109000  284512.000000
   248    250      1       0.109000  284512.000000       0.152600  259408.000000
   248    251      1       0.152200  265265.600000       0.152600  259408.000000
   250    256      1       0.109000  284512.000000       0.109000  284512.000000
   250    257      1       0.109000  284512.000000       0.109000  284512.000000
   250    258      1       0.109000  284512.000000       0.109000  284512.000000
   251    252      1       0.125000  548940.800000       0.109000  284512.000000
   251    253      1       0.125000  548940.800000       0.125000  548940.800000
   251    259      1       0.109000  284512.000000       0.109000  284512.000000
   251    260      1       0.109000  284512.000000       0.109000  284512.000000
   254    255      1       0.122900  476976.000000       0.122900  476976.000000
   254    261      1       0.133500  410032.000000       0.133500  410032.000000
   261    262      1
   261    263      1
   263    264      1
   263    265      1
   263    274      1
   265    266      1
   265    267      1
   265    268      1
   268    269      1
   268    270      1
   268    271      1
   271    272      1
   271    273      1
   274    275      1
   274    276      1
   276    277      1
   276    278      1
   278    279      1
   278    280      1
   278    289      1
   280    281      1
   280    282      1
   280    283      1
   283    284      1
   283    285      1
   283    286      1
   286    287      1
   286    288      1
   289    290      1
   289    291      1
   291    292      1
   291    293      1
   293    294      1
   293    295      1
   293    308      1
   295    296      1
   295    297      1
   295    301      1
   297    298      1
   297    299      1
   297    300      1
   301    302      1
   301    303      1
   301    304      1
   304    305      1
   304    306      1
   304    307      1
   308    309      1
   308    310      1
   310    311      1
   310    312      1
   312    313      1
   312    314      1
   312    322      1
   314    315      1
   314    316      1
   314    317      1
   317    318      1
   317    319      1
   319    320      1
   319    321      1
   322    323      1
   322    324      1
   324    325      1
   324    326      1
   326    327      1
   326    328      1
   326    329      1
   329    330      1
   329    331      1
   331    332      1
   331    333      1
   333    334      1
   333    335      1
   333    343      1
   335    336      1
   335    337      1
   335    338      1
   338    339      1
   338    340      1
   340    341      1
   340    342      1
   343    344      1
   343    345      1
   345    346      1
   345    347      1
   347    348      1
   347    349      1
   347    357      1
   349    350      1
   349    351      1
   349    352      1
   352    353      1
   352    354      1
   354    355      1
   354    356      1
   357    358      1
   357    359      1
   359    360      1
   359    361      1
   361    362      1
   361    363      1
   361    378      1
   363    364      1
   363    365      1
   363    366      1
   366    367      1
   366    376      1
   367    368      1
   367    369      1
   369    370      1
   369    371      1
   371    372      1
   371    374      1
   372    373      1
   374    375      1
   374    376      1
   376    377      1
   378    379      1
   378    380      1
   380    381      1
   380    382      1
   382    383      1
   382    384      1
   382    394      1
   384    385      1
   384    386      1
   384    390      1
   386    387      1
   386    388      1
   386    389      1
   390    391      1
   390    392      1
   390    393      1
   394    395      1
   394    396      1
   396    397      1
   396    398      1
   398    399      1
   398    400      1
   398    415      1
   400    401      1
   400    402      1
   400    403      1
   403    404      1
   403    413      1
   404    405      1
   404    406      1
   406    407      1
   406    408      1
   408    409      1
   408    411      1
   409    410      1
   411    412      1
   411    413      1
   413    414      1
   415    416      1
   415    417      1
   417    418      1
   417    419      1
   419    420      1
   419    421      1
   419    434      1
   421    422      1
   421    423      1
   421    427      1
   423    424      1
   423    425      1
   423    426      1
   427    428      1
   427    429      1
   427    430      1
   430    431      1
   430    432      1
   430    433      1
   434    435      1
   434    436      1
   436    437      1
   436    438      1
   438    439      1
   438    440      1
   438    446      1
   440    441      1
   440    442      1
   440    443      1
   443    444      1
   443    445      1
   446    447      1
   446    448      1
   448    449      1
   448    458      1
   449    450      1
   449    451      1
   449    452      1
   452    453      1
   452    454      1
   452    455      1
   455    456      1
   455    457      1
   455    458      1
   458    459      1
   458    460      1
   460    461      1
   460    462      1
   462    463      1
   462    464      1
   464    465      1
   464    466      1
   464    474      1
   466    467      1
   466    468      1
   466    472      1
   468    469      1
   468    470      1
   468    471      1
   472    473      1
   474    475      1
   474    476      1
   476    477      1
   476    478      1
   478    479      1
   478    480      1
   478    491      1
   480    481      1
   480    482      1
   480    483      1
   483    484      1
   483    485      1
   483    486      1
   486    487      1
   486    488      1
   488    489      1
   488    490      1
   491    492      1
   491    493      1
   493    494      1
   493    495      1
   495    496      1
   495    497      1
   495    510      1
   497    498      1
   497    499      1
   497    500      1
   500    501      1
   500    502      1
   500    506      1
   502    503      1
   502    504      1
   502    505      1
   506    507      1
   506    508      1
   506    509      1
   510    511      1
   510    512      1
   512    513      1
   512    522      1
   513    514      1
   513    515      1
   513    516      1
   516    517      1
   516    518      1
   516    519      1
   519    520      1
   519    521      1
   519    522      1
   522    523      1
   522    524      1
   524    525      1
   524    526      1
   526    527      1
   526    528      1
   528    529      1
   528    530      1
   528    545      1
   530    531      1
   530    532      1
   530    533      1
   533    534      1
   533    543      1
   534    535      1
   534    536      1
   536    537      1
   536    538      1
   538    539      1
   538    541      1
   539    540      1
   541    542      1
   541    543      1
   543    544      1
   545    546      1
   545    547      1
   547    548      1
   547    549      1
   549    550      1
   549    551      1
   549    557      1
   551    552      1
   551    553      1
   551    554      1
   554    555      1
   554    556      1
   557    558      1
   557    559      1
   559    560      1
   559    561      1
   561    562      1
   561    563      1
   561    574      1
   563    564      1
   563    565      1
   563    566      1
   566    567      1
   566    572      1
   567    568      1
   568    569      1
   568    570      1
   570    571      1
   570    572      1
   572    573      1
   574    575      1
   574    576      1
   576    577      1
   576    578      1
   578    579      1
   578    580      1
   578    596      1
   580    581      1
   580    582      1
   580    583      1
   583    584      1
   583    585      1
   583    586      1
   586    587      1
   586    588      1
   586    589      1
   589    590      1
   589    591      1
   589    592      1
   592    593      1
   592    594      1
   592    595      1
   596    597      1
   596    598      1
   598    599      1
   598    600      1
   600    601      1
   600    602      1
   600    620      1
   602    603      1
   602    604      1
   602    605      1
   605    606      1
   605    619      1
   606    607      1
   606    608      1
   608    609      1
   608    610      1
   610    611      1
   610    619      1
   611    612      1
   611    613      1
   613    614      1
   613    615      1
   615    616      1
   615    617      1
   617    618      1
   617    619      1
   620    621      1
   620    622      1
   622    623      1
   622    624      1
   624    625      1
   624    626      1
   624    635      1
   626    627      1
   626    628      1
   626    629      1
   629    630      1
   629    631      1
   629    632      1
   632    633      1
   632    634      1
   635    636      1
   635    637      1
   637    638      1
   637    639      1
   639    640      1
   639    641      1
   639    655      1
   641    642      1
   641    643      1
   641    644      1
   644    645      1
   644    653      1
   645    646      1
   645    647      1
   647    648      1
   647    649      1
   649    650      1
   649    651      1
   651    652      1
   651    653      1
   653    654      1
   655    656      1
   655    657      1
   657    658      1
   657    667      1
   658    659      1
   658    660      1
   658    661      1
   661    662      1
   661    663      1
   661    664      1
   664    665      1
   664    666      1
   664    667      1
   667    668      1
   667    669      1
   669    670      1
   669    671      1
   671    672      1
   671    673      1
   673    674      1
   673    675      1
   673    693      1
   675    676      1
   675    677      1
   675    678      1
   678    679      1
   678    680      1
   678    681      1
   681    682      1
   681    683      1
   681    684      1
   684    685      1
   684    686      1
   686    687      1
   686    690      1
   687    688      1
   687    689      1
   690    691      1
   690    692      1
   693    694      1
   693    695      1
   695    696      1
   695    697      1
   697    698      1
   697    699      1
   697    707      1
   699    700      1
   699    701      1
   699    702      1
   702    703      1
   702    704      1
   704    705      1
   704    706      1
   707    708      1
   707    709      1
   709    710      1
   709    711      1
   711    712      1
   711    713      1
   711    731      1
   713    714      1
   713    715      1
   713    716      1
   716    717      1
   716    718      1
   716    719      1
   719    720      1
   719    721      1
   719    722      1
   722    723      1
   722    724      1
   724    725      1
   724    728      1
   725    726      1
   725    727      1
   728    729      1
   728    730      1
   731    732      1
   731    733      1
   733    734      1
   733    735      1
   735    736      1
   735    737      1
   735    750      1
   737    738      1
   737    739      1
   737    740      1
   740    741      1
   740    742      1
   740    746      1
   742    743      1
   742    744      1
   742    745      1
   746    747      1
   746    748      1
   746    749      1
   750    751      1
   750    752      1
   752    753      1
   752    754      1
   754    755      1
   754    756      1
   754    761      1
   756    757      1
   756    758      1
   756    759      1
   759    760      1
   761    762      1
   761    763      1
   763    764      1
   763    765      1
   765    766      1
   765    767      1
   765    781      1
   767    768      1
   767    769      1
   767    770      1
   770    771      1
   770    779      1
   771    772      1
   771    773      1
   773    774      1
   773    775      1
   775    776      1
   775    777      1
   777    778      1
   777    779      1
   779    780      1
   781    782      1
   781    783      1
   783    784      1
   783    785      1
   785    786      1
   785    787      1
   785    788      1
   788    789      1
   788    790      1
   790    791      1
   790    792      1
   792    793      1
   792    794      1
   792    810      1
   794    795      1
   794    796      1
   794    797      1
   797    798      1
   797    799      1
   797    800      1
   800    801      1
   800    802      1
   800    803      1
   803    804      1
   803    805      1
   803    806      1
   806    807      1
   806    808      1
   806    809      1
   810    811      1
   810    812      1
   812    813      1
   812    814      1
   814    815      1
   814    816      1
   814    824      1
   816    817      1
   816    818      1
   816    822      1
   818    819      1
   818    820      1
   818    821      1
   822    823      1
   824    825      1
   824    826      1
   826    827      1
   826    828      1
   828    829      1
   828    830      1
   828    843      1
   830    831      1
   830    832      1
   830    833      1
   833    834      1
   833    835      1
   833    839      1
   835    836      1
   835    837      1
   835    838      1
   839    840      1
   839    841      1
   839    842      1
   843    844      1
   843    845      1
   845    846      1
   845    847      1
   847    848      1
   847    849      1
   847    850      1
   850    851      1
   850    852      1
   852    853      1
   852    854      1
   854    855      1
   854    856      1
   854    860      1
   856    857      1
   856    858      1
   856    859      1
   860    861      1
   860    862      1
   862    863      1
   862    864      1
   864    865      1
   864    866      1
   864    867      1
   867    868      1
   867    869      1
   869    870      1
   869    871      1
   871    872      1
   871    873      1
   871    877      1
   873    874      1
   873    875      1
   873    876      1
   877    878      1
   877    879      1
   879    880      1
   879    881      1
   881    882      1
   881    883      1
   881    897      1
   883    884      1
   883    885      1
   883    886      1
   886    887      1
   886    895      1
   887    888      1
   887    889      1
   889    890      1
   889    891      1
   891    892      1
   891    893      1
   893    894      1
   893    895      1
   895    896      1
   897    898      1
   897    899      1
   899    900      1
   899    901      1
   901    902      1
   901    903      1
   901    904      1
   904    905      1
   904    906      1
   906    907      1
   906    908      1
   908    909      1
   908    910      1
   908    926      1
   910    911      1
   910    912      1
   910    913      1
   913    914      1
   913    915      1
   913    916      1
   916    917      1
   916    918      1
   916    919      1
   919    920      1
   919    921      1
   919    922      1
   922    923      1
   922    924      1
   922    925      1
   926    927      1
   926    928      1
   928    929      1
   928    930      1
   930    931      1
   930    932      1
   930    942      1
   932    933      1
   932    934      1
   932    938      1
   934    935      1
   934    936      1
   934    937      1
   938    939      1
   938    940      1
   938    941      1
   942    943      1
   942    944      1
   944    945      1
   944    946      1
   946    947      1
   946    948      1
   946    958      1
   948    949      1
   948    950      1
   948    954      1
   950    951      1
   950    952      1
   950    953      1
   954    955      1
   954    956      1
   954    957      1
   958    959      1
   958    960      1
   960    961      1
   960    962      1
   962    963      1
   962    964      1
   962    973      1
   964    965      1
   964    966      1
   964    967      1
   967    968      1
   967    969      1
   967    970      1
   970    971      1
   970    972      1
   973    974      1
   973    975      1
   975    976      1
   975    977      1
   977    978      1
   977    979      1
   977    983      1
   979    980      1
   979    981      1
   979    982      1
   983    984      1
   983    985      1
   985    986      1
   985    987      1
   987    988      1
   987    989      1
   987    997      1
   989    990      1
   989    991      1
   989    995      1
   991    992      1
   991    993      1
   991    994      1
   995    996      1
   997    998      1
   997    999      1
   999   1000      1
   999   1001      1
  1001   1002      1
  1001   1003      1
  1001   1007      1
  1003   1004      1
  1003   1005      1
  1003   1006      1
  1007   1008      1
  1007   1009      1
  1009   1010      1
  1009   1011      1
  1011   1012      1
  1011   1013      1
  1011   1028      1
  1013   1014      1
  1013   1015      1
  1013   1016      1
  1016   1017      1
  1016   1026      1
  1017   1018      1
  1017   1019      1
  1019   1020      1
  1019   1021      1
  1021   1022      1
  1021   1024      1
  1022   1023      1
  1024   1025      1
  1024   1026      1
  1026   1027      1
  1028   1029      1
  1028   1030      1
  1030   1031      1
  1030   1032      1
  1032   1033      1
  1032   1034      1
  1032   1035      1
  1035   1036      1
  1035   1037      1
  1037   1038      1
  1037   1039      1
  1039   1040      1
  1039   1041      1
  1039   1054      1
  1041   1042      1
  1041   1043      1
  1041   1044      1
  1044   1045      1
  1044   1046      1
  1044   1050      1
  1046   1047      1
  1046   1048      1
  1046   1049      1
  1050   1051      1
  1050   1052      1
  1050   1053      1
  1054   1055      1
  1054   1056      1
  1056   1057      1
  1056   1058      1
  1058   1059      1
  1058   1060      1
  1058   1073      1
  1060   1061      1
  1060   1062      1
  1060   1066      1
  1062   1063      1
  1062   1064      1
  1062   1065      1
  1066   1067      1
  1066   1068      1
  1066   1069      1
  1069   1070      1
  1069   1071      1
  1069   1072      1
  1073   1074      1
  1073   1075      1
  1075   1076      1
  1075   1077      1
  1077   1078      1
  1077   1079      1
  1077   1095      1
  1079   1080      1
  1079   1081      1
  1079   1082      1
  1082   1083      1
  1082   1084      1
  1082   1085      1
  1085   1086      1
  1085   1087      1
  1085   1088      1
  1088   1089      1
  1088   1090      1
  1088   1091      1
  1091   1092      1
  1091   1093      1
  1091   1094      1
  1095   1096      1
  1095   1097      1
  1097   1098      1
  1097   1099      1
  1099   1100      1
  1099   1101      1
  1099   1106      1
  1101   1102      1
  1101   1103      1
  1101   1104      1
  1104   1105      1
  1106   1107      1
  1106   1108      1
  1108   1109      1
  1108   1110      1
  1110   1111      1
  1110   1112      1
  1110   1118      1
  1112   1113      1
  1112   1114      1
  1112   1115      1
  1115   1116      1
  1115   1117      1
  1118   1119      1
  1118   1120      1
  1120   1121      1
  1120   1122      1
  1122   1123      1
  1122   1124      1
  1122   1128      1
  1124   1125      1
  1124   1126      1
  1124   1127      1
  1128   1129      1
  1128   1130      1
  1130   1131      1
  1130   1132      1
  1132   1133      1
  1132   1134      1
  1132   1138      1
  1134   1135      1
  1134   1136      1
  1134   1137      1
  1138   1139      1
  1138   1140      1
  1140   1141      1
  1140   1142      1
  1142   1143      1
  1142   1144      1
  1142   1155      1
  1144   1145      1
  1144   1146      1
  1144   1147      1
  1147   1148      1
  1147   1149      1
  1147   1150      1
  1150   1151      1
  1151   1152      1
  1151   1153      1
  1151   1154      1
  1155   1156      1
  1155   1157      1
  1157   1158      1
  1157   1159      1
  1159   1160      1
  1159   1161      1
  1159   1169      1
  1161   1162      1
  1161   1163      1
  1161   1167      1
  1163   1164      1
  1163   1165      1
  1163   1166      1
  1167   1168      1
  1169   1170      1
  1169   1171      1
  1171   1172      1
  1171   1173      1
  1173   1174      1
  1173   1175      1
  1173   1185      1
  1175   1176      1
  1175   1177      1
  1175   1181      1
  1177   1178      1
  1177   1179      1
  1177   1180      1
  1181   1182      1
  1181   1183      1
  1181   1184      1
  1185   1186      1
  1185   1187      1
  1187   1188      1
  1187   1189      1
  1189   1190      1
  1189   1191      1
  1189   1195      1
  1191   1192      1
  1191   1193      1
  1191   1194      1
  1195   1196      1
  1195   1197      1
  1197   1198      1
  1197   1199      1
  1199   1200      1
  1199   1201      1
  1199   1211      1
  1201   1202      1
  1201   1203      1
  1201   1207      1
  1203   1204      1
  1203   1205      1
  1203   1206      1
  1207   1208      1
  1207   1209      1
  1207   1210      1
  1211   1212      1
  1211   1213      1
  1213   1214      1
  1213   1215      1
  1215   1216      1
  1215   1217      1
  1215   1233      1
  1217   1218      1
  1217   1219      1
  1217   1220      1
  1220   1221      1
  1220   1222      1
  1220   1223      1
  1223   1224      1
  1223   1225      1
  1223   1226      1
  1226   1227      1
  1226   1228      1
  1226   1229      1
  1229   1230      1
  1229   1231      1
  1229   1232      1
  1233   1234      1
  1233   1235      1
  1235   1236      1
  1235   1237      1
  1237   1238      1
  1237   1239      1
  1237   1250      1
  1239   1240      1
  1239   1241      1
  1239   1242      1
  1242   1243      1
  1242   1244      1
  1242   1245      1
  1245   1246      1
  1246   1247      1
  1246   1248      1
  1246   1249      1
  1250   1251      1
  1250   1252      1
  1252   1253      1
  1252   1254      1
  1254   1255      1
  1254   1256      1
  1254   1269      1
  1256   1257      1
  1256   1258      1
  1256   1259      1
  1259   1260      1
  1259   1261      1
  1259   1265      1
  1261   1262      1
  1261   1263      1
  1261   1264      1
  1265   1266      1
  1265   1267      1
  1265   1268      1
  1269   1270      1
  1269   1271      1
  1271   1272      1
  1271   1273      1
  1273   1274      1
  1273   1275      1
  1273   1291      1
  1275   1276      1
  1275   1277      1
  1275   1278      1
  1278   1279      1
  1278   1280      1
  1278   1281      1
  1281   1282      1
  1281   1283      1
  1281   1284      1
  1284   1285      1
  1284   1286      1
  1284   1287      1
  1287   1288      1
  1287   1289      1
  1287   1290      1
  1291   1292      1
  1291   1293      1
  1293   1294      1
  1293   1303      1
  1294   1295      1
  1294   1296      1
  1294   1297      1
  1297   1298      1
  1297   1299      1
  1297   1300      1
  1300   1301      1
  1300   1302      1
  1300   1303      1
  1303   1304      1
  1303   1305      1
  1305   1306      1
  1305   1307      1
  1307   1308      1
  1307   1309      1
  1309   1310      1
  1309   1311      1
  1309   1316      1
  1311   1312      1
  1311   1313      1
  1311   1314      1
  1314   1315      1
  1316   1317      1
  1316   1318      1
  1318   1319      1
  1318   1320      1
  1320   1321      1
  1320   1322      1
  1320   1326      1
  1322   1323      1
  1322   1324      1
  1322   1325      1
  1326   1327      1
  1326   1328      1
  1328   1329      1
  1328   1330      1
  1330   1331      1
  1330   1332      1
  1330   1343      1
  1332   1333      1
  1332   1334      1
  1332   1335      1
  1335   1336      1
  1335   1341      1
  1336   1337      1
  1337   1338      1
  1337   1339      1
  1339   1340      1
  1339   1341      1
  1341   1342      1
  1343   1344      1
  1343   1345      1
  1345   1346      1
  1345   1347      1
  1347   1348      1
  1347   1349      1
  1347   1362      1
  1349   1350      1
  1349   1351      1
  1349   1352      1
  1352   1353      1
  1352   1354      1
  1352   1358      1
  1354   1355      1
  1354   1356      1
  1354   1357      1
  1358   1359      1
  1358   1360      1
  1358   1361      1
  1362   1363      1
  1362   1364      1
  1364   1365      1
  1364   1366      1
  1366   1367      1
  1366   1368      1
  1366   1376      1
  1368   1369      1
  1368   1370      1
  1368   1374      1
  1370   1371      1
  1370   1372      1
  1370   1373      1
  1374   1375      1
  1376   1377      1
  1376   1378      1
  1378   1379      1
  1378   1380      1
  1380   1381      1
  1380   1382      1
  1380   1391      1
  1382   1383      1
  1382   1384      1
  1382   1385      1
  1385   1386      1
  1385   1387      1
  1385   1388      1
  1388   1389      1
  1388   1390      1
  1391   1392      1
  1391   1393      1
  1393   1394      1
  1393   1395      1
  1395   1396      1
  1395   1397      1
  1395   1415      1
  1397   1398      1
  1397   1399      1
  1397   1400      1
  1400   1401      1
  1400   1402      1
  1400   1403      1
  1403   1404      1
  1403   1405      1
  1403   1406      1
  1406   1407      1
  1406   1408      1
  1408   1409      1
  1408   1412      1
  1409   1410      1
  1409   1411      1
  1412   1413      1
  1412   1414      1
  1415   1416      1
  1415   1417      1
  1417   1418      1
  1417   1419      1
  1419   1420      1
  1419   1421      1
  1419   1430      1
  1421   1422      1
  1421   1423      1
  1421   1424      1
  1424   1425      1
  1424   1426      1
  1424   1427      1
  1427   1428      1
  1427   1429      1
  1430   1431      1
  1430   1432      1
  1432   1433      1
  1432   1434      1
  1434   1435      1
  1434   1436      1
  1434   1440      1
  1436   1437      1
  1436   1438      1
  1436   1439      1
  1440   1441      1
  1440   1442      1
  1442   1443      1
  1442   1444      1
  1444   1445      1
  1444   1446      1
  1444   1459      1
  1446   1447      1
  1446   1448      1
  1446   1449      1
  1449   1450      1
  1449   1451      1
  1449   1455      1
  1451   1452      1
  1451   1453      1
  1451   1454      1
  1455   1456      1
  1455   1457      1
  1455   1458      1
  1459   1460      1
  1459   1461      1
  1461   1462      1
  1461   1463      1
  1463   1464      1
  1463   1465      1
  1463   1476      1
  1465   1466      1
  1465   1467      1
  1465   1468      1
  1468   1469      1
  1468   1470      1
  1468   1471      1
  1471   1472      1
  1472   1473      1
  1472   1474      1
  1472   1475      1
  1476   1477      1
  1476   1478      1
  1478   1479      1
  1478   1480      1
  1480   1481      1
  1480   1482      1
  1480   1487      1
  1482   1483      1
  1482   1484      1
  1482   1485      1
  1485   1486      1
  1487   1488      1
  1487   1489      1
  1489   1490      1
  1489   1491      1
  1491   1492      1
  1491   1493      1
  1491   1502      1
  1493   1494      1
  1493   1495      1
  1493   1496      1
  1496   1497      1
  1496   1498      1
  1496   1499      1
  1499   1500      1
  1499   1501      1
  1502   1503      1
  1502   1504      1
  1504   1505      1
  1504   1506      1
  1506   1507      1
  1506   1508      1
  1506   1521      1
  1508   1509      1
  1508   1510      1
  1508   1511      1
  1511   1512      1
  1511   1513      1
  1511   1517      1
  1513   1514      1
  1513   1515      1
  1513   1516      1
  1517   1518      1
  1517   1519      1
  1517   1520      1
  1521   1522      1
  1521   1523      1
  1523   1524      1
  1523   1525      1
  1525   1526      1
  1525   1527      1
  1525   1543      1
  1527   1528      1
  1527   1529      1
  1527   1530      1
  1530   1531      1
  1530   1532      1
  1530   1533      1
  1533   1534      1
  1533   1535      1
  1533   1536      1
  1536   1537      1
  1536   1538      1
  1536   1539      1
  1539   1540      1
  1539   1541      1
  1539   1542      1
  1543   1544      1
  1543   1545      1
  1545   1546      1
  1545   1547      1
  1547   1548      1
  1547   1549      1
  1547   1559      1
  1549   1550      1
  1549   1551      1
  1549   1555      1
  1551   1552      1
  1551   1553      1
  1551   1554      1
  1555   1556      1
  1555   1557      1
  1555   1558      1
  1559   1560      1
  1559   1561      1
  1561   1562      1
  1561   1563      1
  1563   1564      1
  1563   1565      1
  1563   1578      1
[truncated: 1,226,788 more chars]
