# Supplementary material for: Assessing the Activation of Tyrosine Kinase KIT through Free Energy Calculations
Source: J Chem Theory Comput. 2022 Sep 27;18(10):6251–8. doi: 10.1021/acs.jctc.2c00526 (PMC9558371; doi:10.1021/acs.jctc.2c00526)
Supplement: Supplementary file 2 — ct2c00526_si_002.zip [file ct2c00526_si_002.zip › inputfiles/Inactive_1t45/min.mdp]

define                  =-DPOSRES
integrator              = steep
emtol                   = 1000.0
nsteps                  = 50000
nstlist                 = 10
cutoff-scheme           = Verlet
rlist                   = 1.0
vdwtype                 = Cut-off
rvdw                    = 1.0
coulombtype             = pme
rcoulomb                = 1.0
;
constraints             = h-bonds
constraint_algorithm    = LINCS
