# Supplementary material for: Assessing the Activation of Tyrosine Kinase KIT through Free Energy Calculations
Source: J Chem Theory Comput. 2022 Sep 27;18(10):6251–8. doi: 10.1021/acs.jctc.2c00526 (PMC9558371; doi:10.1021/acs.jctc.2c00526)
Supplement: Supplementary file 2 — ct2c00526_si_002.zip [file ct2c00526_si_002.zip › inputfiles/Inactive_1t45/hybrid_V620A.top]

#include "amber99sb-star-ildn-mut.ff/forcefield.itp"
#include "amber99sb-star-ildn-mut.ff/tip3p.itp"
#include "amber99sb-star-ildn-mut.ff/ions.itp"
[ moleculetype ]
; Name        nrexcl
Protein  3

 [ atoms ]
;   nr       type  resnr residue  atom   cgnr     charge       mass  typeB    chargeB      massB
     1          N3      1    TYR      N      1   0.194000    14.0100
     2           H      1    TYR     H1      2   0.187300     1.0080
     3           H      1    TYR     H2      3   0.187300     1.0080
     4           H      1    TYR     H3      4   0.187300     1.0080
     5          CT      1    TYR     CA      5   0.057000    12.0100
     6          HP      1    TYR     HA      6   0.098300     1.0080
     7          CT      1    TYR     CB      7   0.065900    12.0100
     8          HC      1    TYR    HB1      8   0.010200     1.0080
     9          HC      1    TYR    HB2      9   0.010200     1.0080
    10          CA      1    TYR     CG     10  -0.020500    12.0100
    11          CA      1    TYR    CD1     11  -0.200200    12.0100
    12          HA      1    TYR    HD1     12   0.172000     1.0080
    13          CA      1    TYR    CE1     13  -0.223900    12.0100
    14          HA      1    TYR    HE1     14   0.165000     1.0080
    15           C      1    TYR     CZ     15   0.313900    12.0100
    16          OH      1    TYR     OH     16  -0.557800    16.0000
    17          HO      1    TYR     HH     17   0.400100     1.0080
    18          CA      1    TYR    CE2     18  -0.223900    12.0100
    19          HA      1    TYR    HE2     19   0.165000     1.0080
    20          CA      1    TYR    CD2     20  -0.200200    12.0100
    21          HA      1    TYR    HD2     21   0.172000     1.0080
    22           C      1    TYR      C     22   0.612300    12.0100
    23           O      1    TYR      O     23  -0.571300    16.0000
    24           N      2    LEU      N     24  -0.415700    14.0100
    25           H      2    LEU      H     25   0.271900     1.0080
    26          CT      2    LEU     CA     26  -0.051800    12.0100
    27          H1      2    LEU     HA     27   0.092200     1.0080
    28          CT      2    LEU     CB     28  -0.110200    12.0100
    29          HC      2    LEU    HB1     29   0.045700     1.0080
    30          HC      2    LEU    HB2     30   0.045700     1.0080
    31          CT      2    LEU     CG     31   0.353100    12.0100
    32          HC      2    LEU     HG     32  -0.036100     1.0080
    33          CT      2    LEU    CD1     33  -0.412100    12.0100
    34          HC      2    LEU   HD11     34   0.100000     1.0080
    35          HC      2    LEU   HD12     35   0.100000     1.0080
    36          HC      2    LEU   HD13     36   0.100000     1.0080
    37          CT      2    LEU    CD2     37  -0.412100    12.0100
    38          HC      2    LEU   HD21     38   0.100000     1.0080
    39          HC      2    LEU   HD22     39   0.100000     1.0080
    40          HC      2    LEU   HD23     40   0.100000     1.0080
    41           C      2    LEU      C     41   0.597300    12.0100
    42           O      2    LEU      O     42  -0.567900    16.0000
    43           N      3    GLN      N     43  -0.415700    14.0100
    44           H      3    GLN      H     44   0.271900     1.0080
    45          CT      3    GLN     CA     45  -0.003100    12.0100
    46          H1      3    GLN     HA     46   0.085000     1.0080
    47          CT      3    GLN     CB     47  -0.003600    12.0100
    48          HC      3    GLN    HB1     48   0.017100     1.0080
    49          HC      3    GLN    HB2     49   0.017100     1.0080
    50          CT      3    GLN     CG     50  -0.064500    12.0100
    51          HC      3    GLN    HG1     51   0.035200     1.0080
    52          HC      3    GLN    HG2     52   0.035200     1.0080
    53           C      3    GLN     CD     53   0.695100    12.0100
    54           O      3    GLN    OE1     54  -0.608600    16.0000
    55           N      3    GLN    NE2     55  -0.940700    14.0100
    56           H      3    GLN   HE21     56   0.425100     1.0080
    57           H      3    GLN   HE22     57   0.425100     1.0080
    58           C      3    GLN      C     58   0.597300    12.0100
    59           O      3    GLN      O     59  -0.567900    16.0000
    60           N      4    LYS      N     60  -0.347900    14.0100
    61           H      4    LYS      H     61   0.274700     1.0080
    62          CT      4    LYS     CA     62  -0.240000    12.0100
    63          H1      4    LYS     HA     63   0.142600     1.0080
    64          CT      4    LYS     CB     64  -0.009400    12.0100
    65          HC      4    LYS    HB1     65   0.036200     1.0080
    66          HC      4    LYS    HB2     66   0.036200     1.0080
    67          CT      4    LYS     CG     67   0.018700    12.0100
    68          HC      4    LYS    HG1     68   0.010300     1.0080
    69          HC      4    LYS    HG2     69   0.010300     1.0080
    70          CT      4    LYS     CD     70  -0.047900    12.0100
    71          HC      4    LYS    HD1     71   0.062100     1.0080
    72          HC      4    LYS    HD2     72   0.062100     1.0080
    73          CT      4    LYS     CE     73  -0.014300    12.0100
    74          HP      4    LYS    HE1     74   0.113500     1.0080
    75          HP      4    LYS    HE2     75   0.113500     1.0080
    76          N3      4    LYS     NZ     76  -0.385400    14.0100
    77           H      4    LYS    HZ1     77   0.340000     1.0080
    78           H      4    LYS    HZ2     78   0.340000     1.0080
    79           H      4    LYS    HZ3     79   0.340000     1.0080
    80           C      4    LYS      C     80   0.734100    12.0100
    81           O      4    LYS      O     81  -0.589400    16.0000
    82           N      5    PRO      N     82  -0.254800    14.0100
    83          CT      5    PRO     CD     83   0.019200    12.0100
    84          H1      5    PRO    HD1     84   0.039100     1.0080
    85          H1      5    PRO    HD2     85   0.039100     1.0080
    86          CT      5    PRO     CG     86   0.018900    12.0100
    87          HC      5    PRO    HG1     87   0.021300     1.0080
    88          HC      5    PRO    HG2     88   0.021300     1.0080
    89          CT      5    PRO     CB     89  -0.007000    12.0100
    90          HC      5    PRO    HB1     90   0.025300     1.0080
    91          HC      5    PRO    HB2     91   0.025300     1.0080
    92          CT      5    PRO     CA     92  -0.026600    12.0100
    93          H1      5    PRO     HA     93   0.064100     1.0080
    94           C      5    PRO      C     94   0.589600    12.0100
    95           O      5    PRO      O     95  -0.574800    16.0000
    96           N      6    MET      N     96  -0.415700    14.0100
    97           H      6    MET      H     97   0.271900     1.0080
    98          CT      6    MET     CA     98  -0.023700    12.0100
    99          H1      6    MET     HA     99   0.088000     1.0080
   100          CT      6    MET     CB    100   0.034200    12.0100
   101          HC      6    MET    HB1    101   0.024100     1.0080
   102          HC      6    MET    HB2    102   0.024100     1.0080
   103          CT      6    MET     CG    103   0.001800    12.0100
   104          H1      6    MET    HG1    104   0.044000     1.0080
   105          H1      6    MET    HG2    105   0.044000     1.0080
   106           S      6    MET     SD    106  -0.273700    32.0600
   107          CT      6    MET     CE    107  -0.053600    12.0100
   108          H1      6    MET    HE1    108   0.068400     1.0080
   109          H1      6    MET    HE2    109   0.068400     1.0080
   110          H1      6    MET    HE3    110   0.068400     1.0080
   111           C      6    MET      C    111   0.597300    12.0100
   112           O      6    MET      O    112  -0.567900    16.0000
   113           N      7    TYR      N    113  -0.415700    14.0100
   114           H      7    TYR      H    114   0.271900     1.0080
   115          CT      7    TYR     CA    115  -0.001400    12.0100
   116          H1      7    TYR     HA    116   0.087600     1.0080
   117          CT      7    TYR     CB    117  -0.015200    12.0100
   118          HC      7    TYR    HB1    118   0.029500     1.0080
   119          HC      7    TYR    HB2    119   0.029500     1.0080
   120          CA      7    TYR     CG    120  -0.001100    12.0100
   121          CA      7    TYR    CD1    121  -0.190600    12.0100
   122          HA      7    TYR    HD1    122   0.169900     1.0080
   123          CA      7    TYR    CE1    123  -0.234100    12.0100
   124          HA      7    TYR    HE1    124   0.165600     1.0080
   125           C      7    TYR     CZ    125   0.322600    12.0100
   126          OH      7    TYR     OH    126  -0.557900    16.0000
   127          HO      7    TYR     HH    127   0.399200     1.0080
   128          CA      7    TYR    CE2    128  -0.234100    12.0100
   129          HA      7    TYR    HE2    129   0.165600     1.0080
   130          CA      7    TYR    CD2    130  -0.190600    12.0100
   131          HA      7    TYR    HD2    131   0.169900     1.0080
   132           C      7    TYR      C    132   0.597300    12.0100
   133           O      7    TYR      O    133  -0.567900    16.0000
   134           N      8    GLU      N    134  -0.516300    14.0100
   135           H      8    GLU      H    135   0.293600     1.0080
   136          CT      8    GLU     CA    136   0.039700    12.0100
   137          H1      8    GLU     HA    137   0.110500     1.0080
   138          CT      8    GLU     CB    138   0.056000    12.0100
   139          HC      8    GLU    HB1    139  -0.017300     1.0080
   140          HC      8    GLU    HB2    140  -0.017300     1.0080
   141          CT      8    GLU     CG    141   0.013600    12.0100
   142          HC      8    GLU    HG1    142  -0.042500     1.0080
   143          HC      8    GLU    HG2    143  -0.042500     1.0080
   144           C      8    GLU     CD    144   0.805400    12.0100
   145          O2      8    GLU    OE1    145  -0.818800    16.0000
   146          O2      8    GLU    OE2    146  -0.818800    16.0000
   147           C      8    GLU      C    147   0.536600    12.0100
   148           O      8    GLU      O    148  -0.581900    16.0000
   149           N      9    VAL      N    149  -0.415700    14.0100
   150           H      9    VAL      H    150   0.271900     1.0080
   151          CT      9    VAL     CA    151  -0.087500    12.0100
   152          H1      9    VAL     HA    152   0.096900     1.0080
   153          CT      9    VAL     CB    153   0.298500    12.0100
   154          HC      9    VAL     HB    154  -0.029700     1.0080
   155          CT      9    VAL    CG1    155  -0.319200    12.0100
   156          HC      9    VAL   HG11    156   0.079100     1.0080
   157          HC      9    VAL   HG12    157   0.079100     1.0080
   158          HC      9    VAL   HG13    158   0.079100     1.0080
   159          CT      9    VAL    CG2    159  -0.319200    12.0100
   160          HC      9    VAL   HG21    160   0.079100     1.0080
   161          HC      9    VAL   HG22    161   0.079100     1.0080
   162          HC      9    VAL   HG23    162   0.079100     1.0080
   163           C      9    VAL      C    163   0.597300    12.0100
   164           O      9    VAL      O    164  -0.567900    16.0000
   165           N     10    GLN      N    165  -0.415700    14.0100
   166           H     10    GLN      H    166   0.271900     1.0080
   167          CT     10    GLN     CA    167  -0.003100    12.0100
   168          H1     10    GLN     HA    168   0.085000     1.0080
   169          CT     10    GLN     CB    169  -0.003600    12.0100
   170          HC     10    GLN    HB1    170   0.017100     1.0080
   171          HC     10    GLN    HB2    171   0.017100     1.0080
   172          CT     10    GLN     CG    172  -0.064500    12.0100
   173          HC     10    GLN    HG1    173   0.035200     1.0080
   174          HC     10    GLN    HG2    174   0.035200     1.0080
   175           C     10    GLN     CD    175   0.695100    12.0100
   176           O     10    GLN    OE1    176  -0.608600    16.0000
   177           N     10    GLN    NE2    177  -0.940700    14.0100
   178           H     10    GLN   HE21    178   0.425100     1.0080
   179           H     10    GLN   HE22    179   0.425100     1.0080
   180           C     10    GLN      C    180   0.597300    12.0100
   181           O     10    GLN      O    181  -0.567900    16.0000
   182           N     11    TRP      N    182  -0.415700    14.0100
   183           H     11    TRP      H    183   0.271900     1.0080
   184          CT     11    TRP     CA    184  -0.027500    12.0100
   185          H1     11    TRP     HA    185   0.112300     1.0080
   186          CT     11    TRP     CB    186  -0.005000    12.0100
   187          HC     11    TRP    HB1    187   0.033900     1.0080
   188          HC     11    TRP    HB2    188   0.033900     1.0080
   189          C*     11    TRP     CG    189  -0.141500    12.0100
   190          CW     11    TRP    CD1    190  -0.163800    12.0100
   191          H4     11    TRP    HD1    191   0.206200     1.0080
   192          NA     11    TRP    NE1    192  -0.341800    14.0100
   193           H     11    TRP    HE1    193   0.341200     1.0080
   194          CN     11    TRP    CE2    194   0.138000    12.0100
   195          CA     11    TRP    CZ2    195  -0.260100    12.0100
   196          HA     11    TRP    HZ2    196   0.157200     1.0080
   197          CA     11    TRP    CH2    197  -0.113400    12.0100
   198          HA     11    TRP    HH2    198   0.141700     1.0080
   199          CA     11    TRP    CZ3    199  -0.197200    12.0100
   200          HA     11    TRP    HZ3    200   0.144700     1.0080
   201          CA     11    TRP    CE3    201  -0.238700    12.0100
   202          HA     11    TRP    HE3    202   0.170000     1.0080
   203          CB     11    TRP    CD2    203   0.124300    12.0100
   204           C     11    TRP      C    204   0.597300    12.0100
   205           O     11    TRP      O    205  -0.567900    16.0000
   206           N     12    LYS      N    206  -0.347900    14.0100
   207           H     12    LYS      H    207   0.274700     1.0080
   208          CT     12    LYS     CA    208  -0.240000    12.0100
   209          H1     12    LYS     HA    209   0.142600     1.0080
   210          CT     12    LYS     CB    210  -0.009400    12.0100
   211          HC     12    LYS    HB1    211   0.036200     1.0080
   212          HC     12    LYS    HB2    212   0.036200     1.0080
   213          CT     12    LYS     CG    213   0.018700    12.0100
   214          HC     12    LYS    HG1    214   0.010300     1.0080
   215          HC     12    LYS    HG2    215   0.010300     1.0080
   216          CT     12    LYS     CD    216  -0.047900    12.0100
   217          HC     12    LYS    HD1    217   0.062100     1.0080
   218          HC     12    LYS    HD2    218   0.062100     1.0080
   219          CT     12    LYS     CE    219  -0.014300    12.0100
   220          HP     12    LYS    HE1    220   0.113500     1.0080
   221          HP     12    LYS    HE2    221   0.113500     1.0080
   222          N3     12    LYS     NZ    222  -0.385400    14.0100
   223           H     12    LYS    HZ1    223   0.340000     1.0080
   224           H     12    LYS    HZ2    224   0.340000     1.0080
   225           H     12    LYS    HZ3    225   0.340000     1.0080
   226           C     12    LYS      C    226   0.734100    12.0100
   227           O     12    LYS      O    227  -0.589400    16.0000
   228           N     13    VAL      N    228  -0.415700    14.0100
   229           H     13    VAL      H    229   0.271900     1.0080
   230          CT     13    VAL     CA    230  -0.087500    12.0100
   231          H1     13    VAL     HA    231   0.096900     1.0080
   232          CT     13    VAL     CB    232   0.298500    12.0100
   233          HC     13    VAL     HB    233  -0.029700     1.0080
   234          CT     13    VAL    CG1    234  -0.319200    12.0100
   235          HC     13    VAL   HG11    235   0.079100     1.0080
   236          HC     13    VAL   HG12    236   0.079100     1.0080
   237          HC     13    VAL   HG13    237   0.079100     1.0080
   238          CT     13    VAL    CG2    238  -0.319200    12.0100
   239          HC     13    VAL   HG21    239   0.079100     1.0080
   240          HC     13    VAL   HG22    240   0.079100     1.0080
   241          HC     13    VAL   HG23    241   0.079100     1.0080
   242           C     13    VAL      C    242   0.597300    12.0100
   243           O     13    VAL      O    243  -0.567900    16.0000
   244           N     14    VAL      N    244  -0.415700    14.0100
   245           H     14    VAL      H    245   0.271900     1.0080
   246          CT     14    VAL     CA    246  -0.087500    12.0100
   247          H1     14    VAL     HA    247   0.096900     1.0080
   248          CT     14    VAL     CB    248   0.298500    12.0100
   249          HC     14    VAL     HB    249  -0.029700     1.0080
   250          CT     14    VAL    CG1    250  -0.319200    12.0100
   251          HC     14    VAL   HG11    251   0.079100     1.0080
   252          HC     14    VAL   HG12    252   0.079100     1.0080
   253          HC     14    VAL   HG13    253   0.079100     1.0080
   254          CT     14    VAL    CG2    254  -0.319200    12.0100
   255          HC     14    VAL   HG21    255   0.079100     1.0080
   256          HC     14    VAL   HG22    256   0.079100     1.0080
   257          HC     14    VAL   HG23    257   0.079100     1.0080
   258           C     14    VAL      C    258   0.597300    12.0100
   259           O     14    VAL      O    259  -0.567900    16.0000
   260           N     15    GLU      N    260  -0.516300    14.0100
   261           H     15    GLU      H    261   0.293600     1.0080
   262          CT     15    GLU     CA    262   0.039700    12.0100
   263          H1     15    GLU     HA    263   0.110500     1.0080
   264          CT     15    GLU     CB    264   0.056000    12.0100
   265          HC     15    GLU    HB1    265  -0.017300     1.0080
   266          HC     15    GLU    HB2    266  -0.017300     1.0080
   267          CT     15    GLU     CG    267   0.013600    12.0100
   268          HC     15    GLU    HG1    268  -0.042500     1.0080
   269          HC     15    GLU    HG2    269  -0.042500     1.0080
   270           C     15    GLU     CD    270   0.805400    12.0100
   271          O2     15    GLU    OE1    271  -0.818800    16.0000
   272          O2     15    GLU    OE2    272  -0.818800    16.0000
   273           C     15    GLU      C    273   0.536600    12.0100
   274           O     15    GLU      O    274  -0.581900    16.0000
   275           N     16    GLU      N    275  -0.516300    14.0100
   276           H     16    GLU      H    276   0.293600     1.0080
   277          CT     16    GLU     CA    277   0.039700    12.0100
   278          H1     16    GLU     HA    278   0.110500     1.0080
   279          CT     16    GLU     CB    279   0.056000    12.0100
   280          HC     16    GLU    HB1    280  -0.017300     1.0080
   281          HC     16    GLU    HB2    281  -0.017300     1.0080
   282          CT     16    GLU     CG    282   0.013600    12.0100
   283          HC     16    GLU    HG1    283  -0.042500     1.0080
   284          HC     16    GLU    HG2    284  -0.042500     1.0080
   285           C     16    GLU     CD    285   0.805400    12.0100
   286          O2     16    GLU    OE1    286  -0.818800    16.0000
   287          O2     16    GLU    OE2    287  -0.818800    16.0000
   288           C     16    GLU      C    288   0.536600    12.0100
   289           O     16    GLU      O    289  -0.581900    16.0000
   290           N     17    ILE      N    290  -0.415700    14.0100
   291           H     17    ILE      H    291   0.271900     1.0080
   292          CT     17    ILE     CA    292  -0.059700    12.0100
   293          H1     17    ILE     HA    293   0.086900     1.0080
   294          CT     17    ILE     CB    294   0.130300    12.0100
   295          HC     17    ILE     HB    295   0.018700     1.0080
   296          CT     17    ILE    CG2    296  -0.320400    12.0100
   297          HC     17    ILE   HG21    297   0.088200     1.0080
   298          HC     17    ILE   HG22    298   0.088200     1.0080
   299          HC     17    ILE   HG23    299   0.088200     1.0080
   300          CT     17    ILE    CG1    300  -0.043000    12.0100
   301          HC     17    ILE   HG11    301   0.023600     1.0080
   302          HC     17    ILE   HG12    302   0.023600     1.0080
   303          CT     17    ILE     CD    303  -0.066000    12.0100
   304          HC     17    ILE    HD1    304   0.018600     1.0080
   305          HC     17    ILE    HD2    305   0.018600     1.0080
   306          HC     17    ILE    HD3    306   0.018600     1.0080
   307           C     17    ILE      C    307   0.597300    12.0100
   308           O     17    ILE      O    308  -0.567900    16.0000
   309           N     18    ASN      N    309  -0.415700    14.0100
   310           H     18    ASN      H    310   0.271900     1.0080
   311          CT     18    ASN     CA    311   0.014300    12.0100
   312          H1     18    ASN     HA    312   0.104800     1.0080
   313          CT     18    ASN     CB    313  -0.204100    12.0100
   314          HC     18    ASN    HB1    314   0.079700     1.0080
   315          HC     18    ASN    HB2    315   0.079700     1.0080
   316           C     18    ASN     CG    316   0.713000    12.0100
   317           O     18    ASN    OD1    317  -0.593100    16.0000
   318           N     18    ASN    ND2    318  -0.919100    14.0100
   319           H     18    ASN   HD21    319   0.419600     1.0080
   320           H     18    ASN   HD22    320   0.419600     1.0080
   321           C     18    ASN      C    321   0.597300    12.0100
   322           O     18    ASN      O    322  -0.567900    16.0000
   323           N     19    GLY      N    323  -0.415700    14.0100
   324           H     19    GLY      H    324   0.271900     1.0080
   325          CT     19    GLY     CA    325  -0.025200    12.0100
   326          H1     19    GLY    HA1    326   0.069800     1.0080
   327          H1     19    GLY    HA2    327   0.069800     1.0080
   328           C     19    GLY      C    328   0.597300    12.0100
   329           O     19    GLY      O    329  -0.567900    16.0000
   330           N     20    ASN      N    330  -0.415700    14.0100
   331           H     20    ASN      H    331   0.271900     1.0080
   332          CT     20    ASN     CA    332   0.014300    12.0100
   333          H1     20    ASN     HA    333   0.104800     1.0080
   334          CT     20    ASN     CB    334  -0.204100    12.0100
   335          HC     20    ASN    HB1    335   0.079700     1.0080
   336          HC     20    ASN    HB2    336   0.079700     1.0080
   337           C     20    ASN     CG    337   0.713000    12.0100
   338           O     20    ASN    OD1    338  -0.593100    16.0000
   339           N     20    ASN    ND2    339  -0.919100    14.0100
   340           H     20    ASN   HD21    340   0.419600     1.0080
   341           H     20    ASN   HD22    341   0.419600     1.0080
   342           C     20    ASN      C    342   0.597300    12.0100
   343           O     20    ASN      O    343  -0.567900    16.0000
   344           N     21    ASN      N    344  -0.415700    14.0100
   345           H     21    ASN      H    345   0.271900     1.0080
   346          CT     21    ASN     CA    346   0.014300    12.0100
   347          H1     21    ASN     HA    347   0.104800     1.0080
   348          CT     21    ASN     CB    348  -0.204100    12.0100
   349          HC     21    ASN    HB1    349   0.079700     1.0080
   350          HC     21    ASN    HB2    350   0.079700     1.0080
   351           C     21    ASN     CG    351   0.713000    12.0100
   352           O     21    ASN    OD1    352  -0.593100    16.0000
   353           N     21    ASN    ND2    353  -0.919100    14.0100
   354           H     21    ASN   HD21    354   0.419600     1.0080
   355           H     21    ASN   HD22    355   0.419600     1.0080
   356           C     21    ASN      C    356   0.597300    12.0100
   357           O     21    ASN      O    357  -0.567900    16.0000
   358           N     22    TYR      N    358  -0.415700    14.0100
   359           H     22    TYR      H    359   0.271900     1.0080
   360          CT     22    TYR     CA    360  -0.001400    12.0100
   361          H1     22    TYR     HA    361   0.087600     1.0080
   362          CT     22    TYR     CB    362  -0.015200    12.0100
   363          HC     22    TYR    HB1    363   0.029500     1.0080
   364          HC     22    TYR    HB2    364   0.029500     1.0080
   365          CA     22    TYR     CG    365  -0.001100    12.0100
   366          CA     22    TYR    CD1    366  -0.190600    12.0100
   367          HA     22    TYR    HD1    367   0.169900     1.0080
   368          CA     22    TYR    CE1    368  -0.234100    12.0100
   369          HA     22    TYR    HE1    369   0.165600     1.0080
   370           C     22    TYR     CZ    370   0.322600    12.0100
   371          OH     22    TYR     OH    371  -0.557900    16.0000
   372          HO     22    TYR     HH    372   0.399200     1.0080
   373          CA     22    TYR    CE2    373  -0.234100    12.0100
   374          HA     22    TYR    HE2    374   0.165600     1.0080
   375          CA     22    TYR    CD2    375  -0.190600    12.0100
   376          HA     22    TYR    HD2    376   0.169900     1.0080
   377           C     22    TYR      C    377   0.597300    12.0100
   378           O     22    TYR      O    378  -0.567900    16.0000
   379           N     23    VAL      N    379  -0.415700    14.0100
   380           H     23    VAL      H    380   0.271900     1.0080
   381          CT     23    VAL     CA    381  -0.087500    12.0100
   382          H1     23    VAL     HA    382   0.096900     1.0080
   383          CT     23    VAL     CB    383   0.298500    12.0100
   384          HC     23    VAL     HB    384  -0.029700     1.0080
   385          CT     23    VAL    CG1    385  -0.319200    12.0100
   386          HC     23    VAL   HG11    386   0.079100     1.0080
   387          HC     23    VAL   HG12    387   0.079100     1.0080
   388          HC     23    VAL   HG13    388   0.079100     1.0080
   389          CT     23    VAL    CG2    389  -0.319200    12.0100
   390          HC     23    VAL   HG21    390   0.079100     1.0080
   391          HC     23    VAL   HG22    391   0.079100     1.0080
   392          HC     23    VAL   HG23    392   0.079100     1.0080
   393           C     23    VAL      C    393   0.597300    12.0100
   394           O     23    VAL      O    394  -0.567900    16.0000
   395           N     24    TYR      N    395  -0.415700    14.0100
   396           H     24    TYR      H    396   0.271900     1.0080
   397          CT     24    TYR     CA    397  -0.001400    12.0100
   398          H1     24    TYR     HA    398   0.087600     1.0080
   399          CT     24    TYR     CB    399  -0.015200    12.0100
   400          HC     24    TYR    HB1    400   0.029500     1.0080
   401          HC     24    TYR    HB2    401   0.029500     1.0080
   402          CA     24    TYR     CG    402  -0.001100    12.0100
   403          CA     24    TYR    CD1    403  -0.190600    12.0100
   404          HA     24    TYR    HD1    404   0.169900     1.0080
   405          CA     24    TYR    CE1    405  -0.234100    12.0100
   406          HA     24    TYR    HE1    406   0.165600     1.0080
   407           C     24    TYR     CZ    407   0.322600    12.0100
   408          OH     24    TYR     OH    408  -0.557900    16.0000
   409          HO     24    TYR     HH    409   0.399200     1.0080
   410          CA     24    TYR    CE2    410  -0.234100    12.0100
   411          HA     24    TYR    HE2    411   0.165600     1.0080
   412          CA     24    TYR    CD2    412  -0.190600    12.0100
   413          HA     24    TYR    HD2    413   0.169900     1.0080
   414           C     24    TYR      C    414   0.597300    12.0100
   415           O     24    TYR      O    415  -0.567900    16.0000
   416           N     25    ILE      N    416  -0.415700    14.0100
   417           H     25    ILE      H    417   0.271900     1.0080
   418          CT     25    ILE     CA    418  -0.059700    12.0100
   419          H1     25    ILE     HA    419   0.086900     1.0080
   420          CT     25    ILE     CB    420   0.130300    12.0100
   421          HC     25    ILE     HB    421   0.018700     1.0080
   422          CT     25    ILE    CG2    422  -0.320400    12.0100
   423          HC     25    ILE   HG21    423   0.088200     1.0080
   424          HC     25    ILE   HG22    424   0.088200     1.0080
   425          HC     25    ILE   HG23    425   0.088200     1.0080
   426          CT     25    ILE    CG1    426  -0.043000    12.0100
   427          HC     25    ILE   HG11    427   0.023600     1.0080
   428          HC     25    ILE   HG12    428   0.023600     1.0080
   429          CT     25    ILE     CD    429  -0.066000    12.0100
   430          HC     25    ILE    HD1    430   0.018600     1.0080
   431          HC     25    ILE    HD2    431   0.018600     1.0080
   432          HC     25    ILE    HD3    432   0.018600     1.0080
   433           C     25    ILE      C    433   0.597300    12.0100
   434           O     25    ILE      O    434  -0.567900    16.0000
   435           N     26    ASP      N    435  -0.516300    14.0100
   436           H     26    ASP      H    436   0.293600     1.0080
   437          CT     26    ASP     CA    437   0.038100    12.0100
   438          H1     26    ASP     HA    438   0.088000     1.0080
   439          CT     26    ASP     CB    439  -0.030300    12.0100
   440          HC     26    ASP    HB1    440  -0.012200     1.0080
   441          HC     26    ASP    HB2    441  -0.012200     1.0080
   442           C     26    ASP     CG    442   0.799400    12.0100
   443          O2     26    ASP    OD1    443  -0.801400    16.0000
   444          O2     26    ASP    OD2    444  -0.801400    16.0000
   445           C     26    ASP      C    445   0.536600    12.0100
   446           O     26    ASP      O    446  -0.581900    16.0000
   447           N     27    PRO      N    447  -0.254800    14.0100
   448          CT     27    PRO     CD    448   0.019200    12.0100
   449          H1     27    PRO    HD1    449   0.039100     1.0080
   450          H1     27    PRO    HD2    450   0.039100     1.0080
   451          CT     27    PRO     CG    451   0.018900    12.0100
   452          HC     27    PRO    HG1    452   0.021300     1.0080
   453          HC     27    PRO    HG2    453   0.021300     1.0080
   454          CT     27    PRO     CB    454  -0.007000    12.0100
   455          HC     27    PRO    HB1    455   0.025300     1.0080
   456          HC     27    PRO    HB2    456   0.025300     1.0080
   457          CT     27    PRO     CA    457  -0.026600    12.0100
   458          H1     27    PRO     HA    458   0.064100     1.0080
   459           C     27    PRO      C    459   0.589600    12.0100
   460           O     27    PRO      O    460  -0.574800    16.0000
   461           N     28    THR      N    461  -0.415700    14.0100
   462           H     28    THR      H    462   0.271900     1.0080
   463          CT     28    THR     CA    463  -0.038900    12.0100
   464          H1     28    THR     HA    464   0.100700     1.0080
   465          CT     28    THR     CB    465   0.365400    12.0100
   466          H1     28    THR     HB    466   0.004300     1.0080
   467          CT     28    THR    CG2    467  -0.243800    12.0100
   468          HC     28    THR   HG21    468   0.064200     1.0080
   469          HC     28    THR   HG22    469   0.064200     1.0080
   470          HC     28    THR   HG23    470   0.064200     1.0080
   471          OH     28    THR    OG1    471  -0.676100    16.0000
   472          HO     28    THR    HG1    472   0.410200     1.0080
   473           C     28    THR      C    473   0.597300    12.0100
   474           O     28    THR      O    474  -0.567900    16.0000
   475           N     29    GLN      N    475  -0.415700    14.0100
   476           H     29    GLN      H    476   0.271900     1.0080
   477          CT     29    GLN     CA    477  -0.003100    12.0100
   478          H1     29    GLN     HA    478   0.085000     1.0080
   479          CT     29    GLN     CB    479  -0.003600    12.0100
   480          HC     29    GLN    HB1    480   0.017100     1.0080
   481          HC     29    GLN    HB2    481   0.017100     1.0080
   482          CT     29    GLN     CG    482  -0.064500    12.0100
   483          HC     29    GLN    HG1    483   0.035200     1.0080
   484          HC     29    GLN    HG2    484   0.035200     1.0080
   485           C     29    GLN     CD    485   0.695100    12.0100
   486           O     29    GLN    OE1    486  -0.608600    16.0000
   487           N     29    GLN    NE2    487  -0.940700    14.0100
   488           H     29    GLN   HE21    488   0.425100     1.0080
   489           H     29    GLN   HE22    489   0.425100     1.0080
   490           C     29    GLN      C    490   0.597300    12.0100
   491           O     29    GLN      O    491  -0.567900    16.0000
   492           N     30    LEU      N    492  -0.415700    14.0100
   493           H     30    LEU      H    493   0.271900     1.0080
   494          CT     30    LEU     CA    494  -0.051800    12.0100
   495          H1     30    LEU     HA    495   0.092200     1.0080
   496          CT     30    LEU     CB    496  -0.110200    12.0100
   497          HC     30    LEU    HB1    497   0.045700     1.0080
   498          HC     30    LEU    HB2    498   0.045700     1.0080
   499          CT     30    LEU     CG    499   0.353100    12.0100
   500          HC     30    LEU     HG    500  -0.036100     1.0080
   501          CT     30    LEU    CD1    501  -0.412100    12.0100
   502          HC     30    LEU   HD11    502   0.100000     1.0080
   503          HC     30    LEU   HD12    503   0.100000     1.0080
   504          HC     30    LEU   HD13    504   0.100000     1.0080
   505          CT     30    LEU    CD2    505  -0.412100    12.0100
   506          HC     30    LEU   HD21    506   0.100000     1.0080
   507          HC     30    LEU   HD22    507   0.100000     1.0080
   508          HC     30    LEU   HD23    508   0.100000     1.0080
   509           C     30    LEU      C    509   0.597300    12.0100
   510           O     30    LEU      O    510  -0.567900    16.0000
   511           N     31    PRO      N    511  -0.254800    14.0100
   512          CT     31    PRO     CD    512   0.019200    12.0100
   513          H1     31    PRO    HD1    513   0.039100     1.0080
   514          H1     31    PRO    HD2    514   0.039100     1.0080
   515          CT     31    PRO     CG    515   0.018900    12.0100
   516          HC     31    PRO    HG1    516   0.021300     1.0080
   517          HC     31    PRO    HG2    517   0.021300     1.0080
   518          CT     31    PRO     CB    518  -0.007000    12.0100
   519          HC     31    PRO    HB1    519   0.025300     1.0080
   520          HC     31    PRO    HB2    520   0.025300     1.0080
   521          CT     31    PRO     CA    521  -0.026600    12.0100
   522          H1     31    PRO     HA    522   0.064100     1.0080
   523           C     31    PRO      C    523   0.589600    12.0100
   524           O     31    PRO      O    524  -0.574800    16.0000
   525           N     32    TYR      N    525  -0.415700    14.0100
   526           H     32    TYR      H    526   0.271900     1.0080
   527          CT     32    TYR     CA    527  -0.001400    12.0100
   528          H1     32    TYR     HA    528   0.087600     1.0080
   529          CT     32    TYR     CB    529  -0.015200    12.0100
   530          HC     32    TYR    HB1    530   0.029500     1.0080
   531          HC     32    TYR    HB2    531   0.029500     1.0080
   532          CA     32    TYR     CG    532  -0.001100    12.0100
   533          CA     32    TYR    CD1    533  -0.190600    12.0100
   534          HA     32    TYR    HD1    534   0.169900     1.0080
   535          CA     32    TYR    CE1    535  -0.234100    12.0100
   536          HA     32    TYR    HE1    536   0.165600     1.0080
   537           C     32    TYR     CZ    537   0.322600    12.0100
   538          OH     32    TYR     OH    538  -0.557900    16.0000
   539          HO     32    TYR     HH    539   0.399200     1.0080
   540          CA     32    TYR    CE2    540  -0.234100    12.0100
   541          HA     32    TYR    HE2    541   0.165600     1.0080
   542          CA     32    TYR    CD2    542  -0.190600    12.0100
   543          HA     32    TYR    HD2    543   0.169900     1.0080
   544           C     32    TYR      C    544   0.597300    12.0100
   545           O     32    TYR      O    545  -0.567900    16.0000
   546           N     33    ASP      N    546  -0.516300    14.0100
   547           H     33    ASP      H    547   0.293600     1.0080
   548          CT     33    ASP     CA    548   0.038100    12.0100
   549          H1     33    ASP     HA    549   0.088000     1.0080
   550          CT     33    ASP     CB    550  -0.030300    12.0100
   551          HC     33    ASP    HB1    551  -0.012200     1.0080
   552          HC     33    ASP    HB2    552  -0.012200     1.0080
   553           C     33    ASP     CG    553   0.799400    12.0100
   554          O2     33    ASP    OD1    554  -0.801400    16.0000
   555          O2     33    ASP    OD2    555  -0.801400    16.0000
   556           C     33    ASP      C    556   0.536600    12.0100
   557           O     33    ASP      O    557  -0.581900    16.0000
   558           N     34    HIS      N    558  -0.415700    14.0100
   559           H     34    HIS      H    559   0.271900     1.0080
   560          CT     34    HIS     CA    560  -0.058100    12.0100
   561          H1     34    HIS     HA    561   0.136000     1.0080
   562          CT     34    HIS     CB    562  -0.007400    12.0100
   563          HC     34    HIS    HB1    563   0.036700     1.0080
   564          HC     34    HIS    HB2    564   0.036700     1.0080
   565          CC     34    HIS     CG    565   0.186800    12.0100
   566          NB     34    HIS    ND1    566  -0.543200    14.0100
   567          CR     34    HIS    CE1    567   0.163500    12.0100
   568          H5     34    HIS    HE1    568   0.143500     1.0080
   569          NA     34    HIS    NE2    569  -0.279500    14.0100
   570           H     34    HIS    HE2    570   0.333900     1.0080
   571          CW     34    HIS    CD2    571  -0.220700    12.0100
   572          H4     34    HIS    HD2    572   0.186200     1.0080
   573           C     34    HIS      C    573   0.597300    12.0100
   574           O     34    HIS      O    574  -0.567900    16.0000
   575           N     35    LYS      N    575  -0.347900    14.0100
   576           H     35    LYS      H    576   0.274700     1.0080
   577          CT     35    LYS     CA    577  -0.240000    12.0100
   578          H1     35    LYS     HA    578   0.142600     1.0080
   579          CT     35    LYS     CB    579  -0.009400    12.0100
   580          HC     35    LYS    HB1    580   0.036200     1.0080
   581          HC     35    LYS    HB2    581   0.036200     1.0080
   582          CT     35    LYS     CG    582   0.018700    12.0100
   583          HC     35    LYS    HG1    583   0.010300     1.0080
   584          HC     35    LYS    HG2    584   0.010300     1.0080
   585          CT     35    LYS     CD    585  -0.047900    12.0100
   586          HC     35    LYS    HD1    586   0.062100     1.0080
   587          HC     35    LYS    HD2    587   0.062100     1.0080
   588          CT     35    LYS     CE    588  -0.014300    12.0100
   589          HP     35    LYS    HE1    589   0.113500     1.0080
   590          HP     35    LYS    HE2    590   0.113500     1.0080
   591          N3     35    LYS     NZ    591  -0.385400    14.0100
   592           H     35    LYS    HZ1    592   0.340000     1.0080
   593           H     35    LYS    HZ2    593   0.340000     1.0080
   594           H     35    LYS    HZ3    594   0.340000     1.0080
   595           C     35    LYS      C    595   0.734100    12.0100
   596           O     35    LYS      O    596  -0.589400    16.0000
   597           N     36    TRP      N    597  -0.415700    14.0100
   598           H     36    TRP      H    598   0.271900     1.0080
   599          CT     36    TRP     CA    599  -0.027500    12.0100
   600          H1     36    TRP     HA    600   0.112300     1.0080
   601          CT     36    TRP     CB    601  -0.005000    12.0100
   602          HC     36    TRP    HB1    602   0.033900     1.0080
   603          HC     36    TRP    HB2    603   0.033900     1.0080
   604          C*     36    TRP     CG    604  -0.141500    12.0100
   605          CW     36    TRP    CD1    605  -0.163800    12.0100
   606          H4     36    TRP    HD1    606   0.206200     1.0080
   607          NA     36    TRP    NE1    607  -0.341800    14.0100
   608           H     36    TRP    HE1    608   0.341200     1.0080
   609          CN     36    TRP    CE2    609   0.138000    12.0100
   610          CA     36    TRP    CZ2    610  -0.260100    12.0100
   611          HA     36    TRP    HZ2    611   0.157200     1.0080
   612          CA     36    TRP    CH2    612  -0.113400    12.0100
   613          HA     36    TRP    HH2    613   0.141700     1.0080
   614          CA     36    TRP    CZ3    614  -0.197200    12.0100
   615          HA     36    TRP    HZ3    615   0.144700     1.0080
   616          CA     36    TRP    CE3    616  -0.238700    12.0100
   617          HA     36    TRP    HE3    617   0.170000     1.0080
   618          CB     36    TRP    CD2    618   0.124300    12.0100
   619           C     36    TRP      C    619   0.597300    12.0100
   620           O     36    TRP      O    620  -0.567900    16.0000
   621           N     37    GLU      N    621  -0.516300    14.0100
   622           H     37    GLU      H    622   0.293600     1.0080
   623          CT     37    GLU     CA    623   0.039700    12.0100
   624          H1     37    GLU     HA    624   0.110500     1.0080
   625          CT     37    GLU     CB    625   0.056000    12.0100
   626          HC     37    GLU    HB1    626  -0.017300     1.0080
   627          HC     37    GLU    HB2    627  -0.017300     1.0080
   628          CT     37    GLU     CG    628   0.013600    12.0100
   629          HC     37    GLU    HG1    629  -0.042500     1.0080
   630          HC     37    GLU    HG2    630  -0.042500     1.0080
   631           C     37    GLU     CD    631   0.805400    12.0100
   632          O2     37    GLU    OE1    632  -0.818800    16.0000
   633          O2     37    GLU    OE2    633  -0.818800    16.0000
   634           C     37    GLU      C    634   0.536600    12.0100
   635           O     37    GLU      O    635  -0.581900    16.0000
   636           N     38    PHE      N    636  -0.415700    14.0100
   637           H     38    PHE      H    637   0.271900     1.0080
   638          CT     38    PHE     CA    638  -0.002400    12.0100
   639          H1     38    PHE     HA    639   0.097800     1.0080
   640          CT     38    PHE     CB    640  -0.034300    12.0100
   641          HC     38    PHE    HB1    641   0.029500     1.0080
   642          HC     38    PHE    HB2    642   0.029500     1.0080
   643          CA     38    PHE     CG    643   0.011800    12.0100
   644          CA     38    PHE    CD1    644  -0.125600    12.0100
   645          HA     38    PHE    HD1    645   0.133000     1.0080
   646          CA     38    PHE    CE1    646  -0.170400    12.0100
   647          HA     38    PHE    HE1    647   0.143000     1.0080
   648          CA     38    PHE     CZ    648  -0.107200    12.0100
   649          HA     38    PHE     HZ    649   0.129700     1.0080
   650          CA     38    PHE    CE2    650  -0.170400    12.0100
   651          HA     38    PHE    HE2    651   0.143000     1.0080
   652          CA     38    PHE    CD2    652  -0.125600    12.0100
   653          HA     38    PHE    HD2    653   0.133000     1.0080
   654           C     38    PHE      C    654   0.597300    12.0100
   655           O     38    PHE      O    655  -0.567900    16.0000
   656           N     39    PRO      N    656  -0.254800    14.0100
   657          CT     39    PRO     CD    657   0.019200    12.0100
   658          H1     39    PRO    HD1    658   0.039100     1.0080
   659          H1     39    PRO    HD2    659   0.039100     1.0080
   660          CT     39    PRO     CG    660   0.018900    12.0100
   661          HC     39    PRO    HG1    661   0.021300     1.0080
   662          HC     39    PRO    HG2    662   0.021300     1.0080
   663          CT     39    PRO     CB    663  -0.007000    12.0100
   664          HC     39    PRO    HB1    664   0.025300     1.0080
   665          HC     39    PRO    HB2    665   0.025300     1.0080
   666          CT     39    PRO     CA    666  -0.026600    12.0100
   667          H1     39    PRO     HA    667   0.064100     1.0080
   668           C     39    PRO      C    668   0.589600    12.0100
   669           O     39    PRO      O    669  -0.574800    16.0000
   670           N     40    ARG      N    670  -0.347900    14.0100
   671           H     40    ARG      H    671   0.274700     1.0080
   672          CT     40    ARG     CA    672  -0.263700    12.0100
   673          H1     40    ARG     HA    673   0.156000     1.0080
   674          CT     40    ARG     CB    674  -0.000700    12.0100
   675          HC     40    ARG    HB1    675   0.032700     1.0080
   676          HC     40    ARG    HB2    676   0.032700     1.0080
   677          CT     40    ARG     CG    677   0.039000    12.0100
   678          HC     40    ARG    HG1    678   0.028500     1.0080
   679          HC     40    ARG    HG2    679   0.028500     1.0080
   680          CT     40    ARG     CD    680   0.048600    12.0100
   681          H1     40    ARG    HD1    681   0.068700     1.0080
   682          H1     40    ARG    HD2    682   0.068700     1.0080
   683          N2     40    ARG     NE    683  -0.529500    14.0100
   684           H     40    ARG     HE    684   0.345600     1.0080
   685          CA     40    ARG     CZ    685   0.807600    12.0100
   686          N2     40    ARG    NH1    686  -0.862700    14.0100
   687           H     40    ARG   HH11    687   0.447800     1.0080
   688           H     40    ARG   HH12    688   0.447800     1.0080
   689          N2     40    ARG    NH2    689  -0.862700    14.0100
   690           H     40    ARG   HH21    690   0.447800     1.0080
   691           H     40    ARG   HH22    691   0.447800     1.0080
   692           C     40    ARG      C    692   0.734100    12.0100
   693           O     40    ARG      O    693  -0.589400    16.0000
   694           N     41    ASN      N    694  -0.415700    14.0100
   695           H     41    ASN      H    695   0.271900     1.0080
   696          CT     41    ASN     CA    696   0.014300    12.0100
   697          H1     41    ASN     HA    697   0.104800     1.0080
   698          CT     41    ASN     CB    698  -0.204100    12.0100
   699          HC     41    ASN    HB1    699   0.079700     1.0080
   700          HC     41    ASN    HB2    700   0.079700     1.0080
   701           C     41    ASN     CG    701   0.713000    12.0100
   702           O     41    ASN    OD1    702  -0.593100    16.0000
   703           N     41    ASN    ND2    703  -0.919100    14.0100
   704           H     41    ASN   HD21    704   0.419600     1.0080
   705           H     41    ASN   HD22    705   0.419600     1.0080
   706           C     41    ASN      C    706   0.597300    12.0100
   707           O     41    ASN      O    707  -0.567900    16.0000
   708           N     42    ARG      N    708  -0.347900    14.0100
   709           H     42    ARG      H    709   0.274700     1.0080
   710          CT     42    ARG     CA    710  -0.263700    12.0100
   711          H1     42    ARG     HA    711   0.156000     1.0080
   712          CT     42    ARG     CB    712  -0.000700    12.0100
   713          HC     42    ARG    HB1    713   0.032700     1.0080
   714          HC     42    ARG    HB2    714   0.032700     1.0080
   715          CT     42    ARG     CG    715   0.039000    12.0100
   716          HC     42    ARG    HG1    716   0.028500     1.0080
   717          HC     42    ARG    HG2    717   0.028500     1.0080
   718          CT     42    ARG     CD    718   0.048600    12.0100
   719          H1     42    ARG    HD1    719   0.068700     1.0080
   720          H1     42    ARG    HD2    720   0.068700     1.0080
   721          N2     42    ARG     NE    721  -0.529500    14.0100
   722           H     42    ARG     HE    722   0.345600     1.0080
   723          CA     42    ARG     CZ    723   0.807600    12.0100
   724          N2     42    ARG    NH1    724  -0.862700    14.0100
   725           H     42    ARG   HH11    725   0.447800     1.0080
   726           H     42    ARG   HH12    726   0.447800     1.0080
   727          N2     42    ARG    NH2    727  -0.862700    14.0100
   728           H     42    ARG   HH21    728   0.447800     1.0080
   729           H     42    ARG   HH22    729   0.447800     1.0080
   730           C     42    ARG      C    730   0.734100    12.0100
   731           O     42    ARG      O    731  -0.589400    16.0000
   732           N     43    LEU      N    732  -0.415700    14.0100
   733           H     43    LEU      H    733   0.271900     1.0080
   734          CT     43    LEU     CA    734  -0.051800    12.0100
   735          H1     43    LEU     HA    735   0.092200     1.0080
   736          CT     43    LEU     CB    736  -0.110200    12.0100
   737          HC     43    LEU    HB1    737   0.045700     1.0080
   738          HC     43    LEU    HB2    738   0.045700     1.0080
   739          CT     43    LEU     CG    739   0.353100    12.0100
   740          HC     43    LEU     HG    740  -0.036100     1.0080
   741          CT     43    LEU    CD1    741  -0.412100    12.0100
   742          HC     43    LEU   HD11    742   0.100000     1.0080
   743          HC     43    LEU   HD12    743   0.100000     1.0080
   744          HC     43    LEU   HD13    744   0.100000     1.0080
   745          CT     43    LEU    CD2    745  -0.412100    12.0100
   746          HC     43    LEU   HD21    746   0.100000     1.0080
   747          HC     43    LEU   HD22    747   0.100000     1.0080
   748          HC     43    LEU   HD23    748   0.100000     1.0080
   749           C     43    LEU      C    749   0.597300    12.0100
   750           O     43    LEU      O    750  -0.567900    16.0000
   751           N     44    SER      N    751  -0.415700    14.0100
   752           H     44    SER      H    752   0.271900     1.0080
   753          CT     44    SER     CA    753  -0.024900    12.0100
   754          H1     44    SER     HA    754   0.084300     1.0080
   755          CT     44    SER     CB    755   0.211700    12.0100
   756          H1     44    SER    HB1    756   0.035200     1.0080
   757          H1     44    SER    HB2    757   0.035200     1.0080
   758          OH     44    SER     OG    758  -0.654600    16.0000
   759          HO     44    SER     HG    759   0.427500     1.0080
   760           C     44    SER      C    760   0.597300    12.0100
   761           O     44    SER      O    761  -0.567900    16.0000
   762           N     45    PHE      N    762  -0.415700    14.0100
   763           H     45    PHE      H    763   0.271900     1.0080
   764          CT     45    PHE     CA    764  -0.002400    12.0100
   765          H1     45    PHE     HA    765   0.097800     1.0080
   766          CT     45    PHE     CB    766  -0.034300    12.0100
   767          HC     45    PHE    HB1    767   0.029500     1.0080
   768          HC     45    PHE    HB2    768   0.029500     1.0080
   769          CA     45    PHE     CG    769   0.011800    12.0100
   770          CA     45    PHE    CD1    770  -0.125600    12.0100
   771          HA     45    PHE    HD1    771   0.133000     1.0080
   772          CA     45    PHE    CE1    772  -0.170400    12.0100
   773          HA     45    PHE    HE1    773   0.143000     1.0080
   774          CA     45    PHE     CZ    774  -0.107200    12.0100
   775          HA     45    PHE     HZ    775   0.129700     1.0080
   776          CA     45    PHE    CE2    776  -0.170400    12.0100
   777          HA     45    PHE    HE2    777   0.143000     1.0080
   778          CA     45    PHE    CD2    778  -0.125600    12.0100
   779          HA     45    PHE    HD2    779   0.133000     1.0080
   780           C     45    PHE      C    780   0.597300    12.0100
   781           O     45    PHE      O    781  -0.567900    16.0000
   782           N     46    GLY      N    782  -0.415700    14.0100
   783           H     46    GLY      H    783   0.271900     1.0080
   784          CT     46    GLY     CA    784  -0.025200    12.0100
   785          H1     46    GLY    HA1    785   0.069800     1.0080
   786          H1     46    GLY    HA2    786   0.069800     1.0080
   787           C     46    GLY      C    787   0.597300    12.0100
   788           O     46    GLY      O    788  -0.567900    16.0000
   789           N     47    LYS      N    789  -0.347900    14.0100
   790           H     47    LYS      H    790   0.274700     1.0080
   791          CT     47    LYS     CA    791  -0.240000    12.0100
   792          H1     47    LYS     HA    792   0.142600     1.0080
   793          CT     47    LYS     CB    793  -0.009400    12.0100
   794          HC     47    LYS    HB1    794   0.036200     1.0080
   795          HC     47    LYS    HB2    795   0.036200     1.0080
   796          CT     47    LYS     CG    796   0.018700    12.0100
   797          HC     47    LYS    HG1    797   0.010300     1.0080
   798          HC     47    LYS    HG2    798   0.010300     1.0080
   799          CT     47    LYS     CD    799  -0.047900    12.0100
   800          HC     47    LYS    HD1    800   0.062100     1.0080
   801          HC     47    LYS    HD2    801   0.062100     1.0080
   802          CT     47    LYS     CE    802  -0.014300    12.0100
   803          HP     47    LYS    HE1    803   0.113500     1.0080
   804          HP     47    LYS    HE2    804   0.113500     1.0080
   805          N3     47    LYS     NZ    805  -0.385400    14.0100
   806           H     47    LYS    HZ1    806   0.340000     1.0080
   807           H     47    LYS    HZ2    807   0.340000     1.0080
   808           H     47    LYS    HZ3    808   0.340000     1.0080
   809           C     47    LYS      C    809   0.734100    12.0100
   810           O     47    LYS      O    810  -0.589400    16.0000
   811           N     48    THR      N    811  -0.415700    14.0100
   812           H     48    THR      H    812   0.271900     1.0080
   813          CT     48    THR     CA    813  -0.038900    12.0100
   814          H1     48    THR     HA    814   0.100700     1.0080
   815          CT     48    THR     CB    815   0.365400    12.0100
   816          H1     48    THR     HB    816   0.004300     1.0080
   817          CT     48    THR    CG2    817  -0.243800    12.0100
   818          HC     48    THR   HG21    818   0.064200     1.0080
   819          HC     48    THR   HG22    819   0.064200     1.0080
   820          HC     48    THR   HG23    820   0.064200     1.0080
   821          OH     48    THR    OG1    821  -0.676100    16.0000
   822          HO     48    THR    HG1    822   0.410200     1.0080
   823           C     48    THR      C    823   0.597300    12.0100
   824           O     48    THR      O    824  -0.567900    16.0000
   825           N     49    LEU      N    825  -0.415700    14.0100
   826           H     49    LEU      H    826   0.271900     1.0080
   827          CT     49    LEU     CA    827  -0.051800    12.0100
   828          H1     49    LEU     HA    828   0.092200     1.0080
   829          CT     49    LEU     CB    829  -0.110200    12.0100
   830          HC     49    LEU    HB1    830   0.045700     1.0080
   831          HC     49    LEU    HB2    831   0.045700     1.0080
   832          CT     49    LEU     CG    832   0.353100    12.0100
   833          HC     49    LEU     HG    833  -0.036100     1.0080
   834          CT     49    LEU    CD1    834  -0.412100    12.0100
   835          HC     49    LEU   HD11    835   0.100000     1.0080
   836          HC     49    LEU   HD12    836   0.100000     1.0080
   837          HC     49    LEU   HD13    837   0.100000     1.0080
   838          CT     49    LEU    CD2    838  -0.412100    12.0100
   839          HC     49    LEU   HD21    839   0.100000     1.0080
   840          HC     49    LEU   HD22    840   0.100000     1.0080
   841          HC     49    LEU   HD23    841   0.100000     1.0080
   842           C     49    LEU      C    842   0.597300    12.0100
   843           O     49    LEU      O    843  -0.567900    16.0000
   844           N     50    GLY      N    844  -0.415700    14.0100
   845           H     50    GLY      H    845   0.271900     1.0080
   846          CT     50    GLY     CA    846  -0.025200    12.0100
   847          H1     50    GLY    HA1    847   0.069800     1.0080
   848          H1     50    GLY    HA2    848   0.069800     1.0080
   849           C     50    GLY      C    849   0.597300    12.0100
   850           O     50    GLY      O    850  -0.567900    16.0000
   851           N     51    ALA      N    851  -0.415700    14.0100
   852           H     51    ALA      H    852   0.271900     1.0080
   853          CT     51    ALA     CA    853   0.033700    12.0100
   854          H1     51    ALA     HA    854   0.082300     1.0080
   855          CT     51    ALA     CB    855  -0.182500    12.0100
   856          HC     51    ALA    HB1    856   0.060300     1.0080
   857          HC     51    ALA    HB2    857   0.060300     1.0080
   858          HC     51    ALA    HB3    858   0.060300     1.0080
   859           C     51    ALA      C    859   0.597300    12.0100
   860           O     51    ALA      O    860  -0.567900    16.0000
   861           N     52    GLY      N    861  -0.415700    14.0100
   862           H     52    GLY      H    862   0.271900     1.0080
   863          CT     52    GLY     CA    863  -0.025200    12.0100
   864          H1     52    GLY    HA1    864   0.069800     1.0080
   865          H1     52    GLY    HA2    865   0.069800     1.0080
   866           C     52    GLY      C    866   0.597300    12.0100
   867           O     52    GLY      O    867  -0.567900    16.0000
   868           N     53    ALA      N    868  -0.415700    14.0100
   869           H     53    ALA      H    869   0.271900     1.0080
   870          CT     53    ALA     CA    870   0.033700    12.0100
   871          H1     53    ALA     HA    871   0.082300     1.0080
   872          CT     53    ALA     CB    872  -0.182500    12.0100
   873          HC     53    ALA    HB1    873   0.060300     1.0080
   874          HC     53    ALA    HB2    874   0.060300     1.0080
   875          HC     53    ALA    HB3    875   0.060300     1.0080
   876           C     53    ALA      C    876   0.597300    12.0100
   877           O     53    ALA      O    877  -0.567900    16.0000
   878           N     54    PHE      N    878  -0.415700    14.0100
   879           H     54    PHE      H    879   0.271900     1.0080
   880          CT     54    PHE     CA    880  -0.002400    12.0100
   881          H1     54    PHE     HA    881   0.097800     1.0080
   882          CT     54    PHE     CB    882  -0.034300    12.0100
   883          HC     54    PHE    HB1    883   0.029500     1.0080
   884          HC     54    PHE    HB2    884   0.029500     1.0080
   885          CA     54    PHE     CG    885   0.011800    12.0100
   886          CA     54    PHE    CD1    886  -0.125600    12.0100
   887          HA     54    PHE    HD1    887   0.133000     1.0080
   888          CA     54    PHE    CE1    888  -0.170400    12.0100
   889          HA     54    PHE    HE1    889   0.143000     1.0080
   890          CA     54    PHE     CZ    890  -0.107200    12.0100
   891          HA     54    PHE     HZ    891   0.129700     1.0080
   892          CA     54    PHE    CE2    892  -0.170400    12.0100
   893          HA     54    PHE    HE2    893   0.143000     1.0080
   894          CA     54    PHE    CD2    894  -0.125600    12.0100
   895          HA     54    PHE    HD2    895   0.133000     1.0080
   896           C     54    PHE      C    896   0.597300    12.0100
   897           O     54    PHE      O    897  -0.567900    16.0000
   898           N     55    GLY      N    898  -0.415700    14.0100
   899           H     55    GLY      H    899   0.271900     1.0080
   900          CT     55    GLY     CA    900  -0.025200    12.0100
   901          H1     55    GLY    HA1    901   0.069800     1.0080
   902          H1     55    GLY    HA2    902   0.069800     1.0080
   903           C     55    GLY      C    903   0.597300    12.0100
   904           O     55    GLY      O    904  -0.567900    16.0000
   905           N     56    LYS      N    905  -0.347900    14.0100
   906           H     56    LYS      H    906   0.274700     1.0080
   907          CT     56    LYS     CA    907  -0.240000    12.0100
   908          H1     56    LYS     HA    908   0.142600     1.0080
   909          CT     56    LYS     CB    909  -0.009400    12.0100
   910          HC     56    LYS    HB1    910   0.036200     1.0080
   911          HC     56    LYS    HB2    911   0.036200     1.0080
   912          CT     56    LYS     CG    912   0.018700    12.0100
   913          HC     56    LYS    HG1    913   0.010300     1.0080
   914          HC     56    LYS    HG2    914   0.010300     1.0080
   915          CT     56    LYS     CD    915  -0.047900    12.0100
   916          HC     56    LYS    HD1    916   0.062100     1.0080
   917          HC     56    LYS    HD2    917   0.062100     1.0080
   918          CT     56    LYS     CE    918  -0.014300    12.0100
   919          HP     56    LYS    HE1    919   0.113500     1.0080
   920          HP     56    LYS    HE2    920   0.113500     1.0080
   921          N3     56    LYS     NZ    921  -0.385400    14.0100
   922           H     56    LYS    HZ1    922   0.340000     1.0080
   923           H     56    LYS    HZ2    923   0.340000     1.0080
   924           H     56    LYS    HZ3    924   0.340000     1.0080
   925           C     56    LYS      C    925   0.734100    12.0100
   926           O     56    LYS      O    926  -0.589400    16.0000
   927           N     57    VAL      N    927  -0.415700    14.0100
   928           H     57    VAL      H    928   0.271900     1.0080
   929          CT     57    VAL     CA    929  -0.087500    12.0100
   930          H1     57    VAL     HA    930   0.096900     1.0080
   931          CT     57    VAL     CB    931   0.298500    12.0100
   932          HC     57    VAL     HB    932  -0.029700     1.0080
   933          CT     57    VAL    CG1    933  -0.319200    12.0100
   934          HC     57    VAL   HG11    934   0.079100     1.0080
   935          HC     57    VAL   HG12    935   0.079100     1.0080
   936          HC     57    VAL   HG13    936   0.079100     1.0080
   937          CT     57    VAL    CG2    937  -0.319200    12.0100
   938          HC     57    VAL   HG21    938   0.079100     1.0080
   939          HC     57    VAL   HG22    939   0.079100     1.0080
   940          HC     57    VAL   HG23    940   0.079100     1.0080
   941           C     57    VAL      C    941   0.597300    12.0100
   942           O     57    VAL      O    942  -0.567900    16.0000
   943           N     58    VAL      N    943  -0.415700    14.0100
   944           H     58    VAL      H    944   0.271900     1.0080
   945          CT     58    VAL     CA    945  -0.087500    12.0100
   946          H1     58    VAL     HA    946   0.096900     1.0080
   947          CT     58    VAL     CB    947   0.298500    12.0100
   948          HC     58    VAL     HB    948  -0.029700     1.0080
   949          CT     58    VAL    CG1    949  -0.319200    12.0100
   950          HC     58    VAL   HG11    950   0.079100     1.0080
   951          HC     58    VAL   HG12    951   0.079100     1.0080
   952          HC     58    VAL   HG13    952   0.079100     1.0080
   953          CT     58    VAL    CG2    953  -0.319200    12.0100
   954          HC     58    VAL   HG21    954   0.079100     1.0080
   955          HC     58    VAL   HG22    955   0.079100     1.0080
   956          HC     58    VAL   HG23    956   0.079100     1.0080
   957           C     58    VAL      C    957   0.597300    12.0100
   958           O     58    VAL      O    958  -0.567900    16.0000
   959           N     59    GLU      N    959  -0.516300    14.0100
   960           H     59    GLU      H    960   0.293600     1.0080
   961          CT     59    GLU     CA    961   0.039700    12.0100
   962          H1     59    GLU     HA    962   0.110500     1.0080
   963          CT     59    GLU     CB    963   0.056000    12.0100
   964          HC     59    GLU    HB1    964  -0.017300     1.0080
   965          HC     59    GLU    HB2    965  -0.017300     1.0080
   966          CT     59    GLU     CG    966   0.013600    12.0100
   967          HC     59    GLU    HG1    967  -0.042500     1.0080
   968          HC     59    GLU    HG2    968  -0.042500     1.0080
   969           C     59    GLU     CD    969   0.805400    12.0100
   970          O2     59    GLU    OE1    970  -0.818800    16.0000
   971          O2     59    GLU    OE2    971  -0.818800    16.0000
   972           C     59    GLU      C    972   0.536600    12.0100
   973           O     59    GLU      O    973  -0.581900    16.0000
   974           N     60    ALA      N    974  -0.415700    14.0100
   975           H     60    ALA      H    975   0.271900     1.0080
   976          CT     60    ALA     CA    976   0.033700    12.0100
   977          H1     60    ALA     HA    977   0.082300     1.0080
   978          CT     60    ALA     CB    978  -0.182500    12.0100
   979          HC     60    ALA    HB1    979   0.060300     1.0080
   980          HC     60    ALA    HB2    980   0.060300     1.0080
   981          HC     60    ALA    HB3    981   0.060300     1.0080
   982           C     60    ALA      C    982   0.597300    12.0100
   983           O     60    ALA      O    983  -0.567900    16.0000
   984           N     61    THR      N    984  -0.415700    14.0100
   985           H     61    THR      H    985   0.271900     1.0080
   986          CT     61    THR     CA    986  -0.038900    12.0100
   987          H1     61    THR     HA    987   0.100700     1.0080
   988          CT     61    THR     CB    988   0.365400    12.0100
   989          H1     61    THR     HB    989   0.004300     1.0080
   990          CT     61    THR    CG2    990  -0.243800    12.0100
   991          HC     61    THR   HG21    991   0.064200     1.0080
   992          HC     61    THR   HG22    992   0.064200     1.0080
   993          HC     61    THR   HG23    993   0.064200     1.0080
   994          OH     61    THR    OG1    994  -0.676100    16.0000
   995          HO     61    THR    HG1    995   0.410200     1.0080
   996           C     61    THR      C    996   0.597300    12.0100
   997           O     61    THR      O    997  -0.567900    16.0000
   998           N     62    ALA      N    998  -0.415700    14.0100
   999           H     62    ALA      H    999   0.271900     1.0080
  1000          CT     62    ALA     CA   1000   0.033700    12.0100
  1001          H1     62    ALA     HA   1001   0.082300     1.0080
  1002          CT     62    ALA     CB   1002  -0.182500    12.0100
  1003          HC     62    ALA    HB1   1003   0.060300     1.0080
  1004          HC     62    ALA    HB2   1004   0.060300     1.0080
  1005          HC     62    ALA    HB3   1005   0.060300     1.0080
  1006           C     62    ALA      C   1006   0.597300    12.0100
  1007           O     62    ALA      O   1007  -0.567900    16.0000
  1008           N     63    TYR      N   1008  -0.415700    14.0100
  1009           H     63    TYR      H   1009   0.271900     1.0080
  1010          CT     63    TYR     CA   1010  -0.001400    12.0100
  1011          H1     63    TYR     HA   1011   0.087600     1.0080
  1012          CT     63    TYR     CB   1012  -0.015200    12.0100
  1013          HC     63    TYR    HB1   1013   0.029500     1.0080
  1014          HC     63    TYR    HB2   1014   0.029500     1.0080
  1015          CA     63    TYR     CG   1015  -0.001100    12.0100
  1016          CA     63    TYR    CD1   1016  -0.190600    12.0100
  1017          HA     63    TYR    HD1   1017   0.169900     1.0080
  1018          CA     63    TYR    CE1   1018  -0.234100    12.0100
  1019          HA     63    TYR    HE1   1019   0.165600     1.0080
  1020           C     63    TYR     CZ   1020   0.322600    12.0100
  1021          OH     63    TYR     OH   1021  -0.557900    16.0000
  1022          HO     63    TYR     HH   1022   0.399200     1.0080
  1023          CA     63    TYR    CE2   1023  -0.234100    12.0100
  1024          HA     63    TYR    HE2   1024   0.165600     1.0080
  1025          CA     63    TYR    CD2   1025  -0.190600    12.0100
  1026          HA     63    TYR    HD2   1026   0.169900     1.0080
  1027           C     63    TYR      C   1027   0.597300    12.0100
  1028           O     63    TYR      O   1028  -0.567900    16.0000
  1029           N     64    GLY      N   1029  -0.415700    14.0100
  1030           H     64    GLY      H   1030   0.271900     1.0080
  1031          CT     64    GLY     CA   1031  -0.025200    12.0100
  1032          H1     64    GLY    HA1   1032   0.069800     1.0080
  1033          H1     64    GLY    HA2   1033   0.069800     1.0080
  1034           C     64    GLY      C   1034   0.597300    12.0100
  1035           O     64    GLY      O   1035  -0.567900    16.0000
  1036           N     65    LEU      N   1036  -0.415700    14.0100
  1037           H     65    LEU      H   1037   0.271900     1.0080
  1038          CT     65    LEU     CA   1038  -0.051800    12.0100
  1039          H1     65    LEU     HA   1039   0.092200     1.0080
  1040          CT     65    LEU     CB   1040  -0.110200    12.0100
  1041          HC     65    LEU    HB1   1041   0.045700     1.0080
  1042          HC     65    LEU    HB2   1042   0.045700     1.0080
  1043          CT     65    LEU     CG   1043   0.353100    12.0100
  1044          HC     65    LEU     HG   1044  -0.036100     1.0080
  1045          CT     65    LEU    CD1   1045  -0.412100    12.0100
  1046          HC     65    LEU   HD11   1046   0.100000     1.0080
  1047          HC     65    LEU   HD12   1047   0.100000     1.0080
  1048          HC     65    LEU   HD13   1048   0.100000     1.0080
  1049          CT     65    LEU    CD2   1049  -0.412100    12.0100
  1050          HC     65    LEU   HD21   1050   0.100000     1.0080
  1051          HC     65    LEU   HD22   1051   0.100000     1.0080
  1052          HC     65    LEU   HD23   1052   0.100000     1.0080
  1053           C     65    LEU      C   1053   0.597300    12.0100
  1054           O     65    LEU      O   1054  -0.567900    16.0000
  1055           N     66    ILE      N   1055  -0.415700    14.0100
  1056           H     66    ILE      H   1056   0.271900     1.0080
  1057          CT     66    ILE     CA   1057  -0.059700    12.0100
  1058          H1     66    ILE     HA   1058   0.086900     1.0080
  1059          CT     66    ILE     CB   1059   0.130300    12.0100
  1060          HC     66    ILE     HB   1060   0.018700     1.0080
  1061          CT     66    ILE    CG2   1061  -0.320400    12.0100
  1062          HC     66    ILE   HG21   1062   0.088200     1.0080
  1063          HC     66    ILE   HG22   1063   0.088200     1.0080
  1064          HC     66    ILE   HG23   1064   0.088200     1.0080
  1065          CT     66    ILE    CG1   1065  -0.043000    12.0100
  1066          HC     66    ILE   HG11   1066   0.023600     1.0080
  1067          HC     66    ILE   HG12   1067   0.023600     1.0080
  1068          CT     66    ILE     CD   1068  -0.066000    12.0100
  1069          HC     66    ILE    HD1   1069   0.018600     1.0080
  1070          HC     66    ILE    HD2   1070   0.018600     1.0080
  1071          HC     66    ILE    HD3   1071   0.018600     1.0080
  1072           C     66    ILE      C   1072   0.597300    12.0100
  1073           O     66    ILE      O   1073  -0.567900    16.0000
  1074           N     67    LYS      N   1074  -0.347900    14.0100
  1075           H     67    LYS      H   1075   0.274700     1.0080
  1076          CT     67    LYS     CA   1076  -0.240000    12.0100
  1077          H1     67    LYS     HA   1077   0.142600     1.0080
  1078          CT     67    LYS     CB   1078  -0.009400    12.0100
  1079          HC     67    LYS    HB1   1079   0.036200     1.0080
  1080          HC     67    LYS    HB2   1080   0.036200     1.0080
  1081          CT     67    LYS     CG   1081   0.018700    12.0100
  1082          HC     67    LYS    HG1   1082   0.010300     1.0080
  1083          HC     67    LYS    HG2   1083   0.010300     1.0080
  1084          CT     67    LYS     CD   1084  -0.047900    12.0100
  1085          HC     67    LYS    HD1   1085   0.062100     1.0080
  1086          HC     67    LYS    HD2   1086   0.062100     1.0080
  1087          CT     67    LYS     CE   1087  -0.014300    12.0100
  1088          HP     67    LYS    HE1   1088   0.113500     1.0080
  1089          HP     67    LYS    HE2   1089   0.113500     1.0080
  1090          N3     67    LYS     NZ   1090  -0.385400    14.0100
  1091           H     67    LYS    HZ1   1091   0.340000     1.0080
  1092           H     67    LYS    HZ2   1092   0.340000     1.0080
  1093           H     67    LYS    HZ3   1093   0.340000     1.0080
  1094           C     67    LYS      C   1094   0.734100    12.0100
  1095           O     67    LYS      O   1095  -0.589400    16.0000
  1096           N     68    SER      N   1096  -0.415700    14.0100
  1097           H     68    SER      H   1097   0.271900     1.0080
  1098          CT     68    SER     CA   1098  -0.024900    12.0100
  1099          H1     68    SER     HA   1099   0.084300     1.0080
  1100          CT     68    SER     CB   1100   0.211700    12.0100
  1101          H1     68    SER    HB1   1101   0.035200     1.0080
  1102          H1     68    SER    HB2   1102   0.035200     1.0080
  1103          OH     68    SER     OG   1103  -0.654600    16.0000
  1104          HO     68    SER     HG   1104   0.427500     1.0080
  1105           C     68    SER      C   1105   0.597300    12.0100
  1106           O     68    SER      O   1106  -0.567900    16.0000
  1107           N     69    ASP      N   1107  -0.516300    14.0100
  1108           H     69    ASP      H   1108   0.293600     1.0080
  1109          CT     69    ASP     CA   1109   0.038100    12.0100
  1110          H1     69    ASP     HA   1110   0.088000     1.0080
  1111          CT     69    ASP     CB   1111  -0.030300    12.0100
  1112          HC     69    ASP    HB1   1112  -0.012200     1.0080
  1113          HC     69    ASP    HB2   1113  -0.012200     1.0080
  1114           C     69    ASP     CG   1114   0.799400    12.0100
  1115          O2     69    ASP    OD1   1115  -0.801400    16.0000
  1116          O2     69    ASP    OD2   1116  -0.801400    16.0000
  1117           C     69    ASP      C   1117   0.536600    12.0100
  1118           O     69    ASP      O   1118  -0.581900    16.0000
  1119           N     70    ALA      N   1119  -0.415700    14.0100
  1120           H     70    ALA      H   1120   0.271900     1.0080
  1121          CT     70    ALA     CA   1121   0.033700    12.0100
  1122          H1     70    ALA     HA   1122   0.082300     1.0080
  1123          CT     70    ALA     CB   1123  -0.182500    12.0100
  1124          HC     70    ALA    HB1   1124   0.060300     1.0080
  1125          HC     70    ALA    HB2   1125   0.060300     1.0080
  1126          HC     70    ALA    HB3   1126   0.060300     1.0080
  1127           C     70    ALA      C   1127   0.597300    12.0100
  1128           O     70    ALA      O   1128  -0.567900    16.0000
  1129           N     71    ALA      N   1129  -0.415700    14.0100
  1130           H     71    ALA      H   1130   0.271900     1.0080
  1131          CT     71    ALA     CA   1131   0.033700    12.0100
  1132          H1     71    ALA     HA   1132   0.082300     1.0080
  1133          CT     71    ALA     CB   1133  -0.182500    12.0100
  1134          HC     71    ALA    HB1   1134   0.060300     1.0080
  1135          HC     71    ALA    HB2   1135   0.060300     1.0080
  1136          HC     71    ALA    HB3   1136   0.060300     1.0080
  1137           C     71    ALA      C   1137   0.597300    12.0100
  1138           O     71    ALA      O   1138  -0.567900    16.0000
  1139           N     72    MET      N   1139  -0.415700    14.0100
  1140           H     72    MET      H   1140   0.271900     1.0080
  1141          CT     72    MET     CA   1141  -0.023700    12.0100
  1142          H1     72    MET     HA   1142   0.088000     1.0080
  1143          CT     72    MET     CB   1143   0.034200    12.0100
  1144          HC     72    MET    HB1   1144   0.024100     1.0080
  1145          HC     72    MET    HB2   1145   0.024100     1.0080
  1146          CT     72    MET     CG   1146   0.001800    12.0100
  1147          H1     72    MET    HG1   1147   0.044000     1.0080
  1148          H1     72    MET    HG2   1148   0.044000     1.0080
  1149           S     72    MET     SD   1149  -0.273700    32.0600
  1150          CT     72    MET     CE   1150  -0.053600    12.0100
  1151          H1     72    MET    HE1   1151   0.068400     1.0080
  1152          H1     72    MET    HE2   1152   0.068400     1.0080
  1153          H1     72    MET    HE3   1153   0.068400     1.0080
  1154           C     72    MET      C   1154   0.597300    12.0100
  1155           O     72    MET      O   1155  -0.567900    16.0000
  1156           N     73    THR      N   1156  -0.415700    14.0100
  1157           H     73    THR      H   1157   0.271900     1.0080
  1158          CT     73    THR     CA   1158  -0.038900    12.0100
  1159          H1     73    THR     HA   1159   0.100700     1.0080
  1160          CT     73    THR     CB   1160   0.365400    12.0100
  1161          H1     73    THR     HB   1161   0.004300     1.0080
  1162          CT     73    THR    CG2   1162  -0.243800    12.0100
  1163          HC     73    THR   HG21   1163   0.064200     1.0080
  1164          HC     73    THR   HG22   1164   0.064200     1.0080
  1165          HC     73    THR   HG23   1165   0.064200     1.0080
  1166          OH     73    THR    OG1   1166  -0.676100    16.0000
  1167          HO     73    THR    HG1   1167   0.410200     1.0080
  1168           C     73    THR      C   1168   0.597300    12.0100
  1169           O     73    THR      O   1169  -0.567900    16.0000
  1170           N     74    V2A      N   1170  -0.415700    14.0100
  1171           H     74    V2A      H   1171   0.271900     1.0080
  1172          CT     74    V2A     CA   1172  -0.087500    12.0100          CT   0.033700    12.0100
  1173          H1     74    V2A     HA   1173   0.096900     1.0080          H1   0.082300     1.0080
  1174          CT     74    V2A     CB   1174   0.298500    12.0100          CT  -0.182500    12.0100
  1175          HC     74    V2A     HB   1175  -0.029700     1.0080          HC   0.060300     1.0080
  1176          CT     74    V2A    CG1   1176  -0.319200    12.0100          HC   0.060300     1.0080
  1177          HC     74    V2A   HG11   1177   0.079100     1.0080      DUM_HC   0.000000     1.0000
  1178          HC     74    V2A   HG12   1178   0.079100     1.0080      DUM_HC   0.000000     1.0000
  1179          HC     74    V2A   HG13   1179   0.079100     1.0080      DUM_HC   0.000000     1.0000
  1180          CT     74    V2A    CG2   1180  -0.319200    12.0100          HC   0.060300     1.0080
  1181          HC     74    V2A   HG21   1181   0.079100     1.0080      DUM_HC   0.000000     1.0000
  1182          HC     74    V2A   HG22   1182   0.079100     1.0080      DUM_HC   0.000000     1.0000
  1183          HC     74    V2A   HG23   1183   0.079100     1.0080      DUM_HC   0.000000     1.0000
  1184           C     74    V2A      C   1184   0.597300    12.0100
  1185           O     74    V2A      O   1185  -0.567900    16.0000
  1186           N     75    ALA      N   1186  -0.415700    14.0100
  1187           H     75    ALA      H   1187   0.271900     1.0080
  1188          CT     75    ALA     CA   1188   0.033700    12.0100
  1189          H1     75    ALA     HA   1189   0.082300     1.0080
  1190          CT     75    ALA     CB   1190  -0.182500    12.0100
  1191          HC     75    ALA    HB1   1191   0.060300     1.0080
  1192          HC     75    ALA    HB2   1192   0.060300     1.0080
  1193          HC     75    ALA    HB3   1193   0.060300     1.0080
  1194           C     75    ALA      C   1194   0.597300    12.0100
  1195           O     75    ALA      O   1195  -0.567900    16.0000
  1196           N     76    VAL      N   1196  -0.415700    14.0100
  1197           H     76    VAL      H   1197   0.271900     1.0080
  1198          CT     76    VAL     CA   1198  -0.087500    12.0100
  1199          H1     76    VAL     HA   1199   0.096900     1.0080
  1200          CT     76    VAL     CB   1200   0.298500    12.0100
  1201          HC     76    VAL     HB   1201  -0.029700     1.0080
  1202          CT     76    VAL    CG1   1202  -0.319200    12.0100
  1203          HC     76    VAL   HG11   1203   0.079100     1.0080
  1204          HC     76    VAL   HG12   1204   0.079100     1.0080
  1205          HC     76    VAL   HG13   1205   0.079100     1.0080
  1206          CT     76    VAL    CG2   1206  -0.319200    12.0100
  1207          HC     76    VAL   HG21   1207   0.079100     1.0080
  1208          HC     76    VAL   HG22   1208   0.079100     1.0080
  1209          HC     76    VAL   HG23   1209   0.079100     1.0080
  1210           C     76    VAL      C   1210   0.597300    12.0100
  1211           O     76    VAL      O   1211  -0.567900    16.0000
  1212           N     77    LYS      N   1212  -0.347900    14.0100
  1213           H     77    LYS      H   1213   0.274700     1.0080
  1214          CT     77    LYS     CA   1214  -0.240000    12.0100
  1215          H1     77    LYS     HA   1215   0.142600     1.0080
  1216          CT     77    LYS     CB   1216  -0.009400    12.0100
  1217          HC     77    LYS    HB1   1217   0.036200     1.0080
  1218          HC     77    LYS    HB2   1218   0.036200     1.0080
  1219          CT     77    LYS     CG   1219   0.018700    12.0100
  1220          HC     77    LYS    HG1   1220   0.010300     1.0080
  1221          HC     77    LYS    HG2   1221   0.010300     1.0080
  1222          CT     77    LYS     CD   1222  -0.047900    12.0100
  1223          HC     77    LYS    HD1   1223   0.062100     1.0080
  1224          HC     77    LYS    HD2   1224   0.062100     1.0080
  1225          CT     77    LYS     CE   1225  -0.014300    12.0100
  1226          HP     77    LYS    HE1   1226   0.113500     1.0080
  1227          HP     77    LYS    HE2   1227   0.113500     1.0080
  1228          N3     77    LYS     NZ   1228  -0.385400    14.0100
  1229           H     77    LYS    HZ1   1229   0.340000     1.0080
  1230           H     77    LYS    HZ2   1230   0.340000     1.0080
  1231           H     77    LYS    HZ3   1231   0.340000     1.0080
  1232           C     77    LYS      C   1232   0.734100    12.0100
  1233           O     77    LYS      O   1233  -0.589400    16.0000
  1234           N     78    MET      N   1234  -0.415700    14.0100
  1235           H     78    MET      H   1235   0.271900     1.0080
  1236          CT     78    MET     CA   1236  -0.023700    12.0100
  1237          H1     78    MET     HA   1237   0.088000     1.0080
  1238          CT     78    MET     CB   1238   0.034200    12.0100
  1239          HC     78    MET    HB1   1239   0.024100     1.0080
  1240          HC     78    MET    HB2   1240   0.024100     1.0080
  1241          CT     78    MET     CG   1241   0.001800    12.0100
  1242          H1     78    MET    HG1   1242   0.044000     1.0080
  1243          H1     78    MET    HG2   1243   0.044000     1.0080
  1244           S     78    MET     SD   1244  -0.273700    32.0600
  1245          CT     78    MET     CE   1245  -0.053600    12.0100
  1246          H1     78    MET    HE1   1246   0.068400     1.0080
  1247          H1     78    MET    HE2   1247   0.068400     1.0080
  1248          H1     78    MET    HE3   1248   0.068400     1.0080
  1249           C     78    MET      C   1249   0.597300    12.0100
  1250           O     78    MET      O   1250  -0.567900    16.0000
  1251           N     79    LEU      N   1251  -0.415700    14.0100
  1252           H     79    LEU      H   1252   0.271900     1.0080
  1253          CT     79    LEU     CA   1253  -0.051800    12.0100
  1254          H1     79    LEU     HA   1254   0.092200     1.0080
  1255          CT     79    LEU     CB   1255  -0.110200    12.0100
  1256          HC     79    LEU    HB1   1256   0.045700     1.0080
  1257          HC     79    LEU    HB2   1257   0.045700     1.0080
  1258          CT     79    LEU     CG   1258   0.353100    12.0100
  1259          HC     79    LEU     HG   1259  -0.036100     1.0080
  1260          CT     79    LEU    CD1   1260  -0.412100    12.0100
  1261          HC     79    LEU   HD11   1261   0.100000     1.0080
  1262          HC     79    LEU   HD12   1262   0.100000     1.0080
  1263          HC     79    LEU   HD13   1263   0.100000     1.0080
  1264          CT     79    LEU    CD2   1264  -0.412100    12.0100
  1265          HC     79    LEU   HD21   1265   0.100000     1.0080
  1266          HC     79    LEU   HD22   1266   0.100000     1.0080
  1267          HC     79    LEU   HD23   1267   0.100000     1.0080
  1268           C     79    LEU      C   1268   0.597300    12.0100
  1269           O     79    LEU      O   1269  -0.567900    16.0000
  1270           N     80    LYS      N   1270  -0.347900    14.0100
  1271           H     80    LYS      H   1271   0.274700     1.0080
  1272          CT     80    LYS     CA   1272  -0.240000    12.0100
  1273          H1     80    LYS     HA   1273   0.142600     1.0080
  1274          CT     80    LYS     CB   1274  -0.009400    12.0100
  1275          HC     80    LYS    HB1   1275   0.036200     1.0080
  1276          HC     80    LYS    HB2   1276   0.036200     1.0080
  1277          CT     80    LYS     CG   1277   0.018700    12.0100
  1278          HC     80    LYS    HG1   1278   0.010300     1.0080
  1279          HC     80    LYS    HG2   1279   0.010300     1.0080
  1280          CT     80    LYS     CD   1280  -0.047900    12.0100
  1281          HC     80    LYS    HD1   1281   0.062100     1.0080
  1282          HC     80    LYS    HD2   1282   0.062100     1.0080
  1283          CT     80    LYS     CE   1283  -0.014300    12.0100
  1284          HP     80    LYS    HE1   1284   0.113500     1.0080
  1285          HP     80    LYS    HE2   1285   0.113500     1.0080
  1286          N3     80    LYS     NZ   1286  -0.385400    14.0100
  1287           H     80    LYS    HZ1   1287   0.340000     1.0080
  1288           H     80    LYS    HZ2   1288   0.340000     1.0080
  1289           H     80    LYS    HZ3   1289   0.340000     1.0080
  1290           C     80    LYS      C   1290   0.734100    12.0100
  1291           O     80    LYS      O   1291  -0.589400    16.0000
  1292           N     81    PRO      N   1292  -0.254800    14.0100
  1293          CT     81    PRO     CD   1293   0.019200    12.0100
  1294          H1     81    PRO    HD1   1294   0.039100     1.0080
  1295          H1     81    PRO    HD2   1295   0.039100     1.0080
  1296          CT     81    PRO     CG   1296   0.018900    12.0100
  1297          HC     81    PRO    HG1   1297   0.021300     1.0080
  1298          HC     81    PRO    HG2   1298   0.021300     1.0080
  1299          CT     81    PRO     CB   1299  -0.007000    12.0100
  1300          HC     81    PRO    HB1   1300   0.025300     1.0080
  1301          HC     81    PRO    HB2   1301   0.025300     1.0080
  1302          CT     81    PRO     CA   1302  -0.026600    12.0100
  1303          H1     81    PRO     HA   1303   0.064100     1.0080
  1304           C     81    PRO      C   1304   0.589600    12.0100
  1305           O     81    PRO      O   1305  -0.574800    16.0000
  1306           N     82    SER      N   1306  -0.415700    14.0100
  1307           H     82    SER      H   1307   0.271900     1.0080
  1308          CT     82    SER     CA   1308  -0.024900    12.0100
  1309          H1     82    SER     HA   1309   0.084300     1.0080
  1310          CT     82    SER     CB   1310   0.211700    12.0100
  1311          H1     82    SER    HB1   1311   0.035200     1.0080
  1312          H1     82    SER    HB2   1312   0.035200     1.0080
  1313          OH     82    SER     OG   1313  -0.654600    16.0000
  1314          HO     82    SER     HG   1314   0.427500     1.0080
  1315           C     82    SER      C   1315   0.597300    12.0100
  1316           O     82    SER      O   1316  -0.567900    16.0000
  1317           N     83    ALA      N   1317  -0.415700    14.0100
  1318           H     83    ALA      H   1318   0.271900     1.0080
  1319          CT     83    ALA     CA   1319   0.033700    12.0100
  1320          H1     83    ALA     HA   1320   0.082300     1.0080
  1321          CT     83    ALA     CB   1321  -0.182500    12.0100
  1322          HC     83    ALA    HB1   1322   0.060300     1.0080
  1323          HC     83    ALA    HB2   1323   0.060300     1.0080
  1324          HC     83    ALA    HB3   1324   0.060300     1.0080
  1325           C     83    ALA      C   1325   0.597300    12.0100
  1326           O     83    ALA      O   1326  -0.567900    16.0000
  1327           N     84    HIS      N   1327  -0.415700    14.0100
  1328           H     84    HIS      H   1328   0.271900     1.0080
  1329          CT     84    HIS     CA   1329  -0.058100    12.0100
  1330          H1     84    HIS     HA   1330   0.136000     1.0080
  1331          CT     84    HIS     CB   1331  -0.007400    12.0100
  1332          HC     84    HIS    HB1   1332   0.036700     1.0080
  1333          HC     84    HIS    HB2   1333   0.036700     1.0080
  1334          CC     84    HIS     CG   1334   0.186800    12.0100
  1335          NB     84    HIS    ND1   1335  -0.543200    14.0100
  1336          CR     84    HIS    CE1   1336   0.163500    12.0100
  1337          H5     84    HIS    HE1   1337   0.143500     1.0080
  1338          NA     84    HIS    NE2   1338  -0.279500    14.0100
  1339           H     84    HIS    HE2   1339   0.333900     1.0080
  1340          CW     84    HIS    CD2   1340  -0.220700    12.0100
  1341          H4     84    HIS    HD2   1341   0.186200     1.0080
  1342           C     84    HIS      C   1342   0.597300    12.0100
  1343           O     84    HIS      O   1343  -0.567900    16.0000
  1344           N     85    LEU      N   1344  -0.415700    14.0100
  1345           H     85    LEU      H   1345   0.271900     1.0080
  1346          CT     85    LEU     CA   1346  -0.051800    12.0100
  1347          H1     85    LEU     HA   1347   0.092200     1.0080
  1348          CT     85    LEU     CB   1348  -0.110200    12.0100
  1349          HC     85    LEU    HB1   1349   0.045700     1.0080
  1350          HC     85    LEU    HB2   1350   0.045700     1.0080
  1351          CT     85    LEU     CG   1351   0.353100    12.0100
  1352          HC     85    LEU     HG   1352  -0.036100     1.0080
  1353          CT     85    LEU    CD1   1353  -0.412100    12.0100
  1354          HC     85    LEU   HD11   1354   0.100000     1.0080
  1355          HC     85    LEU   HD12   1355   0.100000     1.0080
  1356          HC     85    LEU   HD13   1356   0.100000     1.0080
  1357          CT     85    LEU    CD2   1357  -0.412100    12.0100
  1358          HC     85    LEU   HD21   1358   0.100000     1.0080
  1359          HC     85    LEU   HD22   1359   0.100000     1.0080
  1360          HC     85    LEU   HD23   1360   0.100000     1.0080
  1361           C     85    LEU      C   1361   0.597300    12.0100
  1362           O     85    LEU      O   1362  -0.567900    16.0000
  1363           N     86    THR      N   1363  -0.415700    14.0100
  1364           H     86    THR      H   1364   0.271900     1.0080
  1365          CT     86    THR     CA   1365  -0.038900    12.0100
  1366          H1     86    THR     HA   1366   0.100700     1.0080
  1367          CT     86    THR     CB   1367   0.365400    12.0100
  1368          H1     86    THR     HB   1368   0.004300     1.0080
  1369          CT     86    THR    CG2   1369  -0.243800    12.0100
  1370          HC     86    THR   HG21   1370   0.064200     1.0080
  1371          HC     86    THR   HG22   1371   0.064200     1.0080
  1372          HC     86    THR   HG23   1372   0.064200     1.0080
  1373          OH     86    THR    OG1   1373  -0.676100    16.0000
  1374          HO     86    THR    HG1   1374   0.410200     1.0080
  1375           C     86    THR      C   1375   0.597300    12.0100
  1376           O     86    THR      O   1376  -0.567900    16.0000
  1377           N     87    GLU      N   1377  -0.516300    14.0100
  1378           H     87    GLU      H   1378   0.293600     1.0080
  1379          CT     87    GLU     CA   1379   0.039700    12.0100
  1380          H1     87    GLU     HA   1380   0.110500     1.0080
  1381          CT     87    GLU     CB   1381   0.056000    12.0100
  1382          HC     87    GLU    HB1   1382  -0.017300     1.0080
  1383          HC     87    GLU    HB2   1383  -0.017300     1.0080
  1384          CT     87    GLU     CG   1384   0.013600    12.0100
  1385          HC     87    GLU    HG1   1385  -0.042500     1.0080
  1386          HC     87    GLU    HG2   1386  -0.042500     1.0080
  1387           C     87    GLU     CD   1387   0.805400    12.0100
  1388          O2     87    GLU    OE1   1388  -0.818800    16.0000
  1389          O2     87    GLU    OE2   1389  -0.818800    16.0000
  1390           C     87    GLU      C   1390   0.536600    12.0100
  1391           O     87    GLU      O   1391  -0.581900    16.0000
  1392           N     88    ARG      N   1392  -0.347900    14.0100
  1393           H     88    ARG      H   1393   0.274700     1.0080
  1394          CT     88    ARG     CA   1394  -0.263700    12.0100
  1395          H1     88    ARG     HA   1395   0.156000     1.0080
  1396          CT     88    ARG     CB   1396  -0.000700    12.0100
  1397          HC     88    ARG    HB1   1397   0.032700     1.0080
  1398          HC     88    ARG    HB2   1398   0.032700     1.0080
  1399          CT     88    ARG     CG   1399   0.039000    12.0100
  1400          HC     88    ARG    HG1   1400   0.028500     1.0080
  1401          HC     88    ARG    HG2   1401   0.028500     1.0080
  1402          CT     88    ARG     CD   1402   0.048600    12.0100
  1403          H1     88    ARG    HD1   1403   0.068700     1.0080
  1404          H1     88    ARG    HD2   1404   0.068700     1.0080
  1405          N2     88    ARG     NE   1405  -0.529500    14.0100
  1406           H     88    ARG     HE   1406   0.345600     1.0080
  1407          CA     88    ARG     CZ   1407   0.807600    12.0100
  1408          N2     88    ARG    NH1   1408  -0.862700    14.0100
  1409           H     88    ARG   HH11   1409   0.447800     1.0080
  1410           H     88    ARG   HH12   1410   0.447800     1.0080
  1411          N2     88    ARG    NH2   1411  -0.862700    14.0100
  1412           H     88    ARG   HH21   1412   0.447800     1.0080
  1413           H     88    ARG   HH22   1413   0.447800     1.0080
  1414           C     88    ARG      C   1414   0.734100    12.0100
  1415           O     88    ARG      O   1415  -0.589400    16.0000
  1416           N     89    GLU      N   1416  -0.516300    14.0100
  1417           H     89    GLU      H   1417   0.293600     1.0080
  1418          CT     89    GLU     CA   1418   0.039700    12.0100
  1419          H1     89    GLU     HA   1419   0.110500     1.0080
  1420          CT     89    GLU     CB   1420   0.056000    12.0100
  1421          HC     89    GLU    HB1   1421  -0.017300     1.0080
  1422          HC     89    GLU    HB2   1422  -0.017300     1.0080
  1423          CT     89    GLU     CG   1423   0.013600    12.0100
  1424          HC     89    GLU    HG1   1424  -0.042500     1.0080
  1425          HC     89    GLU    HG2   1425  -0.042500     1.0080
  1426           C     89    GLU     CD   1426   0.805400    12.0100
  1427          O2     89    GLU    OE1   1427  -0.818800    16.0000
  1428          O2     89    GLU    OE2   1428  -0.818800    16.0000
  1429           C     89    GLU      C   1429   0.536600    12.0100
  1430           O     89    GLU      O   1430  -0.581900    16.0000
  1431           N     90    ALA      N   1431  -0.415700    14.0100
  1432           H     90    ALA      H   1432   0.271900     1.0080
  1433          CT     90    ALA     CA   1433   0.033700    12.0100
  1434          H1     90    ALA     HA   1434   0.082300     1.0080
  1435          CT     90    ALA     CB   1435  -0.182500    12.0100
  1436          HC     90    ALA    HB1   1436   0.060300     1.0080
  1437          HC     90    ALA    HB2   1437   0.060300     1.0080
  1438          HC     90    ALA    HB3   1438   0.060300     1.0080
  1439           C     90    ALA      C   1439   0.597300    12.0100
  1440           O     90    ALA      O   1440  -0.567900    16.0000
  1441           N     91    LEU      N   1441  -0.415700    14.0100
  1442           H     91    LEU      H   1442   0.271900     1.0080
  1443          CT     91    LEU     CA   1443  -0.051800    12.0100
  1444          H1     91    LEU     HA   1444   0.092200     1.0080
  1445          CT     91    LEU     CB   1445  -0.110200    12.0100
  1446          HC     91    LEU    HB1   1446   0.045700     1.0080
  1447          HC     91    LEU    HB2   1447   0.045700     1.0080
  1448          CT     91    LEU     CG   1448   0.353100    12.0100
  1449          HC     91    LEU     HG   1449  -0.036100     1.0080
  1450          CT     91    LEU    CD1   1450  -0.412100    12.0100
  1451          HC     91    LEU   HD11   1451   0.100000     1.0080
  1452          HC     91    LEU   HD12   1452   0.100000     1.0080
  1453          HC     91    LEU   HD13   1453   0.100000     1.0080
  1454          CT     91    LEU    CD2   1454  -0.412100    12.0100
  1455          HC     91    LEU   HD21   1455   0.100000     1.0080
  1456          HC     91    LEU   HD22   1456   0.100000     1.0080
  1457          HC     91    LEU   HD23   1457   0.100000     1.0080
  1458           C     91    LEU      C   1458   0.597300    12.0100
  1459           O     91    LEU      O   1459  -0.567900    16.0000
  1460           N     92    MET      N   1460  -0.415700    14.0100
  1461           H     92    MET      H   1461   0.271900     1.0080
  1462          CT     92    MET     CA   1462  -0.023700    12.0100
  1463          H1     92    MET     HA   1463   0.088000     1.0080
  1464          CT     92    MET     CB   1464   0.034200    12.0100
  1465          HC     92    MET    HB1   1465   0.024100     1.0080
  1466          HC     92    MET    HB2   1466   0.024100     1.0080
  1467          CT     92    MET     CG   1467   0.001800    12.0100
  1468          H1     92    MET    HG1   1468   0.044000     1.0080
  1469          H1     92    MET    HG2   1469   0.044000     1.0080
  1470           S     92    MET     SD   1470  -0.273700    32.0600
  1471          CT     92    MET     CE   1471  -0.053600    12.0100
  1472          H1     92    MET    HE1   1472   0.068400     1.0080
  1473          H1     92    MET    HE2   1473   0.068400     1.0080
  1474          H1     92    MET    HE3   1474   0.068400     1.0080
  1475           C     92    MET      C   1475   0.597300    12.0100
  1476           O     92    MET      O   1476  -0.567900    16.0000
  1477           N     93    SER      N   1477  -0.415700    14.0100
  1478           H     93    SER      H   1478   0.271900     1.0080
  1479          CT     93    SER     CA   1479  -0.024900    12.0100
  1480          H1     93    SER     HA   1480   0.084300     1.0080
  1481          CT     93    SER     CB   1481   0.211700    12.0100
  1482          H1     93    SER    HB1   1482   0.035200     1.0080
  1483          H1     93    SER    HB2   1483   0.035200     1.0080
  1484          OH     93    SER     OG   1484  -0.654600    16.0000
  1485          HO     93    SER     HG   1485   0.427500     1.0080
  1486           C     93    SER      C   1486   0.597300    12.0100
  1487           O     93    SER      O   1487  -0.567900    16.0000
  1488           N     94    GLU      N   1488  -0.516300    14.0100
  1489           H     94    GLU      H   1489   0.293600     1.0080
  1490          CT     94    GLU     CA   1490   0.039700    12.0100
  1491          H1     94    GLU     HA   1491   0.110500     1.0080
  1492          CT     94    GLU     CB   1492   0.056000    12.0100
  1493          HC     94    GLU    HB1   1493  -0.017300     1.0080
  1494          HC     94    GLU    HB2   1494  -0.017300     1.0080
  1495          CT     94    GLU     CG   1495   0.013600    12.0100
  1496          HC     94    GLU    HG1   1496  -0.042500     1.0080
  1497          HC     94    GLU    HG2   1497  -0.042500     1.0080
  1498           C     94    GLU     CD   1498   0.805400    12.0100
  1499          O2     94    GLU    OE1   1499  -0.818800    16.0000
  1500          O2     94    GLU    OE2   1500  -0.818800    16.0000
  1501           C     94    GLU      C   1501   0.536600    12.0100
  1502           O     94    GLU      O   1502  -0.581900    16.0000
  1503           N     95    LEU      N   1503  -0.415700    14.0100
  1504           H     95    LEU      H   1504   0.271900     1.0080
  1505          CT     95    LEU     CA   1505  -0.051800    12.0100
  1506          H1     95    LEU     HA   1506   0.092200     1.0080
  1507          CT     95    LEU     CB   1507  -0.110200    12.0100
  1508          HC     95    LEU    HB1   1508   0.045700     1.0080
  1509          HC     95    LEU    HB2   1509   0.045700     1.0080
  1510          CT     95    LEU     CG   1510   0.353100    12.0100
  1511          HC     95    LEU     HG   1511  -0.036100     1.0080
  1512          CT     95    LEU    CD1   1512  -0.412100    12.0100
  1513          HC     95    LEU   HD11   1513   0.100000     1.0080
  1514          HC     95    LEU   HD12   1514   0.100000     1.0080
  1515          HC     95    LEU   HD13   1515   0.100000     1.0080
  1516          CT     95    LEU    CD2   1516  -0.412100    12.0100
  1517          HC     95    LEU   HD21   1517   0.100000     1.0080
  1518          HC     95    LEU   HD22   1518   0.100000     1.0080
  1519          HC     95    LEU   HD23   1519   0.100000     1.0080
  1520           C     95    LEU      C   1520   0.597300    12.0100
  1521           O     95    LEU      O   1521  -0.567900    16.0000
  1522           N     96    LYS      N   1522  -0.347900    14.0100
  1523           H     96    LYS      H   1523   0.274700     1.0080
  1524          CT     96    LYS     CA   1524  -0.240000    12.0100
  1525          H1     96    LYS     HA   1525   0.142600     1.0080
  1526          CT     96    LYS     CB   1526  -0.009400    12.0100
  1527          HC     96    LYS    HB1   1527   0.036200     1.0080
  1528          HC     96    LYS    HB2   1528   0.036200     1.0080
  1529          CT     96    LYS     CG   1529   0.018700    12.0100
  1530          HC     96    LYS    HG1   1530   0.010300     1.0080
  1531          HC     96    LYS    HG2   1531   0.010300     1.0080
  1532          CT     96    LYS     CD   1532  -0.047900    12.0100
  1533          HC     96    LYS    HD1   1533   0.062100     1.0080
  1534          HC     96    LYS    HD2   1534   0.062100     1.0080
  1535          CT     96    LYS     CE   1535  -0.014300    12.0100
  1536          HP     96    LYS    HE1   1536   0.113500     1.0080
  1537          HP     96    LYS    HE2   1537   0.113500     1.0080
  1538          N3     96    LYS     NZ   1538  -0.385400    14.0100
  1539           H     96    LYS    HZ1   1539   0.340000     1.0080
  1540           H     96    LYS    HZ2   1540   0.340000     1.0080
  1541           H     96    LYS    HZ3   1541   0.340000     1.0080
  1542           C     96    LYS      C   1542   0.734100    12.0100
  1543           O     96    LYS      O   1543  -0.589400    16.0000
  1544           N     97    VAL      N   1544  -0.415700    14.0100
  1545           H     97    VAL      H   1545   0.271900     1.0080
  1546          CT     97    VAL     CA   1546  -0.087500    12.0100
  1547          H1     97    VAL     HA   1547   0.096900     1.0080
  1548          CT     97    VAL     CB   1548   0.298500    12.0100
  1549          HC     97    VAL     HB   1549  -0.029700     1.0080
  1550          CT     97    VAL    CG1   1550  -0.319200    12.0100
  1551          HC     97    VAL   HG11   1551   0.079100     1.0080
  1552          HC     97    VAL   HG12   1552   0.079100     1.0080
  1553          HC     97    VAL   HG13   1553   0.079100     1.0080
  1554          CT     97    VAL    CG2   1554  -0.319200    12.0100
  1555          HC     97    VAL   HG21   1555   0.079100     1.0080
  1556          HC     97    VAL   HG22   1556   0.079100     1.0080
  1557          HC     97    VAL   HG23   1557   0.079100     1.0080
  1558           C     97    VAL      C   1558   0.597300    12.0100
  1559           O     97    VAL      O   1559  -0.567900    16.0000
  1560           N     98    LEU      N   1560  -0.415700    14.0100
  1561           H     98    LEU      H   1561   0.271900     1.0080
  1562          CT     98    LEU     CA   1562  -0.051800    12.0100
  1563          H1     98    LEU     HA   1563   0.092200     1.0080
  1564          CT     98    LEU     CB   1564  -0.110200    12.0100
  1565          HC     98    LEU    HB1   1565   0.045700     1.0080
  1566          HC     98    LEU    HB2   1566   0.045700     1.0080
  1567          CT     98    LEU     CG   1567   0.353100    12.0100
  1568          HC     98    LEU     HG   1568  -0.036100     1.0080
  1569          CT     98    LEU    CD1   1569  -0.412100    12.0100
  1570          HC     98    LEU   HD11   1570   0.100000     1.0080
  1571          HC     98    LEU   HD12   1571   0.100000     1.0080
  1572          HC     98    LEU   HD13   1572   0.100000     1.0080
  1573          CT     98    LEU    CD2   1573  -0.412100    12.0100
  1574          HC     98    LEU   HD21   1574   0.100000     1.0080
  1575          HC     98    LEU   HD22   1575   0.100000     1.0080
  1576          HC     98    LEU   HD23   1576   0.100000     1.0080
  1577           C     98    LEU      C   1577   0.597300    12.0100
  1578           O     98    LEU      O   1578  -0.567900    16.0000
  1579           N     99    SER      N   1579  -0.415700    14.0100
  1580           H     99    SER      H   1580   0.271900     1.0080
  1581          CT     99    SER     CA   1581  -0.024900    12.0100
  1582          H1     99    SER     HA   1582   0.084300     1.0080
  1583          CT     99    SER     CB   1583   0.211700    12.0100
  1584          H1     99    SER    HB1   1584   0.035200     1.0080
  1585          H1     99    SER    HB2   1585   0.035200     1.0080
  1586          OH     99    SER     OG   1586  -0.654600    16.0000
  1587          HO     99    SER     HG   1587   0.427500     1.0080
  1588           C     99    SER      C   1588   0.597300    12.0100
  1589           O     99    SER      O   1589  -0.567900    16.0000
  1590           N    100    TYR      N   1590  -0.415700    14.0100
  1591           H    100    TYR      H   1591   0.271900     1.0080
  1592          CT    100    TYR     CA   1592  -0.001400    12.0100
  1593          H1    100    TYR     HA   1593   0.087600     1.0080
  1594          CT    100    TYR     CB   1594  -0.015200    12.0100
  1595          HC    100    TYR    HB1   1595   0.029500     1.0080
  1596          HC    100    TYR    HB2   1596   0.029500     1.0080
  1597          CA    100    TYR     CG   1597  -0.001100    12.0100
  1598          CA    100    TYR    CD1   1598  -0.190600    12.0100
  1599          HA    100    TYR    HD1   1599   0.169900     1.0080
  1600          CA    100    TYR    CE1   1600  -0.234100    12.0100
  1601          HA    100    TYR    HE1   1601   0.165600     1.0080
  1602           C    100    TYR     CZ   1602   0.322600    12.0100
  1603          OH    100    TYR     OH   1603  -0.557900    16.0000
  1604          HO    100    TYR     HH   1604   0.399200     1.0080
  1605          CA    100    TYR    CE2   1605  -0.234100    12.0100
  1606          HA    100    TYR    HE2   1606   0.165600     1.0080
  1607          CA    100    TYR    CD2   1607  -0.190600    12.0100
  1608          HA    100    TYR    HD2   1608   0.169900     1.0080
  1609           C    100    TYR      C   1609   0.597300    12.0100
  1610           O    100    TYR      O   1610  -0.567900    16.0000
  1611           N    101    LEU      N   1611  -0.415700    14.0100
  1612           H    101    LEU      H   1612   0.271900     1.0080
  1613          CT    101    LEU     CA   1613  -0.051800    12.0100
  1614          H1    101    LEU     HA   1614   0.092200     1.0080
  1615          CT    101    LEU     CB   1615  -0.110200    12.0100
  1616          HC    101    LEU    HB1   1616   0.045700     1.0080
  1617          HC    101    LEU    HB2   1617   0.045700     1.0080
  1618          CT    101    LEU     CG   1618   0.353100    12.0100
  1619          HC    101    LEU     HG   1619  -0.036100     1.0080
  1620          CT    101    LEU    CD1   1620  -0.412100    12.0100
  1621          HC    101    LEU   HD11   1621   0.100000     1.0080
  1622          HC    101    LEU   HD12   1622   0.100000     1.0080
  1623          HC    101    LEU   HD13   1623   0.100000     1.0080
  1624          CT    101    LEU    CD2   1624  -0.412100    12.0100
  1625          HC    101    LEU   HD21   1625   0.100000     1.0080
  1626          HC    101    LEU   HD22   1626   0.100000     1.0080
  1627          HC    101    LEU   HD23   1627   0.100000     1.0080
  1628           C    101    LEU      C   1628   0.597300    12.0100
  1629           O    101    LEU      O   1629  -0.567900    16.0000
  1630           N    102    GLY      N   1630  -0.415700    14.0100
  1631           H    102    GLY      H   1631   0.271900     1.0080
  1632          CT    102    GLY     CA   1632  -0.025200    12.0100
  1633          H1    102    GLY    HA1   1633   0.069800     1.0080
  1634          H1    102    GLY    HA2   1634   0.069800     1.0080
  1635           C    102    GLY      C   1635   0.597300    12.0100
  1636           O    102    GLY      O   1636  -0.567900    16.0000
  1637           N    103    ASN      N   1637  -0.415700    14.0100
  1638           H    103    ASN      H   1638   0.271900     1.0080
  1639          CT    103    ASN     CA   1639   0.014300    12.0100
  1640          H1    103    ASN     HA   1640   0.104800     1.0080
  1641          CT    103    ASN     CB   1641  -0.204100    12.0100
  1642          HC    103    ASN    HB1   1642   0.079700     1.0080
  1643          HC    103    ASN    HB2   1643   0.079700     1.0080
  1644           C    103    ASN     CG   1644   0.713000    12.0100
  1645           O    103    ASN    OD1   1645  -0.593100    16.0000
  1646           N    103    ASN    ND2   1646  -0.919100    14.0100
  1647           H    103    ASN   HD21   1647   0.419600     1.0080
  1648           H    103    ASN   HD22   1648   0.419600     1.0080
  1649           C    103    ASN      C   1649   0.597300    12.0100
  1650           O    103    ASN      O   1650  -0.567900    16.0000
  1651           N    104    HIS      N   1651  -0.415700    14.0100
  1652           H    104    HIS      H   1652   0.271900     1.0080
  1653          CT    104    HIS     CA   1653  -0.058100    12.0100
  1654          H1    104    HIS     HA   1654   0.136000     1.0080
  1655          CT    104    HIS     CB   1655  -0.007400    12.0100
  1656          HC    104    HIS    HB1   1656   0.036700     1.0080
  1657          HC    104    HIS    HB2   1657   0.036700     1.0080
  1658          CC    104    HIS     CG   1658   0.186800    12.0100
  1659          NB    104    HIS    ND1   1659  -0.543200    14.0100
  1660          CR    104    HIS    CE1   1660   0.163500    12.0100
  1661          H5    104    HIS    HE1   1661   0.143500     1.0080
  1662          NA    104    HIS    NE2   1662  -0.279500    14.0100
  1663           H    104    HIS    HE2   1663   0.333900     1.0080
  1664          CW    104    HIS    CD2   1664  -0.220700    12.0100
  1665          H4    104    HIS    HD2   1665   0.186200     1.0080
  1666           C    104    HIS      C   1666   0.597300    12.0100
  1667           O    104    HIS      O   1667  -0.567900    16.0000
  1668           N    105    MET      N   1668  -0.415700    14.0100
  1669           H    105    MET      H   1669   0.271900     1.0080
  1670          CT    105    MET     CA   1670  -0.023700    12.0100
  1671          H1    105    MET     HA   1671   0.088000     1.0080
  1672          CT    105    MET     CB   1672   0.034200    12.0100
  1673          HC    105    MET    HB1   1673   0.024100     1.0080
  1674          HC    105    MET    HB2   1674   0.024100     1.0080
  1675          CT    105    MET     CG   1675   0.001800    12.0100
  1676          H1    105    MET    HG1   1676   0.044000     1.0080
  1677          H1    105    MET    HG2   1677   0.044000     1.0080
  1678           S    105    MET     SD   1678  -0.273700    32.0600
  1679          CT    105    MET     CE   1679  -0.053600    12.0100
  1680          H1    105    MET    HE1   1680   0.068400     1.0080
  1681          H1    105    MET    HE2   1681   0.068400     1.0080
  1682          H1    105    MET    HE3   1682   0.068400     1.0080
  1683           C    105    MET      C   1683   0.597300    12.0100
  1684           O    105    MET      O   1684  -0.567900    16.0000
  1685           N    106    ASN      N   1685  -0.415700    14.0100
  1686           H    106    ASN      H   1686   0.271900     1.0080
  1687          CT    106    ASN     CA   1687   0.014300    12.0100
  1688          H1    106    ASN     HA   1688   0.104800     1.0080
  1689          CT    106    ASN     CB   1689  -0.204100    12.0100
  1690          HC    106    ASN    HB1   1690   0.079700     1.0080
  1691          HC    106    ASN    HB2   1691   0.079700     1.0080
  1692           C    106    ASN     CG   1692   0.713000    12.0100
  1693           O    106    ASN    OD1   1693  -0.593100    16.0000
  1694           N    106    ASN    ND2   1694  -0.919100    14.0100
  1695           H    106    ASN   HD21   1695   0.419600     1.0080
  1696           H    106    ASN   HD22   1696   0.419600     1.0080
  1697           C    106    ASN      C   1697   0.597300    12.0100
  1698           O    106    ASN      O   1698  -0.567900    16.0000
  1699           N    107    ILE      N   1699  -0.415700    14.0100
  1700           H    107    ILE      H   1700   0.271900     1.0080
  1701          CT    107    ILE     CA   1701  -0.059700    12.0100
  1702          H1    107    ILE     HA   1702   0.086900     1.0080
  1703          CT    107    ILE     CB   1703   0.130300    12.0100
  1704          HC    107    ILE     HB   1704   0.018700     1.0080
  1705          CT    107    ILE    CG2   1705  -0.320400    12.0100
  1706          HC    107    ILE   HG21   1706   0.088200     1.0080
  1707          HC    107    ILE   HG22   1707   0.088200     1.0080
  1708          HC    107    ILE   HG23   1708   0.088200     1.0080
  1709          CT    107    ILE    CG1   1709  -0.043000    12.0100
  1710          HC    107    ILE   HG11   1710   0.023600     1.0080
  1711          HC    107    ILE   HG12   1711   0.023600     1.0080
  1712          CT    107    ILE     CD   1712  -0.066000    12.0100
  1713          HC    107    ILE    HD1   1713   0.018600     1.0080
  1714          HC    107    ILE    HD2   1714   0.018600     1.0080
  1715          HC    107    ILE    HD3   1715   0.018600     1.0080
  1716           C    107    ILE      C   1716   0.597300    12.0100
  1717           O    107    ILE      O   1717  -0.567900    16.0000
  1718           N    108    VAL      N   1718  -0.415700    14.0100
  1719           H    108    VAL      H   1719   0.271900     1.0080
  1720          CT    108    VAL     CA   1720  -0.087500    12.0100
  1721          H1    108    VAL     HA   1721   0.096900     1.0080
  1722          CT    108    VAL     CB   1722   0.298500    12.0100
  1723          HC    108    VAL     HB   1723  -0.029700     1.0080
  1724          CT    108    VAL    CG1   1724  -0.319200    12.0100
  1725          HC    108    VAL   HG11   1725   0.079100     1.0080
  1726          HC    108    VAL   HG12   1726   0.079100     1.0080
  1727          HC    108    VAL   HG13   1727   0.079100     1.0080
  1728          CT    108    VAL    CG2   1728  -0.319200    12.0100
  1729          HC    108    VAL   HG21   1729   0.079100     1.0080
  1730          HC    108    VAL   HG22   1730   0.079100     1.0080
  1731          HC    108    VAL   HG23   1731   0.079100     1.0080
  1732           C    108    VAL      C   1732   0.597300    12.0100
  1733           O    108    VAL      O   1733  -0.567900    16.0000
  1734           N    109    ASN      N   1734  -0.415700    14.0100
  1735           H    109    ASN      H   1735   0.271900     1.0080
  1736          CT    109    ASN     CA   1736   0.014300    12.0100
  1737          H1    109    ASN     HA   1737   0.104800     1.0080
  1738          CT    109    ASN     CB   1738  -0.204100    12.0100
  1739          HC    109    ASN    HB1   1739   0.079700     1.0080
  1740          HC    109    ASN    HB2   1740   0.079700     1.0080
  1741           C    109    ASN     CG   1741   0.713000    12.0100
  1742           O    109    ASN    OD1   1742  -0.593100    16.0000
  1743           N    109    ASN    ND2   1743  -0.919100    14.0100
  1744           H    109    ASN   HD21   1744   0.419600     1.0080
  1745           H    109    ASN   HD22   1745   0.419600     1.0080
  1746           C    109    ASN      C   1746   0.597300    12.0100
  1747           O    109    ASN      O   1747  -0.567900    16.0000
  1748           N    110    LEU      N   1748  -0.415700    14.0100
  1749           H    110    LEU      H   1749   0.271900     1.0080
  1750          CT    110    LEU     CA   1750  -0.051800    12.0100
  1751          H1    110    LEU     HA   1751   0.092200     1.0080
  1752          CT    110    LEU     CB   1752  -0.110200    12.0100
  1753          HC    110    LEU    HB1   1753   0.045700     1.0080
  1754          HC    110    LEU    HB2   1754   0.045700     1.0080
  1755          CT    110    LEU     CG   1755   0.353100    12.0100
  1756          HC    110    LEU     HG   1756  -0.036100     1.0080
  1757          CT    110    LEU    CD1   1757  -0.412100    12.0100
  1758          HC    110    LEU   HD11   1758   0.100000     1.0080
  1759          HC    110    LEU   HD12   1759   0.100000     1.0080
  1760          HC    110    LEU   HD13   1760   0.100000     1.0080
  1761          CT    110    LEU    CD2   1761  -0.412100    12.0100
  1762          HC    110    LEU   HD21   1762   0.100000     1.0080
  1763          HC    110    LEU   HD22   1763   0.100000     1.0080
  1764          HC    110    LEU   HD23   1764   0.100000     1.0080
  1765           C    110    LEU      C   1765   0.597300    12.0100
  1766           O    110    LEU      O   1766  -0.567900    16.0000
  1767           N    111    LEU      N   1767  -0.415700    14.0100
  1768           H    111    LEU      H   1768   0.271900     1.0080
  1769          CT    111    LEU     CA   1769  -0.051800    12.0100
  1770          H1    111    LEU     HA   1770   0.092200     1.0080
  1771          CT    111    LEU     CB   1771  -0.110200    12.0100
  1772          HC    111    LEU    HB1   1772   0.045700     1.0080
  1773          HC    111    LEU    HB2   1773   0.045700     1.0080
  1774          CT    111    LEU     CG   1774   0.353100    12.0100
  1775          HC    111    LEU     HG   1775  -0.036100     1.0080
  1776          CT    111    LEU    CD1   1776  -0.412100    12.0100
  1777          HC    111    LEU   HD11   1777   0.100000     1.0080
  1778          HC    111    LEU   HD12   1778   0.100000     1.0080
  1779          HC    111    LEU   HD13   1779   0.100000     1.0080
  1780          CT    111    LEU    CD2   1780  -0.412100    12.0100
  1781          HC    111    LEU   HD21   1781   0.100000     1.0080
  1782          HC    111    LEU   HD22   1782   0.100000     1.0080
  1783          HC    111    LEU   HD23   1783   0.100000     1.0080
  1784           C    111    LEU      C   1784   0.597300    12.0100
  1785           O    111    LEU      O   1785  -0.567900    16.0000
  1786           N    112    GLY      N   1786  -0.415700    14.0100
  1787           H    112    GLY      H   1787   0.271900     1.0080
  1788          CT    112    GLY     CA   1788  -0.025200    12.0100
  1789          H1    112    GLY    HA1   1789   0.069800     1.0080
  1790          H1    112    GLY    HA2   1790   0.069800     1.0080
  1791           C    112    GLY      C   1791   0.597300    12.0100
  1792           O    112    GLY      O   1792  -0.567900    16.0000
  1793           N    113    ALA      N   1793  -0.415700    14.0100
  1794           H    113    ALA      H   1794   0.271900     1.0080
  1795          CT    113    ALA     CA   1795   0.033700    12.0100
  1796          H1    113    ALA     HA   1796   0.082300     1.0080
  1797          CT    113    ALA     CB   1797  -0.182500    12.0100
  1798          HC    113    ALA    HB1   1798   0.060300     1.0080
  1799          HC    113    ALA    HB2   1799   0.060300     1.0080
  1800          HC    113    ALA    HB3   1800   0.060300     1.0080
  1801           C    113    ALA      C   1801   0.597300    12.0100
  1802           O    113    ALA      O   1802  -0.567900    16.0000
  1803           N    114    CYS      N   1803  -0.415700    14.0100
  1804           H    114    CYS      H   1804   0.271900     1.0080
  1805          CT    114    CYS     CA   1805   0.021300    12.0100
  1806          H1    114    CYS     HA   1806   0.112400     1.0080
  1807          CT    114    CYS     CB   1807  -0.123100    12.0100
  1808          H1    114    CYS    HB1   1808   0.111200     1.0080
  1809          H1    114    CYS    HB2   1809   0.111200     1.0080
  1810          SH    114    CYS     SG   1810  -0.311900    32.0600
  1811          HS    114    CYS     HG   1811   0.193300     1.0080
  1812           C    114    CYS      C   1812   0.597300    12.0100
  1813           O    114    CYS      O   1813  -0.567900    16.0000
  1814           N    115    THR      N   1814  -0.415700    14.0100
  1815           H    115    THR      H   1815   0.271900     1.0080
  1816          CT    115    THR     CA   1816  -0.038900    12.0100
  1817          H1    115    THR     HA   1817   0.100700     1.0080
  1818          CT    115    THR     CB   1818   0.365400    12.0100
  1819          H1    115    THR     HB   1819   0.004300     1.0080
  1820          CT    115    THR    CG2   1820  -0.243800    12.0100
  1821          HC    115    THR   HG21   1821   0.064200     1.0080
  1822          HC    115    THR   HG22   1822   0.064200     1.0080
  1823          HC    115    THR   HG23   1823   0.064200     1.0080
  1824          OH    115    THR    OG1   1824  -0.676100    16.0000
  1825          HO    115    THR    HG1   1825   0.410200     1.0080
  1826           C    115    THR      C   1826   0.597300    12.0100
  1827           O    115    THR      O   1827  -0.567900    16.0000
  1828           N    116    ILE      N   1828  -0.415700    14.0100
  1829           H    116    ILE      H   1829   0.271900     1.0080
  1830          CT    116    ILE     CA   1830  -0.059700    12.0100
  1831          H1    116    ILE     HA   1831   0.086900     1.0080
  1832          CT    116    ILE     CB   1832   0.130300    12.0100
  1833          HC    116    ILE     HB   1833   0.018700     1.0080
  1834          CT    116    ILE    CG2   1834  -0.320400    12.0100
  1835          HC    116    ILE   HG21   1835   0.088200     1.0080
  1836          HC    116    ILE   HG22   1836   0.088200     1.0080
  1837          HC    116    ILE   HG23   1837   0.088200     1.0080
  1838          CT    116    ILE    CG1   1838  -0.043000    12.0100
  1839          HC    116    ILE   HG11   1839   0.023600     1.0080
  1840          HC    116    ILE   HG12   1840   0.023600     1.0080
  1841          CT    116    ILE     CD   1841  -0.066000    12.0100
  1842          HC    116    ILE    HD1   1842   0.018600     1.0080
  1843          HC    116    ILE    HD2   1843   0.018600     1.0080
  1844          HC    116    ILE    HD3   1844   0.018600     1.0080
  1845           C    116    ILE      C   1845   0.597300    12.0100
  1846           O    116    ILE      O   1846  -0.567900    16.0000
  1847           N    117    GLY      N   1847  -0.415700    14.0100
  1848           H    117    GLY      H   1848   0.271900     1.0080
  1849          CT    117    GLY     CA   1849  -0.025200    12.0100
  1850          H1    117    GLY    HA1   1850   0.069800     1.0080
  1851          H1    117    GLY    HA2   1851   0.069800     1.0080
  1852           C    117    GLY      C   1852   0.597300    12.0100
  1853           O    117    GLY      O   1853  -0.567900    16.0000
  1854           N    118    GLY      N   1854  -0.415700    14.0100
  1855           H    118    GLY      H   1855   0.271900     1.0080
  1856          CT    118    GLY     CA   1856  -0.025200    12.0100
  1857          H1    118    GLY    HA1   1857   0.069800     1.0080
  1858          H1    118    GLY    HA2   1858   0.069800     1.0080
  1859           C    118    GLY      C   1859   0.597300    12.0100
  1860           O    118    GLY      O   1860  -0.567900    16.0000
  1861           N    119    PRO      N   1861  -0.254800    14.0100
  1862          CT    119    PRO     CD   1862   0.019200    12.0100
  1863          H1    119    PRO    HD1   1863   0.039100     1.0080
  1864          H1    119    PRO    HD2   1864   0.039100     1.0080
  1865          CT    119    PRO     CG   1865   0.018900    12.0100
  1866          HC    119    PRO    HG1   1866   0.021300     1.0080
  1867          HC    119    PRO    HG2   1867   0.021300     1.0080
  1868          CT    119    PRO     CB   1868  -0.007000    12.0100
  1869          HC    119    PRO    HB1   1869   0.025300     1.0080
  1870          HC    119    PRO    HB2   1870   0.025300     1.0080
  1871          CT    119    PRO     CA   1871  -0.026600    12.0100
  1872          H1    119    PRO     HA   1872   0.064100     1.0080
  1873           C    119    PRO      C   1873   0.589600    12.0100
  1874           O    119    PRO      O   1874  -0.574800    16.0000
  1875           N    120    THR      N   1875  -0.415700    14.0100
  1876           H    120    THR      H   1876   0.271900     1.0080
  1877          CT    120    THR     CA   1877  -0.038900    12.0100
  1878          H1    120    THR     HA   1878   0.100700     1.0080
  1879          CT    120    THR     CB   1879   0.365400    12.0100
  1880          H1    120    THR     HB   1880   0.004300     1.0080
  1881          CT    120    THR    CG2   1881  -0.243800    12.0100
  1882          HC    120    THR   HG21   1882   0.064200     1.0080
  1883          HC    120    THR   HG22   1883   0.064200     1.0080
  1884          HC    120    THR   HG23   1884   0.064200     1.0080
  1885          OH    120    THR    OG1   1885  -0.676100    16.0000
  1886          HO    120    THR    HG1   1886   0.410200     1.0080
  1887           C    120    THR      C   1887   0.597300    12.0100
  1888           O    120    THR      O   1888  -0.567900    16.0000
  1889           N    121    LEU      N   1889  -0.415700    14.0100
  1890           H    121    LEU      H   1890   0.271900     1.0080
  1891          CT    121    LEU     CA   1891  -0.051800    12.0100
  1892          H1    121    LEU     HA   1892   0.092200     1.0080
  1893          CT    121    LEU     CB   1893  -0.110200    12.0100
  1894          HC    121    LEU    HB1   1894   0.045700     1.0080
  1895          HC    121    LEU    HB2   1895   0.045700     1.0080
  1896          CT    121    LEU     CG   1896   0.353100    12.0100
  1897          HC    121    LEU     HG   1897  -0.036100     1.0080
  1898          CT    121    LEU    CD1   1898  -0.412100    12.0100
  1899          HC    121    LEU   HD11   1899   0.100000     1.0080
  1900          HC    121    LEU   HD12   1900   0.100000     1.0080
  1901          HC    121    LEU   HD13   1901   0.100000     1.0080
  1902          CT    121    LEU    CD2   1902  -0.412100    12.0100
  1903          HC    121    LEU   HD21   1903   0.100000     1.0080
  1904          HC    121    LEU   HD22   1904   0.100000     1.0080
  1905          HC    121    LEU   HD23   1905   0.100000     1.0080
  1906           C    121    LEU      C   1906   0.597300    12.0100
  1907           O    121    LEU      O   1907  -0.567900    16.0000
  1908           N    122    VAL      N   1908  -0.415700    14.0100
  1909           H    122    VAL      H   1909   0.271900     1.0080
  1910          CT    122    VAL     CA   1910  -0.087500    12.0100
  1911          H1    122    VAL     HA   1911   0.096900     1.0080
  1912          CT    122    VAL     CB   1912   0.298500    12.0100
  1913          HC    122    VAL     HB   1913  -0.029700     1.0080
  1914          CT    122    VAL    CG1   1914  -0.319200    12.0100
  1915          HC    122    VAL   HG11   1915   0.079100     1.0080
  1916          HC    122    VAL   HG12   1916   0.079100     1.0080
  1917          HC    122    VAL   HG13   1917   0.079100     1.0080
  1918          CT    122    VAL    CG2   1918  -0.319200    12.0100
  1919          HC    122    VAL   HG21   1919   0.079100     1.0080
  1920          HC    122    VAL   HG22   1920   0.079100     1.0080
  1921          HC    122    VAL   HG23   1921   0.079100     1.0080
  1922           C    122    VAL      C   1922   0.597300    12.0100
  1923           O    122    VAL      O   1923  -0.567900    16.0000
  1924           N    123    ILE      N   1924  -0.415700    14.0100
  1925           H    123    ILE      H   1925   0.271900     1.0080
  1926          CT    123    ILE     CA   1926  -0.059700    12.0100
  1927          H1    123    ILE     HA   1927   0.086900     1.0080
  1928          CT    123    ILE     CB   1928   0.130300    12.0100
  1929          HC    123    ILE     HB   1929   0.018700     1.0080
  1930          CT    123    ILE    CG2   1930  -0.320400    12.0100
  1931          HC    123    ILE   HG21   1931   0.088200     1.0080
  1932          HC    123    ILE   HG22   1932   0.088200     1.0080
  1933          HC    123    ILE   HG23   1933   0.088200     1.0080
  1934          CT    123    ILE    CG1   1934  -0.043000    12.0100
  1935          HC    123    ILE   HG11   1935   0.023600     1.0080
  1936          HC    123    ILE   HG12   1936   0.023600     1.0080
  1937          CT    123    ILE     CD   1937  -0.066000    12.0100
  1938          HC    123    ILE    HD1   1938   0.018600     1.0080
  1939          HC    123    ILE    HD2   1939   0.018600     1.0080
  1940          HC    123    ILE    HD3   1940   0.018600     1.0080
  1941           C    123    ILE      C   1941   0.597300    12.0100
  1942           O    123    ILE      O   1942  -0.567900    16.0000
  1943           N    124    THR      N   1943  -0.415700    14.0100
  1944           H    124    THR      H   1944   0.271900     1.0080
  1945          CT    124    THR     CA   1945  -0.038900    12.0100
  1946          H1    124    THR     HA   1946   0.100700     1.0080
  1947          CT    124    THR     CB   1947   0.365400    12.0100
  1948          H1    124    THR     HB   1948   0.004300     1.0080
  1949          CT    124    THR    CG2   1949  -0.243800    12.0100
  1950          HC    124    THR   HG21   1950   0.064200     1.0080
  1951          HC    124    THR   HG22   1951   0.064200     1.0080
  1952          HC    124    THR   HG23   1952   0.064200     1.0080
  1953          OH    124    THR    OG1   1953  -0.676100    16.0000
  1954          HO    124    THR    HG1   1954   0.410200     1.0080
  1955           C    124    THR      C   1955   0.597300    12.0100
  1956           O    124    THR      O   1956  -0.567900    16.0000
  1957           N    125    GLU      N   1957  -0.516300    14.0100
  1958           H    125    GLU      H   1958   0.293600     1.0080
  1959          CT    125    GLU     CA   1959   0.039700    12.0100
  1960          H1    125    GLU     HA   1960   0.110500     1.0080
  1961          CT    125    GLU     CB   1961   0.056000    12.0100
  1962          HC    125    GLU    HB1   1962  -0.017300     1.0080
  1963          HC    125    GLU    HB2   1963  -0.017300     1.0080
  1964          CT    125    GLU     CG   1964   0.013600    12.0100
  1965          HC    125    GLU    HG1   1965  -0.042500     1.0080
  1966          HC    125    GLU    HG2   1966  -0.042500     1.0080
  1967           C    125    GLU     CD   1967   0.805400    12.0100
  1968          O2    125    GLU    OE1   1968  -0.818800    16.0000
  1969          O2    125    GLU    OE2   1969  -0.818800    16.0000
  1970           C    125    GLU      C   1970   0.536600    12.0100
  1971           O    125    GLU      O   1971  -0.581900    16.0000
  1972           N    126    TYR      N   1972  -0.415700    14.0100
  1973           H    126    TYR      H   1973   0.271900     1.0080
  1974          CT    126    TYR     CA   1974  -0.001400    12.0100
  1975          H1    126    TYR     HA   1975   0.087600     1.0080
  1976          CT    126    TYR     CB   1976  -0.015200    12.0100
  1977          HC    126    TYR    HB1   1977   0.029500     1.0080
  1978          HC    126    TYR    HB2   1978   0.029500     1.0080
  1979          CA    126    TYR     CG   1979  -0.001100    12.0100
  1980          CA    126    TYR    CD1   1980  -0.190600    12.0100
  1981          HA    126    TYR    HD1   1981   0.169900     1.0080
  1982          CA    126    TYR    CE1   1982  -0.234100    12.0100
  1983          HA    126    TYR    HE1   1983   0.165600     1.0080
  1984           C    126    TYR     CZ   1984   0.322600    12.0100
  1985          OH    126    TYR     OH   1985  -0.557900    16.0000
  1986          HO    126    TYR     HH   1986   0.399200     1.0080
  1987          CA    126    TYR    CE2   1987  -0.234100    12.0100
  1988          HA    126    TYR    HE2   1988   0.165600     1.0080
  1989          CA    126    TYR    CD2   1989  -0.190600    12.0100
  1990          HA    126    TYR    HD2   1990   0.169900     1.0080
  1991           C    126    TYR      C   1991   0.597300    12.0100
  1992           O    126    TYR      O   1992  -0.567900    16.0000
  1993           N    127    CYS      N   1993  -0.415700    14.0100
  1994           H    127    CYS      H   1994   0.271900     1.0080
  1995          CT    127    CYS     CA   1995   0.021300    12.0100
  1996          H1    127    CYS     HA   1996   0.112400     1.0080
  1997          CT    127    CYS     CB   1997  -0.123100    12.0100
  1998          H1    127    CYS    HB1   1998   0.111200     1.0080
  1999          H1    127    CYS    HB2   1999   0.111200     1.0080
  2000          SH    127    CYS     SG   2000  -0.311900    32.0600
  2001          HS    127    CYS     HG   2001   0.193300     1.0080
  2002           C    127    CYS      C   2002   0.597300    12.0100
  2003           O    127    CYS      O   2003  -0.567900    16.0000
  2004           N    128    CYS      N   2004  -0.415700    14.0100
  2005           H    128    CYS      H   2005   0.271900     1.0080
  2006          CT    128    CYS     CA   2006   0.021300    12.0100
  2007          H1    128    CYS     HA   2007   0.112400     1.0080
  2008          CT    128    CYS     CB   2008  -0.123100    12.0100
  2009          H1    128    CYS    HB1   2009   0.111200     1.0080
  2010          H1    128    CYS    HB2   2010   0.111200     1.0080
  2011          SH    128    CYS     SG   2011  -0.311900    32.0600
  2012          HS    128    CYS     HG   2012   0.193300     1.0080
  2013           C    128    CYS      C   2013   0.597300    12.0100
  2014           O    128    CYS      O   2014  -0.567900    16.0000
  2015           N    129    TYR      N   2015  -0.415700    14.0100
  2016           H    129    TYR      H   2016   0.271900     1.0080
  2017          CT    129    TYR     CA   2017  -0.001400    12.0100
  2018          H1    129    TYR     HA   2018   0.087600     1.0080
  2019          CT    129    TYR     CB   2019  -0.015200    12.0100
  2020          HC    129    TYR    HB1   2020   0.029500     1.0080
  2021          HC    129    TYR    HB2   2021   0.029500     1.0080
  2022          CA    129    TYR     CG   2022  -0.001100    12.0100
  2023          CA    129    TYR    CD1   2023  -0.190600    12.0100
  2024          HA    129    TYR    HD1   2024   0.169900     1.0080
  2025          CA    129    TYR    CE1   2025  -0.234100    12.0100
  2026          HA    129    TYR    HE1   2026   0.165600     1.0080
  2027           C    129    TYR     CZ   2027   0.322600    12.0100
  2028          OH    129    TYR     OH   2028  -0.557900    16.0000
  2029          HO    129    TYR     HH   2029   0.399200     1.0080
  2030          CA    129    TYR    CE2   2030  -0.234100    12.0100
  2031          HA    129    TYR    HE2   2031   0.165600     1.0080
  2032          CA    129    TYR    CD2   2032  -0.190600    12.0100
  2033          HA    129    TYR    HD2   2033   0.169900     1.0080
  2034           C    129    TYR      C   2034   0.597300    12.0100
  2035           O    129    TYR      O   2035  -0.567900    16.0000
  2036           N    130    GLY      N   2036  -0.415700    14.0100
  2037           H    130    GLY      H   2037   0.271900     1.0080
  2038          CT    130    GLY     CA   2038  -0.025200    12.0100
  2039          H1    130    GLY    HA1   2039   0.069800     1.0080
  2040          H1    130    GLY    HA2   2040   0.069800     1.0080
  2041           C    130    GLY      C   2041   0.597300    12.0100
  2042           O    130    GLY      O   2042  -0.567900    16.0000
  2043           N    131    ASP      N   2043  -0.516300    14.0100
  2044           H    131    ASP      H   2044   0.293600     1.0080
  2045          CT    131    ASP     CA   2045   0.038100    12.0100
  2046          H1    131    ASP     HA   2046   0.088000     1.0080
  2047          CT    131    ASP     CB   2047  -0.030300    12.0100
  2048          HC    131    ASP    HB1   2048  -0.012200     1.0080
  2049          HC    131    ASP    HB2   2049  -0.012200     1.0080
  2050           C    131    ASP     CG   2050   0.799400    12.0100
  2051          O2    131    ASP    OD1   2051  -0.801400    16.0000
  2052          O2    131    ASP    OD2   2052  -0.801400    16.0000
  2053           C    131    ASP      C   2053   0.536600    12.0100
  2054           O    131    ASP      O   2054  -0.581900    16.0000
  2055           N    132    LEU      N   2055  -0.415700    14.0100
  2056           H    132    LEU      H   2056   0.271900     1.0080
  2057          CT    132    LEU     CA   2057  -0.051800    12.0100
  2058          H1    132    LEU     HA   2058   0.092200     1.0080
  2059          CT    132    LEU     CB   2059  -0.110200    12.0100
  2060          HC    132    LEU    HB1   2060   0.045700     1.0080
  2061          HC    132    LEU    HB2   2061   0.045700     1.0080
  2062          CT    132    LEU     CG   2062   0.353100    12.0100
  2063          HC    132    LEU     HG   2063  -0.036100     1.0080
  2064          CT    132    LEU    CD1   2064  -0.412100    12.0100
  2065          HC    132    LEU   HD11   2065   0.100000     1.0080
  2066          HC    132    LEU   HD12   2066   0.100000     1.0080
  2067          HC    132    LEU   HD13   2067   0.100000     1.0080
  2068          CT    132    LEU    CD2   2068  -0.412100    12.0100
  2069          HC    132    LEU   HD21   2069   0.100000     1.0080
  2070          HC    132    LEU   HD22   2070   0.100000     1.0080
  2071          HC    132    LEU   HD23   2071   0.100000     1.0080
  2072           C    132    LEU      C   2072   0.597300    12.0100
  2073           O    132    LEU      O   2073  -0.567900    16.0000
  2074           N    133    LEU      N   2074  -0.415700    14.0100
  2075           H    133    LEU      H   2075   0.271900     1.0080
  2076          CT    133    LEU     CA   2076  -0.051800    12.0100
  2077          H1    133    LEU     HA   2077   0.092200     1.0080
  2078          CT    133    LEU     CB   2078  -0.110200    12.0100
  2079          HC    133    LEU    HB1   2079   0.045700     1.0080
  2080          HC    133    LEU    HB2   2080   0.045700     1.0080
  2081          CT    133    LEU     CG   2081   0.353100    12.0100
  2082          HC    133    LEU     HG   2082  -0.036100     1.0080
  2083          CT    133    LEU    CD1   2083  -0.412100    12.0100
  2084          HC    133    LEU   HD11   2084   0.100000     1.0080
  2085          HC    133    LEU   HD12   2085   0.100000     1.0080
  2086          HC    133    LEU   HD13   2086   0.100000     1.0080
  2087          CT    133    LEU    CD2   2087  -0.412100    12.0100
  2088          HC    133    LEU   HD21   2088   0.100000     1.0080
  2089          HC    133    LEU   HD22   2089   0.100000     1.0080
  2090          HC    133    LEU   HD23   2090   0.100000     1.0080
  2091           C    133    LEU      C   2091   0.597300    12.0100
  2092           O    133    LEU      O   2092  -0.567900    16.0000
  2093           N    134    ASN      N   2093  -0.415700    14.0100
  2094           H    134    ASN      H   2094   0.271900     1.0080
  2095          CT    134    ASN     CA   2095   0.014300    12.0100
  2096          H1    134    ASN     HA   2096   0.104800     1.0080
  2097          CT    134    ASN     CB   2097  -0.204100    12.0100
  2098          HC    134    ASN    HB1   2098   0.079700     1.0080
  2099          HC    134    ASN    HB2   2099   0.079700     1.0080
  2100           C    134    ASN     CG   2100   0.713000    12.0100
  2101           O    134    ASN    OD1   2101  -0.593100    16.0000
  2102           N    134    ASN    ND2   2102  -0.919100    14.0100
  2103           H    134    ASN   HD21   2103   0.419600     1.0080
  2104           H    134    ASN   HD22   2104   0.419600     1.0080
  2105           C    134    ASN      C   2105   0.597300    12.0100
  2106           O    134    ASN      O   2106  -0.567900    16.0000
  2107           N    135    PHE      N   2107  -0.415700    14.0100
  2108           H    135    PHE      H   2108   0.271900     1.0080
  2109          CT    135    PHE     CA   2109  -0.002400    12.0100
  2110          H1    135    PHE     HA   2110   0.097800     1.0080
  2111          CT    135    PHE     CB   2111  -0.034300    12.0100
  2112          HC    135    PHE    HB1   2112   0.029500     1.0080
  2113          HC    135    PHE    HB2   2113   0.029500     1.0080
  2114          CA    135    PHE     CG   2114   0.011800    12.0100
  2115          CA    135    PHE    CD1   2115  -0.125600    12.0100
  2116          HA    135    PHE    HD1   2116   0.133000     1.0080
  2117          CA    135    PHE    CE1   2117  -0.170400    12.0100
  2118          HA    135    PHE    HE1   2118   0.143000     1.0080
  2119          CA    135    PHE     CZ   2119  -0.107200    12.0100
  2120          HA    135    PHE     HZ   2120   0.129700     1.0080
  2121          CA    135    PHE    CE2   2121  -0.170400    12.0100
  2122          HA    135    PHE    HE2   2122   0.143000     1.0080
  2123          CA    135    PHE    CD2   2123  -0.125600    12.0100
  2124          HA    135    PHE    HD2   2124   0.133000     1.0080
  2125           C    135    PHE      C   2125   0.597300    12.0100
  2126           O    135    PHE      O   2126  -0.567900    16.0000
  2127           N    136    LEU      N   2127  -0.415700    14.0100
  2128           H    136    LEU      H   2128   0.271900     1.0080
  2129          CT    136    LEU     CA   2129  -0.051800    12.0100
  2130          H1    136    LEU     HA   2130   0.092200     1.0080
  2131          CT    136    LEU     CB   2131  -0.110200    12.0100
  2132          HC    136    LEU    HB1   2132   0.045700     1.0080
  2133          HC    136    LEU    HB2   2133   0.045700     1.0080
  2134          CT    136    LEU     CG   2134   0.353100    12.0100
  2135          HC    136    LEU     HG   2135  -0.036100     1.0080
  2136          CT    136    LEU    CD1   2136  -0.412100    12.0100
  2137          HC    136    LEU   HD11   2137   0.100000     1.0080
  2138          HC    136    LEU   HD12   2138   0.100000     1.0080
  2139          HC    136    LEU   HD13   2139   0.100000     1.0080
  2140          CT    136    LEU    CD2   2140  -0.412100    12.0100
  2141          HC    136    LEU   HD21   2141   0.100000     1.0080
  2142          HC    136    LEU   HD22   2142   0.100000     1.0080
  2143          HC    136    LEU   HD23   2143   0.100000     1.0080
  2144           C    136    LEU      C   2144   0.597300    12.0100
  2145           O    136    LEU      O   2145  -0.567900    16.0000
  2146           N    137    ARG      N   2146  -0.347900    14.0100
  2147           H    137    ARG      H   2147   0.274700     1.0080
  2148          CT    137    ARG     CA   2148  -0.263700    12.0100
  2149          H1    137    ARG     HA   2149   0.156000     1.0080
  2150          CT    137    ARG     CB   2150  -0.000700    12.0100
  2151          HC    137    ARG    HB1   2151   0.032700     1.0080
  2152          HC    137    ARG    HB2   2152   0.032700     1.0080
  2153          CT    137    ARG     CG   2153   0.039000    12.0100
  2154          HC    137    ARG    HG1   2154   0.028500     1.0080
  2155          HC    137    ARG    HG2   2155   0.028500     1.0080
  2156          CT    137    ARG     CD   2156   0.048600    12.0100
  2157          H1    137    ARG    HD1   2157   0.068700     1.0080
  2158          H1    137    ARG    HD2   2158   0.068700     1.0080
  2159          N2    137    ARG     NE   2159  -0.529500    14.0100
  2160           H    137    ARG     HE   2160   0.345600     1.0080
  2161          CA    137    ARG     CZ   2161   0.807600    12.0100
  2162          N2    137    ARG    NH1   2162  -0.862700    14.0100
  2163           H    137    ARG   HH11   2163   0.447800     1.0080
  2164           H    137    ARG   HH12   2164   0.447800     1.0080
  2165          N2    137    ARG    NH2   2165  -0.862700    14.0100
  2166           H    137    ARG   HH21   2166   0.447800     1.0080
  2167           H    137    ARG   HH22   2167   0.447800     1.0080
  2168           C    137    ARG      C   2168   0.734100    12.0100
  2169           O    137    ARG      O   2169  -0.589400    16.0000
  2170           N    138    ARG      N   2170  -0.347900    14.0100
  2171           H    138    ARG      H   2171   0.274700     1.0080
  2172          CT    138    ARG     CA   2172  -0.263700    12.0100
  2173          H1    138    ARG     HA   2173   0.156000     1.0080
  2174          CT    138    ARG     CB   2174  -0.000700    12.0100
  2175          HC    138    ARG    HB1   2175   0.032700     1.0080
  2176          HC    138    ARG    HB2   2176   0.032700     1.0080
  2177          CT    138    ARG     CG   2177   0.039000    12.0100
  2178          HC    138    ARG    HG1   2178   0.028500     1.0080
  2179          HC    138    ARG    HG2   2179   0.028500     1.0080
  2180          CT    138    ARG     CD   2180   0.048600    12.0100
  2181          H1    138    ARG    HD1   2181   0.068700     1.0080
  2182          H1    138    ARG    HD2   2182   0.068700     1.0080
  2183          N2    138    ARG     NE   2183  -0.529500    14.0100
  2184           H    138    ARG     HE   2184   0.345600     1.0080
  2185          CA    138    ARG     CZ   2185   0.807600    12.0100
  2186          N2    138    ARG    NH1   2186  -0.862700    14.0100
  2187           H    138    ARG   HH11   2187   0.447800     1.0080
  2188           H    138    ARG   HH12   2188   0.447800     1.0080
  2189          N2    138    ARG    NH2   2189  -0.862700    14.0100
  2190           H    138    ARG   HH21   2190   0.447800     1.0080
  2191           H    138    ARG   HH22   2191   0.447800     1.0080
  2192           C    138    ARG      C   2192   0.734100    12.0100
  2193           O    138    ARG      O   2193  -0.589400    16.0000
  2194           N    139    LYS      N   2194  -0.347900    14.0100
  2195           H    139    LYS      H   2195   0.274700     1.0080
  2196          CT    139    LYS     CA   2196  -0.240000    12.0100
  2197          H1    139    LYS     HA   2197   0.142600     1.0080
  2198          CT    139    LYS     CB   2198  -0.009400    12.0100
  2199          HC    139    LYS    HB1   2199   0.036200     1.0080
  2200          HC    139    LYS    HB2   2200   0.036200     1.0080
  2201          CT    139    LYS     CG   2201   0.018700    12.0100
  2202          HC    139    LYS    HG1   2202   0.010300     1.0080
  2203          HC    139    LYS    HG2   2203   0.010300     1.0080
  2204          CT    139    LYS     CD   2204  -0.047900    12.0100
  2205          HC    139    LYS    HD1   2205   0.062100     1.0080
  2206          HC    139    LYS    HD2   2206   0.062100     1.0080
  2207          CT    139    LYS     CE   2207  -0.014300    12.0100
  2208          HP    139    LYS    HE1   2208   0.113500     1.0080
  2209          HP    139    LYS    HE2   2209   0.113500     1.0080
  2210          N3    139    LYS     NZ   2210  -0.385400    14.0100
  2211           H    139    LYS    HZ1   2211   0.340000     1.0080
  2212           H    139    LYS    HZ2   2212   0.340000     1.0080
  2213           H    139    LYS    HZ3   2213   0.340000     1.0080
  2214           C    139    LYS      C   2214   0.734100    12.0100
  2215           O    139    LYS      O   2215  -0.589400    16.0000
  2216           N    140    ARG      N   2216  -0.347900    14.0100
  2217           H    140    ARG      H   2217   0.274700     1.0080
  2218          CT    140    ARG     CA   2218  -0.263700    12.0100
  2219          H1    140    ARG     HA   2219   0.156000     1.0080
  2220          CT    140    ARG     CB   2220  -0.000700    12.0100
  2221          HC    140    ARG    HB1   2221   0.032700     1.0080
  2222          HC    140    ARG    HB2   2222   0.032700     1.0080
  2223          CT    140    ARG     CG   2223   0.039000    12.0100
  2224          HC    140    ARG    HG1   2224   0.028500     1.0080
  2225          HC    140    ARG    HG2   2225   0.028500     1.0080
  2226          CT    140    ARG     CD   2226   0.048600    12.0100
  2227          H1    140    ARG    HD1   2227   0.068700     1.0080
  2228          H1    140    ARG    HD2   2228   0.068700     1.0080
  2229          N2    140    ARG     NE   2229  -0.529500    14.0100
  2230           H    140    ARG     HE   2230   0.345600     1.0080
  2231          CA    140    ARG     CZ   2231   0.807600    12.0100
  2232          N2    140    ARG    NH1   2232  -0.862700    14.0100
  2233           H    140    ARG   HH11   2233   0.447800     1.0080
  2234           H    140    ARG   HH12   2234   0.447800     1.0080
  2235          N2    140    ARG    NH2   2235  -0.862700    14.0100
  2236           H    140    ARG   HH21   2236   0.447800     1.0080
  2237           H    140    ARG   HH22   2237   0.447800     1.0080
  2238           C    140    ARG      C   2238   0.734100    12.0100
  2239           O    140    ARG      O   2239  -0.589400    16.0000
  2240           N    141    ASP      N   2240  -0.516300    14.0100
  2241           H    141    ASP      H   2241   0.293600     1.0080
  2242          CT    141    ASP     CA   2242   0.038100    12.0100
  2243          H1    141    ASP     HA   2243   0.088000     1.0080
  2244          CT    141    ASP     CB   2244  -0.030300    12.0100
  2245          HC    141    ASP    HB1   2245  -0.012200     1.0080
  2246          HC    141    ASP    HB2   2246  -0.012200     1.0080
  2247           C    141    ASP     CG   2247   0.799400    12.0100
  2248          O2    141    ASP    OD1   2248  -0.801400    16.0000
  2249          O2    141    ASP    OD2   2249  -0.801400    16.0000
  2250           C    141    ASP      C   2250   0.536600    12.0100
  2251           O    141    ASP      O   2251  -0.581900    16.0000
  2252           N    142    SER      N   2252  -0.415700    14.0100
  2253           H    142    SER      H   2253   0.271900     1.0080
  2254          CT    142    SER     CA   2254  -0.024900    12.0100
  2255          H1    142    SER     HA   2255   0.084300     1.0080
  2256          CT    142    SER     CB   2256   0.211700    12.0100
  2257          H1    142    SER    HB1   2257   0.035200     1.0080
  2258          H1    142    SER    HB2   2258   0.035200     1.0080
  2259          OH    142    SER     OG   2259  -0.654600    16.0000
  2260          HO    142    SER     HG   2260   0.427500     1.0080
  2261           C    142    SER      C   2261   0.597300    12.0100
  2262           O    142    SER      O   2262  -0.567900    16.0000
  2263           N    143    PHE      N   2263  -0.415700    14.0100
  2264           H    143    PHE      H   2264   0.271900     1.0080
  2265          CT    143    PHE     CA   2265  -0.002400    12.0100
  2266          H1    143    PHE     HA   2266   0.097800     1.0080
  2267          CT    143    PHE     CB   2267  -0.034300    12.0100
  2268          HC    143    PHE    HB1   2268   0.029500     1.0080
  2269          HC    143    PHE    HB2   2269   0.029500     1.0080
  2270          CA    143    PHE     CG   2270   0.011800    12.0100
  2271          CA    143    PHE    CD1   2271  -0.125600    12.0100
  2272          HA    143    PHE    HD1   2272   0.133000     1.0080
  2273          CA    143    PHE    CE1   2273  -0.170400    12.0100
  2274          HA    143    PHE    HE1   2274   0.143000     1.0080
  2275          CA    143    PHE     CZ   2275  -0.107200    12.0100
  2276          HA    143    PHE     HZ   2276   0.129700     1.0080
  2277          CA    143    PHE    CE2   2277  -0.170400    12.0100
  2278          HA    143    PHE    HE2   2278   0.143000     1.0080
  2279          CA    143    PHE    CD2   2279  -0.125600    12.0100
  2280          HA    143    PHE    HD2   2280   0.133000     1.0080
  2281           C    143    PHE      C   2281   0.597300    12.0100
  2282           O    143    PHE      O   2282  -0.567900    16.0000
  2283           N    144    ILE      N   2283  -0.415700    14.0100
  2284           H    144    ILE      H   2284   0.271900     1.0080
  2285          CT    144    ILE     CA   2285  -0.059700    12.0100
  2286          H1    144    ILE     HA   2286   0.086900     1.0080
  2287          CT    144    ILE     CB   2287   0.130300    12.0100
  2288          HC    144    ILE     HB   2288   0.018700     1.0080
  2289          CT    144    ILE    CG2   2289  -0.320400    12.0100
  2290          HC    144    ILE   HG21   2290   0.088200     1.0080
  2291          HC    144    ILE   HG22   2291   0.088200     1.0080
  2292          HC    144    ILE   HG23   2292   0.088200     1.0080
  2293          CT    144    ILE    CG1   2293  -0.043000    12.0100
  2294          HC    144    ILE   HG11   2294   0.023600     1.0080
  2295          HC    144    ILE   HG12   2295   0.023600     1.0080
  2296          CT    144    ILE     CD   2296  -0.066000    12.0100
  2297          HC    144    ILE    HD1   2297   0.018600     1.0080
  2298          HC    144    ILE    HD2   2298   0.018600     1.0080
  2299          HC    144    ILE    HD3   2299   0.018600     1.0080
  2300           C    144    ILE      C   2300   0.597300    12.0100
  2301           O    144    ILE      O   2301  -0.567900    16.0000
  2302           N    145    CYS      N   2302  -0.415700    14.0100
  2303           H    145    CYS      H   2303   0.271900     1.0080
  2304          CT    145    CYS     CA   2304   0.021300    12.0100
  2305          H1    145    CYS     HA   2305   0.112400     1.0080
  2306          CT    145    CYS     CB   2306  -0.123100    12.0100
  2307          H1    145    CYS    HB1   2307   0.111200     1.0080
  2308          H1    145    CYS    HB2   2308   0.111200     1.0080
  2309          SH    145    CYS     SG   2309  -0.311900    32.0600
  2310          HS    145    CYS     HG   2310   0.193300     1.0080
  2311           C    145    CYS      C   2311   0.597300    12.0100
  2312           O    145    CYS      O   2312  -0.567900    16.0000
  2313           N    146    SER      N   2313  -0.415700    14.0100
  2314           H    146    SER      H   2314   0.271900     1.0080
  2315          CT    146    SER     CA   2315  -0.024900    12.0100
  2316          H1    146    SER     HA   2316   0.084300     1.0080
  2317          CT    146    SER     CB   2317   0.211700    12.0100
  2318          H1    146    SER    HB1   2318   0.035200     1.0080
  2319          H1    146    SER    HB2   2319   0.035200     1.0080
  2320          OH    146    SER     OG   2320  -0.654600    16.0000
  2321          HO    146    SER     HG   2321   0.427500     1.0080
  2322           C    146    SER      C   2322   0.597300    12.0100
  2323           O    146    SER      O   2323  -0.567900    16.0000
  2324           N    147    LYS      N   2324  -0.347900    14.0100
  2325           H    147    LYS      H   2325   0.274700     1.0080
  2326          CT    147    LYS     CA   2326  -0.240000    12.0100
  2327          H1    147    LYS     HA   2327   0.142600     1.0080
  2328          CT    147    LYS     CB   2328  -0.009400    12.0100
  2329          HC    147    LYS    HB1   2329   0.036200     1.0080
  2330          HC    147    LYS    HB2   2330   0.036200     1.0080
  2331          CT    147    LYS     CG   2331   0.018700    12.0100
  2332          HC    147    LYS    HG1   2332   0.010300     1.0080
  2333          HC    147    LYS    HG2   2333   0.010300     1.0080
  2334          CT    147    LYS     CD   2334  -0.047900    12.0100
  2335          HC    147    LYS    HD1   2335   0.062100     1.0080
  2336          HC    147    LYS    HD2   2336   0.062100     1.0080
  2337          CT    147    LYS     CE   2337  -0.014300    12.0100
  2338          HP    147    LYS    HE1   2338   0.113500     1.0080
  2339          HP    147    LYS    HE2   2339   0.113500     1.0080
  2340          N3    147    LYS     NZ   2340  -0.385400    14.0100
  2341           H    147    LYS    HZ1   2341   0.340000     1.0080
  2342           H    147    LYS    HZ2   2342   0.340000     1.0080
  2343           H    147    LYS    HZ3   2343   0.340000     1.0080
  2344           C    147    LYS      C   2344   0.734100    12.0100
  2345           O    147    LYS      O   2345  -0.589400    16.0000
  2346           N    148    THR      N   2346  -0.415700    14.0100
  2347           H    148    THR      H   2347   0.271900     1.0080
  2348          CT    148    THR     CA   2348  -0.038900    12.0100
  2349          H1    148    THR     HA   2349   0.100700     1.0080
  2350          CT    148    THR     CB   2350   0.365400    12.0100
  2351          H1    148    THR     HB   2351   0.004300     1.0080
  2352          CT    148    THR    CG2   2352  -0.243800    12.0100
  2353          HC    148    THR   HG21   2353   0.064200     1.0080
  2354          HC    148    THR   HG22   2354   0.064200     1.0080
  2355          HC    148    THR   HG23   2355   0.064200     1.0080
  2356          OH    148    THR    OG1   2356  -0.676100    16.0000
  2357          HO    148    THR    HG1   2357   0.410200     1.0080
  2358           C    148    THR      C   2358   0.597300    12.0100
  2359           O    148    THR      O   2359  -0.567900    16.0000
  2360           N    149    SER      N   2360  -0.415700    14.0100
  2361           H    149    SER      H   2361   0.271900     1.0080
  2362          CT    149    SER     CA   2362  -0.024900    12.0100
  2363          H1    149    SER     HA   2363   0.084300     1.0080
  2364          CT    149    SER     CB   2364   0.211700    12.0100
  2365          H1    149    SER    HB1   2365   0.035200     1.0080
  2366          H1    149    SER    HB2   2366   0.035200     1.0080
  2367          OH    149    SER     OG   2367  -0.654600    16.0000
  2368          HO    149    SER     HG   2368   0.427500     1.0080
  2369           C    149    SER      C   2369   0.597300    12.0100
  2370           O    149    SER      O   2370  -0.567900    16.0000
  2371           N    150    PRO      N   2371  -0.254800    14.0100
  2372          CT    150    PRO     CD   2372   0.019200    12.0100
  2373          H1    150    PRO    HD1   2373   0.039100     1.0080
  2374          H1    150    PRO    HD2   2374   0.039100     1.0080
  2375          CT    150    PRO     CG   2375   0.018900    12.0100
  2376          HC    150    PRO    HG1   2376   0.021300     1.0080
  2377          HC    150    PRO    HG2   2377   0.021300     1.0080
  2378          CT    150    PRO     CB   2378  -0.007000    12.0100
  2379          HC    150    PRO    HB1   2379   0.025300     1.0080
  2380          HC    150    PRO    HB2   2380   0.025300     1.0080
  2381          CT    150    PRO     CA   2381  -0.026600    12.0100
  2382          H1    150    PRO     HA   2382   0.064100     1.0080
  2383           C    150    PRO      C   2383   0.589600    12.0100
  2384           O    150    PRO      O   2384  -0.574800    16.0000
  2385           N    151    ALA      N   2385  -0.415700    14.0100
  2386           H    151    ALA      H   2386   0.271900     1.0080
  2387          CT    151    ALA     CA   2387   0.033700    12.0100
  2388          H1    151    ALA     HA   2388   0.082300     1.0080
  2389          CT    151    ALA     CB   2389  -0.182500    12.0100
  2390          HC    151    ALA    HB1   2390   0.060300     1.0080
  2391          HC    151    ALA    HB2   2391   0.060300     1.0080
  2392          HC    151    ALA    HB3   2392   0.060300     1.0080
  2393           C    151    ALA      C   2393   0.597300    12.0100
  2394           O    151    ALA      O   2394  -0.567900    16.0000
  2395           N    152    ILE      N   2395  -0.415700    14.0100
  2396           H    152    ILE      H   2396   0.271900     1.0080
  2397          CT    152    ILE     CA   2397  -0.059700    12.0100
  2398          H1    152    ILE     HA   2398   0.086900     1.0080
  2399          CT    152    ILE     CB   2399   0.130300    12.0100
  2400          HC    152    ILE     HB   2400   0.018700     1.0080
  2401          CT    152    ILE    CG2   2401  -0.320400    12.0100
  2402          HC    152    ILE   HG21   2402   0.088200     1.0080
  2403          HC    152    ILE   HG22   2403   0.088200     1.0080
  2404          HC    152    ILE   HG23   2404   0.088200     1.0080
  2405          CT    152    ILE    CG1   2405  -0.043000    12.0100
  2406          HC    152    ILE   HG11   2406   0.023600     1.0080
  2407          HC    152    ILE   HG12   2407   0.023600     1.0080
  2408          CT    152    ILE     CD   2408  -0.066000    12.0100
  2409          HC    152    ILE    HD1   2409   0.018600     1.0080
  2410          HC    152    ILE    HD2   2410   0.018600     1.0080
  2411          HC    152    ILE    HD3   2411   0.018600     1.0080
  2412           C    152    ILE      C   2412   0.597300    12.0100
  2413           O    152    ILE      O   2413  -0.567900    16.0000
  2414           N    153    MET      N   2414  -0.415700    14.0100
  2415           H    153    MET      H   2415   0.271900     1.0080
  2416          CT    153    MET     CA   2416  -0.023700    12.0100
  2417          H1    153    MET     HA   2417   0.088000     1.0080
  2418          CT    153    MET     CB   2418   0.034200    12.0100
  2419          HC    153    MET    HB1   2419   0.024100     1.0080
  2420          HC    153    MET    HB2   2420   0.024100     1.0080
  2421          CT    153    MET     CG   2421   0.001800    12.0100
  2422          H1    153    MET    HG1   2422   0.044000     1.0080
  2423          H1    153    MET    HG2   2423   0.044000     1.0080
  2424           S    153    MET     SD   2424  -0.273700    32.0600
  2425          CT    153    MET     CE   2425  -0.053600    12.0100
  2426          H1    153    MET    HE1   2426   0.068400     1.0080
  2427          H1    153    MET    HE2   2427   0.068400     1.0080
  2428          H1    153    MET    HE3   2428   0.068400     1.0080
  2429           C    153    MET      C   2429   0.597300    12.0100
  2430           O    153    MET      O   2430  -0.567900    16.0000
  2431           N    154    GLU      N   2431  -0.516300    14.0100
  2432           H    154    GLU      H   2432   0.293600     1.0080
  2433          CT    154    GLU     CA   2433   0.039700    12.0100
  2434          H1    154    GLU     HA   2434   0.110500     1.0080
  2435          CT    154    GLU     CB   2435   0.056000    12.0100
  2436          HC    154    GLU    HB1   2436  -0.017300     1.0080
  2437          HC    154    GLU    HB2   2437  -0.017300     1.0080
  2438          CT    154    GLU     CG   2438   0.013600    12.0100
  2439          HC    154    GLU    HG1   2439  -0.042500     1.0080
  2440          HC    154    GLU    HG2   2440  -0.042500     1.0080
  2441           C    154    GLU     CD   2441   0.805400    12.0100
  2442          O2    154    GLU    OE1   2442  -0.818800    16.0000
  2443          O2    154    GLU    OE2   2443  -0.818800    16.0000
  2444           C    154    GLU      C   2444   0.536600    12.0100
  2445           O    154    GLU      O   2445  -0.581900    16.0000
  2446           N    155    ASP      N   2446  -0.516300    14.0100
  2447           H    155    ASP      H   2447   0.293600     1.0080
  2448          CT    155    ASP     CA   2448   0.038100    12.0100
  2449          H1    155    ASP     HA   2449   0.088000     1.0080
  2450          CT    155    ASP     CB   2450  -0.030300    12.0100
  2451          HC    155    ASP    HB1   2451  -0.012200     1.0080
  2452          HC    155    ASP    HB2   2452  -0.012200     1.0080
  2453           C    155    ASP     CG   2453   0.799400    12.0100
  2454          O2    155    ASP    OD1   2454  -0.801400    16.0000
  2455          O2    155    ASP    OD2   2455  -0.801400    16.0000
  2456           C    155    ASP      C   2456   0.536600    12.0100
  2457           O    155    ASP      O   2457  -0.581900    16.0000
  2458           N    156    ASP      N   2458  -0.516300    14.0100
  2459           H    156    ASP      H   2459   0.293600     1.0080
  2460          CT    156    ASP     CA   2460   0.038100    12.0100
  2461          H1    156    ASP     HA   2461   0.088000     1.0080
  2462          CT    156    ASP     CB   2462  -0.030300    12.0100
  2463          HC    156    ASP    HB1   2463  -0.012200     1.0080
  2464          HC    156    ASP    HB2   2464  -0.012200     1.0080
  2465           C    156    ASP     CG   2465   0.799400    12.0100
  2466          O2    156    ASP    OD1   2466  -0.801400    16.0000
  2467          O2    156    ASP    OD2   2467  -0.801400    16.0000
  2468           C    156    ASP      C   2468   0.536600    12.0100
  2469           O    156    ASP      O   2469  -0.581900    16.0000
  2470           N    157    GLU      N   2470  -0.516300    14.0100
  2471           H    157    GLU      H   2471   0.293600     1.0080
  2472          CT    157    GLU     CA   2472   0.039700    12.0100
  2473          H1    157    GLU     HA   2473   0.110500     1.0080
  2474          CT    157    GLU     CB   2474   0.056000    12.0100
  2475          HC    157    GLU    HB1   2475  -0.017300     1.0080
  2476          HC    157    GLU    HB2   2476  -0.017300     1.0080
  2477          CT    157    GLU     CG   2477   0.013600    12.0100
  2478          HC    157    GLU    HG1   2478  -0.042500     1.0080
  2479          HC    157    GLU    HG2   2479  -0.042500     1.0080
  2480           C    157    GLU     CD   2480   0.805400    12.0100
  2481          O2    157    GLU    OE1   2481  -0.818800    16.0000
  2482          O2    157    GLU    OE2   2482  -0.818800    16.0000
  2483           C    157    GLU      C   2483   0.536600    12.0100
  2484           O    157    GLU      O   2484  -0.581900    16.0000
  2485           N    158    LEU      N   2485  -0.415700    14.0100
  2486           H    158    LEU      H   2486   0.271900     1.0080
  2487          CT    158    LEU     CA   2487  -0.051800    12.0100
  2488          H1    158    LEU     HA   2488   0.092200     1.0080
  2489          CT    158    LEU     CB   2489  -0.110200    12.0100
  2490          HC    158    LEU    HB1   2490   0.045700     1.0080
  2491          HC    158    LEU    HB2   2491   0.045700     1.0080
  2492          CT    158    LEU     CG   2492   0.353100    12.0100
  2493          HC    158    LEU     HG   2493  -0.036100     1.0080
  2494          CT    158    LEU    CD1   2494  -0.412100    12.0100
  2495          HC    158    LEU   HD11   2495   0.100000     1.0080
  2496          HC    158    LEU   HD12   2496   0.100000     1.0080
  2497          HC    158    LEU   HD13   2497   0.100000     1.0080
  2498          CT    158    LEU    CD2   2498  -0.412100    12.0100
  2499          HC    158    LEU   HD21   2499   0.100000     1.0080
  2500          HC    158    LEU   HD22   2500   0.100000     1.0080
  2501          HC    158    LEU   HD23   2501   0.100000     1.0080
  2502           C    158    LEU      C   2502   0.597300    12.0100
  2503           O    158    LEU      O   2503  -0.567900    16.0000
  2504           N    159    ALA      N   2504  -0.415700    14.0100
  2505           H    159    ALA      H   2505   0.271900     1.0080
  2506          CT    159    ALA     CA   2506   0.033700    12.0100
  2507          H1    159    ALA     HA   2507   0.082300     1.0080
  2508          CT    159    ALA     CB   2508  -0.182500    12.0100
  2509          HC    159    ALA    HB1   2509   0.060300     1.0080
  2510          HC    159    ALA    HB2   2510   0.060300     1.0080
  2511          HC    159    ALA    HB3   2511   0.060300     1.0080
  2512           C    159    ALA      C   2512   0.597300    12.0100
  2513           O    159    ALA      O   2513  -0.567900    16.0000
  2514           N    160    LEU      N   2514  -0.415700    14.0100
  2515           H    160    LEU      H   2515   0.271900     1.0080
  2516          CT    160    LEU     CA   2516  -0.051800    12.0100
  2517          H1    160    LEU     HA   2517   0.092200     1.0080
  2518          CT    160    LEU     CB   2518  -0.110200    12.0100
  2519          HC    160    LEU    HB1   2519   0.045700     1.0080
  2520          HC    160    LEU    HB2   2520   0.045700     1.0080
  2521          CT    160    LEU     CG   2521   0.353100    12.0100
  2522          HC    160    LEU     HG   2522  -0.036100     1.0080
  2523          CT    160    LEU    CD1   2523  -0.412100    12.0100
  2524          HC    160    LEU   HD11   2524   0.100000     1.0080
  2525          HC    160    LEU   HD12   2525   0.100000     1.0080
  2526          HC    160    LEU   HD13   2526   0.100000     1.0080
  2527          CT    160    LEU    CD2   2527  -0.412100    12.0100
  2528          HC    160    LEU   HD21   2528   0.100000     1.0080
  2529          HC    160    LEU   HD22   2529   0.100000     1.0080
  2530          HC    160    LEU   HD23   2530   0.100000     1.0080
  2531           C    160    LEU      C   2531   0.597300    12.0100
  2532           O    160    LEU      O   2532  -0.567900    16.0000
  2533           N    161    ASP      N   2533  -0.516300    14.0100
  2534           H    161    ASP      H   2534   0.293600     1.0080
  2535          CT    161    ASP     CA   2535   0.038100    12.0100
  2536          H1    161    ASP     HA   2536   0.088000     1.0080
  2537          CT    161    ASP     CB   2537  -0.030300    12.0100
  2538          HC    161    ASP    HB1   2538  -0.012200     1.0080
  2539          HC    161    ASP    HB2   2539  -0.012200     1.0080
  2540           C    161    ASP     CG   2540   0.799400    12.0100
  2541          O2    161    ASP    OD1   2541  -0.801400    16.0000
  2542          O2    161    ASP    OD2   2542  -0.801400    16.0000
  2543           C    161    ASP      C   2543   0.536600    12.0100
  2544           O    161    ASP      O   2544  -0.581900    16.0000
  2545           N    162    LEU      N   2545  -0.415700    14.0100
  2546           H    162    LEU      H   2546   0.271900     1.0080
  2547          CT    162    LEU     CA   2547  -0.051800    12.0100
  2548          H1    162    LEU     HA   2548   0.092200     1.0080
  2549          CT    162    LEU     CB   2549  -0.110200    12.0100
  2550          HC    162    LEU    HB1   2550   0.045700     1.0080
  2551          HC    162    LEU    HB2   2551   0.045700     1.0080
  2552          CT    162    LEU     CG   2552   0.353100    12.0100
  2553          HC    162    LEU     HG   2553  -0.036100     1.0080
  2554          CT    162    LEU    CD1   2554  -0.412100    12.0100
  2555          HC    162    LEU   HD11   2555   0.100000     1.0080
  2556          HC    162    LEU   HD12   2556   0.100000     1.0080
  2557          HC    162    LEU   HD13   2557   0.100000     1.0080
  2558          CT    162    LEU    CD2   2558  -0.412100    12.0100
  2559          HC    162    LEU   HD21   2559   0.100000     1.0080
  2560          HC    162    LEU   HD22   2560   0.100000     1.0080
  2561          HC    162    LEU   HD23   2561   0.100000     1.0080
  2562           C    162    LEU      C   2562   0.597300    12.0100
  2563           O    162    LEU      O   2563  -0.567900    16.0000
  2564           N    163    GLU      N   2564  -0.516300    14.0100
  2565           H    163    GLU      H   2565   0.293600     1.0080
  2566          CT    163    GLU     CA   2566   0.039700    12.0100
  2567          H1    163    GLU     HA   2567   0.110500     1.0080
  2568          CT    163    GLU     CB   2568   0.056000    12.0100
  2569          HC    163    GLU    HB1   2569  -0.017300     1.0080
  2570          HC    163    GLU    HB2   2570  -0.017300     1.0080
  2571          CT    163    GLU     CG   2571   0.013600    12.0100
  2572          HC    163    GLU    HG1   2572  -0.042500     1.0080
  2573          HC    163    GLU    HG2   2573  -0.042500     1.0080
  2574           C    163    GLU     CD   2574   0.805400    12.0100
  2575          O2    163    GLU    OE1   2575  -0.818800    16.0000
  2576          O2    163    GLU    OE2   2576  -0.818800    16.0000
  2577           C    163    GLU      C   2577   0.536600    12.0100
  2578           O    163    GLU      O   2578  -0.581900    16.0000
  2579           N    164    ASP      N   2579  -0.516300    14.0100
  2580           H    164    ASP      H   2580   0.293600     1.0080
  2581          CT    164    ASP     CA   2581   0.038100    12.0100
  2582          H1    164    ASP     HA   2582   0.088000     1.0080
  2583          CT    164    ASP     CB   2583  -0.030300    12.0100
  2584          HC    164    ASP    HB1   2584  -0.012200     1.0080
  2585          HC    164    ASP    HB2   2585  -0.012200     1.0080
  2586           C    164    ASP     CG   2586   0.799400    12.0100
  2587          O2    164    ASP    OD1   2587  -0.801400    16.0000
  2588          O2    164    ASP    OD2   2588  -0.801400    16.0000
  2589           C    164    ASP      C   2589   0.536600    12.0100
  2590           O    164    ASP      O   2590  -0.581900    16.0000
  2591           N    165    LEU      N   2591  -0.415700    14.0100
  2592           H    165    LEU      H   2592   0.271900     1.0080
  2593          CT    165    LEU     CA   2593  -0.051800    12.0100
  2594          H1    165    LEU     HA   2594   0.092200     1.0080
  2595          CT    165    LEU     CB   2595  -0.110200    12.0100
  2596          HC    165    LEU    HB1   2596   0.045700     1.0080
  2597          HC    165    LEU    HB2   2597   0.045700     1.0080
  2598          CT    165    LEU     CG   2598   0.353100    12.0100
  2599          HC    165    LEU     HG   2599  -0.036100     1.0080
  2600          CT    165    LEU    CD1   2600  -0.412100    12.0100
  2601          HC    165    LEU   HD11   2601   0.100000     1.0080
  2602          HC    165    LEU   HD12   2602   0.100000     1.0080
  2603          HC    165    LEU   HD13   2603   0.100000     1.0080
  2604          CT    165    LEU    CD2   2604  -0.412100    12.0100
  2605          HC    165    LEU   HD21   2605   0.100000     1.0080
  2606          HC    165    LEU   HD22   2606   0.100000     1.0080
  2607          HC    165    LEU   HD23   2607   0.100000     1.0080
  2608           C    165    LEU      C   2608   0.597300    12.0100
  2609           O    165    LEU      O   2609  -0.567900    16.0000
  2610           N    166    LEU      N   2610  -0.415700    14.0100
  2611           H    166    LEU      H   2611   0.271900     1.0080
  2612          CT    166    LEU     CA   2612  -0.051800    12.0100
  2613          H1    166    LEU     HA   2613   0.092200     1.0080
  2614          CT    166    LEU     CB   2614  -0.110200    12.0100
  2615          HC    166    LEU    HB1   2615   0.045700     1.0080
  2616          HC    166    LEU    HB2   2616   0.045700     1.0080
  2617          CT    166    LEU     CG   2617   0.353100    12.0100
  2618          HC    166    LEU     HG   2618  -0.036100     1.0080
  2619          CT    166    LEU    CD1   2619  -0.412100    12.0100
  2620          HC    166    LEU   HD11   2620   0.100000     1.0080
  2621          HC    166    LEU   HD12   2621   0.100000     1.0080
  2622          HC    166    LEU   HD13   2622   0.100000     1.0080
  2623          CT    166    LEU    CD2   2623  -0.412100    12.0100
  2624          HC    166    LEU   HD21   2624   0.100000     1.0080
  2625          HC    166    LEU   HD22   2625   0.100000     1.0080
  2626          HC    166    LEU   HD23   2626   0.100000     1.0080
  2627           C    166    LEU      C   2627   0.597300    12.0100
  2628           O    166    LEU      O   2628  -0.567900    16.0000
  2629           N    167    SER      N   2629  -0.415700    14.0100
  2630           H    167    SER      H   2630   0.271900     1.0080
  2631          CT    167    SER     CA   2631  -0.024900    12.0100
  2632          H1    167    SER     HA   2632   0.084300     1.0080
  2633          CT    167    SER     CB   2633   0.211700    12.0100
  2634          H1    167    SER    HB1   2634   0.035200     1.0080
  2635          H1    167    SER    HB2   2635   0.035200     1.0080
  2636          OH    167    SER     OG   2636  -0.654600    16.0000
  2637          HO    167    SER     HG   2637   0.427500     1.0080
  2638           C    167    SER      C   2638   0.597300    12.0100
  2639           O    167    SER      O   2639  -0.567900    16.0000
  2640           N    168    PHE      N   2640  -0.415700    14.0100
  2641           H    168    PHE      H   2641   0.271900     1.0080
  2642          CT    168    PHE     CA   2642  -0.002400    12.0100
  2643          H1    168    PHE     HA   2643   0.097800     1.0080
  2644          CT    168    PHE     CB   2644  -0.034300    12.0100
  2645          HC    168    PHE    HB1   2645   0.029500     1.0080
  2646          HC    168    PHE    HB2   2646   0.029500     1.0080
  2647          CA    168    PHE     CG   2647   0.011800    12.0100
  2648          CA    168    PHE    CD1   2648  -0.125600    12.0100
  2649          HA    168    PHE    HD1   2649   0.133000     1.0080
  2650          CA    168    PHE    CE1   2650  -0.170400    12.0100
  2651          HA    168    PHE    HE1   2651   0.143000     1.0080
  2652          CA    168    PHE     CZ   2652  -0.107200    12.0100
  2653          HA    168    PHE     HZ   2653   0.129700     1.0080
  2654          CA    168    PHE    CE2   2654  -0.170400    12.0100
  2655          HA    168    PHE    HE2   2655   0.143000     1.0080
  2656          CA    168    PHE    CD2   2656  -0.125600    12.0100
  2657          HA    168    PHE    HD2   2657   0.133000     1.0080
  2658           C    168    PHE      C   2658   0.597300    12.0100
  2659           O    168    PHE      O   2659  -0.567900    16.0000
  2660           N    169    SER      N   2660  -0.415700    14.0100
  2661           H    169    SER      H   2661   0.271900     1.0080
  2662          CT    169    SER     CA   2662  -0.024900    12.0100
  2663          H1    169    SER     HA   2663   0.084300     1.0080
  2664          CT    169    SER     CB   2664   0.211700    12.0100
  2665          H1    169    SER    HB1   2665   0.035200     1.0080
  2666          H1    169    SER    HB2   2666   0.035200     1.0080
  2667          OH    169    SER     OG   2667  -0.654600    16.0000
  2668          HO    169    SER     HG   2668   0.427500     1.0080
  2669           C    169    SER      C   2669   0.597300    12.0100
  2670           O    169    SER      O   2670  -0.567900    16.0000
  2671           N    170    TYR      N   2671  -0.415700    14.0100
  2672           H    170    TYR      H   2672   0.271900     1.0080
  2673          CT    170    TYR     CA   2673  -0.001400    12.0100
  2674          H1    170    TYR     HA   2674   0.087600     1.0080
  2675          CT    170    TYR     CB   2675  -0.015200    12.0100
  2676          HC    170    TYR    HB1   2676   0.029500     1.0080
  2677          HC    170    TYR    HB2   2677   0.029500     1.0080
  2678          CA    170    TYR     CG   2678  -0.001100    12.0100
  2679          CA    170    TYR    CD1   2679  -0.190600    12.0100
  2680          HA    170    TYR    HD1   2680   0.169900     1.0080
  2681          CA    170    TYR    CE1   2681  -0.234100    12.0100
  2682          HA    170    TYR    HE1   2682   0.165600     1.0080
  2683           C    170    TYR     CZ   2683   0.322600    12.0100
  2684          OH    170    TYR     OH   2684  -0.557900    16.0000
  2685          HO    170    TYR     HH   2685   0.399200     1.0080
  2686          CA    170    TYR    CE2   2686  -0.234100    12.0100
  2687          HA    170    TYR    HE2   2687   0.165600     1.0080
  2688          CA    170    TYR    CD2   2688  -0.190600    12.0100
  2689          HA    170    TYR    HD2   2689   0.169900     1.0080
  2690           C    170    TYR      C   2690   0.597300    12.0100
  2691           O    170    TYR      O   2691  -0.567900    16.0000
  2692           N    171    GLN      N   2692  -0.415700    14.0100
  2693           H    171    GLN      H   2693   0.271900     1.0080
  2694          CT    171    GLN     CA   2694  -0.003100    12.0100
  2695          H1    171    GLN     HA   2695   0.085000     1.0080
  2696          CT    171    GLN     CB   2696  -0.003600    12.0100
  2697          HC    171    GLN    HB1   2697   0.017100     1.0080
  2698          HC    171    GLN    HB2   2698   0.017100     1.0080
  2699          CT    171    GLN     CG   2699  -0.064500    12.0100
  2700          HC    171    GLN    HG1   2700   0.035200     1.0080
  2701          HC    171    GLN    HG2   2701   0.035200     1.0080
  2702           C    171    GLN     CD   2702   0.695100    12.0100
  2703           O    171    GLN    OE1   2703  -0.608600    16.0000
  2704           N    171    GLN    NE2   2704  -0.940700    14.0100
  2705           H    171    GLN   HE21   2705   0.425100     1.0080
  2706           H    171    GLN   HE22   2706   0.425100     1.0080
  2707           C    171    GLN      C   2707   0.597300    12.0100
  2708           O    171    GLN      O   2708  -0.567900    16.0000
  2709           N    172    VAL      N   2709  -0.415700    14.0100
  2710           H    172    VAL      H   2710   0.271900     1.0080
  2711          CT    172    VAL     CA   2711  -0.087500    12.0100
  2712          H1    172    VAL     HA   2712   0.096900     1.0080
  2713          CT    172    VAL     CB   2713   0.298500    12.0100
  2714          HC    172    VAL     HB   2714  -0.029700     1.0080
  2715          CT    172    VAL    CG1   2715  -0.319200    12.0100
  2716          HC    172    VAL   HG11   2716   0.079100     1.0080
  2717          HC    172    VAL   HG12   2717   0.079100     1.0080
  2718          HC    172    VAL   HG13   2718   0.079100     1.0080
  2719          CT    172    VAL    CG2   2719  -0.319200    12.0100
  2720          HC    172    VAL   HG21   2720   0.079100     1.0080
  2721          HC    172    VAL   HG22   2721   0.079100     1.0080
  2722          HC    172    VAL   HG23   2722   0.079100     1.0080
  2723           C    172    VAL      C   2723   0.597300    12.0100
  2724           O    172    VAL      O   2724  -0.567900    16.0000
  2725           N    173    ALA      N   2725  -0.415700    14.0100
  2726           H    173    ALA      H   2726   0.271900     1.0080
  2727          CT    173    ALA     CA   2727   0.033700    12.0100
  2728          H1    173    ALA     HA   2728   0.082300     1.0080
  2729          CT    173    ALA     CB   2729  -0.182500    12.0100
  2730          HC    173    ALA    HB1   2730   0.060300     1.0080
  2731          HC    173    ALA    HB2   2731   0.060300     1.0080
  2732          HC    173    ALA    HB3   2732   0.060300     1.0080
  2733           C    173    ALA      C   2733   0.597300    12.0100
  2734           O    173    ALA      O   2734  -0.567900    16.0000
  2735           N    174    LYS      N   2735  -0.347900    14.0100
  2736           H    174    LYS      H   2736   0.274700     1.0080
  2737          CT    174    LYS     CA   2737  -0.240000    12.0100
  2738          H1    174    LYS     HA   2738   0.142600     1.0080
  2739          CT    174    LYS     CB   2739  -0.009400    12.0100
  2740          HC    174    LYS    HB1   2740   0.036200     1.0080
  2741          HC    174    LYS    HB2   2741   0.036200     1.0080
  2742          CT    174    LYS     CG   2742   0.018700    12.0100
  2743          HC    174    LYS    HG1   2743   0.010300     1.0080
  2744          HC    174    LYS    HG2   2744   0.010300     1.0080
  2745          CT    174    LYS     CD   2745  -0.047900    12.0100
  2746          HC    174    LYS    HD1   2746   0.062100     1.0080
  2747          HC    174    LYS    HD2   2747   0.062100     1.0080
  2748          CT    174    LYS     CE   2748  -0.014300    12.0100
  2749          HP    174    LYS    HE1   2749   0.113500     1.0080
  2750          HP    174    LYS    HE2   2750   0.113500     1.0080
  2751          N3    174    LYS     NZ   2751  -0.385400    14.0100
  2752           H    174    LYS    HZ1   2752   0.340000     1.0080
  2753           H    174    LYS    HZ2   2753   0.340000     1.0080
  2754           H    174    LYS    HZ3   2754   0.340000     1.0080
  2755           C    174    LYS      C   2755   0.734100    12.0100
  2756           O    174    LYS      O   2756  -0.589400    16.0000
  2757           N    175    GLY      N   2757  -0.415700    14.0100
  2758           H    175    GLY      H   2758   0.271900     1.0080
  2759          CT    175    GLY     CA   2759  -0.025200    12.0100
  2760          H1    175    GLY    HA1   2760   0.069800     1.0080
  2761          H1    175    GLY    HA2   2761   0.069800     1.0080
  2762           C    175    GLY      C   2762   0.597300    12.0100
  2763           O    175    GLY      O   2763  -0.567900    16.0000
  2764           N    176    MET      N   2764  -0.415700    14.0100
  2765           H    176    MET      H   2765   0.271900     1.0080
  2766          CT    176    MET     CA   2766  -0.023700    12.0100
  2767          H1    176    MET     HA   2767   0.088000     1.0080
  2768          CT    176    MET     CB   2768   0.034200    12.0100
  2769          HC    176    MET    HB1   2769   0.024100     1.0080
  2770          HC    176    MET    HB2   2770   0.024100     1.0080
  2771          CT    176    MET     CG   2771   0.001800    12.0100
  2772          H1    176    MET    HG1   2772   0.044000     1.0080
  2773          H1    176    MET    HG2   2773   0.044000     1.0080
  2774           S    176    MET     SD   2774  -0.273700    32.0600
  2775          CT    176    MET     CE   2775  -0.053600    12.0100
  2776          H1    176    MET    HE1   2776   0.068400     1.0080
  2777          H1    176    MET    HE2   2777   0.068400     1.0080
  2778          H1    176    MET    HE3   2778   0.068400     1.0080
  2779           C    176    MET      C   2779   0.597300    12.0100
  2780           O    176    MET      O   2780  -0.567900    16.0000
  2781           N    177    ALA      N   2781  -0.415700    14.0100
  2782           H    177    ALA      H   2782   0.271900     1.0080
  2783          CT    177    ALA     CA   2783   0.033700    12.0100
  2784          H1    177    ALA     HA   2784   0.082300     1.0080
  2785          CT    177    ALA     CB   2785  -0.182500    12.0100
  2786          HC    177    ALA    HB1   2786   0.060300     1.0080
  2787          HC    177    ALA    HB2   2787   0.060300     1.0080
  2788          HC    177    ALA    HB3   2788   0.060300     1.0080
  2789           C    177    ALA      C   2789   0.597300    12.0100
  2790           O    177    ALA      O   2790  -0.567900    16.0000
  2791           N    178    PHE      N   2791  -0.415700    14.0100
  2792           H    178    PHE      H   2792   0.271900     1.0080
  2793          CT    178    PHE     CA   2793  -0.002400    12.0100
  2794          H1    178    PHE     HA   2794   0.097800     1.0080
  2795          CT    178    PHE     CB   2795  -0.034300    12.0100
  2796          HC    178    PHE    HB1   2796   0.029500     1.0080
  2797          HC    178    PHE    HB2   2797   0.029500     1.0080
  2798          CA    178    PHE     CG   2798   0.011800    12.0100
  2799          CA    178    PHE    CD1   2799  -0.125600    12.0100
  2800          HA    178    PHE    HD1   2800   0.133000     1.0080
  2801          CA    178    PHE    CE1   2801  -0.170400    12.0100
  2802          HA    178    PHE    HE1   2802   0.143000     1.0080
  2803          CA    178    PHE     CZ   2803  -0.107200    12.0100
  2804          HA    178    PHE     HZ   2804   0.129700     1.0080
  2805          CA    178    PHE    CE2   2805  -0.170400    12.0100
  2806          HA    178    PHE    HE2   2806   0.143000     1.0080
  2807          CA    178    PHE    CD2   2807  -0.125600    12.0100
  2808          HA    178    PHE    HD2   2808   0.133000     1.0080
  2809           C    178    PHE      C   2809   0.597300    12.0100
  2810           O    178    PHE      O   2810  -0.567900    16.0000
  2811           N    179    LEU      N   2811  -0.415700    14.0100
  2812           H    179    LEU      H   2812   0.271900     1.0080
  2813          CT    179    LEU     CA   2813  -0.051800    12.0100
  2814          H1    179    LEU     HA   2814   0.092200     1.0080
  2815          CT    179    LEU     CB   2815  -0.110200    12.0100
  2816          HC    179    LEU    HB1   2816   0.045700     1.0080
  2817          HC    179    LEU    HB2   2817   0.045700     1.0080
  2818          CT    179    LEU     CG   2818   0.353100    12.0100
  2819          HC    179    LEU     HG   2819  -0.036100     1.0080
  2820          CT    179    LEU    CD1   2820  -0.412100    12.0100
  2821          HC    179    LEU   HD11   2821   0.100000     1.0080
  2822          HC    179    LEU   HD12   2822   0.100000     1.0080
  2823          HC    179    LEU   HD13   2823   0.100000     1.0080
  2824          CT    179    LEU    CD2   2824  -0.412100    12.0100
  2825          HC    179    LEU   HD21   2825   0.100000     1.0080
  2826          HC    179    LEU   HD22   2826   0.100000     1.0080
  2827          HC    179    LEU   HD23   2827   0.100000     1.0080
  2828           C    179    LEU      C   2828   0.597300    12.0100
  2829           O    179    LEU      O   2829  -0.567900    16.0000
  2830           N    180    ALA      N   2830  -0.415700    14.0100
  2831           H    180    ALA      H   2831   0.271900     1.0080
  2832          CT    180    ALA     CA   2832   0.033700    12.0100
  2833          H1    180    ALA     HA   2833   0.082300     1.0080
  2834          CT    180    ALA     CB   2834  -0.182500    12.0100
  2835          HC    180    ALA    HB1   2835   0.060300     1.0080
  2836          HC    180    ALA    HB2   2836   0.060300     1.0080
  2837          HC    180    ALA    HB3   2837   0.060300     1.0080
  2838           C    180    ALA      C   2838   0.597300    12.0100
  2839           O    180    ALA      O   2839  -0.567900    16.0000
  2840           N    181    SER      N   2840  -0.415700    14.0100
  2841           H    181    SER      H   2841   0.271900     1.0080
  2842          CT    181    SER     CA   2842  -0.024900    12.0100
  2843          H1    181    SER     HA   2843   0.084300     1.0080
  2844          CT    181    SER     CB   2844   0.211700    12.0100
  2845          H1    181    SER    HB1   2845   0.035200     1.0080
  2846          H1    181    SER    HB2   2846   0.035200     1.0080
  2847          OH    181    SER     OG   2847  -0.654600    16.0000
  2848          HO    181    SER     HG   2848   0.427500     1.0080
  2849           C    181    SER      C   2849   0.597300    12.0100
  2850           O    181    SER      O   2850  -0.567900    16.0000
  2851           N    182    LYS      N   2851  -0.347900    14.0100
  2852           H    182    LYS      H   2852   0.274700     1.0080
  2853          CT    182    LYS     CA   2853  -0.240000    12.0100
  2854          H1    182    LYS     HA   2854   0.142600     1.0080
  2855          CT    182    LYS     CB   2855  -0.009400    12.0100
  2856          HC    182    LYS    HB1   2856   0.036200     1.0080
  2857          HC    182    LYS    HB2   2857   0.036200     1.0080
  2858          CT    182    LYS     CG   2858   0.018700    12.0100
  2859          HC    182    LYS    HG1   2859   0.010300     1.0080
  2860          HC    182    LYS    HG2   2860   0.010300     1.0080
  2861          CT    182    LYS     CD   2861  -0.047900    12.0100
  2862          HC    182    LYS    HD1   2862   0.062100     1.0080
  2863          HC    182    LYS    HD2   2863   0.062100     1.0080
  2864          CT    182    LYS     CE   2864  -0.014300    12.0100
  2865          HP    182    LYS    HE1   2865   0.113500     1.0080
  2866          HP    182    LYS    HE2   2866   0.113500     1.0080
  2867          N3    182    LYS     NZ   2867  -0.385400    14.0100
  2868           H    182    LYS    HZ1   2868   0.340000     1.0080
  2869           H    182    LYS    HZ2   2869   0.340000     1.0080
  2870           H    182    LYS    HZ3   2870   0.340000     1.0080
  2871           C    182    LYS      C   2871   0.734100    12.0100
  2872           O    182    LYS      O   2872  -0.589400    16.0000
  2873           N    183    ASN      N   2873  -0.415700    14.0100
  2874           H    183    ASN      H   2874   0.271900     1.0080
  2875          CT    183    ASN     CA   2875   0.014300    12.0100
  2876          H1    183    ASN     HA   2876   0.104800     1.0080
  2877          CT    183    ASN     CB   2877  -0.204100    12.0100
  2878          HC    183    ASN    HB1   2878   0.079700     1.0080
  2879          HC    183    ASN    HB2   2879   0.079700     1.0080
  2880           C    183    ASN     CG   2880   0.713000    12.0100
  2881           O    183    ASN    OD1   2881  -0.593100    16.0000
  2882           N    183    ASN    ND2   2882  -0.919100    14.0100
  2883           H    183    ASN   HD21   2883   0.419600     1.0080
  2884           H    183    ASN   HD22   2884   0.419600     1.0080
  2885           C    183    ASN      C   2885   0.597300    12.0100
  2886           O    183    ASN      O   2886  -0.567900    16.0000
  2887           N    184    CYS      N   2887  -0.415700    14.0100
  2888           H    184    CYS      H   2888   0.271900     1.0080
  2889          CT    184    CYS     CA   2889   0.021300    12.0100
  2890          H1    184    CYS     HA   2890   0.112400     1.0080
  2891          CT    184    CYS     CB   2891  -0.123100    12.0100
  2892          H1    184    CYS    HB1   2892   0.111200     1.0080
  2893          H1    184    CYS    HB2   2893   0.111200     1.0080
  2894          SH    184    CYS     SG   2894  -0.311900    32.0600
  2895          HS    184    CYS     HG   2895   0.193300     1.0080
  2896           C    184    CYS      C   2896   0.597300    12.0100
  2897           O    184    CYS      O   2897  -0.567900    16.0000
  2898           N    185    ILE      N   2898  -0.415700    14.0100
  2899           H    185    ILE      H   2899   0.271900     1.0080
  2900          CT    185    ILE     CA   2900  -0.059700    12.0100
  2901          H1    185    ILE     HA   2901   0.086900     1.0080
  2902          CT    185    ILE     CB   2902   0.130300    12.0100
  2903          HC    185    ILE     HB   2903   0.018700     1.0080
  2904          CT    185    ILE    CG2   2904  -0.320400    12.0100
  2905          HC    185    ILE   HG21   2905   0.088200     1.0080
  2906          HC    185    ILE   HG22   2906   0.088200     1.0080
  2907          HC    185    ILE   HG23   2907   0.088200     1.0080
  2908          CT    185    ILE    CG1   2908  -0.043000    12.0100
  2909          HC    185    ILE   HG11   2909   0.023600     1.0080
  2910          HC    185    ILE   HG12   2910   0.023600     1.0080
  2911          CT    185    ILE     CD   2911  -0.066000    12.0100
  2912          HC    185    ILE    HD1   2912   0.018600     1.0080
  2913          HC    185    ILE    HD2   2913   0.018600     1.0080
  2914          HC    185    ILE    HD3   2914   0.018600     1.0080
  2915           C    185    ILE      C   2915   0.597300    12.0100
  2916           O    185    ILE      O   2916  -0.567900    16.0000
  2917           N    186    HIS      N   2917  -0.415700    14.0100
  2918           H    186    HIS      H   2918   0.271900     1.0080
  2919          CT    186    HIS     CA   2919  -0.058100    12.0100
  2920          H1    186    HIS     HA   2920   0.136000     1.0080
  2921          CT    186    HIS     CB   2921  -0.007400    12.0100
  2922          HC    186    HIS    HB1   2922   0.036700     1.0080
  2923          HC    186    HIS    HB2   2923   0.036700     1.0080
  2924          CC    186    HIS     CG   2924   0.186800    12.0100
  2925          NB    186    HIS    ND1   2925  -0.543200    14.0100
  2926          CR    186    HIS    CE1   2926   0.163500    12.0100
  2927          H5    186    HIS    HE1   2927   0.143500     1.0080
  2928          NA    186    HIS    NE2   2928  -0.279500    14.0100
  2929           H    186    HIS    HE2   2929   0.333900     1.0080
  2930          CW    186    HIS    CD2   2930  -0.220700    12.0100
  2931          H4    186    HIS    HD2   2931   0.186200     1.0080
  2932           C    186    HIS      C   2932   0.597300    12.0100
  2933           O    186    HIS      O   2933  -0.567900    16.0000
  2934           N    187    ARG      N   2934  -0.347900    14.0100
  2935           H    187    ARG      H   2935   0.274700     1.0080
  2936          CT    187    ARG     CA   2936  -0.263700    12.0100
  2937          H1    187    ARG     HA   2937   0.156000     1.0080
  2938          CT    187    ARG     CB   2938  -0.000700    12.0100
  2939          HC    187    ARG    HB1   2939   0.032700     1.0080
  2940          HC    187    ARG    HB2   2940   0.032700     1.0080
  2941          CT    187    ARG     CG   2941   0.039000    12.0100
  2942          HC    187    ARG    HG1   2942   0.028500     1.0080
  2943          HC    187    ARG    HG2   2943   0.028500     1.0080
  2944          CT    187    ARG     CD   2944   0.048600    12.0100
  2945          H1    187    ARG    HD1   2945   0.068700     1.0080
  2946          H1    187    ARG    HD2   2946   0.068700     1.0080
  2947          N2    187    ARG     NE   2947  -0.529500    14.0100
  2948           H    187    ARG     HE   2948   0.345600     1.0080
  2949          CA    187    ARG     CZ   2949   0.807600    12.0100
  2950          N2    187    ARG    NH1   2950  -0.862700    14.0100
  2951           H    187    ARG   HH11   2951   0.447800     1.0080
  2952           H    187    ARG   HH12   2952   0.447800     1.0080
  2953          N2    187    ARG    NH2   2953  -0.862700    14.0100
  2954           H    187    ARG   HH21   2954   0.447800     1.0080
  2955           H    187    ARG   HH22   2955   0.447800     1.0080
  2956           C    187    ARG      C   2956   0.734100    12.0100
  2957           O    187    ARG      O   2957  -0.589400    16.0000
  2958           N    188    ASP      N   2958  -0.516300    14.0100
  2959           H    188    ASP      H   2959   0.293600     1.0080
  2960          CT    188    ASP     CA   2960   0.038100    12.0100
  2961          H1    188    ASP     HA   2961   0.088000     1.0080
  2962          CT    188    ASP     CB   2962  -0.030300    12.0100
  2963          HC    188    ASP    HB1   2963  -0.012200     1.0080
  2964          HC    188    ASP    HB2   2964  -0.012200     1.0080
  2965           C    188    ASP     CG   2965   0.799400    12.0100
  2966          O2    188    ASP    OD1   2966  -0.801400    16.0000
  2967          O2    188    ASP    OD2   2967  -0.801400    16.0000
  2968           C    188    ASP      C   2968   0.536600    12.0100
  2969           O    188    ASP      O   2969  -0.581900    16.0000
  2970           N    189    LEU      N   2970  -0.415700    14.0100
  2971           H    189    LEU      H   2971   0.271900     1.0080
  2972          CT    189    LEU     CA   2972  -0.051800    12.0100
  2973          H1    189    LEU     HA   2973   0.092200     1.0080
  2974          CT    189    LEU     CB   2974  -0.110200    12.0100
  2975          HC    189    LEU    HB1   2975   0.045700     1.0080
  2976          HC    189    LEU    HB2   2976   0.045700     1.0080
  2977          CT    189    LEU     CG   2977   0.353100    12.0100
  2978          HC    189    LEU     HG   2978  -0.036100     1.0080
  2979          CT    189    LEU    CD1   2979  -0.412100    12.0100
  2980          HC    189    LEU   HD11   2980   0.100000     1.0080
  2981          HC    189    LEU   HD12   2981   0.100000     1.0080
  2982          HC    189    LEU   HD13   2982   0.100000     1.0080
  2983          CT    189    LEU    CD2   2983  -0.412100    12.0100
  2984          HC    189    LEU   HD21   2984   0.100000     1.0080
  2985          HC    189    LEU   HD22   2985   0.100000     1.0080
  2986          HC    189    LEU   HD23   2986   0.100000     1.0080
  2987           C    189    LEU      C   2987   0.597300    12.0100
  2988           O    189    LEU      O   2988  -0.567900    16.0000
  2989           N    190    ALA      N   2989  -0.415700    14.0100
  2990           H    190    ALA      H   2990   0.271900     1.0080
  2991          CT    190    ALA     CA   2991   0.033700    12.0100
  2992          H1    190    ALA     HA   2992   0.082300     1.0080
  2993          CT    190    ALA     CB   2993  -0.182500    12.0100
  2994          HC    190    ALA    HB1   2994   0.060300     1.0080
  2995          HC    190    ALA    HB2   2995   0.060300     1.0080
  2996          HC    190    ALA    HB3   2996   0.060300     1.0080
  2997           C    190    ALA      C   2997   0.597300    12.0100
  2998           O    190    ALA      O   2998  -0.567900    16.0000
  2999           N    191    ALA      N   2999  -0.415700    14.0100
  3000           H    191    ALA      H   3000   0.271900     1.0080
  3001          CT    191    ALA     CA   3001   0.033700    12.0100
  3002          H1    191    ALA     HA   3002   0.082300     1.0080
  3003          CT    191    ALA     CB   3003  -0.182500    12.0100
  3004          HC    191    ALA    HB1   3004   0.060300     1.0080
  3005          HC    191    ALA    HB2   3005   0.060300     1.0080
  3006          HC    191    ALA    HB3   3006   0.060300     1.0080
  3007           C    191    ALA      C   3007   0.597300    12.0100
  3008           O    191    ALA      O   3008  -0.567900    16.0000
  3009           N    192    ARG      N   3009  -0.347900    14.0100
  3010           H    192    ARG      H   3010   0.274700     1.0080
  3011          CT    192    ARG     CA   3011  -0.263700    12.0100
  3012          H1    192    ARG     HA   3012   0.156000     1.0080
  3013          CT    192    ARG     CB   3013  -0.000700    12.0100
  3014          HC    192    ARG    HB1   3014   0.032700     1.0080
  3015          HC    192    ARG    HB2   3015   0.032700     1.0080
  3016          CT    192    ARG     CG   3016   0.039000    12.0100
  3017          HC    192    ARG    HG1   3017   0.028500     1.0080
  3018          HC    192    ARG    HG2   3018   0.028500     1.0080
  3019          CT    192    ARG     CD   3019   0.048600    12.0100
  3020          H1    192    ARG    HD1   3020   0.068700     1.0080
  3021          H1    192    ARG    HD2   3021   0.068700     1.0080
  3022          N2    192    ARG     NE   3022  -0.529500    14.0100
  3023           H    192    ARG     HE   3023   0.345600     1.0080
  3024          CA    192    ARG     CZ   3024   0.807600    12.0100
  3025          N2    192    ARG    NH1   3025  -0.862700    14.0100
  3026           H    192    ARG   HH11   3026   0.447800     1.0080
  3027           H    192    ARG   HH12   3027   0.447800     1.0080
  3028          N2    192    ARG    NH2   3028  -0.862700    14.0100
  3029           H    192    ARG   HH21   3029   0.447800     1.0080
  3030           H    192    ARG   HH22   3030   0.447800     1.0080
  3031           C    192    ARG      C   3031   0.734100    12.0100
  3032           O    192    ARG      O   3032  -0.589400    16.0000
  3033           N    193    ASN      N   3033  -0.415700    14.0100
  3034           H    193    ASN      H   3034   0.271900     1.0080
  3035          CT    193    ASN     CA   3035   0.014300    12.0100
  3036          H1    193    ASN     HA   3036   0.104800     1.0080
  3037          CT    193    ASN     CB   3037  -0.204100    12.0100
  3038          HC    193    ASN    HB1   3038   0.079700     1.0080
  3039          HC    193    ASN    HB2   3039   0.079700     1.0080
  3040           C    193    ASN     CG   3040   0.713000    12.0100
  3041           O    193    ASN    OD1   3041  -0.593100    16.0000
  3042           N    193    ASN    ND2   3042  -0.919100    14.0100
  3043           H    193    ASN   HD21   3043   0.419600     1.0080
  3044           H    193    ASN   HD22   3044   0.419600     1.0080
  3045           C    193    ASN      C   3045   0.597300    12.0100
  3046           O    193    ASN      O   3046  -0.567900    16.0000
  3047           N    194    ILE      N   3047  -0.415700    14.0100
  3048           H    194    ILE      H   3048   0.271900     1.0080
  3049          CT    194    ILE     CA   3049  -0.059700    12.0100
  3050          H1    194    ILE     HA   3050   0.086900     1.0080
  3051          CT    194    ILE     CB   3051   0.130300    12.0100
  3052          HC    194    ILE     HB   3052   0.018700     1.0080
  3053          CT    194    ILE    CG2   3053  -0.320400    12.0100
  3054          HC    194    ILE   HG21   3054   0.088200     1.0080
  3055          HC    194    ILE   HG22   3055   0.088200     1.0080
  3056          HC    194    ILE   HG23   3056   0.088200     1.0080
  3057          CT    194    ILE    CG1   3057  -0.043000    12.0100
  3058          HC    194    ILE   HG11   3058   0.023600     1.0080
  3059          HC    194    ILE   HG12   3059   0.023600     1.0080
  3060          CT    194    ILE     CD   3060  -0.066000    12.0100
  3061          HC    194    ILE    HD1   3061   0.018600     1.0080
  3062          HC    194    ILE    HD2   3062   0.018600     1.0080
  3063          HC    194    ILE    HD3   3063   0.018600     1.0080
  3064           C    194    ILE      C   3064   0.597300    12.0100
  3065           O    194    ILE      O   3065  -0.567900    16.0000
  3066           N    195    LEU      N   3066  -0.415700    14.0100
  3067           H    195    LEU      H   3067   0.271900     1.0080
  3068          CT    195    LEU     CA   3068  -0.051800    12.0100
  3069          H1    195    LEU     HA   3069   0.092200     1.0080
  3070          CT    195    LEU     CB   3070  -0.110200    12.0100
  3071          HC    195    LEU    HB1   3071   0.045700     1.0080
  3072          HC    195    LEU    HB2   3072   0.045700     1.0080
  3073          CT    195    LEU     CG   3073   0.353100    12.0100
  3074          HC    195    LEU     HG   3074  -0.036100     1.0080
  3075          CT    195    LEU    CD1   3075  -0.412100    12.0100
  3076          HC    195    LEU   HD11   3076   0.100000     1.0080
  3077          HC    195    LEU   HD12   3077   0.100000     1.0080
  3078          HC    195    LEU   HD13   3078   0.100000     1.0080
  3079          CT    195    LEU    CD2   3079  -0.412100    12.0100
  3080          HC    195    LEU   HD21   3080   0.100000     1.0080
  3081          HC    195    LEU   HD22   3081   0.100000     1.0080
  3082          HC    195    LEU   HD23   3082   0.100000     1.0080
  3083           C    195    LEU      C   3083   0.597300    12.0100
  3084           O    195    LEU      O   3084  -0.567900    16.0000
  3085           N    196    LEU      N   3085  -0.415700    14.0100
  3086           H    196    LEU      H   3086   0.271900     1.0080
  3087          CT    196    LEU     CA   3087  -0.051800    12.0100
  3088          H1    196    LEU     HA   3088   0.092200     1.0080
  3089          CT    196    LEU     CB   3089  -0.110200    12.0100
  3090          HC    196    LEU    HB1   3090   0.045700     1.0080
  3091          HC    196    LEU    HB2   3091   0.045700     1.0080
  3092          CT    196    LEU     CG   3092   0.353100    12.0100
  3093          HC    196    LEU     HG   3093  -0.036100     1.0080
  3094          CT    196    LEU    CD1   3094  -0.412100    12.0100
  3095          HC    196    LEU   HD11   3095   0.100000     1.0080
  3096          HC    196    LEU   HD12   3096   0.100000     1.0080
  3097          HC    196    LEU   HD13   3097   0.100000     1.0080
  3098          CT    196    LEU    CD2   3098  -0.412100    12.0100
  3099          HC    196    LEU   HD21   3099   0.100000     1.0080
  3100          HC    196    LEU   HD22   3100   0.100000     1.0080
  3101          HC    196    LEU   HD23   3101   0.100000     1.0080
  3102           C    196    LEU      C   3102   0.597300    12.0100
  3103           O    196    LEU      O   3103  -0.567900    16.0000
  3104           N    197    THR      N   3104  -0.415700    14.0100
  3105           H    197    THR      H   3105   0.271900     1.0080
  3106          CT    197    THR     CA   3106  -0.038900    12.0100
  3107          H1    197    THR     HA   3107   0.100700     1.0080
  3108          CT    197    THR     CB   3108   0.365400    12.0100
  3109          H1    197    THR     HB   3109   0.004300     1.0080
  3110          CT    197    THR    CG2   3110  -0.243800    12.0100
  3111          HC    197    THR   HG21   3111   0.064200     1.0080
  3112          HC    197    THR   HG22   3112   0.064200     1.0080
  3113          HC    197    THR   HG23   3113   0.064200     1.0080
  3114          OH    197    THR    OG1   3114  -0.676100    16.0000
  3115          HO    197    THR    HG1   3115   0.410200     1.0080
  3116           C    197    THR      C   3116   0.597300    12.0100
  3117           O    197    THR      O   3117  -0.567900    16.0000
  3118           N    198    HIS      N   3118  -0.415700    14.0100
  3119           H    198    HIS      H   3119   0.271900     1.0080
  3120          CT    198    HIS     CA   3120  -0.058100    12.0100
  3121          H1    198    HIS     HA   3121   0.136000     1.0080
  3122          CT    198    HIS     CB   3122  -0.007400    12.0100
  3123          HC    198    HIS    HB1   3123   0.036700     1.0080
  3124          HC    198    HIS    HB2   3124   0.036700     1.0080
  3125          CC    198    HIS     CG   3125   0.186800    12.0100
  3126          NB    198    HIS    ND1   3126  -0.543200    14.0100
  3127          CR    198    HIS    CE1   3127   0.163500    12.0100
  3128          H5    198    HIS    HE1   3128   0.143500     1.0080
  3129          NA    198    HIS    NE2   3129  -0.279500    14.0100
  3130           H    198    HIS    HE2   3130   0.333900     1.0080
  3131          CW    198    HIS    CD2   3131  -0.220700    12.0100
  3132          H4    198    HIS    HD2   3132   0.186200     1.0080
  3133           C    198    HIS      C   3133   0.597300    12.0100
  3134           O    198    HIS      O   3134  -0.567900    16.0000
  3135           N    199    GLY      N   3135  -0.415700    14.0100
  3136           H    199    GLY      H   3136   0.271900     1.0080
  3137          CT    199    GLY     CA   3137  -0.025200    12.0100
  3138          H1    199    GLY    HA1   3138   0.069800     1.0080
  3139          H1    199    GLY    HA2   3139   0.069800     1.0080
  3140           C    199    GLY      C   3140   0.597300    12.0100
  3141           O    199    GLY      O   3141  -0.567900    16.0000
  3142           N    200    ARG      N   3142  -0.347900    14.0100
  3143           H    200    ARG      H   3143   0.274700     1.0080
  3144          CT    200    ARG     CA   3144  -0.263700    12.0100
  3145          H1    200    ARG     HA   3145   0.156000     1.0080
  3146          CT    200    ARG     CB   3146  -0.000700    12.0100
  3147          HC    200    ARG    HB1   3147   0.032700     1.0080
  3148          HC    200    ARG    HB2   3148   0.032700     1.0080
  3149          CT    200    ARG     CG   3149   0.039000    12.0100
  3150          HC    200    ARG    HG1   3150   0.028500     1.0080
  3151          HC    200    ARG    HG2   3151   0.028500     1.0080
  3152          CT    200    ARG     CD   3152   0.048600    12.0100
  3153          H1    200    ARG    HD1   3153   0.068700     1.0080
  3154          H1    200    ARG    HD2   3154   0.068700     1.0080
  3155          N2    200    ARG     NE   3155  -0.529500    14.0100
  3156           H    200    ARG     HE   3156   0.345600     1.0080
  3157          CA    200    ARG     CZ   3157   0.807600    12.0100
  3158          N2    200    ARG    NH1   3158  -0.862700    14.0100
  3159           H    200    ARG   HH11   3159   0.447800     1.0080
  3160           H    200    ARG   HH12   3160   0.447800     1.0080
  3161          N2    200    ARG    NH2   3161  -0.862700    14.0100
  3162           H    200    ARG   HH21   3162   0.447800     1.0080
  3163           H    200    ARG   HH22   3163   0.447800     1.0080
  3164           C    200    ARG      C   3164   0.734100    12.0100
  3165           O    200    ARG      O   3165  -0.589400    16.0000
  3166           N    201    ILE      N   3166  -0.415700    14.0100
  3167           H    201    ILE      H   3167   0.271900     1.0080
  3168          CT    201    ILE     CA   3168  -0.059700    12.0100
  3169          H1    201    ILE     HA   3169   0.086900     1.0080
  3170          CT    201    ILE     CB   3170   0.130300    12.0100
  3171          HC    201    ILE     HB   3171   0.018700     1.0080
  3172          CT    201    ILE    CG2   3172  -0.320400    12.0100
  3173          HC    201    ILE   HG21   3173   0.088200     1.0080
  3174          HC    201    ILE   HG22   3174   0.088200     1.0080
  3175          HC    201    ILE   HG23   3175   0.088200     1.0080
  3176          CT    201    ILE    CG1   3176  -0.043000    12.0100
  3177          HC    201    ILE   HG11   3177   0.023600     1.0080
  3178          HC    201    ILE   HG12   3178   0.023600     1.0080
  3179          CT    201    ILE     CD   3179  -0.066000    12.0100
  3180          HC    201    ILE    HD1   3180   0.018600     1.0080
  3181          HC    201    ILE    HD2   3181   0.018600     1.0080
  3182          HC    201    ILE    HD3   3182   0.018600     1.0080
  3183           C    201    ILE      C   3183   0.597300    12.0100
  3184           O    201    ILE      O   3184  -0.567900    16.0000
  3185           N    202    THR      N   3185  -0.415700    14.0100
  3186           H    202    THR      H   3186   0.271900     1.0080
  3187          CT    202    THR     CA   3187  -0.038900    12.0100
  3188          H1    202    THR     HA   3188   0.100700     1.0080
  3189          CT    202    THR     CB   3189   0.365400    12.0100
  3190          H1    202    THR     HB   3190   0.004300     1.0080
  3191          CT    202    THR    CG2   3191  -0.243800    12.0100
  3192          HC    202    THR   HG21   3192   0.064200     1.0080
  3193          HC    202    THR   HG22   3193   0.064200     1.0080
  3194          HC    202    THR   HG23   3194   0.064200     1.0080
  3195          OH    202    THR    OG1   3195  -0.676100    16.0000
  3196          HO    202    THR    HG1   3196   0.410200     1.0080
  3197           C    202    THR      C   3197   0.597300    12.0100
  3198           O    202    THR      O   3198  -0.567900    16.0000
  3199           N    203    LYS      N   3199  -0.347900    14.0100
  3200           H    203    LYS      H   3200   0.274700     1.0080
  3201          CT    203    LYS     CA   3201  -0.240000    12.0100
  3202          H1    203    LYS     HA   3202   0.142600     1.0080
  3203          CT    203    LYS     CB   3203  -0.009400    12.0100
  3204          HC    203    LYS    HB1   3204   0.036200     1.0080
  3205          HC    203    LYS    HB2   3205   0.036200     1.0080
  3206          CT    203    LYS     CG   3206   0.018700    12.0100
  3207          HC    203    LYS    HG1   3207   0.010300     1.0080
  3208          HC    203    LYS    HG2   3208   0.010300     1.0080
  3209          CT    203    LYS     CD   3209  -0.047900    12.0100
  3210          HC    203    LYS    HD1   3210   0.062100     1.0080
  3211          HC    203    LYS    HD2   3211   0.062100     1.0080
  3212          CT    203    LYS     CE   3212  -0.014300    12.0100
  3213          HP    203    LYS    HE1   3213   0.113500     1.0080
  3214          HP    203    LYS    HE2   3214   0.113500     1.0080
  3215          N3    203    LYS     NZ   3215  -0.385400    14.0100
  3216           H    203    LYS    HZ1   3216   0.340000     1.0080
  3217           H    203    LYS    HZ2   3217   0.340000     1.0080
  3218           H    203    LYS    HZ3   3218   0.340000     1.0080
  3219           C    203    LYS      C   3219   0.734100    12.0100
  3220           O    203    LYS      O   3220  -0.589400    16.0000
  3221           N    204    ILE      N   3221  -0.415700    14.0100
  3222           H    204    ILE      H   3222   0.271900     1.0080
  3223          CT    204    ILE     CA   3223  -0.059700    12.0100
  3224          H1    204    ILE     HA   3224   0.086900     1.0080
  3225          CT    204    ILE     CB   3225   0.130300    12.0100
  3226          HC    204    ILE     HB   3226   0.018700     1.0080
  3227          CT    204    ILE    CG2   3227  -0.320400    12.0100
  3228          HC    204    ILE   HG21   3228   0.088200     1.0080
  3229          HC    204    ILE   HG22   3229   0.088200     1.0080
  3230          HC    204    ILE   HG23   3230   0.088200     1.0080
  3231          CT    204    ILE    CG1   3231  -0.043000    12.0100
  3232          HC    204    ILE   HG11   3232   0.023600     1.0080
  3233          HC    204    ILE   HG12   3233   0.023600     1.0080
  3234          CT    204    ILE     CD   3234  -0.066000    12.0100
  3235          HC    204    ILE    HD1   3235   0.018600     1.0080
  3236          HC    204    ILE    HD2   3236   0.018600     1.0080
  3237          HC    204    ILE    HD3   3237   0.018600     1.0080
  3238           C    204    ILE      C   3238   0.597300    12.0100
  3239           O    204    ILE      O   3239  -0.567900    16.0000
  3240           N    205    CYS      N   3240  -0.415700    14.0100
  3241           H    205    CYS      H   3241   0.271900     1.0080
  3242          CT    205    CYS     CA   3242   0.021300    12.0100
  3243          H1    205    CYS     HA   3243   0.112400     1.0080
  3244          CT    205    CYS     CB   3244  -0.123100    12.0100
  3245          H1    205    CYS    HB1   3245   0.111200     1.0080
  3246          H1    205    CYS    HB2   3246   0.111200     1.0080
  3247          SH    205    CYS     SG   3247  -0.311900    32.0600
  3248          HS    205    CYS     HG   3248   0.193300     1.0080
  3249           C    205    CYS      C   3249   0.597300    12.0100
  3250           O    205    CYS      O   3250  -0.567900    16.0000
  3251           N    206    ASP      N   3251  -0.516300    14.0100
  3252           H    206    ASP      H   3252   0.293600     1.0080
  3253          CT    206    ASP     CA   3253   0.038100    12.0100
  3254          H1    206    ASP     HA   3254   0.088000     1.0080
  3255          CT    206    ASP     CB   3255  -0.030300    12.0100
  3256          HC    206    ASP    HB1   3256  -0.012200     1.0080
  3257          HC    206    ASP    HB2   3257  -0.012200     1.0080
  3258           C    206    ASP     CG   3258   0.799400    12.0100
  3259          O2    206    ASP    OD1   3259  -0.801400    16.0000
  3260          O2    206    ASP    OD2   3260  -0.801400    16.0000
  3261           C    206    ASP      C   3261   0.536600    12.0100
  3262           O    206    ASP      O   3262  -0.581900    16.0000
  3263           N    207    PHE      N   3263  -0.415700    14.0100
  3264           H    207    PHE      H   3264   0.271900     1.0080
  3265          CT    207    PHE     CA   3265  -0.002400    12.0100
  3266          H1    207    PHE     HA   3266   0.097800     1.0080
  3267          CT    207    PHE     CB   3267  -0.034300    12.0100
  3268          HC    207    PHE    HB1   3268   0.029500     1.0080
  3269          HC    207    PHE    HB2   3269   0.029500     1.0080
  3270          CA    207    PHE     CG   3270   0.011800    12.0100
  3271          CA    207    PHE    CD1   3271  -0.125600    12.0100
  3272          HA    207    PHE    HD1   3272   0.133000     1.0080
  3273          CA    207    PHE    CE1   3273  -0.170400    12.0100
  3274          HA    207    PHE    HE1   3274   0.143000     1.0080
  3275          CA    207    PHE     CZ   3275  -0.107200    12.0100
  3276          HA    207    PHE     HZ   3276   0.129700     1.0080
  3277          CA    207    PHE    CE2   3277  -0.170400    12.0100
  3278          HA    207    PHE    HE2   3278   0.143000     1.0080
  3279          CA    207    PHE    CD2   3279  -0.125600    12.0100
  3280          HA    207    PHE    HD2   3280   0.133000     1.0080
  3281           C    207    PHE      C   3281   0.597300    12.0100
  3282           O    207    PHE      O   3282  -0.567900    16.0000
  3283           N    208    GLY      N   3283  -0.415700    14.0100
  3284           H    208    GLY      H   3284   0.271900     1.0080
  3285          CT    208    GLY     CA   3285  -0.025200    12.0100
  3286          H1    208    GLY    HA1   3286   0.069800     1.0080
  3287          H1    208    GLY    HA2   3287   0.069800     1.0080
  3288           C    208    GLY      C   3288   0.597300    12.0100
  3289           O    208    GLY      O   3289  -0.567900    16.0000
  3290           N    209    LEU      N   3290  -0.415700    14.0100
  3291           H    209    LEU      H   3291   0.271900     1.0080
  3292          CT    209    LEU     CA   3292  -0.051800    12.0100
  3293          H1    209    LEU     HA   3293   0.092200     1.0080
  3294          CT    209    LEU     CB   3294  -0.110200    12.0100
  3295          HC    209    LEU    HB1   3295   0.045700     1.0080
  3296          HC    209    LEU    HB2   3296   0.045700     1.0080
  3297          CT    209    LEU     CG   3297   0.353100    12.0100
  3298          HC    209    LEU     HG   3298  -0.036100     1.0080
  3299          CT    209    LEU    CD1   3299  -0.412100    12.0100
  3300          HC    209    LEU   HD11   3300   0.100000     1.0080
  3301          HC    209    LEU   HD12   3301   0.100000     1.0080
  3302          HC    209    LEU   HD13   3302   0.100000     1.0080
  3303          CT    209    LEU    CD2   3303  -0.412100    12.0100
  3304          HC    209    LEU   HD21   3304   0.100000     1.0080
  3305          HC    209    LEU   HD22   3305   0.100000     1.0080
  3306          HC    209    LEU   HD23   3306   0.100000     1.0080
  3307           C    209    LEU      C   3307   0.597300    12.0100
  3308           O    209    LEU      O   3308  -0.567900    16.0000
  3309           N    210    ALA      N   3309  -0.415700    14.0100
  3310           H    210    ALA      H   3310   0.271900     1.0080
  3311          CT    210    ALA     CA   3311   0.033700    12.0100
  3312          H1    210    ALA     HA   3312   0.082300     1.0080
  3313          CT    210    ALA     CB   3313  -0.182500    12.0100
  3314          HC    210    ALA    HB1   3314   0.060300     1.0080
  3315          HC    210    ALA    HB2   3315   0.060300     1.0080
  3316          HC    210    ALA    HB3   3316   0.060300     1.0080
  3317           C    210    ALA      C   3317   0.597300    12.0100
  3318           O    210    ALA      O   3318  -0.567900    16.0000
  3319           N    211    ARG      N   3319  -0.347900    14.0100
  3320           H    211    ARG      H   3320   0.274700     1.0080
  3321          CT    211    ARG     CA   3321  -0.263700    12.0100
  3322          H1    211    ARG     HA   3322   0.156000     1.0080
  3323          CT    211    ARG     CB   3323  -0.000700    12.0100
  3324          HC    211    ARG    HB1   3324   0.032700     1.0080
  3325          HC    211    ARG    HB2   3325   0.032700     1.0080
  3326          CT    211    ARG     CG   3326   0.039000    12.0100
  3327          HC    211    ARG    HG1   3327   0.028500     1.0080
  3328          HC    211    ARG    HG2   3328   0.028500     1.0080
  3329          CT    211    ARG     CD   3329   0.048600    12.0100
  3330          H1    211    ARG    HD1   3330   0.068700     1.0080
  3331          H1    211    ARG    HD2   3331   0.068700     1.0080
  3332          N2    211    ARG     NE   3332  -0.529500    14.0100
  3333           H    211    ARG     HE   3333   0.345600     1.0080
  3334          CA    211    ARG     CZ   3334   0.807600    12.0100
  3335          N2    211    ARG    NH1   3335  -0.862700    14.0100
  3336           H    211    ARG   HH11   3336   0.447800     1.0080
  3337           H    211    ARG   HH12   3337   0.447800     1.0080
  3338          N2    211    ARG    NH2   3338  -0.862700    14.0100
  3339           H    211    ARG   HH21   3339   0.447800     1.0080
  3340           H    211    ARG   HH22   3340   0.447800     1.0080
  3341           C    211    ARG      C   3341   0.734100    12.0100
  3342           O    211    ARG      O   3342  -0.589400    16.0000
  3343           N    212    ASP      N   3343  -0.516300    14.0100
  3344           H    212    ASP      H   3344   0.293600     1.0080
  3345          CT    212    ASP     CA   3345   0.038100    12.0100
  3346          H1    212    ASP     HA   3346   0.088000     1.0080
  3347          CT    212    ASP     CB   3347  -0.030300    12.0100
  3348          HC    212    ASP    HB1   3348  -0.012200     1.0080
  3349          HC    212    ASP    HB2   3349  -0.012200     1.0080
  3350           C    212    ASP     CG   3350   0.799400    12.0100
  3351          O2    212    ASP    OD1   3351  -0.801400    16.0000
  3352          O2    212    ASP    OD2   3352  -0.801400    16.0000
  3353           C    212    ASP      C   3353   0.536600    12.0100
  3354           O    212    ASP      O   3354  -0.581900    16.0000
  3355           N    213    ILE      N   3355  -0.415700    14.0100
  3356           H    213    ILE      H   3356   0.271900     1.0080
  3357          CT    213    ILE     CA   3357  -0.059700    12.0100
  3358          H1    213    ILE     HA   3358   0.086900     1.0080
  3359          CT    213    ILE     CB   3359   0.130300    12.0100
  3360          HC    213    ILE     HB   3360   0.018700     1.0080
  3361          CT    213    ILE    CG2   3361  -0.320400    12.0100
  3362          HC    213    ILE   HG21   3362   0.088200     1.0080
  3363          HC    213    ILE   HG22   3363   0.088200     1.0080
  3364          HC    213    ILE   HG23   3364   0.088200     1.0080
  3365          CT    213    ILE    CG1   3365  -0.043000    12.0100
  3366          HC    213    ILE   HG11   3366   0.023600     1.0080
  3367          HC    213    ILE   HG12   3367   0.023600     1.0080
  3368          CT    213    ILE     CD   3368  -0.066000    12.0100
  3369          HC    213    ILE    HD1   3369   0.018600     1.0080
  3370          HC    213    ILE    HD2   3370   0.018600     1.0080
  3371          HC    213    ILE    HD3   3371   0.018600     1.0080
  3372           C    213    ILE      C   3372   0.597300    12.0100
  3373           O    213    ILE      O   3373  -0.567900    16.0000
  3374           N    214    LYS      N   3374  -0.347900    14.0100
  3375           H    214    LYS      H   3375   0.274700     1.0080
  3376          CT    214    LYS     CA   3376  -0.240000    12.0100
  3377          H1    214    LYS     HA   3377   0.142600     1.0080
  3378          CT    214    LYS     CB   3378  -0.009400    12.0100
  3379          HC    214    LYS    HB1   3379   0.036200     1.0080
  3380          HC    214    LYS    HB2   3380   0.036200     1.0080
  3381          CT    214    LYS     CG   3381   0.018700    12.0100
  3382          HC    214    LYS    HG1   3382   0.010300     1.0080
  3383          HC    214    LYS    HG2   3383   0.010300     1.0080
  3384          CT    214    LYS     CD   3384  -0.047900    12.0100
  3385          HC    214    LYS    HD1   3385   0.062100     1.0080
  3386          HC    214    LYS    HD2   3386   0.062100     1.0080
  3387          CT    214    LYS     CE   3387  -0.014300    12.0100
  3388          HP    214    LYS    HE1   3388   0.113500     1.0080
  3389          HP    214    LYS    HE2   3389   0.113500     1.0080
  3390          N3    214    LYS     NZ   3390  -0.385400    14.0100
  3391           H    214    LYS    HZ1   3391   0.340000     1.0080
  3392           H    214    LYS    HZ2   3392   0.340000     1.0080
  3393           H    214    LYS    HZ3   3393   0.340000     1.0080
  3394           C    214    LYS      C   3394   0.734100    12.0100
  3395           O    214    LYS      O   3395  -0.589400    16.0000
  3396           N    215    ASN      N   3396  -0.415700    14.0100
  3397           H    215    ASN      H   3397   0.271900     1.0080
  3398          CT    215    ASN     CA   3398   0.014300    12.0100
  3399          H1    215    ASN     HA   3399   0.104800     1.0080
  3400          CT    215    ASN     CB   3400  -0.204100    12.0100
  3401          HC    215    ASN    HB1   3401   0.079700     1.0080
  3402          HC    215    ASN    HB2   3402   0.079700     1.0080
  3403           C    215    ASN     CG   3403   0.713000    12.0100
  3404           O    215    ASN    OD1   3404  -0.593100    16.0000
  3405           N    215    ASN    ND2   3405  -0.919100    14.0100
  3406           H    215    ASN   HD21   3406   0.419600     1.0080
  3407           H    215    ASN   HD22   3407   0.419600     1.0080
  3408           C    215    ASN      C   3408   0.597300    12.0100
  3409           O    215    ASN      O   3409  -0.567900    16.0000
  3410           N    216    ASP      N   3410  -0.516300    14.0100
  3411           H    216    ASP      H   3411   0.293600     1.0080
  3412          CT    216    ASP     CA   3412   0.038100    12.0100
  3413          H1    216    ASP     HA   3413   0.088000     1.0080
  3414          CT    216    ASP     CB   3414  -0.030300    12.0100
  3415          HC    216    ASP    HB1   3415  -0.012200     1.0080
  3416          HC    216    ASP    HB2   3416  -0.012200     1.0080
  3417           C    216    ASP     CG   3417   0.799400    12.0100
  3418          O2    216    ASP    OD1   3418  -0.801400    16.0000
  3419          O2    216    ASP    OD2   3419  -0.801400    16.0000
  3420           C    216    ASP      C   3420   0.536600    12.0100
  3421           O    216    ASP      O   3421  -0.581900    16.0000
  3422           N    217    SER      N   3422  -0.415700    14.0100
  3423           H    217    SER      H   3423   0.271900     1.0080
  3424          CT    217    SER     CA   3424  -0.024900    12.0100
  3425          H1    217    SER     HA   3425   0.084300     1.0080
  3426          CT    217    SER     CB   3426   0.211700    12.0100
  3427          H1    217    SER    HB1   3427   0.035200     1.0080
  3428          H1    217    SER    HB2   3428   0.035200     1.0080
  3429          OH    217    SER     OG   3429  -0.654600    16.0000
  3430          HO    217    SER     HG   3430   0.427500     1.0080
  3431           C    217    SER      C   3431   0.597300    12.0100
  3432           O    217    SER      O   3432  -0.567900    16.0000
  3433           N    218    ASN      N   3433  -0.415700    14.0100
  3434           H    218    ASN      H   3434   0.271900     1.0080
  3435          CT    218    ASN     CA   3435   0.014300    12.0100
  3436          H1    218    ASN     HA   3436   0.104800     1.0080
  3437          CT    218    ASN     CB   3437  -0.204100    12.0100
  3438          HC    218    ASN    HB1   3438   0.079700     1.0080
  3439          HC    218    ASN    HB2   3439   0.079700     1.0080
  3440           C    218    ASN     CG   3440   0.713000    12.0100
  3441           O    218    ASN    OD1   3441  -0.593100    16.0000
  3442           N    218    ASN    ND2   3442  -0.919100    14.0100
  3443           H    218    ASN   HD21   3443   0.419600     1.0080
  3444           H    218    ASN   HD22   3444   0.419600     1.0080
  3445           C    218    ASN      C   3445   0.597300    12.0100
  3446           O    218    ASN      O   3446  -0.567900    16.0000
  3447           N    219    TYR      N   3447  -0.415700    14.0100
  3448           H    219    TYR      H   3448   0.271900     1.0080
  3449          CT    219    TYR     CA   3449  -0.001400    12.0100
  3450          H1    219    TYR     HA   3450   0.087600     1.0080
  3451          CT    219    TYR     CB   3451  -0.015200    12.0100
  3452          HC    219    TYR    HB1   3452   0.029500     1.0080
  3453          HC    219    TYR    HB2   3453   0.029500     1.0080
  3454          CA    219    TYR     CG   3454  -0.001100    12.0100
  3455          CA    219    TYR    CD1   3455  -0.190600    12.0100
  3456          HA    219    TYR    HD1   3456   0.169900     1.0080
  3457          CA    219    TYR    CE1   3457  -0.234100    12.0100
  3458          HA    219    TYR    HE1   3458   0.165600     1.0080
  3459           C    219    TYR     CZ   3459   0.322600    12.0100
  3460          OH    219    TYR     OH   3460  -0.557900    16.0000
  3461          HO    219    TYR     HH   3461   0.399200     1.0080
  3462          CA    219    TYR    CE2   3462  -0.234100    12.0100
  3463          HA    219    TYR    HE2   3463   0.165600     1.0080
  3464          CA    219    TYR    CD2   3464  -0.190600    12.0100
  3465          HA    219    TYR    HD2   3465   0.169900     1.0080
  3466           C    219    TYR      C   3466   0.597300    12.0100
  3467           O    219    TYR      O   3467  -0.567900    16.0000
  3468           N    220    VAL      N   3468  -0.415700    14.0100
  3469           H    220    VAL      H   3469   0.271900     1.0080
  3470          CT    220    VAL     CA   3470  -0.087500    12.0100
  3471          H1    220    VAL     HA   3471   0.096900     1.0080
  3472          CT    220    VAL     CB   3472   0.298500    12.0100
  3473          HC    220    VAL     HB   3473  -0.029700     1.0080
  3474          CT    220    VAL    CG1   3474  -0.319200    12.0100
  3475          HC    220    VAL   HG11   3475   0.079100     1.0080
  3476          HC    220    VAL   HG12   3476   0.079100     1.0080
  3477          HC    220    VAL   HG13   3477   0.079100     1.0080
  3478          CT    220    VAL    CG2   3478  -0.319200    12.0100
  3479          HC    220    VAL   HG21   3479   0.079100     1.0080
  3480          HC    220    VAL   HG22   3480   0.079100     1.0080
  3481          HC    220    VAL   HG23   3481   0.079100     1.0080
  3482           C    220    VAL      C   3482   0.597300    12.0100
  3483           O    220    VAL      O   3483  -0.567900    16.0000
  3484           N    221    VAL      N   3484  -0.415700    14.0100
  3485           H    221    VAL      H   3485   0.271900     1.0080
  3486          CT    221    VAL     CA   3486  -0.087500    12.0100
  3487          H1    221    VAL     HA   3487   0.096900     1.0080
  3488          CT    221    VAL     CB   3488   0.298500    12.0100
  3489          HC    221    VAL     HB   3489  -0.029700     1.0080
  3490          CT    221    VAL    CG1   3490  -0.319200    12.0100
  3491          HC    221    VAL   HG11   3491   0.079100     1.0080
  3492          HC    221    VAL   HG12   3492   0.079100     1.0080
  3493          HC    221    VAL   HG13   3493   0.079100     1.0080
  3494          CT    221    VAL    CG2   3494  -0.319200    12.0100
  3495          HC    221    VAL   HG21   3495   0.079100     1.0080
  3496          HC    221    VAL   HG22   3496   0.079100     1.0080
  3497          HC    221    VAL   HG23   3497   0.079100     1.0080
  3498           C    221    VAL      C   3498   0.597300    12.0100
  3499           O    221    VAL      O   3499  -0.567900    16.0000
  3500           N    222    LYS      N   3500  -0.347900    14.0100
  3501           H    222    LYS      H   3501   0.274700     1.0080
  3502          CT    222    LYS     CA   3502  -0.240000    12.0100
  3503          H1    222    LYS     HA   3503   0.142600     1.0080
  3504          CT    222    LYS     CB   3504  -0.009400    12.0100
  3505          HC    222    LYS    HB1   3505   0.036200     1.0080
  3506          HC    222    LYS    HB2   3506   0.036200     1.0080
  3507          CT    222    LYS     CG   3507   0.018700    12.0100
  3508          HC    222    LYS    HG1   3508   0.010300     1.0080
  3509          HC    222    LYS    HG2   3509   0.010300     1.0080
  3510          CT    222    LYS     CD   3510  -0.047900    12.0100
  3511          HC    222    LYS    HD1   3511   0.062100     1.0080
  3512          HC    222    LYS    HD2   3512   0.062100     1.0080
  3513          CT    222    LYS     CE   3513  -0.014300    12.0100
  3514          HP    222    LYS    HE1   3514   0.113500     1.0080
  3515          HP    222    LYS    HE2   3515   0.113500     1.0080
  3516          N3    222    LYS     NZ   3516  -0.385400    14.0100
  3517           H    222    LYS    HZ1   3517   0.340000     1.0080
  3518           H    222    LYS    HZ2   3518   0.340000     1.0080
  3519           H    222    LYS    HZ3   3519   0.340000     1.0080
  3520           C    222    LYS      C   3520   0.734100    12.0100
  3521           O    222    LYS      O   3521  -0.589400    16.0000
  3522           N    223    GLY      N   3522  -0.415700    14.0100
  3523           H    223    GLY      H   3523   0.271900     1.0080
  3524          CT    223    GLY     CA   3524  -0.025200    12.0100
  3525          H1    223    GLY    HA1   3525   0.069800     1.0080
  3526          H1    223    GLY    HA2   3526   0.069800     1.0080
  3527           C    223    GLY      C   3527   0.597300    12.0100
  3528           O    223    GLY      O   3528  -0.567900    16.0000
  3529           N    224    ASN      N   3529  -0.415700    14.0100
  3530           H    224    ASN      H   3530   0.271900     1.0080
  3531          CT    224    ASN     CA   3531   0.014300    12.0100
  3532          H1    224    ASN     HA   3532   0.104800     1.0080
  3533          CT    224    ASN     CB   3533  -0.204100    12.0100
  3534          HC    224    ASN    HB1   3534   0.079700     1.0080
  3535          HC    224    ASN    HB2   3535   0.079700     1.0080
  3536           C    224    ASN     CG   3536   0.713000    12.0100
  3537           O    224    ASN    OD1   3537  -0.593100    16.0000
  3538           N    224    ASN    ND2   3538  -0.919100    14.0100
  3539           H    224    ASN   HD21   3539   0.419600     1.0080
  3540           H    224    ASN   HD22   3540   0.419600     1.0080
  3541           C    224    ASN      C   3541   0.597300    12.0100
  3542           O    224    ASN      O   3542  -0.567900    16.0000
  3543           N    225    ALA      N   3543  -0.415700    14.0100
  3544           H    225    ALA      H   3544   0.271900     1.0080
  3545          CT    225    ALA     CA   3545   0.033700    12.0100
  3546          H1    225    ALA     HA   3546   0.082300     1.0080
  3547          CT    225    ALA     CB   3547  -0.182500    12.0100
  3548          HC    225    ALA    HB1   3548   0.060300     1.0080
  3549          HC    225    ALA    HB2   3549   0.060300     1.0080
  3550          HC    225    ALA    HB3   3550   0.060300     1.0080
  3551           C    225    ALA      C   3551   0.597300    12.0100
  3552           O    225    ALA      O   3552  -0.567900    16.0000
  3553           N    226    ARG      N   3553  -0.347900    14.0100
  3554           H    226    ARG      H   3554   0.274700     1.0080
  3555          CT    226    ARG     CA   3555  -0.263700    12.0100
  3556          H1    226    ARG     HA   3556   0.156000     1.0080
  3557          CT    226    ARG     CB   3557  -0.000700    12.0100
  3558          HC    226    ARG    HB1   3558   0.032700     1.0080
  3559          HC    226    ARG    HB2   3559   0.032700     1.0080
  3560          CT    226    ARG     CG   3560   0.039000    12.0100
  3561          HC    226    ARG    HG1   3561   0.028500     1.0080
  3562          HC    226    ARG    HG2   3562   0.028500     1.0080
  3563          CT    226    ARG     CD   3563   0.048600    12.0100
  3564          H1    226    ARG    HD1   3564   0.068700     1.0080
  3565          H1    226    ARG    HD2   3565   0.068700     1.0080
  3566          N2    226    ARG     NE   3566  -0.529500    14.0100
  3567           H    226    ARG     HE   3567   0.345600     1.0080
  3568          CA    226    ARG     CZ   3568   0.807600    12.0100
  3569          N2    226    ARG    NH1   3569  -0.862700    14.0100
  3570           H    226    ARG   HH11   3570   0.447800     1.0080
  3571           H    226    ARG   HH12   3571   0.447800     1.0080
  3572          N2    226    ARG    NH2   3572  -0.862700    14.0100
  3573           H    226    ARG   HH21   3573   0.447800     1.0080
  3574           H    226    ARG   HH22   3574   0.447800     1.0080
  3575           C    226    ARG      C   3575   0.734100    12.0100
  3576           O    226    ARG      O   3576  -0.589400    16.0000
  3577           N    227    LEU      N   3577  -0.415700    14.0100
  3578           H    227    LEU      H   3578   0.271900     1.0080
  3579          CT    227    LEU     CA   3579  -0.051800    12.0100
  3580          H1    227    LEU     HA   3580   0.092200     1.0080
  3581          CT    227    LEU     CB   3581  -0.110200    12.0100
  3582          HC    227    LEU    HB1   3582   0.045700     1.0080
  3583          HC    227    LEU    HB2   3583   0.045700     1.0080
  3584          CT    227    LEU     CG   3584   0.353100    12.0100
  3585          HC    227    LEU     HG   3585  -0.036100     1.0080
  3586          CT    227    LEU    CD1   3586  -0.412100    12.0100
  3587          HC    227    LEU   HD11   3587   0.100000     1.0080
  3588          HC    227    LEU   HD12   3588   0.100000     1.0080
  3589          HC    227    LEU   HD13   3589   0.100000     1.0080
  3590          CT    227    LEU    CD2   3590  -0.412100    12.0100
  3591          HC    227    LEU   HD21   3591   0.100000     1.0080
  3592          HC    227    LEU   HD22   3592   0.100000     1.0080
  3593          HC    227    LEU   HD23   3593   0.100000     1.0080
  3594           C    227    LEU      C   3594   0.597300    12.0100
  3595           O    227    LEU      O   3595  -0.567900    16.0000
  3596           N    228    PRO      N   3596  -0.254800    14.0100
  3597          CT    228    PRO     CD   3597   0.019200    12.0100
  3598          H1    228    PRO    HD1   3598   0.039100     1.0080
  3599          H1    228    PRO    HD2   3599   0.039100     1.0080
  3600          CT    228    PRO     CG   3600   0.018900    12.0100
  3601          HC    228    PRO    HG1   3601   0.021300     1.0080
  3602          HC    228    PRO    HG2   3602   0.021300     1.0080
  3603          CT    228    PRO     CB   3603  -0.007000    12.0100
  3604          HC    228    PRO    HB1   3604   0.025300     1.0080
  3605          HC    228    PRO    HB2   3605   0.025300     1.0080
  3606          CT    228    PRO     CA   3606  -0.026600    12.0100
  3607          H1    228    PRO     HA   3607   0.064100     1.0080
  3608           C    228    PRO      C   3608   0.589600    12.0100
  3609           O    228    PRO      O   3609  -0.574800    16.0000
  3610           N    229    VAL      N   3610  -0.415700    14.0100
  3611           H    229    VAL      H   3611   0.271900     1.0080
  3612          CT    229    VAL     CA   3612  -0.087500    12.0100
  3613          H1    229    VAL     HA   3613   0.096900     1.0080
  3614          CT    229    VAL     CB   3614   0.298500    12.0100
  3615          HC    229    VAL     HB   3615  -0.029700     1.0080
  3616          CT    229    VAL    CG1   3616  -0.319200    12.0100
  3617          HC    229    VAL   HG11   3617   0.079100     1.0080
  3618          HC    229    VAL   HG12   3618   0.079100     1.0080
  3619          HC    229    VAL   HG13   3619   0.079100     1.0080
  3620          CT    229    VAL    CG2   3620  -0.319200    12.0100
  3621          HC    229    VAL   HG21   3621   0.079100     1.0080
  3622          HC    229    VAL   HG22   3622   0.079100     1.0080
  3623          HC    229    VAL   HG23   3623   0.079100     1.0080
  3624           C    229    VAL      C   3624   0.597300    12.0100
  3625           O    229    VAL      O   3625  -0.567900    16.0000
  3626           N    230    LYS      N   3626  -0.347900    14.0100
  3627           H    230    LYS      H   3627   0.274700     1.0080
  3628          CT    230    LYS     CA   3628  -0.240000    12.0100
  3629          H1    230    LYS     HA   3629   0.142600     1.0080
  3630          CT    230    LYS     CB   3630  -0.009400    12.0100
  3631          HC    230    LYS    HB1   3631   0.036200     1.0080
  3632          HC    230    LYS    HB2   3632   0.036200     1.0080
  3633          CT    230    LYS     CG   3633   0.018700    12.0100
  3634          HC    230    LYS    HG1   3634   0.010300     1.0080
  3635          HC    230    LYS    HG2   3635   0.010300     1.0080
  3636          CT    230    LYS     CD   3636  -0.047900    12.0100
  3637          HC    230    LYS    HD1   3637   0.062100     1.0080
  3638          HC    230    LYS    HD2   3638   0.062100     1.0080
  3639          CT    230    LYS     CE   3639  -0.014300    12.0100
  3640          HP    230    LYS    HE1   3640   0.113500     1.0080
  3641          HP    230    LYS    HE2   3641   0.113500     1.0080
  3642          N3    230    LYS     NZ   3642  -0.385400    14.0100
  3643           H    230    LYS    HZ1   3643   0.340000     1.0080
  3644           H    230    LYS    HZ2   3644   0.340000     1.0080
  3645           H    230    LYS    HZ3   3645   0.340000     1.0080
  3646           C    230    LYS      C   3646   0.734100    12.0100
  3647           O    230    LYS      O   3647  -0.589400    16.0000
  3648           N    231    TRP      N   3648  -0.415700    14.0100
  3649           H    231    TRP      H   3649   0.271900     1.0080
  3650          CT    231    TRP     CA   3650  -0.027500    12.0100
  3651          H1    231    TRP     HA   3651   0.112300     1.0080
  3652          CT    231    TRP     CB   3652  -0.005000    12.0100
  3653          HC    231    TRP    HB1   3653   0.033900     1.0080
  3654          HC    231    TRP    HB2   3654   0.033900     1.0080
  3655          C*    231    TRP     CG   3655  -0.141500    12.0100
  3656          CW    231    TRP    CD1   3656  -0.163800    12.0100
  3657          H4    231    TRP    HD1   3657   0.206200     1.0080
  3658          NA    231    TRP    NE1   3658  -0.341800    14.0100
  3659           H    231    TRP    HE1   3659   0.341200     1.0080
  3660          CN    231    TRP    CE2   3660   0.138000    12.0100
  3661          CA    231    TRP    CZ2   3661  -0.260100    12.0100
  3662          HA    231    TRP    HZ2   3662   0.157200     1.0080
  3663          CA    231    TRP    CH2   3663  -0.113400    12.0100
  3664          HA    231    TRP    HH2   3664   0.141700     1.0080
  3665          CA    231    TRP    CZ3   3665  -0.197200    12.0100
  3666          HA    231    TRP    HZ3   3666   0.144700     1.0080
  3667          CA    231    TRP    CE3   3667  -0.238700    12.0100
  3668          HA    231    TRP    HE3   3668   0.170000     1.0080
  3669          CB    231    TRP    CD2   3669   0.124300    12.0100
  3670           C    231    TRP      C   3670   0.597300    12.0100
  3671           O    231    TRP      O   3671  -0.567900    16.0000
  3672           N    232    MET      N   3672  -0.415700    14.0100
  3673           H    232    MET      H   3673   0.271900     1.0080
  3674          CT    232    MET     CA   3674  -0.023700    12.0100
  3675          H1    232    MET     HA   3675   0.088000     1.0080
  3676          CT    232    MET     CB   3676   0.034200    12.0100
  3677          HC    232    MET    HB1   3677   0.024100     1.0080
  3678          HC    232    MET    HB2   3678   0.024100     1.0080
  3679          CT    232    MET     CG   3679   0.001800    12.0100
  3680          H1    232    MET    HG1   3680   0.044000     1.0080
  3681          H1    232    MET    HG2   3681   0.044000     1.0080
  3682           S    232    MET     SD   3682  -0.273700    32.0600
  3683          CT    232    MET     CE   3683  -0.053600    12.0100
  3684          H1    232    MET    HE1   3684   0.068400     1.0080
  3685          H1    232    MET    HE2   3685   0.068400     1.0080
  3686          H1    232    MET    HE3   3686   0.068400     1.0080
  3687           C    232    MET      C   3687   0.597300    12.0100
  3688           O    232    MET      O   3688  -0.567900    16.0000
  3689           N    233    ALA      N   3689  -0.415700    14.0100
  3690           H    233    ALA      H   3690   0.271900     1.0080
  3691          CT    233    ALA     CA   3691   0.033700    12.0100
  3692          H1    233    ALA     HA   3692   0.082300     1.0080
  3693          CT    233    ALA     CB   3693  -0.182500    12.0100
  3694          HC    233    ALA    HB1   3694   0.060300     1.0080
  3695          HC    233    ALA    HB2   3695   0.060300     1.0080
  3696          HC    233    ALA    HB3   3696   0.060300     1.0080
  3697           C    233    ALA      C   3697   0.597300    12.0100
  3698           O    233    ALA      O   3698  -0.567900    16.0000
  3699           N    234    PRO      N   3699  -0.254800    14.0100
  3700          CT    234    PRO     CD   3700   0.019200    12.0100
  3701          H1    234    PRO    HD1   3701   0.039100     1.0080
  3702          H1    234    PRO    HD2   3702   0.039100     1.0080
  3703          CT    234    PRO     CG   3703   0.018900    12.0100
  3704          HC    234    PRO    HG1   3704   0.021300     1.0080
  3705          HC    234    PRO    HG2   3705   0.021300     1.0080
  3706          CT    234    PRO     CB   3706  -0.007000    12.0100
  3707          HC    234    PRO    HB1   3707   0.025300     1.0080
  3708          HC    234    PRO    HB2   3708   0.025300     1.0080
  3709          CT    234    PRO     CA   3709  -0.026600    12.0100
  3710          H1    234    PRO     HA   3710   0.064100     1.0080
  3711           C    234    PRO      C   3711   0.589600    12.0100
  3712           O    234    PRO      O   3712  -0.574800    16.0000
  3713           N    235    GLU      N   3713  -0.516300    14.0100
  3714           H    235    GLU      H   3714   0.293600     1.0080
  3715          CT    235    GLU     CA   3715   0.039700    12.0100
  3716          H1    235    GLU     HA   3716   0.110500     1.0080
  3717          CT    235    GLU     CB   3717   0.056000    12.0100
  3718          HC    235    GLU    HB1   3718  -0.017300     1.0080
  3719          HC    235    GLU    HB2   3719  -0.017300     1.0080
  3720          CT    235    GLU     CG   3720   0.013600    12.0100
  3721          HC    235    GLU    HG1   3721  -0.042500     1.0080
  3722          HC    235    GLU    HG2   3722  -0.042500     1.0080
  3723           C    235    GLU     CD   3723   0.805400    12.0100
  3724          O2    235    GLU    OE1   3724  -0.818800    16.0000
  3725          O2    235    GLU    OE2   3725  -0.818800    16.0000
  3726           C    235    GLU      C   3726   0.536600    12.0100
  3727           O    235    GLU      O   3727  -0.581900    16.0000
  3728           N    236    SER      N   3728  -0.415700    14.0100
  3729           H    236    SER      H   3729   0.271900     1.0080
  3730          CT    236    SER     CA   3730  -0.024900    12.0100
  3731          H1    236    SER     HA   3731   0.084300     1.0080
  3732          CT    236    SER     CB   3732   0.211700    12.0100
  3733          H1    236    SER    HB1   3733   0.035200     1.0080
  3734          H1    236    SER    HB2   3734   0.035200     1.0080
  3735          OH    236    SER     OG   3735  -0.654600    16.0000
  3736          HO    236    SER     HG   3736   0.427500     1.0080
  3737           C    236    SER      C   3737   0.597300    12.0100
  3738           O    236    SER      O   3738  -0.567900    16.0000
  3739           N    237    ILE      N   3739  -0.415700    14.0100
  3740           H    237    ILE      H   3740   0.271900     1.0080
  3741          CT    237    ILE     CA   3741  -0.059700    12.0100
  3742          H1    237    ILE     HA   3742   0.086900     1.0080
  3743          CT    237    ILE     CB   3743   0.130300    12.0100
  3744          HC    237    ILE     HB   3744   0.018700     1.0080
  3745          CT    237    ILE    CG2   3745  -0.320400    12.0100
  3746          HC    237    ILE   HG21   3746   0.088200     1.0080
  3747          HC    237    ILE   HG22   3747   0.088200     1.0080
  3748          HC    237    ILE   HG23   3748   0.088200     1.0080
  3749          CT    237    ILE    CG1   3749  -0.043000    12.0100
  3750          HC    237    ILE   HG11   3750   0.023600     1.0080
  3751          HC    237    ILE   HG12   3751   0.023600     1.0080
  3752          CT    237    ILE     CD   3752  -0.066000    12.0100
  3753          HC    237    ILE    HD1   3753   0.018600     1.0080
  3754          HC    237    ILE    HD2   3754   0.018600     1.0080
  3755          HC    237    ILE    HD3   3755   0.018600     1.0080
  3756           C    237    ILE      C   3756   0.597300    12.0100
  3757           O    237    ILE      O   3757  -0.567900    16.0000
  3758           N    238    PHE      N   3758  -0.415700    14.0100
  3759           H    238    PHE      H   3759   0.271900     1.0080
  3760          CT    238    PHE     CA   3760  -0.002400    12.0100
  3761          H1    238    PHE     HA   3761   0.097800     1.0080
  3762          CT    238    PHE     CB   3762  -0.034300    12.0100
  3763          HC    238    PHE    HB1   3763   0.029500     1.0080
  3764          HC    238    PHE    HB2   3764   0.029500     1.0080
  3765          CA    238    PHE     CG   3765   0.011800    12.0100
  3766          CA    238    PHE    CD1   3766  -0.125600    12.0100
  3767          HA    238    PHE    HD1   3767   0.133000     1.0080
  3768          CA    238    PHE    CE1   3768  -0.170400    12.0100
  3769          HA    238    PHE    HE1   3769   0.143000     1.0080
  3770          CA    238    PHE     CZ   3770  -0.107200    12.0100
  3771          HA    238    PHE     HZ   3771   0.129700     1.0080
  3772          CA    238    PHE    CE2   3772  -0.170400    12.0100
  3773          HA    238    PHE    HE2   3773   0.143000     1.0080
  3774          CA    238    PHE    CD2   3774  -0.125600    12.0100
  3775          HA    238    PHE    HD2   3775   0.133000     1.0080
  3776           C    238    PHE      C   3776   0.597300    12.0100
  3777           O    238    PHE      O   3777  -0.567900    16.0000
  3778           N    239    ASN      N   3778  -0.415700    14.0100
  3779           H    239    ASN      H   3779   0.271900     1.0080
  3780          CT    239    ASN     CA   3780   0.014300    12.0100
  3781          H1    239    ASN     HA   3781   0.104800     1.0080
  3782          CT    239    ASN     CB   3782  -0.204100    12.0100
  3783          HC    239    ASN    HB1   3783   0.079700     1.0080
  3784          HC    239    ASN    HB2   3784   0.079700     1.0080
  3785           C    239    ASN     CG   3785   0.713000    12.0100
  3786           O    239    ASN    OD1   3786  -0.593100    16.0000
  3787           N    239    ASN    ND2   3787  -0.919100    14.0100
  3788           H    239    ASN   HD21   3788   0.419600     1.0080
  3789           H    239    ASN   HD22   3789   0.419600     1.0080
  3790           C    239    ASN      C   3790   0.597300    12.0100
  3791           O    239    ASN      O   3791  -0.567900    16.0000
  3792           N    240    CYS      N   3792  -0.415700    14.0100
  3793           H    240    CYS      H   3793   0.271900     1.0080
  3794          CT    240    CYS     CA   3794   0.021300    12.0100
  3795          H1    240    CYS     HA   3795   0.112400     1.0080
  3796          CT    240    CYS     CB   3796  -0.123100    12.0100
  3797          H1    240    CYS    HB1   3797   0.111200     1.0080
  3798          H1    240    CYS    HB2   3798   0.111200     1.0080
  3799          SH    240    CYS     SG   3799  -0.311900    32.0600
  3800          HS    240    CYS     HG   3800   0.193300     1.0080
  3801           C    240    CYS      C   3801   0.597300    12.0100
  3802           O    240    CYS      O   3802  -0.567900    16.0000
  3803           N    241    VAL      N   3803  -0.415700    14.0100
  3804           H    241    VAL      H   3804   0.271900     1.0080
  3805          CT    241    VAL     CA   3805  -0.087500    12.0100
  3806          H1    241    VAL     HA   3806   0.096900     1.0080
  3807          CT    241    VAL     CB   3807   0.298500    12.0100
  3808          HC    241    VAL     HB   3808  -0.029700     1.0080
  3809          CT    241    VAL    CG1   3809  -0.319200    12.0100
  3810          HC    241    VAL   HG11   3810   0.079100     1.0080
  3811          HC    241    VAL   HG12   3811   0.079100     1.0080
  3812          HC    241    VAL   HG13   3812   0.079100     1.0080
  3813          CT    241    VAL    CG2   3813  -0.319200    12.0100
  3814          HC    241    VAL   HG21   3814   0.079100     1.0080
  3815          HC    241    VAL   HG22   3815   0.079100     1.0080
  3816          HC    241    VAL   HG23   3816   0.079100     1.0080
  3817           C    241    VAL      C   3817   0.597300    12.0100
  3818           O    241    VAL      O   3818  -0.567900    16.0000
  3819           N    242    TYR      N   3819  -0.415700    14.0100
  3820           H    242    TYR      H   3820   0.271900     1.0080
  3821          CT    242    TYR     CA   3821  -0.001400    12.0100
  3822          H1    242    TYR     HA   3822   0.087600     1.0080
  3823          CT    242    TYR     CB   3823  -0.015200    12.0100
  3824          HC    242    TYR    HB1   3824   0.029500     1.0080
  3825          HC    242    TYR    HB2   3825   0.029500     1.0080
  3826          CA    242    TYR     CG   3826  -0.001100    12.0100
  3827          CA    242    TYR    CD1   3827  -0.190600    12.0100
  3828          HA    242    TYR    HD1   3828   0.169900     1.0080
  3829          CA    242    TYR    CE1   3829  -0.234100    12.0100
  3830          HA    242    TYR    HE1   3830   0.165600     1.0080
  3831           C    242    TYR     CZ   3831   0.322600    12.0100
  3832          OH    242    TYR     OH   3832  -0.557900    16.0000
  3833          HO    242    TYR     HH   3833   0.399200     1.0080
  3834          CA    242    TYR    CE2   3834  -0.234100    12.0100
  3835          HA    242    TYR    HE2   3835   0.165600     1.0080
  3836          CA    242    TYR    CD2   3836  -0.190600    12.0100
  3837          HA    242    TYR    HD2   3837   0.169900     1.0080
  3838           C    242    TYR      C   3838   0.597300    12.0100
  3839           O    242    TYR      O   3839  -0.567900    16.0000
  3840           N    243    THR      N   3840  -0.415700    14.0100
  3841           H    243    THR      H   3841   0.271900     1.0080
  3842          CT    243    THR     CA   3842  -0.038900    12.0100
  3843          H1    243    THR     HA   3843   0.100700     1.0080
  3844          CT    243    THR     CB   3844   0.365400    12.0100
  3845          H1    243    THR     HB   3845   0.004300     1.0080
  3846          CT    243    THR    CG2   3846  -0.243800    12.0100
  3847          HC    243    THR   HG21   3847   0.064200     1.0080
  3848          HC    243    THR   HG22   3848   0.064200     1.0080
  3849          HC    243    THR   HG23   3849   0.064200     1.0080
  3850          OH    243    THR    OG1   3850  -0.676100    16.0000
  3851          HO    243    THR    HG1   3851   0.410200     1.0080
  3852           C    243    THR      C   3852   0.597300    12.0100
  3853           O    243    THR      O   3853  -0.567900    16.0000
  3854           N    244    PHE      N   3854  -0.415700    14.0100
  3855           H    244    PHE      H   3855   0.271900     1.0080
  3856          CT    244    PHE     CA   3856  -0.002400    12.0100
  3857          H1    244    PHE     HA   3857   0.097800     1.0080
  3858          CT    244    PHE     CB   3858  -0.034300    12.0100
  3859          HC    244    PHE    HB1   3859   0.029500     1.0080
  3860          HC    244    PHE    HB2   3860   0.029500     1.0080
  3861          CA    244    PHE     CG   3861   0.011800    12.0100
  3862          CA    244    PHE    CD1   3862  -0.125600    12.0100
  3863          HA    244    PHE    HD1   3863   0.133000     1.0080
  3864          CA    244    PHE    CE1   3864  -0.170400    12.0100
  3865          HA    244    PHE    HE1   3865   0.143000     1.0080
  3866          CA    244    PHE     CZ   3866  -0.107200    12.0100
  3867          HA    244    PHE     HZ   3867   0.129700     1.0080
  3868          CA    244    PHE    CE2   3868  -0.170400    12.0100
  3869          HA    244    PHE    HE2   3869   0.143000     1.0080
  3870          CA    244    PHE    CD2   3870  -0.125600    12.0100
  3871          HA    244    PHE    HD2   3871   0.133000     1.0080
  3872           C    244    PHE      C   3872   0.597300    12.0100
  3873           O    244    PHE      O   3873  -0.567900    16.0000
  3874           N    245    GLU      N   3874  -0.516300    14.0100
  3875           H    245    GLU      H   3875   0.293600     1.0080
  3876          CT    245    GLU     CA   3876   0.039700    12.0100
  3877          H1    245    GLU     HA   3877   0.110500     1.0080
  3878          CT    245    GLU     CB   3878   0.056000    12.0100
  3879          HC    245    GLU    HB1   3879  -0.017300     1.0080
  3880          HC    245    GLU    HB2   3880  -0.017300     1.0080
  3881          CT    245    GLU     CG   3881   0.013600    12.0100
  3882          HC    245    GLU    HG1   3882  -0.042500     1.0080
  3883          HC    245    GLU    HG2   3883  -0.042500     1.0080
  3884           C    245    GLU     CD   3884   0.805400    12.0100
  3885          O2    245    GLU    OE1   3885  -0.818800    16.0000
  3886          O2    245    GLU    OE2   3886  -0.818800    16.0000
  3887           C    245    GLU      C   3887   0.536600    12.0100
  3888           O    245    GLU      O   3888  -0.581900    16.0000
  3889           N    246    SER      N   3889  -0.415700    14.0100
  3890           H    246    SER      H   3890   0.271900     1.0080
  3891          CT    246    SER     CA   3891  -0.024900    12.0100
  3892          H1    246    SER     HA   3892   0.084300     1.0080
  3893          CT    246    SER     CB   3893   0.211700    12.0100
  3894          H1    246    SER    HB1   3894   0.035200     1.0080
  3895          H1    246    SER    HB2   3895   0.035200     1.0080
  3896          OH    246    SER     OG   3896  -0.654600    16.0000
  3897          HO    246    SER     HG   3897   0.427500     1.0080
  3898           C    246    SER      C   3898   0.597300    12.0100
  3899           O    246    SER      O   3899  -0.567900    16.0000
  3900           N    247    ASP      N   3900  -0.516300    14.0100
  3901           H    247    ASP      H   3901   0.293600     1.0080
  3902          CT    247    ASP     CA   3902   0.038100    12.0100
  3903          H1    247    ASP     HA   3903   0.088000     1.0080
  3904          CT    247    ASP     CB   3904  -0.030300    12.0100
  3905          HC    247    ASP    HB1   3905  -0.012200     1.0080
  3906          HC    247    ASP    HB2   3906  -0.012200     1.0080
  3907           C    247    ASP     CG   3907   0.799400    12.0100
  3908          O2    247    ASP    OD1   3908  -0.801400    16.0000
  3909          O2    247    ASP    OD2   3909  -0.801400    16.0000
  3910           C    247    ASP      C   3910   0.536600    12.0100
  3911           O    247    ASP      O   3911  -0.581900    16.0000
  3912           N    248    VAL      N   3912  -0.415700    14.0100
  3913           H    248    VAL      H   3913   0.271900     1.0080
  3914          CT    248    VAL     CA   3914  -0.087500    12.0100
  3915          H1    248    VAL     HA   3915   0.096900     1.0080
  3916          CT    248    VAL     CB   3916   0.298500    12.0100
  3917          HC    248    VAL     HB   3917  -0.029700     1.0080
  3918          CT    248    VAL    CG1   3918  -0.319200    12.0100
  3919          HC    248    VAL   HG11   3919   0.079100     1.0080
  3920          HC    248    VAL   HG12   3920   0.079100     1.0080
  3921          HC    248    VAL   HG13   3921   0.079100     1.0080
  3922          CT    248    VAL    CG2   3922  -0.319200    12.0100
  3923          HC    248    VAL   HG21   3923   0.079100     1.0080
  3924          HC    248    VAL   HG22   3924   0.079100     1.0080
  3925          HC    248    VAL   HG23   3925   0.079100     1.0080
  3926           C    248    VAL      C   3926   0.597300    12.0100
  3927           O    248    VAL      O   3927  -0.567900    16.0000
  3928           N    249    TRP      N   3928  -0.415700    14.0100
  3929           H    249    TRP      H   3929   0.271900     1.0080
  3930          CT    249    TRP     CA   3930  -0.027500    12.0100
  3931          H1    249    TRP     HA   3931   0.112300     1.0080
  3932          CT    249    TRP     CB   3932  -0.005000    12.0100
  3933          HC    249    TRP    HB1   3933   0.033900     1.0080
  3934          HC    249    TRP    HB2   3934   0.033900     1.0080
  3935          C*    249    TRP     CG   3935  -0.141500    12.0100
  3936          CW    249    TRP    CD1   3936  -0.163800    12.0100
  3937          H4    249    TRP    HD1   3937   0.206200     1.0080
  3938          NA    249    TRP    NE1   3938  -0.341800    14.0100
  3939           H    249    TRP    HE1   3939   0.341200     1.0080
  3940          CN    249    TRP    CE2   3940   0.138000    12.0100
  3941          CA    249    TRP    CZ2   3941  -0.260100    12.0100
  3942          HA    249    TRP    HZ2   3942   0.157200     1.0080
  3943          CA    249    TRP    CH2   3943  -0.113400    12.0100
  3944          HA    249    TRP    HH2   3944   0.141700     1.0080
  3945          CA    249    TRP    CZ3   3945  -0.197200    12.0100
  3946          HA    249    TRP    HZ3   3946   0.144700     1.0080
  3947          CA    249    TRP    CE3   3947  -0.238700    12.0100
  3948          HA    249    TRP    HE3   3948   0.170000     1.0080
  3949          CB    249    TRP    CD2   3949   0.124300    12.0100
  3950           C    249    TRP      C   3950   0.597300    12.0100
  3951           O    249    TRP      O   3951  -0.567900    16.0000
  3952           N    250    SER      N   3952  -0.415700    14.0100
  3953           H    250    SER      H   3953   0.271900     1.0080
  3954          CT    250    SER     CA   3954  -0.024900    12.0100
  3955          H1    250    SER     HA   3955   0.084300     1.0080
  3956          CT    250    SER     CB   3956   0.211700    12.0100
  3957          H1    250    SER    HB1   3957   0.035200     1.0080
  3958          H1    250    SER    HB2   3958   0.035200     1.0080
  3959          OH    250    SER     OG   3959  -0.654600    16.0000
  3960          HO    250    SER     HG   3960   0.427500     1.0080
  3961           C    250    SER      C   3961   0.597300    12.0100
  3962           O    250    SER      O   3962  -0.567900    16.0000
  3963           N    251    TYR      N   3963  -0.415700    14.0100
  3964           H    251    TYR      H   3964   0.271900     1.0080
  3965          CT    251    TYR     CA   3965  -0.001400    12.0100
  3966          H1    251    TYR     HA   3966   0.087600     1.0080
  3967          CT    251    TYR     CB   3967  -0.015200    12.0100
  3968          HC    251    TYR    HB1   3968   0.029500     1.0080
  3969          HC    251    TYR    HB2   3969   0.029500     1.0080
  3970          CA    251    TYR     CG   3970  -0.001100    12.0100
  3971          CA    251    TYR    CD1   3971  -0.190600    12.0100
  3972          HA    251    TYR    HD1   3972   0.169900     1.0080
  3973          CA    251    TYR    CE1   3973  -0.234100    12.0100
  3974          HA    251    TYR    HE1   3974   0.165600     1.0080
  3975           C    251    TYR     CZ   3975   0.322600    12.0100
  3976          OH    251    TYR     OH   3976  -0.557900    16.0000
  3977          HO    251    TYR     HH   3977   0.399200     1.0080
  3978          CA    251    TYR    CE2   3978  -0.234100    12.0100
  3979          HA    251    TYR    HE2   3979   0.165600     1.0080
  3980          CA    251    TYR    CD2   3980  -0.190600    12.0100
  3981          HA    251    TYR    HD2   3981   0.169900     1.0080
  3982           C    251    TYR      C   3982   0.597300    12.0100
  3983           O    251    TYR      O   3983  -0.567900    16.0000
  3984           N    252    GLY      N   3984  -0.415700    14.0100
  3985           H    252    GLY      H   3985   0.271900     1.0080
  3986          CT    252    GLY     CA   3986  -0.025200    12.0100
  3987          H1    252    GLY    HA1   3987   0.069800     1.0080
  3988          H1    252    GLY    HA2   3988   0.069800     1.0080
  3989           C    252    GLY      C   3989   0.597300    12.0100
  3990           O    252    GLY      O   3990  -0.567900    16.0000
  3991           N    253    ILE      N   3991  -0.415700    14.0100
  3992           H    253    ILE      H   3992   0.271900     1.0080
  3993          CT    253    ILE     CA   3993  -0.059700    12.0100
  3994          H1    253    ILE     HA   3994   0.086900     1.0080
  3995          CT    253    ILE     CB   3995   0.130300    12.0100
  3996          HC    253    ILE     HB   3996   0.018700     1.0080
  3997          CT    253    ILE    CG2   3997  -0.320400    12.0100
  3998          HC    253    ILE   HG21   3998   0.088200     1.0080
  3999          HC    253    ILE   HG22   3999   0.088200     1.0080
  4000          HC    253    ILE   HG23   4000   0.088200     1.0080
  4001          CT    253    ILE    CG1   4001  -0.043000    12.0100
  4002          HC    253    ILE   HG11   4002   0.023600     1.0080
  4003          HC    253    ILE   HG12   4003   0.023600     1.0080
  4004          CT    253    ILE     CD   4004  -0.066000    12.0100
  4005          HC    253    ILE    HD1   4005   0.018600     1.0080
  4006          HC    253    ILE    HD2   4006   0.018600     1.0080
  4007          HC    253    ILE    HD3   4007   0.018600     1.0080
  4008           C    253    ILE      C   4008   0.597300    12.0100
  4009           O    253    ILE      O   4009  -0.567900    16.0000
  4010           N    254    PHE      N   4010  -0.415700    14.0100
  4011           H    254    PHE      H   4011   0.271900     1.0080
  4012          CT    254    PHE     CA   4012  -0.002400    12.0100
  4013          H1    254    PHE     HA   4013   0.097800     1.0080
  4014          CT    254    PHE     CB   4014  -0.034300    12.0100
  4015          HC    254    PHE    HB1   4015   0.029500     1.0080
  4016          HC    254    PHE    HB2   4016   0.029500     1.0080
  4017          CA    254    PHE     CG   4017   0.011800    12.0100
  4018          CA    254    PHE    CD1   4018  -0.125600    12.0100
  4019          HA    254    PHE    HD1   4019   0.133000     1.0080
  4020          CA    254    PHE    CE1   4020  -0.170400    12.0100
  4021          HA    254    PHE    HE1   4021   0.143000     1.0080
  4022          CA    254    PHE     CZ   4022  -0.107200    12.0100
  4023          HA    254    PHE     HZ   4023   0.129700     1.0080
  4024          CA    254    PHE    CE2   4024  -0.170400    12.0100
  4025          HA    254    PHE    HE2   4025   0.143000     1.0080
  4026          CA    254    PHE    CD2   4026  -0.125600    12.0100
  4027          HA    254    PHE    HD2   4027   0.133000     1.0080
  4028           C    254    PHE      C   4028   0.597300    12.0100
  4029           O    254    PHE      O   4029  -0.567900    16.0000
  4030           N    255    LEU      N   4030  -0.415700    14.0100
  4031           H    255    LEU      H   4031   0.271900     1.0080
  4032          CT    255    LEU     CA   4032  -0.051800    12.0100
  4033          H1    255    LEU     HA   4033   0.092200     1.0080
  4034          CT    255    LEU     CB   4034  -0.110200    12.0100
  4035          HC    255    LEU    HB1   4035   0.045700     1.0080
  4036          HC    255    LEU    HB2   4036   0.045700     1.0080
  4037          CT    255    LEU     CG   4037   0.353100    12.0100
  4038          HC    255    LEU     HG   4038  -0.036100     1.0080
  4039          CT    255    LEU    CD1   4039  -0.412100    12.0100
  4040          HC    255    LEU   HD11   4040   0.100000     1.0080
  4041          HC    255    LEU   HD12   4041   0.100000     1.0080
  4042          HC    255    LEU   HD13   4042   0.100000     1.0080
  4043          CT    255    LEU    CD2   4043  -0.412100    12.0100
  4044          HC    255    LEU   HD21   4044   0.100000     1.0080
  4045          HC    255    LEU   HD22   4045   0.100000     1.0080
  4046          HC    255    LEU   HD23   4046   0.100000     1.0080
  4047           C    255    LEU      C   4047   0.597300    12.0100
  4048           O    255    LEU      O   4048  -0.567900    16.0000
  4049           N    256    TRP      N   4049  -0.415700    14.0100
  4050           H    256    TRP      H   4050   0.271900     1.0080
  4051          CT    256    TRP     CA   4051  -0.027500    12.0100
  4052          H1    256    TRP     HA   4052   0.112300     1.0080
  4053          CT    256    TRP     CB   4053  -0.005000    12.0100
  4054          HC    256    TRP    HB1   4054   0.033900     1.0080
  4055          HC    256    TRP    HB2   4055   0.033900     1.0080
  4056          C*    256    TRP     CG   4056  -0.141500    12.0100
  4057          CW    256    TRP    CD1   4057  -0.163800    12.0100
  4058          H4    256    TRP    HD1   4058   0.206200     1.0080
  4059          NA    256    TRP    NE1   4059  -0.341800    14.0100
  4060           H    256    TRP    HE1   4060   0.341200     1.0080
  4061          CN    256    TRP    CE2   4061   0.138000    12.0100
  4062          CA    256    TRP    CZ2   4062  -0.260100    12.0100
  4063          HA    256    TRP    HZ2   4063   0.157200     1.0080
  4064          CA    256    TRP    CH2   4064  -0.113400    12.0100
  4065          HA    256    TRP    HH2   4065   0.141700     1.0080
  4066          CA    256    TRP    CZ3   4066  -0.197200    12.0100
  4067          HA    256    TRP    HZ3   4067   0.144700     1.0080
  4068          CA    256    TRP    CE3   4068  -0.238700    12.0100
  4069          HA    256    TRP    HE3   4069   0.170000     1.0080
  4070          CB    256    TRP    CD2   4070   0.124300    12.0100
  4071           C    256    TRP      C   4071   0.597300    12.0100
  4072           O    256    TRP      O   4072  -0.567900    16.0000
  4073           N    257    GLU      N   4073  -0.516300    14.0100
  4074           H    257    GLU      H   4074   0.293600     1.0080
  4075          CT    257    GLU     CA   4075   0.039700    12.0100
  4076          H1    257    GLU     HA   4076   0.110500     1.0080
  4077          CT    257    GLU     CB   4077   0.056000    12.0100
  4078          HC    257    GLU    HB1   4078  -0.017300     1.0080
  4079          HC    257    GLU    HB2   4079  -0.017300     1.0080
  4080          CT    257    GLU     CG   4080   0.013600    12.0100
  4081          HC    257    GLU    HG1   4081  -0.042500     1.0080
  4082          HC    257    GLU    HG2   4082  -0.042500     1.0080
  4083           C    257    GLU     CD   4083   0.805400    12.0100
  4084          O2    257    GLU    OE1   4084  -0.818800    16.0000
  4085          O2    257    GLU    OE2   4085  -0.818800    16.0000
  4086           C    257    GLU      C   4086   0.536600    12.0100
  4087           O    257    GLU      O   4087  -0.581900    16.0000
  4088           N    258    LEU      N   4088  -0.415700    14.0100
  4089           H    258    LEU      H   4089   0.271900     1.0080
  4090          CT    258    LEU     CA   4090  -0.051800    12.0100
  4091          H1    258    LEU     HA   4091   0.092200     1.0080
  4092          CT    258    LEU     CB   4092  -0.110200    12.0100
  4093          HC    258    LEU    HB1   4093   0.045700     1.0080
  4094          HC    258    LEU    HB2   4094   0.045700     1.0080
  4095          CT    258    LEU     CG   4095   0.353100    12.0100
  4096          HC    258    LEU     HG   4096  -0.036100     1.0080
  4097          CT    258    LEU    CD1   4097  -0.412100    12.0100
  4098          HC    258    LEU   HD11   4098   0.100000     1.0080
  4099          HC    258    LEU   HD12   4099   0.100000     1.0080
  4100          HC    258    LEU   HD13   4100   0.100000     1.0080
  4101          CT    258    LEU    CD2   4101  -0.412100    12.0100
  4102          HC    258    LEU   HD21   4102   0.100000     1.0080
  4103          HC    258    LEU   HD22   4103   0.100000     1.0080
  4104          HC    258    LEU   HD23   4104   0.100000     1.0080
  4105           C    258    LEU      C   4105   0.597300    12.0100
  4106           O    258    LEU      O   4106  -0.567900    16.0000
  4107           N    259    PHE      N   4107  -0.415700    14.0100
  4108           H    259    PHE      H   4108   0.271900     1.0080
  4109          CT    259    PHE     CA   4109  -0.002400    12.0100
  4110          H1    259    PHE     HA   4110   0.097800     1.0080
  4111          CT    259    PHE     CB   4111  -0.034300    12.0100
  4112          HC    259    PHE    HB1   4112   0.029500     1.0080
  4113          HC    259    PHE    HB2   4113   0.029500     1.0080
  4114          CA    259    PHE     CG   4114   0.011800    12.0100
  4115          CA    259    PHE    CD1   4115  -0.125600    12.0100
  4116          HA    259    PHE    HD1   4116   0.133000     1.0080
  4117          CA    259    PHE    CE1   4117  -0.170400    12.0100
  4118          HA    259    PHE    HE1   4118   0.143000     1.0080
  4119          CA    259    PHE     CZ   4119  -0.107200    12.0100
  4120          HA    259    PHE     HZ   4120   0.129700     1.0080
  4121          CA    259    PHE    CE2   4121  -0.170400    12.0100
  4122          HA    259    PHE    HE2   4122   0.143000     1.0080
  4123          CA    259    PHE    CD2   4123  -0.125600    12.0100
  4124          HA    259    PHE    HD2   4124   0.133000     1.0080
  4125           C    259    PHE      C   4125   0.597300    12.0100
  4126           O    259    PHE      O   4126  -0.567900    16.0000
  4127           N    260    SER      N   4127  -0.415700    14.0100
  4128           H    260    SER      H   4128   0.271900     1.0080
  4129          CT    260    SER     CA   4129  -0.024900    12.0100
  4130          H1    260    SER     HA   4130   0.084300     1.0080
  4131          CT    260    SER     CB   4131   0.211700    12.0100
  4132          H1    260    SER    HB1   4132   0.035200     1.0080
  4133          H1    260    SER    HB2   4133   0.035200     1.0080
  4134          OH    260    SER     OG   4134  -0.654600    16.0000
  4135          HO    260    SER     HG   4135   0.427500     1.0080
  4136           C    260    SER      C   4136   0.597300    12.0100
  4137           O    260    SER      O   4137  -0.567900    16.0000
  4138           N    261    LEU      N   4138  -0.415700    14.0100
  4139           H    261    LEU      H   4139   0.271900     1.0080
  4140          CT    261    LEU     CA   4140  -0.051800    12.0100
  4141          H1    261    LEU     HA   4141   0.092200     1.0080
  4142          CT    261    LEU     CB   4142  -0.110200    12.0100
  4143          HC    261    LEU    HB1   4143   0.045700     1.0080
  4144          HC    261    LEU    HB2   4144   0.045700     1.0080
  4145          CT    261    LEU     CG   4145   0.353100    12.0100
  4146          HC    261    LEU     HG   4146  -0.036100     1.0080
  4147          CT    261    LEU    CD1   4147  -0.412100    12.0100
  4148          HC    261    LEU   HD11   4148   0.100000     1.0080
  4149          HC    261    LEU   HD12   4149   0.100000     1.0080
  4150          HC    261    LEU   HD13   4150   0.100000     1.0080
  4151          CT    261    LEU    CD2   4151  -0.412100    12.0100
  4152          HC    261    LEU   HD21   4152   0.100000     1.0080
  4153          HC    261    LEU   HD22   4153   0.100000     1.0080
  4154          HC    261    LEU   HD23   4154   0.100000     1.0080
  4155           C    261    LEU      C   4155   0.597300    12.0100
  4156           O    261    LEU      O   4156  -0.567900    16.0000
  4157           N    262    GLY      N   4157  -0.415700    14.0100
  4158           H    262    GLY      H   4158   0.271900     1.0080
  4159          CT    262    GLY     CA   4159  -0.025200    12.0100
  4160          H1    262    GLY    HA1   4160   0.069800     1.0080
  4161          H1    262    GLY    HA2   4161   0.069800     1.0080
  4162           C    262    GLY      C   4162   0.597300    12.0100
  4163           O    262    GLY      O   4163  -0.567900    16.0000
  4164           N    263    SER      N   4164  -0.415700    14.0100
  4165           H    263    SER      H   4165   0.271900     1.0080
  4166          CT    263    SER     CA   4166  -0.024900    12.0100
  4167          H1    263    SER     HA   4167   0.084300     1.0080
  4168          CT    263    SER     CB   4168   0.211700    12.0100
  4169          H1    263    SER    HB1   4169   0.035200     1.0080
  4170          H1    263    SER    HB2   4170   0.035200     1.0080
  4171          OH    263    SER     OG   4171  -0.654600    16.0000
  4172          HO    263    SER     HG   4172   0.427500     1.0080
  4173           C    263    SER      C   4173   0.597300    12.0100
  4174           O    263    SER      O   4174  -0.567900    16.0000
  4175           N    264    SER      N   4175  -0.415700    14.0100
  4176           H    264    SER      H   4176   0.271900     1.0080
  4177          CT    264    SER     CA   4177  -0.024900    12.0100
  4178          H1    264    SER     HA   4178   0.084300     1.0080
  4179          CT    264    SER     CB   4179   0.211700    12.0100
  4180          H1    264    SER    HB1   4180   0.035200     1.0080
  4181          H1    264    SER    HB2   4181   0.035200     1.0080
  4182          OH    264    SER     OG   4182  -0.654600    16.0000
  4183          HO    264    SER     HG   4183   0.427500     1.0080
  4184           C    264    SER      C   4184   0.597300    12.0100
  4185           O    264    SER      O   4185  -0.567900    16.0000
  4186           N    265    PRO      N   4186  -0.254800    14.0100
  4187          CT    265    PRO     CD   4187   0.019200    12.0100
  4188          H1    265    PRO    HD1   4188   0.039100     1.0080
  4189          H1    265    PRO    HD2   4189   0.039100     1.0080
  4190          CT    265    PRO     CG   4190   0.018900    12.0100
  4191          HC    265    PRO    HG1   4191   0.021300     1.0080
  4192          HC    265    PRO    HG2   4192   0.021300     1.0080
  4193          CT    265    PRO     CB   4193  -0.007000    12.0100
  4194          HC    265    PRO    HB1   4194   0.025300     1.0080
  4195          HC    265    PRO    HB2   4195   0.025300     1.0080
  4196          CT    265    PRO     CA   4196  -0.026600    12.0100
  4197          H1    265    PRO     HA   4197   0.064100     1.0080
  4198           C    265    PRO      C   4198   0.589600    12.0100
  4199           O    265    PRO      O   4199  -0.574800    16.0000
  4200           N    266    TYR      N   4200  -0.415700    14.0100
  4201           H    266    TYR      H   4201   0.271900     1.0080
  4202          CT    266    TYR     CA   4202  -0.001400    12.0100
  4203          H1    266    TYR     HA   4203   0.087600     1.0080
  4204          CT    266    TYR     CB   4204  -0.015200    12.0100
  4205          HC    266    TYR    HB1   4205   0.029500     1.0080
  4206          HC    266    TYR    HB2   4206   0.029500     1.0080
  4207          CA    266    TYR     CG   4207  -0.001100    12.0100
  4208          CA    266    TYR    CD1   4208  -0.190600    12.0100
  4209          HA    266    TYR    HD1   4209   0.169900     1.0080
  4210          CA    266    TYR    CE1   4210  -0.234100    12.0100
  4211          HA    266    TYR    HE1   4211   0.165600     1.0080
  4212           C    266    TYR     CZ   4212   0.322600    12.0100
  4213          OH    266    TYR     OH   4213  -0.557900    16.0000
  4214          HO    266    TYR     HH   4214   0.399200     1.0080
  4215          CA    266    TYR    CE2   4215  -0.234100    12.0100
  4216          HA    266    TYR    HE2   4216   0.165600     1.0080
  4217          CA    266    TYR    CD2   4217  -0.190600    12.0100
  4218          HA    266    TYR    HD2   4218   0.169900     1.0080
  4219           C    266    TYR      C   4219   0.597300    12.0100
  4220           O    266    TYR      O   4220  -0.567900    16.0000
  4221           N    267    PRO      N   4221  -0.254800    14.0100
  4222          CT    267    PRO     CD   4222   0.019200    12.0100
  4223          H1    267    PRO    HD1   4223   0.039100     1.0080
  4224          H1    267    PRO    HD2   4224   0.039100     1.0080
  4225          CT    267    PRO     CG   4225   0.018900    12.0100
  4226          HC    267    PRO    HG1   4226   0.021300     1.0080
  4227          HC    267    PRO    HG2   4227   0.021300     1.0080
  4228          CT    267    PRO     CB   4228  -0.007000    12.0100
  4229          HC    267    PRO    HB1   4229   0.025300     1.0080
  4230          HC    267    PRO    HB2   4230   0.025300     1.0080
  4231          CT    267    PRO     CA   4231  -0.026600    12.0100
  4232          H1    267    PRO     HA   4232   0.064100     1.0080
  4233           C    267    PRO      C   4233   0.589600    12.0100
  4234           O    267    PRO      O   4234  -0.574800    16.0000
  4235           N    268    GLY      N   4235  -0.415700    14.0100
  4236           H    268    GLY      H   4236   0.271900     1.0080
  4237          CT    268    GLY     CA   4237  -0.025200    12.0100
  4238          H1    268    GLY    HA1   4238   0.069800     1.0080
  4239          H1    268    GLY    HA2   4239   0.069800     1.0080
  4240           C    268    GLY      C   4240   0.597300    12.0100
  4241           O    268    GLY      O   4241  -0.567900    16.0000
  4242           N    269    MET      N   4242  -0.415700    14.0100
  4243           H    269    MET      H   4243   0.271900     1.0080
  4244          CT    269    MET     CA   4244  -0.023700    12.0100
  4245          H1    269    MET     HA   4245   0.088000     1.0080
  4246          CT    269    MET     CB   4246   0.034200    12.0100
  4247          HC    269    MET    HB1   4247   0.024100     1.0080
  4248          HC    269    MET    HB2   4248   0.024100     1.0080
  4249          CT    269    MET     CG   4249   0.001800    12.0100
  4250          H1    269    MET    HG1   4250   0.044000     1.0080
  4251          H1    269    MET    HG2   4251   0.044000     1.0080
  4252           S    269    MET     SD   4252  -0.273700    32.0600
  4253          CT    269    MET     CE   4253  -0.053600    12.0100
  4254          H1    269    MET    HE1   4254   0.068400     1.0080
  4255          H1    269    MET    HE2   4255   0.068400     1.0080
  4256          H1    269    MET    HE3   4256   0.068400     1.0080
  4257           C    269    MET      C   4257   0.597300    12.0100
  4258           O    269    MET      O   4258  -0.567900    16.0000
  4259           N    270    PRO      N   4259  -0.254800    14.0100
  4260          CT    270    PRO     CD   4260   0.019200    12.0100
  4261          H1    270    PRO    HD1   4261   0.039100     1.0080
  4262          H1    270    PRO    HD2   4262   0.039100     1.0080
  4263          CT    270    PRO     CG   4263   0.018900    12.0100
  4264          HC    270    PRO    HG1   4264   0.021300     1.0080
  4265          HC    270    PRO    HG2   4265   0.021300     1.0080
  4266          CT    270    PRO     CB   4266  -0.007000    12.0100
  4267          HC    270    PRO    HB1   4267   0.025300     1.0080
  4268          HC    270    PRO    HB2   4268   0.025300     1.0080
  4269          CT    270    PRO     CA   4269  -0.026600    12.0100
  4270          H1    270    PRO     HA   4270   0.064100     1.0080
  4271           C    270    PRO      C   4271   0.589600    12.0100
  4272           O    270    PRO      O   4272  -0.574800    16.0000
  4273           N    271    VAL      N   4273  -0.415700    14.0100
  4274           H    271    VAL      H   4274   0.271900     1.0080
  4275          CT    271    VAL     CA   4275  -0.087500    12.0100
  4276          H1    271    VAL     HA   4276   0.096900     1.0080
  4277          CT    271    VAL     CB   4277   0.298500    12.0100
  4278          HC    271    VAL     HB   4278  -0.029700     1.0080
  4279          CT    271    VAL    CG1   4279  -0.319200    12.0100
  4280          HC    271    VAL   HG11   4280   0.079100     1.0080
  4281          HC    271    VAL   HG12   4281   0.079100     1.0080
  4282          HC    271    VAL   HG13   4282   0.079100     1.0080
  4283          CT    271    VAL    CG2   4283  -0.319200    12.0100
  4284          HC    271    VAL   HG21   4284   0.079100     1.0080
  4285          HC    271    VAL   HG22   4285   0.079100     1.0080
  4286          HC    271    VAL   HG23   4286   0.079100     1.0080
  4287           C    271    VAL      C   4287   0.597300    12.0100
  4288           O    271    VAL      O   4288  -0.567900    16.0000
  4289           N    272    ASP      N   4289  -0.516300    14.0100
  4290           H    272    ASP      H   4290   0.293600     1.0080
  4291          CT    272    ASP     CA   4291   0.038100    12.0100
  4292          H1    272    ASP     HA   4292   0.088000     1.0080
  4293          CT    272    ASP     CB   4293  -0.030300    12.0100
  4294          HC    272    ASP    HB1   4294  -0.012200     1.0080
  4295          HC    272    ASP    HB2   4295  -0.012200     1.0080
  4296           C    272    ASP     CG   4296   0.799400    12.0100
  4297          O2    272    ASP    OD1   4297  -0.801400    16.0000
  4298          O2    272    ASP    OD2   4298  -0.801400    16.0000
  4299           C    272    ASP      C   4299   0.536600    12.0100
  4300           O    272    ASP      O   4300  -0.581900    16.0000
  4301           N    273    SER      N   4301  -0.415700    14.0100
  4302           H    273    SER      H   4302   0.271900     1.0080
  4303          CT    273    SER     CA   4303  -0.024900    12.0100
  4304          H1    273    SER     HA   4304   0.084300     1.0080
  4305          CT    273    SER     CB   4305   0.211700    12.0100
  4306          H1    273    SER    HB1   4306   0.035200     1.0080
  4307          H1    273    SER    HB2   4307   0.035200     1.0080
  4308          OH    273    SER     OG   4308  -0.654600    16.0000
  4309          HO    273    SER     HG   4309   0.427500     1.0080
  4310           C    273    SER      C   4310   0.597300    12.0100
  4311           O    273    SER      O   4311  -0.567900    16.0000
  4312           N    274    LYS      N   4312  -0.347900    14.0100
  4313           H    274    LYS      H   4313   0.274700     1.0080
  4314          CT    274    LYS     CA   4314  -0.240000    12.0100
  4315          H1    274    LYS     HA   4315   0.142600     1.0080
  4316          CT    274    LYS     CB   4316  -0.009400    12.0100
  4317          HC    274    LYS    HB1   4317   0.036200     1.0080
  4318          HC    274    LYS    HB2   4318   0.036200     1.0080
  4319          CT    274    LYS     CG   4319   0.018700    12.0100
  4320          HC    274    LYS    HG1   4320   0.010300     1.0080
  4321          HC    274    LYS    HG2   4321   0.010300     1.0080
  4322          CT    274    LYS     CD   4322  -0.047900    12.0100
  4323          HC    274    LYS    HD1   4323   0.062100     1.0080
  4324          HC    274    LYS    HD2   4324   0.062100     1.0080
  4325          CT    274    LYS     CE   4325  -0.014300    12.0100
  4326          HP    274    LYS    HE1   4326   0.113500     1.0080
  4327          HP    274    LYS    HE2   4327   0.113500     1.0080
  4328          N3    274    LYS     NZ   4328  -0.385400    14.0100
  4329           H    274    LYS    HZ1   4329   0.340000     1.0080
  4330           H    274    LYS    HZ2   4330   0.340000     1.0080
  4331           H    274    LYS    HZ3   4331   0.340000     1.0080
  4332           C    274    LYS      C   4332   0.734100    12.0100
  4333           O    274    LYS      O   4333  -0.589400    16.0000
  4334           N    275    PHE      N   4334  -0.415700    14.0100
  4335           H    275    PHE      H   4335   0.271900     1.0080
  4336          CT    275    PHE     CA   4336  -0.002400    12.0100
  4337          H1    275    PHE     HA   4337   0.097800     1.0080
  4338          CT    275    PHE     CB   4338  -0.034300    12.0100
  4339          HC    275    PHE    HB1   4339   0.029500     1.0080
  4340          HC    275    PHE    HB2   4340   0.029500     1.0080
  4341          CA    275    PHE     CG   4341   0.011800    12.0100
  4342          CA    275    PHE    CD1   4342  -0.125600    12.0100
  4343          HA    275    PHE    HD1   4343   0.133000     1.0080
  4344          CA    275    PHE    CE1   4344  -0.170400    12.0100
  4345          HA    275    PHE    HE1   4345   0.143000     1.0080
  4346          CA    275    PHE     CZ   4346  -0.107200    12.0100
  4347          HA    275    PHE     HZ   4347   0.129700     1.0080
  4348          CA    275    PHE    CE2   4348  -0.170400    12.0100
  4349          HA    275    PHE    HE2   4349   0.143000     1.0080
  4350          CA    275    PHE    CD2   4350  -0.125600    12.0100
  4351          HA    275    PHE    HD2   4351   0.133000     1.0080
  4352           C    275    PHE      C   4352   0.597300    12.0100
  4353           O    275    PHE      O   4353  -0.567900    16.0000
  4354           N    276    TYR      N   4354  -0.415700    14.0100
  4355           H    276    TYR      H   4355   0.271900     1.0080
  4356          CT    276    TYR     CA   4356  -0.001400    12.0100
  4357          H1    276    TYR     HA   4357   0.087600     1.0080
  4358          CT    276    TYR     CB   4358  -0.015200    12.0100
  4359          HC    276    TYR    HB1   4359   0.029500     1.0080
  4360          HC    276    TYR    HB2   4360   0.029500     1.0080
  4361          CA    276    TYR     CG   4361  -0.001100    12.0100
  4362          CA    276    TYR    CD1   4362  -0.190600    12.0100
  4363          HA    276    TYR    HD1   4363   0.169900     1.0080
  4364          CA    276    TYR    CE1   4364  -0.234100    12.0100
  4365          HA    276    TYR    HE1   4365   0.165600     1.0080
  4366           C    276    TYR     CZ   4366   0.322600    12.0100
  4367          OH    276    TYR     OH   4367  -0.557900    16.0000
  4368          HO    276    TYR     HH   4368   0.399200     1.0080
  4369          CA    276    TYR    CE2   4369  -0.234100    12.0100
  4370          HA    276    TYR    HE2   4370   0.165600     1.0080
  4371          CA    276    TYR    CD2   4371  -0.190600    12.0100
  4372          HA    276    TYR    HD2   4372   0.169900     1.0080
  4373           C    276    TYR      C   4373   0.597300    12.0100
  4374           O    276    TYR      O   4374  -0.567900    16.0000
  4375           N    277    LYS      N   4375  -0.347900    14.0100
  4376           H    277    LYS      H   4376   0.274700     1.0080
  4377          CT    277    LYS     CA   4377  -0.240000    12.0100
  4378          H1    277    LYS     HA   4378   0.142600     1.0080
  4379          CT    277    LYS     CB   4379  -0.009400    12.0100
  4380          HC    277    LYS    HB1   4380   0.036200     1.0080
  4381          HC    277    LYS    HB2   4381   0.036200     1.0080
  4382          CT    277    LYS     CG   4382   0.018700    12.0100
  4383          HC    277    LYS    HG1   4383   0.010300     1.0080
  4384          HC    277    LYS    HG2   4384   0.010300     1.0080
  4385          CT    277    LYS     CD   4385  -0.047900    12.0100
  4386          HC    277    LYS    HD1   4386   0.062100     1.0080
  4387          HC    277    LYS    HD2   4387   0.062100     1.0080
  4388          CT    277    LYS     CE   4388  -0.014300    12.0100
  4389          HP    277    LYS    HE1   4389   0.113500     1.0080
  4390          HP    277    LYS    HE2   4390   0.113500     1.0080
  4391          N3    277    LYS     NZ   4391  -0.385400    14.0100
  4392           H    277    LYS    HZ1   4392   0.340000     1.0080
  4393           H    277    LYS    HZ2   4393   0.340000     1.0080
  4394           H    277    LYS    HZ3   4394   0.340000     1.0080
  4395           C    277    LYS      C   4395   0.734100    12.0100
  4396           O    277    LYS      O   4396  -0.589400    16.0000
  4397           N    278    MET      N   4397  -0.415700    14.0100
  4398           H    278    MET      H   4398   0.271900     1.0080
  4399          CT    278    MET     CA   4399  -0.023700    12.0100
  4400          H1    278    MET     HA   4400   0.088000     1.0080
  4401          CT    278    MET     CB   4401   0.034200    12.0100
  4402          HC    278    MET    HB1   4402   0.024100     1.0080
  4403          HC    278    MET    HB2   4403   0.024100     1.0080
  4404          CT    278    MET     CG   4404   0.001800    12.0100
  4405          H1    278    MET    HG1   4405   0.044000     1.0080
  4406          H1    278    MET    HG2   4406   0.044000     1.0080
  4407           S    278    MET     SD   4407  -0.273700    32.0600
  4408          CT    278    MET     CE   4408  -0.053600    12.0100
  4409          H1    278    MET    HE1   4409   0.068400     1.0080
  4410          H1    278    MET    HE2   4410   0.068400     1.0080
  4411          H1    278    MET    HE3   4411   0.068400     1.0080
  4412           C    278    MET      C   4412   0.597300    12.0100
  4413           O    278    MET      O   4413  -0.567900    16.0000
  4414           N    279    ILE      N   4414  -0.415700    14.0100
  4415           H    279    ILE      H   4415   0.271900     1.0080
  4416          CT    279    ILE     CA   4416  -0.059700    12.0100
  4417          H1    279    ILE     HA   4417   0.086900     1.0080
  4418          CT    279    ILE     CB   4418   0.130300    12.0100
  4419          HC    279    ILE     HB   4419   0.018700     1.0080
  4420          CT    279    ILE    CG2   4420  -0.320400    12.0100
  4421          HC    279    ILE   HG21   4421   0.088200     1.0080
  4422          HC    279    ILE   HG22   4422   0.088200     1.0080
  4423          HC    279    ILE   HG23   4423   0.088200     1.0080
  4424          CT    279    ILE    CG1   4424  -0.043000    12.0100
  4425          HC    279    ILE   HG11   4425   0.023600     1.0080
  4426          HC    279    ILE   HG12   4426   0.023600     1.0080
  4427          CT    279    ILE     CD   4427  -0.066000    12.0100
  4428          HC    279    ILE    HD1   4428   0.018600     1.0080
  4429          HC    279    ILE    HD2   4429   0.018600     1.0080
  4430          HC    279    ILE    HD3   4430   0.018600     1.0080
  4431           C    279    ILE      C   4431   0.597300    12.0100
  4432           O    279    ILE      O   4432  -0.567900    16.0000
  4433           N    280    LYS      N   4433  -0.347900    14.0100
  4434           H    280    LYS      H   4434   0.274700     1.0080
  4435          CT    280    LYS     CA   4435  -0.240000    12.0100
  4436          H1    280    LYS     HA   4436   0.142600     1.0080
  4437          CT    280    LYS     CB   4437  -0.009400    12.0100
  4438          HC    280    LYS    HB1   4438   0.036200     1.0080
  4439          HC    280    LYS    HB2   4439   0.036200     1.0080
  4440          CT    280    LYS     CG   4440   0.018700    12.0100
  4441          HC    280    LYS    HG1   4441   0.010300     1.0080
  4442          HC    280    LYS    HG2   4442   0.010300     1.0080
  4443          CT    280    LYS     CD   4443  -0.047900    12.0100
  4444          HC    280    LYS    HD1   4444   0.062100     1.0080
  4445          HC    280    LYS    HD2   4445   0.062100     1.0080
  4446          CT    280    LYS     CE   4446  -0.014300    12.0100
  4447          HP    280    LYS    HE1   4447   0.113500     1.0080
  4448          HP    280    LYS    HE2   4448   0.113500     1.0080
  4449          N3    280    LYS     NZ   4449  -0.385400    14.0100
  4450           H    280    LYS    HZ1   4450   0.340000     1.0080
  4451           H    280    LYS    HZ2   4451   0.340000     1.0080
  4452           H    280    LYS    HZ3   4452   0.340000     1.0080
  4453           C    280    LYS      C   4453   0.734100    12.0100
  4454           O    280    LYS      O   4454  -0.589400    16.0000
  4455           N    281    GLU      N   4455  -0.516300    14.0100
  4456           H    281    GLU      H   4456   0.293600     1.0080
  4457          CT    281    GLU     CA   4457   0.039700    12.0100
  4458          H1    281    GLU     HA   4458   0.110500     1.0080
  4459          CT    281    GLU     CB   4459   0.056000    12.0100
  4460          HC    281    GLU    HB1   4460  -0.017300     1.0080
  4461          HC    281    GLU    HB2   4461  -0.017300     1.0080
  4462          CT    281    GLU     CG   4462   0.013600    12.0100
  4463          HC    281    GLU    HG1   4463  -0.042500     1.0080
  4464          HC    281    GLU    HG2   4464  -0.042500     1.0080
  4465           C    281    GLU     CD   4465   0.805400    12.0100
  4466          O2    281    GLU    OE1   4466  -0.818800    16.0000
  4467          O2    281    GLU    OE2   4467  -0.818800    16.0000
  4468           C    281    GLU      C   4468   0.536600    12.0100
  4469           O    281    GLU      O   4469  -0.581900    16.0000
  4470           N    282    GLY      N   4470  -0.415700    14.0100
  4471           H    282    GLY      H   4471   0.271900     1.0080
  4472          CT    282    GLY     CA   4472  -0.025200    12.0100
  4473          H1    282    GLY    HA1   4473   0.069800     1.0080
  4474          H1    282    GLY    HA2   4474   0.069800     1.0080
  4475           C    282    GLY      C   4475   0.597300    12.0100
  4476           O    282    GLY      O   4476  -0.567900    16.0000
  4477           N    283    PHE      N   4477  -0.415700    14.0100
  4478           H    283    PHE      H   4478   0.271900     1.0080
  4479          CT    283    PHE     CA   4479  -0.002400    12.0100
  4480          H1    283    PHE     HA   4480   0.097800     1.0080
  4481          CT    283    PHE     CB   4481  -0.034300    12.0100
  4482          HC    283    PHE    HB1   4482   0.029500     1.0080
  4483          HC    283    PHE    HB2   4483   0.029500     1.0080
  4484          CA    283    PHE     CG   4484   0.011800    12.0100
  4485          CA    283    PHE    CD1   4485  -0.125600    12.0100
  4486          HA    283    PHE    HD1   4486   0.133000     1.0080
  4487          CA    283    PHE    CE1   4487  -0.170400    12.0100
  4488          HA    283    PHE    HE1   4488   0.143000     1.0080
  4489          CA    283    PHE     CZ   4489  -0.107200    12.0100
  4490          HA    283    PHE     HZ   4490   0.129700     1.0080
  4491          CA    283    PHE    CE2   4491  -0.170400    12.0100
  4492          HA    283    PHE    HE2   4492   0.143000     1.0080
  4493          CA    283    PHE    CD2   4493  -0.125600    12.0100
  4494          HA    283    PHE    HD2   4494   0.133000     1.0080
  4495           C    283    PHE      C   4495   0.597300    12.0100
  4496           O    283    PHE      O   4496  -0.567900    16.0000
  4497           N    284    ARG      N   4497  -0.347900    14.0100
  4498           H    284    ARG      H   4498   0.274700     1.0080
  4499          CT    284    ARG     CA   4499  -0.263700    12.0100
  4500          H1    284    ARG     HA   4500   0.156000     1.0080
  4501          CT    284    ARG     CB   4501  -0.000700    12.0100
  4502          HC    284    ARG    HB1   4502   0.032700     1.0080
  4503          HC    284    ARG    HB2   4503   0.032700     1.0080
  4504          CT    284    ARG     CG   4504   0.039000    12.0100
  4505          HC    284    ARG    HG1   4505   0.028500     1.0080
  4506          HC    284    ARG    HG2   4506   0.028500     1.0080
  4507          CT    284    ARG     CD   4507   0.048600    12.0100
  4508          H1    284    ARG    HD1   4508   0.068700     1.0080
  4509          H1    284    ARG    HD2   4509   0.068700     1.0080
  4510          N2    284    ARG     NE   4510  -0.529500    14.0100
  4511           H    284    ARG     HE   4511   0.345600     1.0080
  4512          CA    284    ARG     CZ   4512   0.807600    12.0100
  4513          N2    284    ARG    NH1   4513  -0.862700    14.0100
  4514           H    284    ARG   HH11   4514   0.447800     1.0080
  4515           H    284    ARG   HH12   4515   0.447800     1.0080
  4516          N2    284    ARG    NH2   4516  -0.862700    14.0100
  4517           H    284    ARG   HH21   4517   0.447800     1.0080
  4518           H    284    ARG   HH22   4518   0.447800     1.0080
  4519           C    284    ARG      C   4519   0.734100    12.0100
  4520           O    284    ARG      O   4520  -0.589400    16.0000
  4521           N    285    MET      N   4521  -0.415700    14.0100
  4522           H    285    MET      H   4522   0.271900     1.0080
  4523          CT    285    MET     CA   4523  -0.023700    12.0100
  4524          H1    285    MET     HA   4524   0.088000     1.0080
  4525          CT    285    MET     CB   4525   0.034200    12.0100
  4526          HC    285    MET    HB1   4526   0.024100     1.0080
  4527          HC    285    MET    HB2   4527   0.024100     1.0080
  4528          CT    285    MET     CG   4528   0.001800    12.0100
  4529          H1    285    MET    HG1   4529   0.044000     1.0080
  4530          H1    285    MET    HG2   4530   0.044000     1.0080
  4531           S    285    MET     SD   4531  -0.273700    32.0600
  4532          CT    285    MET     CE   4532  -0.053600    12.0100
  4533          H1    285    MET    HE1   4533   0.068400     1.0080
  4534          H1    285    MET    HE2   4534   0.068400     1.0080
  4535          H1    285    MET    HE3   4535   0.068400     1.0080
  4536           C    285    MET      C   4536   0.597300    12.0100
  4537           O    285    MET      O   4537  -0.567900    16.0000
  4538           N    286    LEU      N   4538  -0.415700    14.0100
  4539           H    286    LEU      H   4539   0.271900     1.0080
  4540          CT    286    LEU     CA   4540  -0.051800    12.0100
  4541          H1    286    LEU     HA   4541   0.092200     1.0080
  4542          CT    286    LEU     CB   4542  -0.110200    12.0100
  4543          HC    286    LEU    HB1   4543   0.045700     1.0080
  4544          HC    286    LEU    HB2   4544   0.045700     1.0080
  4545          CT    286    LEU     CG   4545   0.353100    12.0100
  4546          HC    286    LEU     HG   4546  -0.036100     1.0080
  4547          CT    286    LEU    CD1   4547  -0.412100    12.0100
  4548          HC    286    LEU   HD11   4548   0.100000     1.0080
  4549          HC    286    LEU   HD12   4549   0.100000     1.0080
  4550          HC    286    LEU   HD13   4550   0.100000     1.0080
  4551          CT    286    LEU    CD2   4551  -0.412100    12.0100
  4552          HC    286    LEU   HD21   4552   0.100000     1.0080
  4553          HC    286    LEU   HD22   4553   0.100000     1.0080
  4554          HC    286    LEU   HD23   4554   0.100000     1.0080
  4555           C    286    LEU      C   4555   0.597300    12.0100
  4556           O    286    LEU      O   4556  -0.567900    16.0000
  4557           N    287    SER      N   4557  -0.415700    14.0100
  4558           H    287    SER      H   4558   0.271900     1.0080
  4559          CT    287    SER     CA   4559  -0.024900    12.0100
  4560          H1    287    SER     HA   4560   0.084300     1.0080
  4561          CT    287    SER     CB   4561   0.211700    12.0100
  4562          H1    287    SER    HB1   4562   0.035200     1.0080
  4563          H1    287    SER    HB2   4563   0.035200     1.0080
  4564          OH    287    SER     OG   4564  -0.654600    16.0000
  4565          HO    287    SER     HG   4565   0.427500     1.0080
  4566           C    287    SER      C   4566   0.597300    12.0100
  4567           O    287    SER      O   4567  -0.567900    16.0000
  4568           N    288    PRO      N   4568  -0.254800    14.0100
  4569          CT    288    PRO     CD   4569   0.019200    12.0100
  4570          H1    288    PRO    HD1   4570   0.039100     1.0080
  4571          H1    288    PRO    HD2   4571   0.039100     1.0080
  4572          CT    288    PRO     CG   4572   0.018900    12.0100
  4573          HC    288    PRO    HG1   4573   0.021300     1.0080
  4574          HC    288    PRO    HG2   4574   0.021300     1.0080
  4575          CT    288    PRO     CB   4575  -0.007000    12.0100
  4576          HC    288    PRO    HB1   4576   0.025300     1.0080
  4577          HC    288    PRO    HB2   4577   0.025300     1.0080
  4578          CT    288    PRO     CA   4578  -0.026600    12.0100
  4579          H1    288    PRO     HA   4579   0.064100     1.0080
  4580           C    288    PRO      C   4580   0.589600    12.0100
  4581           O    288    PRO      O   4581  -0.574800    16.0000
  4582           N    289    GLU      N   4582  -0.516300    14.0100
  4583           H    289    GLU      H   4583   0.293600     1.0080
  4584          CT    289    GLU     CA   4584   0.039700    12.0100
  4585          H1    289    GLU     HA   4585   0.110500     1.0080
  4586          CT    289    GLU     CB   4586   0.056000    12.0100
  4587          HC    289    GLU    HB1   4587  -0.017300     1.0080
  4588          HC    289    GLU    HB2   4588  -0.017300     1.0080
  4589          CT    289    GLU     CG   4589   0.013600    12.0100
  4590          HC    289    GLU    HG1   4590  -0.042500     1.0080
  4591          HC    289    GLU    HG2   4591  -0.042500     1.0080
  4592           C    289    GLU     CD   4592   0.805400    12.0100
  4593          O2    289    GLU    OE1   4593  -0.818800    16.0000
  4594          O2    289    GLU    OE2   4594  -0.818800    16.0000
  4595           C    289    GLU      C   4595   0.536600    12.0100
  4596           O    289    GLU      O   4596  -0.581900    16.0000
  4597           N    290    HIS      N   4597  -0.415700    14.0100
  4598           H    290    HIS      H   4598   0.271900     1.0080
  4599          CT    290    HIS     CA   4599  -0.058100    12.0100
  4600          H1    290    HIS     HA   4600   0.136000     1.0080
  4601          CT    290    HIS     CB   4601  -0.007400    12.0100
  4602          HC    290    HIS    HB1   4602   0.036700     1.0080
  4603          HC    290    HIS    HB2   4603   0.036700     1.0080
  4604          CC    290    HIS     CG   4604   0.186800    12.0100
  4605          NB    290    HIS    ND1   4605  -0.543200    14.0100
  4606          CR    290    HIS    CE1   4606   0.163500    12.0100
  4607          H5    290    HIS    HE1   4607   0.143500     1.0080
  4608          NA    290    HIS    NE2   4608  -0.279500    14.0100
  4609           H    290    HIS    HE2   4609   0.333900     1.0080
  4610          CW    290    HIS    CD2   4610  -0.220700    12.0100
  4611          H4    290    HIS    HD2   4611   0.186200     1.0080
  4612           C    290    HIS      C   4612   0.597300    12.0100
  4613           O    290    HIS      O   4613  -0.567900    16.0000
  4614           N    291    ALA      N   4614  -0.415700    14.0100
  4615           H    291    ALA      H   4615   0.271900     1.0080
  4616          CT    291    ALA     CA   4616   0.033700    12.0100
  4617          H1    291    ALA     HA   4617   0.082300     1.0080
  4618          CT    291    ALA     CB   4618  -0.182500    12.0100
  4619          HC    291    ALA    HB1   4619   0.060300     1.0080
  4620          HC    291    ALA    HB2   4620   0.060300     1.0080
  4621          HC    291    ALA    HB3   4621   0.060300     1.0080
  4622           C    291    ALA      C   4622   0.597300    12.0100
  4623           O    291    ALA      O   4623  -0.567900    16.0000
  4624           N    292    PRO      N   4624  -0.254800    14.0100
  4625          CT    292    PRO     CD   4625   0.019200    12.0100
  4626          H1    292    PRO    HD1   4626   0.039100     1.0080
  4627          H1    292    PRO    HD2   4627   0.039100     1.0080
  4628          CT    292    PRO     CG   4628   0.018900    12.0100
  4629          HC    292    PRO    HG1   4629   0.021300     1.0080
  4630          HC    292    PRO    HG2   4630   0.021300     1.0080
  4631          CT    292    PRO     CB   4631  -0.007000    12.0100
  4632          HC    292    PRO    HB1   4632   0.025300     1.0080
  4633          HC    292    PRO    HB2   4633   0.025300     1.0080
  4634          CT    292    PRO     CA   4634  -0.026600    12.0100
  4635          H1    292    PRO     HA   4635   0.064100     1.0080
  4636           C    292    PRO      C   4636   0.589600    12.0100
  4637           O    292    PRO      O   4637  -0.574800    16.0000
  4638           N    293    ALA      N   4638  -0.415700    14.0100
  4639           H    293    ALA      H   4639   0.271900     1.0080
  4640          CT    293    ALA     CA   4640   0.033700    12.0100
  4641          H1    293    ALA     HA   4641   0.082300     1.0080
  4642          CT    293    ALA     CB   4642  -0.182500    12.0100
  4643          HC    293    ALA    HB1   4643   0.060300     1.0080
  4644          HC    293    ALA    HB2   4644   0.060300     1.0080
  4645          HC    293    ALA    HB3   4645   0.060300     1.0080
  4646           C    293    ALA      C   4646   0.597300    12.0100
  4647           O    293    ALA      O   4647  -0.567900    16.0000
  4648           N    294    GLU      N   4648  -0.516300    14.0100
  4649           H    294    GLU      H   4649   0.293600     1.0080
  4650          CT    294    GLU     CA   4650   0.039700    12.0100
  4651          H1    294    GLU     HA   4651   0.110500     1.0080
  4652          CT    294    GLU     CB   4652   0.056000    12.0100
  4653          HC    294    GLU    HB1   4653  -0.017300     1.0080
  4654          HC    294    GLU    HB2   4654  -0.017300     1.0080
  4655          CT    294    GLU     CG   4655   0.013600    12.0100
  4656          HC    294    GLU    HG1   4656  -0.042500     1.0080
  4657          HC    294    GLU    HG2   4657  -0.042500     1.0080
  4658           C    294    GLU     CD   4658   0.805400    12.0100
  4659          O2    294    GLU    OE1   4659  -0.818800    16.0000
  4660          O2    294    GLU    OE2   4660  -0.818800    16.0000
  4661           C    294    GLU      C   4661   0.536600    12.0100
  4662           O    294    GLU      O   4662  -0.581900    16.0000
  4663           N    295    MET      N   4663  -0.415700    14.0100
  4664           H    295    MET      H   4664   0.271900     1.0080
  4665          CT    295    MET     CA   4665  -0.023700    12.0100
  4666          H1    295    MET     HA   4666   0.088000     1.0080
  4667          CT    295    MET     CB   4667   0.034200    12.0100
  4668          HC    295    MET    HB1   4668   0.024100     1.0080
  4669          HC    295    MET    HB2   4669   0.024100     1.0080
  4670          CT    295    MET     CG   4670   0.001800    12.0100
  4671          H1    295    MET    HG1   4671   0.044000     1.0080
  4672          H1    295    MET    HG2   4672   0.044000     1.0080
  4673           S    295    MET     SD   4673  -0.273700    32.0600
  4674          CT    295    MET     CE   4674  -0.053600    12.0100
  4675          H1    295    MET    HE1   4675   0.068400     1.0080
  4676          H1    295    MET    HE2   4676   0.068400     1.0080
  4677          H1    295    MET    HE3   4677   0.068400     1.0080
  4678           C    295    MET      C   4678   0.597300    12.0100
  4679           O    295    MET      O   4679  -0.567900    16.0000
  4680           N    296    TYR      N   4680  -0.415700    14.0100
  4681           H    296    TYR      H   4681   0.271900     1.0080
  4682          CT    296    TYR     CA   4682  -0.001400    12.0100
  4683          H1    296    TYR     HA   4683   0.087600     1.0080
  4684          CT    296    TYR     CB   4684  -0.015200    12.0100
  4685          HC    296    TYR    HB1   4685   0.029500     1.0080
  4686          HC    296    TYR    HB2   4686   0.029500     1.0080
  4687          CA    296    TYR     CG   4687  -0.001100    12.0100
  4688          CA    296    TYR    CD1   4688  -0.190600    12.0100
  4689          HA    296    TYR    HD1   4689   0.169900     1.0080
  4690          CA    296    TYR    CE1   4690  -0.234100    12.0100
  4691          HA    296    TYR    HE1   4691   0.165600     1.0080
  4692           C    296    TYR     CZ   4692   0.322600    12.0100
  4693          OH    296    TYR     OH   4693  -0.557900    16.0000
  4694          HO    296    TYR     HH   4694   0.399200     1.0080
  4695          CA    296    TYR    CE2   4695  -0.234100    12.0100
  4696          HA    296    TYR    HE2   4696   0.165600     1.0080
  4697          CA    296    TYR    CD2   4697  -0.190600    12.0100
  4698          HA    296    TYR    HD2   4698   0.169900     1.0080
  4699           C    296    TYR      C   4699   0.597300    12.0100
  4700           O    296    TYR      O   4700  -0.567900    16.0000
  4701           N    297    ASP      N   4701  -0.516300    14.0100
  4702           H    297    ASP      H   4702   0.293600     1.0080
  4703          CT    297    ASP     CA   4703   0.038100    12.0100
  4704          H1    297    ASP     HA   4704   0.088000     1.0080
  4705          CT    297    ASP     CB   4705  -0.030300    12.0100
  4706          HC    297    ASP    HB1   4706  -0.012200     1.0080
  4707          HC    297    ASP    HB2   4707  -0.012200     1.0080
  4708           C    297    ASP     CG   4708   0.799400    12.0100
  4709          O2    297    ASP    OD1   4709  -0.801400    16.0000
  4710          O2    297    ASP    OD2   4710  -0.801400    16.0000
  4711           C    297    ASP      C   4711   0.536600    12.0100
  4712           O    297    ASP      O   4712  -0.581900    16.0000
  4713           N    298    ILE      N   4713  -0.415700    14.0100
  4714           H    298    ILE      H   4714   0.271900     1.0080
  4715          CT    298    ILE     CA   4715  -0.059700    12.0100
  4716          H1    298    ILE     HA   4716   0.086900     1.0080
  4717          CT    298    ILE     CB   4717   0.130300    12.0100
  4718          HC    298    ILE     HB   4718   0.018700     1.0080
  4719          CT    298    ILE    CG2   4719  -0.320400    12.0100
  4720          HC    298    ILE   HG21   4720   0.088200     1.0080
  4721          HC    298    ILE   HG22   4721   0.088200     1.0080
  4722          HC    298    ILE   HG23   4722   0.088200     1.0080
  4723          CT    298    ILE    CG1   4723  -0.043000    12.0100
  4724          HC    298    ILE   HG11   4724   0.023600     1.0080
  4725          HC    298    ILE   HG12   4725   0.023600     1.0080
  4726          CT    298    ILE     CD   4726  -0.066000    12.0100
  4727          HC    298    ILE    HD1   4727   0.018600     1.0080
  4728          HC    298    ILE    HD2   4728   0.018600     1.0080
  4729          HC    298    ILE    HD3   4729   0.018600     1.0080
  4730           C    298    ILE      C   4730   0.597300    12.0100
  4731           O    298    ILE      O   4731  -0.567900    16.0000
  4732           N    299    MET      N   4732  -0.415700    14.0100
  4733           H    299    MET      H   4733   0.271900     1.0080
  4734          CT    299    MET     CA   4734  -0.023700    12.0100
  4735          H1    299    MET     HA   4735   0.088000     1.0080
  4736          CT    299    MET     CB   4736   0.034200    12.0100
  4737          HC    299    MET    HB1   4737   0.024100     1.0080
  4738          HC    299    MET    HB2   4738   0.024100     1.0080
  4739          CT    299    MET     CG   4739   0.001800    12.0100
  4740          H1    299    MET    HG1   4740   0.044000     1.0080
  4741          H1    299    MET    HG2   4741   0.044000     1.0080
  4742           S    299    MET     SD   4742  -0.273700    32.0600
  4743          CT    299    MET     CE   4743  -0.053600    12.0100
  4744          H1    299    MET    HE1   4744   0.068400     1.0080
  4745          H1    299    MET    HE2   4745   0.068400     1.0080
  4746          H1    299    MET    HE3   4746   0.068400     1.0080
  4747           C    299    MET      C   4747   0.597300    12.0100
  4748           O    299    MET      O   4748  -0.567900    16.0000
  4749           N    300    LYS      N   4749  -0.347900    14.0100
  4750           H    300    LYS      H   4750   0.274700     1.0080
  4751          CT    300    LYS     CA   4751  -0.240000    12.0100
  4752          H1    300    LYS     HA   4752   0.142600     1.0080
  4753          CT    300    LYS     CB   4753  -0.009400    12.0100
  4754          HC    300    LYS    HB1   4754   0.036200     1.0080
  4755          HC    300    LYS    HB2   4755   0.036200     1.0080
  4756          CT    300    LYS     CG   4756   0.018700    12.0100
  4757          HC    300    LYS    HG1   4757   0.010300     1.0080
  4758          HC    300    LYS    HG2   4758   0.010300     1.0080
  4759          CT    300    LYS     CD   4759  -0.047900    12.0100
  4760          HC    300    LYS    HD1   4760   0.062100     1.0080
  4761          HC    300    LYS    HD2   4761   0.062100     1.0080
  4762          CT    300    LYS     CE   4762  -0.014300    12.0100
  4763          HP    300    LYS    HE1   4763   0.113500     1.0080
  4764          HP    300    LYS    HE2   4764   0.113500     1.0080
  4765          N3    300    LYS     NZ   4765  -0.385400    14.0100
  4766           H    300    LYS    HZ1   4766   0.340000     1.0080
  4767           H    300    LYS    HZ2   4767   0.340000     1.0080
  4768           H    300    LYS    HZ3   4768   0.340000     1.0080
  4769           C    300    LYS      C   4769   0.734100    12.0100
  4770           O    300    LYS      O   4770  -0.589400    16.0000
  4771           N    301    THR      N   4771  -0.415700    14.0100
  4772           H    301    THR      H   4772   0.271900     1.0080
  4773          CT    301    THR     CA   4773  -0.038900    12.0100
  4774          H1    301    THR     HA   4774   0.100700     1.0080
  4775          CT    301    THR     CB   4775   0.365400    12.0100
  4776          H1    301    THR     HB   4776   0.004300     1.0080
  4777          CT    301    THR    CG2   4777  -0.243800    12.0100
  4778          HC    301    THR   HG21   4778   0.064200     1.0080
  4779          HC    301    THR   HG22   4779   0.064200     1.0080
  4780          HC    301    THR   HG23   4780   0.064200     1.0080
  4781          OH    301    THR    OG1   4781  -0.676100    16.0000
  4782          HO    301    THR    HG1   4782   0.410200     1.0080
  4783           C    301    THR      C   4783   0.597300    12.0100
  4784           O    301    THR      O   4784  -0.567900    16.0000
  4785           N    302    CYS      N   4785  -0.415700    14.0100
  4786           H    302    CYS      H   4786   0.271900     1.0080
  4787          CT    302    CYS     CA   4787   0.021300    12.0100
  4788          H1    302    CYS     HA   4788   0.112400     1.0080
  4789          CT    302    CYS     CB   4789  -0.123100    12.0100
  4790          H1    302    CYS    HB1   4790   0.111200     1.0080
  4791          H1    302    CYS    HB2   4791   0.111200     1.0080
  4792          SH    302    CYS     SG   4792  -0.311900    32.0600
  4793          HS    302    CYS     HG   4793   0.193300     1.0080
  4794           C    302    CYS      C   4794   0.597300    12.0100
  4795           O    302    CYS      O   4795  -0.567900    16.0000
  4796           N    303    TRP      N   4796  -0.415700    14.0100
  4797           H    303    TRP      H   4797   0.271900     1.0080
  4798          CT    303    TRP     CA   4798  -0.027500    12.0100
  4799          H1    303    TRP     HA   4799   0.112300     1.0080
  4800          CT    303    TRP     CB   4800  -0.005000    12.0100
  4801          HC    303    TRP    HB1   4801   0.033900     1.0080
  4802          HC    303    TRP    HB2   4802   0.033900     1.0080
  4803          C*    303    TRP     CG   4803  -0.141500    12.0100
  4804          CW    303    TRP    CD1   4804  -0.163800    12.0100
  4805          H4    303    TRP    HD1   4805   0.206200     1.0080
  4806          NA    303    TRP    NE1   4806  -0.341800    14.0100
  4807           H    303    TRP    HE1   4807   0.341200     1.0080
  4808          CN    303    TRP    CE2   4808   0.138000    12.0100
  4809          CA    303    TRP    CZ2   4809  -0.260100    12.0100
  4810          HA    303    TRP    HZ2   4810   0.157200     1.0080
  4811          CA    303    TRP    CH2   4811  -0.113400    12.0100
  4812          HA    303    TRP    HH2   4812   0.141700     1.0080
  4813          CA    303    TRP    CZ3   4813  -0.197200    12.0100
  4814          HA    303    TRP    HZ3   4814   0.144700     1.0080
  4815          CA    303    TRP    CE3   4815  -0.238700    12.0100
  4816          HA    303    TRP    HE3   4816   0.170000     1.0080
  4817          CB    303    TRP    CD2   4817   0.124300    12.0100
  4818           C    303    TRP      C   4818   0.597300    12.0100
  4819           O    303    TRP      O   4819  -0.567900    16.0000
  4820           N    304    ASP      N   4820  -0.516300    14.0100
  4821           H    304    ASP      H   4821   0.293600     1.0080
  4822          CT    304    ASP     CA   4822   0.038100    12.0100
  4823          H1    304    ASP     HA   4823   0.088000     1.0080
  4824          CT    304    ASP     CB   4824  -0.030300    12.0100
  4825          HC    304    ASP    HB1   4825  -0.012200     1.0080
  4826          HC    304    ASP    HB2   4826  -0.012200     1.0080
  4827           C    304    ASP     CG   4827   0.799400    12.0100
  4828          O2    304    ASP    OD1   4828  -0.801400    16.0000
  4829          O2    304    ASP    OD2   4829  -0.801400    16.0000
  4830           C    304    ASP      C   4830   0.536600    12.0100
  4831           O    304    ASP      O   4831  -0.581900    16.0000
  4832           N    305    ALA      N   4832  -0.415700    14.0100
  4833           H    305    ALA      H   4833   0.271900     1.0080
  4834          CT    305    ALA     CA   4834   0.033700    12.0100
  4835          H1    305    ALA     HA   4835   0.082300     1.0080
  4836          CT    305    ALA     CB   4836  -0.182500    12.0100
  4837          HC    305    ALA    HB1   4837   0.060300     1.0080
  4838          HC    305    ALA    HB2   4838   0.060300     1.0080
  4839          HC    305    ALA    HB3   4839   0.060300     1.0080
  4840           C    305    ALA      C   4840   0.597300    12.0100
  4841           O    305    ALA      O   4841  -0.567900    16.0000
  4842           N    306    ASP      N   4842  -0.516300    14.0100
  4843           H    306    ASP      H   4843   0.293600     1.0080
  4844          CT    306    ASP     CA   4844   0.038100    12.0100
  4845          H1    306    ASP     HA   4845   0.088000     1.0080
  4846          CT    306    ASP     CB   4846  -0.030300    12.0100
  4847          HC    306    ASP    HB1   4847  -0.012200     1.0080
  4848          HC    306    ASP    HB2   4848  -0.012200     1.0080
  4849           C    306    ASP     CG   4849   0.799400    12.0100
  4850          O2    306    ASP    OD1   4850  -0.801400    16.0000
  4851          O2    306    ASP    OD2   4851  -0.801400    16.0000
  4852           C    306    ASP      C   4852   0.536600    12.0100
  4853           O    306    ASP      O   4853  -0.581900    16.0000
  4854           N    307    PRO      N   4854  -0.254800    14.0100
  4855          CT    307    PRO     CD   4855   0.019200    12.0100
  4856          H1    307    PRO    HD1   4856   0.039100     1.0080
  4857          H1    307    PRO    HD2   4857   0.039100     1.0080
  4858          CT    307    PRO     CG   4858   0.018900    12.0100
  4859          HC    307    PRO    HG1   4859   0.021300     1.0080
  4860          HC    307    PRO    HG2   4860   0.021300     1.0080
  4861          CT    307    PRO     CB   4861  -0.007000    12.0100
  4862          HC    307    PRO    HB1   4862   0.025300     1.0080
  4863          HC    307    PRO    HB2   4863   0.025300     1.0080
  4864          CT    307    PRO     CA   4864  -0.026600    12.0100
  4865          H1    307    PRO     HA   4865   0.064100     1.0080
  4866           C    307    PRO      C   4866   0.589600    12.0100
  4867           O    307    PRO      O   4867  -0.574800    16.0000
  4868           N    308    LEU      N   4868  -0.415700    14.0100
  4869           H    308    LEU      H   4869   0.271900     1.0080
  4870          CT    308    LEU     CA   4870  -0.051800    12.0100
  4871          H1    308    LEU     HA   4871   0.092200     1.0080
  4872          CT    308    LEU     CB   4872  -0.110200    12.0100
  4873          HC    308    LEU    HB1   4873   0.045700     1.0080
  4874          HC    308    LEU    HB2   4874   0.045700     1.0080
  4875          CT    308    LEU     CG   4875   0.353100    12.0100
  4876          HC    308    LEU     HG   4876  -0.036100     1.0080
  4877          CT    308    LEU    CD1   4877  -0.412100    12.0100
  4878          HC    308    LEU   HD11   4878   0.100000     1.0080
  4879          HC    308    LEU   HD12   4879   0.100000     1.0080
  4880          HC    308    LEU   HD13   4880   0.100000     1.0080
  4881          CT    308    LEU    CD2   4881  -0.412100    12.0100
  4882          HC    308    LEU   HD21   4882   0.100000     1.0080
  4883          HC    308    LEU   HD22   4883   0.100000     1.0080
  4884          HC    308    LEU   HD23   4884   0.100000     1.0080
  4885           C    308    LEU      C   4885   0.597300    12.0100
  4886           O    308    LEU      O   4886  -0.567900    16.0000
  4887           N    309    LYS      N   4887  -0.347900    14.0100
  4888           H    309    LYS      H   4888   0.274700     1.0080
  4889          CT    309    LYS     CA   4889  -0.240000    12.0100
  4890          H1    309    LYS     HA   4890   0.142600     1.0080
  4891          CT    309    LYS     CB   4891  -0.009400    12.0100
  4892          HC    309    LYS    HB1   4892   0.036200     1.0080
  4893          HC    309    LYS    HB2   4893   0.036200     1.0080
  4894          CT    309    LYS     CG   4894   0.018700    12.0100
  4895          HC    309    LYS    HG1   4895   0.010300     1.0080
  4896          HC    309    LYS    HG2   4896   0.010300     1.0080
  4897          CT    309    LYS     CD   4897  -0.047900    12.0100
  4898          HC    309    LYS    HD1   4898   0.062100     1.0080
  4899          HC    309    LYS    HD2   4899   0.062100     1.0080
  4900          CT    309    LYS     CE   4900  -0.014300    12.0100
  4901          HP    309    LYS    HE1   4901   0.113500     1.0080
  4902          HP    309    LYS    HE2   4902   0.113500     1.0080
  4903          N3    309    LYS     NZ   4903  -0.385400    14.0100
  4904           H    309    LYS    HZ1   4904   0.340000     1.0080
  4905           H    309    LYS    HZ2   4905   0.340000     1.0080
  4906           H    309    LYS    HZ3   4906   0.340000     1.0080
  4907           C    309    LYS      C   4907   0.734100    12.0100
  4908           O    309    LYS      O   4908  -0.589400    16.0000
  4909           N    310    ARG      N   4909  -0.347900    14.0100
  4910           H    310    ARG      H   4910   0.274700     1.0080
  4911          CT    310    ARG     CA   4911  -0.263700    12.0100
  4912          H1    310    ARG     HA   4912   0.156000     1.0080
  4913          CT    310    ARG     CB   4913  -0.000700    12.0100
  4914          HC    310    ARG    HB1   4914   0.032700     1.0080
  4915          HC    310    ARG    HB2   4915   0.032700     1.0080
  4916          CT    310    ARG     CG   4916   0.039000    12.0100
  4917          HC    310    ARG    HG1   4917   0.028500     1.0080
  4918          HC    310    ARG    HG2   4918   0.028500     1.0080
  4919          CT    310    ARG     CD   4919   0.048600    12.0100
  4920          H1    310    ARG    HD1   4920   0.068700     1.0080
  4921          H1    310    ARG    HD2   4921   0.068700     1.0080
  4922          N2    310    ARG     NE   4922  -0.529500    14.0100
  4923           H    310    ARG     HE   4923   0.345600     1.0080
  4924          CA    310    ARG     CZ   4924   0.807600    12.0100
  4925          N2    310    ARG    NH1   4925  -0.862700    14.0100
  4926           H    310    ARG   HH11   4926   0.447800     1.0080
  4927           H    310    ARG   HH12   4927   0.447800     1.0080
  4928          N2    310    ARG    NH2   4928  -0.862700    14.0100
  4929           H    310    ARG   HH21   4929   0.447800     1.0080
  4930           H    310    ARG   HH22   4930   0.447800     1.0080
  4931           C    310    ARG      C   4931   0.734100    12.0100
  4932           O    310    ARG      O   4932  -0.589400    16.0000
  4933           N    311    PRO      N   4933  -0.254800    14.0100
  4934          CT    311    PRO     CD   4934   0.019200    12.0100
  4935          H1    311    PRO    HD1   4935   0.039100     1.0080
  4936          H1    311    PRO    HD2   4936   0.039100     1.0080
  4937          CT    311    PRO     CG   4937   0.018900    12.0100
  4938          HC    311    PRO    HG1   4938   0.021300     1.0080
  4939          HC    311    PRO    HG2   4939   0.021300     1.0080
  4940          CT    311    PRO     CB   4940  -0.007000    12.0100
  4941          HC    311    PRO    HB1   4941   0.025300     1.0080
  4942          HC    311    PRO    HB2   4942   0.025300     1.0080
  4943          CT    311    PRO     CA   4943  -0.026600    12.0100
  4944          H1    311    PRO     HA   4944   0.064100     1.0080
  4945           C    311    PRO      C   4945   0.589600    12.0100
  4946           O    311    PRO      O   4946  -0.574800    16.0000
  4947           N    312    THR      N   4947  -0.415700    14.0100
  4948           H    312    THR      H   4948   0.271900     1.0080
  4949          CT    312    THR     CA   4949  -0.038900    12.0100
  4950          H1    312    THR     HA   4950   0.100700     1.0080
  4951          CT    312    THR     CB   4951   0.365400    12.0100
  4952          H1    312    THR     HB   4952   0.004300     1.0080
  4953          CT    312    THR    CG2   4953  -0.243800    12.0100
  4954          HC    312    THR   HG21   4954   0.064200     1.0080
  4955          HC    312    THR   HG22   4955   0.064200     1.0080
  4956          HC    312    THR   HG23   4956   0.064200     1.0080
  4957          OH    312    THR    OG1   4957  -0.676100    16.0000
  4958          HO    312    THR    HG1   4958   0.410200     1.0080
  4959           C    312    THR      C   4959   0.597300    12.0100
  4960           O    312    THR      O   4960  -0.567900    16.0000
  4961           N    313    PHE      N   4961  -0.415700    14.0100
  4962           H    313    PHE      H   4962   0.271900     1.0080
  4963          CT    313    PHE     CA   4963  -0.002400    12.0100
  4964          H1    313    PHE     HA   4964   0.097800     1.0080
  4965          CT    313    PHE     CB   4965  -0.034300    12.0100
  4966          HC    313    PHE    HB1   4966   0.029500     1.0080
  4967          HC    313    PHE    HB2   4967   0.029500     1.0080
  4968          CA    313    PHE     CG   4968   0.011800    12.0100
  4969          CA    313    PHE    CD1   4969  -0.125600    12.0100
  4970          HA    313    PHE    HD1   4970   0.133000     1.0080
  4971          CA    313    PHE    CE1   4971  -0.170400    12.0100
  4972          HA    313    PHE    HE1   4972   0.143000     1.0080
  4973          CA    313    PHE     CZ   4973  -0.107200    12.0100
  4974          HA    313    PHE     HZ   4974   0.129700     1.0080
  4975          CA    313    PHE    CE2   4975  -0.170400    12.0100
  4976          HA    313    PHE    HE2   4976   0.143000     1.0080
  4977          CA    313    PHE    CD2   4977  -0.125600    12.0100
  4978          HA    313    PHE    HD2   4978   0.133000     1.0080
  4979           C    313    PHE      C   4979   0.597300    12.0100
  4980           O    313    PHE      O   4980  -0.567900    16.0000
  4981           N    314    LYS      N   4981  -0.347900    14.0100
  4982           H    314    LYS      H   4982   0.274700     1.0080
  4983          CT    314    LYS     CA   4983  -0.240000    12.0100
  4984          H1    314    LYS     HA   4984   0.142600     1.0080
  4985          CT    314    LYS     CB   4985  -0.009400    12.0100
  4986          HC    314    LYS    HB1   4986   0.036200     1.0080
  4987          HC    314    LYS    HB2   4987   0.036200     1.0080
  4988          CT    314    LYS     CG   4988   0.018700    12.0100
  4989          HC    314    LYS    HG1   4989   0.010300     1.0080
  4990          HC    314    LYS    HG2   4990   0.010300     1.0080
  4991          CT    314    LYS     CD   4991  -0.047900    12.0100
  4992          HC    314    LYS    HD1   4992   0.062100     1.0080
  4993          HC    314    LYS    HD2   4993   0.062100     1.0080
  4994          CT    314    LYS     CE   4994  -0.014300    12.0100
  4995          HP    314    LYS    HE1   4995   0.113500     1.0080
  4996          HP    314    LYS    HE2   4996   0.113500     1.0080
  4997          N3    314    LYS     NZ   4997  -0.385400    14.0100
  4998           H    314    LYS    HZ1   4998   0.340000     1.0080
  4999           H    314    LYS    HZ2   4999   0.340000     1.0080
  5000           H    314    LYS    HZ3   5000   0.340000     1.0080
  5001           C    314    LYS      C   5001   0.734100    12.0100
  5002           O    314    LYS      O   5002  -0.589400    16.0000
  5003           N    315    GLN      N   5003  -0.415700    14.0100
  5004           H    315    GLN      H   5004   0.271900     1.0080
  5005          CT    315    GLN     CA   5005  -0.003100    12.0100
  5006          H1    315    GLN     HA   5006   0.085000     1.0080
  5007          CT    315    GLN     CB   5007  -0.003600    12.0100
  5008          HC    315    GLN    HB1   5008   0.017100     1.0080
  5009          HC    315    GLN    HB2   5009   0.017100     1.0080
  5010          CT    315    GLN     CG   5010  -0.064500    12.0100
  5011          HC    315    GLN    HG1   5011   0.035200     1.0080
  5012          HC    315    GLN    HG2   5012   0.035200     1.0080
  5013           C    315    GLN     CD   5013   0.695100    12.0100
  5014           O    315    GLN    OE1   5014  -0.608600    16.0000
  5015           N    315    GLN    NE2   5015  -0.940700    14.0100
  5016           H    315    GLN   HE21   5016   0.425100     1.0080
  5017           H    315    GLN   HE22   5017   0.425100     1.0080
  5018           C    315    GLN      C   5018   0.597300    12.0100
  5019           O    315    GLN      O   5019  -0.567900    16.0000
  5020           N    316    ILE      N   5020  -0.415700    14.0100
  5021           H    316    ILE      H   5021   0.271900     1.0080
  5022          CT    316    ILE     CA   5022  -0.059700    12.0100
  5023          H1    316    ILE     HA   5023   0.086900     1.0080
  5024          CT    316    ILE     CB   5024   0.130300    12.0100
  5025          HC    316    ILE     HB   5025   0.018700     1.0080
  5026          CT    316    ILE    CG2   5026  -0.320400    12.0100
  5027          HC    316    ILE   HG21   5027   0.088200     1.0080
  5028          HC    316    ILE   HG22   5028   0.088200     1.0080
  5029          HC    316    ILE   HG23   5029   0.088200     1.0080
  5030          CT    316    ILE    CG1   5030  -0.043000    12.0100
  5031          HC    316    ILE   HG11   5031   0.023600     1.0080
  5032          HC    316    ILE   HG12   5032   0.023600     1.0080
  5033          CT    316    ILE     CD   5033  -0.066000    12.0100
  5034          HC    316    ILE    HD1   5034   0.018600     1.0080
  5035          HC    316    ILE    HD2   5035   0.018600     1.0080
  5036          HC    316    ILE    HD3   5036   0.018600     1.0080
  5037           C    316    ILE      C   5037   0.597300    12.0100
  5038           O    316    ILE      O   5038  -0.567900    16.0000
  5039           N    317    VAL      N   5039  -0.415700    14.0100
  5040           H    317    VAL      H   5040   0.271900     1.0080
  5041          CT    317    VAL     CA   5041  -0.087500    12.0100
  5042          H1    317    VAL     HA   5042   0.096900     1.0080
  5043          CT    317    VAL     CB   5043   0.298500    12.0100
  5044          HC    317    VAL     HB   5044  -0.029700     1.0080
  5045          CT    317    VAL    CG1   5045  -0.319200    12.0100
  5046          HC    317    VAL   HG11   5046   0.079100     1.0080
  5047          HC    317    VAL   HG12   5047   0.079100     1.0080
  5048          HC    317    VAL   HG13   5048   0.079100     1.0080
  5049          CT    317    VAL    CG2   5049  -0.319200    12.0100
  5050          HC    317    VAL   HG21   5050   0.079100     1.0080
  5051          HC    317    VAL   HG22   5051   0.079100     1.0080
  5052          HC    317    VAL   HG23   5052   0.079100     1.0080
  5053           C    317    VAL      C   5053   0.597300    12.0100
  5054           O    317    VAL      O   5054  -0.567900    16.0000
  5055           N    318    GLN      N   5055  -0.415700    14.0100
  5056           H    318    GLN      H   5056   0.271900     1.0080
  5057          CT    318    GLN     CA   5057  -0.003100    12.0100
  5058          H1    318    GLN     HA   5058   0.085000     1.0080
  5059          CT    318    GLN     CB   5059  -0.003600    12.0100
  5060          HC    318    GLN    HB1   5060   0.017100     1.0080
  5061          HC    318    GLN    HB2   5061   0.017100     1.0080
  5062          CT    318    GLN     CG   5062  -0.064500    12.0100
  5063          HC    318    GLN    HG1   5063   0.035200     1.0080
  5064          HC    318    GLN    HG2   5064   0.035200     1.0080
  5065           C    318    GLN     CD   5065   0.695100    12.0100
  5066           O    318    GLN    OE1   5066  -0.608600    16.0000
  5067           N    318    GLN    NE2   5067  -0.940700    14.0100
  5068           H    318    GLN   HE21   5068   0.425100     1.0080
  5069           H    318    GLN   HE22   5069   0.425100     1.0080
  5070           C    318    GLN      C   5070   0.597300    12.0100
  5071           O    318    GLN      O   5071  -0.567900    16.0000
  5072           N    319    LEU      N   5072  -0.415700    14.0100
  5073           H    319    LEU      H   5073   0.271900     1.0080
  5074          CT    319    LEU     CA   5074  -0.051800    12.0100
  5075          H1    319    LEU     HA   5075   0.092200     1.0080
  5076          CT    319    LEU     CB   5076  -0.110200    12.0100
  5077          HC    319    LEU    HB1   5077   0.045700     1.0080
  5078          HC    319    LEU    HB2   5078   0.045700     1.0080
  5079          CT    319    LEU     CG   5079   0.353100    12.0100
  5080          HC    319    LEU     HG   5080  -0.036100     1.0080
  5081          CT    319    LEU    CD1   5081  -0.412100    12.0100
  5082          HC    319    LEU   HD11   5082   0.100000     1.0080
  5083          HC    319    LEU   HD12   5083   0.100000     1.0080
  5084          HC    319    LEU   HD13   5084   0.100000     1.0080
  5085          CT    319    LEU    CD2   5085  -0.412100    12.0100
  5086          HC    319    LEU   HD21   5086   0.100000     1.0080
  5087          HC    319    LEU   HD22   5087   0.100000     1.0080
  5088          HC    319    LEU   HD23   5088   0.100000     1.0080
  5089           C    319    LEU      C   5089   0.597300    12.0100
  5090           O    319    LEU      O   5090  -0.567900    16.0000
  5091           N    320    ILE      N   5091  -0.415700    14.0100
  5092           H    320    ILE      H   5092   0.271900     1.0080
  5093          CT    320    ILE     CA   5093  -0.059700    12.0100
  5094          H1    320    ILE     HA   5094   0.086900     1.0080
  5095          CT    320    ILE     CB   5095   0.130300    12.0100
  5096          HC    320    ILE     HB   5096   0.018700     1.0080
  5097          CT    320    ILE    CG2   5097  -0.320400    12.0100
  5098          HC    320    ILE   HG21   5098   0.088200     1.0080
  5099          HC    320    ILE   HG22   5099   0.088200     1.0080
  5100          HC    320    ILE   HG23   5100   0.088200     1.0080
  5101          CT    320    ILE    CG1   5101  -0.043000    12.0100
  5102          HC    320    ILE   HG11   5102   0.023600     1.0080
  5103          HC    320    ILE   HG12   5103   0.023600     1.0080
  5104          CT    320    ILE     CD   5104  -0.066000    12.0100
  5105          HC    320    ILE    HD1   5105   0.018600     1.0080
  5106          HC    320    ILE    HD2   5106   0.018600     1.0080
  5107          HC    320    ILE    HD3   5107   0.018600     1.0080
  5108           C    320    ILE      C   5108   0.597300    12.0100
  5109           O    320    ILE      O   5109  -0.567900    16.0000
  5110           N    321    GLU      N   5110  -0.516300    14.0100
  5111           H    321    GLU      H   5111   0.293600     1.0080
  5112          CT    321    GLU     CA   5112   0.039700    12.0100
  5113          H1    321    GLU     HA   5113   0.110500     1.0080
  5114          CT    321    GLU     CB   5114   0.056000    12.0100
  5115          HC    321    GLU    HB1   5115  -0.017300     1.0080
  5116          HC    321    GLU    HB2   5116  -0.017300     1.0080
  5117          CT    321    GLU     CG   5117   0.013600    12.0100
  5118          HC    321    GLU    HG1   5118  -0.042500     1.0080
  5119          HC    321    GLU    HG2   5119  -0.042500     1.0080
  5120           C    321    GLU     CD   5120   0.805400    12.0100
  5121          O2    321    GLU    OE1   5121  -0.818800    16.0000
  5122          O2    321    GLU    OE2   5122  -0.818800    16.0000
  5123           C    321    GLU      C   5123   0.536600    12.0100
  5124           O    321    GLU      O   5124  -0.581900    16.0000
  5125           N    322    LYS      N   5125  -0.347900    14.0100
  5126           H    322    LYS      H   5126   0.274700     1.0080
  5127          CT    322    LYS     CA   5127  -0.240000    12.0100
  5128          H1    322    LYS     HA   5128   0.142600     1.0080
  5129          CT    322    LYS     CB   5129  -0.009400    12.0100
  5130          HC    322    LYS    HB1   5130   0.036200     1.0080
  5131          HC    322    LYS    HB2   5131   0.036200     1.0080
  5132          CT    322    LYS     CG   5132   0.018700    12.0100
  5133          HC    322    LYS    HG1   5133   0.010300     1.0080
  5134          HC    322    LYS    HG2   5134   0.010300     1.0080
  5135          CT    322    LYS     CD   5135  -0.047900    12.0100
  5136          HC    322    LYS    HD1   5136   0.062100     1.0080
  5137          HC    322    LYS    HD2   5137   0.062100     1.0080
  5138          CT    322    LYS     CE   5138  -0.014300    12.0100
  5139          HP    322    LYS    HE1   5139   0.113500     1.0080
  5140          HP    322    LYS    HE2   5140   0.113500     1.0080
  5141          N3    322    LYS     NZ   5141  -0.385400    14.0100
  5142           H    322    LYS    HZ1   5142   0.340000     1.0080
  5143           H    322    LYS    HZ2   5143   0.340000     1.0080
  5144           H    322    LYS    HZ3   5144   0.340000     1.0080
  5145           C    322    LYS      C   5145   0.734100    12.0100
  5146           O    322    LYS      O   5146  -0.589400    16.0000
  5147           N    323    GLN      N   5147  -0.415700    14.0100
  5148           H    323    GLN      H   5148   0.271900     1.0080
  5149          CT    323    GLN     CA   5149  -0.003100    12.0100
  5150          H1    323    GLN     HA   5150   0.085000     1.0080
  5151          CT    323    GLN     CB   5151  -0.003600    12.0100
  5152          HC    323    GLN    HB1   5152   0.017100     1.0080
  5153          HC    323    GLN    HB2   5153   0.017100     1.0080
  5154          CT    323    GLN     CG   5154  -0.064500    12.0100
  5155          HC    323    GLN    HG1   5155   0.035200     1.0080
  5156          HC    323    GLN    HG2   5156   0.035200     1.0080
  5157           C    323    GLN     CD   5157   0.695100    12.0100
  5158           O    323    GLN    OE1   5158  -0.608600    16.0000
  5159           N    323    GLN    NE2   5159  -0.940700    14.0100
  5160           H    323    GLN   HE21   5160   0.425100     1.0080
  5161           H    323    GLN   HE22   5161   0.425100     1.0080
  5162           C    323    GLN      C   5162   0.597300    12.0100
  5163           O    323    GLN      O   5163  -0.567900    16.0000
  5164           N    324    ILE      N   5164  -0.415700    14.0100
  5165           H    324    ILE      H   5165   0.271900     1.0080
  5166          CT    324    ILE     CA   5166  -0.059700    12.0100
  5167          H1    324    ILE     HA   5167   0.086900     1.0080
  5168          CT    324    ILE     CB   5168   0.130300    12.0100
  5169          HC    324    ILE     HB   5169   0.018700     1.0080
  5170          CT    324    ILE    CG2   5170  -0.320400    12.0100
  5171          HC    324    ILE   HG21   5171   0.088200     1.0080
  5172          HC    324    ILE   HG22   5172   0.088200     1.0080
  5173          HC    324    ILE   HG23   5173   0.088200     1.0080
  5174          CT    324    ILE    CG1   5174  -0.043000    12.0100
  5175          HC    324    ILE   HG11   5175   0.023600     1.0080
  5176          HC    324    ILE   HG12   5176   0.023600     1.0080
  5177          CT    324    ILE     CD   5177  -0.066000    12.0100
  5178          HC    324    ILE    HD1   5178   0.018600     1.0080
  5179          HC    324    ILE    HD2   5179   0.018600     1.0080
  5180          HC    324    ILE    HD3   5180   0.018600     1.0080
  5181           C    324    ILE      C   5181   0.597300    12.0100
  5182           O    324    ILE      O   5182  -0.567900    16.0000
  5183           N    325    SER      N   5183  -0.415700    14.0100
  5184           H    325    SER      H   5184   0.271900     1.0080
  5185          CT    325    SER     CA   5185  -0.024900    12.0100
  5186          H1    325    SER     HA   5186   0.084300     1.0080
  5187          CT    325    SER     CB   5187   0.211700    12.0100
  5188          H1    325    SER    HB1   5188   0.035200     1.0080
  5189          H1    325    SER    HB2   5189   0.035200     1.0080
  5190          OH    325    SER     OG   5190  -0.654600    16.0000
  5191          HO    325    SER     HG   5191   0.427500     1.0080
  5192           C    325    SER      C   5192   0.597300    12.0100
  5193           O    325    SER      O   5193  -0.567900    16.0000
  5194           N    326    GLU      N   5194  -0.516300    14.0100
  5195           H    326    GLU      H   5195   0.293600     1.0080
  5196          CT    326    GLU     CA   5196   0.039700    12.0100
  5197          H1    326    GLU     HA   5197   0.110500     1.0080
  5198          CT    326    GLU     CB   5198   0.056000    12.0100
  5199          HC    326    GLU    HB1   5199  -0.017300     1.0080
  5200          HC    326    GLU    HB2   5200  -0.017300     1.0080
  5201          CT    326    GLU     CG   5201   0.013600    12.0100
  5202          HC    326    GLU    HG1   5202  -0.042500     1.0080
  5203          HC    326    GLU    HG2   5203  -0.042500     1.0080
  5204           C    326    GLU     CD   5204   0.805400    12.0100
  5205          O2    326    GLU    OE1   5205  -0.818800    16.0000
  5206          O2    326    GLU    OE2   5206  -0.818800    16.0000
  5207           C    326    GLU      C   5207   0.536600    12.0100
  5208           O    326    GLU      O   5208  -0.581900    16.0000
  5209           N    327    SER      N   5209  -0.415700    14.0100
  5210           H    327    SER      H   5210   0.271900     1.0080
  5211          CT    327    SER     CA   5211  -0.024900    12.0100
  5212          H1    327    SER     HA   5212   0.084300     1.0080
  5213          CT    327    SER     CB   5213   0.211700    12.0100
  5214          H1    327    SER    HB1   5214   0.035200     1.0080
  5215          H1    327    SER    HB2   5215   0.035200     1.0080
  5216          OH    327    SER     OG   5216  -0.654600    16.0000
  5217          HO    327    SER     HG   5217   0.427500     1.0080
  5218           C    327    SER      C   5218   0.597300    12.0100
  5219           O    327    SER      O   5219  -0.567900    16.0000
  5220           N    328    THR      N   5220  -0.415700    14.0100
  5221           H    328    THR      H   5221   0.271900     1.0080
  5222          CT    328    THR     CA   5222  -0.038900    12.0100
  5223          H1    328    THR     HA   5223   0.100700     1.0080
  5224          CT    328    THR     CB   5224   0.365400    12.0100
  5225          H1    328    THR     HB   5225   0.004300     1.0080
  5226          CT    328    THR    CG2   5226  -0.243800    12.0100
  5227          HC    328    THR   HG21   5227   0.064200     1.0080
  5228          HC    328    THR   HG22   5228   0.064200     1.0080
  5229          HC    328    THR   HG23   5229   0.064200     1.0080
  5230          OH    328    THR    OG1   5230  -0.676100    16.0000
  5231          HO    328    THR    HG1   5231   0.410200     1.0080
  5232           C    328    THR      C   5232   0.597300    12.0100
  5233           O    328    THR      O   5233  -0.567900    16.0000
  5234           N    329    ASN      N   5234  -0.415700    14.0100
  5235           H    329    ASN      H   5235   0.271900     1.0080
  5236          CT    329    ASN     CA   5236   0.014300    12.0100
  5237          H1    329    ASN     HA   5237   0.104800     1.0080
  5238          CT    329    ASN     CB   5238  -0.204100    12.0100
  5239          HC    329    ASN    HB1   5239   0.079700     1.0080
  5240          HC    329    ASN    HB2   5240   0.079700     1.0080
  5241           C    329    ASN     CG   5241   0.713000    12.0100
  5242           O    329    ASN    OD1   5242  -0.593100    16.0000
  5243           N    329    ASN    ND2   5243  -0.919100    14.0100
  5244           H    329    ASN   HD21   5244   0.419600     1.0080
  5245           H    329    ASN   HD22   5245   0.419600     1.0080
  5246           C    329    ASN      C   5246   0.597300    12.0100
  5247           O    329    ASN      O   5247  -0.567900    16.0000
  5248           N    330    HIS      N   5248  -0.415700    14.0100
  5249           H    330    HIS      H   5249   0.271900     1.0080
  5250          CT    330    HIS     CA   5250  -0.058100    12.0100
  5251          H1    330    HIS     HA   5251   0.136000     1.0080
  5252          CT    330    HIS     CB   5252  -0.007400    12.0100
  5253          HC    330    HIS    HB1   5253   0.036700     1.0080
  5254          HC    330    HIS    HB2   5254   0.036700     1.0080
  5255          CC    330    HIS     CG   5255   0.186800    12.0100
  5256          NB    330    HIS    ND1   5256  -0.543200    14.0100
  5257          CR    330    HIS    CE1   5257   0.163500    12.0100
  5258          H5    330    HIS    HE1   5258   0.143500     1.0080
  5259          NA    330    HIS    NE2   5259  -0.279500    14.0100
  5260           H    330    HIS    HE2   5260   0.333900     1.0080
  5261          CW    330    HIS    CD2   5261  -0.220700    12.0100
  5262          H4    330    HIS    HD2   5262   0.186200     1.0080
  5263           C    330    HIS      C   5263   0.597300    12.0100
  5264           O    330    HIS      O   5264  -0.567900    16.0000
  5265           N    331    ILE      N   5265  -0.382100    14.0100
  5266           H    331    ILE      H   5266   0.268100     1.0080
  5267          CT    331    ILE     CA   5267  -0.310000    12.0100
  5268          H1    331    ILE     HA   5268   0.137500     1.0080
  5269          CT    331    ILE     CB   5269   0.036300    12.0100
  5270          HC    331    ILE     HB   5270   0.076600     1.0080
  5271          CT    331    ILE    CG2   5271  -0.349800    12.0100
  5272          HC    331    ILE   HG21   5272   0.102100     1.0080
  5273          HC    331    ILE   HG22   5273   0.102100     1.0080
  5274          HC    331    ILE   HG23   5274   0.102100     1.0080
  5275          CT    331    ILE    CG1   5275  -0.032300    12.0100
  5276          HC    331    ILE   HG11   5276   0.032100     1.0080
  5277          HC    331    ILE   HG12   5277   0.032100     1.0080
  5278          CT    331    ILE     CD   5278  -0.069900    12.0100
  5279          HC    331    ILE    HD1   5279   0.019600     1.0080
  5280          HC    331    ILE    HD2   5280   0.019600     1.0080
  5281          HC    331    ILE    HD3   5281   0.019600     1.0080
  5282           C    331    ILE      C   5282   0.834300    12.0100
  5283          O2    331    ILE    OC1   5283  -0.819000    16.0000
  5284          O2    331    ILE    OC2   5284  -0.819000    16.0000

 [ bonds ]
;  ai    aj funct            c0            c1            c2            c3
     1      2      1
     1      3      1
     1      4      1
     1      5      1
     5      6      1
     5      7      1
     5     22      1
     7      8      1
     7      9      1
     7     10      1
    10     11      1
    10     20      1
    11     12      1
    11     13      1
    13     14      1
    13     15      1
    15     16      1
    15     18      1
    16     17      1
    18     19      1
    18     20      1
    20     21      1
    22     23      1
    22     24      1
    24     25      1
    24     26      1
    26     27      1
    26     28      1
    26     41      1
    28     29      1
    28     30      1
    28     31      1
    31     32      1
    31     33      1
    31     37      1
    33     34      1
    33     35      1
    33     36      1
    37     38      1
    37     39      1
    37     40      1
    41     42      1
    41     43      1
    43     44      1
    43     45      1
    45     46      1
    45     47      1
    45     58      1
    47     48      1
    47     49      1
    47     50      1
    50     51      1
    50     52      1
    50     53      1
    53     54      1
    53     55      1
    55     56      1
    55     57      1
    58     59      1
    58     60      1
    60     61      1
    60     62      1
    62     63      1
    62     64      1
    62     80      1
    64     65      1
    64     66      1
    64     67      1
    67     68      1
    67     69      1
    67     70      1
    70     71      1
    70     72      1
    70     73      1
    73     74      1
    73     75      1
    73     76      1
    76     77      1
    76     78      1
    76     79      1
    80     81      1
    80     82      1
    82     83      1
    82     92      1
    83     84      1
    83     85      1
    83     86      1
    86     87      1
    86     88      1
    86     89      1
    89     90      1
    89     91      1
    89     92      1
    92     93      1
    92     94      1
    94     95      1
    94     96      1
    96     97      1
    96     98      1
    98     99      1
    98    100      1
    98    111      1
   100    101      1
   100    102      1
   100    103      1
   103    104      1
   103    105      1
   103    106      1
   106    107      1
   107    108      1
   107    109      1
   107    110      1
   111    112      1
   111    113      1
   113    114      1
   113    115      1
   115    116      1
   115    117      1
   115    132      1
   117    118      1
   117    119      1
   117    120      1
   120    121      1
   120    130      1
   121    122      1
   121    123      1
   123    124      1
   123    125      1
   125    126      1
   125    128      1
   126    127      1
   128    129      1
   128    130      1
   130    131      1
   132    133      1
   132    134      1
   134    135      1
   134    136      1
   136    137      1
   136    138      1
   136    147      1
   138    139      1
   138    140      1
   138    141      1
   141    142      1
   141    143      1
   141    144      1
   144    145      1
   144    146      1
   147    148      1
   147    149      1
   149    150      1
   149    151      1
   151    152      1
   151    153      1
   151    163      1
   153    154      1
   153    155      1
   153    159      1
   155    156      1
   155    157      1
   155    158      1
   159    160      1
   159    161      1
   159    162      1
   163    164      1
   163    165      1
   165    166      1
   165    167      1
   167    168      1
   167    169      1
   167    180      1
   169    170      1
   169    171      1
   169    172      1
   172    173      1
   172    174      1
   172    175      1
   175    176      1
   175    177      1
   177    178      1
   177    179      1
   180    181      1
   180    182      1
   182    183      1
   182    184      1
   184    185      1
   184    186      1
   184    204      1
   186    187      1
   186    188      1
   186    189      1
   189    190      1
   189    203      1
   190    191      1
   190    192      1
   192    193      1
   192    194      1
   194    195      1
   194    203      1
   195    196      1
   195    197      1
   197    198      1
   197    199      1
   199    200      1
   199    201      1
   201    202      1
   201    203      1
   204    205      1
   204    206      1
   206    207      1
   206    208      1
   208    209      1
   208    210      1
   208    226      1
   210    211      1
   210    212      1
   210    213      1
   213    214      1
   213    215      1
   213    216      1
   216    217      1
   216    218      1
   216    219      1
   219    220      1
   219    221      1
   219    222      1
   222    223      1
   222    224      1
   222    225      1
   226    227      1
   226    228      1
   228    229      1
   228    230      1
   230    231      1
   230    232      1
   230    242      1
   232    233      1
   232    234      1
   232    238      1
   234    235      1
   234    236      1
   234    237      1
   238    239      1
   238    240      1
   238    241      1
   242    243      1
   242    244      1
   244    245      1
   244    246      1
   246    247      1
   246    248      1
   246    258      1
   248    249      1
   248    250      1
   248    254      1
   250    251      1
   250    252      1
   250    253      1
   254    255      1
   254    256      1
   254    257      1
   258    259      1
   258    260      1
   260    261      1
   260    262      1
   262    263      1
   262    264      1
   262    273      1
   264    265      1
   264    266      1
   264    267      1
   267    268      1
   267    269      1
   267    270      1
   270    271      1
   270    272      1
   273    274      1
   273    275      1
   275    276      1
   275    277      1
   277    278      1
   277    279      1
   277    288      1
   279    280      1
   279    281      1
   279    282      1
   282    283      1
   282    284      1
   282    285      1
   285    286      1
   285    287      1
   288    289      1
   288    290      1
   290    291      1
   290    292      1
   292    293      1
   292    294      1
   292    307      1
   294    295      1
   294    296      1
   294    300      1
   296    297      1
   296    298      1
   296    299      1
   300    301      1
   300    302      1
   300    303      1
   303    304      1
   303    305      1
   303    306      1
   307    308      1
   307    309      1
   309    310      1
   309    311      1
   311    312      1
   311    313      1
   311    321      1
   313    314      1
   313    315      1
   313    316      1
   316    317      1
   316    318      1
   318    319      1
   318    320      1
   321    322      1
   321    323      1
   323    324      1
   323    325      1
   325    326      1
   325    327      1
   325    328      1
   328    329      1
   328    330      1
   330    331      1
   330    332      1
   332    333      1
   332    334      1
   332    342      1
   334    335      1
   334    336      1
   334    337      1
   337    338      1
   337    339      1
   339    340      1
   339    341      1
   342    343      1
   342    344      1
   344    345      1
   344    346      1
   346    347      1
   346    348      1
   346    356      1
   348    349      1
   348    350      1
   348    351      1
   351    352      1
   351    353      1
   353    354      1
   353    355      1
   356    357      1
   356    358      1
   358    359      1
   358    360      1
   360    361      1
   360    362      1
   360    377      1
   362    363      1
   362    364      1
   362    365      1
   365    366      1
   365    375      1
   366    367      1
   366    368      1
   368    369      1
   368    370      1
   370    371      1
   370    373      1
   371    372      1
   373    374      1
   373    375      1
   375    376      1
   377    378      1
   377    379      1
   379    380      1
   379    381      1
   381    382      1
   381    383      1
   381    393      1
   383    384      1
   383    385      1
   383    389      1
   385    386      1
   385    387      1
   385    388      1
   389    390      1
   389    391      1
   389    392      1
   393    394      1
   393    395      1
   395    396      1
   395    397      1
   397    398      1
   397    399      1
   397    414      1
   399    400      1
   399    401      1
   399    402      1
   402    403      1
   402    412      1
   403    404      1
   403    405      1
   405    406      1
   405    407      1
   407    408      1
   407    410      1
   408    409      1
   410    411      1
   410    412      1
   412    413      1
   414    415      1
   414    416      1
   416    417      1
   416    418      1
   418    419      1
   418    420      1
   418    433      1
   420    421      1
   420    422      1
   420    426      1
   422    423      1
   422    424      1
   422    425      1
   426    427      1
   426    428      1
   426    429      1
   429    430      1
   429    431      1
   429    432      1
   433    434      1
   433    435      1
   435    436      1
   435    437      1
   437    438      1
   437    439      1
   437    445      1
   439    440      1
   439    441      1
   439    442      1
   442    443      1
   442    444      1
   445    446      1
   445    447      1
   447    448      1
   447    457      1
   448    449      1
   448    450      1
   448    451      1
   451    452      1
   451    453      1
   451    454      1
   454    455      1
   454    456      1
   454    457      1
   457    458      1
   457    459      1
   459    460      1
   459    461      1
   461    462      1
   461    463      1
   463    464      1
   463    465      1
   463    473      1
   465    466      1
   465    467      1
   465    471      1
   467    468      1
   467    469      1
   467    470      1
   471    472      1
   473    474      1
   473    475      1
   475    476      1
   475    477      1
   477    478      1
   477    479      1
   477    490      1
   479    480      1
   479    481      1
   479    482      1
   482    483      1
   482    484      1
   482    485      1
   485    486      1
   485    487      1
   487    488      1
   487    489      1
   490    491      1
   490    492      1
   492    493      1
   492    494      1
   494    495      1
   494    496      1
   494    509      1
   496    497      1
   496    498      1
   496    499      1
   499    500      1
   499    501      1
   499    505      1
   501    502      1
   501    503      1
   501    504      1
   505    506      1
   505    507      1
   505    508      1
   509    510      1
   509    511      1
   511    512      1
   511    521      1
   512    513      1
   512    514      1
   512    515      1
   515    516      1
   515    517      1
   515    518      1
   518    519      1
   518    520      1
   518    521      1
   521    522      1
   521    523      1
   523    524      1
   523    525      1
   525    526      1
   525    527      1
   527    528      1
   527    529      1
   527    544      1
   529    530      1
   529    531      1
   529    532      1
   532    533      1
   532    542      1
   533    534      1
   533    535      1
   535    536      1
   535    537      1
   537    538      1
   537    540      1
   538    539      1
   540    541      1
   540    542      1
   542    543      1
   544    545      1
   544    546      1
   546    547      1
   546    548      1
   548    549      1
   548    550      1
   548    556      1
   550    551      1
   550    552      1
   550    553      1
   553    554      1
   553    555      1
   556    557      1
   556    558      1
   558    559      1
   558    560      1
   560    561      1
   560    562      1
   560    573      1
   562    563      1
   562    564      1
   562    565      1
   565    566      1
   565    571      1
   566    567      1
   567    568      1
   567    569      1
   569    570      1
   569    571      1
   571    572      1
   573    574      1
   573    575      1
   575    576      1
   575    577      1
   577    578      1
   577    579      1
   577    595      1
   579    580      1
   579    581      1
   579    582      1
   582    583      1
   582    584      1
   582    585      1
   585    586      1
   585    587      1
   585    588      1
   588    589      1
   588    590      1
   588    591      1
   591    592      1
   591    593      1
   591    594      1
   595    596      1
   595    597      1
   597    598      1
   597    599      1
   599    600      1
   599    601      1
   599    619      1
   601    602      1
   601    603      1
   601    604      1
   604    605      1
   604    618      1
   605    606      1
   605    607      1
   607    608      1
   607    609      1
   609    610      1
   609    618      1
   610    611      1
   610    612      1
   612    613      1
   612    614      1
   614    615      1
   614    616      1
   616    617      1
   616    618      1
   619    620      1
   619    621      1
   621    622      1
   621    623      1
   623    624      1
   623    625      1
   623    634      1
   625    626      1
   625    627      1
   625    628      1
   628    629      1
   628    630      1
   628    631      1
   631    632      1
   631    633      1
   634    635      1
   634    636      1
   636    637      1
   636    638      1
   638    639      1
   638    640      1
   638    654      1
   640    641      1
   640    642      1
   640    643      1
   643    644      1
   643    652      1
   644    645      1
   644    646      1
   646    647      1
   646    648      1
   648    649      1
   648    650      1
   650    651      1
   650    652      1
   652    653      1
   654    655      1
   654    656      1
   656    657      1
   656    666      1
   657    658      1
   657    659      1
   657    660      1
   660    661      1
   660    662      1
   660    663      1
   663    664      1
   663    665      1
   663    666      1
   666    667      1
   666    668      1
   668    669      1
   668    670      1
   670    671      1
   670    672      1
   672    673      1
   672    674      1
   672    692      1
   674    675      1
   674    676      1
   674    677      1
   677    678      1
   677    679      1
   677    680      1
   680    681      1
   680    682      1
   680    683      1
   683    684      1
   683    685      1
   685    686      1
   685    689      1
   686    687      1
   686    688      1
   689    690      1
   689    691      1
   692    693      1
   692    694      1
   694    695      1
   694    696      1
   696    697      1
   696    698      1
   696    706      1
   698    699      1
   698    700      1
   698    701      1
   701    702      1
   701    703      1
   703    704      1
   703    705      1
   706    707      1
   706    708      1
   708    709      1
   708    710      1
   710    711      1
   710    712      1
   710    730      1
   712    713      1
   712    714      1
   712    715      1
   715    716      1
   715    717      1
   715    718      1
   718    719      1
   718    720      1
   718    721      1
   721    722      1
   721    723      1
   723    724      1
   723    727      1
   724    725      1
   724    726      1
   727    728      1
   727    729      1
   730    731      1
   730    732      1
   732    733      1
   732    734      1
   734    735      1
   734    736      1
   734    749      1
   736    737      1
   736    738      1
   736    739      1
   739    740      1
   739    741      1
   739    745      1
   741    742      1
   741    743      1
   741    744      1
   745    746      1
   745    747      1
   745    748      1
   749    750      1
   749    751      1
   751    752      1
   751    753      1
   753    754      1
   753    755      1
   753    760      1
   755    756      1
   755    757      1
   755    758      1
   758    759      1
   760    761      1
   760    762      1
   762    763      1
   762    764      1
   764    765      1
   764    766      1
   764    780      1
   766    767      1
   766    768      1
   766    769      1
   769    770      1
   769    778      1
   770    771      1
   770    772      1
   772    773      1
   772    774      1
   774    775      1
   774    776      1
   776    777      1
   776    778      1
   778    779      1
   780    781      1
   780    782      1
   782    783      1
   782    784      1
   784    785      1
   784    786      1
   784    787      1
   787    788      1
   787    789      1
   789    790      1
   789    791      1
   791    792      1
   791    793      1
   791    809      1
   793    794      1
   793    795      1
   793    796      1
   796    797      1
   796    798      1
   796    799      1
   799    800      1
   799    801      1
   799    802      1
   802    803      1
   802    804      1
   802    805      1
   805    806      1
   805    807      1
   805    808      1
   809    810      1
   809    811      1
   811    812      1
   811    813      1
   813    814      1
   813    815      1
   813    823      1
   815    816      1
   815    817      1
   815    821      1
   817    818      1
   817    819      1
   817    820      1
   821    822      1
   823    824      1
   823    825      1
   825    826      1
   825    827      1
   827    828      1
   827    829      1
   827    842      1
   829    830      1
   829    831      1
   829    832      1
   832    833      1
   832    834      1
   832    838      1
   834    835      1
   834    836      1
   834    837      1
   838    839      1
   838    840      1
   838    841      1
   842    843      1
   842    844      1
   844    845      1
   844    846      1
   846    847      1
   846    848      1
   846    849      1
   849    850      1
   849    851      1
   851    852      1
   851    853      1
   853    854      1
   853    855      1
   853    859      1
   855    856      1
   855    857      1
   855    858      1
   859    860      1
   859    861      1
   861    862      1
   861    863      1
   863    864      1
   863    865      1
   863    866      1
   866    867      1
   866    868      1
   868    869      1
   868    870      1
   870    871      1
   870    872      1
   870    876      1
   872    873      1
   872    874      1
   872    875      1
   876    877      1
   876    878      1
   878    879      1
   878    880      1
   880    881      1
   880    882      1
   880    896      1
   882    883      1
   882    884      1
   882    885      1
   885    886      1
   885    894      1
   886    887      1
   886    888      1
   888    889      1
   888    890      1
   890    891      1
   890    892      1
   892    893      1
   892    894      1
   894    895      1
   896    897      1
   896    898      1
   898    899      1
   898    900      1
   900    901      1
   900    902      1
   900    903      1
   903    904      1
   903    905      1
   905    906      1
   905    907      1
   907    908      1
   907    909      1
   907    925      1
   909    910      1
   909    911      1
   909    912      1
   912    913      1
   912    914      1
   912    915      1
   915    916      1
   915    917      1
   915    918      1
   918    919      1
   918    920      1
   918    921      1
   921    922      1
   921    923      1
   921    924      1
   925    926      1
   925    927      1
   927    928      1
   927    929      1
   929    930      1
   929    931      1
   929    941      1
   931    932      1
   931    933      1
   931    937      1
   933    934      1
   933    935      1
   933    936      1
   937    938      1
   937    939      1
   937    940      1
   941    942      1
   941    943      1
   943    944      1
   943    945      1
   945    946      1
   945    947      1
   945    957      1
   947    948      1
   947    949      1
   947    953      1
   949    950      1
   949    951      1
   949    952      1
   953    954      1
   953    955      1
   953    956      1
   957    958      1
   957    959      1
   959    960      1
   959    961      1
   961    962      1
   961    963      1
   961    972      1
   963    964      1
   963    965      1
   963    966      1
   966    967      1
   966    968      1
   966    969      1
   969    970      1
   969    971      1
   972    973      1
   972    974      1
   974    975      1
   974    976      1
   976    977      1
   976    978      1
   976    982      1
   978    979      1
   978    980      1
   978    981      1
   982    983      1
   982    984      1
   984    985      1
   984    986      1
   986    987      1
   986    988      1
   986    996      1
   988    989      1
   988    990      1
   988    994      1
   990    991      1
   990    992      1
   990    993      1
   994    995      1
   996    997      1
   996    998      1
   998    999      1
   998   1000      1
  1000   1001      1
  1000   1002      1
  1000   1006      1
  1002   1003      1
  1002   1004      1
  1002   1005      1
  1006   1007      1
  1006   1008      1
  1008   1009      1
  1008   1010      1
  1010   1011      1
  1010   1012      1
  1010   1027      1
  1012   1013      1
  1012   1014      1
  1012   1015      1
  1015   1016      1
  1015   1025      1
  1016   1017      1
  1016   1018      1
  1018   1019      1
  1018   1020      1
  1020   1021      1
  1020   1023      1
  1021   1022      1
  1023   1024      1
  1023   1025      1
  1025   1026      1
  1027   1028      1
  1027   1029      1
  1029   1030      1
  1029   1031      1
  1031   1032      1
  1031   1033      1
  1031   1034      1
  1034   1035      1
  1034   1036      1
  1036   1037      1
  1036   1038      1
  1038   1039      1
  1038   1040      1
  1038   1053      1
  1040   1041      1
  1040   1042      1
  1040   1043      1
  1043   1044      1
  1043   1045      1
  1043   1049      1
  1045   1046      1
  1045   1047      1
  1045   1048      1
  1049   1050      1
  1049   1051      1
  1049   1052      1
  1053   1054      1
  1053   1055      1
  1055   1056      1
  1055   1057      1
  1057   1058      1
  1057   1059      1
  1057   1072      1
  1059   1060      1
  1059   1061      1
  1059   1065      1
  1061   1062      1
  1061   1063      1
  1061   1064      1
  1065   1066      1
  1065   1067      1
  1065   1068      1
  1068   1069      1
  1068   1070      1
  1068   1071      1
  1072   1073      1
  1072   1074      1
  1074   1075      1
  1074   1076      1
  1076   1077      1
  1076   1078      1
  1076   1094      1
  1078   1079      1
  1078   1080      1
  1078   1081      1
  1081   1082      1
  1081   1083      1
  1081   1084      1
  1084   1085      1
  1084   1086      1
  1084   1087      1
  1087   1088      1
  1087   1089      1
  1087   1090      1
  1090   1091      1
  1090   1092      1
  1090   1093      1
  1094   1095      1
  1094   1096      1
  1096   1097      1
  1096   1098      1
  1098   1099      1
  1098   1100      1
  1098   1105      1
  1100   1101      1
  1100   1102      1
  1100   1103      1
  1103   1104      1
  1105   1106      1
  1105   1107      1
  1107   1108      1
  1107   1109      1
  1109   1110      1
  1109   1111      1
  1109   1117      1
  1111   1112      1
  1111   1113      1
  1111   1114      1
  1114   1115      1
  1114   1116      1
  1117   1118      1
  1117   1119      1
  1119   1120      1
  1119   1121      1
  1121   1122      1
  1121   1123      1
  1121   1127      1
  1123   1124      1
  1123   1125      1
  1123   1126      1
  1127   1128      1
  1127   1129      1
  1129   1130      1
  1129   1131      1
  1131   1132      1
  1131   1133      1
  1131   1137      1
  1133   1134      1
  1133   1135      1
  1133   1136      1
  1137   1138      1
  1137   1139      1
  1139   1140      1
  1139   1141      1
  1141   1142      1
  1141   1143      1
  1141   1154      1
  1143   1144      1
  1143   1145      1
  1143   1146      1
  1146   1147      1
  1146   1148      1
  1146   1149      1
  1149   1150      1
  1150   1151      1
  1150   1152      1
  1150   1153      1
  1154   1155      1
  1154   1156      1
  1156   1157      1
  1156   1158      1
  1158   1159      1
  1158   1160      1
  1158   1168      1
  1160   1161      1
  1160   1162      1
  1160   1166      1
  1162   1163      1
  1162   1164      1
  1162   1165      1
  1166   1167      1
  1168   1169      1
  1168   1170      1       0.133500  410032.000000       0.133500  410032.000000
  1170   1171      1       0.101000  363171.200000       0.101000  363171.200000
  1170   1172      1       0.144900  282001.600000       0.144900  282001.600000
  1172   1173      1       0.109000  284512.000000       0.109000  284512.000000
  1172   1174      1       0.152600  259408.000000       0.152600  259408.000000
  1172   1184      1       0.152200  265265.600000       0.152200  265265.600000
  1174   1175      1       0.109000  284512.000000       0.109000  284512.000000
  1174   1176      1       0.152600  259408.000000       0.109000  284512.000000
  1174   1180      1       0.152600  259408.000000       0.109000  284512.000000
  1176   1177      1       0.109000  284512.000000       0.109000  284512.000000
  1176   1178      1       0.109000  284512.000000       0.109000  284512.000000
  1176   1179      1       0.109000  284512.000000       0.109000  284512.000000
  1180   1181      1       0.109000  284512.000000       0.109000  284512.000000
  1180   1182      1       0.109000  284512.000000       0.109000  284512.000000
  1180   1183      1       0.109000  284512.000000       0.109000  284512.000000
  1184   1185      1       0.122900  476976.000000       0.122900  476976.000000
  1184   1186      1       0.133500  410032.000000       0.133500  410032.000000
  1186   1187      1
  1186   1188      1
  1188   1189      1
  1188   1190      1
  1188   1194      1
  1190   1191      1
  1190   1192      1
  1190   1193      1
  1194   1195      1
  1194   1196      1
  1196   1197      1
  1196   1198      1
  1198   1199      1
  1198   1200      1
  1198   1210      1
  1200   1201      1
  1200   1202      1
  1200   1206      1
  1202   1203      1
  1202   1204      1
  1202   1205      1
  1206   1207      1
  1206   1208      1
  1206   1209      1
  1210   1211      1
  1210   1212      1
  1212   1213      1
  1212   1214      1
  1214   1215      1
  1214   1216      1
  1214   1232      1
  1216   1217      1
  1216   1218      1
  1216   1219      1
  1219   1220      1
  1219   1221      1
  1219   1222      1
  1222   1223      1
  1222   1224      1
  1222   1225      1
  1225   1226      1
  1225   1227      1
  1225   1228      1
  1228   1229      1
  1228   1230      1
  1228   1231      1
  1232   1233      1
  1232   1234      1
  1234   1235      1
  1234   1236      1
  1236   1237      1
  1236   1238      1
  1236   1249      1
  1238   1239      1
  1238   1240      1
  1238   1241      1
  1241   1242      1
  1241   1243      1
  1241   1244      1
  1244   1245      1
  1245   1246      1
  1245   1247      1
  1245   1248      1
  1249   1250      1
  1249   1251      1
  1251   1252      1
  1251   1253      1
  1253   1254      1
  1253   1255      1
  1253   1268      1
  1255   1256      1
  1255   1257      1
  1255   1258      1
  1258   1259      1
  1258   1260      1
  1258   1264      1
  1260   1261      1
  1260   1262      1
  1260   1263      1
  1264   1265      1
  1264   1266      1
  1264   1267      1
  1268   1269      1
  1268   1270      1
  1270   1271      1
  1270   1272      1
  1272   1273      1
  1272   1274      1
  1272   1290      1
  1274   1275      1
  1274   1276      1
  1274   1277      1
  1277   1278      1
  1277   1279      1
  1277   1280      1
  1280   1281      1
  1280   1282      1
  1280   1283      1
  1283   1284      1
  1283   1285      1
  1283   1286      1
  1286   1287      1
  1286   1288      1
  1286   1289      1
  1290   1291      1
  1290   1292      1
  1292   1293      1
  1292   1302      1
  1293   1294      1
  1293   1295      1
  1293   1296      1
  1296   1297      1
  1296   1298      1
  1296   1299      1
  1299   1300      1
  1299   1301      1
  1299   1302      1
  1302   1303      1
  1302   1304      1
  1304   1305      1
  1304   1306      1
  1306   1307      1
  1306   1308      1
  1308   1309      1
  1308   1310      1
  1308   1315      1
  1310   1311      1
  1310   1312      1
  1310   1313      1
  1313   1314      1
  1315   1316      1
  1315   1317      1
  1317   1318      1
  1317   1319      1
  1319   1320      1
  1319   1321      1
  1319   1325      1
  1321   1322      1
  1321   1323      1
  1321   1324      1
  1325   1326      1
  1325   1327      1
  1327   1328      1
  1327   1329      1
  1329   1330      1
  1329   1331      1
  1329   1342      1
  1331   1332      1
  1331   1333      1
  1331   1334      1
  1334   1335      1
  1334   1340      1
  1335   1336      1
  1336   1337      1
  1336   1338      1
  1338   1339      1
  1338   1340      1
  1340   1341      1
  1342   1343      1
  1342   1344      1
  1344   1345      1
  1344   1346      1
  1346   1347      1
  1346   1348      1
  1346   1361      1
  1348   1349      1
  1348   1350      1
  1348   1351      1
  1351   1352      1
  1351   1353      1
  1351   1357      1
  1353   1354      1
  1353   1355      1
  1353   1356      1
  1357   1358      1
  1357   1359      1
  1357   1360      1
  1361   1362      1
  1361   1363      1
  1363   1364      1
  1363   1365      1
  1365   1366      1
  1365   1367      1
  1365   1375      1
  1367   1368      1
  1367   1369      1
  1367   1373      1
  1369   1370      1
  1369   1371      1
  1369   1372      1
  1373   1374      1
  1375   1376      1
  1375   1377      1
  1377   1378      1
  1377   1379      1
  1379   1380      1
  1379   1381      1
  1379   1390      1
  1381   1382      1
  1381   1383      1
  1381   1384      1
  1384   1385      1
  1384   1386      1
  1384   1387      1
  1387   1388      1
  1387   1389      1
  1390   1391      1
  1390   1392      1
  1392   1393      1
  1392   1394      1
  1394   1395      1
  1394   1396      1
  1394   1414      1
  1396   1397      1
  1396   1398      1
  1396   1399      1
  1399   1400      1
  1399   1401      1
  1399   1402      1
  1402   1403      1
  1402   1404      1
  1402   1405      1
  1405   1406      1
  1405   1407      1
  1407   1408      1
  1407   1411      1
  1408   1409      1
  1408   1410      1
  1411   1412      1
  1411   1413      1
  1414   1415      1
  1414   1416      1
  1416   1417      1
  1416   1418      1
  1418   1419      1
  1418   1420      1
  1418   1429      1
  1420   1421      1
  1420   1422      1
  1420   1423      1
  1423   1424      1
  1423   1425      1
  1423   1426      1
  1426   1427      1
  1426   1428      1
  1429   1430      1
  1429   1431      1
  1431   1432      1
  1431   1433      1
  1433   1434      1
  1433   1435      1
  1433   1439      1
  1435   1436      1
  1435   1437      1
  1435   1438      1
  1439   1440      1
  1439   1441      1
  1441   1442      1
  1441   1443      1
  1443   1444      1
  1443   1445      1
  1443   1458      1
  1445   1446      1
  1445   1447      1
  1445   1448      1
  1448   1449      1
  1448   1450      1
  1448   1454      1
  1450   1451      1
  1450   1452      1
  1450   1453      1
  1454   1455      1
  1454   1456      1
  1454   1457      1
  1458   1459      1
  1458   1460      1
  1460   1461      1
  1460   1462      1
  1462   1463      1
  1462   1464      1
  1462   1475      1
  1464   1465      1
  1464   1466      1
  1464   1467      1
  1467   1468      1
  1467   1469      1
  1467   1470      1
  1470   1471      1
  1471   1472      1
  1471   1473      1
  1471   1474      1
  1475   1476      1
  1475   1477      1
  1477   1478      1
  1477   1479      1
  1479   1480      1
  1479   1481      1
  1479   1486      1
  1481   1482      1
  1481   1483      1
  1481   1484      1
  1484   1485      1
  1486   1487      1
  1486   1488      1
  1488   1489      1
  1488   1490      1
  1490   1491      1
  1490   1492      1
  1490   1501      1
  1492   1493      1
  1492   1494      1
  1492   1495      1
  1495   1496      1
  1495   1497      1
  1495   1498      1
  1498   1499      1
  1498   1500      1
  1501   1502      1
  1501   1503      1
  1503   1504      1
  1503   1505      1
  1505   1506      1
  1505   1507      1
  1505   1520      1
  1507   1508      1
  1507   1509      1
  1507   1510      1
  1510   1511      1
  1510   1512      1
  1510   1516      1
  1512   1513      1
  1512   1514      1
  1512   1515      1
  1516   1517      1
  1516   1518      1
  1516   1519      1
  1520   1521      1
  1520   1522      1
  1522   1523      1
  1522   1524      1
  1524   1525      1
  1524   1526      1
  1524   1542      1
  1526   1527      1
  1526   1528      1
  1526   1529      1
  1529   1530      1
  1529   1531      1
  1529   1532      1
  1532   1533      1
  1532   1534      1
  1532   1535      1
  1535   1536      1
  1535   1537      1
  1535   1538      1
  1538   1539      1
  1538   1540      1
  1538   1541      1
  1542   1543      1
  1542   1544      1
  1544   1545      1
  1544   1546      1
  1546   1547      1
  1546   1548      1
  1546   1558      1
  1548   1549      1
  1548   1550      1
  1548   1554      1
  1550   1551      1
  1550   1552      1
  1550   1553      1
  1554   1555      1
  1554   1556      1
  1554   1557      1
  1558   1559      1
  1558   1560      1
  1560   1561      1
  1560   1562      1
  1562   1563      1
  1562   1564      1
  1562   1577      1
  1564   1565      1
  1564   1566      1
  1564   1567      1
  1567   1568      1
  1567   1569      1
  1567   1573      1
  1569   1570      1
  1569   1571      1
  1569   1572      1
  1573   1574      1
  1573   1575      1
  1573   1576      1
  1577   1578      1
  1577   1579      1
  1579   1580      1
[truncated: 1,219,745 more chars]
