# Supplementary material for: Assessing the Activation of Tyrosine Kinase KIT through Free Energy Calculations
Source: J Chem Theory Comput. 2022 Sep 27;18(10):6251–8. doi: 10.1021/acs.jctc.2c00526 (PMC9558371; doi:10.1021/acs.jctc.2c00526)
Supplement: Supplementary file 2 — ct2c00526_si_002.zip [file ct2c00526_si_002.zip › inputfiles/Inactive_1t45/tripep_D2V.top]

#include "amber99sb-star-ildn-mut.ff/forcefield.itp"
#include "tripep_D2V.itp"

#ifdef POSRES
#include "posre_tripep_D2V.itp"
#endif
#include "amber99sb-star-ildn-mut.ff/tip3p.itp"
#ifdef POSRES_WATER
[ position_restraints ]
1    1       1000       1000       1000
#endif
#include "amber99sb-star-ildn-mut.ff/ions.itp"

[ moleculetype ]
; Name            nrexcl
Na1              1
[ atoms ]
;   nr       type  resnr residue  atom   cgnr     charge   mass  typeB    chargeB      massB
     1       NA      1       Na     Na       1      0      22.98980 NA     0          22.98980
[ moleculetype ]
; molname       nrexcl
Cl1              1
[ atoms ]
; id    at type         res nr  residu name     at name  cg nr  charge    mass.   chargeB   massB
    1     Cl      1       CL    CL       1      0       35.4500  Cl  -1        35.4500


[ system ]
PMX MODEL in water
[ molecules ]
Protein_chain_X 1
SOL         4206
Na1              1
NA               11
Cl1              1
CL               10
