# Supplementary material for: Assessing the Activation of Tyrosine Kinase KIT through Free Energy Calculations
Source: J Chem Theory Comput. 2022 Sep 27;18(10):6251–8. doi: 10.1021/acs.jctc.2c00526 (PMC9558371; doi:10.1021/acs.jctc.2c00526)
Supplement: Supplementary file 2 — ct2c00526_si_002.zip [file ct2c00526_si_002.zip › inputfiles/Inactive_1t45/topol_V559A.top]

;
;	File 'topol_V559A.top' was generated
;	By user: angelicasandoval (44312)
;	On host: dev3
;	At date: Tue Dec 15 18:00:28 2020
;
;	This is a standalone topology file
;
;	Created by:
;	                    :-) GROMACS - gmx pdb2gmx, 2020.1 (-:
;	
;	Executable:   /gromacs/bin.AVX2_256/bin/gmx
;	Data prefix:  /gromacs/bin.AVX2_256
;	Working dir:  /wynton/home/jacobson/angelicasandoval/kinases/kit/set_1t45
;	Command line:
;	  gmx pdb2gmx -f /wynton/home/jacobson/angelicasandoval/kinases/kit/set_1t45/kit_V559A.pdb -ff amber14sbmut -p topol_V559A.top -i /wynton/home/jacobson/angelicasandoval/kinases/kit/set_1t45/V559A/posre.itp -o /wynton/home/jacobson/angelicasandoval/kinases/kit/set_1t45/V559A/conf.gro -water tip3p
;	Force field was read from current directory or a relative path - path added.
;

; Include forcefield parameters
#include "./amber14sbmut.ff/forcefield.itp"

[ moleculetype ]
; Name            nrexcl
Protein_chain_A     3

[ atoms ]
;   nr       type  resnr residue  atom   cgnr     charge       mass  typeB    chargeB      massB
; residue 547 TYR rtp NTYR q +1.0
     1         N3    547    TYR      N      1      0.194      14.01
     2          H    547    TYR     H1      2     0.1873      1.008
     3          H    547    TYR     H2      3     0.1873      1.008
     4          H    547    TYR     H3      4     0.1873      1.008
     5         CX    547    TYR     CA      5      0.057      12.01
     6         HP    547    TYR     HA      6     0.0983      1.008
     7         CT    547    TYR     CB      7     0.0659      12.01
     8         HC    547    TYR    HB1      8     0.0102      1.008
     9         HC    547    TYR    HB2      9     0.0102      1.008
    10         CA    547    TYR     CG     10    -0.0205      12.01
    11         CA    547    TYR    CD1     11    -0.2002      12.01
    12         HA    547    TYR    HD1     12      0.172      1.008
    13         CA    547    TYR    CE1     13    -0.2239      12.01
    14         HA    547    TYR    HE1     14      0.165      1.008
    15          C    547    TYR     CZ     15     0.3139      12.01
    16         OH    547    TYR     OH     16    -0.5578         16
    17         HO    547    TYR     HH     17     0.4001      1.008
    18         CA    547    TYR    CE2     18    -0.2239      12.01
    19         HA    547    TYR    HE2     19      0.165      1.008
    20         CA    547    TYR    CD2     20    -0.2002      12.01
    21         HA    547    TYR    HD2     21      0.172      1.008
    22          C    547    TYR      C     22     0.6123      12.01
    23          O    547    TYR      O     23    -0.5713         16   ; qtot 1
; residue 548 LEU rtp LEU  q  0.0
    24          N    548    LEU      N     24    -0.4157      14.01
    25          H    548    LEU      H     25     0.2719      1.008
    26         CX    548    LEU     CA     26    -0.0518      12.01
    27         H1    548    LEU     HA     27     0.0922      1.008
    28         2C    548    LEU     CB     28    -0.1102      12.01
    29         HC    548    LEU    HB1     29     0.0457      1.008
    30         HC    548    LEU    HB2     30     0.0457      1.008
    31         3C    548    LEU     CG     31     0.3531      12.01
    32         HC    548    LEU     HG     32    -0.0361      1.008
    33         CT    548    LEU    CD1     33    -0.4121      12.01
    34         HC    548    LEU   HD11     34        0.1      1.008
    35         HC    548    LEU   HD12     35        0.1      1.008
    36         HC    548    LEU   HD13     36        0.1      1.008
    37         CT    548    LEU    CD2     37    -0.4121      12.01
    38         HC    548    LEU   HD21     38        0.1      1.008
    39         HC    548    LEU   HD22     39        0.1      1.008
    40         HC    548    LEU   HD23     40        0.1      1.008
    41          C    548    LEU      C     41     0.5973      12.01
    42          O    548    LEU      O     42    -0.5679         16   ; qtot 1
; residue 549 GLN rtp GLN  q  0.0
    43          N    549    GLN      N     43    -0.4157      14.01
    44          H    549    GLN      H     44     0.2719      1.008
    45         CX    549    GLN     CA     45    -0.0031      12.01
    46         H1    549    GLN     HA     46      0.085      1.008
    47         2C    549    GLN     CB     47    -0.0036      12.01
    48         HC    549    GLN    HB1     48     0.0171      1.008
    49         HC    549    GLN    HB2     49     0.0171      1.008
    50         2C    549    GLN     CG     50    -0.0645      12.01
    51         HC    549    GLN    HG1     51     0.0352      1.008
    52         HC    549    GLN    HG2     52     0.0352      1.008
    53          C    549    GLN     CD     53     0.6951      12.01
    54          O    549    GLN    OE1     54    -0.6086         16
    55          N    549    GLN    NE2     55    -0.9407      14.01
    56          H    549    GLN   HE21     56     0.4251      1.008
    57          H    549    GLN   HE22     57     0.4251      1.008
    58          C    549    GLN      C     58     0.5973      12.01
    59          O    549    GLN      O     59    -0.5679         16   ; qtot 1
; residue 550 LYS rtp LYS  q +1.0
    60          N    550    LYS      N     60    -0.3479      14.01
    61          H    550    LYS      H     61     0.2747      1.008
    62         CX    550    LYS     CA     62      -0.24      12.01
    63         H1    550    LYS     HA     63     0.1426      1.008
    64         C8    550    LYS     CB     64    -0.0094      12.01
    65         HC    550    LYS    HB1     65     0.0362      1.008
    66         HC    550    LYS    HB2     66     0.0362      1.008
    67         C8    550    LYS     CG     67     0.0187      12.01
    68         HC    550    LYS    HG1     68     0.0103      1.008
    69         HC    550    LYS    HG2     69     0.0103      1.008
    70         C8    550    LYS     CD     70    -0.0479      12.01
    71         HC    550    LYS    HD1     71     0.0621      1.008
    72         HC    550    LYS    HD2     72     0.0621      1.008
    73         C8    550    LYS     CE     73    -0.0143      12.01
    74         HP    550    LYS    HE1     74     0.1135      1.008
    75         HP    550    LYS    HE2     75     0.1135      1.008
    76         N3    550    LYS     NZ     76    -0.3854      14.01
    77          H    550    LYS    HZ1     77       0.34      1.008
    78          H    550    LYS    HZ2     78       0.34      1.008
    79          H    550    LYS    HZ3     79       0.34      1.008
    80          C    550    LYS      C     80     0.7341      12.01
    81          O    550    LYS      O     81    -0.5894         16   ; qtot 2
; residue 551 PRO rtp PRO  q  0.0
    82          N    551    PRO      N     82    -0.2548      14.01
    83         CT    551    PRO     CD     83     0.0192      12.01
    84         H1    551    PRO    HD1     84     0.0391      1.008
    85         H1    551    PRO    HD2     85     0.0391      1.008
    86         CT    551    PRO     CG     86     0.0189      12.01
    87         HC    551    PRO    HG1     87     0.0213      1.008
    88         HC    551    PRO    HG2     88     0.0213      1.008
    89         CT    551    PRO     CB     89     -0.007      12.01
    90         HC    551    PRO    HB1     90     0.0253      1.008
    91         HC    551    PRO    HB2     91     0.0253      1.008
    92         CX    551    PRO     CA     92    -0.0266      12.01
    93         H1    551    PRO     HA     93     0.0641      1.008
    94          C    551    PRO      C     94     0.5896      12.01
    95          O    551    PRO      O     95    -0.5748         16   ; qtot 2
; residue 552 MET rtp MET  q  0.0
    96          N    552    MET      N     96    -0.4157      14.01
    97          H    552    MET      H     97     0.2719      1.008
    98         CX    552    MET     CA     98    -0.0237      12.01
    99         H1    552    MET     HA     99      0.088      1.008
   100         2C    552    MET     CB    100     0.0342      12.01
   101         HC    552    MET    HB1    101     0.0241      1.008
   102         HC    552    MET    HB2    102     0.0241      1.008
   103         2C    552    MET     CG    103     0.0018      12.01
   104         H1    552    MET    HG1    104      0.044      1.008
   105         H1    552    MET    HG2    105      0.044      1.008
   106          S    552    MET     SD    106    -0.2737      32.06
   107         CT    552    MET     CE    107    -0.0536      12.01
   108         H1    552    MET    HE1    108     0.0684      1.008
   109         H1    552    MET    HE2    109     0.0684      1.008
   110         H1    552    MET    HE3    110     0.0684      1.008
   111          C    552    MET      C    111     0.5973      12.01
   112          O    552    MET      O    112    -0.5679         16   ; qtot 2
; residue 553 TYR rtp TYR  q  0.0
   113          N    553    TYR      N    113    -0.4157      14.01
   114          H    553    TYR      H    114     0.2719      1.008
   115         CX    553    TYR     CA    115    -0.0014      12.01
   116         H1    553    TYR     HA    116     0.0876      1.008
   117         CT    553    TYR     CB    117    -0.0152      12.01
   118         HC    553    TYR    HB1    118     0.0295      1.008
   119         HC    553    TYR    HB2    119     0.0295      1.008
   120         CA    553    TYR     CG    120    -0.0011      12.01
   121         CA    553    TYR    CD1    121    -0.1906      12.01
   122         HA    553    TYR    HD1    122     0.1699      1.008
   123         CA    553    TYR    CE1    123    -0.2341      12.01
   124         HA    553    TYR    HE1    124     0.1656      1.008
   125          C    553    TYR     CZ    125     0.3226      12.01
   126         OH    553    TYR     OH    126    -0.5579         16
   127         HO    553    TYR     HH    127     0.3992      1.008
   128         CA    553    TYR    CE2    128    -0.2341      12.01
   129         HA    553    TYR    HE2    129     0.1656      1.008
   130         CA    553    TYR    CD2    130    -0.1906      12.01
   131         HA    553    TYR    HD2    131     0.1699      1.008
   132          C    553    TYR      C    132     0.5973      12.01
   133          O    553    TYR      O    133    -0.5679         16   ; qtot 2
; residue 554 GLU rtp GLU  q -1.0
   134          N    554    GLU      N    134    -0.5163      14.01
   135          H    554    GLU      H    135     0.2936      1.008
   136         CX    554    GLU     CA    136     0.0397      12.01
   137         H1    554    GLU     HA    137     0.1105      1.008
   138         2C    554    GLU     CB    138      0.056      12.01
   139         HC    554    GLU    HB1    139    -0.0173      1.008
   140         HC    554    GLU    HB2    140    -0.0173      1.008
   141         2C    554    GLU     CG    141     0.0136      12.01
   142         HC    554    GLU    HG1    142    -0.0425      1.008
   143         HC    554    GLU    HG2    143    -0.0425      1.008
   144         CO    554    GLU     CD    144     0.8054      12.01
   145         O2    554    GLU    OE1    145    -0.8188         16
   146         O2    554    GLU    OE2    146    -0.8188         16
   147          C    554    GLU      C    147     0.5366      12.01
   148          O    554    GLU      O    148    -0.5819         16   ; qtot 1
; residue 555 VAL rtp VAL  q  0.0
   149          N    555    VAL      N    149    -0.4157      14.01
   150          H    555    VAL      H    150     0.2719      1.008
   151         CX    555    VAL     CA    151    -0.0875      12.01
   152         H1    555    VAL     HA    152     0.0969      1.008
   153         3C    555    VAL     CB    153     0.2985      12.01
   154         HC    555    VAL     HB    154    -0.0297      1.008
   155         CT    555    VAL    CG1    155    -0.3192      12.01
   156         HC    555    VAL   HG11    156     0.0791      1.008
   157         HC    555    VAL   HG12    157     0.0791      1.008
   158         HC    555    VAL   HG13    158     0.0791      1.008
   159         CT    555    VAL    CG2    159    -0.3192      12.01
   160         HC    555    VAL   HG21    160     0.0791      1.008
   161         HC    555    VAL   HG22    161     0.0791      1.008
   162         HC    555    VAL   HG23    162     0.0791      1.008
   163          C    555    VAL      C    163     0.5973      12.01
   164          O    555    VAL      O    164    -0.5679         16   ; qtot 1
; residue 556 GLN rtp GLN  q  0.0
   165          N    556    GLN      N    165    -0.4157      14.01
   166          H    556    GLN      H    166     0.2719      1.008
   167         CX    556    GLN     CA    167    -0.0031      12.01
   168         H1    556    GLN     HA    168      0.085      1.008
   169         2C    556    GLN     CB    169    -0.0036      12.01
   170         HC    556    GLN    HB1    170     0.0171      1.008
   171         HC    556    GLN    HB2    171     0.0171      1.008
   172         2C    556    GLN     CG    172    -0.0645      12.01
   173         HC    556    GLN    HG1    173     0.0352      1.008
   174         HC    556    GLN    HG2    174     0.0352      1.008
   175          C    556    GLN     CD    175     0.6951      12.01
   176          O    556    GLN    OE1    176    -0.6086         16
   177          N    556    GLN    NE2    177    -0.9407      14.01
   178          H    556    GLN   HE21    178     0.4251      1.008
   179          H    556    GLN   HE22    179     0.4251      1.008
   180          C    556    GLN      C    180     0.5973      12.01
   181          O    556    GLN      O    181    -0.5679         16   ; qtot 1
; residue 557 TRP rtp TRP  q  0.0
   182          N    557    TRP      N    182    -0.4157      14.01
   183          H    557    TRP      H    183     0.2719      1.008
   184         CX    557    TRP     CA    184    -0.0275      12.01
   185         H1    557    TRP     HA    185     0.1123      1.008
   186         CT    557    TRP     CB    186     -0.005      12.01
   187         HC    557    TRP    HB1    187     0.0339      1.008
   188         HC    557    TRP    HB2    188     0.0339      1.008
   189         C*    557    TRP     CG    189    -0.1415      12.01
   190         CW    557    TRP    CD1    190    -0.1638      12.01
   191         H4    557    TRP    HD1    191     0.2062      1.008
   192         NA    557    TRP    NE1    192    -0.3418      14.01
   193          H    557    TRP    HE1    193     0.3412      1.008
   194         CN    557    TRP    CE2    194      0.138      12.01
   195         CA    557    TRP    CZ2    195    -0.2601      12.01
   196         HA    557    TRP    HZ2    196     0.1572      1.008
   197         CA    557    TRP    CH2    197    -0.1134      12.01
   198         HA    557    TRP    HH2    198     0.1417      1.008
   199         CA    557    TRP    CZ3    199    -0.1972      12.01
   200         HA    557    TRP    HZ3    200     0.1447      1.008
   201         CA    557    TRP    CE3    201    -0.2387      12.01
   202         HA    557    TRP    HE3    202       0.17      1.008
   203         CB    557    TRP    CD2    203     0.1243      12.01
   204          C    557    TRP      C    204     0.5973      12.01
   205          O    557    TRP      O    205    -0.5679         16   ; qtot 1
; residue 558 LYS rtp LYS  q +1.0
   206          N    558    LYS      N    206    -0.3479      14.01
   207          H    558    LYS      H    207     0.2747      1.008
   208         CX    558    LYS     CA    208      -0.24      12.01
   209         H1    558    LYS     HA    209     0.1426      1.008
   210         C8    558    LYS     CB    210    -0.0094      12.01
   211         HC    558    LYS    HB1    211     0.0362      1.008
   212         HC    558    LYS    HB2    212     0.0362      1.008
   213         C8    558    LYS     CG    213     0.0187      12.01
   214         HC    558    LYS    HG1    214     0.0103      1.008
   215         HC    558    LYS    HG2    215     0.0103      1.008
   216         C8    558    LYS     CD    216    -0.0479      12.01
   217         HC    558    LYS    HD1    217     0.0621      1.008
   218         HC    558    LYS    HD2    218     0.0621      1.008
   219         C8    558    LYS     CE    219    -0.0143      12.01
   220         HP    558    LYS    HE1    220     0.1135      1.008
   221         HP    558    LYS    HE2    221     0.1135      1.008
   222         N3    558    LYS     NZ    222    -0.3854      14.01
   223          H    558    LYS    HZ1    223       0.34      1.008
   224          H    558    LYS    HZ2    224       0.34      1.008
   225          H    558    LYS    HZ3    225       0.34      1.008
   226          C    558    LYS      C    226     0.7341      12.01
   227          O    558    LYS      O    227    -0.5894         16   ; qtot 2
; residue 559 ALA rtp ALA  q  0.0
   228          N    559    ALA      N    228    -0.4157      14.01
   229          H    559    ALA      H    229     0.2719      1.008
   230         CX    559    ALA     CA    230     0.0337      12.01
   231         H1    559    ALA     HA    231     0.0823      1.008
   232         CT    559    ALA     CB    232    -0.1825      12.01
   233         HC    559    ALA    HB1    233     0.0603      1.008
   234         HC    559    ALA    HB2    234     0.0603      1.008
   235         HC    559    ALA    HB3    235     0.0603      1.008
   236          C    559    ALA      C    236     0.5973      12.01
   237          O    559    ALA      O    237    -0.5679         16   ; qtot 2
; residue 560 VAL rtp VAL  q  0.0
   238          N    560    VAL      N    238    -0.4157      14.01
   239          H    560    VAL      H    239     0.2719      1.008
   240         CX    560    VAL     CA    240    -0.0875      12.01
   241         H1    560    VAL     HA    241     0.0969      1.008
   242         3C    560    VAL     CB    242     0.2985      12.01
   243         HC    560    VAL     HB    243    -0.0297      1.008
   244         CT    560    VAL    CG1    244    -0.3192      12.01
   245         HC    560    VAL   HG11    245     0.0791      1.008
   246         HC    560    VAL   HG12    246     0.0791      1.008
   247         HC    560    VAL   HG13    247     0.0791      1.008
   248         CT    560    VAL    CG2    248    -0.3192      12.01
   249         HC    560    VAL   HG21    249     0.0791      1.008
   250         HC    560    VAL   HG22    250     0.0791      1.008
   251         HC    560    VAL   HG23    251     0.0791      1.008
   252          C    560    VAL      C    252     0.5973      12.01
   253          O    560    VAL      O    253    -0.5679         16   ; qtot 2
; residue 561 GLU rtp GLU  q -1.0
   254          N    561    GLU      N    254    -0.5163      14.01
   255          H    561    GLU      H    255     0.2936      1.008
   256         CX    561    GLU     CA    256     0.0397      12.01
   257         H1    561    GLU     HA    257     0.1105      1.008
   258         2C    561    GLU     CB    258      0.056      12.01
   259         HC    561    GLU    HB1    259    -0.0173      1.008
   260         HC    561    GLU    HB2    260    -0.0173      1.008
   261         2C    561    GLU     CG    261     0.0136      12.01
   262         HC    561    GLU    HG1    262    -0.0425      1.008
   263         HC    561    GLU    HG2    263    -0.0425      1.008
   264         CO    561    GLU     CD    264     0.8054      12.01
   265         O2    561    GLU    OE1    265    -0.8188         16
   266         O2    561    GLU    OE2    266    -0.8188         16
   267          C    561    GLU      C    267     0.5366      12.01
   268          O    561    GLU      O    268    -0.5819         16   ; qtot 1
; residue 562 GLU rtp GLU  q -1.0
   269          N    562    GLU      N    269    -0.5163      14.01
   270          H    562    GLU      H    270     0.2936      1.008
   271         CX    562    GLU     CA    271     0.0397      12.01
   272         H1    562    GLU     HA    272     0.1105      1.008
   273         2C    562    GLU     CB    273      0.056      12.01
   274         HC    562    GLU    HB1    274    -0.0173      1.008
   275         HC    562    GLU    HB2    275    -0.0173      1.008
   276         2C    562    GLU     CG    276     0.0136      12.01
   277         HC    562    GLU    HG1    277    -0.0425      1.008
   278         HC    562    GLU    HG2    278    -0.0425      1.008
   279         CO    562    GLU     CD    279     0.8054      12.01
   280         O2    562    GLU    OE1    280    -0.8188         16
   281         O2    562    GLU    OE2    281    -0.8188         16
   282          C    562    GLU      C    282     0.5366      12.01
   283          O    562    GLU      O    283    -0.5819         16   ; qtot 0
; residue 563 ILE rtp ILE  q  0.0
   284          N    563    ILE      N    284    -0.4157      14.01
   285          H    563    ILE      H    285     0.2719      1.008
   286         CX    563    ILE     CA    286    -0.0597      12.01
   287         H1    563    ILE     HA    287     0.0869      1.008
   288         3C    563    ILE     CB    288     0.1303      12.01
   289         HC    563    ILE     HB    289     0.0187      1.008
   290         CT    563    ILE    CG2    290    -0.3204      12.01
   291         HC    563    ILE   HG21    291     0.0882      1.008
   292         HC    563    ILE   HG22    292     0.0882      1.008
   293         HC    563    ILE   HG23    293     0.0882      1.008
   294         2C    563    ILE    CG1    294     -0.043      12.01
   295         HC    563    ILE   HG11    295     0.0236      1.008
   296         HC    563    ILE   HG12    296     0.0236      1.008
   297         CT    563    ILE     CD    297     -0.066      12.01
   298         HC    563    ILE    HD1    298     0.0186      1.008
   299         HC    563    ILE    HD2    299     0.0186      1.008
   300         HC    563    ILE    HD3    300     0.0186      1.008
   301          C    563    ILE      C    301     0.5973      12.01
   302          O    563    ILE      O    302    -0.5679         16   ; qtot 0
; residue 564 ASN rtp ASN  q  0.0
   303          N    564    ASN      N    303    -0.4157      14.01
   304          H    564    ASN      H    304     0.2719      1.008
   305         CX    564    ASN     CA    305     0.0143      12.01
   306         H1    564    ASN     HA    306     0.1048      1.008
   307         2C    564    ASN     CB    307    -0.2041      12.01
   308         HC    564    ASN    HB1    308     0.0797      1.008
   309         HC    564    ASN    HB2    309     0.0797      1.008
   310          C    564    ASN     CG    310      0.713      12.01
   311          O    564    ASN    OD1    311    -0.5931         16
   312          N    564    ASN    ND2    312    -0.9191      14.01
   313          H    564    ASN   HD21    313     0.4196      1.008
   314          H    564    ASN   HD22    314     0.4196      1.008
   315          C    564    ASN      C    315     0.5973      12.01
   316          O    564    ASN      O    316    -0.5679         16   ; qtot 0
; residue 565 GLY rtp GLY  q  0.0
   317          N    565    GLY      N    317    -0.4157      14.01
   318          H    565    GLY      H    318     0.2719      1.008
   319         CX    565    GLY     CA    319    -0.0252      12.01
   320         H1    565    GLY    HA1    320     0.0698      1.008
   321         H1    565    GLY    HA2    321     0.0698      1.008
   322          C    565    GLY      C    322     0.5973      12.01
   323          O    565    GLY      O    323    -0.5679         16   ; qtot 0
; residue 566 ASN rtp ASN  q  0.0
   324          N    566    ASN      N    324    -0.4157      14.01
   325          H    566    ASN      H    325     0.2719      1.008
   326         CX    566    ASN     CA    326     0.0143      12.01
   327         H1    566    ASN     HA    327     0.1048      1.008
   328         2C    566    ASN     CB    328    -0.2041      12.01
   329         HC    566    ASN    HB1    329     0.0797      1.008
   330         HC    566    ASN    HB2    330     0.0797      1.008
   331          C    566    ASN     CG    331      0.713      12.01
   332          O    566    ASN    OD1    332    -0.5931         16
   333          N    566    ASN    ND2    333    -0.9191      14.01
   334          H    566    ASN   HD21    334     0.4196      1.008
   335          H    566    ASN   HD22    335     0.4196      1.008
   336          C    566    ASN      C    336     0.5973      12.01
   337          O    566    ASN      O    337    -0.5679         16   ; qtot 0
; residue 567 ASN rtp ASN  q  0.0
   338          N    567    ASN      N    338    -0.4157      14.01
   339          H    567    ASN      H    339     0.2719      1.008
   340         CX    567    ASN     CA    340     0.0143      12.01
   341         H1    567    ASN     HA    341     0.1048      1.008
   342         2C    567    ASN     CB    342    -0.2041      12.01
   343         HC    567    ASN    HB1    343     0.0797      1.008
   344         HC    567    ASN    HB2    344     0.0797      1.008
   345          C    567    ASN     CG    345      0.713      12.01
   346          O    567    ASN    OD1    346    -0.5931         16
   347          N    567    ASN    ND2    347    -0.9191      14.01
   348          H    567    ASN   HD21    348     0.4196      1.008
   349          H    567    ASN   HD22    349     0.4196      1.008
   350          C    567    ASN      C    350     0.5973      12.01
   351          O    567    ASN      O    351    -0.5679         16   ; qtot 0
; residue 568 TYR rtp TYR  q  0.0
   352          N    568    TYR      N    352    -0.4157      14.01
   353          H    568    TYR      H    353     0.2719      1.008
   354         CX    568    TYR     CA    354    -0.0014      12.01
   355         H1    568    TYR     HA    355     0.0876      1.008
   356         CT    568    TYR     CB    356    -0.0152      12.01
   357         HC    568    TYR    HB1    357     0.0295      1.008
   358         HC    568    TYR    HB2    358     0.0295      1.008
   359         CA    568    TYR     CG    359    -0.0011      12.01
   360         CA    568    TYR    CD1    360    -0.1906      12.01
   361         HA    568    TYR    HD1    361     0.1699      1.008
   362         CA    568    TYR    CE1    362    -0.2341      12.01
   363         HA    568    TYR    HE1    363     0.1656      1.008
   364          C    568    TYR     CZ    364     0.3226      12.01
   365         OH    568    TYR     OH    365    -0.5579         16
   366         HO    568    TYR     HH    366     0.3992      1.008
   367         CA    568    TYR    CE2    367    -0.2341      12.01
   368         HA    568    TYR    HE2    368     0.1656      1.008
   369         CA    568    TYR    CD2    369    -0.1906      12.01
   370         HA    568    TYR    HD2    370     0.1699      1.008
   371          C    568    TYR      C    371     0.5973      12.01
   372          O    568    TYR      O    372    -0.5679         16   ; qtot 0
; residue 569 VAL rtp VAL  q  0.0
   373          N    569    VAL      N    373    -0.4157      14.01
   374          H    569    VAL      H    374     0.2719      1.008
   375         CX    569    VAL     CA    375    -0.0875      12.01
   376         H1    569    VAL     HA    376     0.0969      1.008
   377         3C    569    VAL     CB    377     0.2985      12.01
   378         HC    569    VAL     HB    378    -0.0297      1.008
   379         CT    569    VAL    CG1    379    -0.3192      12.01
   380         HC    569    VAL   HG11    380     0.0791      1.008
   381         HC    569    VAL   HG12    381     0.0791      1.008
   382         HC    569    VAL   HG13    382     0.0791      1.008
   383         CT    569    VAL    CG2    383    -0.3192      12.01
   384         HC    569    VAL   HG21    384     0.0791      1.008
   385         HC    569    VAL   HG22    385     0.0791      1.008
   386         HC    569    VAL   HG23    386     0.0791      1.008
   387          C    569    VAL      C    387     0.5973      12.01
   388          O    569    VAL      O    388    -0.5679         16   ; qtot 0
; residue 570 TYR rtp TYR  q  0.0
   389          N    570    TYR      N    389    -0.4157      14.01
   390          H    570    TYR      H    390     0.2719      1.008
   391         CX    570    TYR     CA    391    -0.0014      12.01
   392         H1    570    TYR     HA    392     0.0876      1.008
   393         CT    570    TYR     CB    393    -0.0152      12.01
   394         HC    570    TYR    HB1    394     0.0295      1.008
   395         HC    570    TYR    HB2    395     0.0295      1.008
   396         CA    570    TYR     CG    396    -0.0011      12.01
   397         CA    570    TYR    CD1    397    -0.1906      12.01
   398         HA    570    TYR    HD1    398     0.1699      1.008
   399         CA    570    TYR    CE1    399    -0.2341      12.01
   400         HA    570    TYR    HE1    400     0.1656      1.008
   401          C    570    TYR     CZ    401     0.3226      12.01
   402         OH    570    TYR     OH    402    -0.5579         16
   403         HO    570    TYR     HH    403     0.3992      1.008
   404         CA    570    TYR    CE2    404    -0.2341      12.01
   405         HA    570    TYR    HE2    405     0.1656      1.008
   406         CA    570    TYR    CD2    406    -0.1906      12.01
   407         HA    570    TYR    HD2    407     0.1699      1.008
   408          C    570    TYR      C    408     0.5973      12.01
   409          O    570    TYR      O    409    -0.5679         16   ; qtot 0
; residue 571 ILE rtp ILE  q  0.0
   410          N    571    ILE      N    410    -0.4157      14.01
   411          H    571    ILE      H    411     0.2719      1.008
   412         CX    571    ILE     CA    412    -0.0597      12.01
   413         H1    571    ILE     HA    413     0.0869      1.008
   414         3C    571    ILE     CB    414     0.1303      12.01
   415         HC    571    ILE     HB    415     0.0187      1.008
   416         CT    571    ILE    CG2    416    -0.3204      12.01
   417         HC    571    ILE   HG21    417     0.0882      1.008
   418         HC    571    ILE   HG22    418     0.0882      1.008
   419         HC    571    ILE   HG23    419     0.0882      1.008
   420         2C    571    ILE    CG1    420     -0.043      12.01
   421         HC    571    ILE   HG11    421     0.0236      1.008
   422         HC    571    ILE   HG12    422     0.0236      1.008
   423         CT    571    ILE     CD    423     -0.066      12.01
   424         HC    571    ILE    HD1    424     0.0186      1.008
   425         HC    571    ILE    HD2    425     0.0186      1.008
   426         HC    571    ILE    HD3    426     0.0186      1.008
   427          C    571    ILE      C    427     0.5973      12.01
   428          O    571    ILE      O    428    -0.5679         16   ; qtot 0
; residue 572 ASP rtp ASP  q -1.0
   429          N    572    ASP      N    429    -0.5163      14.01
   430          H    572    ASP      H    430     0.2936      1.008
   431         CX    572    ASP     CA    431     0.0381      12.01
   432         H1    572    ASP     HA    432      0.088      1.008
   433         2C    572    ASP     CB    433    -0.0303      12.01
   434         HC    572    ASP    HB1    434    -0.0122      1.008
   435         HC    572    ASP    HB2    435    -0.0122      1.008
   436         CO    572    ASP     CG    436     0.7994      12.01
   437         O2    572    ASP    OD1    437    -0.8014         16
   438         O2    572    ASP    OD2    438    -0.8014         16
   439          C    572    ASP      C    439     0.5366      12.01
   440          O    572    ASP      O    440    -0.5819         16   ; qtot -1
; residue 573 PRO rtp PRO  q  0.0
   441          N    573    PRO      N    441    -0.2548      14.01
   442         CT    573    PRO     CD    442     0.0192      12.01
   443         H1    573    PRO    HD1    443     0.0391      1.008
   444         H1    573    PRO    HD2    444     0.0391      1.008
   445         CT    573    PRO     CG    445     0.0189      12.01
   446         HC    573    PRO    HG1    446     0.0213      1.008
   447         HC    573    PRO    HG2    447     0.0213      1.008
   448         CT    573    PRO     CB    448     -0.007      12.01
   449         HC    573    PRO    HB1    449     0.0253      1.008
   450         HC    573    PRO    HB2    450     0.0253      1.008
   451         CX    573    PRO     CA    451    -0.0266      12.01
   452         H1    573    PRO     HA    452     0.0641      1.008
   453          C    573    PRO      C    453     0.5896      12.01
   454          O    573    PRO      O    454    -0.5748         16   ; qtot -1
; residue 574 THR rtp THR  q  0.0
   455          N    574    THR      N    455    -0.4157      14.01
   456          H    574    THR      H    456     0.2719      1.008
   457         CX    574    THR     CA    457    -0.0389      12.01
   458         H1    574    THR     HA    458     0.1007      1.008
   459         3C    574    THR     CB    459     0.3654      12.01
   460         H1    574    THR     HB    460     0.0043      1.008
   461         CT    574    THR    CG2    461    -0.2438      12.01
   462         HC    574    THR   HG21    462     0.0642      1.008
   463         HC    574    THR   HG22    463     0.0642      1.008
   464         HC    574    THR   HG23    464     0.0642      1.008
   465         OH    574    THR    OG1    465    -0.6761         16
   466         HO    574    THR    HG1    466     0.4102      1.008
   467          C    574    THR      C    467     0.5973      12.01
   468          O    574    THR      O    468    -0.5679         16   ; qtot -1
; residue 575 GLN rtp GLN  q  0.0
   469          N    575    GLN      N    469    -0.4157      14.01
   470          H    575    GLN      H    470     0.2719      1.008
   471         CX    575    GLN     CA    471    -0.0031      12.01
   472         H1    575    GLN     HA    472      0.085      1.008
   473         2C    575    GLN     CB    473    -0.0036      12.01
   474         HC    575    GLN    HB1    474     0.0171      1.008
   475         HC    575    GLN    HB2    475     0.0171      1.008
   476         2C    575    GLN     CG    476    -0.0645      12.01
   477         HC    575    GLN    HG1    477     0.0352      1.008
   478         HC    575    GLN    HG2    478     0.0352      1.008
   479          C    575    GLN     CD    479     0.6951      12.01
   480          O    575    GLN    OE1    480    -0.6086         16
   481          N    575    GLN    NE2    481    -0.9407      14.01
   482          H    575    GLN   HE21    482     0.4251      1.008
   483          H    575    GLN   HE22    483     0.4251      1.008
   484          C    575    GLN      C    484     0.5973      12.01
   485          O    575    GLN      O    485    -0.5679         16   ; qtot -1
; residue 576 LEU rtp LEU  q  0.0
   486          N    576    LEU      N    486    -0.4157      14.01
   487          H    576    LEU      H    487     0.2719      1.008
   488         CX    576    LEU     CA    488    -0.0518      12.01
   489         H1    576    LEU     HA    489     0.0922      1.008
   490         2C    576    LEU     CB    490    -0.1102      12.01
   491         HC    576    LEU    HB1    491     0.0457      1.008
   492         HC    576    LEU    HB2    492     0.0457      1.008
   493         3C    576    LEU     CG    493     0.3531      12.01
   494         HC    576    LEU     HG    494    -0.0361      1.008
   495         CT    576    LEU    CD1    495    -0.4121      12.01
   496         HC    576    LEU   HD11    496        0.1      1.008
   497         HC    576    LEU   HD12    497        0.1      1.008
   498         HC    576    LEU   HD13    498        0.1      1.008
   499         CT    576    LEU    CD2    499    -0.4121      12.01
   500         HC    576    LEU   HD21    500        0.1      1.008
   501         HC    576    LEU   HD22    501        0.1      1.008
   502         HC    576    LEU   HD23    502        0.1      1.008
   503          C    576    LEU      C    503     0.5973      12.01
   504          O    576    LEU      O    504    -0.5679         16   ; qtot -1
; residue 577 PRO rtp PRO  q  0.0
   505          N    577    PRO      N    505    -0.2548      14.01
   506         CT    577    PRO     CD    506     0.0192      12.01
   507         H1    577    PRO    HD1    507     0.0391      1.008
   508         H1    577    PRO    HD2    508     0.0391      1.008
   509         CT    577    PRO     CG    509     0.0189      12.01
   510         HC    577    PRO    HG1    510     0.0213      1.008
   511         HC    577    PRO    HG2    511     0.0213      1.008
   512         CT    577    PRO     CB    512     -0.007      12.01
   513         HC    577    PRO    HB1    513     0.0253      1.008
   514         HC    577    PRO    HB2    514     0.0253      1.008
   515         CX    577    PRO     CA    515    -0.0266      12.01
   516         H1    577    PRO     HA    516     0.0641      1.008
   517          C    577    PRO      C    517     0.5896      12.01
   518          O    577    PRO      O    518    -0.5748         16   ; qtot -1
; residue 578 TYR rtp TYR  q  0.0
   519          N    578    TYR      N    519    -0.4157      14.01
   520          H    578    TYR      H    520     0.2719      1.008
   521         CX    578    TYR     CA    521    -0.0014      12.01
   522         H1    578    TYR     HA    522     0.0876      1.008
   523         CT    578    TYR     CB    523    -0.0152      12.01
   524         HC    578    TYR    HB1    524     0.0295      1.008
   525         HC    578    TYR    HB2    525     0.0295      1.008
   526         CA    578    TYR     CG    526    -0.0011      12.01
   527         CA    578    TYR    CD1    527    -0.1906      12.01
   528         HA    578    TYR    HD1    528     0.1699      1.008
   529         CA    578    TYR    CE1    529    -0.2341      12.01
   530         HA    578    TYR    HE1    530     0.1656      1.008
   531          C    578    TYR     CZ    531     0.3226      12.01
   532         OH    578    TYR     OH    532    -0.5579         16
   533         HO    578    TYR     HH    533     0.3992      1.008
   534         CA    578    TYR    CE2    534    -0.2341      12.01
   535         HA    578    TYR    HE2    535     0.1656      1.008
   536         CA    578    TYR    CD2    536    -0.1906      12.01
   537         HA    578    TYR    HD2    537     0.1699      1.008
   538          C    578    TYR      C    538     0.5973      12.01
   539          O    578    TYR      O    539    -0.5679         16   ; qtot -1
; residue 579 ASP rtp ASP  q -1.0
   540          N    579    ASP      N    540    -0.5163      14.01
   541          H    579    ASP      H    541     0.2936      1.008
   542         CX    579    ASP     CA    542     0.0381      12.01
   543         H1    579    ASP     HA    543      0.088      1.008
   544         2C    579    ASP     CB    544    -0.0303      12.01
   545         HC    579    ASP    HB1    545    -0.0122      1.008
   546         HC    579    ASP    HB2    546    -0.0122      1.008
   547         CO    579    ASP     CG    547     0.7994      12.01
   548         O2    579    ASP    OD1    548    -0.8014         16
   549         O2    579    ASP    OD2    549    -0.8014         16
   550          C    579    ASP      C    550     0.5366      12.01
   551          O    579    ASP      O    551    -0.5819         16   ; qtot -2
; residue 580 HIS rtp HIE  q  0.0
   552          N    580    HIS      N    552    -0.4157      14.01
   553          H    580    HIS      H    553     0.2719      1.008
   554         CX    580    HIS     CA    554    -0.0581      12.01
   555         H1    580    HIS     HA    555      0.136      1.008
   556         CT    580    HIS     CB    556    -0.0074      12.01
   557         HC    580    HIS    HB1    557     0.0367      1.008
   558         HC    580    HIS    HB2    558     0.0367      1.008
   559         CC    580    HIS     CG    559     0.1868      12.01
   560         NB    580    HIS    ND1    560    -0.5432      14.01
   561         CR    580    HIS    CE1    561     0.1635      12.01
   562         H5    580    HIS    HE1    562     0.1435      1.008
   563         NA    580    HIS    NE2    563    -0.2795      14.01
   564          H    580    HIS    HE2    564     0.3339      1.008
   565         CW    580    HIS    CD2    565    -0.2207      12.01
   566         H4    580    HIS    HD2    566     0.1862      1.008
   567          C    580    HIS      C    567     0.5973      12.01
   568          O    580    HIS      O    568    -0.5679         16   ; qtot -2
; residue 581 LYS rtp LYS  q +1.0
   569          N    581    LYS      N    569    -0.3479      14.01
   570          H    581    LYS      H    570     0.2747      1.008
   571         CX    581    LYS     CA    571      -0.24      12.01
   572         H1    581    LYS     HA    572     0.1426      1.008
   573         C8    581    LYS     CB    573    -0.0094      12.01
   574         HC    581    LYS    HB1    574     0.0362      1.008
   575         HC    581    LYS    HB2    575     0.0362      1.008
   576         C8    581    LYS     CG    576     0.0187      12.01
   577         HC    581    LYS    HG1    577     0.0103      1.008
   578         HC    581    LYS    HG2    578     0.0103      1.008
   579         C8    581    LYS     CD    579    -0.0479      12.01
   580         HC    581    LYS    HD1    580     0.0621      1.008
   581         HC    581    LYS    HD2    581     0.0621      1.008
   582         C8    581    LYS     CE    582    -0.0143      12.01
   583         HP    581    LYS    HE1    583     0.1135      1.008
   584         HP    581    LYS    HE2    584     0.1135      1.008
   585         N3    581    LYS     NZ    585    -0.3854      14.01
   586          H    581    LYS    HZ1    586       0.34      1.008
   587          H    581    LYS    HZ2    587       0.34      1.008
   588          H    581    LYS    HZ3    588       0.34      1.008
   589          C    581    LYS      C    589     0.7341      12.01
   590          O    581    LYS      O    590    -0.5894         16   ; qtot -1
; residue 582 TRP rtp TRP  q  0.0
   591          N    582    TRP      N    591    -0.4157      14.01
   592          H    582    TRP      H    592     0.2719      1.008
   593         CX    582    TRP     CA    593    -0.0275      12.01
   594         H1    582    TRP     HA    594     0.1123      1.008
   595         CT    582    TRP     CB    595     -0.005      12.01
   596         HC    582    TRP    HB1    596     0.0339      1.008
   597         HC    582    TRP    HB2    597     0.0339      1.008
   598         C*    582    TRP     CG    598    -0.1415      12.01
   599         CW    582    TRP    CD1    599    -0.1638      12.01
   600         H4    582    TRP    HD1    600     0.2062      1.008
   601         NA    582    TRP    NE1    601    -0.3418      14.01
   602          H    582    TRP    HE1    602     0.3412      1.008
   603         CN    582    TRP    CE2    603      0.138      12.01
   604         CA    582    TRP    CZ2    604    -0.2601      12.01
   605         HA    582    TRP    HZ2    605     0.1572      1.008
   606         CA    582    TRP    CH2    606    -0.1134      12.01
   607         HA    582    TRP    HH2    607     0.1417      1.008
   608         CA    582    TRP    CZ3    608    -0.1972      12.01
   609         HA    582    TRP    HZ3    609     0.1447      1.008
   610         CA    582    TRP    CE3    610    -0.2387      12.01
   611         HA    582    TRP    HE3    611       0.17      1.008
   612         CB    582    TRP    CD2    612     0.1243      12.01
   613          C    582    TRP      C    613     0.5973      12.01
   614          O    582    TRP      O    614    -0.5679         16   ; qtot -1
; residue 583 GLU rtp GLU  q -1.0
   615          N    583    GLU      N    615    -0.5163      14.01
   616          H    583    GLU      H    616     0.2936      1.008
   617         CX    583    GLU     CA    617     0.0397      12.01
   618         H1    583    GLU     HA    618     0.1105      1.008
   619         2C    583    GLU     CB    619      0.056      12.01
   620         HC    583    GLU    HB1    620    -0.0173      1.008
   621         HC    583    GLU    HB2    621    -0.0173      1.008
   622         2C    583    GLU     CG    622     0.0136      12.01
   623         HC    583    GLU    HG1    623    -0.0425      1.008
   624         HC    583    GLU    HG2    624    -0.0425      1.008
   625         CO    583    GLU     CD    625     0.8054      12.01
   626         O2    583    GLU    OE1    626    -0.8188         16
   627         O2    583    GLU    OE2    627    -0.8188         16
   628          C    583    GLU      C    628     0.5366      12.01
   629          O    583    GLU      O    629    -0.5819         16   ; qtot -2
; residue 584 PHE rtp PHE  q  0.0
   630          N    584    PHE      N    630    -0.4157      14.01
   631          H    584    PHE      H    631     0.2719      1.008
   632         CX    584    PHE     CA    632    -0.0024      12.01
   633         H1    584    PHE     HA    633     0.0978      1.008
   634         CT    584    PHE     CB    634    -0.0343      12.01
   635         HC    584    PHE    HB1    635     0.0295      1.008
   636         HC    584    PHE    HB2    636     0.0295      1.008
   637         CA    584    PHE     CG    637     0.0118      12.01
   638         CA    584    PHE    CD1    638    -0.1256      12.01
   639         HA    584    PHE    HD1    639      0.133      1.008
   640         CA    584    PHE    CE1    640    -0.1704      12.01
   641         HA    584    PHE    HE1    641      0.143      1.008
   642         CA    584    PHE     CZ    642    -0.1072      12.01
   643         HA    584    PHE     HZ    643     0.1297      1.008
   644         CA    584    PHE    CE2    644    -0.1704      12.01
   645         HA    584    PHE    HE2    645      0.143      1.008
   646         CA    584    PHE    CD2    646    -0.1256      12.01
   647         HA    584    PHE    HD2    647      0.133      1.008
   648          C    584    PHE      C    648     0.5973      12.01
   649          O    584    PHE      O    649    -0.5679         16   ; qtot -2
; residue 585 PRO rtp PRO  q  0.0
   650          N    585    PRO      N    650    -0.2548      14.01
   651         CT    585    PRO     CD    651     0.0192      12.01
   652         H1    585    PRO    HD1    652     0.0391      1.008
   653         H1    585    PRO    HD2    653     0.0391      1.008
   654         CT    585    PRO     CG    654     0.0189      12.01
   655         HC    585    PRO    HG1    655     0.0213      1.008
   656         HC    585    PRO    HG2    656     0.0213      1.008
   657         CT    585    PRO     CB    657     -0.007      12.01
   658         HC    585    PRO    HB1    658     0.0253      1.008
   659         HC    585    PRO    HB2    659     0.0253      1.008
   660         CX    585    PRO     CA    660    -0.0266      12.01
   661         H1    585    PRO     HA    661     0.0641      1.008
   662          C    585    PRO      C    662     0.5896      12.01
   663          O    585    PRO      O    663    -0.5748         16   ; qtot -2
; residue 586 ARG rtp ARG  q +1.0
   664          N    586    ARG      N    664    -0.3479      14.01
   665          H    586    ARG      H    665     0.2747      1.008
   666         CX    586    ARG     CA    666    -0.2637      12.01
   667         H1    586    ARG     HA    667      0.156      1.008
   668         C8    586    ARG     CB    668    -0.0007      12.01
   669         HC    586    ARG    HB1    669     0.0327      1.008
   670         HC    586    ARG    HB2    670     0.0327      1.008
   671         C8    586    ARG     CG    671      0.039      12.01
   672         HC    586    ARG    HG1    672     0.0285      1.008
   673         HC    586    ARG    HG2    673     0.0285      1.008
   674         C8    586    ARG     CD    674     0.0486      12.01
   675         H1    586    ARG    HD1    675     0.0687      1.008
   676         H1    586    ARG    HD2    676     0.0687      1.008
   677         N2    586    ARG     NE    677    -0.5295      14.01
   678          H    586    ARG     HE    678     0.3456      1.008
   679         CA    586    ARG     CZ    679     0.8076      12.01
   680         N2    586    ARG    NH1    680    -0.8627      14.01
   681          H    586    ARG   HH11    681     0.4478      1.008
   682          H    586    ARG   HH12    682     0.4478      1.008
   683         N2    586    ARG    NH2    683    -0.8627      14.01
   684          H    586    ARG   HH21    684     0.4478      1.008
   685          H    586    ARG   HH22    685     0.4478      1.008
   686          C    586    ARG      C    686     0.7341      12.01
   687          O    586    ARG      O    687    -0.5894         16   ; qtot -1
; residue 587 ASN rtp ASN  q  0.0
   688          N    587    ASN      N    688    -0.4157      14.01
   689          H    587    ASN      H    689     0.2719      1.008
   690         CX    587    ASN     CA    690     0.0143      12.01
   691         H1    587    ASN     HA    691     0.1048      1.008
   692         2C    587    ASN     CB    692    -0.2041      12.01
   693         HC    587    ASN    HB1    693     0.0797      1.008
   694         HC    587    ASN    HB2    694     0.0797      1.008
   695          C    587    ASN     CG    695      0.713      12.01
   696          O    587    ASN    OD1    696    -0.5931         16
   697          N    587    ASN    ND2    697    -0.9191      14.01
   698          H    587    ASN   HD21    698     0.4196      1.008
   699          H    587    ASN   HD22    699     0.4196      1.008
   700          C    587    ASN      C    700     0.5973      12.01
   701          O    587    ASN      O    701    -0.5679         16   ; qtot -1
; residue 588 ARG rtp ARG  q +1.0
   702          N    588    ARG      N    702    -0.3479      14.01
   703          H    588    ARG      H    703     0.2747      1.008
   704         CX    588    ARG     CA    704    -0.2637      12.01
   705         H1    588    ARG     HA    705      0.156      1.008
   706         C8    588    ARG     CB    706    -0.0007      12.01
   707         HC    588    ARG    HB1    707     0.0327      1.008
   708         HC    588    ARG    HB2    708     0.0327      1.008
   709         C8    588    ARG     CG    709      0.039      12.01
   710         HC    588    ARG    HG1    710     0.0285      1.008
   711         HC    588    ARG    HG2    711     0.0285      1.008
   712         C8    588    ARG     CD    712     0.0486      12.01
   713         H1    588    ARG    HD1    713     0.0687      1.008
   714         H1    588    ARG    HD2    714     0.0687      1.008
   715         N2    588    ARG     NE    715    -0.5295      14.01
   716          H    588    ARG     HE    716     0.3456      1.008
   717         CA    588    ARG     CZ    717     0.8076      12.01
   718         N2    588    ARG    NH1    718    -0.8627      14.01
   719          H    588    ARG   HH11    719     0.4478      1.008
   720          H    588    ARG   HH12    720     0.4478      1.008
   721         N2    588    ARG    NH2    721    -0.8627      14.01
   722          H    588    ARG   HH21    722     0.4478      1.008
   723          H    588    ARG   HH22    723     0.4478      1.008
   724          C    588    ARG      C    724     0.7341      12.01
   725          O    588    ARG      O    725    -0.5894         16   ; qtot 0
; residue 589 LEU rtp LEU  q  0.0
   726          N    589    LEU      N    726    -0.4157      14.01
   727          H    589    LEU      H    727     0.2719      1.008
   728         CX    589    LEU     CA    728    -0.0518      12.01
   729         H1    589    LEU     HA    729     0.0922      1.008
   730         2C    589    LEU     CB    730    -0.1102      12.01
   731         HC    589    LEU    HB1    731     0.0457      1.008
   732         HC    589    LEU    HB2    732     0.0457      1.008
   733         3C    589    LEU     CG    733     0.3531      12.01
   734         HC    589    LEU     HG    734    -0.0361      1.008
   735         CT    589    LEU    CD1    735    -0.4121      12.01
   736         HC    589    LEU   HD11    736        0.1      1.008
   737         HC    589    LEU   HD12    737        0.1      1.008
   738         HC    589    LEU   HD13    738        0.1      1.008
   739         CT    589    LEU    CD2    739    -0.4121      12.01
   740         HC    589    LEU   HD21    740        0.1      1.008
   741         HC    589    LEU   HD22    741        0.1      1.008
   742         HC    589    LEU   HD23    742        0.1      1.008
   743          C    589    LEU      C    743     0.5973      12.01
   744          O    589    LEU      O    744    -0.5679         16   ; qtot 0
; residue 590 SER rtp SER  q  0.0
   745          N    590    SER      N    745    -0.4157      14.01
   746          H    590    SER      H    746     0.2719      1.008
   747         CX    590    SER     CA    747    -0.0249      12.01
   748         H1    590    SER     HA    748     0.0843      1.008
   749         2C    590    SER     CB    749     0.2117      12.01
   750         H1    590    SER    HB1    750     0.0352      1.008
   751         H1    590    SER    HB2    751     0.0352      1.008
   752         OH    590    SER     OG    752    -0.6546         16
   753         HO    590    SER     HG    753     0.4275      1.008
   754          C    590    SER      C    754     0.5973      12.01
   755          O    590    SER      O    755    -0.5679         16   ; qtot 0
; residue 591 PHE rtp PHE  q  0.0
   756          N    591    PHE      N    756    -0.4157      14.01
   757          H    591    PHE      H    757     0.2719      1.008
   758         CX    591    PHE     CA    758    -0.0024      12.01
   759         H1    591    PHE     HA    759     0.0978      1.008
   760         CT    591    PHE     CB    760    -0.0343      12.01
   761         HC    591    PHE    HB1    761     0.0295      1.008
   762         HC    591    PHE    HB2    762     0.0295      1.008
   763         CA    591    PHE     CG    763     0.0118      12.01
   764         CA    591    PHE    CD1    764    -0.1256      12.01
   765         HA    591    PHE    HD1    765      0.133      1.008
   766         CA    591    PHE    CE1    766    -0.1704      12.01
   767         HA    591    PHE    HE1    767      0.143      1.008
   768         CA    591    PHE     CZ    768    -0.1072      12.01
   769         HA    591    PHE     HZ    769     0.1297      1.008
   770         CA    591    PHE    CE2    770    -0.1704      12.01
   771         HA    591    PHE    HE2    771      0.143      1.008
   772         CA    591    PHE    CD2    772    -0.1256      12.01
   773         HA    591    PHE    HD2    773      0.133      1.008
   774          C    591    PHE      C    774     0.5973      12.01
   775          O    591    PHE      O    775    -0.5679         16   ; qtot 0
; residue 592 GLY rtp GLY  q  0.0
   776          N    592    GLY      N    776    -0.4157      14.01
   777          H    592    GLY      H    777     0.2719      1.008
   778         CX    592    GLY     CA    778    -0.0252      12.01
   779         H1    592    GLY    HA1    779     0.0698      1.008
   780         H1    592    GLY    HA2    780     0.0698      1.008
   781          C    592    GLY      C    781     0.5973      12.01
   782          O    592    GLY      O    782    -0.5679         16   ; qtot 0
; residue 593 LYS rtp LYS  q +1.0
   783          N    593    LYS      N    783    -0.3479      14.01
   784          H    593    LYS      H    784     0.2747      1.008
   785         CX    593    LYS     CA    785      -0.24      12.01
   786         H1    593    LYS     HA    786     0.1426      1.008
   787         C8    593    LYS     CB    787    -0.0094      12.01
   788         HC    593    LYS    HB1    788     0.0362      1.008
   789         HC    593    LYS    HB2    789     0.0362      1.008
   790         C8    593    LYS     CG    790     0.0187      12.01
   791         HC    593    LYS    HG1    791     0.0103      1.008
   792         HC    593    LYS    HG2    792     0.0103      1.008
   793         C8    593    LYS     CD    793    -0.0479      12.01
   794         HC    593    LYS    HD1    794     0.0621      1.008
   795         HC    593    LYS    HD2    795     0.0621      1.008
   796         C8    593    LYS     CE    796    -0.0143      12.01
   797         HP    593    LYS    HE1    797     0.1135      1.008
   798         HP    593    LYS    HE2    798     0.1135      1.008
   799         N3    593    LYS     NZ    799    -0.3854      14.01
   800          H    593    LYS    HZ1    800       0.34      1.008
   801          H    593    LYS    HZ2    801       0.34      1.008
   802          H    593    LYS    HZ3    802       0.34      1.008
   803          C    593    LYS      C    803     0.7341      12.01
   804          O    593    LYS      O    804    -0.5894         16   ; qtot 1
; residue 594 THR rtp THR  q  0.0
   805          N    594    THR      N    805    -0.4157      14.01
   806          H    594    THR      H    806     0.2719      1.008
   807         CX    594    THR     CA    807    -0.0389      12.01
   808         H1    594    THR     HA    808     0.1007      1.008
   809         3C    594    THR     CB    809     0.3654      12.01
   810         H1    594    THR     HB    810     0.0043      1.008
   811         CT    594    THR    CG2    811    -0.2438      12.01
   812         HC    594    THR   HG21    812     0.0642      1.008
   813         HC    594    THR   HG22    813     0.0642      1.008
   814         HC    594    THR   HG23    814     0.0642      1.008
   815         OH    594    THR    OG1    815    -0.6761         16
   816         HO    594    THR    HG1    816     0.4102      1.008
   817          C    594    THR      C    817     0.5973      12.01
   818          O    594    THR      O    818    -0.5679         16   ; qtot 1
; residue 595 LEU rtp LEU  q  0.0
   819          N    595    LEU      N    819    -0.4157      14.01
   820          H    595    LEU      H    820     0.2719      1.008
   821         CX    595    LEU     CA    821    -0.0518      12.01
   822         H1    595    LEU     HA    822     0.0922      1.008
   823         2C    595    LEU     CB    823    -0.1102      12.01
   824         HC    595    LEU    HB1    824     0.0457      1.008
   825         HC    595    LEU    HB2    825     0.0457      1.008
   826         3C    595    LEU     CG    826     0.3531      12.01
   827         HC    595    LEU     HG    827    -0.0361      1.008
   828         CT    595    LEU    CD1    828    -0.4121      12.01
   829         HC    595    LEU   HD11    829        0.1      1.008
   830         HC    595    LEU   HD12    830        0.1      1.008
   831         HC    595    LEU   HD13    831        0.1      1.008
   832         CT    595    LEU    CD2    832    -0.4121      12.01
   833         HC    595    LEU   HD21    833        0.1      1.008
   834         HC    595    LEU   HD22    834        0.1      1.008
   835         HC    595    LEU   HD23    835        0.1      1.008
   836          C    595    LEU      C    836     0.5973      12.01
   837          O    595    LEU      O    837    -0.5679         16   ; qtot 1
; residue 596 GLY rtp GLY  q  0.0
   838          N    596    GLY      N    838    -0.4157      14.01
   839          H    596    GLY      H    839     0.2719      1.008
   840         CX    596    GLY     CA    840    -0.0252      12.01
   841         H1    596    GLY    HA1    841     0.0698      1.008
   842         H1    596    GLY    HA2    842     0.0698      1.008
   843          C    596    GLY      C    843     0.5973      12.01
   844          O    596    GLY      O    844    -0.5679         16   ; qtot 1
; residue 597 ALA rtp ALA  q  0.0
   845          N    597    ALA      N    845    -0.4157      14.01
   846          H    597    ALA      H    846     0.2719      1.008
   847         CX    597    ALA     CA    847     0.0337      12.01
   848         H1    597    ALA     HA    848     0.0823      1.008
   849         CT    597    ALA     CB    849    -0.1825      12.01
   850         HC    597    ALA    HB1    850     0.0603      1.008
   851         HC    597    ALA    HB2    851     0.0603      1.008
   852         HC    597    ALA    HB3    852     0.0603      1.008
   853          C    597    ALA      C    853     0.5973      12.01
   854          O    597    ALA      O    854    -0.5679         16   ; qtot 1
; residue 598 GLY rtp GLY  q  0.0
   855          N    598    GLY      N    855    -0.4157      14.01
   856          H    598    GLY      H    856     0.2719      1.008
   857         CX    598    GLY     CA    857    -0.0252      12.01
   858         H1    598    GLY    HA1    858     0.0698      1.008
   859         H1    598    GLY    HA2    859     0.0698      1.008
   860          C    598    GLY      C    860     0.5973      12.01
   861          O    598    GLY      O    861    -0.5679         16   ; qtot 1
; residue 599 ALA rtp ALA  q  0.0
   862          N    599    ALA      N    862    -0.4157      14.01
   863          H    599    ALA      H    863     0.2719      1.008
   864         CX    599    ALA     CA    864     0.0337      12.01
   865         H1    599    ALA     HA    865     0.0823      1.008
   866         CT    599    ALA     CB    866    -0.1825      12.01
   867         HC    599    ALA    HB1    867     0.0603      1.008
   868         HC    599    ALA    HB2    868     0.0603      1.008
   869         HC    599    ALA    HB3    869     0.0603      1.008
   870          C    599    ALA      C    870     0.5973      12.01
   871          O    599    ALA      O    871    -0.5679         16   ; qtot 1
; residue 600 PHE rtp PHE  q  0.0
   872          N    600    PHE      N    872    -0.4157      14.01
   873          H    600    PHE      H    873     0.2719      1.008
   874         CX    600    PHE     CA    874    -0.0024      12.01
   875         H1    600    PHE     HA    875     0.0978      1.008
   876         CT    600    PHE     CB    876    -0.0343      12.01
   877         HC    600    PHE    HB1    877     0.0295      1.008
   878         HC    600    PHE    HB2    878     0.0295      1.008
   879         CA    600    PHE     CG    879     0.0118      12.01
   880         CA    600    PHE    CD1    880    -0.1256      12.01
   881         HA    600    PHE    HD1    881      0.133      1.008
   882         CA    600    PHE    CE1    882    -0.1704      12.01
   883         HA    600    PHE    HE1    883      0.143      1.008
   884         CA    600    PHE     CZ    884    -0.1072      12.01
   885         HA    600    PHE     HZ    885     0.1297      1.008
   886         CA    600    PHE    CE2    886    -0.1704      12.01
   887         HA    600    PHE    HE2    887      0.143      1.008
   888         CA    600    PHE    CD2    888    -0.1256      12.01
   889         HA    600    PHE    HD2    889      0.133      1.008
   890          C    600    PHE      C    890     0.5973      12.01
   891          O    600    PHE      O    891    -0.5679         16   ; qtot 1
; residue 601 GLY rtp GLY  q  0.0
   892          N    601    GLY      N    892    -0.4157      14.01
   893          H    601    GLY      H    893     0.2719      1.008
   894         CX    601    GLY     CA    894    -0.0252      12.01
   895         H1    601    GLY    HA1    895     0.0698      1.008
   896         H1    601    GLY    HA2    896     0.0698      1.008
   897          C    601    GLY      C    897     0.5973      12.01
   898          O    601    GLY      O    898    -0.5679         16   ; qtot 1
; residue 602 LYS rtp LYS  q +1.0
   899          N    602    LYS      N    899    -0.3479      14.01
   900          H    602    LYS      H    900     0.2747      1.008
   901         CX    602    LYS     CA    901      -0.24      12.01
   902         H1    602    LYS     HA    902     0.1426      1.008
   903         C8    602    LYS     CB    903    -0.0094      12.01
   904         HC    602    LYS    HB1    904     0.0362      1.008
   905         HC    602    LYS    HB2    905     0.0362      1.008
   906         C8    602    LYS     CG    906     0.0187      12.01
   907         HC    602    LYS    HG1    907     0.0103      1.008
   908         HC    602    LYS    HG2    908     0.0103      1.008
   909         C8    602    LYS     CD    909    -0.0479      12.01
   910         HC    602    LYS    HD1    910     0.0621      1.008
   911         HC    602    LYS    HD2    911     0.0621      1.008
   912         C8    602    LYS     CE    912    -0.0143      12.01
   913         HP    602    LYS    HE1    913     0.1135      1.008
   914         HP    602    LYS    HE2    914     0.1135      1.008
   915         N3    602    LYS     NZ    915    -0.3854      14.01
   916          H    602    LYS    HZ1    916       0.34      1.008
   917          H    602    LYS    HZ2    917       0.34      1.008
   918          H    602    LYS    HZ3    918       0.34      1.008
   919          C    602    LYS      C    919     0.7341      12.01
   920          O    602    LYS      O    920    -0.5894         16   ; qtot 2
; residue 603 VAL rtp VAL  q  0.0
   921          N    603    VAL      N    921    -0.4157      14.01
   922          H    603    VAL      H    922     0.2719      1.008
   923         CX    603    VAL     CA    923    -0.0875      12.01
   924         H1    603    VAL     HA    924     0.0969      1.008
   925         3C    603    VAL     CB    925     0.2985      12.01
   926         HC    603    VAL     HB    926    -0.0297      1.008
   927         CT    603    VAL    CG1    927    -0.3192      12.01
   928         HC    603    VAL   HG11    928     0.0791      1.008
   929         HC    603    VAL   HG12    929     0.0791      1.008
   930         HC    603    VAL   HG13    930     0.0791      1.008
   931         CT    603    VAL    CG2    931    -0.3192      12.01
   932         HC    603    VAL   HG21    932     0.0791      1.008
   933         HC    603    VAL   HG22    933     0.0791      1.008
   934         HC    603    VAL   HG23    934     0.0791      1.008
   935          C    603    VAL      C    935     0.5973      12.01
   936          O    603    VAL      O    936    -0.5679         16   ; qtot 2
; residue 604 VAL rtp VAL  q  0.0
   937          N    604    VAL      N    937    -0.4157      14.01
   938          H    604    VAL      H    938     0.2719      1.008
   939         CX    604    VAL     CA    939    -0.0875      12.01
   940         H1    604    VAL     HA    940     0.0969      1.008
   941         3C    604    VAL     CB    941     0.2985      12.01
   942         HC    604    VAL     HB    942    -0.0297      1.008
   943         CT    604    VAL    CG1    943    -0.3192      12.01
   944         HC    604    VAL   HG11    944     0.0791      1.008
   945         HC    604    VAL   HG12    945     0.0791      1.008
   946         HC    604    VAL   HG13    946     0.0791      1.008
   947         CT    604    VAL    CG2    947    -0.3192      12.01
   948         HC    604    VAL   HG21    948     0.0791      1.008
   949         HC    604    VAL   HG22    949     0.0791      1.008
   950         HC    604    VAL   HG23    950     0.0791      1.008
   951          C    604    VAL      C    951     0.5973      12.01
   952          O    604    VAL      O    952    -0.5679         16   ; qtot 2
; residue 605 GLU rtp GLU  q -1.0
   953          N    605    GLU      N    953    -0.5163      14.01
   954          H    605    GLU      H    954     0.2936      1.008
   955         CX    605    GLU     CA    955     0.0397      12.01
   956         H1    605    GLU     HA    956     0.1105      1.008
   957         2C    605    GLU     CB    957      0.056      12.01
   958         HC    605    GLU    HB1    958    -0.0173      1.008
   959         HC    605    GLU    HB2    959    -0.0173      1.008
   960         2C    605    GLU     CG    960     0.0136      12.01
   961         HC    605    GLU    HG1    961    -0.0425      1.008
   962         HC    605    GLU    HG2    962    -0.0425      1.008
   963         CO    605    GLU     CD    963     0.8054      12.01
   964         O2    605    GLU    OE1    964    -0.8188         16
   965         O2    605    GLU    OE2    965    -0.8188         16
   966          C    605    GLU      C    966     0.5366      12.01
   967          O    605    GLU      O    967    -0.5819         16   ; qtot 1
; residue 606 ALA rtp ALA  q  0.0
   968          N    606    ALA      N    968    -0.4157      14.01
   969          H    606    ALA      H    969     0.2719      1.008
   970         CX    606    ALA     CA    970     0.0337      12.01
   971         H1    606    ALA     HA    971     0.0823      1.008
   972         CT    606    ALA     CB    972    -0.1825      12.01
   973         HC    606    ALA    HB1    973     0.0603      1.008
   974         HC    606    ALA    HB2    974     0.0603      1.008
   975         HC    606    ALA    HB3    975     0.0603      1.008
   976          C    606    ALA      C    976     0.5973      12.01
   977          O    606    ALA      O    977    -0.5679         16   ; qtot 1
; residue 607 THR rtp THR  q  0.0
   978          N    607    THR      N    978    -0.4157      14.01
   979          H    607    THR      H    979     0.2719      1.008
   980         CX    607    THR     CA    980    -0.0389      12.01
   981         H1    607    THR     HA    981     0.1007      1.008
   982         3C    607    THR     CB    982     0.3654      12.01
   983         H1    607    THR     HB    983     0.0043      1.008
   984         CT    607    THR    CG2    984    -0.2438      12.01
   985         HC    607    THR   HG21    985     0.0642      1.008
   986         HC    607    THR   HG22    986     0.0642      1.008
   987         HC    607    THR   HG23    987     0.0642      1.008
   988         OH    607    THR    OG1    988    -0.6761         16
   989         HO    607    THR    HG1    989     0.4102      1.008
   990          C    607    THR      C    990     0.5973      12.01
   991          O    607    THR      O    991    -0.5679         16   ; qtot 1
; residue 608 ALA rtp ALA  q  0.0
   992          N    608    ALA      N    992    -0.4157      14.01
   993          H    608    ALA      H    993     0.2719      1.008
   994         CX    608    ALA     CA    994     0.0337      12.01
   995         H1    608    ALA     HA    995     0.0823      1.008
   996         CT    608    ALA     CB    996    -0.1825      12.01
   997         HC    608    ALA    HB1    997     0.0603      1.008
   998         HC    608    ALA    HB2    998     0.0603      1.008
   999         HC    608    ALA    HB3    999     0.0603      1.008
  1000          C    608    ALA      C   1000     0.5973      12.01
  1001          O    608    ALA      O   1001    -0.5679         16   ; qtot 1
; residue 609 TYR rtp TYR  q  0.0
  1002          N    609    TYR      N   1002    -0.4157      14.01
  1003          H    609    TYR      H   1003     0.2719      1.008
  1004         CX    609    TYR     CA   1004    -0.0014      12.01
  1005         H1    609    TYR     HA   1005     0.0876      1.008
  1006         CT    609    TYR     CB   1006    -0.0152      12.01
  1007         HC    609    TYR    HB1   1007     0.0295      1.008
  1008         HC    609    TYR    HB2   1008     0.0295      1.008
  1009         CA    609    TYR     CG   1009    -0.0011      12.01
  1010         CA    609    TYR    CD1   1010    -0.1906      12.01
  1011         HA    609    TYR    HD1   1011     0.1699      1.008
  1012         CA    609    TYR    CE1   1012    -0.2341      12.01
  1013         HA    609    TYR    HE1   1013     0.1656      1.008
  1014          C    609    TYR     CZ   1014     0.3226      12.01
  1015         OH    609    TYR     OH   1015    -0.5579         16
  1016         HO    609    TYR     HH   1016     0.3992      1.008
  1017         CA    609    TYR    CE2   1017    -0.2341      12.01
  1018         HA    609    TYR    HE2   1018     0.1656      1.008
  1019         CA    609    TYR    CD2   1019    -0.1906      12.01
  1020         HA    609    TYR    HD2   1020     0.1699      1.008
  1021          C    609    TYR      C   1021     0.5973      12.01
  1022          O    609    TYR      O   1022    -0.5679         16   ; qtot 1
; residue 610 GLY rtp GLY  q  0.0
  1023          N    610    GLY      N   1023    -0.4157      14.01
  1024          H    610    GLY      H   1024     0.2719      1.008
  1025         CX    610    GLY     CA   1025    -0.0252      12.01
  1026         H1    610    GLY    HA1   1026     0.0698      1.008
  1027         H1    610    GLY    HA2   1027     0.0698      1.008
  1028          C    610    GLY      C   1028     0.5973      12.01
  1029          O    610    GLY      O   1029    -0.5679         16   ; qtot 1
; residue 611 LEU rtp LEU  q  0.0
  1030          N    611    LEU      N   1030    -0.4157      14.01
  1031          H    611    LEU      H   1031     0.2719      1.008
  1032         CX    611    LEU     CA   1032    -0.0518      12.01
  1033         H1    611    LEU     HA   1033     0.0922      1.008
  1034         2C    611    LEU     CB   1034    -0.1102      12.01
  1035         HC    611    LEU    HB1   1035     0.0457      1.008
  1036         HC    611    LEU    HB2   1036     0.0457      1.008
  1037         3C    611    LEU     CG   1037     0.3531      12.01
  1038         HC    611    LEU     HG   1038    -0.0361      1.008
  1039         CT    611    LEU    CD1   1039    -0.4121      12.01
  1040         HC    611    LEU   HD11   1040        0.1      1.008
  1041         HC    611    LEU   HD12   1041        0.1      1.008
  1042         HC    611    LEU   HD13   1042        0.1      1.008
  1043         CT    611    LEU    CD2   1043    -0.4121      12.01
  1044         HC    611    LEU   HD21   1044        0.1      1.008
  1045         HC    611    LEU   HD22   1045        0.1      1.008
  1046         HC    611    LEU   HD23   1046        0.1      1.008
  1047          C    611    LEU      C   1047     0.5973      12.01
  1048          O    611    LEU      O   1048    -0.5679         16   ; qtot 1
; residue 612 ILE rtp ILE  q  0.0
  1049          N    612    ILE      N   1049    -0.4157      14.01
  1050          H    612    ILE      H   1050     0.2719      1.008
  1051         CX    612    ILE     CA   1051    -0.0597      12.01
  1052         H1    612    ILE     HA   1052     0.0869      1.008
  1053         3C    612    ILE     CB   1053     0.1303      12.01
  1054         HC    612    ILE     HB   1054     0.0187      1.008
  1055         CT    612    ILE    CG2   1055    -0.3204      12.01
  1056         HC    612    ILE   HG21   1056     0.0882      1.008
  1057         HC    612    ILE   HG22   1057     0.0882      1.008
  1058         HC    612    ILE   HG23   1058     0.0882      1.008
  1059         2C    612    ILE    CG1   1059     -0.043      12.01
  1060         HC    612    ILE   HG11   1060     0.0236      1.008
  1061         HC    612    ILE   HG12   1061     0.0236      1.008
  1062         CT    612    ILE     CD   1062     -0.066      12.01
  1063         HC    612    ILE    HD1   1063     0.0186      1.008
  1064         HC    612    ILE    HD2   1064     0.0186      1.008
  1065         HC    612    ILE    HD3   1065     0.0186      1.008
  1066          C    612    ILE      C   1066     0.5973      12.01
  1067          O    612    ILE      O   1067    -0.5679         16   ; qtot 1
; residue 613 LYS rtp LYS  q +1.0
  1068          N    613    LYS      N   1068    -0.3479      14.01
  1069          H    613    LYS      H   1069     0.2747      1.008
  1070         CX    613    LYS     CA   1070      -0.24      12.01
  1071         H1    613    LYS     HA   1071     0.1426      1.008
  1072         C8    613    LYS     CB   1072    -0.0094      12.01
  1073         HC    613    LYS    HB1   1073     0.0362      1.008
  1074         HC    613    LYS    HB2   1074     0.0362      1.008
  1075         C8    613    LYS     CG   1075     0.0187      12.01
  1076         HC    613    LYS    HG1   1076     0.0103      1.008
  1077         HC    613    LYS    HG2   1077     0.0103      1.008
  1078         C8    613    LYS     CD   1078    -0.0479      12.01
  1079         HC    613    LYS    HD1   1079     0.0621      1.008
  1080         HC    613    LYS    HD2   1080     0.0621      1.008
  1081         C8    613    LYS     CE   1081    -0.0143      12.01
  1082         HP    613    LYS    HE1   1082     0.1135      1.008
  1083         HP    613    LYS    HE2   1083     0.1135      1.008
  1084         N3    613    LYS     NZ   1084    -0.3854      14.01
  1085          H    613    LYS    HZ1   1085       0.34      1.008
  1086          H    613    LYS    HZ2   1086       0.34      1.008
  1087          H    613    LYS    HZ3   1087       0.34      1.008
  1088          C    613    LYS      C   1088     0.7341      12.01
  1089          O    613    LYS      O   1089    -0.5894         16   ; qtot 2
; residue 614 SER rtp SER  q  0.0
  1090          N    614    SER      N   1090    -0.4157      14.01
  1091          H    614    SER      H   1091     0.2719      1.008
  1092         CX    614    SER     CA   1092    -0.0249      12.01
  1093         H1    614    SER     HA   1093     0.0843      1.008
  1094         2C    614    SER     CB   1094     0.2117      12.01
  1095         H1    614    SER    HB1   1095     0.0352      1.008
  1096         H1    614    SER    HB2   1096     0.0352      1.008
  1097         OH    614    SER     OG   1097    -0.6546         16
  1098         HO    614    SER     HG   1098     0.4275      1.008
  1099          C    614    SER      C   1099     0.5973      12.01
  1100          O    614    SER      O   1100    -0.5679         16   ; qtot 2
; residue 615 ASP rtp ASP  q -1.0
  1101          N    615    ASP      N   1101    -0.5163      14.01
  1102          H    615    ASP      H   1102     0.2936      1.008
  1103         CX    615    ASP     CA   1103     0.0381      12.01
  1104         H1    615    ASP     HA   1104      0.088      1.008
  1105         2C    615    ASP     CB   1105    -0.0303      12.01
  1106         HC    615    ASP    HB1   1106    -0.0122      1.008
  1107         HC    615    ASP    HB2   1107    -0.0122      1.008
  1108         CO    615    ASP     CG   1108     0.7994      12.01
  1109         O2    615    ASP    OD1   1109    -0.8014         16
  1110         O2    615    ASP    OD2   1110    -0.8014         16
  1111          C    615    ASP      C   1111     0.5366      12.01
  1112          O    615    ASP      O   1112    -0.5819         16   ; qtot 1
; residue 616 ALA rtp ALA  q  0.0
  1113          N    616    ALA      N   1113    -0.4157      14.01
  1114          H    616    ALA      H   1114     0.2719      1.008
  1115         CX    616    ALA     CA   1115     0.0337      12.01
  1116         H1    616    ALA     HA   1116     0.0823      1.008
  1117         CT    616    ALA     CB   1117    -0.1825      12.01
  1118         HC    616    ALA    HB1   1118     0.0603      1.008
  1119         HC    616    ALA    HB2   1119     0.0603      1.008
  1120         HC    616    ALA    HB3   1120     0.0603      1.008
  1121          C    616    ALA      C   1121     0.5973      12.01
  1122          O    616    ALA      O   1122    -0.5679         16   ; qtot 1
; residue 617 ALA rtp ALA  q  0.0
  1123          N    617    ALA      N   1123    -0.4157      14.01
  1124          H    617    ALA      H   1124     0.2719      1.008
  1125         CX    617    ALA     CA   1125     0.0337      12.01
  1126         H1    617    ALA     HA   1126     0.0823      1.008
  1127         CT    617    ALA     CB   1127    -0.1825      12.01
  1128         HC    617    ALA    HB1   1128     0.0603      1.008
  1129         HC    617    ALA    HB2   1129     0.0603      1.008
  1130         HC    617    ALA    HB3   1130     0.0603      1.008
  1131          C    617    ALA      C   1131     0.5973      12.01
  1132          O    617    ALA      O   1132    -0.5679         16   ; qtot 1
; residue 618 MET rtp MET  q  0.0
  1133          N    618    MET      N   1133    -0.4157      14.01
  1134          H    618    MET      H   1134     0.2719      1.008
  1135         CX    618    MET     CA   1135    -0.0237      12.01
  1136         H1    618    MET     HA   1136      0.088      1.008
  1137         2C    618    MET     CB   1137     0.0342      12.01
  1138         HC    618    MET    HB1   1138     0.0241      1.008
  1139         HC    618    MET    HB2   1139     0.0241      1.008
  1140         2C    618    MET     CG   1140     0.0018      12.01
  1141         H1    618    MET    HG1   1141      0.044      1.008
  1142         H1    618    MET    HG2   1142      0.044      1.008
  1143          S    618    MET     SD   1143    -0.2737      32.06
  1144         CT    618    MET     CE   1144    -0.0536      12.01
  1145         H1    618    MET    HE1   1145     0.0684      1.008
  1146         H1    618    MET    HE2   1146     0.0684      1.008
  1147         H1    618    MET    HE3   1147     0.0684      1.008
  1148          C    618    MET      C   1148     0.5973      12.01
  1149          O    618    MET      O   1149    -0.5679         16   ; qtot 1
; residue 619 THR rtp THR  q  0.0
  1150          N    619    THR      N   1150    -0.4157      14.01
  1151          H    619    THR      H   1151     0.2719      1.008
  1152         CX    619    THR     CA   1152    -0.0389      12.01
  1153         H1    619    THR     HA   1153     0.1007      1.008
  1154         3C    619    THR     CB   1154     0.3654      12.01
  1155         H1    619    THR     HB   1155     0.0043      1.008
  1156         CT    619    THR    CG2   1156    -0.2438      12.01
  1157         HC    619    THR   HG21   1157     0.0642      1.008
  1158         HC    619    THR   HG22   1158     0.0642      1.008
  1159         HC    619    THR   HG23   1159     0.0642      1.008
  1160         OH    619    THR    OG1   1160    -0.6761         16
  1161         HO    619    THR    HG1   1161     0.4102      1.008
  1162          C    619    THR      C   1162     0.5973      12.01
  1163          O    619    THR      O   1163    -0.5679         16   ; qtot 1
; residue 620 VAL rtp VAL  q  0.0
  1164          N    620    VAL      N   1164    -0.4157      14.01
  1165          H    620    VAL      H   1165     0.2719      1.008
  1166         CX    620    VAL     CA   1166    -0.0875      12.01
  1167         H1    620    VAL     HA   1167     0.0969      1.008
  1168         3C    620    VAL     CB   1168     0.2985      12.01
  1169         HC    620    VAL     HB   1169    -0.0297      1.008
  1170         CT    620    VAL    CG1   1170    -0.3192      12.01
  1171         HC    620    VAL   HG11   1171     0.0791      1.008
  1172         HC    620    VAL   HG12   1172     0.0791      1.008
  1173         HC    620    VAL   HG13   1173     0.0791      1.008
  1174         CT    620    VAL    CG2   1174    -0.3192      12.01
  1175         HC    620    VAL   HG21   1175     0.0791      1.008
  1176         HC    620    VAL   HG22   1176     0.0791      1.008
  1177         HC    620    VAL   HG23   1177     0.0791      1.008
  1178          C    620    VAL      C   1178     0.5973      12.01
  1179          O    620    VAL      O   1179    -0.5679         16   ; qtot 1
; residue 621 ALA rtp ALA  q  0.0
  1180          N    621    ALA      N   1180    -0.4157      14.01
  1181          H    621    ALA      H   1181     0.2719      1.008
  1182         CX    621    ALA     CA   1182     0.0337      12.01
  1183         H1    621    ALA     HA   1183     0.0823      1.008
  1184         CT    621    ALA     CB   1184    -0.1825      12.01
  1185         HC    621    ALA    HB1   1185     0.0603      1.008
  1186         HC    621    ALA    HB2   1186     0.0603      1.008
  1187         HC    621    ALA    HB3   1187     0.0603      1.008
  1188          C    621    ALA      C   1188     0.5973      12.01
  1189          O    621    ALA      O   1189    -0.5679         16   ; qtot 1
; residue 622 VAL rtp VAL  q  0.0
  1190          N    622    VAL      N   1190    -0.4157      14.01
  1191          H    622    VAL      H   1191     0.2719      1.008
  1192         CX    622    VAL     CA   1192    -0.0875      12.01
  1193         H1    622    VAL     HA   1193     0.0969      1.008
  1194         3C    622    VAL     CB   1194     0.2985      12.01
  1195         HC    622    VAL     HB   1195    -0.0297      1.008
  1196         CT    622    VAL    CG1   1196    -0.3192      12.01
  1197         HC    622    VAL   HG11   1197     0.0791      1.008
  1198         HC    622    VAL   HG12   1198     0.0791      1.008
  1199         HC    622    VAL   HG13   1199     0.0791      1.008
  1200         CT    622    VAL    CG2   1200    -0.3192      12.01
  1201         HC    622    VAL   HG21   1201     0.0791      1.008
  1202         HC    622    VAL   HG22   1202     0.0791      1.008
  1203         HC    622    VAL   HG23   1203     0.0791      1.008
  1204          C    622    VAL      C   1204     0.5973      12.01
  1205          O    622    VAL      O   1205    -0.5679         16   ; qtot 1
; residue 623 LYS rtp LYS  q +1.0
  1206          N    623    LYS      N   1206    -0.3479      14.01
  1207          H    623    LYS      H   1207     0.2747      1.008
  1208         CX    623    LYS     CA   1208      -0.24      12.01
  1209         H1    623    LYS     HA   1209     0.1426      1.008
  1210         C8    623    LYS     CB   1210    -0.0094      12.01
  1211         HC    623    LYS    HB1   1211     0.0362      1.008
  1212         HC    623    LYS    HB2   1212     0.0362      1.008
  1213         C8    623    LYS     CG   1213     0.0187      12.01
  1214         HC    623    LYS    HG1   1214     0.0103      1.008
  1215         HC    623    LYS    HG2   1215     0.0103      1.008
  1216         C8    623    LYS     CD   1216    -0.0479      12.01
  1217         HC    623    LYS    HD1   1217     0.0621      1.008
  1218         HC    623    LYS    HD2   1218     0.0621      1.008
  1219         C8    623    LYS     CE   1219    -0.0143      12.01
  1220         HP    623    LYS    HE1   1220     0.1135      1.008
  1221         HP    623    LYS    HE2   1221     0.1135      1.008
  1222         N3    623    LYS     NZ   1222    -0.3854      14.01
  1223          H    623    LYS    HZ1   1223       0.34      1.008
  1224          H    623    LYS    HZ2   1224       0.34      1.008
  1225          H    623    LYS    HZ3   1225       0.34      1.008
  1226          C    623    LYS      C   1226     0.7341      12.01
  1227          O    623    LYS      O   1227    -0.5894         16   ; qtot 2
; residue 624 MET rtp MET  q  0.0
  1228          N    624    MET      N   1228    -0.4157      14.01
  1229          H    624    MET      H   1229     0.2719      1.008
  1230         CX    624    MET     CA   1230    -0.0237      12.01
  1231         H1    624    MET     HA   1231      0.088      1.008
  1232         2C    624    MET     CB   1232     0.0342      12.01
  1233         HC    624    MET    HB1   1233     0.0241      1.008
  1234         HC    624    MET    HB2   1234     0.0241      1.008
  1235         2C    624    MET     CG   1235     0.0018      12.01
  1236         H1    624    MET    HG1   1236      0.044      1.008
  1237         H1    624    MET    HG2   1237      0.044      1.008
  1238          S    624    MET     SD   1238    -0.2737      32.06
  1239         CT    624    MET     CE   1239    -0.0536      12.01
  1240         H1    624    MET    HE1   1240     0.0684      1.008
  1241         H1    624    MET    HE2   1241     0.0684      1.008
  1242         H1    624    MET    HE3   1242     0.0684      1.008
  1243          C    624    MET      C   1243     0.5973      12.01
  1244          O    624    MET      O   1244    -0.5679         16   ; qtot 2
; residue 625 LEU rtp LEU  q  0.0
  1245          N    625    LEU      N   1245    -0.4157      14.01
  1246          H    625    LEU      H   1246     0.2719      1.008
  1247         CX    625    LEU     CA   1247    -0.0518      12.01
  1248         H1    625    LEU     HA   1248     0.0922      1.008
  1249         2C    625    LEU     CB   1249    -0.1102      12.01
  1250         HC    625    LEU    HB1   1250     0.0457      1.008
  1251         HC    625    LEU    HB2   1251     0.0457      1.008
  1252         3C    625    LEU     CG   1252     0.3531      12.01
  1253         HC    625    LEU     HG   1253    -0.0361      1.008
  1254         CT    625    LEU    CD1   1254    -0.4121      12.01
  1255         HC    625    LEU   HD11   1255        0.1      1.008
  1256         HC    625    LEU   HD12   1256        0.1      1.008
  1257         HC    625    LEU   HD13   1257        0.1      1.008
  1258         CT    625    LEU    CD2   1258    -0.4121      12.01
  1259         HC    625    LEU   HD21   1259        0.1      1.008
  1260         HC    625    LEU   HD22   1260        0.1      1.008
  1261         HC    625    LEU   HD23   1261        0.1      1.008
  1262          C    625    LEU      C   1262     0.5973      12.01
  1263          O    625    LEU      O   1263    -0.5679         16   ; qtot 2
; residue 626 LYS rtp LYS  q +1.0
  1264          N    626    LYS      N   1264    -0.3479      14.01
  1265          H    626    LYS      H   1265     0.2747      1.008
  1266         CX    626    LYS     CA   1266      -0.24      12.01
  1267         H1    626    LYS     HA   1267     0.1426      1.008
  1268         C8    626    LYS     CB   1268    -0.0094      12.01
  1269         HC    626    LYS    HB1   1269     0.0362      1.008
  1270         HC    626    LYS    HB2   1270     0.0362      1.008
  1271         C8    626    LYS     CG   1271     0.0187      12.01
  1272         HC    626    LYS    HG1   1272     0.0103      1.008
  1273         HC    626    LYS    HG2   1273     0.0103      1.008
  1274         C8    626    LYS     CD   1274    -0.0479      12.01
  1275         HC    626    LYS    HD1   1275     0.0621      1.008
  1276         HC    626    LYS    HD2   1276     0.0621      1.008
  1277         C8    626    LYS     CE   1277    -0.0143      12.01
  1278         HP    626    LYS    HE1   1278     0.1135      1.008
  1279         HP    626    LYS    HE2   1279     0.1135      1.008
  1280         N3    626    LYS     NZ   1280    -0.3854      14.01
  1281          H    626    LYS    HZ1   1281       0.34      1.008
  1282          H    626    LYS    HZ2   1282       0.34      1.008
  1283          H    626    LYS    HZ3   1283       0.34      1.008
  1284          C    626    LYS      C   1284     0.7341      12.01
  1285          O    626    LYS      O   1285    -0.5894         16   ; qtot 3
; residue 627 PRO rtp PRO  q  0.0
  1286          N    627    PRO      N   1286    -0.2548      14.01
  1287         CT    627    PRO     CD   1287     0.0192      12.01
  1288         H1    627    PRO    HD1   1288     0.0391      1.008
  1289         H1    627    PRO    HD2   1289     0.0391      1.008
  1290         CT    627    PRO     CG   1290     0.0189      12.01
  1291         HC    627    PRO    HG1   1291     0.0213      1.008
  1292         HC    627    PRO    HG2   1292     0.0213      1.008
  1293         CT    627    PRO     CB   1293     -0.007      12.01
  1294         HC    627    PRO    HB1   1294     0.0253      1.008
  1295         HC    627    PRO    HB2   1295     0.0253      1.008
  1296         CX    627    PRO     CA   1296    -0.0266      12.01
  1297         H1    627    PRO     HA   1297     0.0641      1.008
  1298          C    627    PRO      C   1298     0.5896      12.01
  1299          O    627    PRO      O   1299    -0.5748         16   ; qtot 3
; residue 628 SER rtp SER  q  0.0
  1300          N    628    SER      N   1300    -0.4157      14.01
  1301          H    628    SER      H   1301     0.2719      1.008
  1302         CX    628    SER     CA   1302    -0.0249      12.01
  1303         H1    628    SER     HA   1303     0.0843      1.008
  1304         2C    628    SER     CB   1304     0.2117      12.01
  1305         H1    628    SER    HB1   1305     0.0352      1.008
  1306         H1    628    SER    HB2   1306     0.0352      1.008
  1307         OH    628    SER     OG   1307    -0.6546         16
  1308         HO    628    SER     HG   1308     0.4275      1.008
  1309          C    628    SER      C   1309     0.5973      12.01
  1310          O    628    SER      O   1310    -0.5679         16   ; qtot 3
; residue 629 ALA rtp ALA  q  0.0
  1311          N    629    ALA      N   1311    -0.4157      14.01
  1312          H    629    ALA      H   1312     0.2719      1.008
  1313         CX    629    ALA     CA   1313     0.0337      12.01
  1314         H1    629    ALA     HA   1314     0.0823      1.008
  1315         CT    629    ALA     CB   1315    -0.1825      12.01
  1316         HC    629    ALA    HB1   1316     0.0603      1.008
  1317         HC    629    ALA    HB2   1317     0.0603      1.008
  1318         HC    629    ALA    HB3   1318     0.0603      1.008
  1319          C    629    ALA      C   1319     0.5973      12.01
  1320          O    629    ALA      O   1320    -0.5679         16   ; qtot 3
; residue 630 HIS rtp HIE  q  0.0
  1321          N    630    HIS      N   1321    -0.4157      14.01
  1322          H    630    HIS      H   1322     0.2719      1.008
  1323         CX    630    HIS     CA   1323    -0.0581      12.01
  1324         H1    630    HIS     HA   1324      0.136      1.008
  1325         CT    630    HIS     CB   1325    -0.0074      12.01
  1326         HC    630    HIS    HB1   1326     0.0367      1.008
  1327         HC    630    HIS    HB2   1327     0.0367      1.008
  1328         CC    630    HIS     CG   1328     0.1868      12.01
  1329         NB    630    HIS    ND1   1329    -0.5432      14.01
  1330         CR    630    HIS    CE1   1330     0.1635      12.01
  1331         H5    630    HIS    HE1   1331     0.1435      1.008
  1332         NA    630    HIS    NE2   1332    -0.2795      14.01
  1333          H    630    HIS    HE2   1333     0.3339      1.008
  1334         CW    630    HIS    CD2   1334    -0.2207      12.01
  1335         H4    630    HIS    HD2   1335     0.1862      1.008
  1336          C    630    HIS      C   1336     0.5973      12.01
  1337          O    630    HIS      O   1337    -0.5679         16   ; qtot 3
; residue 631 LEU rtp LEU  q  0.0
  1338          N    631    LEU      N   1338    -0.4157      14.01
  1339          H    631    LEU      H   1339     0.2719      1.008
  1340         CX    631    LEU     CA   1340    -0.0518      12.01
  1341         H1    631    LEU     HA   1341     0.0922      1.008
  1342         2C    631    LEU     CB   1342    -0.1102      12.01
  1343         HC    631    LEU    HB1   1343     0.0457      1.008
  1344         HC    631    LEU    HB2   1344     0.0457      1.008
  1345         3C    631    LEU     CG   1345     0.3531      12.01
  1346         HC    631    LEU     HG   1346    -0.0361      1.008
  1347         CT    631    LEU    CD1   1347    -0.4121      12.01
  1348         HC    631    LEU   HD11   1348        0.1      1.008
  1349         HC    631    LEU   HD12   1349        0.1      1.008
  1350         HC    631    LEU   HD13   1350        0.1      1.008
  1351         CT    631    LEU    CD2   1351    -0.4121      12.01
  1352         HC    631    LEU   HD21   1352        0.1      1.008
  1353         HC    631    LEU   HD22   1353        0.1      1.008
  1354         HC    631    LEU   HD23   1354        0.1      1.008
  1355          C    631    LEU      C   1355     0.5973      12.01
  1356          O    631    LEU      O   1356    -0.5679         16   ; qtot 3
; residue 632 THR rtp THR  q  0.0
  1357          N    632    THR      N   1357    -0.4157      14.01
  1358          H    632    THR      H   1358     0.2719      1.008
  1359         CX    632    THR     CA   1359    -0.0389      12.01
  1360         H1    632    THR     HA   1360     0.1007      1.008
  1361         3C    632    THR     CB   1361     0.3654      12.01
  1362         H1    632    THR     HB   1362     0.0043      1.008
  1363         CT    632    THR    CG2   1363    -0.2438      12.01
  1364         HC    632    THR   HG21   1364     0.0642      1.008
  1365         HC    632    THR   HG22   1365     0.0642      1.008
  1366         HC    632    THR   HG23   1366     0.0642      1.008
  1367         OH    632    THR    OG1   1367    -0.6761         16
  1368         HO    632    THR    HG1   1368     0.4102      1.008
  1369          C    632    THR      C   1369     0.5973      12.01
  1370          O    632    THR      O   1370    -0.5679         16   ; qtot 3
; residue 633 GLU rtp GLU  q -1.0
  1371          N    633    GLU      N   1371    -0.5163      14.01
  1372          H    633    GLU      H   1372     0.2936      1.008
  1373         CX    633    GLU     CA   1373     0.0397      12.01
  1374         H1    633    GLU     HA   1374     0.1105      1.008
  1375         2C    633    GLU     CB   1375      0.056      12.01
  1376         HC    633    GLU    HB1   1376    -0.0173      1.008
  1377         HC    633    GLU    HB2   1377    -0.0173      1.008
  1378         2C    633    GLU     CG   1378     0.0136      12.01
  1379         HC    633    GLU    HG1   1379    -0.0425      1.008
  1380         HC    633    GLU    HG2   1380    -0.0425      1.008
  1381         CO    633    GLU     CD   1381     0.8054      12.01
  1382         O2    633    GLU    OE1   1382    -0.8188         16
  1383         O2    633    GLU    OE2   1383    -0.8188         16
  1384          C    633    GLU      C   1384     0.5366      12.01
  1385          O    633    GLU      O   1385    -0.5819         16   ; qtot 2
; residue 634 ARG rtp ARG  q +1.0
  1386          N    634    ARG      N   1386    -0.3479      14.01
  1387          H    634    ARG      H   1387     0.2747      1.008
  1388         CX    634    ARG     CA   1388    -0.2637      12.01
  1389         H1    634    ARG     HA   1389      0.156      1.008
  1390         C8    634    ARG     CB   1390    -0.0007      12.01
  1391         HC    634    ARG    HB1   1391     0.0327      1.008
  1392         HC    634    ARG    HB2   1392     0.0327      1.008
  1393         C8    634    ARG     CG   1393      0.039      12.01
  1394         HC    634    ARG    HG1   1394     0.0285      1.008
  1395         HC    634    ARG    HG2   1395     0.0285      1.008
  1396         C8    634    ARG     CD   1396     0.0486      12.01
  1397         H1    634    ARG    HD1   1397     0.0687      1.008
  1398         H1    634    ARG    HD2   1398     0.0687      1.008
  1399         N2    634    ARG     NE   1399    -0.5295      14.01
  1400          H    634    ARG     HE   1400     0.3456      1.008
  1401         CA    634    ARG     CZ   1401     0.8076      12.01
  1402         N2    634    ARG    NH1   1402    -0.8627      14.01
  1403          H    634    ARG   HH11   1403     0.4478      1.008
  1404          H    634    ARG   HH12   1404     0.4478      1.008
  1405         N2    634    ARG    NH2   1405    -0.8627      14.01
  1406          H    634    ARG   HH21   1406     0.4478      1.008
  1407          H    634    ARG   HH22   1407     0.4478      1.008
  1408          C    634    ARG      C   1408     0.7341      12.01
  1409          O    634    ARG      O   1409    -0.5894         16   ; qtot 3
; residue 635 GLU rtp GLU  q -1.0
  1410          N    635    GLU      N   1410    -0.5163      14.01
  1411          H    635    GLU      H   1411     0.2936      1.008
  1412         CX    635    GLU     CA   1412     0.0397      12.01
  1413         H1    635    GLU     HA   1413     0.1105      1.008
  1414         2C    635    GLU     CB   1414      0.056      12.01
  1415         HC    635    GLU    HB1   1415    -0.0173      1.008
  1416         HC    635    GLU    HB2   1416    -0.0173      1.008
  1417         2C    635    GLU     CG   1417     0.0136      12.01
  1418         HC    635    GLU    HG1   1418    -0.0425      1.008
  1419         HC    635    GLU    HG2   1419    -0.0425      1.008
  1420         CO    635    GLU     CD   1420     0.8054      12.01
  1421         O2    635    GLU    OE1   1421    -0.8188         16
  1422         O2    635    GLU    OE2   1422    -0.8188         16
  1423          C    635    GLU      C   1423     0.5366      12.01
  1424          O    635    GLU      O   1424    -0.5819         16   ; qtot 2
; residue 636 ALA rtp ALA  q  0.0
  1425          N    636    ALA      N   1425    -0.4157      14.01
  1426          H    636    ALA      H   1426     0.2719      1.008
  1427         CX    636    ALA     CA   1427     0.0337      12.01
  1428         H1    636    ALA     HA   1428     0.0823      1.008
  1429         CT    636    ALA     CB   1429    -0.1825      12.01
  1430         HC    636    ALA    HB1   1430     0.0603      1.008
  1431         HC    636    ALA    HB2   1431     0.0603      1.008
  1432         HC    636    ALA    HB3   1432     0.0603      1.008
  1433          C    636    ALA      C   1433     0.5973      12.01
  1434          O    636    ALA      O   1434    -0.5679         16   ; qtot 2
; residue 637 LEU rtp LEU  q  0.0
  1435          N    637    LEU      N   1435    -0.4157      14.01
  1436          H    637    LEU      H   1436     0.2719      1.008
  1437         CX    637    LEU     CA   1437    -0.0518      12.01
  1438         H1    637    LEU     HA   1438     0.0922      1.008
  1439         2C    637    LEU     CB   1439    -0.1102      12.01
  1440         HC    637    LEU    HB1   1440     0.0457      1.008
  1441         HC    637    LEU    HB2   1441     0.0457      1.008
  1442         3C    637    LEU     CG   1442     0.3531      12.01
  1443         HC    637    LEU     HG   1443    -0.0361      1.008
  1444         CT    637    LEU    CD1   1444    -0.4121      12.01
  1445         HC    637    LEU   HD11   1445        0.1      1.008
  1446         HC    637    LEU   HD12   1446        0.1      1.008
  1447         HC    637    LEU   HD13   1447        0.1      1.008
  1448         CT    637    LEU    CD2   1448    -0.4121      12.01
  1449         HC    637    LEU   HD21   1449        0.1      1.008
  1450         HC    637    LEU   HD22   1450        0.1      1.008
  1451         HC    637    LEU   HD23   1451        0.1      1.008
  1452          C    637    LEU      C   1452     0.5973      12.01
  1453          O    637    LEU      O   1453    -0.5679         16   ; qtot 2
; residue 638 MET rtp MET  q  0.0
  1454          N    638    MET      N   1454    -0.4157      14.01
  1455          H    638    MET      H   1455     0.2719      1.008
  1456         CX    638    MET     CA   1456    -0.0237      12.01
  1457         H1    638    MET     HA   1457      0.088      1.008
  1458         2C    638    MET     CB   1458     0.0342      12.01
  1459         HC    638    MET    HB1   1459     0.0241      1.008
  1460         HC    638    MET    HB2   1460     0.0241      1.008
  1461         2C    638    MET     CG   1461     0.0018      12.01
  1462         H1    638    MET    HG1   1462      0.044      1.008
  1463         H1    638    MET    HG2   1463      0.044      1.008
  1464          S    638    MET     SD   1464    -0.2737      32.06
  1465         CT    638    MET     CE   1465    -0.0536      12.01
  1466         H1    638    MET    HE1   1466     0.0684      1.008
  1467         H1    638    MET    HE2   1467     0.0684      1.008
  1468         H1    638    MET    HE3   1468     0.0684      1.008
  1469          C    638    MET      C   1469     0.5973      12.01
  1470          O    638    MET      O   1470    -0.5679         16   ; qtot 2
; residue 639 SER rtp SER  q  0.0
  1471          N    639    SER      N   1471    -0.4157      14.01
  1472          H    639    SER      H   1472     0.2719      1.008
  1473         CX    639    SER     CA   1473    -0.0249      12.01
  1474         H1    639    SER     HA   1474     0.0843      1.008
  1475         2C    639    SER     CB   1475     0.2117      12.01
  1476         H1    639    SER    HB1   1476     0.0352      1.008
  1477         H1    639    SER    HB2   1477     0.0352      1.008
  1478         OH    639    SER     OG   1478    -0.6546         16
  1479         HO    639    SER     HG   1479     0.4275      1.008
  1480          C    639    SER      C   1480     0.5973      12.01
  1481          O    639    SER      O   1481    -0.5679         16   ; qtot 2
; residue 640 GLU rtp GLU  q -1.0
  1482          N    640    GLU      N   1482    -0.5163      14.01
  1483          H    640    GLU      H   1483     0.2936      1.008
  1484         CX    640    GLU     CA   1484     0.0397      12.01
  1485         H1    640    GLU     HA   1485     0.1105      1.008
  1486         2C    640    GLU     CB   1486      0.056      12.01
  1487         HC    640    GLU    HB1   1487    -0.0173      1.008
  1488         HC    640    GLU    HB2   1488    -0.0173      1.008
  1489         2C    640    GLU     CG   1489     0.0136      12.01
  1490         HC    640    GLU    HG1   1490    -0.0425      1.008
  1491         HC    640    GLU    HG2   1491    -0.0425      1.008
  1492         CO    640    GLU     CD   1492     0.8054      12.01
  1493         O2    640    GLU    OE1   1493    -0.8188         16
  1494         O2    640    GLU    OE2   1494    -0.8188         16
  1495          C    640    GLU      C   1495     0.5366      12.01
  1496          O    640    GLU      O   1496    -0.5819         16   ; qtot 1
; residue 641 LEU rtp LEU  q  0.0
  1497          N    641    LEU      N   1497    -0.4157      14.01
  1498          H    641    LEU      H   1498     0.2719      1.008
  1499         CX    641    LEU     CA   1499    -0.0518      12.01
  1500         H1    641    LEU     HA   1500     0.0922      1.008
  1501         2C    641    LEU     CB   1501    -0.1102      12.01
  1502         HC    641    LEU    HB1   1502     0.0457      1.008
  1503         HC    641    LEU    HB2   1503     0.0457      1.008
  1504         3C    641    LEU     CG   1504     0.3531      12.01
  1505         HC    641    LEU     HG   1505    -0.0361      1.008
  1506         CT    641    LEU    CD1   1506    -0.4121      12.01
  1507         HC    641    LEU   HD11   1507        0.1      1.008
  1508         HC    641    LEU   HD12   1508        0.1      1.008
  1509         HC    641    LEU   HD13   1509        0.1      1.008
  1510         CT    641    LEU    CD2   1510    -0.4121      12.01
  1511         HC    641    LEU   HD21   1511        0.1      1.008
  1512         HC    641    LEU   HD22   1512        0.1      1.008
  1513         HC    641    LEU   HD23   1513        0.1      1.008
  1514          C    641    LEU      C   1514     0.5973      12.01
  1515          O    641    LEU      O   1515    -0.5679         16   ; qtot 1
; residue 642 LYS rtp LYS  q +1.0
  1516          N    642    LYS      N   1516    -0.3479      14.01
  1517          H    642    LYS      H   1517     0.2747      1.008
  1518         CX    642    LYS     CA   1518      -0.24      12.01
  1519         H1    642    LYS     HA   1519     0.1426      1.008
  1520         C8    642    LYS     CB   1520    -0.0094      12.01
  1521         HC    642    LYS    HB1   1521     0.0362      1.008
  1522         HC    642    LYS    HB2   1522     0.0362      1.008
  1523         C8    642    LYS     CG   1523     0.0187      12.01
  1524         HC    642    LYS    HG1   1524     0.0103      1.008
  1525         HC    642    LYS    HG2   1525     0.0103      1.008
  1526         C8    642    LYS     CD   1526    -0.0479      12.01
  1527         HC    642    LYS    HD1   1527     0.0621      1.008
  1528         HC    642    LYS    HD2   1528     0.0621      1.008
  1529         C8    642    LYS     CE   1529    -0.0143      12.01
  1530         HP    642    LYS    HE1   1530     0.1135      1.008
  1531         HP    642    LYS    HE2   1531     0.1135      1.008
  1532         N3    642    LYS     NZ   1532    -0.3854      14.01
  1533          H    642    LYS    HZ1   1533       0.34      1.008
  1534          H    642    LYS    HZ2   1534       0.34      1.008
  1535          H    642    LYS    HZ3   1535       0.34      1.008
  1536          C    642    LYS      C   1536     0.7341      12.01
  1537          O    642    LYS      O   1537    -0.5894         16   ; qtot 2
; residue 643 VAL rtp VAL  q  0.0
  1538          N    643    VAL      N   1538    -0.4157      14.01
  1539          H    643    VAL      H   1539     0.2719      1.008
  1540         CX    643    VAL     CA   1540    -0.0875      12.01
  1541         H1    643    VAL     HA   1541     0.0969      1.008
  1542         3C    643    VAL     CB   1542     0.2985      12.01
  1543         HC    643    VAL     HB   1543    -0.0297      1.008
  1544         CT    643    VAL    CG1   1544    -0.3192      12.01
  1545         HC    643    VAL   HG11   1545     0.0791      1.008
  1546         HC    643    VAL   HG12   1546     0.0791      1.008
  1547         HC    643    VAL   HG13   1547     0.0791      1.008
  1548         CT    643    VAL    CG2   1548    -0.3192      12.01
  1549         HC    643    VAL   HG21   1549     0.0791      1.008
  1550         HC    643    VAL   HG22   1550     0.0791      1.008
  1551         HC    643    VAL   HG23   1551     0.0791      1.008
  1552          C    643    VAL      C   1552     0.5973      12.01
  1553          O    643    VAL      O   1553    -0.5679         16   ; qtot 2
; residue 644 LEU rtp LEU  q  0.0
  1554          N    644    LEU      N   1554    -0.4157      14.01
  1555          H    644    LEU      H   1555     0.2719      1.008
  1556         CX    644    LEU     CA   1556    -0.0518      12.01
  1557         H1    644    LEU     HA   1557     0.0922      1.008
  1558         2C    644    LEU     CB   1558    -0.1102      12.01
  1559         HC    644    LEU    HB1   1559     0.0457      1.008
  1560         HC    644    LEU    HB2   1560     0.0457      1.008
  1561         3C    644    LEU     CG   1561     0.3531      12.01
  1562         HC    644    LEU     HG   1562    -0.0361      1.008
  1563         CT    644    LEU    CD1   1563    -0.4121      12.01
  1564         HC    644    LEU   HD11   1564        0.1      1.008
  1565         HC    644    LEU   HD12   1565        0.1      1.008
  1566         HC    644    LEU   HD13   1566        0.1      1.008
  1567         CT    644    LEU    CD2   1567    -0.4121      12.01
  1568         HC    644    LEU   HD21   1568        0.1      1.008
  1569         HC    644    LEU   HD22   1569        0.1      1.008
  1570         HC    644    LEU   HD23   1570        0.1      1.008
  1571          C    644    LEU      C   1571     0.5973      12.01
  1572          O    644    LEU      O   1572    -0.5679         16   ; qtot 2
; residue 645 SER rtp SER  q  0.0
  1573          N    645    SER      N   1573    -0.4157      14.01
  1574          H    645    SER      H   1574     0.2719      1.008
  1575         CX    645    SER     CA   1575    -0.0249      12.01
  1576         H1    645    SER     HA   1576     0.0843      1.008
  1577         2C    645    SER     CB   1577     0.2117      12.01
  1578         H1    645    SER    HB1   1578     0.0352      1.008
  1579         H1    645    SER    HB2   1579     0.0352      1.008
  1580         OH    645    SER     OG   1580    -0.6546         16
  1581         HO    645    SER     HG   1581     0.4275      1.008
  1582          C    645    SER      C   1582     0.5973      12.01
  1583          O    645    SER      O   1583    -0.5679         16   ; qtot 2
; residue 646 TYR rtp TYR  q  0.0
  1584          N    646    TYR      N   1584    -0.4157      14.01
  1585          H    646    TYR      H   1585     0.2719      1.008
  1586         CX    646    TYR     CA   1586    -0.0014      12.01
  1587         H1    646    TYR     HA   1587     0.0876      1.008
  1588         CT    646    TYR     CB   1588    -0.0152      12.01
  1589         HC    646    TYR    HB1   1589     0.0295      1.008
  1590         HC    646    TYR    HB2   1590     0.0295      1.008
  1591         CA    646    TYR     CG   1591    -0.0011      12.01
  1592         CA    646    TYR    CD1   1592    -0.1906      12.01
  1593         HA    646    TYR    HD1   1593     0.1699      1.008
  1594         CA    646    TYR    CE1   1594    -0.2341      12.01
  1595         HA    646    TYR    HE1   1595     0.1656      1.008
  1596          C    646    TYR     CZ   1596     0.3226      12.01
  1597         OH    646    TYR     OH   1597    -0.5579         16
  1598         HO    646    TYR     HH   1598     0.3992      1.008
  1599         CA    646    TYR    CE2   1599    -0.2341      12.01
  1600         HA    646    TYR    HE2   1600     0.1656      1.008
  1601         CA    646    TYR    CD2   1601    -0.1906      12.01
  1602         HA    646    TYR    HD2   1602     0.1699      1.008
  1603          C    646    TYR      C   1603     0.5973      12.01
  1604          O    646    TYR      O   1604    -0.5679         16   ; qtot 2
; residue 647 LEU rtp LEU  q  0.0
  1605          N    647    LEU      N   1605    -0.4157      14.01
  1606          H    647    LEU      H   1606     0.2719      1.008
  1607         CX    647    LEU     CA   1607    -0.0518      12.01
  1608         H1    647    LEU     HA   1608     0.0922      1.008
  1609         2C    647    LEU     CB   1609    -0.1102      12.01
  1610         HC    647    LEU    HB1   1610     0.0457      1.008
  1611         HC    647    LEU    HB2   1611     0.0457      1.008
  1612         3C    647    LEU     CG   1612     0.3531      12.01
  1613         HC    647    LEU     HG   1613    -0.0361      1.008
  1614         CT    647    LEU    CD1   1614    -0.4121      12.01
  1615         HC    647    LEU   HD11   1615        0.1      1.008
  1616         HC    647    LEU   HD12   1616        0.1      1.008
  1617         HC    647    LEU   HD13   1617        0.1      1.008
  1618         CT    647    LEU    CD2   1618    -0.4121      12.01
  1619         HC    647    LEU   HD21   1619        0.1      1.008
  1620         HC    647    LEU   HD22   1620        0.1      1.008
  1621         HC    647    LEU   HD23   1621        0.1      1.008
  1622          C    647    LEU      C   1622     0.5973      12.01
  1623          O    647    LEU      O   1623    -0.5679         16   ; qtot 2
; residue 648 GLY rtp GLY  q  0.0
  1624          N    648    GLY      N   1624    -0.4157      14.01
  1625          H    648    GLY      H   1625     0.2719      1.008
  1626         CX    648    GLY     CA   1626    -0.0252      12.01
  1627         H1    648    GLY    HA1   1627     0.0698      1.008
  1628         H1    648    GLY    HA2   1628     0.0698      1.008
  1629          C    648    GLY      C   1629     0.5973      12.01
  1630          O    648    GLY      O   1630    -0.5679         16   ; qtot 2
; residue 649 ASN rtp ASN  q  0.0
  1631          N    649    ASN      N   1631    -0.4157      14.01
  1632          H    649    ASN      H   1632     0.2719      1.008
  1633         CX    649    ASN     CA   1633     0.0143      12.01
  1634         H1    649    ASN     HA   1634     0.1048      1.008
  1635         2C    649    ASN     CB   1635    -0.2041      12.01
  1636         HC    649    ASN    HB1   1636     0.0797      1.008
  1637         HC    649    ASN    HB2   1637     0.0797      1.008
  1638          C    649    ASN     CG   1638      0.713      12.01
  1639          O    649    ASN    OD1   1639    -0.5931         16
  1640          N    649    ASN    ND2   1640    -0.9191      14.01
  1641          H    649    ASN   HD21   1641     0.4196      1.008
  1642          H    649    ASN   HD22   1642     0.4196      1.008
  1643          C    649    ASN      C   1643     0.5973      12.01
  1644          O    649    ASN      O   1644    -0.5679         16   ; qtot 2
; residue 650 HIS rtp HIE  q  0.0
  1645          N    650    HIS      N   1645    -0.4157      14.01
  1646          H    650    HIS      H   1646     0.2719      1.008
  1647         CX    650    HIS     CA   1647    -0.0581      12.01
  1648         H1    650    HIS     HA   1648      0.136      1.008
  1649         CT    650    HIS     CB   1649    -0.0074      12.01
  1650         HC    650    HIS    HB1   1650     0.0367      1.008
  1651         HC    650    HIS    HB2   1651     0.0367      1.008
  1652         CC    650    HIS     CG   1652     0.1868      12.01
  1653         NB    650    HIS    ND1   1653    -0.5432      14.01
  1654         CR    650    HIS    CE1   1654     0.1635      12.01
  1655         H5    650    HIS    HE1   1655     0.1435      1.008
  1656         NA    650    HIS    NE2   1656    -0.2795      14.01
  1657          H    650    HIS    HE2   1657     0.3339      1.008
  1658         CW    650    HIS    CD2   1658    -0.2207      12.01
  1659         H4    650    HIS    HD2   1659     0.1862      1.008
  1660          C    650    HIS      C   1660     0.5973      12.01
  1661          O    650    HIS      O   1661    -0.5679         16   ; qtot 2
; residue 651 MET rtp MET  q  0.0
  1662          N    651    MET      N   1662    -0.4157      14.01
  1663          H    651    MET      H   1663     0.2719      1.008
  1664         CX    651    MET     CA   1664    -0.0237      12.01
  1665         H1    651    MET     HA   1665      0.088      1.008
  1666         2C    651    MET     CB   1666     0.0342      12.01
  1667         HC    651    MET    HB1   1667     0.0241      1.008
  1668         HC    651    MET    HB2   1668     0.0241      1.008
  1669         2C    651    MET     CG   1669     0.0018      12.01
  1670         H1    651    MET    HG1   1670      0.044      1.008
  1671         H1    651    MET    HG2   1671      0.044      1.008
  1672          S    651    MET     SD   1672    -0.2737      32.06
  1673         CT    651    MET     CE   1673    -0.0536      12.01
  1674         H1    651    MET    HE1   1674     0.0684      1.008
  1675         H1    651    MET    HE2   1675     0.0684      1.008
  1676         H1    651    MET    HE3   1676     0.0684      1.008
  1677          C    651    MET      C   1677     0.5973      12.01
  1678          O    651    MET      O   1678    -0.5679         16   ; qtot 2
; residue 652 ASN rtp ASN  q  0.0
  1679          N    652    ASN      N   1679    -0.4157      14.01
  1680          H    652    ASN      H   1680     0.2719      1.008
  1681         CX    652    ASN     CA   1681     0.0143      12.01
  1682         H1    652    ASN     HA   1682     0.1048      1.008
  1683         2C    652    ASN     CB   1683    -0.2041      12.01
  1684         HC    652    ASN    HB1   1684     0.0797      1.008
  1685         HC    652    ASN    HB2   1685     0.0797      1.008
  1686          C    652    ASN     CG   1686      0.713      12.01
  1687          O    652    ASN    OD1   1687    -0.5931         16
  1688          N    652    ASN    ND2   1688    -0.9191      14.01
  1689          H    652    ASN   HD21   1689     0.4196      1.008
  1690          H    652    ASN   HD22   1690     0.4196      1.008
  1691          C    652    ASN      C   1691     0.5973      12.01
  1692          O    652    ASN      O   1692    -0.5679         16   ; qtot 2
; residue 653 ILE rtp ILE  q  0.0
  1693          N    653    ILE      N   1693    -0.4157      14.01
  1694          H    653    ILE      H   1694     0.2719      1.008
  1695         CX    653    ILE     CA   1695    -0.0597      12.01
  1696         H1    653    ILE     HA   1696     0.0869      1.008
  1697         3C    653    ILE     CB   1697     0.1303      12.01
  1698         HC    653    ILE     HB   1698     0.0187      1.008
  1699         CT    653    ILE    CG2   1699    -0.3204      12.01
  1700         HC    653    ILE   HG21   1700     0.0882      1.008
  1701         HC    653    ILE   HG22   1701     0.0882      1.008
  1702         HC    653    ILE   HG23   1702     0.0882      1.008
  1703         2C    653    ILE    CG1   1703     -0.043      12.01
  1704         HC    653    ILE   HG11   1704     0.0236      1.008
  1705         HC    653    ILE   HG12   1705     0.0236      1.008
  1706         CT    653    ILE     CD   1706     -0.066      12.01
  1707         HC    653    ILE    HD1   1707     0.0186      1.008
  1708         HC    653    ILE    HD2   1708     0.0186      1.008
  1709         HC    653    ILE    HD3   1709     0.0186      1.008
  1710          C    653    ILE      C   1710     0.5973      12.01
  1711          O    653    ILE      O   1711    -0.5679         16   ; qtot 2
; residue 654 VAL rtp VAL  q  0.0
  1712          N    654    VAL      N   1712    -0.4157      14.01
  1713          H    654    VAL      H   1713     0.2719      1.008
  1714         CX    654    VAL     CA   1714    -0.0875      12.01
  1715         H1    654    VAL     HA   1715     0.0969      1.008
  1716         3C    654    VAL     CB   1716     0.2985      12.01
  1717         HC    654    VAL     HB   1717    -0.0297      1.008
  1718         CT    654    VAL    CG1   1718    -0.3192      12.01
  1719         HC    654    VAL   HG11   1719     0.0791      1.008
  1720         HC    654    VAL   HG12   1720     0.0791      1.008
  1721         HC    654    VAL   HG13   1721     0.0791      1.008
  1722         CT    654    VAL    CG2   1722    -0.3192      12.01
  1723         HC    654    VAL   HG21   1723     0.0791      1.008
  1724         HC    654    VAL   HG22   1724     0.0791      1.008
  1725         HC    654    VAL   HG23   1725     0.0791      1.008
  1726          C    654    VAL      C   1726     0.5973      12.01
  1727          O    654    VAL      O   1727    -0.5679         16   ; qtot 2
; residue 655 ASN rtp ASN  q  0.0
  1728          N    655    ASN      N   1728    -0.4157      14.01
  1729          H    655    ASN      H   1729     0.2719      1.008
  1730         CX    655    ASN     CA   1730     0.0143      12.01
  1731         H1    655    ASN     HA   1731     0.1048      1.008
  1732         2C    655    ASN     CB   1732    -0.2041      12.01
  1733         HC    655    ASN    HB1   1733     0.0797      1.008
  1734         HC    655    ASN    HB2   1734     0.0797      1.008
  1735          C    655    ASN     CG   1735      0.713      12.01
  1736          O    655    ASN    OD1   1736    -0.5931         16
  1737          N    655    ASN    ND2   1737    -0.9191      14.01
  1738          H    655    ASN   HD21   1738     0.4196      1.008
  1739          H    655    ASN   HD22   1739     0.4196      1.008
  1740          C    655    ASN      C   1740     0.5973      12.01
  1741          O    655    ASN      O   1741    -0.5679         16   ; qtot 2
; residue 656 LEU rtp LEU  q  0.0
  1742          N    656    LEU      N   1742    -0.4157      14.01
  1743          H    656    LEU      H   1743     0.2719      1.008
  1744         CX    656    LEU     CA   1744    -0.0518      12.01
  1745         H1    656    LEU     HA   1745     0.0922      1.008
  1746         2C    656    LEU     CB   1746    -0.1102      12.01
  1747         HC    656    LEU    HB1   1747     0.0457      1.008
  1748         HC    656    LEU    HB2   1748     0.0457      1.008
  1749         3C    656    LEU     CG   1749     0.3531      12.01
  1750         HC    656    LEU     HG   1750    -0.0361      1.008
  1751         CT    656    LEU    CD1   1751    -0.4121      12.01
  1752         HC    656    LEU   HD11   1752        0.1      1.008
  1753         HC    656    LEU   HD12   1753        0.1      1.008
  1754         HC    656    LEU   HD13   1754        0.1      1.008
  1755         CT    656    LEU    CD2   1755    -0.4121      12.01
  1756         HC    656    LEU   HD21   1756        0.1      1.008
  1757         HC    656    LEU   HD22   1757        0.1      1.008
  1758         HC    656    LEU   HD23   1758        0.1      1.008
  1759          C    656    LEU      C   1759     0.5973      12.01
  1760          O    656    LEU      O   1760    -0.5679         16   ; qtot 2
; residue 657 LEU rtp LEU  q  0.0
  1761          N    657    LEU      N   1761    -0.4157      14.01
  1762          H    657    LEU      H   1762     0.2719      1.008
  1763         CX    657    LEU     CA   1763    -0.0518      12.01
  1764         H1    657    LEU     HA   1764     0.0922      1.008
  1765         2C    657    LEU     CB   1765    -0.1102      12.01
  1766         HC    657    LEU    HB1   1766     0.0457      1.008
  1767         HC    657    LEU    HB2   1767     0.0457      1.008
  1768         3C    657    LEU     CG   1768     0.3531      12.01
  1769         HC    657    LEU     HG   1769    -0.0361      1.008
  1770         CT    657    LEU    CD1   1770    -0.4121      12.01
  1771         HC    657    LEU   HD11   1771        0.1      1.008
  1772         HC    657    LEU   HD12   1772        0.1      1.008
  1773         HC    657    LEU   HD13   1773        0.1      1.008
  1774         CT    657    LEU    CD2   1774    -0.4121      12.01
  1775         HC    657    LEU   HD21   1775        0.1      1.008
  1776         HC    657    LEU   HD22   1776        0.1      1.008
  1777         HC    657    LEU   HD23   1777        0.1      1.008
  1778          C    657    LEU      C   1778     0.5973      12.01
  1779          O    657    LEU      O   1779    -0.5679         16   ; qtot 2
; residue 658 GLY rtp GLY  q  0.0
  1780          N    658    GLY      N   1780    -0.4157      14.01
  1781          H    658    GLY      H   1781     0.2719      1.008
  1782         CX    658    GLY     CA   1782    -0.0252      12.01
  1783         H1    658    GLY    HA1   1783     0.0698      1.008
  1784         H1    658    GLY    HA2   1784     0.0698      1.008
  1785          C    658    GLY      C   1785     0.5973      12.01
  1786          O    658    GLY      O   1786    -0.5679         16   ; qtot 2
; residue 659 ALA rtp ALA  q  0.0
  1787          N    659    ALA      N   1787    -0.4157      14.01
  1788          H    659    ALA      H   1788     0.2719      1.008
  1789         CX    659    ALA     CA   1789     0.0337      12.01
  1790         H1    659    ALA     HA   1790     0.0823      1.008
  1791         CT    659    ALA     CB   1791    -0.1825      12.01
  1792         HC    659    ALA    HB1   1792     0.0603      1.008
  1793         HC    659    ALA    HB2   1793     0.0603      1.008
  1794         HC    659    ALA    HB3   1794     0.0603      1.008
  1795          C    659    ALA      C   1795     0.5973      12.01
  1796          O    659    ALA      O   1796    -0.5679         16   ; qtot 2
; residue 660 CYS rtp CYS  q  0.0
  1797          N    660    CYS      N   1797    -0.4157      14.01
  1798          H    660    CYS      H   1798     0.2719      1.008
  1799         CX    660    CYS     CA   1799     0.0213      12.01
  1800         H1    660    CYS     HA   1800     0.1124      1.008
  1801         2C    660    CYS     CB   1801    -0.1231      12.01
  1802         H1    660    CYS    HB1   1802     0.1112      1.008
  1803         H1    660    CYS    HB2   1803     0.1112      1.008
  1804         SH    660    CYS     SG   1804    -0.3119      32.06
  1805         HS    660    CYS     HG   1805     0.1933      1.008
  1806          C    660    CYS      C   1806     0.5973      12.01
  1807          O    660    CYS      O   1807    -0.5679         16   ; qtot 2
; residue 661 THR rtp THR  q  0.0
  1808          N    661    THR      N   1808    -0.4157      14.01
  1809          H    661    THR      H   1809     0.2719      1.008
  1810         CX    661    THR     CA   1810    -0.0389      12.01
  1811         H1    661    THR     HA   1811     0.1007      1.008
  1812         3C    661    THR     CB   1812     0.3654      12.01
  1813         H1    661    THR     HB   1813     0.0043      1.008
  1814         CT    661    THR    CG2   1814    -0.2438      12.01
  1815         HC    661    THR   HG21   1815     0.0642      1.008
  1816         HC    661    THR   HG22   1816     0.0642      1.008
  1817         HC    661    THR   HG23   1817     0.0642      1.008
  1818         OH    661    THR    OG1   1818    -0.6761         16
  1819         HO    661    THR    HG1   1819     0.4102      1.008
  1820          C    661    THR      C   1820     0.5973      12.01
  1821          O    661    THR      O   1821    -0.5679         16   ; qtot 2
; residue 662 ILE rtp ILE  q  0.0
  1822          N    662    ILE      N   1822    -0.4157      14.01
  1823          H    662    ILE      H   1823     0.2719      1.008
  1824         CX    662    ILE     CA   1824    -0.0597      12.01
  1825         H1    662    ILE     HA   1825     0.0869      1.008
  1826         3C    662    ILE     CB   1826     0.1303      12.01
  1827         HC    662    ILE     HB   1827     0.0187      1.008
  1828         CT    662    ILE    CG2   1828    -0.3204      12.01
  1829         HC    662    ILE   HG21   1829     0.0882      1.008
  1830         HC    662    ILE   HG22   1830     0.0882      1.008
  1831         HC    662    ILE   HG23   1831     0.0882      1.008
  1832         2C    662    ILE    CG1   1832     -0.043      12.01
  1833         HC    662    ILE   HG11   1833     0.0236      1.008
  1834         HC    662    ILE   HG12   1834     0.0236      1.008
  1835         CT    662    ILE     CD   1835     -0.066      12.01
  1836         HC    662    ILE    HD1   1836     0.0186      1.008
  1837         HC    662    ILE    HD2   1837     0.0186      1.008
  1838         HC    662    ILE    HD3   1838     0.0186      1.008
  1839          C    662    ILE      C   1839     0.5973      12.01
  1840          O    662    ILE      O   1840    -0.5679         16   ; qtot 2
; residue 663 GLY rtp GLY  q  0.0
  1841          N    663    GLY      N   1841    -0.4157      14.01
  1842          H    663    GLY      H   1842     0.2719      1.008
  1843         CX    663    GLY     CA   1843    -0.0252      12.01
  1844         H1    663    GLY    HA1   1844     0.0698      1.008
  1845         H1    663    GLY    HA2   1845     0.0698      1.008
  1846          C    663    GLY      C   1846     0.5973      12.01
  1847          O    663    GLY      O   1847    -0.5679         16   ; qtot 2
; residue 664 GLY rtp GLY  q  0.0
  1848          N    664    GLY      N   1848    -0.4157      14.01
  1849          H    664    GLY      H   1849     0.2719      1.008
  1850         CX    664    GLY     CA   1850    -0.0252      12.01
  1851         H1    664    GLY    HA1   1851     0.0698      1.008
  1852         H1    664    GLY    HA2   1852     0.0698      1.008
  1853          C    664    GLY      C   1853     0.5973      12.01
  1854          O    664    GLY      O   1854    -0.5679         16   ; qtot 2
; residue 665 PRO rtp PRO  q  0.0
  1855          N    665    PRO      N   1855    -0.2548      14.01
  1856         CT    665    PRO     CD   1856     0.0192      12.01
  1857         H1    665    PRO    HD1   1857     0.0391      1.008
  1858         H1    665    PRO    HD2   1858     0.0391      1.008
  1859         CT    665    PRO     CG   1859     0.0189      12.01
  1860         HC    665    PRO    HG1   1860     0.0213      1.008
  1861         HC    665    PRO    HG2   1861     0.0213      1.008
  1862         CT    665    PRO     CB   1862     -0.007      12.01
  1863         HC    665    PRO    HB1   1863     0.0253      1.008
  1864         HC    665    PRO    HB2   1864     0.0253      1.008
  1865         CX    665    PRO     CA   1865    -0.0266      12.01
  1866         H1    665    PRO     HA   1866     0.0641      1.008
  1867          C    665    PRO      C   1867     0.5896      12.01
  1868          O    665    PRO      O   1868    -0.5748         16   ; qtot 2
; residue 666 THR rtp THR  q  0.0
  1869          N    666    THR      N   1869    -0.4157      14.01
  1870          H    666    THR      H   1870     0.2719      1.008
  1871         CX    666    THR     CA   1871    -0.0389      12.01
  1872         H1    666    THR     HA   1872     0.1007      1.008
  1873         3C    666    THR     CB   1873     0.3654      12.01
  1874         H1    666    THR     HB   1874     0.0043      1.008
  1875         CT    666    THR    CG2   1875    -0.2438      12.01
  1876         HC    666    THR   HG21   1876     0.0642      1.008
  1877         HC    666    THR   HG22   1877     0.0642      1.008
  1878         HC    666    THR   HG23   1878     0.0642      1.008
  1879         OH    666    THR    OG1   1879    -0.6761         16
  1880         HO    666    THR    HG1   1880     0.4102      1.008
  1881          C    666    THR      C   1881     0.5973      12.01
  1882          O    666    THR      O   1882    -0.5679         16   ; qtot 2
; residue 667 LEU rtp LEU  q  0.0
  1883          N    667    LEU      N   1883    -0.4157      14.01
  1884          H    667    LEU      H   1884     0.2719      1.008
  1885         CX    667    LEU     CA   1885    -0.0518      12.01
  1886         H1    667    LEU     HA   1886     0.0922      1.008
  1887         2C    667    LEU     CB   1887    -0.1102      12.01
  1888         HC    667    LEU    HB1   1888     0.0457      1.008
  1889         HC    667    LEU    HB2   1889     0.0457      1.008
  1890         3C    667    LEU     CG   1890     0.3531      12.01
  1891         HC    667    LEU     HG   1891    -0.0361      1.008
  1892         CT    667    LEU    CD1   1892    -0.4121      12.01
  1893         HC    667    LEU   HD11   1893        0.1      1.008
  1894         HC    667    LEU   HD12   1894        0.1      1.008
  1895         HC    667    LEU   HD13   1895        0.1      1.008
  1896         CT    667    LEU    CD2   1896    -0.4121      12.01
  1897         HC    667    LEU   HD21   1897        0.1      1.008
  1898         HC    667    LEU   HD22   1898        0.1      1.008
  1899         HC    667    LEU   HD23   1899        0.1      1.008
  1900          C    667    LEU      C   1900     0.5973      12.01
  1901          O    667    LEU      O   1901    -0.5679         16   ; qtot 2
; residue 668 VAL rtp VAL  q  0.0
  1902          N    668    VAL      N   1902    -0.4157      14.01
  1903          H    668    VAL      H   1903     0.2719      1.008
  1904         CX    668    VAL     CA   1904    -0.0875      12.01
  1905         H1    668    VAL     HA   1905     0.0969      1.008
  1906         3C    668    VAL     CB   1906     0.2985      12.01
  1907         HC    668    VAL     HB   1907    -0.0297      1.008
  1908         CT    668    VAL    CG1   1908    -0.3192      12.01
  1909         HC    668    VAL   HG11   1909     0.0791      1.008
  1910         HC    668    VAL   HG12   1910     0.0791      1.008
  1911         HC    668    VAL   HG13   1911     0.0791      1.008
  1912         CT    668    VAL    CG2   1912    -0.3192      12.01
  1913         HC    668    VAL   HG21   1913     0.0791      1.008
  1914         HC    668    VAL   HG22   1914     0.0791      1.008
  1915         HC    668    VAL   HG23   1915     0.0791      1.008
  1916          C    668    VAL      C   1916     0.5973      12.01
  1917          O    668    VAL      O   1917    -0.5679         16   ; qtot 2
; residue 669 ILE rtp ILE  q  0.0
  1918          N    669    ILE      N   1918    -0.4157      14.01
  1919          H    669    ILE      H   1919     0.2719      1.008
  1920         CX    669    ILE     CA   1920    -0.0597      12.01
  1921         H1    669    ILE     HA   1921     0.0869      1.008
  1922         3C    669    ILE     CB   1922     0.1303      12.01
  1923         HC    669    ILE     HB   1923     0.0187      1.008
  1924         CT    669    ILE    CG2   1924    -0.3204      12.01
  1925         HC    669    ILE   HG21   1925     0.0882      1.008
  1926         HC    669    ILE   HG22   1926     0.0882      1.008
  1927         HC    669    ILE   HG23   1927     0.0882      1.008
  1928         2C    669    ILE    CG1   1928     -0.043      12.01
  1929         HC    669    ILE   HG11   1929     0.0236      1.008
  1930         HC    669    ILE   HG12   1930     0.0236      1.008
  1931         CT    669    ILE     CD   1931     -0.066      12.01
  1932         HC    669    ILE    HD1   1932     0.0186      1.008
  1933         HC    669    ILE    HD2   1933     0.0186      1.008
  1934         HC    669    ILE    HD3   1934     0.0186      1.008
  1935          C    669    ILE      C   1935     0.5973      12.01
  1936          O    669    ILE      O   1936    -0.5679         16   ; qtot 2
; residue 670 THR rtp THR  q  0.0
  1937          N    670    THR      N   1937    -0.4157      14.01
  1938          H    670    THR      H   1938     0.2719      1.008
  1939         CX    670    THR     CA   1939    -0.0389      12.01
  1940         H1    670    THR     HA   1940     0.1007      1.008
  1941         3C    670    THR     CB   1941     0.3654      12.01
  1942         H1    670    THR     HB   1942     0.0043      1.008
  1943         CT    670    THR    CG2   1943    -0.2438      12.01
  1944         HC    670    THR   HG21   1944     0.0642      1.008
  1945         HC    670    THR   HG22   1945     0.0642      1.008
  1946         HC    670    THR   HG23   1946     0.0642      1.008
  1947         OH    670    THR    OG1   1947    -0.6761         16
  1948         HO    670    THR    HG1   1948     0.4102      1.008
  1949          C    670    THR      C   1949     0.5973      12.01
  1950          O    670    THR      O   1950    -0.5679         16   ; qtot 2
; residue 671 GLU rtp GLU  q -1.0
  1951          N    671    GLU      N   1951    -0.5163      14.01
  1952          H    671    GLU      H   1952     0.2936      1.008
  1953         CX    671    GLU     CA   1953     0.0397      12.01
  1954         H1    671    GLU     HA   1954     0.1105      1.008
  1955         2C    671    GLU     CB   1955      0.056      12.01
  1956         HC    671    GLU    HB1   1956    -0.0173      1.008
  1957         HC    671    GLU    HB2   1957    -0.0173      1.008
  1958         2C    671    GLU     CG   1958     0.0136      12.01
  1959         HC    671    GLU    HG1   1959    -0.0425      1.008
  1960         HC    671    GLU    HG2   1960    -0.0425      1.008
  1961         CO    671    GLU     CD   1961     0.8054      12.01
  1962         O2    671    GLU    OE1   1962    -0.8188         16
  1963         O2    671    GLU    OE2   1963    -0.8188         16
  1964          C    671    GLU      C   1964     0.5366      12.01
  1965          O    671    GLU      O   1965    -0.5819         16   ; qtot 1
; residue 672 TYR rtp TYR  q  0.0
  1966          N    672    TYR      N   1966    -0.4157      14.01
  1967          H    672    TYR      H   1967     0.2719      1.008
  1968         CX    672    TYR     CA   1968    -0.0014      12.01
  1969         H1    672    TYR     HA   1969     0.0876      1.008
  1970         CT    672    TYR     CB   1970    -0.0152      12.01
  1971         HC    672    TYR    HB1   1971     0.0295      1.008
  1972         HC    672    TYR    HB2   1972     0.0295      1.008
  1973         CA    672    TYR     CG   1973    -0.0011      12.01
  1974         CA    672    TYR    CD1   1974    -0.1906      12.01
  1975         HA    672    TYR    HD1   1975     0.1699      1.008
  1976         CA    672    TYR    CE1   1976    -0.2341      12.01
  1977         HA    672    TYR    HE1   1977     0.1656      1.008
  1978          C    672    TYR     CZ   1978     0.3226      12.01
  1979         OH    672    TYR     OH   1979    -0.5579         16
  1980         HO    672    TYR     HH   1980     0.3992      1.008
  1981         CA    672    TYR    CE2   1981    -0.2341      12.01
  1982         HA    672    TYR    HE2   1982     0.1656      1.008
  1983         CA    672    TYR    CD2   1983    -0.1906      12.01
  1984         HA    672    TYR    HD2   1984     0.1699      1.008
  1985          C    672    TYR      C   1985     0.5973      12.01
  1986          O    672    TYR      O   1986    -0.5679         16   ; qtot 1
; residue 673 CYS rtp CYS  q  0.0
  1987          N    673    CYS      N   1987    -0.4157      14.01
  1988          H    673    CYS      H   1988     0.2719      1.008
  1989         CX    673    CYS     CA   1989     0.0213      12.01
  1990         H1    673    CYS     HA   1990     0.1124      1.008
  1991         2C    673    CYS     CB   1991    -0.1231      12.01
  1992         H1    673    CYS    HB1   1992     0.1112      1.008
  1993         H1    673    CYS    HB2   1993     0.1112      1.008
  1994         SH    673    CYS     SG   1994    -0.3119      32.06
  1995         HS    673    CYS     HG   1995     0.1933      1.008
  1996          C    673    CYS      C   1996     0.5973      12.01
  1997          O    673    CYS      O   1997    -0.5679         16   ; qtot 1
; residue 674 CYS rtp CYS  q  0.0
  1998          N    674    CYS      N   1998    -0.4157      14.01
  1999          H    674    CYS      H   1999     0.2719      1.008
  2000         CX    674    CYS     CA   2000     0.0213      12.01
  2001         H1    674    CYS     HA   2001     0.1124      1.008
  2002         2C    674    CYS     CB   2002    -0.1231      12.01
  2003         H1    674    CYS    HB1   2003     0.1112      1.008
  2004         H1    674    CYS    HB2   2004     0.1112      1.008
  2005         SH    674    CYS     SG   2005    -0.3119      32.06
  2006         HS    674    CYS     HG   2006     0.1933      1.008
  2007          C    674    CYS      C   2007     0.5973      12.01
  2008          O    674    CYS      O   2008    -0.5679         16   ; qtot 1
; residue 675 TYR rtp TYR  q  0.0
  2009          N    675    TYR      N   2009    -0.4157      14.01
  2010          H    675    TYR      H   2010     0.2719      1.008
  2011         CX    675    TYR     CA   2011    -0.0014      12.01
  2012         H1    675    TYR     HA   2012     0.0876      1.008
  2013         CT    675    TYR     CB   2013    -0.0152      12.01
  2014         HC    675    TYR    HB1   2014     0.0295      1.008
  2015         HC    675    TYR    HB2   2015     0.0295      1.008
  2016         CA    675    TYR     CG   2016    -0.0011      12.01
  2017         CA    675    TYR    CD1   2017    -0.1906      12.01
  2018         HA    675    TYR    HD1   2018     0.1699      1.008
  2019         CA    675    TYR    CE1   2019    -0.2341      12.01
  2020         HA    675    TYR    HE1   2020     0.1656      1.008
  2021          C    675    TYR     CZ   2021     0.3226      12.01
  2022         OH    675    TYR     OH   2022    -0.5579         16
  2023         HO    675    TYR     HH   2023     0.3992      1.008
  2024         CA    675    TYR    CE2   2024    -0.2341      12.01
  2025         HA    675    TYR    HE2   2025     0.1656      1.008
  2026         CA    675    TYR    CD2   2026    -0.1906      12.01
  2027         HA    675    TYR    HD2   2027     0.1699      1.008
  2028          C    675    TYR      C   2028     0.5973      12.01
  2029          O    675    TYR      O   2029    -0.5679         16   ; qtot 1
; residue 676 GLY rtp GLY  q  0.0
  2030          N    676    GLY      N   2030    -0.4157      14.01
  2031          H    676    GLY      H   2031     0.2719      1.008
  2032         CX    676    GLY     CA   2032    -0.0252      12.01
  2033         H1    676    GLY    HA1   2033     0.0698      1.008
  2034         H1    676    GLY    HA2   2034     0.0698      1.008
  2035          C    676    GLY      C   2035     0.5973      12.01
  2036          O    676    GLY      O   2036    -0.5679         16   ; qtot 1
; residue 677 ASP rtp ASP  q -1.0
  2037          N    677    ASP      N   2037    -0.5163      14.01
  2038          H    677    ASP      H   2038     0.2936      1.008
  2039         CX    677    ASP     CA   2039     0.0381      12.01
  2040         H1    677    ASP     HA   2040      0.088      1.008
  2041         2C    677    ASP     CB   2041    -0.0303      12.01
  2042         HC    677    ASP    HB1   2042    -0.0122      1.008
  2043         HC    677    ASP    HB2   2043    -0.0122      1.008
  2044         CO    677    ASP     CG   2044     0.7994      12.01
  2045         O2    677    ASP    OD1   2045    -0.8014         16
  2046         O2    677    ASP    OD2   2046    -0.8014         16
  2047          C    677    ASP      C   2047     0.5366      12.01
  2048          O    677    ASP      O   2048    -0.5819         16   ; qtot 0
; residue 678 LEU rtp LEU  q  0.0
  2049          N    678    LEU      N   2049    -0.4157      14.01
  2050          H    678    LEU      H   2050     0.2719      1.008
  2051         CX    678    LEU     CA   2051    -0.0518      12.01
  2052         H1    678    LEU     HA   2052     0.0922      1.008
  2053         2C    678    LEU     CB   2053    -0.1102      12.01
  2054         HC    678    LEU    HB1   2054     0.0457      1.008
  2055         HC    678    LEU    HB2   2055     0.0457      1.008
  2056         3C    678    LEU     CG   2056     0.3531      12.01
  2057         HC    678    LEU     HG   2057    -0.0361      1.008
  2058         CT    678    LEU    CD1   2058    -0.4121      12.01
  2059         HC    678    LEU   HD11   2059        0.1      1.008
  2060         HC    678    LEU   HD12   2060        0.1      1.008
  2061         HC    678    LEU   HD13   2061        0.1      1.008
  2062         CT    678    LEU    CD2   2062    -0.4121      12.01
  2063         HC    678    LEU   HD21   2063        0.1      1.008
  2064         HC    678    LEU   HD22   2064        0.1      1.008
  2065         HC    678    LEU   HD23   2065        0.1      1.008
  2066          C    678    LEU      C   2066     0.5973      12.01
  2067          O    678    LEU      O   2067    -0.5679         16   ; qtot 0
; residue 679 LEU rtp LEU  q  0.0
  2068          N    679    LEU      N   2068    -0.4157      14.01
  2069          H    679    LEU      H   2069     0.2719      1.008
  2070         CX    679    LEU     CA   2070    -0.0518      12.01
  2071         H1    679    LEU     HA   2071     0.0922      1.008
  2072         2C    679    LEU     CB   2072    -0.1102      12.01
  2073         HC    679    LEU    HB1   2073     0.0457      1.008
  2074         HC    679    LEU    HB2   2074     0.0457      1.008
  2075         3C    679    LEU     CG   2075     0.3531      12.01
  2076         HC    679    LEU     HG   2076    -0.0361      1.008
  2077         CT    679    LEU    CD1   2077    -0.4121      12.01
  2078         HC    679    LEU   HD11   2078        0.1      1.008
  2079         HC    679    LEU   HD12   2079        0.1      1.008
  2080         HC    679    LEU   HD13   2080        0.1      1.008
  2081         CT    679    LEU    CD2   2081    -0.4121      12.01
  2082         HC    679    LEU   HD21   2082        0.1      1.008
  2083         HC    679    LEU   HD22   2083        0.1      1.008
  2084         HC    679    LEU   HD23   2084        0.1      1.008
  2085          C    679    LEU      C   2085     0.5973      12.01
  2086          O    679    LEU      O   2086    -0.5679         16   ; qtot 0
; residue 680 ASN rtp ASN  q  0.0
  2087          N    680    ASN      N   2087    -0.4157      14.01
  2088          H    680    ASN      H   2088     0.2719      1.008
  2089         CX    680    ASN     CA   2089     0.0143      12.01
  2090         H1    680    ASN     HA   2090     0.1048      1.008
  2091         2C    680    ASN     CB   2091    -0.2041      12.01
  2092         HC    680    ASN    HB1   2092     0.0797      1.008
  2093         HC    680    ASN    HB2   2093     0.0797      1.008
  2094          C    680    ASN     CG   2094      0.713      12.01
  2095          O    680    ASN    OD1   2095    -0.5931         16
  2096          N    680    ASN    ND2   2096    -0.9191      14.01
  2097          H    680    ASN   HD21   2097     0.4196      1.008
  2098          H    680    ASN   HD22   2098     0.4196      1.008
  2099          C    680    ASN      C   2099     0.5973      12.01
  2100          O    680    ASN      O   2100    -0.5679         16   ; qtot 0
; residue 681 PHE rtp PHE  q  0.0
  2101          N    681    PHE      N   2101    -0.4157      14.01
  2102          H    681    PHE      H   2102     0.2719      1.008
  2103         CX    681    PHE     CA   2103    -0.0024      12.01
  2104         H1    681    PHE     HA   2104     0.0978      1.008
  2105         CT    681    PHE     CB   2105    -0.0343      12.01
  2106         HC    681    PHE    HB1   2106     0.0295      1.008
  2107         HC    681    PHE    HB2   2107     0.0295      1.008
  2108         CA    681    PHE     CG   2108     0.0118      12.01
  2109         CA    681    PHE    CD1   2109    -0.1256      12.01
  2110         HA    681    PHE    HD1   2110      0.133      1.008
  2111         CA    681    PHE    CE1   2111    -0.1704      12.01
  2112         HA    681    PHE    HE1   2112      0.143      1.008
  2113         CA    681    PHE     CZ   2113    -0.1072      12.01
  2114         HA    681    PHE     HZ   2114     0.1297      1.008
  2115         CA    681    PHE    CE2   2115    -0.1704      12.01
  2116         HA    681    PHE    HE2   2116      0.143      1.008
  2117         CA    681    PHE    CD2   2117    -0.1256      12.01
  2118         HA    681    PHE    HD2   2118      0.133      1.008
  2119          C    681    PHE      C   2119     0.5973      12.01
  2120          O    681    PHE      O   2120    -0.5679         16   ; qtot 0
; residue 682 LEU rtp LEU  q  0.0
  2121          N    682    LEU      N   2121    -0.4157      14.01
  2122          H    682    LEU      H   2122     0.2719      1.008
  2123         CX    682    LEU     CA   2123    -0.0518      12.01
  2124         H1    682    LEU     HA   2124     0.0922      1.008
  2125         2C    682    LEU     CB   2125    -0.1102      12.01
  2126         HC    682    LEU    HB1   2126     0.0457      1.008
  2127         HC    682    LEU    HB2   2127     0.0457      1.008
  2128         3C    682    LEU     CG   2128     0.3531      12.01
  2129         HC    682    LEU     HG   2129    -0.0361      1.008
  2130         CT    682    LEU    CD1   2130    -0.4121      12.01
  2131         HC    682    LEU   HD11   2131        0.1      1.008
  2132         HC    682    LEU   HD12   2132        0.1      1.008
  2133         HC    682    LEU   HD13   2133        0.1      1.008
  2134         CT    682    LEU    CD2   2134    -0.4121      12.01
  2135         HC    682    LEU   HD21   2135        0.1      1.008
  2136         HC    682    LEU   HD22   2136        0.1      1.008
  2137         HC    682    LEU   HD23   2137        0.1      1.008
  2138          C    682    LEU      C   2138     0.5973      12.01
  2139          O    682    LEU      O   2139    -0.5679         16   ; qtot 0
; residue 683 ARG rtp ARG  q +1.0
  2140          N    683    ARG      N   2140    -0.3479      14.01
  2141          H    683    ARG      H   2141     0.2747      1.008
  2142         CX    683    ARG     CA   2142    -0.2637      12.01
  2143         H1    683    ARG     HA   2143      0.156      1.008
  2144         C8    683    ARG     CB   2144    -0.0007      12.01
  2145         HC    683    ARG    HB1   2145     0.0327      1.008
  2146         HC    683    ARG    HB2   2146     0.0327      1.008
  2147         C8    683    ARG     CG   2147      0.039      12.01
  2148         HC    683    ARG    HG1   2148     0.0285      1.008
  2149         HC    683    ARG    HG2   2149     0.0285      1.008
  2150         C8    683    ARG     CD   2150     0.0486      12.01
  2151         H1    683    ARG    HD1   2151     0.0687      1.008
  2152         H1    683    ARG    HD2   2152     0.0687      1.008
  2153         N2    683    ARG     NE   2153    -0.5295      14.01
  2154          H    683    ARG     HE   2154     0.3456      1.008
  2155         CA    683    ARG     CZ   2155     0.8076      12.01
  2156         N2    683    ARG    NH1   2156    -0.8627      14.01
  2157          H    683    ARG   HH11   2157     0.4478      1.008
  2158          H    683    ARG   HH12   2158     0.4478      1.008
  2159         N2    683    ARG    NH2   2159    -0.8627      14.01
  2160          H    683    ARG   HH21   2160     0.4478      1.008
  2161          H    683    ARG   HH22   2161     0.4478      1.008
  2162          C    683    ARG      C   2162     0.7341      12.01
  2163          O    683    ARG      O   2163    -0.5894         16   ; qtot 1
; residue 684 ARG rtp ARG  q +1.0
  2164          N    684    ARG      N   2164    -0.3479      14.01
  2165          H    684    ARG      H   2165     0.2747      1.008
  2166         CX    684    ARG     CA   2166    -0.2637      12.01
  2167         H1    684    ARG     HA   2167      0.156      1.008
  2168         C8    684    ARG     CB   2168    -0.0007      12.01
  2169         HC    684    ARG    HB1   2169     0.0327      1.008
  2170         HC    684    ARG    HB2   2170     0.0327      1.008
  2171         C8    684    ARG     CG   2171      0.039      12.01
  2172         HC    684    ARG    HG1   2172     0.0285      1.008
  2173         HC    684    ARG    HG2   2173     0.0285      1.008
  2174         C8    684    ARG     CD   2174     0.0486      12.01
  2175         H1    684    ARG    HD1   2175     0.0687      1.008
  2176         H1    684    ARG    HD2   2176     0.0687      1.008
  2177         N2    684    ARG     NE   2177    -0.5295      14.01
  2178          H    684    ARG     HE   2178     0.3456      1.008
  2179         CA    684    ARG     CZ   2179     0.8076      12.01
  2180         N2    684    ARG    NH1   2180    -0.8627      14.01
  2181          H    684    ARG   HH11   2181     0.4478      1.008
  2182          H    684    ARG   HH12   2182     0.4478      1.008
  2183         N2    684    ARG    NH2   2183    -0.8627      14.01
  2184          H    684    ARG   HH21   2184     0.4478      1.008
  2185          H    684    ARG   HH22   2185     0.4478      1.008
  2186          C    684    ARG      C   2186     0.7341      12.01
  2187          O    684    ARG      O   2187    -0.5894         16   ; qtot 2
; residue 685 LYS rtp LYS  q +1.0
  2188          N    685    LYS      N   2188    -0.3479      14.01
  2189          H    685    LYS      H   2189     0.2747      1.008
  2190         CX    685    LYS     CA   2190      -0.24      12.01
  2191         H1    685    LYS     HA   2191     0.1426      1.008
  2192         C8    685    LYS     CB   2192    -0.0094      12.01
  2193         HC    685    LYS    HB1   2193     0.0362      1.008
  2194         HC    685    LYS    HB2   2194     0.0362      1.008
  2195         C8    685    LYS     CG   2195     0.0187      12.01
  2196         HC    685    LYS    HG1   2196     0.0103      1.008
  2197         HC    685    LYS    HG2   2197     0.0103      1.008
  2198         C8    685    LYS     CD   2198    -0.0479      12.01
  2199         HC    685    LYS    HD1   2199     0.0621      1.008
  2200         HC    685    LYS    HD2   2200     0.0621      1.008
  2201         C8    685    LYS     CE   2201    -0.0143      12.01
  2202         HP    685    LYS    HE1   2202     0.1135      1.008
  2203         HP    685    LYS    HE2   2203     0.1135      1.008
  2204         N3    685    LYS     NZ   2204    -0.3854      14.01
  2205          H    685    LYS    HZ1   2205       0.34      1.008
  2206          H    685    LYS    HZ2   2206       0.34      1.008
  2207          H    685    LYS    HZ3   2207       0.34      1.008
  2208          C    685    LYS      C   2208     0.7341      12.01
  2209          O    685    LYS      O   2209    -0.5894         16   ; qtot 3
; residue 686 ARG rtp ARG  q +1.0
  2210          N    686    ARG      N   2210    -0.3479      14.01
  2211          H    686    ARG      H   2211     0.2747      1.008
  2212         CX    686    ARG     CA   2212    -0.2637      12.01
  2213         H1    686    ARG     HA   2213      0.156      1.008
  2214         C8    686    ARG     CB   2214    -0.0007      12.01
  2215         HC    686    ARG    HB1   2215     0.0327      1.008
  2216         HC    686    ARG    HB2   2216     0.0327      1.008
  2217         C8    686    ARG     CG   2217      0.039      12.01
  2218         HC    686    ARG    HG1   2218     0.0285      1.008
  2219         HC    686    ARG    HG2   2219     0.0285      1.008
  2220         C8    686    ARG     CD   2220     0.0486      12.01
  2221         H1    686    ARG    HD1   2221     0.0687      1.008
  2222         H1    686    ARG    HD2   2222     0.0687      1.008
  2223         N2    686    ARG     NE   2223    -0.5295      14.01
  2224          H    686    ARG     HE   2224     0.3456      1.008
  2225         CA    686    ARG     CZ   2225     0.8076      12.01
  2226         N2    686    ARG    NH1   2226    -0.8627      14.01
  2227          H    686    ARG   HH11   2227     0.4478      1.008
  2228          H    686    ARG   HH12   2228     0.4478      1.008
  2229         N2    686    ARG    NH2   2229    -0.8627      14.01
  2230          H    686    ARG   HH21   2230     0.4478      1.008
  2231          H    686    ARG   HH22   2231     0.4478      1.008
  2232          C    686    ARG      C   2232     0.7341      12.01
  2233          O    686    ARG      O   2233    -0.5894         16   ; qtot 4
; residue 687 ASP rtp ASP  q -1.0
  2234          N    687    ASP      N   2234    -0.5163      14.01
  2235          H    687    ASP      H   2235     0.2936      1.008
  2236         CX    687    ASP     CA   2236     0.0381      12.01
  2237         H1    687    ASP     HA   2237      0.088      1.008
  2238         2C    687    ASP     CB   2238    -0.0303      12.01
  2239         HC    687    ASP    HB1   2239    -0.0122      1.008
  2240         HC    687    ASP    HB2   2240    -0.0122      1.008
  2241         CO    687    ASP     CG   2241     0.7994      12.01
  2242         O2    687    ASP    OD1   2242    -0.8014         16
  2243         O2    687    ASP    OD2   2243    -0.8014         16
  2244          C    687    ASP      C   2244     0.5366      12.01
  2245          O    687    ASP      O   2245    -0.5819         16   ; qtot 3
; residue 688 SER rtp SER  q  0.0
  2246          N    688    SER      N   2246    -0.4157      14.01
  2247          H    688    SER      H   2247     0.2719      1.008
  2248         CX    688    SER     CA   2248    -0.0249      12.01
  2249         H1    688    SER     HA   2249     0.0843      1.008
  2250         2C    688    SER     CB   2250     0.2117      12.01
  2251         H1    688    SER    HB1   2251     0.0352      1.008
  2252         H1    688    SER    HB2   2252     0.0352      1.008
  2253         OH    688    SER     OG   2253    -0.6546         16
  2254         HO    688    SER     HG   2254     0.4275      1.008
  2255          C    688    SER      C   2255     0.5973      12.01
  2256          O    688    SER      O   2256    -0.5679         16   ; qtot 3
; residue 689 PHE rtp PHE  q  0.0
  2257          N    689    PHE      N   2257    -0.4157      14.01
  2258          H    689    PHE      H   2258     0.2719      1.008
  2259         CX    689    PHE     CA   2259    -0.0024      12.01
  2260         H1    689    PHE     HA   2260     0.0978      1.008
  2261         CT    689    PHE     CB   2261    -0.0343      12.01
  2262         HC    689    PHE    HB1   2262     0.0295      1.008
  2263         HC    689    PHE    HB2   2263     0.0295      1.008
  2264         CA    689    PHE     CG   2264     0.0118      12.01
  2265         CA    689    PHE    CD1   2265    -0.1256      12.01
  2266         HA    689    PHE    HD1   2266      0.133      1.008
  2267         CA    689    PHE    CE1   2267    -0.1704      12.01
  2268         HA    689    PHE    HE1   2268      0.143      1.008
  2269         CA    689    PHE     CZ   2269    -0.1072      12.01
  2270         HA    689    PHE     HZ   2270     0.1297      1.008
  2271         CA    689    PHE    CE2   2271    -0.1704      12.01
  2272         HA    689    PHE    HE2   2272      0.143      1.008
  2273         CA    689    PHE    CD2   2273    -0.1256      12.01
  2274         HA    689    PHE    HD2   2274      0.133      1.008
  2275          C    689    PHE      C   2275     0.5973      12.01
  2276          O    689    PHE      O   2276    -0.5679         16   ; qtot 3
; residue 690 ILE rtp ILE  q  0.0
  2277          N    690    ILE      N   2277    -0.4157      14.01
  2278          H    690    ILE      H   2278     0.2719      1.008
  2279         CX    690    ILE     CA   2279    -0.0597      12.01
  2280         H1    690    ILE     HA   2280     0.0869      1.008
  2281         3C    690    ILE     CB   2281     0.1303      12.01
  2282         HC    690    ILE     HB   2282     0.0187      1.008
  2283         CT    690    ILE    CG2   2283    -0.3204      12.01
  2284         HC    690    ILE   HG21   2284     0.0882      1.008
  2285         HC    690    ILE   HG22   2285     0.0882      1.008
  2286         HC    690    ILE   HG23   2286     0.0882      1.008
  2287         2C    690    ILE    CG1   2287     -0.043      12.01
  2288         HC    690    ILE   HG11   2288     0.0236      1.008
  2289         HC    690    ILE   HG12   2289     0.0236      1.008
  2290         CT    690    ILE     CD   2290     -0.066      12.01
  2291         HC    690    ILE    HD1   2291     0.0186      1.008
  2292         HC    690    ILE    HD2   2292     0.0186      1.008
  2293         HC    690    ILE    HD3   2293     0.0186      1.008
  2294          C    690    ILE      C   2294     0.5973      12.01
  2295          O    690    ILE      O   2295    -0.5679         16   ; qtot 3
; residue 691 CYS rtp CYS  q  0.0
  2296          N    691    CYS      N   2296    -0.4157      14.01
  2297          H    691    CYS      H   2297     0.2719      1.008
  2298         CX    691    CYS     CA   2298     0.0213      12.01
  2299         H1    691    CYS     HA   2299     0.1124      1.008
  2300         2C    691    CYS     CB   2300    -0.1231      12.01
  2301         H1    691    CYS    HB1   2301     0.1112      1.008
  2302         H1    691    CYS    HB2   2302     0.1112      1.008
  2303         SH    691    CYS     SG   2303    -0.3119      32.06
  2304         HS    691    CYS     HG   2304     0.1933      1.008
  2305          C    691    CYS      C   2305     0.5973      12.01
  2306          O    691    CYS      O   2306    -0.5679         16   ; qtot 3
; residue 692 SER rtp SER  q  0.0
  2307          N    692    SER      N   2307    -0.4157      14.01
  2308          H    692    SER      H   2308     0.2719      1.008
  2309         CX    692    SER     CA   2309    -0.0249      12.01
  2310         H1    692    SER     HA   2310     0.0843      1.008
  2311         2C    692    SER     CB   2311     0.2117      12.01
  2312         H1    692    SER    HB1   2312     0.0352      1.008
  2313         H1    692    SER    HB2   2313     0.0352      1.008
  2314         OH    692    SER     OG   2314    -0.6546         16
  2315         HO    692    SER     HG   2315     0.4275      1.008
  2316          C    692    SER      C   2316     0.5973      12.01
  2317          O    692    SER      O   2317    -0.5679         16   ; qtot 3
; residue 693 LYS rtp LYS  q +1.0
  2318          N    693    LYS      N   2318    -0.3479      14.01
  2319          H    693    LYS      H   2319     0.2747      1.008
  2320         CX    693    LYS     CA   2320      -0.24      12.01
  2321         H1    693    LYS     HA   2321     0.1426      1.008
  2322         C8    693    LYS     CB   2322    -0.0094      12.01
  2323         HC    693    LYS    HB1   2323     0.0362      1.008
  2324         HC    693    LYS    HB2   2324     0.0362      1.008
  2325         C8    693    LYS     CG   2325     0.0187      12.01
  2326         HC    693    LYS    HG1   2326     0.0103      1.008
  2327         HC    693    LYS    HG2   2327     0.0103      1.008
  2328         C8    693    LYS     CD   2328    -0.0479      12.01
  2329         HC    693    LYS    HD1   2329     0.0621      1.008
  2330         HC    693    LYS    HD2   2330     0.0621      1.008
  2331         C8    693    LYS     CE   2331    -0.0143      12.01
  2332         HP    693    LYS    HE1   2332     0.1135      1.008
  2333         HP    693    LYS    HE2   2333     0.1135      1.008
  2334         N3    693    LYS     NZ   2334    -0.3854      14.01
  2335          H    693    LYS    HZ1   2335       0.34      1.008
  2336          H    693    LYS    HZ2   2336       0.34      1.008
  2337          H    693    LYS    HZ3   2337       0.34      1.008
  2338          C    693    LYS      C   2338     0.7341      12.01
  2339          O    693    LYS      O   2339    -0.5894         16   ; qtot 4
; residue 694 THR rtp THR  q  0.0
  2340          N    694    THR      N   2340    -0.4157      14.01
  2341          H    694    THR      H   2341     0.2719      1.008
  2342         CX    694    THR     CA   2342    -0.0389      12.01
  2343         H1    694    THR     HA   2343     0.1007      1.008
  2344         3C    694    THR     CB   2344     0.3654      12.01
  2345         H1    694    THR     HB   2345     0.0043      1.008
  2346         CT    694    THR    CG2   2346    -0.2438      12.01
  2347         HC    694    THR   HG21   2347     0.0642      1.008
  2348         HC    694    THR   HG22   2348     0.0642      1.008
  2349         HC    694    THR   HG23   2349     0.0642      1.008
  2350         OH    694    THR    OG1   2350    -0.6761         16
  2351         HO    694    THR    HG1   2351     0.4102      1.008
  2352          C    694    THR      C   2352     0.5973      12.01
  2353          O    694    THR      O   2353    -0.5679         16   ; qtot 4
; residue 753 SER rtp SER  q  0.0
  2354          N    753    SER      N   2354    -0.4157      14.01
  2355          H    753    SER      H   2355     0.2719      1.008
  2356         CX    753    SER     CA   2356    -0.0249      12.01
  2357         H1    753    SER     HA   2357     0.0843      1.008
  2358         2C    753    SER     CB   2358     0.2117      12.01
  2359         H1    753    SER    HB1   2359     0.0352      1.008
  2360         H1    753    SER    HB2   2360     0.0352      1.008
  2361         OH    753    SER     OG   2361    -0.6546         16
  2362         HO    753    SER     HG   2362     0.4275      1.008
  2363          C    753    SER      C   2363     0.5973      12.01
  2364          O    753    SER      O   2364    -0.5679         16   ; qtot 4
; residue 754 PRO rtp PRO  q  0.0
  2365          N    754    PRO      N   2365    -0.2548      14.01
  2366         CT    754    PRO     CD   2366     0.0192      12.01
  2367         H1    754    PRO    HD1   2367     0.0391      1.008
  2368         H1    754    PRO    HD2   2368     0.0391      1.008
  2369         CT    754    PRO     CG   2369     0.0189      12.01
  2370         HC    754    PRO    HG1   2370     0.0213      1.008
  2371         HC    754    PRO    HG2   2371     0.0213      1.008
  2372         CT    754    PRO     CB   2372     -0.007      12.01
  2373         HC    754    PRO    HB1   2373     0.0253      1.008
  2374         HC    754    PRO    HB2   2374     0.0253      1.008
  2375         CX    754    PRO     CA   2375    -0.0266      12.01
  2376         H1    754    PRO     HA   2376     0.0641      1.008
  2377          C    754    PRO      C   2377     0.5896      12.01
  2378          O    754    PRO      O   2378    -0.5748         16   ; qtot 4
; residue 755 ALA rtp ALA  q  0.0
  2379          N    755    ALA      N   2379    -0.4157      14.01
  2380          H    755    ALA      H   2380     0.2719      1.008
  2381         CX    755    ALA     CA   2381     0.0337      12.01
  2382         H1    755    ALA     HA   2382     0.0823      1.008
  2383         CT    755    ALA     CB   2383    -0.1825      12.01
  2384         HC    755    ALA    HB1   2384     0.0603      1.008
  2385         HC    755    ALA    HB2   2385     0.0603      1.008
  2386         HC    755    ALA    HB3   2386     0.0603      1.008
  2387          C    755    ALA      C   2387     0.5973      12.01
  2388          O    755    ALA      O   2388    -0.5679         16   ; qtot 4
; residue 756 ILE rtp ILE  q  0.0
  2389          N    756    ILE      N   2389    -0.4157      14.01
  2390          H    756    ILE      H   2390     0.2719      1.008
  2391         CX    756    ILE     CA   2391    -0.0597      12.01
  2392         H1    756    ILE     HA   2392     0.0869      1.008
  2393         3C    756    ILE     CB   2393     0.1303      12.01
  2394         HC    756    ILE     HB   2394     0.0187      1.008
  2395         CT    756    ILE    CG2   2395    -0.3204      12.01
  2396         HC    756    ILE   HG21   2396     0.0882      1.008
  2397         HC    756    ILE   HG22   2397     0.0882      1.008
  2398         HC    756    ILE   HG23   2398     0.0882      1.008
  2399         2C    756    ILE    CG1   2399     -0.043      12.01
  2400         HC    756    ILE   HG11   2400     0.0236      1.008
  2401         HC    756    ILE   HG12   2401     0.0236      1.008
  2402         CT    756    ILE     CD   2402     -0.066      12.01
  2403         HC    756    ILE    HD1   2403     0.0186      1.008
  2404         HC    756    ILE    HD2   2404     0.0186      1.008
  2405         HC    756    ILE    HD3   2405     0.0186      1.008
  2406          C    756    ILE      C   2406     0.5973      12.01
  2407          O    756    ILE      O   2407    -0.5679         16   ; qtot 4
; residue 757 MET rtp MET  q  0.0
  2408          N    757    MET      N   2408    -0.4157      14.01
  2409          H    757    MET      H   2409     0.2719      1.008
  2410         CX    757    MET     CA   2410    -0.0237      12.01
  2411         H1    757    MET     HA   2411      0.088      1.008
  2412         2C    757    MET     CB   2412     0.0342      12.01
  2413         HC    757    MET    HB1   2413     0.0241      1.008
  2414         HC    757    MET    HB2   2414     0.0241      1.008
  2415         2C    757    MET     CG   2415     0.0018      12.01
  2416         H1    757    MET    HG1   2416      0.044      1.008
  2417         H1    757    MET    HG2   2417      0.044      1.008
  2418          S    757    MET     SD   2418    -0.2737      32.06
  2419         CT    757    MET     CE   2419    -0.0536      12.01
  2420         H1    757    MET    HE1   2420     0.0684      1.008
  2421         H1    757    MET    HE2   2421     0.0684      1.008
  2422         H1    757    MET    HE3   2422     0.0684      1.008
  2423          C    757    MET      C   2423     0.5973      12.01
  2424          O    757    MET      O   2424    -0.5679         16   ; qtot 4
; residue 758 GLU rtp GLU  q -1.0
  2425          N    758    GLU      N   2425    -0.5163      14.01
  2426          H    758    GLU      H   2426     0.2936      1.008
  2427         CX    758    GLU     CA   2427     0.0397      12.01
  2428         H1    758    GLU     HA   2428     0.1105      1.008
  2429         2C    758    GLU     CB   2429      0.056      12.01
  2430         HC    758    GLU    HB1   2430    -0.0173      1.008
  2431         HC    758    GLU    HB2   2431    -0.0173      1.008
  2432         2C    758    GLU     CG   2432     0.0136      12.01
  2433         HC    758    GLU    HG1   2433    -0.0425      1.008
  2434         HC    758    GLU    HG2   2434    -0.0425      1.008
  2435         CO    758    GLU     CD   2435     0.8054      12.01
  2436         O2    758    GLU    OE1   2436    -0.8188         16
  2437         O2    758    GLU    OE2   2437    -0.8188         16
  2438          C    758    GLU      C   2438     0.5366      12.01
  2439          O    758    GLU      O   2439    -0.5819         16   ; qtot 3
; residue 759 ASP rtp ASP  q -1.0
  2440          N    759    ASP      N   2440    -0.5163      14.01
  2441          H    759    ASP      H   2441     0.2936      1.008
  2442         CX    759    ASP     CA   2442     0.0381      12.01
  2443         H1    759    ASP     HA   2443      0.088      1.008
  2444         2C    759    ASP     CB   2444    -0.0303      12.01
  2445         HC    759    ASP    HB1   2445    -0.0122      1.008
  2446         HC    759    ASP    HB2   2446    -0.0122      1.008
  2447         CO    759    ASP     CG   2447     0.7994      12.01
  2448         O2    759    ASP    OD1   2448    -0.8014         16
  2449         O2    759    ASP    OD2   2449    -0.8014         16
  2450          C    759    ASP      C   2450     0.5366      12.01
  2451          O    759    ASP      O   2451    -0.5819         16   ; qtot 2
; residue 760 ASP rtp ASP  q -1.0
  2452          N    760    ASP      N   2452    -0.5163      14.01
  2453          H    760    ASP      H   2453     0.2936      1.008
  2454         CX    760    ASP     CA   2454     0.0381      12.01
  2455         H1    760    ASP     HA   2455      0.088      1.008
  2456         2C    760    ASP     CB   2456    -0.0303      12.01
  2457         HC    760    ASP    HB1   2457    -0.0122      1.008
  2458         HC    760    ASP    HB2   2458    -0.0122      1.008
  2459         CO    760    ASP     CG   2459     0.7994      12.01
  2460         O2    760    ASP    OD1   2460    -0.8014         16
  2461         O2    760    ASP    OD2   2461    -0.8014         16
  2462          C    760    ASP      C   2462     0.5366      12.01
  2463          O    760    ASP      O   2463    -0.5819         16   ; qtot 1
; residue 761 GLU rtp GLU  q -1.0
  2464          N    761    GLU      N   2464    -0.5163      14.01
  2465          H    761    GLU      H   2465     0.2936      1.008
  2466         CX    761    GLU     CA   2466     0.0397      12.01
  2467         H1    761    GLU     HA   2467     0.1105      1.008
  2468         2C    761    GLU     CB   2468      0.056      12.01
  2469         HC    761    GLU    HB1   2469    -0.0173      1.008
  2470         HC    761    GLU    HB2   2470    -0.0173      1.008
  2471         2C    761    GLU     CG   2471     0.0136      12.01
  2472         HC    761    GLU    HG1   2472    -0.0425      1.008
  2473         HC    761    GLU    HG2   2473    -0.0425      1.008
  2474         CO    761    GLU     CD   2474     0.8054      12.01
  2475         O2    761    GLU    OE1   2475    -0.8188         16
  2476         O2    761    GLU    OE2   2476    -0.8188         16
  2477          C    761    GLU      C   2477     0.5366      12.01
  2478          O    761    GLU      O   2478    -0.5819         16   ; qtot 0
; residue 762 LEU rtp LEU  q  0.0
  2479          N    762    LEU      N   2479    -0.4157      14.01
  2480          H    762    LEU      H   2480     0.2719      1.008
  2481         CX    762    LEU     CA   2481    -0.0518      12.01
  2482         H1    762    LEU     HA   2482     0.0922      1.008
  2483         2C    762    LEU     CB   2483    -0.1102      12.01
  2484         HC    762    LEU    HB1   2484     0.0457      1.008
  2485         HC    762    LEU    HB2   2485     0.0457      1.008
  2486         3C    762    LEU     CG   2486     0.3531      12.01
  2487         HC    762    LEU     HG   2487    -0.0361      1.008
  2488         CT    762    LEU    CD1   2488    -0.4121      12.01
  2489         HC    762    LEU   HD11   2489        0.1      1.008
  2490         HC    762    LEU   HD12   2490        0.1      1.008
  2491         HC    762    LEU   HD13   2491        0.1      1.008
  2492         CT    762    LEU    CD2   2492    -0.4121      12.01
  2493         HC    762    LEU   HD21   2493        0.1      1.008
  2494         HC    762    LEU   HD22   2494        0.1      1.008
  2495         HC    762    LEU   HD23   2495        0.1      1.008
  2496          C    762    LEU      C   2496     0.5973      12.01
  2497          O    762    LEU      O   2497    -0.5679         16   ; qtot 0
; residue 763 ALA rtp ALA  q  0.0
  2498          N    763    ALA      N   2498    -0.4157      14.01
  2499          H    763    ALA      H   2499     0.2719      1.008
  2500         CX    763    ALA     CA   2500     0.0337      12.01
  2501         H1    763    ALA     HA   2501     0.0823      1.008
  2502         CT    763    ALA     CB   2502    -0.1825      12.01
  2503         HC    763    ALA    HB1   2503     0.0603      1.008
  2504         HC    763    ALA    HB2   2504     0.0603      1.008
  2505         HC    763    ALA    HB3   2505     0.0603      1.008
  2506          C    763    ALA      C   2506     0.5973      12.01
  2507          O    763    ALA      O   2507    -0.5679         16   ; qtot 0
; residue 764 LEU rtp LEU  q  0.0
  2508          N    764    LEU      N   2508    -0.4157      14.01
  2509          H    764    LEU      H   2509     0.2719      1.008
  2510         CX    764    LEU     CA   2510    -0.0518      12.01
  2511         H1    764    LEU     HA   2511     0.0922      1.008
  2512         2C    764    LEU     CB   2512    -0.1102      12.01
  2513         HC    764    LEU    HB1   2513     0.0457      1.008
  2514         HC    764    LEU    HB2   2514     0.0457      1.008
  2515         3C    764    LEU     CG   2515     0.3531      12.01
  2516         HC    764    LEU     HG   2516    -0.0361      1.008
  2517         CT    764    LEU    CD1   2517    -0.4121      12.01
  2518         HC    764    LEU   HD11   2518        0.1      1.008
  2519         HC    764    LEU   HD12   2519        0.1      1.008
  2520         HC    764    LEU   HD13   2520        0.1      1.008
  2521         CT    764    LEU    CD2   2521    -0.4121      12.01
  2522         HC    764    LEU   HD21   2522        0.1      1.008
  2523         HC    764    LEU   HD22   2523        0.1      1.008
  2524         HC    764    LEU   HD23   2524        0.1      1.008
  2525          C    764    LEU      C   2525     0.5973      12.01
  2526          O    764    LEU      O   2526    -0.5679         16   ; qtot 0
; residue 765 ASP rtp ASP  q -1.0
  2527          N    765    ASP      N   2527    -0.5163      14.01
  2528          H    765    ASP      H   2528     0.2936      1.008
  2529         CX    765    ASP     CA   2529     0.0381      12.01
  2530         H1    765    ASP     HA   2530      0.088      1.008
  2531         2C    765    ASP     CB   2531    -0.0303      12.01
  2532         HC    765    ASP    HB1   2532    -0.0122      1.008
  2533         HC    765    ASP    HB2   2533    -0.0122      1.008
  2534         CO    765    ASP     CG   2534     0.7994      12.01
  2535         O2    765    ASP    OD1   2535    -0.8014         16
  2536         O2    765    ASP    OD2   2536    -0.8014         16
  2537          C    765    ASP      C   2537     0.5366      12.01
  2538          O    765    ASP      O   2538    -0.5819         16   ; qtot -1
; residue 766 LEU rtp LEU  q  0.0
  2539          N    766    LEU      N   2539    -0.4157      14.01
  2540          H    766    LEU      H   2540     0.2719      1.008
  2541         CX    766    LEU     CA   2541    -0.0518      12.01
  2542         H1    766    LEU     HA   2542     0.0922      1.008
  2543         2C    766    LEU     CB   2543    -0.1102      12.01
  2544         HC    766    LEU    HB1   2544     0.0457      1.008
  2545         HC    766    LEU    HB2   2545     0.0457      1.008
  2546         3C    766    LEU     CG   2546     0.3531      12.01
  2547         HC    766    LEU     HG   2547    -0.0361      1.008
  2548         CT    766    LEU    CD1   2548    -0.4121      12.01
  2549         HC    766    LEU   HD11   2549        0.1      1.008
  2550         HC    766    LEU   HD12   2550        0.1      1.008
  2551         HC    766    LEU   HD13   2551        0.1      1.008
  2552         CT    766    LEU    CD2   2552    -0.4121      12.01
  2553         HC    766    LEU   HD21   2553        0.1      1.008
  2554         HC    766    LEU   HD22   2554        0.1      1.008
  2555         HC    766    LEU   HD23   2555        0.1      1.008
  2556          C    766    LEU      C   2556     0.5973      12.01
  2557          O    766    LEU      O   2557    -0.5679         16   ; qtot -1
; residue 767 GLU rtp GLU  q -1.0
  2558          N    767    GLU      N   2558    -0.5163      14.01
  2559          H    767    GLU      H   2559     0.2936      1.008
  2560         CX    767    GLU     CA   2560     0.0397      12.01
  2561         H1    767    GLU     HA   2561     0.1105      1.008
  2562         2C    767    GLU     CB   2562      0.056      12.01
  2563         HC    767    GLU    HB1   2563    -0.0173      1.008
  2564         HC    767    GLU    HB2   2564    -0.0173      1.008
  2565         2C    767    GLU     CG   2565     0.0136      12.01
  2566         HC    767    GLU    HG1   2566    -0.0425      1.008
  2567         HC    767    GLU    HG2   2567    -0.0425      1.008
  2568         CO    767    GLU     CD   2568     0.8054      12.01
  2569         O2    767    GLU    OE1   2569    -0.8188         16
  2570         O2    767    GLU    OE2   2570    -0.8188         16
  2571          C    767    GLU      C   2571     0.5366      12.01
  2572          O    767    GLU      O   2572    -0.5819         16   ; qtot -2
; residue 768 ASP rtp ASP  q -1.0
  2573          N    768    ASP      N   2573    -0.5163      14.01
  2574          H    768    ASP      H   2574     0.2936      1.008
  2575         CX    768    ASP     CA   2575     0.0381      12.01
  2576         H1    768    ASP     HA   2576      0.088      1.008
  2577         2C    768    ASP     CB   2577    -0.0303      12.01
  2578         HC    768    ASP    HB1   2578    -0.0122      1.008
  2579         HC    768    ASP    HB2   2579    -0.0122      1.008
  2580         CO    768    ASP     CG   2580     0.7994      12.01
  2581         O2    768    ASP    OD1   2581    -0.8014         16
  2582         O2    768    ASP    OD2   2582    -0.8014         16
  2583          C    768    ASP      C   2583     0.5366      12.01
  2584          O    768    ASP      O   2584    -0.5819         16   ; qtot -3
; residue 769 LEU rtp LEU  q  0.0
  2585          N    769    LEU      N   2585    -0.4157      14.01
  2586          H    769    LEU      H   2586     0.2719      1.008
  2587         CX    769    LEU     CA   2587    -0.0518      12.01
  2588         H1    769    LEU     HA   2588     0.0922      1.008
  2589         2C    769    LEU     CB   2589    -0.1102      12.01
  2590         HC    769    LEU    HB1   2590     0.0457      1.008
  2591         HC    769    LEU    HB2   2591     0.0457      1.008
  2592         3C    769    LEU     CG   2592     0.3531      12.01
  2593         HC    769    LEU     HG   2593    -0.0361      1.008
  2594         CT    769    LEU    CD1   2594    -0.4121      12.01
  2595         HC    769    LEU   HD11   2595        0.1      1.008
  2596         HC    769    LEU   HD12   2596        0.1      1.008
  2597         HC    769    LEU   HD13   2597        0.1      1.008
  2598         CT    769    LEU    CD2   2598    -0.4121      12.01
  2599         HC    769    LEU   HD21   2599        0.1      1.008
  2600         HC    769    LEU   HD22   2600        0.1      1.008
  2601         HC    769    LEU   HD23   2601        0.1      1.008
  2602          C    769    LEU      C   2602     0.5973      12.01
  2603          O    769    LEU      O   2603    -0.5679         16   ; qtot -3
; residue 770 LEU rtp LEU  q  0.0
  2604          N    770    LEU      N   2604    -0.4157      14.01
  2605          H    770    LEU      H   2605     0.2719      1.008
  2606         CX    770    LEU     CA   2606    -0.0518      12.01
  2607         H1    770    LEU     HA   2607     0.0922      1.008
  2608         2C    770    LEU     CB   2608    -0.1102      12.01
  2609         HC    770    LEU    HB1   2609     0.0457      1.008
  2610         HC    770    LEU    HB2   2610     0.0457      1.008
  2611         3C    770    LEU     CG   2611     0.3531      12.01
  2612         HC    770    LEU     HG   2612    -0.0361      1.008
  2613         CT    770    LEU    CD1   2613    -0.4121      12.01
  2614         HC    770    LEU   HD11   2614        0.1      1.008
  2615         HC    770    LEU   HD12   2615        0.1      1.008
  2616         HC    770    LEU   HD13   2616        0.1      1.008
  2617         CT    770    LEU    CD2   2617    -0.4121      12.01
  2618         HC    770    LEU   HD21   2618        0.1      1.008
  2619         HC    770    LEU   HD22   2619        0.1      1.008
  2620         HC    770    LEU   HD23   2620        0.1      1.008
  2621          C    770    LEU      C   2621     0.5973      12.01
  2622          O    770    LEU      O   2622    -0.5679         16   ; qtot -3
; residue 771 SER rtp SER  q  0.0
  2623          N    771    SER      N   2623    -0.4157      14.01
  2624          H    771    SER      H   2624     0.2719      1.008
  2625         CX    771    SER     CA   2625    -0.0249      12.01
  2626         H1    771    SER     HA   2626     0.0843      1.008
  2627         2C    771    SER     CB   2627     0.2117      12.01
  2628         H1    771    SER    HB1   2628     0.0352      1.008
  2629         H1    771    SER    HB2   2629     0.0352      1.008
  2630         OH    771    SER     OG   2630    -0.6546         16
  2631         HO    771    SER     HG   2631     0.4275      1.008
  2632          C    771    SER      C   2632     0.5973      12.01
  2633          O    771    SER      O   2633    -0.5679         16   ; qtot -3
; residue 772 PHE rtp PHE  q  0.0
  2634          N    772    PHE      N   2634    -0.4157      14.01
  2635          H    772    PHE      H   2635     0.2719      1.008
  2636         CX    772    PHE     CA   2636    -0.0024      12.01
  2637         H1    772    PHE     HA   2637     0.0978      1.008
  2638         CT    772    PHE     CB   2638    -0.0343      12.01
  2639         HC    772    PHE    HB1   2639     0.0295      1.008
  2640         HC    772    PHE    HB2   2640     0.0295      1.008
  2641         CA    772    PHE     CG   2641     0.0118      12.01
  2642         CA    772    PHE    CD1   2642    -0.1256      12.01
  2643         HA    772    PHE    HD1   2643      0.133      1.008
  2644         CA    772    PHE    CE1   2644    -0.1704      12.01
  2645         HA    772    PHE    HE1   2645      0.143      1.008
  2646         CA    772    PHE     CZ   2646    -0.1072      12.01
  2647         HA    772    PHE     HZ   2647     0.1297      1.008
  2648         CA    772    PHE    CE2   2648    -0.1704      12.01
  2649         HA    772    PHE    HE2   2649      0.143      1.008
  2650         CA    772    PHE    CD2   2650    -0.1256      12.01
  2651         HA    772    PHE    HD2   2651      0.133      1.008
  2652          C    772    PHE      C   2652     0.5973      12.01
  2653          O    772    PHE      O   2653    -0.5679         16   ; qtot -3
; residue 773 SER rtp SER  q  0.0
  2654          N    773    SER      N   2654    -0.4157      14.01
  2655          H    773    SER      H   2655     0.2719      1.008
  2656         CX    773    SER     CA   2656    -0.0249      12.01
  2657         H1    773    SER     HA   2657     0.0843      1.008
  2658         2C    773    SER     CB   2658     0.2117      12.01
  2659         H1    773    SER    HB1   2659     0.0352      1.008
  2660         H1    773    SER    HB2   2660     0.0352      1.008
  2661         OH    773    SER     OG   2661    -0.6546         16
  2662         HO    773    SER     HG   2662     0.4275      1.008
  2663          C    773    SER      C   2663     0.5973      12.01
  2664          O    773    SER      O   2664    -0.5679         16   ; qtot -3
; residue 774 TYR rtp TYR  q  0.0
  2665          N    774    TYR      N   2665    -0.4157      14.01
  2666          H    774    TYR      H   2666     0.2719      1.008
  2667         CX    774    TYR     CA   2667    -0.0014      12.01
  2668         H1    774    TYR     HA   2668     0.0876      1.008
  2669         CT    774    TYR     CB   2669    -0.0152      12.01
  2670         HC    774    TYR    HB1   2670     0.0295      1.008
  2671         HC    774    TYR    HB2   2671     0.0295      1.008
  2672         CA    774    TYR     CG   2672    -0.0011      12.01
  2673         CA    774    TYR    CD1   2673    -0.1906      12.01
  2674         HA    774    TYR    HD1   2674     0.1699      1.008
  2675         CA    774    TYR    CE1   2675    -0.2341      12.01
  2676         HA    774    TYR    HE1   2676     0.1656      1.008
  2677          C    774    TYR     CZ   2677     0.3226      12.01
  2678         OH    774    TYR     OH   2678    -0.5579         16
  2679         HO    774    TYR     HH   2679     0.3992      1.008
  2680         CA    774    TYR    CE2   2680    -0.2341      12.01
  2681         HA    774    TYR    HE2   2681     0.1656      1.008
  2682         CA    774    TYR    CD2   2682    -0.1906      12.01
  2683         HA    774    TYR    HD2   2683     0.1699      1.008
  2684          C    774    TYR      C   2684     0.5973      12.01
  2685          O    774    TYR      O   2685    -0.5679         16   ; qtot -3
; residue 775 GLN rtp GLN  q  0.0
  2686          N    775    GLN      N   2686    -0.4157      14.01
  2687          H    775    GLN      H   2687     0.2719      1.008
  2688         CX    775    GLN     CA   2688    -0.0031      12.01
  2689         H1    775    GLN     HA   2689      0.085      1.008
  2690         2C    775    GLN     CB   2690    -0.0036      12.01
  2691         HC    775    GLN    HB1   2691     0.0171      1.008
  2692         HC    775    GLN    HB2   2692     0.0171      1.008
  2693         2C    775    GLN     CG   2693    -0.0645      12.01
  2694         HC    775    GLN    HG1   2694     0.0352      1.008
  2695         HC    775    GLN    HG2   2695     0.0352      1.008
  2696          C    775    GLN     CD   2696     0.6951      12.01
  2697          O    775    GLN    OE1   2697    -0.6086         16
  2698          N    775    GLN    NE2   2698    -0.9407      14.01
  2699          H    775    GLN   HE21   2699     0.4251      1.008
  2700          H    775    GLN   HE22   2700     0.4251      1.008
  2701          C    775    GLN      C   2701     0.5973      12.01
  2702          O    775    GLN      O   2702    -0.5679         16   ; qtot -3
; residue 776 VAL rtp VAL  q  0.0
  2703          N    776    VAL      N   2703    -0.4157      14.01
  2704          H    776    VAL      H   2704     0.2719      1.008
  2705         CX    776    VAL     CA   2705    -0.0875      12.01
  2706         H1    776    VAL     HA   2706     0.0969      1.008
  2707         3C    776    VAL     CB   2707     0.2985      12.01
  2708         HC    776    VAL     HB   2708    -0.0297      1.008
  2709         CT    776    VAL    CG1   2709    -0.3192      12.01
  2710         HC    776    VAL   HG11   2710     0.0791      1.008
  2711         HC    776    VAL   HG12   2711     0.0791      1.008
  2712         HC    776    VAL   HG13   2712     0.0791      1.008
  2713         CT    776    VAL    CG2   2713    -0.3192      12.01
  2714         HC    776    VAL   HG21   2714     0.0791      1.008
  2715         HC    776    VAL   HG22   2715     0.0791      1.008
  2716         HC    776    VAL   HG23   2716     0.0791      1.008
  2717          C    776    VAL      C   2717     0.5973      12.01
  2718          O    776    VAL      O   2718    -0.5679         16   ; qtot -3
; residue 777 ALA rtp ALA  q  0.0
  2719          N    777    ALA      N   2719    -0.4157      14.01
  2720          H    777    ALA      H   2720     0.2719      1.008
  2721         CX    777    ALA     CA   2721     0.0337      12.01
  2722         H1    777    ALA     HA   2722     0.0823      1.008
  2723         CT    777    ALA     CB   2723    -0.1825      12.01
  2724         HC    777    ALA    HB1   2724     0.0603      1.008
  2725         HC    777    ALA    HB2   2725     0.0603      1.008
  2726         HC    777    ALA    HB3   2726     0.0603      1.008
  2727          C    777    ALA      C   2727     0.5973      12.01
  2728          O    777    ALA      O   2728    -0.5679         16   ; qtot -3
; residue 778 LYS rtp LYS  q +1.0
  2729          N    778    LYS      N   2729    -0.3479      14.01
  2730          H    778    LYS      H   2730     0.2747      1.008
  2731         CX    778    LYS     CA   2731      -0.24      12.01
  2732         H1    778    LYS     HA   2732     0.1426      1.008
  2733         C8    778    LYS     CB   2733    -0.0094      12.01
  2734         HC    778    LYS    HB1   2734     0.0362      1.008
  2735         HC    778    LYS    HB2   2735     0.0362      1.008
  2736         C8    778    LYS     CG   2736     0.0187      12.01
  2737         HC    778    LYS    HG1   2737     0.0103      1.008
  2738         HC    778    LYS    HG2   2738     0.0103      1.008
  2739         C8    778    LYS     CD   2739    -0.0479      12.01
  2740         HC    778    LYS    HD1   2740     0.0621      1.008
  2741         HC    778    LYS    HD2   2741     0.0621      1.008
  2742         C8    778    LYS     CE   2742    -0.0143      12.01
  2743         HP    778    LYS    HE1   2743     0.1135      1.008
  2744         HP    778    LYS    HE2   2744     0.1135      1.008
  2745         N3    778    LYS     NZ   2745    -0.3854      14.01
  2746          H    778    LYS    HZ1   2746       0.34      1.008
  2747          H    778    LYS    HZ2   2747       0.34      1.008
  2748          H    778    LYS    HZ3   2748       0.34      1.008
  2749          C    778    LYS      C   2749     0.7341      12.01
  2750          O    778    LYS      O   2750    -0.5894         16   ; qtot -2
; residue 779 GLY rtp GLY  q  0.0
  2751          N    779    GLY      N   2751    -0.4157      14.01
  2752          H    779    GLY      H   2752     0.2719      1.008
  2753         CX    779    GLY     CA   2753    -0.0252      12.01
  2754         H1    779    GLY    HA1   2754     0.0698      1.008
  2755         H1    779    GLY    HA2   2755     0.0698      1.008
  2756          C    779    GLY      C   2756     0.5973      12.01
  2757          O    779    GLY      O   2757    -0.5679         16   ; qtot -2
; residue 780 MET rtp MET  q  0.0
  2758          N    780    MET      N   2758    -0.4157      14.01
  2759          H    780    MET      H   2759     0.2719      1.008
  2760         CX    780    MET     CA   2760    -0.0237      12.01
  2761         H1    780    MET     HA   2761      0.088      1.008
  2762         2C    780    MET     CB   2762     0.0342      12.01
  2763         HC    780    MET    HB1   2763     0.0241      1.008
  2764         HC    780    MET    HB2   2764     0.0241      1.008
  2765         2C    780    MET     CG   2765     0.0018      12.01
  2766         H1    780    MET    HG1   2766      0.044      1.008
  2767         H1    780    MET    HG2   2767      0.044      1.008
  2768          S    780    MET     SD   2768    -0.2737      32.06
  2769         CT    780    MET     CE   2769    -0.0536      12.01
  2770         H1    780    MET    HE1   2770     0.0684      1.008
  2771         H1    780    MET    HE2   2771     0.0684      1.008
  2772         H1    780    MET    HE3   2772     0.0684      1.008
  2773          C    780    MET      C   2773     0.5973      12.01
  2774          O    780    MET      O   2774    -0.5679         16   ; qtot -2
; residue 781 ALA rtp ALA  q  0.0
  2775          N    781    ALA      N   2775    -0.4157      14.01
  2776          H    781    ALA      H   2776     0.2719      1.008
  2777         CX    781    ALA     CA   2777     0.0337      12.01
  2778         H1    781    ALA     HA   2778     0.0823      1.008
  2779         CT    781    ALA     CB   2779    -0.1825      12.01
  2780         HC    781    ALA    HB1   2780     0.0603      1.008
  2781         HC    781    ALA    HB2   2781     0.0603      1.008
  2782         HC    781    ALA    HB3   2782     0.0603      1.008
  2783          C    781    ALA      C   2783     0.5973      12.01
  2784          O    781    ALA      O   2784    -0.5679         16   ; qtot -2
; residue 782 PHE rtp PHE  q  0.0
  2785          N    782    PHE      N   2785    -0.4157      14.01
  2786          H    782    PHE      H   2786     0.2719      1.008
  2787         CX    782    PHE     CA   2787    -0.0024      12.01
  2788         H1    782    PHE     HA   2788     0.0978      1.008
  2789         CT    782    PHE     CB   2789    -0.0343      12.01
  2790         HC    782    PHE    HB1   2790     0.0295      1.008
  2791         HC    782    PHE    HB2   2791     0.0295      1.008
  2792         CA    782    PHE     CG   2792     0.0118      12.01
  2793         CA    782    PHE    CD1   2793    -0.1256      12.01
  2794         HA    782    PHE    HD1   2794      0.133      1.008
  2795         CA    782    PHE    CE1   2795    -0.1704      12.01
  2796         HA    782    PHE    HE1   2796      0.143      1.008
  2797         CA    782    PHE     CZ   2797    -0.1072      12.01
  2798         HA    782    PHE     HZ   2798     0.1297      1.008
  2799         CA    782    PHE    CE2   2799    -0.1704      12.01
  2800         HA    782    PHE    HE2   2800      0.143      1.008
  2801         CA    782    PHE    CD2   2801    -0.1256      12.01
  2802         HA    782    PHE    HD2   2802      0.133      1.008
  2803          C    782    PHE      C   2803     0.5973      12.01
  2804          O    782    PHE      O   2804    -0.5679         16   ; qtot -2
; residue 783 LEU rtp LEU  q  0.0
  2805          N    783    LEU      N   2805    -0.4157      14.01
  2806          H    783    LEU      H   2806     0.2719      1.008
  2807         CX    783    LEU     CA   2807    -0.0518      12.01
  2808         H1    783    LEU     HA   2808     0.0922      1.008
  2809         2C    783    LEU     CB   2809    -0.1102      12.01
  2810         HC    783    LEU    HB1   2810     0.0457      1.008
  2811         HC    783    LEU    HB2   2811     0.0457      1.008
  2812         3C    783    LEU     CG   2812     0.3531      12.01
  2813         HC    783    LEU     HG   2813    -0.0361      1.008
  2814         CT    783    LEU    CD1   2814    -0.4121      12.01
  2815         HC    783    LEU   HD11   2815        0.1      1.008
  2816         HC    783    LEU   HD12   2816        0.1      1.008
  2817         HC    783    LEU   HD13   2817        0.1      1.008
  2818         CT    783    LEU    CD2   2818    -0.4121      12.01
  2819         HC    783    LEU   HD21   2819        0.1      1.008
  2820         HC    783    LEU   HD22   2820        0.1      1.008
  2821         HC    783    LEU   HD23   2821        0.1      1.008
  2822          C    783    LEU      C   2822     0.5973      12.01
  2823          O    783    LEU      O   2823    -0.5679         16   ; qtot -2
; residue 784 ALA rtp ALA  q  0.0
  2824          N    784    ALA      N   2824    -0.4157      14.01
  2825          H    784    ALA      H   2825     0.2719      1.008
  2826         CX    784    ALA     CA   2826     0.0337      12.01
  2827         H1    784    ALA     HA   2827     0.0823      1.008
  2828         CT    784    ALA     CB   2828    -0.1825      12.01
  2829         HC    784    ALA    HB1   2829     0.0603      1.008
  2830         HC    784    ALA    HB2   2830     0.0603      1.008
  2831         HC    784    ALA    HB3   2831     0.0603      1.008
  2832          C    784    ALA      C   2832     0.5973      12.01
  2833          O    784    ALA      O   2833    -0.5679         16   ; qtot -2
; residue 785 SER rtp SER  q  0.0
  2834          N    785    SER      N   2834    -0.4157      14.01
  2835          H    785    SER      H   2835     0.2719      1.008
  2836         CX    785    SER     CA   2836    -0.0249      12.01
  2837         H1    785    SER     HA   2837     0.0843      1.008
  2838         2C    785    SER     CB   2838     0.2117      12.01
  2839         H1    785    SER    HB1   2839     0.0352      1.008
  2840         H1    785    SER    HB2   2840     0.0352      1.008
  2841         OH    785    SER     OG   2841    -0.6546         16
  2842         HO    785    SER     HG   2842     0.4275      1.008
  2843          C    785    SER      C   2843     0.5973      12.01
  2844          O    785    SER      O   2844    -0.5679         16   ; qtot -2
; residue 786 LYS rtp LYS  q +1.0
  2845          N    786    LYS      N   2845    -0.3479      14.01
  2846          H    786    LYS      H   2846     0.2747      1.008
  2847         CX    786    LYS     CA   2847      -0.24      12.01
  2848         H1    786    LYS     HA   2848     0.1426      1.008
  2849         C8    786    LYS     CB   2849    -0.0094      12.01
  2850         HC    786    LYS    HB1   2850     0.0362      1.008
  2851         HC    786    LYS    HB2   2851     0.0362      1.008
  2852         C8    786    LYS     CG   2852     0.0187      12.01
  2853         HC    786    LYS    HG1   2853     0.0103      1.008
  2854         HC    786    LYS    HG2   2854     0.0103      1.008
  2855         C8    786    LYS     CD   2855    -0.0479      12.01
  2856         HC    786    LYS    HD1   2856     0.0621      1.008
  2857         HC    786    LYS    HD2   2857     0.0621      1.008
  2858         C8    786    LYS     CE   2858    -0.0143      12.01
  2859         HP    786    LYS    HE1   2859     0.1135      1.008
  2860         HP    786    LYS    HE2   2860     0.1135      1.008
  2861         N3    786    LYS     NZ   2861    -0.3854      14.01
  2862          H    786    LYS    HZ1   2862       0.34      1.008
  2863          H    786    LYS    HZ2   2863       0.34      1.008
  2864          H    786    LYS    HZ3   2864       0.34      1.008
  2865          C    786    LYS      C   2865     0.7341      12.01
  2866          O    786    LYS      O   2866    -0.5894         16   ; qtot -1
; residue 787 ASN rtp ASN  q  0.0
  2867          N    787    ASN      N   2867    -0.4157      14.01
  2868          H    787    ASN      H   2868     0.2719      1.008
  2869         CX    787    ASN     CA   2869     0.0143      12.01
  2870         H1    787    ASN     HA   2870     0.1048      1.008
  2871         2C    787    ASN     CB   2871    -0.2041      12.01
  2872         HC    787    ASN    HB1   2872     0.0797      1.008
  2873         HC    787    ASN    HB2   2873     0.0797      1.008
  2874          C    787    ASN     CG   2874      0.713      12.01
  2875          O    787    ASN    OD1   2875    -0.5931         16
  2876          N    787    ASN    ND2   2876    -0.9191      14.01
  2877          H    787    ASN   HD21   2877     0.4196      1.008
  2878          H    787    ASN   HD22   2878     0.4196      1.008
  2879          C    787    ASN      C   2879     0.5973      12.01
  2880          O    787    ASN      O   2880    -0.5679         16   ; qtot -1
; residue 788 CYS rtp CYS  q  0.0
  2881          N    788    CYS      N   2881    -0.4157      14.01
  2882          H    788    CYS      H   2882     0.2719      1.008
  2883         CX    788    CYS     CA   2883     0.0213      12.01
  2884         H1    788    CYS     HA   2884     0.1124      1.008
  2885         2C    788    CYS     CB   2885    -0.1231      12.01
  2886         H1    788    CYS    HB1   2886     0.1112      1.008
  2887         H1    788    CYS    HB2   2887     0.1112      1.008
  2888         SH    788    CYS     SG   2888    -0.3119      32.06
  2889         HS    788    CYS     HG   2889     0.1933      1.008
  2890          C    788    CYS      C   2890     0.5973      12.01
  2891          O    788    CYS      O   2891    -0.5679         16   ; qtot -1
; residue 789 ILE rtp ILE  q  0.0
  2892          N    789    ILE      N   2892    -0.4157      14.01
  2893          H    789    ILE      H   2893     0.2719      1.008
  2894         CX    789    ILE     CA   2894    -0.0597      12.01
  2895         H1    789    ILE     HA   2895     0.0869      1.008
  2896         3C    789    ILE     CB   2896     0.1303      12.01
  2897         HC    789    ILE     HB   2897     0.0187      1.008
  2898         CT    789    ILE    CG2   2898    -0.3204      12.01
  2899         HC    789    ILE   HG21   2899     0.0882      1.008
  2900         HC    789    ILE   HG22   2900     0.0882      1.008
  2901         HC    789    ILE   HG23   2901     0.0882      1.008
  2902         2C    789    ILE    CG1   2902     -0.043      12.01
  2903         HC    789    ILE   HG11   2903     0.0236      1.008
  2904         HC    789    ILE   HG12   2904     0.0236      1.008
  2905         CT    789    ILE     CD   2905     -0.066      12.01
  2906         HC    789    ILE    HD1   2906     0.0186      1.008
  2907         HC    789    ILE    HD2   2907     0.0186      1.008
  2908         HC    789    ILE    HD3   2908     0.0186      1.008
  2909          C    789    ILE      C   2909     0.5973      12.01
  2910          O    789    ILE      O   2910    -0.5679         16   ; qtot -1
; residue 790 HIS rtp HIE  q  0.0
  2911          N    790    HIS      N   2911    -0.4157      14.01
  2912          H    790    HIS      H   2912     0.2719      1.008
  2913         CX    790    HIS     CA   2913    -0.0581      12.01
  2914         H1    790    HIS     HA   2914      0.136      1.008
  2915         CT    790    HIS     CB   2915    -0.0074      12.01
  2916         HC    790    HIS    HB1   2916     0.0367      1.008
  2917         HC    790    HIS    HB2   2917     0.0367      1.008
  2918         CC    790    HIS     CG   2918     0.1868      12.01
  2919         NB    790    HIS    ND1   2919    -0.5432      14.01
  2920         CR    790    HIS    CE1   2920     0.1635      12.01
  2921         H5    790    HIS    HE1   2921     0.1435      1.008
  2922         NA    790    HIS    NE2   2922    -0.2795      14.01
  2923          H    790    HIS    HE2   2923     0.3339      1.008
  2924         CW    790    HIS    CD2   2924    -0.2207      12.01
  2925         H4    790    HIS    HD2   2925     0.1862      1.008
  2926          C    790    HIS      C   2926     0.5973      12.01
  2927          O    790    HIS      O   2927    -0.5679         16   ; qtot -1
; residue 791 ARG rtp ARG  q +1.0
  2928          N    791    ARG      N   2928    -0.3479      14.01
  2929          H    791    ARG      H   2929     0.2747      1.008
  2930         CX    791    ARG     CA   2930    -0.2637      12.01
  2931         H1    791    ARG     HA   2931      0.156      1.008
  2932         C8    791    ARG     CB   2932    -0.0007      12.01
  2933         HC    791    ARG    HB1   2933     0.0327      1.008
  2934         HC    791    ARG    HB2   2934     0.0327      1.008
  2935         C8    791    ARG     CG   2935      0.039      12.01
  2936         HC    791    ARG    HG1   2936     0.0285      1.008
  2937         HC    791    ARG    HG2   2937     0.0285      1.008
  2938         C8    791    ARG     CD   2938     0.0486      12.01
  2939         H1    791    ARG    HD1   2939     0.0687      1.008
  2940         H1    791    ARG    HD2   2940     0.0687      1.008
  2941         N2    791    ARG     NE   2941    -0.5295      14.01
  2942          H    791    ARG     HE   2942     0.3456      1.008
  2943         CA    791    ARG     CZ   2943     0.8076      12.01
  2944         N2    791    ARG    NH1   2944    -0.8627      14.01
  2945          H    791    ARG   HH11   2945     0.4478      1.008
  2946          H    791    ARG   HH12   2946     0.4478      1.008
  2947         N2    791    ARG    NH2   2947    -0.8627      14.01
  2948          H    791    ARG   HH21   2948     0.4478      1.008
  2949          H    791    ARG   HH22   2949     0.4478      1.008
  2950          C    791    ARG      C   2950     0.7341      12.01
  2951          O    791    ARG      O   2951    -0.5894         16   ; qtot 0
; residue 792 ASP rtp ASP  q -1.0
  2952          N    792    ASP      N   2952    -0.5163      14.01
  2953          H    792    ASP      H   2953     0.2936      1.008
  2954         CX    792    ASP     CA   2954     0.0381      12.01
  2955         H1    792    ASP     HA   2955      0.088      1.008
  2956         2C    792    ASP     CB   2956    -0.0303      12.01
  2957         HC    792    ASP    HB1   2957    -0.0122      1.008
  2958         HC    792    ASP    HB2   2958    -0.0122      1.008
  2959         CO    792    ASP     CG   2959     0.7994      12.01
  2960         O2    792    ASP    OD1   2960    -0.8014         16
  2961         O2    792    ASP    OD2   2961    -0.8014         16
  2962          C    792    ASP      C   2962     0.5366      12.01
  2963          O    792    ASP      O   2963    -0.5819         16   ; qtot -1
; residue 793 LEU rtp LEU  q  0.0
  2964          N    793    LEU      N   2964    -0.4157      14.01
  2965          H    793    LEU      H   2965     0.2719      1.008
  2966         CX    793    LEU     CA   2966    -0.0518      12.01
  2967         H1    793    LEU     HA   2967     0.0922      1.008
  2968         2C    793    LEU     CB   2968    -0.1102      12.01
  2969         HC    793    LEU    HB1   2969     0.0457      1.008
  2970         HC    793    LEU    HB2   2970     0.0457      1.008
  2971         3C    793    LEU     CG   2971     0.3531      12.01
  2972         HC    793    LEU     HG   2972    -0.0361      1.008
  2973         CT    793    LEU    CD1   2973    -0.4121      12.01
  2974         HC    793    LEU   HD11   2974        0.1      1.008
  2975         HC    793    LEU   HD12   2975        0.1      1.008
  2976         HC    793    LEU   HD13   2976        0.1      1.008
  2977         CT    793    LEU    CD2   2977    -0.4121      12.01
  2978         HC    793    LEU   HD21   2978        0.1      1.008
  2979         HC    793    LEU   HD22   2979        0.1      1.008
  2980         HC    793    LEU   HD23   2980        0.1      1.008
  2981          C    793    LEU      C   2981     0.5973      12.01
  2982          O    793    LEU      O   2982    -0.5679         16   ; qtot -1
; residue 794 ALA rtp ALA  q  0.0
  2983          N    794    ALA      N   2983    -0.4157      14.01
  2984          H    794    ALA      H   2984     0.2719      1.008
  2985         CX    794    ALA     CA   2985     0.0337      12.01
  2986         H1    794    ALA     HA   2986     0.0823      1.008
  2987         CT    794    ALA     CB   2987    -0.1825      12.01
  2988         HC    794    ALA    HB1   2988     0.0603      1.008
  2989         HC    794    ALA    HB2   2989     0.0603      1.008
  2990         HC    794    ALA    HB3   2990     0.0603      1.008
  2991          C    794    ALA      C   2991     0.5973      12.01
  2992          O    794    ALA      O   2992    -0.5679         16   ; qtot -1
; residue 795 ALA rtp ALA  q  0.0
  2993          N    795    ALA      N   2993    -0.4157      14.01
  2994          H    795    ALA      H   2994     0.2719      1.008
  2995         CX    795    ALA     CA   2995     0.0337      12.01
  2996         H1    795    ALA     HA   2996     0.0823      1.008
  2997         CT    795    ALA     CB   2997    -0.1825      12.01
  2998         HC    795    ALA    HB1   2998     0.0603      1.008
  2999         HC    795    ALA    HB2   2999     0.0603      1.008
  3000         HC    795    ALA    HB3   3000     0.0603      1.008
  3001          C    795    ALA      C   3001     0.5973      12.01
  3002          O    795    ALA      O   3002    -0.5679         16   ; qtot -1
; residue 796 ARG rtp ARG  q +1.0
  3003          N    796    ARG      N   3003    -0.3479      14.01
  3004          H    796    ARG      H   3004     0.2747      1.008
  3005         CX    796    ARG     CA   3005    -0.2637      12.01
  3006         H1    796    ARG     HA   3006      0.156      1.008
  3007         C8    796    ARG     CB   3007    -0.0007      12.01
  3008         HC    796    ARG    HB1   3008     0.0327      1.008
  3009         HC    796    ARG    HB2   3009     0.0327      1.008
  3010         C8    796    ARG     CG   3010      0.039      12.01
  3011         HC    796    ARG    HG1   3011     0.0285      1.008
  3012         HC    796    ARG    HG2   3012     0.0285      1.008
  3013         C8    796    ARG     CD   3013     0.0486      12.01
  3014         H1    796    ARG    HD1   3014     0.0687      1.008
  3015         H1    796    ARG    HD2   3015     0.0687      1.008
  3016         N2    796    ARG     NE   3016    -0.5295      14.01
  3017          H    796    ARG     HE   3017     0.3456      1.008
  3018         CA    796    ARG     CZ   3018     0.8076      12.01
  3019         N2    796    ARG    NH1   3019    -0.8627      14.01
  3020          H    796    ARG   HH11   3020     0.4478      1.008
  3021          H    796    ARG   HH12   3021     0.4478      1.008
  3022         N2    796    ARG    NH2   3022    -0.8627      14.01
  3023          H    796    ARG   HH21   3023     0.4478      1.008
  3024          H    796    ARG   HH22   3024     0.4478      1.008
  3025          C    796    ARG      C   3025     0.7341      12.01
  3026          O    796    ARG      O   3026    -0.5894         16   ; qtot 0
; residue 797 ASN rtp ASN  q  0.0
  3027          N    797    ASN      N   3027    -0.4157      14.01
  3028          H    797    ASN      H   3028     0.2719      1.008
  3029         CX    797    ASN     CA   3029     0.0143      12.01
  3030         H1    797    ASN     HA   3030     0.1048      1.008
  3031         2C    797    ASN     CB   3031    -0.2041      12.01
  3032         HC    797    ASN    HB1   3032     0.0797      1.008
  3033         HC    797    ASN    HB2   3033     0.0797      1.008
  3034          C    797    ASN     CG   3034      0.713      12.01
  3035          O    797    ASN    OD1   3035    -0.5931         16
  3036          N    797    ASN    ND2   3036    -0.9191      14.01
  3037          H    797    ASN   HD21   3037     0.4196      1.008
  3038          H    797    ASN   HD22   3038     0.4196      1.008
  3039          C    797    ASN      C   3039     0.5973      12.01
  3040          O    797    ASN      O   3040    -0.5679         16   ; qtot 0
; residue 798 ILE rtp ILE  q  0.0
  3041          N    798    ILE      N   3041    -0.4157      14.01
  3042          H    798    ILE      H   3042     0.2719      1.008
  3043         CX    798    ILE     CA   3043    -0.0597      12.01
  3044         H1    798    ILE     HA   3044     0.0869      1.008
  3045         3C    798    ILE     CB   3045     0.1303      12.01
  3046         HC    798    ILE     HB   3046     0.0187      1.008
  3047         CT    798    ILE    CG2   3047    -0.3204      12.01
  3048         HC    798    ILE   HG21   3048     0.0882      1.008
  3049         HC    798    ILE   HG22   3049     0.0882      1.008
  3050         HC    798    ILE   HG23   3050     0.0882      1.008
  3051         2C    798    ILE    CG1   3051     -0.043      12.01
  3052         HC    798    ILE   HG11   3052     0.0236      1.008
  3053         HC    798    ILE   HG12   3053     0.0236      1.008
  3054         CT    798    ILE     CD   3054     -0.066      12.01
  3055         HC    798    ILE    HD1   3055     0.0186      1.008
  3056         HC    798    ILE    HD2   3056     0.0186      1.008
  3057         HC    798    ILE    HD3   3057     0.0186      1.008
  3058          C    798    ILE      C   3058     0.5973      12.01
  3059          O    798    ILE      O   3059    -0.5679         16   ; qtot 0
; residue 799 LEU rtp LEU  q  0.0
  3060          N    799    LEU      N   3060    -0.4157      14.01
  3061          H    799    LEU      H   3061     0.2719      1.008
  3062         CX    799    LEU     CA   3062    -0.0518      12.01
  3063         H1    799    LEU     HA   3063     0.0922      1.008
  3064         2C    799    LEU     CB   3064    -0.1102      12.01
  3065         HC    799    LEU    HB1   3065     0.0457      1.008
  3066         HC    799    LEU    HB2   3066     0.0457      1.008
  3067         3C    799    LEU     CG   3067     0.3531      12.01
  3068         HC    799    LEU     HG   3068    -0.0361      1.008
  3069         CT    799    LEU    CD1   3069    -0.4121      12.01
  3070         HC    799    LEU   HD11   3070        0.1      1.008
  3071         HC    799    LEU   HD12   3071        0.1      1.008
  3072         HC    799    LEU   HD13   3072        0.1      1.008
  3073         CT    799    LEU    CD2   3073    -0.4121      12.01
  3074         HC    799    LEU   HD21   3074        0.1      1.008
  3075         HC    799    LEU   HD22   3075        0.1      1.008
  3076         HC    799    LEU   HD23   3076        0.1      1.008
  3077          C    799    LEU      C   3077     0.5973      12.01
  3078          O    799    LEU      O   3078    -0.5679         16   ; qtot 0
; residue 800 LEU rtp LEU  q  0.0
  3079          N    800    LEU      N   3079    -0.4157      14.01
  3080          H    800    LEU      H   3080     0.2719      1.008
  3081         CX    800    LEU     CA   3081    -0.0518      12.01
  3082         H1    800    LEU     HA   3082     0.0922      1.008
  3083         2C    800    LEU     CB   3083    -0.1102      12.01
  3084         HC    800    LEU    HB1   3084     0.0457      1.008
  3085         HC    800    LEU    HB2   3085     0.0457      1.008
  3086         3C    800    LEU     CG   3086     0.3531      12.01
  3087         HC    800    LEU     HG   3087    -0.0361      1.008
  3088         CT    800    LEU    CD1   3088    -0.4121      12.01
  3089         HC    800    LEU   HD11   3089        0.1      1.008
  3090         HC    800    LEU   HD12   3090        0.1      1.008
  3091         HC    800    LEU   HD13   3091        0.1      1.008
  3092         CT    800    LEU    CD2   3092    -0.4121      12.01
  3093         HC    800    LEU   HD21   3093        0.1      1.008
  3094         HC    800    LEU   HD22   3094        0.1      1.008
  3095         HC    800    LEU   HD23   3095        0.1      1.008
  3096          C    800    LEU      C   3096     0.5973      12.01
  3097          O    800    LEU      O   3097    -0.5679         16   ; qtot 0
; residue 801 THR rtp THR  q  0.0
  3098          N    801    THR      N   3098    -0.4157      14.01
  3099          H    801    THR      H   3099     0.2719      1.008
  3100         CX    801    THR     CA   3100    -0.0389      12.01
  3101         H1    801    THR     HA   3101     0.1007      1.008
  3102         3C    801    THR     CB   3102     0.3654      12.01
  3103         H1    801    THR     HB   3103     0.0043      1.008
  3104         CT    801    THR    CG2   3104    -0.2438      12.01
  3105         HC    801    THR   HG21   3105     0.0642      1.008
  3106         HC    801    THR   HG22   3106     0.0642      1.008
  3107         HC    801    THR   HG23   3107     0.0642      1.008
  3108         OH    801    THR    OG1   3108    -0.6761         16
  3109         HO    801    THR    HG1   3109     0.4102      1.008
  3110          C    801    THR      C   3110     0.5973      12.01
  3111          O    801    THR      O   3111    -0.5679         16   ; qtot 0
; residue 802 HIS rtp HIE  q  0.0
  3112          N    802    HIS      N   3112    -0.4157      14.01
  3113          H    802    HIS      H   3113     0.2719      1.008
  3114         CX    802    HIS     CA   3114    -0.0581      12.01
  3115         H1    802    HIS     HA   3115      0.136      1.008
  3116         CT    802    HIS     CB   3116    -0.0074      12.01
  3117         HC    802    HIS    HB1   3117     0.0367      1.008
  3118         HC    802    HIS    HB2   3118     0.0367      1.008
  3119         CC    802    HIS     CG   3119     0.1868      12.01
  3120         NB    802    HIS    ND1   3120    -0.5432      14.01
  3121         CR    802    HIS    CE1   3121     0.1635      12.01
  3122         H5    802    HIS    HE1   3122     0.1435      1.008
  3123         NA    802    HIS    NE2   3123    -0.2795      14.01
  3124          H    802    HIS    HE2   3124     0.3339      1.008
  3125         CW    802    HIS    CD2   3125    -0.2207      12.01
  3126         H4    802    HIS    HD2   3126     0.1862      1.008
  3127          C    802    HIS      C   3127     0.5973      12.01
  3128          O    802    HIS      O   3128    -0.5679         16   ; qtot 0
; residue 803 GLY rtp GLY  q  0.0
  3129          N    803    GLY      N   3129    -0.4157      14.01
  3130          H    803    GLY      H   3130     0.2719      1.008
  3131         CX    803    GLY     CA   3131    -0.0252      12.01
  3132         H1    803    GLY    HA1   3132     0.0698      1.008
  3133         H1    803    GLY    HA2   3133     0.0698      1.008
  3134          C    803    GLY      C   3134     0.5973      12.01
  3135          O    803    GLY      O   3135    -0.5679         16   ; qtot 0
; residue 804 ARG rtp ARG  q +1.0
  3136          N    804    ARG      N   3136    -0.3479      14.01
  3137          H    804    ARG      H   3137     0.2747      1.008
  3138         CX    804    ARG     CA   3138    -0.2637      12.01
  3139         H1    804    ARG     HA   3139      0.156      1.008
  3140         C8    804    ARG     CB   3140    -0.0007      12.01
  3141         HC    804    ARG    HB1   3141     0.0327      1.008
  3142         HC    804    ARG    HB2   3142     0.0327      1.008
  3143         C8    804    ARG     CG   3143      0.039      12.01
  3144         HC    804    ARG    HG1   3144     0.0285      1.008
  3145         HC    804    ARG    HG2   3145     0.0285      1.008
  3146         C8    804    ARG     CD   3146     0.0486      12.01
  3147         H1    804    ARG    HD1   3147     0.0687      1.008
  3148         H1    804    ARG    HD2   3148     0.0687      1.008
  3149         N2    804    ARG     NE   3149    -0.5295      14.01
  3150          H    804    ARG     HE   3150     0.3456      1.008
  3151         CA    804    ARG     CZ   3151     0.8076      12.01
  3152         N2    804    ARG    NH1   3152    -0.8627      14.01
  3153          H    804    ARG   HH11   3153     0.4478      1.008
  3154          H    804    ARG   HH12   3154     0.4478      1.008
  3155         N2    804    ARG    NH2   3155    -0.8627      14.01
  3156          H    804    ARG   HH21   3156     0.4478      1.008
  3157          H    804    ARG   HH22   3157     0.4478      1.008
  3158          C    804    ARG      C   3158     0.7341      12.01
  3159          O    804    ARG      O   3159    -0.5894         16   ; qtot 1
; residue 805 ILE rtp ILE  q  0.0
  3160          N    805    ILE      N   3160    -0.4157      14.01
  3161          H    805    ILE      H   3161     0.2719      1.008
  3162         CX    805    ILE     CA   3162    -0.0597      12.01
  3163         H1    805    ILE     HA   3163     0.0869      1.008
  3164         3C    805    ILE     CB   3164     0.1303      12.01
  3165         HC    805    ILE     HB   3165     0.0187      1.008
  3166         CT    805    ILE    CG2   3166    -0.3204      12.01
  3167         HC    805    ILE   HG21   3167     0.0882      1.008
  3168         HC    805    ILE   HG22   3168     0.0882      1.008
  3169         HC    805    ILE   HG23   3169     0.0882      1.008
  3170         2C    805    ILE    CG1   3170     -0.043      12.01
  3171         HC    805    ILE   HG11   3171     0.0236      1.008
  3172         HC    805    ILE   HG12   3172     0.0236      1.008
  3173         CT    805    ILE     CD   3173     -0.066      12.01
  3174         HC    805    ILE    HD1   3174     0.0186      1.008
  3175         HC    805    ILE    HD2   3175     0.0186      1.008
  3176         HC    805    ILE    HD3   3176     0.0186      1.008
  3177          C    805    ILE      C   3177     0.5973      12.01
  3178          O    805    ILE      O   3178    -0.5679         16   ; qtot 1
; residue 806 THR rtp THR  q  0.0
  3179          N    806    THR      N   3179    -0.4157      14.01
  3180          H    806    THR      H   3180     0.2719      1.008
  3181         CX    806    THR     CA   3181    -0.0389      12.01
  3182         H1    806    THR     HA   3182     0.1007      1.008
  3183         3C    806    THR     CB   3183     0.3654      12.01
  3184         H1    806    THR     HB   3184     0.0043      1.008
  3185         CT    806    THR    CG2   3185    -0.2438      12.01
  3186         HC    806    THR   HG21   3186     0.0642      1.008
  3187         HC    806    THR   HG22   3187     0.0642      1.008
  3188         HC    806    THR   HG23   3188     0.0642      1.008
  3189         OH    806    THR    OG1   3189    -0.6761         16
  3190         HO    806    THR    HG1   3190     0.4102      1.008
  3191          C    806    THR      C   3191     0.5973      12.01
  3192          O    806    THR      O   3192    -0.5679         16   ; qtot 1
; residue 807 LYS rtp LYS  q +1.0
  3193          N    807    LYS      N   3193    -0.3479      14.01
  3194          H    807    LYS      H   3194     0.2747      1.008
  3195         CX    807    LYS     CA   3195      -0.24      12.01
  3196         H1    807    LYS     HA   3196     0.1426      1.008
  3197         C8    807    LYS     CB   3197    -0.0094      12.01
  3198         HC    807    LYS    HB1   3198     0.0362      1.008
  3199         HC    807    LYS    HB2   3199     0.0362      1.008
  3200         C8    807    LYS     CG   3200     0.0187      12.01
  3201         HC    807    LYS    HG1   3201     0.0103      1.008
  3202         HC    807    LYS    HG2   3202     0.0103      1.008
  3203         C8    807    LYS     CD   3203    -0.0479      12.01
  3204         HC    807    LYS    HD1   3204     0.0621      1.008
  3205         HC    807    LYS    HD2   3205     0.0621      1.008
  3206         C8    807    LYS     CE   3206    -0.0143      12.01
  3207         HP    807    LYS    HE1   3207     0.1135      1.008
  3208         HP    807    LYS    HE2   3208     0.1135      1.008
  3209         N3    807    LYS     NZ   3209    -0.3854      14.01
  3210          H    807    LYS    HZ1   3210       0.34      1.008
  3211          H    807    LYS    HZ2   3211       0.34      1.008
  3212          H    807    LYS    HZ3   3212       0.34      1.008
  3213          C    807    LYS      C   3213     0.7341      12.01
  3214          O    807    LYS      O   3214    -0.5894         16   ; qtot 2
; residue 808 ILE rtp ILE  q  0.0
  3215          N    808    ILE      N   3215    -0.4157      14.01
  3216          H    808    ILE      H   3216     0.2719      1.008
  3217         CX    808    ILE     CA   3217    -0.0597      12.01
  3218         H1    808    ILE     HA   3218     0.0869      1.008
  3219         3C    808    ILE     CB   3219     0.1303      12.01
  3220         HC    808    ILE     HB   3220     0.0187      1.008
  3221         CT    808    ILE    CG2   3221    -0.3204      12.01
  3222         HC    808    ILE   HG21   3222     0.0882      1.008
  3223         HC    808    ILE   HG22   3223     0.0882      1.008
  3224         HC    808    ILE   HG23   3224     0.0882      1.008
  3225         2C    808    ILE    CG1   3225     -0.043      12.01
  3226         HC    808    ILE   HG11   3226     0.0236      1.008
  3227         HC    808    ILE   HG12   3227     0.0236      1.008
  3228         CT    808    ILE     CD   3228     -0.066      12.01
  3229         HC    808    ILE    HD1   3229     0.0186      1.008
  3230         HC    808    ILE    HD2   3230     0.0186      1.008
  3231         HC    808    ILE    HD3   3231     0.0186      1.008
  3232          C    808    ILE      C   3232     0.5973      12.01
  3233          O    808    ILE      O   3233    -0.5679         16   ; qtot 2
; residue 809 CYS rtp CYS  q  0.0
  3234          N    809    CYS      N   3234    -0.4157      14.01
  3235          H    809    CYS      H   3235     0.2719      1.008
  3236         CX    809    CYS     CA   3236     0.0213      12.01
  3237         H1    809    CYS     HA   3237     0.1124      1.008
  3238         2C    809    CYS     CB   3238    -0.1231      12.01
  3239         H1    809    CYS    HB1   3239     0.1112      1.008
  3240         H1    809    CYS    HB2   3240     0.1112      1.008
  3241         SH    809    CYS     SG   3241    -0.3119      32.06
  3242         HS    809    CYS     HG   3242     0.1933      1.008
  3243          C    809    CYS      C   3243     0.5973      12.01
  3244          O    809    CYS      O   3244    -0.5679         16   ; qtot 2
; residue 810 ASP rtp ASP  q -1.0
  3245          N    810    ASP      N   3245    -0.5163      14.01
  3246          H    810    ASP      H   3246     0.2936      1.008
  3247         CX    810    ASP     CA   3247     0.0381      12.01
  3248         H1    810    ASP     HA   3248      0.088      1.008
  3249         2C    810    ASP     CB   3249    -0.0303      12.01
  3250         HC    810    ASP    HB1   3250    -0.0122      1.008
  3251         HC    810    ASP    HB2   3251    -0.0122      1.008
  3252         CO    810    ASP     CG   3252     0.7994      12.01
  3253         O2    810    ASP    OD1   3253    -0.8014         16
  3254         O2    810    ASP    OD2   3254    -0.8014         16
  3255          C    810    ASP      C   3255     0.5366      12.01
  3256          O    810    ASP      O   3256    -0.5819         16   ; qtot 1
; residue 811 PHE rtp PHE  q  0.0
  3257          N    811    PHE      N   3257    -0.4157      14.01
  3258          H    811    PHE      H   3258     0.2719      1.008
  3259         CX    811    PHE     CA   3259    -0.0024      12.01
  3260         H1    811    PHE     HA   3260     0.0978      1.008
  3261         CT    811    PHE     CB   3261    -0.0343      12.01
  3262         HC    811    PHE    HB1   3262     0.0295      1.008
  3263         HC    811    PHE    HB2   3263     0.0295      1.008
  3264         CA    811    PHE     CG   3264     0.0118      12.01
  3265         CA    811    PHE    CD1   3265    -0.1256      12.01
  3266         HA    811    PHE    HD1   3266      0.133      1.008
  3267         CA    811    PHE    CE1   3267    -0.1704      12.01
  3268         HA    811    PHE    HE1   3268      0.143      1.008
  3269         CA    811    PHE     CZ   3269    -0.1072      12.01
  3270         HA    811    PHE     HZ   3270     0.1297      1.008
  3271         CA    811    PHE    CE2   3271    -0.1704      12.01
  3272         HA    811    PHE    HE2   3272      0.143      1.008
  3273         CA    811    PHE    CD2   3273    -0.1256      12.01
  3274         HA    811    PHE    HD2   3274      0.133      1.008
  3275          C    811    PHE      C   3275     0.5973      12.01
  3276          O    811    PHE      O   3276    -0.5679         16   ; qtot 1
; residue 812 GLY rtp GLY  q  0.0
  3277          N    812    GLY      N   3277    -0.4157      14.01
  3278          H    812    GLY      H   3278     0.2719      1.008
  3279         CX    812    GLY     CA   3279    -0.0252      12.01
  3280         H1    812    GLY    HA1   3280     0.0698      1.008
  3281         H1    812    GLY    HA2   3281     0.0698      1.008
  3282          C    812    GLY      C   3282     0.5973      12.01
  3283          O    812    GLY      O   3283    -0.5679         16   ; qtot 1
; residue 813 LEU rtp LEU  q  0.0
  3284          N    813    LEU      N   3284    -0.4157      14.01
  3285          H    813    LEU      H   3285     0.2719      1.008
  3286         CX    813    LEU     CA   3286    -0.0518      12.01
  3287         H1    813    LEU     HA   3287     0.0922      1.008
  3288         2C    813    LEU     CB   3288    -0.1102      12.01
  3289         HC    813    LEU    HB1   3289     0.0457      1.008
  3290         HC    813    LEU    HB2   3290     0.0457      1.008
  3291         3C    813    LEU     CG   3291     0.3531      12.01
  3292         HC    813    LEU     HG   3292    -0.0361      1.008
  3293         CT    813    LEU    CD1   3293    -0.4121      12.01
  3294         HC    813    LEU   HD11   3294        0.1      1.008
  3295         HC    813    LEU   HD12   3295        0.1      1.008
  3296         HC    813    LEU   HD13   3296        0.1      1.008
  3297         CT    813    LEU    CD2   3297    -0.4121      12.01
  3298         HC    813    LEU   HD21   3298        0.1      1.008
  3299         HC    813    LEU   HD22   3299        0.1      1.008
  3300         HC    813    LEU   HD23   3300        0.1      1.008
  3301          C    813    LEU      C   3301     0.5973      12.01
  3302          O    813    LEU      O   3302    -0.5679         16   ; qtot 1
; residue 814 ALA rtp ALA  q  0.0
  3303          N    814    ALA      N   3303    -0.4157      14.01
  3304          H    814    ALA      H   3304     0.2719      1.008
  3305         CX    814    ALA     CA   3305     0.0337      12.01
  3306         H1    814    ALA     HA   3306     0.0823      1.008
  3307         CT    814    ALA     CB   3307    -0.1825      12.01
  3308         HC    814    ALA    HB1   3308     0.0603      1.008
  3309         HC    814    ALA    HB2   3309     0.0603      1.008
  3310         HC    814    ALA    HB3   3310     0.0603      1.008
  3311          C    814    ALA      C   3311     0.5973      12.01
  3312          O    814    ALA      O   3312    -0.5679         16   ; qtot 1
; residue 815 ARG rtp ARG  q +1.0
  3313          N    815    ARG      N   3313    -0.3479      14.01
  3314          H    815    ARG      H   3314     0.2747      1.008
  3315         CX    815    ARG     CA   3315    -0.2637      12.01
  3316         H1    815    ARG     HA   3316      0.156      1.008
  3317         C8    815    ARG     CB   3317    -0.0007      12.01
  3318         HC    815    ARG    HB1   3318     0.0327      1.008
  3319         HC    815    ARG    HB2   3319     0.0327      1.008
  3320         C8    815    ARG     CG   3320      0.039      12.01
  3321         HC    815    ARG    HG1   3321     0.0285      1.008
  3322         HC    815    ARG    HG2   3322     0.0285      1.008
  3323         C8    815    ARG     CD   3323     0.0486      12.01
  3324         H1    815    ARG    HD1   3324     0.0687      1.008
  3325         H1    815    ARG    HD2   3325     0.0687      1.008
  3326         N2    815    ARG     NE   3326    -0.5295      14.01
  3327          H    815    ARG     HE   3327     0.3456      1.008
  3328         CA    815    ARG     CZ   3328     0.8076      12.01
  3329         N2    815    ARG    NH1   3329    -0.8627      14.01
  3330          H    815    ARG   HH11   3330     0.4478      1.008
  3331          H    815    ARG   HH12   3331     0.4478      1.008
  3332         N2    815    ARG    NH2   3332    -0.8627      14.01
  3333          H    815    ARG   HH21   3333     0.4478      1.008
  3334          H    815    ARG   HH22   3334     0.4478      1.008
  3335          C    815    ARG      C   3335     0.7341      12.01
  3336          O    815    ARG      O   3336    -0.5894         16   ; qtot 2
; residue 816 ASP rtp ASP  q -1.0
  3337          N    816    ASP      N   3337    -0.5163      14.01
  3338          H    816    ASP      H   3338     0.2936      1.008
  3339         CX    816    ASP     CA   3339     0.0381      12.01
  3340         H1    816    ASP     HA   3340      0.088      1.008
  3341         2C    816    ASP     CB   3341    -0.0303      12.01
  3342         HC    816    ASP    HB1   3342    -0.0122      1.008
  3343         HC    816    ASP    HB2   3343    -0.0122      1.008
  3344         CO    816    ASP     CG   3344     0.7994      12.01
  3345         O2    816    ASP    OD1   3345    -0.8014         16
  3346         O2    816    ASP    OD2   3346    -0.8014         16
  3347          C    816    ASP      C   3347     0.5366      12.01
  3348          O    816    ASP      O   3348    -0.5819         16   ; qtot 1
; residue 817 ILE rtp ILE  q  0.0
  3349          N    817    ILE      N   3349    -0.4157      14.01
  3350          H    817    ILE      H   3350     0.2719      1.008
  3351         CX    817    ILE     CA   3351    -0.0597      12.01
  3352         H1    817    ILE     HA   3352     0.0869      1.008
  3353         3C    817    ILE     CB   3353     0.1303      12.01
  3354         HC    817    ILE     HB   3354     0.0187      1.008
  3355         CT    817    ILE    CG2   3355    -0.3204      12.01
  3356         HC    817    ILE   HG21   3356     0.0882      1.008
  3357         HC    817    ILE   HG22   3357     0.0882      1.008
  3358         HC    817    ILE   HG23   3358     0.0882      1.008
  3359         2C    817    ILE    CG1   3359     -0.043      12.01
  3360         HC    817    ILE   HG11   3360     0.0236      1.008
  3361         HC    817    ILE   HG12   3361     0.0236      1.008
  3362         CT    817    ILE     CD   3362     -0.066      12.01
  3363         HC    817    ILE    HD1   3363     0.0186      1.008
  3364         HC    817    ILE    HD2   3364     0.0186      1.008
  3365         HC    817    ILE    HD3   3365     0.0186      1.008
  3366          C    817    ILE      C   3366     0.5973      12.01
  3367          O    817    ILE      O   3367    -0.5679         16   ; qtot 1
; residue 818 LYS rtp LYS  q +1.0
  3368          N    818    LYS      N   3368    -0.3479      14.01
  3369          H    818    LYS      H   3369     0.2747      1.008
  3370         CX    818    LYS     CA   3370      -0.24      12.01
  3371         H1    818    LYS     HA   3371     0.1426      1.008
  3372         C8    818    LYS     CB   3372    -0.0094      12.01
  3373         HC    818    LYS    HB1   3373     0.0362      1.008
  3374         HC    818    LYS    HB2   3374     0.0362      1.008
  3375         C8    818    LYS     CG   3375     0.0187      12.01
  3376         HC    818    LYS    HG1   3376     0.0103      1.008
  3377         HC    818    LYS    HG2   3377     0.0103      1.008
  3378         C8    818    LYS     CD   3378    -0.0479      12.01
  3379         HC    818    LYS    HD1   3379     0.0621      1.008
  3380         HC    818    LYS    HD2   3380     0.0621      1.008
  3381         C8    818    LYS     CE   3381    -0.0143      12.01
  3382         HP    818    LYS    HE1   3382     0.1135      1.008
  3383         HP    818    LYS    HE2   3383     0.1135      1.008
  3384         N3    818    LYS     NZ   3384    -0.3854      14.01
  3385          H    818    LYS    HZ1   3385       0.34      1.008
  3386          H    818    LYS    HZ2   3386       0.34      1.008
  3387          H    818    LYS    HZ3   3387       0.34      1.008
  3388          C    818    LYS      C   3388     0.7341      12.01
  3389          O    818    LYS      O   3389    -0.5894         16   ; qtot 2
; residue 819 ASN rtp ASN  q  0.0
  3390          N    819    ASN      N   3390    -0.4157      14.01
  3391          H    819    ASN      H   3391     0.2719      1.008
  3392         CX    819    ASN     CA   3392     0.0143      12.01
  3393         H1    819    ASN     HA   3393     0.1048      1.008
  3394         2C    819    ASN     CB   3394    -0.2041      12.01
  3395         HC    819    ASN    HB1   3395     0.0797      1.008
  3396         HC    819    ASN    HB2   3396     0.0797      1.008
  3397          C    819    ASN     CG   3397      0.713      12.01
  3398          O    819    ASN    OD1   3398    -0.5931         16
  3399          N    819    ASN    ND2   3399    -0.9191      14.01
  3400          H    819    ASN   HD21   3400     0.4196      1.008
  3401          H    819    ASN   HD22   3401     0.4196      1.008
  3402          C    819    ASN      C   3402     0.5973      12.01
  3403          O    819    ASN      O   3403    -0.5679         16   ; qtot 2
; residue 820 ASP rtp ASP  q -1.0
  3404          N    820    ASP      N   3404    -0.5163      14.01
  3405          H    820    ASP      H   3405     0.2936      1.008
  3406         CX    820    ASP     CA   3406     0.0381      12.01
  3407         H1    820    ASP     HA   3407      0.088      1.008
  3408         2C    820    ASP     CB   3408    -0.0303      12.01
  3409         HC    820    ASP    HB1   3409    -0.0122      1.008
  3410         HC    820    ASP    HB2   3410    -0.0122      1.008
  3411         CO    820    ASP     CG   3411     0.7994      12.01
  3412         O2    820    ASP    OD1   3412    -0.8014         16
  3413         O2    820    ASP    OD2   3413    -0.8014         16
  3414          C    820    ASP      C   3414     0.5366      12.01
  3415          O    820    ASP      O   3415    -0.5819         16   ; qtot 1
; residue 821 SER rtp SER  q  0.0
  3416          N    821    SER      N   3416    -0.4157      14.01
  3417          H    821    SER      H   3417     0.2719      1.008
  3418         CX    821    SER     CA   3418    -0.0249      12.01
  3419         H1    821    SER     HA   3419     0.0843      1.008
  3420         2C    821    SER     CB   3420     0.2117      12.01
  3421         H1    821    SER    HB1   3421     0.0352      1.008
  3422         H1    821    SER    HB2   3422     0.0352      1.008
  3423         OH    821    SER     OG   3423    -0.6546         16
  3424         HO    821    SER     HG   3424     0.4275      1.008
  3425          C    821    SER      C   3425     0.5973      12.01
  3426          O    821    SER      O   3426    -0.5679         16   ; qtot 1
; residue 822 ASN rtp ASN  q  0.0
  3427          N    822    ASN      N   3427    -0.4157      14.01
  3428          H    822    ASN      H   3428     0.2719      1.008
  3429         CX    822    ASN     CA   3429     0.0143      12.01
  3430         H1    822    ASN     HA   3430     0.1048      1.008
  3431         2C    822    ASN     CB   3431    -0.2041      12.01
  3432         HC    822    ASN    HB1   3432     0.0797      1.008
  3433         HC    822    ASN    HB2   3433     0.0797      1.008
  3434          C    822    ASN     CG   3434      0.713      12.01
  3435          O    822    ASN    OD1   3435    -0.5931         16
  3436          N    822    ASN    ND2   3436    -0.9191      14.01
  3437          H    822    ASN   HD21   3437     0.4196      1.008
  3438          H    822    ASN   HD22   3438     0.4196      1.008
  3439          C    822    ASN      C   3439     0.5973      12.01
  3440          O    822    ASN      O   3440    -0.5679         16   ; qtot 1
; residue 823 TYR rtp TYR  q  0.0
  3441          N    823    TYR      N   3441    -0.4157      14.01
  3442          H    823    TYR      H   3442     0.2719      1.008
  3443         CX    823    TYR     CA   3443    -0.0014      12.01
  3444         H1    823    TYR     HA   3444     0.0876      1.008
  3445         CT    823    TYR     CB   3445    -0.0152      12.01
  3446         HC    823    TYR    HB1   3446     0.0295      1.008
  3447         HC    823    TYR    HB2   3447     0.0295      1.008
  3448         CA    823    TYR     CG   3448    -0.0011      12.01
  3449         CA    823    TYR    CD1   3449    -0.1906      12.01
  3450         HA    823    TYR    HD1   3450     0.1699      1.008
  3451         CA    823    TYR    CE1   3451    -0.2341      12.01
  3452         HA    823    TYR    HE1   3452     0.1656      1.008
  3453          C    823    TYR     CZ   3453     0.3226      12.01
  3454         OH    823    TYR     OH   3454    -0.5579         16
  3455         HO    823    TYR     HH   3455     0.3992      1.008
  3456         CA    823    TYR    CE2   3456    -0.2341      12.01
  3457         HA    823    TYR    HE2   3457     0.1656      1.008
  3458         CA    823    TYR    CD2   3458    -0.1906      12.01
  3459         HA    823    TYR    HD2   3459     0.1699      1.008
  3460          C    823    TYR      C   3460     0.5973      12.01
  3461          O    823    TYR      O   3461    -0.5679         16   ; qtot 1
; residue 824 VAL rtp VAL  q  0.0
  3462          N    824    VAL      N   3462    -0.4157      14.01
  3463          H    824    VAL      H   3463     0.2719      1.008
  3464         CX    824    VAL     CA   3464    -0.0875      12.01
  3465         H1    824    VAL     HA   3465     0.0969      1.008
  3466         3C    824    VAL     CB   3466     0.2985      12.01
  3467         HC    824    VAL     HB   3467    -0.0297      1.008
  3468         CT    824    VAL    CG1   3468    -0.3192      12.01
  3469         HC    824    VAL   HG11   3469     0.0791      1.008
  3470         HC    824    VAL   HG12   3470     0.0791      1.008
  3471         HC    824    VAL   HG13   3471     0.0791      1.008
  3472         CT    824    VAL    CG2   3472    -0.3192      12.01
  3473         HC    824    VAL   HG21   3473     0.0791      1.008
  3474         HC    824    VAL   HG22   3474     0.0791      1.008
  3475         HC    824    VAL   HG23   3475     0.0791      1.008
  3476          C    824    VAL      C   3476     0.5973      12.01
  3477          O    824    VAL      O   3477    -0.5679         16   ; qtot 1
; residue 825 VAL rtp VAL  q  0.0
  3478          N    825    VAL      N   3478    -0.4157      14.01
  3479          H    825    VAL      H   3479     0.2719      1.008
  3480         CX    825    VAL     CA   3480    -0.0875      12.01
  3481         H1    825    VAL     HA   3481     0.0969      1.008
  3482         3C    825    VAL     CB   3482     0.2985      12.01
  3483         HC    825    VAL     HB   3483    -0.0297      1.008
  3484         CT    825    VAL    CG1   3484    -0.3192      12.01
  3485         HC    825    VAL   HG11   3485     0.0791      1.008
  3486         HC    825    VAL   HG12   3486     0.0791      1.008
  3487         HC    825    VAL   HG13   3487     0.0791      1.008
  3488         CT    825    VAL    CG2   3488    -0.3192      12.01
  3489         HC    825    VAL   HG21   3489     0.0791      1.008
  3490         HC    825    VAL   HG22   3490     0.0791      1.008
  3491         HC    825    VAL   HG23   3491     0.0791      1.008
  3492          C    825    VAL      C   3492     0.5973      12.01
  3493          O    825    VAL      O   3493    -0.5679         16   ; qtot 1
; residue 826 LYS rtp LYS  q +1.0
  3494          N    826    LYS      N   3494    -0.3479      14.01
  3495          H    826    LYS      H   3495     0.2747      1.008
  3496         CX    826    LYS     CA   3496      -0.24      12.01
  3497         H1    826    LYS     HA   3497     0.1426      1.008
  3498         C8    826    LYS     CB   3498    -0.0094      12.01
  3499         HC    826    LYS    HB1   3499     0.0362      1.008
  3500         HC    826    LYS    HB2   3500     0.0362      1.008
  3501         C8    826    LYS     CG   3501     0.0187      12.01
  3502         HC    826    LYS    HG1   3502     0.0103      1.008
  3503         HC    826    LYS    HG2   3503     0.0103      1.008
  3504         C8    826    LYS     CD   3504    -0.0479      12.01
  3505         HC    826    LYS    HD1   3505     0.0621      1.008
  3506         HC    826    LYS    HD2   3506     0.0621      1.008
  3507         C8    826    LYS     CE   3507    -0.0143      12.01
  3508         HP    826    LYS    HE1   3508     0.1135      1.008
  3509         HP    826    LYS    HE2   3509     0.1135      1.008
  3510         N3    826    LYS     NZ   3510    -0.3854      14.01
  3511          H    826    LYS    HZ1   3511       0.34      1.008
  3512          H    826    LYS    HZ2   3512       0.34      1.008
  3513          H    826    LYS    HZ3   3513       0.34      1.008
  3514          C    826    LYS      C   3514     0.7341      12.01
  3515          O    826    LYS      O   3515    -0.5894         16   ; qtot 2
; residue 827 GLY rtp GLY  q  0.0
  3516          N    827    GLY      N   3516    -0.4157      14.01
  3517          H    827    GLY      H   3517     0.2719      1.008
  3518         CX    827    GLY     CA   3518    -0.0252      12.01
  3519         H1    827    GLY    HA1   3519     0.0698      1.008
  3520         H1    827    GLY    HA2   3520     0.0698      1.008
  3521          C    827    GLY      C   3521     0.5973      12.01
  3522          O    827    GLY      O   3522    -0.5679         16   ; qtot 2
; residue 828 ASN rtp ASN  q  0.0
  3523          N    828    ASN      N   3523    -0.4157      14.01
  3524          H    828    ASN      H   3524     0.2719      1.008
  3525         CX    828    ASN     CA   3525     0.0143      12.01
  3526         H1    828    ASN     HA   3526     0.1048      1.008
  3527         2C    828    ASN     CB   3527    -0.2041      12.01
  3528         HC    828    ASN    HB1   3528     0.0797      1.008
  3529         HC    828    ASN    HB2   3529     0.0797      1.008
  3530          C    828    ASN     CG   3530      0.713      12.01
  3531          O    828    ASN    OD1   3531    -0.5931         16
  3532          N    828    ASN    ND2   3532    -0.9191      14.01
  3533          H    828    ASN   HD21   3533     0.4196      1.008
  3534          H    828    ASN   HD22   3534     0.4196      1.008
  3535          C    828    ASN      C   3535     0.5973      12.01
  3536          O    828    ASN      O   3536    -0.5679         16   ; qtot 2
; residue 829 ALA rtp ALA  q  0.0
  3537          N    829    ALA      N   3537    -0.4157      14.01
  3538          H    829    ALA      H   3538     0.2719      1.008
  3539         CX    829    ALA     CA   3539     0.0337      12.01
  3540         H1    829    ALA     HA   3540     0.0823      1.008
  3541         CT    829    ALA     CB   3541    -0.1825      12.01
  3542         HC    829    ALA    HB1   3542     0.0603      1.008
  3543         HC    829    ALA    HB2   3543     0.0603      1.008
  3544         HC    829    ALA    HB3   3544     0.0603      1.008
  3545          C    829    ALA      C   3545     0.5973      12.01
  3546          O    829    ALA      O   3546    -0.5679         16   ; qtot 2
; residue 830 ARG rtp ARG  q +1.0
  3547          N    830    ARG      N   3547    -0.3479      14.01
  3548          H    830    ARG      H   3548     0.2747      1.008
  3549         CX    830    ARG     CA   3549    -0.2637      12.01
  3550         H1    830    ARG     HA   3550      0.156      1.008
  3551         C8    830    ARG     CB   3551    -0.0007      12.01
  3552         HC    830    ARG    HB1   3552     0.0327      1.008
  3553         HC    830    ARG    HB2   3553     0.0327      1.008
  3554         C8    830    ARG     CG   3554      0.039      12.01
  3555         HC    830    ARG    HG1   3555     0.0285      1.008
  3556         HC    830    ARG    HG2   3556     0.0285      1.008
  3557         C8    830    ARG     CD   3557     0.0486      12.01
  3558         H1    830    ARG    HD1   3558     0.0687      1.008
  3559         H1    830    ARG    HD2   3559     0.0687      1.008
  3560         N2    830    ARG     NE   3560    -0.5295      14.01
  3561          H    830    ARG     HE   3561     0.3456      1.008
  3562         CA    830    ARG     CZ   3562     0.8076      12.01
  3563         N2    830    ARG    NH1   3563    -0.8627      14.01
  3564          H    830    ARG   HH11   3564     0.4478      1.008
  3565          H    830    ARG   HH12   3565     0.4478      1.008
  3566         N2    830    ARG    NH2   3566    -0.8627      14.01
  3567          H    830    ARG   HH21   3567     0.4478      1.008
  3568          H    830    ARG   HH22   3568     0.4478      1.008
  3569          C    830    ARG      C   3569     0.7341      12.01
  3570          O    830    ARG      O   3570    -0.5894         16   ; qtot 3
; residue 831 LEU rtp LEU  q  0.0
  3571          N    831    LEU      N   3571    -0.4157      14.01
  3572          H    831    LEU      H   3572     0.2719      1.008
  3573         CX    831    LEU     CA   3573    -0.0518      12.01
  3574         H1    831    LEU     HA   3574     0.0922      1.008
  3575         2C    831    LEU     CB   3575    -0.1102      12.01
  3576         HC    831    LEU    HB1   3576     0.0457      1.008
  3577         HC    831    LEU    HB2   3577     0.0457      1.008
  3578         3C    831    LEU     CG   3578     0.3531      12.01
  3579         HC    831    LEU     HG   3579    -0.0361      1.008
  3580         CT    831    LEU    CD1   3580    -0.4121      12.01
  3581         HC    831    LEU   HD11   3581        0.1      1.008
  3582         HC    831    LEU   HD12   3582        0.1      1.008
  3583         HC    831    LEU   HD13   3583        0.1      1.008
  3584         CT    831    LEU    CD2   3584    -0.4121      12.01
  3585         HC    831    LEU   HD21   3585        0.1      1.008
  3586         HC    831    LEU   HD22   3586        0.1      1.008
  3587         HC    831    LEU   HD23   3587        0.1      1.008
  3588          C    831    LEU      C   3588     0.5973      12.01
  3589          O    831    LEU      O   3589    -0.5679         16   ; qtot 3
; residue 832 PRO rtp PRO  q  0.0
  3590          N    832    PRO      N   3590    -0.2548      14.01
  3591         CT    832    PRO     CD   3591     0.0192      12.01
  3592         H1    832    PRO    HD1   3592     0.0391      1.008
  3593         H1    832    PRO    HD2   3593     0.0391      1.008
  3594         CT    832    PRO     CG   3594     0.0189      12.01
  3595         HC    832    PRO    HG1   3595     0.0213      1.008
  3596         HC    832    PRO    HG2   3596     0.0213      1.008
  3597         CT    832    PRO     CB   3597     -0.007      12.01
  3598         HC    832    PRO    HB1   3598     0.0253      1.008
  3599         HC    832    PRO    HB2   3599     0.0253      1.008
  3600         CX    832    PRO     CA   3600    -0.0266      12.01
  3601         H1    832    PRO     HA   3601     0.0641      1.008
  3602          C    832    PRO      C   3602     0.5896      12.01
  3603          O    832    PRO      O   3603    -0.5748         16   ; qtot 3
; residue 833 VAL rtp VAL  q  0.0
  3604          N    833    VAL      N   3604    -0.4157      14.01
  3605          H    833    VAL      H   3605     0.2719      1.008
  3606         CX    833    VAL     CA   3606    -0.0875      12.01
  3607         H1    833    VAL     HA   3607     0.0969      1.008
  3608         3C    833    VAL     CB   3608     0.2985      12.01
  3609         HC    833    VAL     HB   3609    -0.0297      1.008
  3610         CT    833    VAL    CG1   3610    -0.3192      12.01
  3611         HC    833    VAL   HG11   3611     0.0791      1.008
  3612         HC    833    VAL   HG12   3612     0.0791      1.008
  3613         HC    833    VAL   HG13   3613     0.0791      1.008
  3614         CT    833    VAL    CG2   3614    -0.3192      12.01
  3615         HC    833    VAL   HG21   3615     0.0791      1.008
  3616         HC    833    VAL   HG22   3616     0.0791      1.008
  3617         HC    833    VAL   HG23   3617     0.0791      1.008
  3618          C    833    VAL      C   3618     0.5973      12.01
  3619          O    833    VAL      O   3619    -0.5679         16   ; qtot 3
; residue 834 LYS rtp LYS  q +1.0
  3620          N    834    LYS      N   3620    -0.3479      14.01
  3621          H    834    LYS      H   3621     0.2747      1.008
  3622         CX    834    LYS     CA   3622      -0.24      12.01
  3623         H1    834    LYS     HA   3623     0.1426      1.008
  3624         C8    834    LYS     CB   3624    -0.0094      12.01
  3625         HC    834    LYS    HB1   3625     0.0362      1.008
  3626         HC    834    LYS    HB2   3626     0.0362      1.008
  3627         C8    834    LYS     CG   3627     0.0187      12.01
  3628         HC    834    LYS    HG1   3628     0.0103      1.008
  3629         HC    834    LYS    HG2   3629     0.0103      1.008
  3630         C8    834    LYS     CD   3630    -0.0479      12.01
  3631         HC    834    LYS    HD1   3631     0.0621      1.008
  3632         HC    834    LYS    HD2   3632     0.0621      1.008
  3633         C8    834    LYS     CE   3633    -0.0143      12.01
  3634         HP    834    LYS    HE1   3634     0.1135      1.008
  3635         HP    834    LYS    HE2   3635     0.1135      1.008
  3636         N3    834    LYS     NZ   3636    -0.3854      14.01
  3637          H    834    LYS    HZ1   3637       0.34      1.008
  3638          H    834    LYS    HZ2   3638       0.34      1.008
  3639          H    834    LYS    HZ3   3639       0.34      1.008
  3640          C    834    LYS      C   3640     0.7341      12.01
  3641          O    834    LYS      O   3641    -0.5894         16   ; qtot 4
; residue 835 TRP rtp TRP  q  0.0
  3642          N    835    TRP      N   3642    -0.4157      14.01
  3643          H    835    TRP      H   3643     0.2719      1.008
  3644         CX    835    TRP     CA   3644    -0.0275      12.01
  3645         H1    835    TRP     HA   3645     0.1123      1.008
  3646         CT    835    TRP     CB   3646     -0.005      12.01
  3647         HC    835    TRP    HB1   3647     0.0339      1.008
  3648         HC    835    TRP    HB2   3648     0.0339      1.008
  3649         C*    835    TRP     CG   3649    -0.1415      12.01
  3650         CW    835    TRP    CD1   3650    -0.1638      12.01
  3651         H4    835    TRP    HD1   3651     0.2062      1.008
  3652         NA    835    TRP    NE1   3652    -0.3418      14.01
  3653          H    835    TRP    HE1   3653     0.3412      1.008
  3654         CN    835    TRP    CE2   3654      0.138      12.01
  3655         CA    835    TRP    CZ2   3655    -0.2601      12.01
  3656         HA    835    TRP    HZ2   3656     0.1572      1.008
  3657         CA    835    TRP    CH2   3657    -0.1134      12.01
  3658         HA    835    TRP    HH2   3658     0.1417      1.008
  3659         CA    835    TRP    CZ3   3659    -0.1972      12.01
  3660         HA    835    TRP    HZ3   3660     0.1447      1.008
  3661         CA    835    TRP    CE3   3661    -0.2387      12.01
  3662         HA    835    TRP    HE3   3662       0.17      1.008
  3663         CB    835    TRP    CD2   3663     0.1243      12.01
  3664          C    835    TRP      C   3664     0.5973      12.01
  3665          O    835    TRP      O   3665    -0.5679         16   ; qtot 4
; residue 836 MET rtp MET  q  0.0
  3666          N    836    MET      N   3666    -0.4157      14.01
  3667          H    836    MET      H   3667     0.2719      1.008
  3668         CX    836    MET     CA   3668    -0.0237      12.01
  3669         H1    836    MET     HA   3669      0.088      1.008
  3670         2C    836    MET     CB   3670     0.0342      12.01
  3671         HC    836    MET    HB1   3671     0.0241      1.008
  3672         HC    836    MET    HB2   3672     0.0241      1.008
  3673         2C    836    MET     CG   3673     0.0018      12.01
  3674         H1    836    MET    HG1   3674      0.044      1.008
  3675         H1    836    MET    HG2   3675      0.044      1.008
  3676          S    836    MET     SD   3676    -0.2737      32.06
  3677         CT    836    MET     CE   3677    -0.0536      12.01
  3678         H1    836    MET    HE1   3678     0.0684      1.008
  3679         H1    836    MET    HE2   3679     0.0684      1.008
  3680         H1    836    MET    HE3   3680     0.0684      1.008
  3681          C    836    MET      C   3681     0.5973      12.01
  3682          O    836    MET      O   3682    -0.5679         16   ; qtot 4
; residue 837 ALA rtp ALA  q  0.0
  3683          N    837    ALA      N   3683    -0.4157      14.01
  3684          H    837    ALA      H   3684     0.2719      1.008
  3685         CX    837    ALA     CA   3685     0.0337      12.01
  3686         H1    837    ALA     HA   3686     0.0823      1.008
  3687         CT    837    ALA     CB   3687    -0.1825      12.01
  3688         HC    837    ALA    HB1   3688     0.0603      1.008
  3689         HC    837    ALA    HB2   3689     0.0603      1.008
  3690         HC    837    ALA    HB3   3690     0.0603      1.008
  3691          C    837    ALA      C   3691     0.5973      12.01
  3692          O    837    ALA      O   3692    -0.5679         16   ; qtot 4
; residue 838 PRO rtp PRO  q  0.0
  3693          N    838    PRO      N   3693    -0.2548      14.01
  3694         CT    838    PRO     CD   3694     0.0192      12.01
  3695         H1    838    PRO    HD1   3695     0.0391      1.008
  3696         H1    838    PRO    HD2   3696     0.0391      1.008
  3697         CT    838    PRO     CG   3697     0.0189      12.01
  3698         HC    838    PRO    HG1   3698     0.0213      1.008
  3699         HC    838    PRO    HG2   3699     0.0213      1.008
  3700         CT    838    PRO     CB   3700     -0.007      12.01
  3701         HC    838    PRO    HB1   3701     0.0253      1.008
  3702         HC    838    PRO    HB2   3702     0.0253      1.008
  3703         CX    838    PRO     CA   3703    -0.0266      12.01
  3704         H1    838    PRO     HA   3704     0.0641      1.008
  3705          C    838    PRO      C   3705     0.5896      12.01
  3706          O    838    PRO      O   3706    -0.5748         16   ; qtot 4
; residue 839 GLU rtp GLU  q -1.0
  3707          N    839    GLU      N   3707    -0.5163      14.01
  3708          H    839    GLU      H   3708     0.2936      1.008
  3709         CX    839    GLU     CA   3709     0.0397      12.01
  3710         H1    839    GLU     HA   3710     0.1105      1.008
  3711         2C    839    GLU     CB   3711      0.056      12.01
  3712         HC    839    GLU    HB1   3712    -0.0173      1.008
  3713         HC    839    GLU    HB2   3713    -0.0173      1.008
  3714         2C    839    GLU     CG   3714     0.0136      12.01
  3715         HC    839    GLU    HG1   3715    -0.0425      1.008
  3716         HC    839    GLU    HG2   3716    -0.0425      1.008
  3717         CO    839    GLU     CD   3717     0.8054      12.01
  3718         O2    839    GLU    OE1   3718    -0.8188         16
  3719         O2    839    GLU    OE2   3719    -0.8188         16
  3720          C    839    GLU      C   3720     0.5366      12.01
  3721          O    839    GLU      O   3721    -0.5819         16   ; qtot 3
; residue 840 SER rtp SER  q  0.0
  3722          N    840    SER      N   3722    -0.4157      14.01
  3723          H    840    SER      H   3723     0.2719      1.008
  3724         CX    840    SER     CA   3724    -0.0249      12.01
  3725         H1    840    SER     HA   3725     0.0843      1.008
  3726         2C    840    SER     CB   3726     0.2117      12.01
  3727         H1    840    SER    HB1   3727     0.0352      1.008
  3728         H1    840    SER    HB2   3728     0.0352      1.008
  3729         OH    840    SER     OG   3729    -0.6546         16
  3730         HO    840    SER     HG   3730     0.4275      1.008
  3731          C    840    SER      C   3731     0.5973      12.01
  3732          O    840    SER      O   3732    -0.5679         16   ; qtot 3
; residue 841 ILE rtp ILE  q  0.0
  3733          N    841    ILE      N   3733    -0.4157      14.01
  3734          H    841    ILE      H   3734     0.2719      1.008
  3735         CX    841    ILE     CA   3735    -0.0597      12.01
  3736         H1    841    ILE     HA   3736     0.0869      1.008
  3737         3C    841    ILE     CB   3737     0.1303      12.01
  3738         HC    841    ILE     HB   3738     0.0187      1.008
  3739         CT    841    ILE    CG2   3739    -0.3204      12.01
  3740         HC    841    ILE   HG21   3740     0.0882      1.008
  3741         HC    841    ILE   HG22   3741     0.0882      1.008
  3742         HC    841    ILE   HG23   3742     0.0882      1.008
  3743         2C    841    ILE    CG1   3743     -0.043      12.01
  3744         HC    841    ILE   HG11   3744     0.0236      1.008
  3745         HC    841    ILE   HG12   3745     0.0236      1.008
  3746         CT    841    ILE     CD   3746     -0.066      12.01
  3747         HC    841    ILE    HD1   3747     0.0186      1.008
  3748         HC    841    ILE    HD2   3748     0.0186      1.008
  3749         HC    841    ILE    HD3   3749     0.0186      1.008
  3750          C    841    ILE      C   3750     0.5973      12.01
  3751          O    841    ILE      O   3751    -0.5679         16   ; qtot 3
; residue 842 PHE rtp PHE  q  0.0
  3752          N    842    PHE      N   3752    -0.4157      14.01
  3753          H    842    PHE      H   3753     0.2719      1.008
  3754         CX    842    PHE     CA   3754    -0.0024      12.01
  3755         H1    842    PHE     HA   3755     0.0978      1.008
  3756         CT    842    PHE     CB   3756    -0.0343      12.01
  3757         HC    842    PHE    HB1   3757     0.0295      1.008
  3758         HC    842    PHE    HB2   3758     0.0295      1.008
  3759         CA    842    PHE     CG   3759     0.0118      12.01
  3760         CA    842    PHE    CD1   3760    -0.1256      12.01
  3761         HA    842    PHE    HD1   3761      0.133      1.008
  3762         CA    842    PHE    CE1   3762    -0.1704      12.01
  3763         HA    842    PHE    HE1   3763      0.143      1.008
  3764         CA    842    PHE     CZ   3764    -0.1072      12.01
  3765         HA    842    PHE     HZ   3765     0.1297      1.008
  3766         CA    842    PHE    CE2   3766    -0.1704      12.01
  3767         HA    842    PHE    HE2   3767      0.143      1.008
  3768         CA    842    PHE    CD2   3768    -0.1256      12.01
  3769         HA    842    PHE    HD2   3769      0.133      1.008
  3770          C    842    PHE      C   3770     0.5973      12.01
  3771          O    842    PHE      O   3771    -0.5679         16   ; qtot 3
; residue 843 ASN rtp ASN  q  0.0
  3772          N    843    ASN      N   3772    -0.4157      14.01
  3773          H    843    ASN      H   3773     0.2719      1.008
  3774         CX    843    ASN     CA   3774     0.0143      12.01
  3775         H1    843    ASN     HA   3775     0.1048      1.008
  3776         2C    843    ASN     CB   3776    -0.2041      12.01
  3777         HC    843    ASN    HB1   3777     0.0797      1.008
  3778         HC    843    ASN    HB2   3778     0.0797      1.008
  3779          C    843    ASN     CG   3779      0.713      12.01
  3780          O    843    ASN    OD1   3780    -0.5931         16
  3781          N    843    ASN    ND2   3781    -0.9191      14.01
  3782          H    843    ASN   HD21   3782     0.4196      1.008
  3783          H    843    ASN   HD22   3783     0.4196      1.008
  3784          C    843    ASN      C   3784     0.5973      12.01
  3785          O    843    ASN      O   3785    -0.5679         16   ; qtot 3
; residue 844 CYS rtp CYS  q  0.0
  3786          N    844    CYS      N   3786    -0.4157      14.01
  3787          H    844    CYS      H   3787     0.2719      1.008
  3788         CX    844    CYS     CA   3788     0.0213      12.01
  3789         H1    844    CYS     HA   3789     0.1124      1.008
  3790         2C    844    CYS     CB   3790    -0.1231      12.01
  3791         H1    844    CYS    HB1   3791     0.1112      1.008
  3792         H1    844    CYS    HB2   3792     0.1112      1.008
  3793         SH    844    CYS     SG   3793    -0.3119      32.06
  3794         HS    844    CYS     HG   3794     0.1933      1.008
  3795          C    844    CYS      C   3795     0.5973      12.01
  3796          O    844    CYS      O   3796    -0.5679         16   ; qtot 3
; residue 845 VAL rtp VAL  q  0.0
  3797          N    845    VAL      N   3797    -0.4157      14.01
  3798          H    845    VAL      H   3798     0.2719      1.008
  3799         CX    845    VAL     CA   3799    -0.0875      12.01
  3800         H1    845    VAL     HA   3800     0.0969      1.008
  3801         3C    845    VAL     CB   3801     0.2985      12.01
  3802         HC    845    VAL     HB   3802    -0.0297      1.008
  3803         CT    845    VAL    CG1   3803    -0.3192      12.01
  3804         HC    845    VAL   HG11   3804     0.0791      1.008
  3805         HC    845    VAL   HG12   3805     0.0791      1.008
  3806         HC    845    VAL   HG13   3806     0.0791      1.008
  3807         CT    845    VAL    CG2   3807    -0.3192      12.01
  3808         HC    845    VAL   HG21   3808     0.0791      1.008
  3809         HC    845    VAL   HG22   3809     0.0791      1.008
  3810         HC    845    VAL   HG23   3810     0.0791      1.008
  3811          C    845    VAL      C   3811     0.5973      12.01
  3812          O    845    VAL      O   3812    -0.5679         16   ; qtot 3
; residue 846 TYR rtp TYR  q  0.0
  3813          N    846    TYR      N   3813    -0.4157      14.01
  3814          H    846    TYR      H   3814     0.2719      1.008
  3815         CX    846    TYR     CA   3815    -0.0014      12.01
  3816         H1    846    TYR     HA   3816     0.0876      1.008
  3817         CT    846    TYR     CB   3817    -0.0152      12.01
  3818         HC    846    TYR    HB1   3818     0.0295      1.008
  3819         HC    846    TYR    HB2   3819     0.0295      1.008
  3820         CA    846    TYR     CG   3820    -0.0011      12.01
  3821         CA    846    TYR    CD1   3821    -0.1906      12.01
  3822         HA    846    TYR    HD1   3822     0.1699      1.008
  3823         CA    846    TYR    CE1   3823    -0.2341      12.01
  3824         HA    846    TYR    HE1   3824     0.1656      1.008
  3825          C    846    TYR     CZ   3825     0.3226      12.01
  3826         OH    846    TYR     OH   3826    -0.5579         16
  3827         HO    846    TYR     HH   3827     0.3992      1.008
  3828         CA    846    TYR    CE2   3828    -0.2341      12.01
  3829         HA    846    TYR    HE2   3829     0.1656      1.008
  3830         CA    846    TYR    CD2   3830    -0.1906      12.01
  3831         HA    846    TYR    HD2   3831     0.1699      1.008
  3832          C    846    TYR      C   3832     0.5973      12.01
  3833          O    846    TYR      O   3833    -0.5679         16   ; qtot 3
; residue 847 THR rtp THR  q  0.0
  3834          N    847    THR      N   3834    -0.4157      14.01
  3835          H    847    THR      H   3835     0.2719      1.008
  3836         CX    847    THR     CA   3836    -0.0389      12.01
  3837         H1    847    THR     HA   3837     0.1007      1.008
  3838         3C    847    THR     CB   3838     0.3654      12.01
  3839         H1    847    THR     HB   3839     0.0043      1.008
  3840         CT    847    THR    CG2   3840    -0.2438      12.01
  3841         HC    847    THR   HG21   3841     0.0642      1.008
  3842         HC    847    THR   HG22   3842     0.0642      1.008
  3843         HC    847    THR   HG23   3843     0.0642      1.008
  3844         OH    847    THR    OG1   3844    -0.6761         16
  3845         HO    847    THR    HG1   3845     0.4102      1.008
  3846          C    847    THR      C   3846     0.5973      12.01
  3847          O    847    THR      O   3847    -0.5679         16   ; qtot 3
; residue 848 PHE rtp PHE  q  0.0
  3848          N    848    PHE      N   3848    -0.4157      14.01
  3849          H    848    PHE      H   3849     0.2719      1.008
  3850         CX    848    PHE     CA   3850    -0.0024      12.01
  3851         H1    848    PHE     HA   3851     0.0978      1.008
  3852         CT    848    PHE     CB   3852    -0.0343      12.01
  3853         HC    848    PHE    HB1   3853     0.0295      1.008
  3854         HC    848    PHE    HB2   3854     0.0295      1.008
  3855         CA    848    PHE     CG   3855     0.0118      12.01
  3856         CA    848    PHE    CD1   3856    -0.1256      12.01
  3857         HA    848    PHE    HD1   3857      0.133      1.008
  3858         CA    848    PHE    CE1   3858    -0.1704      12.01
  3859         HA    848    PHE    HE1   3859      0.143      1.008
  3860         CA    848    PHE     CZ   3860    -0.1072      12.01
  3861         HA    848    PHE     HZ   3861     0.1297      1.008
  3862         CA    848    PHE    CE2   3862    -0.1704      12.01
  3863         HA    848    PHE    HE2   3863      0.143      1.008
  3864         CA    848    PHE    CD2   3864    -0.1256      12.01
  3865         HA    848    PHE    HD2   3865      0.133      1.008
  3866          C    848    PHE      C   3866     0.5973      12.01
  3867          O    848    PHE      O   3867    -0.5679         16   ; qtot 3
; residue 849 GLU rtp GLU  q -1.0
  3868          N    849    GLU      N   3868    -0.5163      14.01
  3869          H    849    GLU      H   3869     0.2936      1.008
  3870         CX    849    GLU     CA   3870     0.0397      12.01
  3871         H1    849    GLU     HA   3871     0.1105      1.008
  3872         2C    849    GLU     CB   3872      0.056      12.01
  3873         HC    849    GLU    HB1   3873    -0.0173      1.008
  3874         HC    849    GLU    HB2   3874    -0.0173      1.008
  3875         2C    849    GLU     CG   3875     0.0136      12.01
  3876         HC    849    GLU    HG1   3876    -0.0425      1.008
  3877         HC    849    GLU    HG2   3877    -0.0425      1.008
  3878         CO    849    GLU     CD   3878     0.8054      12.01
  3879         O2    849    GLU    OE1   3879    -0.8188         16
  3880         O2    849    GLU    OE2   3880    -0.8188         16
  3881          C    849    GLU      C   3881     0.5366      12.01
  3882          O    849    GLU      O   3882    -0.5819         16   ; qtot 2
; residue 850 SER rtp SER  q  0.0
  3883          N    850    SER      N   3883    -0.4157      14.01
  3884          H    850    SER      H   3884     0.2719      1.008
  3885         CX    850    SER     CA   3885    -0.0249      12.01
  3886         H1    850    SER     HA   3886     0.0843      1.008
  3887         2C    850    SER     CB   3887     0.2117      12.01
  3888         H1    850    SER    HB1   3888     0.0352      1.008
  3889         H1    850    SER    HB2   3889     0.0352      1.008
  3890         OH    850    SER     OG   3890    -0.6546         16
  3891         HO    850    SER     HG   3891     0.4275      1.008
  3892          C    850    SER      C   3892     0.5973      12.01
  3893          O    850    SER      O   3893    -0.5679         16   ; qtot 2
; residue 851 ASP rtp ASP  q -1.0
  3894          N    851    ASP      N   3894    -0.5163      14.01
  3895          H    851    ASP      H   3895     0.2936      1.008
  3896         CX    851    ASP     CA   3896     0.0381      12.01
  3897         H1    851    ASP     HA   3897      0.088      1.008
  3898         2C    851    ASP     CB   3898    -0.0303      12.01
  3899         HC    851    ASP    HB1   3899    -0.0122      1.008
  3900         HC    851    ASP    HB2   3900    -0.0122      1.008
  3901         CO    851    ASP     CG   3901     0.7994      12.01
  3902         O2    851    ASP    OD1   3902    -0.8014         16
  3903         O2    851    ASP    OD2   3903    -0.8014         16
  3904          C    851    ASP      C   3904     0.5366      12.01
  3905          O    851    ASP      O   3905    -0.5819         16   ; qtot 1
; residue 852 VAL rtp VAL  q  0.0
  3906          N    852    VAL      N   3906    -0.4157      14.01
  3907          H    852    VAL      H   3907     0.2719      1.008
  3908         CX    852    VAL     CA   3908    -0.0875      12.01
  3909         H1    852    VAL     HA   3909     0.0969      1.008
  3910         3C    852    VAL     CB   3910     0.2985      12.01
  3911         HC    852    VAL     HB   3911    -0.0297      1.008
  3912         CT    852    VAL    CG1   3912    -0.3192      12.01
  3913         HC    852    VAL   HG11   3913     0.0791      1.008
  3914         HC    852    VAL   HG12   3914     0.0791      1.008
  3915         HC    852    VAL   HG13   3915     0.0791      1.008
  3916         CT    852    VAL    CG2   3916    -0.3192      12.01
  3917         HC    852    VAL   HG21   3917     0.0791      1.008
  3918         HC    852    VAL   HG22   3918     0.0791      1.008
  3919         HC    852    VAL   HG23   3919     0.0791      1.008
  3920          C    852    VAL      C   3920     0.5973      12.01
  3921          O    852    VAL      O   3921    -0.5679         16   ; qtot 1
; residue 853 TRP rtp TRP  q  0.0
  3922          N    853    TRP      N   3922    -0.4157      14.01
  3923          H    853    TRP      H   3923     0.2719      1.008
  3924         CX    853    TRP     CA   3924    -0.0275      12.01
  3925         H1    853    TRP     HA   3925     0.1123      1.008
  3926         CT    853    TRP     CB   3926     -0.005      12.01
  3927         HC    853    TRP    HB1   3927     0.0339      1.008
  3928         HC    853    TRP    HB2   3928     0.0339      1.008
  3929         C*    853    TRP     CG   3929    -0.1415      12.01
  3930         CW    853    TRP    CD1   3930    -0.1638      12.01
  3931         H4    853    TRP    HD1   3931     0.2062      1.008
  3932         NA    853    TRP    NE1   3932    -0.3418      14.01
  3933          H    853    TRP    HE1   3933     0.3412      1.008
  3934         CN    853    TRP    CE2   3934      0.138      12.01
  3935         CA    853    TRP    CZ2   3935    -0.2601      12.01
  3936         HA    853    TRP    HZ2   3936     0.1572      1.008
  3937         CA    853    TRP    CH2   3937    -0.1134      12.01
  3938         HA    853    TRP    HH2   3938     0.1417      1.008
  3939         CA    853    TRP    CZ3   3939    -0.1972      12.01
  3940         HA    853    TRP    HZ3   3940     0.1447      1.008
  3941         CA    853    TRP    CE3   3941    -0.2387      12.01
  3942         HA    853    TRP    HE3   3942       0.17      1.008
  3943         CB    853    TRP    CD2   3943     0.1243      12.01
  3944          C    853    TRP      C   3944     0.5973      12.01
  3945          O    853    TRP      O   3945    -0.5679         16   ; qtot 1
; residue 854 SER rtp SER  q  0.0
  3946          N    854    SER      N   3946    -0.4157      14.01
  3947          H    854    SER      H   3947     0.2719      1.008
  3948         CX    854    SER     CA   3948    -0.0249      12.01
  3949         H1    854    SER     HA   3949     0.0843      1.008
  3950         2C    854    SER     CB   3950     0.2117      12.01
  3951         H1    854    SER    HB1   3951     0.0352      1.008
  3952         H1    854    SER    HB2   3952     0.0352      1.008
  3953         OH    854    SER     OG   3953    -0.6546         16
  3954         HO    854    SER     HG   3954     0.4275      1.008
  3955          C    854    SER      C   3955     0.5973      12.01
  3956          O    854    SER      O   3956    -0.5679         16   ; qtot 1
; residue 855 TYR rtp TYR  q  0.0
  3957          N    855    TYR      N   3957    -0.4157      14.01
  3958          H    855    TYR      H   3958     0.2719      1.008
  3959         CX    855    TYR     CA   3959    -0.0014      12.01
  3960         H1    855    TYR     HA   3960     0.0876      1.008
  3961         CT    855    TYR     CB   3961    -0.0152      12.01
  3962         HC    855    TYR    HB1   3962     0.0295      1.008
  3963         HC    855    TYR    HB2   3963     0.0295      1.008
  3964         CA    855    TYR     CG   3964    -0.0011      12.01
  3965         CA    855    TYR    CD1   3965    -0.1906      12.01
  3966         HA    855    TYR    HD1   3966     0.1699      1.008
  3967         CA    855    TYR    CE1   3967    -0.2341      12.01
  3968         HA    855    TYR    HE1   3968     0.1656      1.008
  3969          C    855    TYR     CZ   3969     0.3226      12.01
  3970         OH    855    TYR     OH   3970    -0.5579         16
  3971         HO    855    TYR     HH   3971     0.3992      1.008
  3972         CA    855    TYR    CE2   3972    -0.2341      12.01
  3973         HA    855    TYR    HE2   3973     0.1656      1.008
  3974         CA    855    TYR    CD2   3974    -0.1906      12.01
  3975         HA    855    TYR    HD2   3975     0.1699      1.008
  3976          C    855    TYR      C   3976     0.5973      12.01
  3977          O    855    TYR      O   3977    -0.5679         16   ; qtot 1
; residue 856 GLY rtp GLY  q  0.0
  3978          N    856    GLY      N   3978    -0.4157      14.01
  3979          H    856    GLY      H   3979     0.2719      1.008
  3980         CX    856    GLY     CA   3980    -0.0252      12.01
  3981         H1    856    GLY    HA1   3981     0.0698      1.008
  3982         H1    856    GLY    HA2   3982     0.0698      1.008
  3983          C    856    GLY      C   3983     0.5973      12.01
  3984          O    856    GLY      O   3984    -0.5679         16   ; qtot 1
; residue 857 ILE rtp ILE  q  0.0
  3985          N    857    ILE      N   3985    -0.4157      14.01
  3986          H    857    ILE      H   3986     0.2719      1.008
  3987         CX    857    ILE     CA   3987    -0.0597      12.01
  3988         H1    857    ILE     HA   3988     0.0869      1.008
  3989         3C    857    ILE     CB   3989     0.1303      12.01
  3990         HC    857    ILE     HB   3990     0.0187      1.008
  3991         CT    857    ILE    CG2   3991    -0.3204      12.01
  3992         HC    857    ILE   HG21   3992     0.0882      1.008
  3993         HC    857    ILE   HG22   3993     0.0882      1.008
  3994         HC    857    ILE   HG23   3994     0.0882      1.008
  3995         2C    857    ILE    CG1   3995     -0.043      12.01
  3996         HC    857    ILE   HG11   3996     0.0236      1.008
  3997         HC    857    ILE   HG12   3997     0.0236      1.008
  3998         CT    857    ILE     CD   3998     -0.066      12.01
  3999         HC    857    ILE    HD1   3999     0.0186      1.008
  4000         HC    857    ILE    HD2   4000     0.0186      1.008
  4001         HC    857    ILE    HD3   4001     0.0186      1.008
  4002          C    857    ILE      C   4002     0.5973      12.01
  4003          O    857    ILE      O   4003    -0.5679         16   ; qtot 1
; residue 858 PHE rtp PHE  q  0.0
  4004          N    858    PHE      N   4004    -0.4157      14.01
  4005          H    858    PHE      H   4005     0.2719      1.008
  4006         CX    858    PHE     CA   4006    -0.0024      12.01
  4007         H1    858    PHE     HA   4007     0.0978      1.008
  4008         CT    858    PHE     CB   4008    -0.0343      12.01
  4009         HC    858    PHE    HB1   4009     0.0295      1.008
  4010         HC    858    PHE    HB2   4010     0.0295      1.008
  4011         CA    858    PHE     CG   4011     0.0118      12.01
  4012         CA    858    PHE    CD1   4012    -0.1256      12.01
  4013         HA    858    PHE    HD1   4013      0.133      1.008
  4014         CA    858    PHE    CE1   4014    -0.1704      12.01
  4015         HA    858    PHE    HE1   4015      0.143      1.008
  4016         CA    858    PHE     CZ   4016    -0.1072      12.01
  4017         HA    858    PHE     HZ   4017     0.1297      1.008
  4018         CA    858    PHE    CE2   4018    -0.1704      12.01
  4019         HA    858    PHE    HE2   4019      0.143      1.008
  4020         CA    858    PHE    CD2   4020    -0.1256      12.01
  4021         HA    858    PHE    HD2   4021      0.133      1.008
  4022          C    858    PHE      C   4022     0.5973      12.01
  4023          O    858    PHE      O   4023    -0.5679         16   ; qtot 1
; residue 859 LEU rtp LEU  q  0.0
  4024          N    859    LEU      N   4024    -0.4157      14.01
  4025          H    859    LEU      H   4025     0.2719      1.008
  4026         CX    859    LEU     CA   4026    -0.0518      12.01
  4027         H1    859    LEU     HA   4027     0.0922      1.008
  4028         2C    859    LEU     CB   4028    -0.1102      12.01
  4029         HC    859    LEU    HB1   4029     0.0457      1.008
  4030         HC    859    LEU    HB2   4030     0.0457      1.008
  4031         3C    859    LEU     CG   4031     0.3531      12.01
  4032         HC    859    LEU     HG   4032    -0.0361      1.008
  4033         CT    859    LEU    CD1   4033    -0.4121      12.01
  4034         HC    859    LEU   HD11   4034        0.1      1.008
  4035         HC    859    LEU   HD12   4035        0.1      1.008
  4036         HC    859    LEU   HD13   4036        0.1      1.008
  4037         CT    859    LEU    CD2   4037    -0.4121      12.01
  4038         HC    859    LEU   HD21   4038        0.1      1.008
  4039         HC    859    LEU   HD22   4039        0.1      1.008
  4040         HC    859    LEU   HD23   4040        0.1      1.008
  4041          C    859    LEU      C   4041     0.5973      12.01
  4042          O    859    LEU      O   4042    -0.5679         16   ; qtot 1
; residue 860 TRP rtp TRP  q  0.0
  4043          N    860    TRP      N   4043    -0.4157      14.01
  4044          H    860    TRP      H   4044     0.2719      1.008
  4045         CX    860    TRP     CA   4045    -0.0275      12.01
  4046         H1    860    TRP     HA   4046     0.1123      1.008
  4047         CT    860    TRP     CB   4047     -0.005      12.01
  4048         HC    860    TRP    HB1   4048     0.0339      1.008
  4049         HC    860    TRP    HB2   4049     0.0339      1.008
  4050         C*    860    TRP     CG   4050    -0.1415      12.01
  4051         CW    860    TRP    CD1   4051    -0.1638      12.01
  4052         H4    860    TRP    HD1   4052     0.2062      1.008
  4053         NA    860    TRP    NE1   4053    -0.3418      14.01
  4054          H    860    TRP    HE1   4054     0.3412      1.008
  4055         CN    860    TRP    CE2   4055      0.138      12.01
  4056         CA    860    TRP    CZ2   4056    -0.2601      12.01
  4057         HA    860    TRP    HZ2   4057     0.1572      1.008
  4058         CA    860    TRP    CH2   4058    -0.1134      12.01
  4059         HA    860    TRP    HH2   4059     0.1417      1.008
  4060         CA    860    TRP    CZ3   4060    -0.1972      12.01
  4061         HA    860    TRP    HZ3   4061     0.1447      1.008
  4062         CA    860    TRP    CE3   4062    -0.2387      12.01
  4063         HA    860    TRP    HE3   4063       0.17      1.008
  4064         CB    860    TRP    CD2   4064     0.1243      12.01
  4065          C    860    TRP      C   4065     0.5973      12.01
  4066          O    860    TRP      O   4066    -0.5679         16   ; qtot 1
; residue 861 GLU rtp GLU  q -1.0
  4067          N    861    GLU      N   4067    -0.5163      14.01
  4068          H    861    GLU      H   4068     0.2936      1.008
  4069         CX    861    GLU     CA   4069     0.0397      12.01
  4070         H1    861    GLU     HA   4070     0.1105      1.008
  4071         2C    861    GLU     CB   4071      0.056      12.01
  4072         HC    861    GLU    HB1   4072    -0.0173      1.008
  4073         HC    861    GLU    HB2   4073    -0.0173      1.008
  4074         2C    861    GLU     CG   4074     0.0136      12.01
  4075         HC    861    GLU    HG1   4075    -0.0425      1.008
  4076         HC    861    GLU    HG2   4076    -0.0425      1.008
  4077         CO    861    GLU     CD   4077     0.8054      12.01
  4078         O2    861    GLU    OE1   4078    -0.8188         16
  4079         O2    861    GLU    OE2   4079    -0.8188         16
  4080          C    861    GLU      C   4080     0.5366      12.01
  4081          O    861    GLU      O   4081    -0.5819         16   ; qtot 0
; residue 862 LEU rtp LEU  q  0.0
  4082          N    862    LEU      N   4082    -0.4157      14.01
  4083          H    862    LEU      H   4083     0.2719      1.008
  4084         CX    862    LEU     CA   4084    -0.0518      12.01
  4085         H1    862    LEU     HA   4085     0.0922      1.008
  4086         2C    862    LEU     CB   4086    -0.1102      12.01
  4087         HC    862    LEU    HB1   4087     0.0457      1.008
  4088         HC    862    LEU    HB2   4088     0.0457      1.008
  4089         3C    862    LEU     CG   4089     0.3531      12.01
  4090         HC    862    LEU     HG   4090    -0.0361      1.008
  4091         CT    862    LEU    CD1   4091    -0.4121      12.01
  4092         HC    862    LEU   HD11   4092        0.1      1.008
  4093         HC    862    LEU   HD12   4093        0.1      1.008
  4094         HC    862    LEU   HD13   4094        0.1      1.008
  4095         CT    862    LEU    CD2   4095    -0.4121      12.01
  4096         HC    862    LEU   HD21   4096        0.1      1.008
  4097         HC    862    LEU   HD22   4097        0.1      1.008
  4098         HC    862    LEU   HD23   4098        0.1      1.008
  4099          C    862    LEU      C   4099     0.5973      12.01
  4100          O    862    LEU      O   4100    -0.5679         16   ; qtot 0
; residue 863 PHE rtp PHE  q  0.0
  4101          N    863    PHE      N   4101    -0.4157      14.01
  4102          H    863    PHE      H   4102     0.2719      1.008
  4103         CX    863    PHE     CA   4103    -0.0024      12.01
  4104         H1    863    PHE     HA   4104     0.0978      1.008
  4105         CT    863    PHE     CB   4105    -0.0343      12.01
  4106         HC    863    PHE    HB1   4106     0.0295      1.008
  4107         HC    863    PHE    HB2   4107     0.0295      1.008
  4108         CA    863    PHE     CG   4108     0.0118      12.01
  4109         CA    863    PHE    CD1   4109    -0.1256      12.01
  4110         HA    863    PHE    HD1   4110      0.133      1.008
  4111         CA    863    PHE    CE1   4111    -0.1704      12.01
  4112         HA    863    PHE    HE1   4112      0.143      1.008
  4113         CA    863    PHE     CZ   4113    -0.1072      12.01
  4114         HA    863    PHE     HZ   4114     0.1297      1.008
  4115         CA    863    PHE    CE2   4115    -0.1704      12.01
  4116         HA    863    PHE    HE2   4116      0.143      1.008
  4117         CA    863    PHE    CD2   4117    -0.1256      12.01
  4118         HA    863    PHE    HD2   4118      0.133      1.008
  4119          C    863    PHE      C   4119     0.5973      12.01
  4120          O    863    PHE      O   4120    -0.5679         16   ; qtot 0
; residue 864 SER rtp SER  q  0.0
  4121          N    864    SER      N   4121    -0.4157      14.01
  4122          H    864    SER      H   4122     0.2719      1.008
  4123         CX    864    SER     CA   4123    -0.0249      12.01
  4124         H1    864    SER     HA   4124     0.0843      1.008
  4125         2C    864    SER     CB   4125     0.2117      12.01
  4126         H1    864    SER    HB1   4126     0.0352      1.008
  4127         H1    864    SER    HB2   4127     0.0352      1.008
  4128         OH    864    SER     OG   4128    -0.6546         16
  4129         HO    864    SER     HG   4129     0.4275      1.008
  4130          C    864    SER      C   4130     0.5973      12.01
  4131          O    864    SER      O   4131    -0.5679         16   ; qtot 0
; residue 865 LEU rtp LEU  q  0.0
  4132          N    865    LEU      N   4132    -0.4157      14.01
  4133          H    865    LEU      H   4133     0.2719      1.008
  4134         CX    865    LEU     CA   4134    -0.0518      12.01
  4135         H1    865    LEU     HA   4135     0.0922      1.008
  4136         2C    865    LEU     CB   4136    -0.1102      12.01
  4137         HC    865    LEU    HB1   4137     0.0457      1.008
  4138         HC    865    LEU    HB2   4138     0.0457      1.008
  4139         3C    865    LEU     CG   4139     0.3531      12.01
  4140         HC    865    LEU     HG   4140    -0.0361      1.008
  4141         CT    865    LEU    CD1   4141    -0.4121      12.01
  4142         HC    865    LEU   HD11   4142        0.1      1.008
  4143         HC    865    LEU   HD12   4143        0.1      1.008
  4144         HC    865    LEU   HD13   4144        0.1      1.008
  4145         CT    865    LEU    CD2   4145    -0.4121      12.01
  4146         HC    865    LEU   HD21   4146        0.1      1.008
  4147         HC    865    LEU   HD22   4147        0.1      1.008
  4148         HC    865    LEU   HD23   4148        0.1      1.008
  4149          C    865    LEU      C   4149     0.5973      12.01
  4150          O    865    LEU      O   4150    -0.5679         16   ; qtot 0
; residue 866 GLY rtp GLY  q  0.0
  4151          N    866    GLY      N   4151    -0.4157      14.01
  4152          H    866    GLY      H   4152     0.2719      1.008
  4153         CX    866    GLY     CA   4153    -0.0252      12.01
  4154         H1    866    GLY    HA1   4154     0.0698      1.008
  4155         H1    866    GLY    HA2   4155     0.0698      1.008
  4156          C    866    GLY      C   4156     0.5973      12.01
  4157          O    866    GLY      O   4157    -0.5679         16   ; qtot 0
; residue 867 SER rtp SER  q  0.0
  4158          N    867    SER      N   4158    -0.4157      14.01
  4159          H    867    SER      H   4159     0.2719      1.008
  4160         CX    867    SER     CA   4160    -0.0249      12.01
  4161         H1    867    SER     HA   4161     0.0843      1.008
  4162         2C    867    SER     CB   4162     0.2117      12.01
  4163         H1    867    SER    HB1   4163     0.0352      1.008
  4164         H1    867    SER    HB2   4164     0.0352      1.008
  4165         OH    867    SER     OG   4165    -0.6546         16
  4166         HO    867    SER     HG   4166     0.4275      1.008
  4167          C    867    SER      C   4167     0.5973      12.01
  4168          O    867    SER      O   4168    -0.5679         16   ; qtot 0
; residue 868 SER rtp SER  q  0.0
  4169          N    868    SER      N   4169    -0.4157      14.01
  4170          H    868    SER      H   4170     0.2719      1.008
  4171         CX    868    SER     CA   4171    -0.0249      12.01
  4172         H1    868    SER     HA   4172     0.0843      1.008
  4173         2C    868    SER     CB   4173     0.2117      12.01
  4174         H1    868    SER    HB1   4174     0.0352      1.008
  4175         H1    868    SER    HB2   4175     0.0352      1.008
  4176         OH    868    SER     OG   4176    -0.6546         16
  4177         HO    868    SER     HG   4177     0.4275      1.008
  4178          C    868    SER      C   4178     0.5973      12.01
  4179          O    868    SER      O   4179    -0.5679         16   ; qtot 0
; residue 869 PRO rtp PRO  q  0.0
  4180          N    869    PRO      N   4180    -0.2548      14.01
  4181         CT    869    PRO     CD   4181     0.0192      12.01
  4182         H1    869    PRO    HD1   4182     0.0391      1.008
  4183         H1    869    PRO    HD2   4183     0.0391      1.008
  4184         CT    869    PRO     CG   4184     0.0189      12.01
  4185         HC    869    PRO    HG1   4185     0.0213      1.008
  4186         HC    869    PRO    HG2   4186     0.0213      1.008
  4187         CT    869    PRO     CB   4187     -0.007      12.01
  4188         HC    869    PRO    HB1   4188     0.0253      1.008
  4189         HC    869    PRO    HB2   4189     0.0253      1.008
  4190         CX    869    PRO     CA   4190    -0.0266      12.01
  4191         H1    869    PRO     HA   4191     0.0641      1.008
  4192          C    869    PRO      C   4192     0.5896      12.01
  4193          O    869    PRO      O   4193    -0.5748         16   ; qtot 0
; residue 870 TYR rtp TYR  q  0.0
  4194          N    870    TYR      N   4194    -0.4157      14.01
  4195          H    870    TYR      H   4195     0.2719      1.008
  4196         CX    870    TYR     CA   4196    -0.0014      12.01
  4197         H1    870    TYR     HA   4197     0.0876      1.008
  4198         CT    870    TYR     CB   4198    -0.0152      12.01
  4199         HC    870    TYR    HB1   4199     0.0295      1.008
  4200         HC    870    TYR    HB2   4200     0.0295      1.008
  4201         CA    870    TYR     CG   4201    -0.0011      12.01
  4202         CA    870    TYR    CD1   4202    -0.1906      12.01
  4203         HA    870    TYR    HD1   4203     0.1699      1.008
  4204         CA    870    TYR    CE1   4204    -0.2341      12.01
  4205         HA    870    TYR    HE1   4205     0.1656      1.008
  4206          C    870    TYR     CZ   4206     0.3226      12.01
  4207         OH    870    TYR     OH   4207    -0.5579         16
  4208         HO    870    TYR     HH   4208     0.3992      1.008
  4209         CA    870    TYR    CE2   4209    -0.2341      12.01
  4210         HA    870    TYR    HE2   4210     0.1656      1.008
  4211         CA    870    TYR    CD2   4211    -0.1906      12.01
  4212         HA    870    TYR    HD2   4212     0.1699      1.008
  4213          C    870    TYR      C   4213     0.5973      12.01
  4214          O    870    TYR      O   4214    -0.5679         16   ; qtot 0
; residue 871 PRO rtp PRO  q  0.0
  4215          N    871    PRO      N   4215    -0.2548      14.01
  4216         CT    871    PRO     CD   4216     0.0192      12.01
  4217         H1    871    PRO    HD1   4217     0.0391      1.008
  4218         H1    871    PRO    HD2   4218     0.0391      1.008
  4219         CT    871    PRO     CG   4219     0.0189      12.01
  4220         HC    871    PRO    HG1   4220     0.0213      1.008
  4221         HC    871    PRO    HG2   4221     0.0213      1.008
  4222         CT    871    PRO     CB   4222     -0.007      12.01
  4223         HC    871    PRO    HB1   4223     0.0253      1.008
  4224         HC    871    PRO    HB2   4224     0.0253      1.008
  4225         CX    871    PRO     CA   4225    -0.0266      12.01
  4226         H1    871    PRO     HA   4226     0.0641      1.008
  4227          C    871    PRO      C   4227     0.5896      12.01
  4228          O    871    PRO      O   4228    -0.5748         16   ; qtot 0
; residue 872 GLY rtp GLY  q  0.0
  4229          N    872    GLY      N   4229    -0.4157      14.01
  4230          H    872    GLY      H   4230     0.2719      1.008
  4231         CX    872    GLY     CA   4231    -0.0252      12.01
  4232         H1    872    GLY    HA1   4232     0.0698      1.008
  4233         H1    872    GLY    HA2   4233     0.0698      1.008
  4234          C    872    GLY      C   4234     0.5973      12.01
  4235          O    872    GLY      O   4235    -0.5679         16   ; qtot 0
; residue 873 MET rtp MET  q  0.0
  4236          N    873    MET      N   4236    -0.4157      14.01
  4237          H    873    MET      H   4237     0.2719      1.008
  4238         CX    873    MET     CA   4238    -0.0237      12.01
  4239         H1    873    MET     HA   4239      0.088      1.008
  4240         2C    873    MET     CB   4240     0.0342      12.01
  4241         HC    873    MET    HB1   4241     0.0241      1.008
  4242         HC    873    MET    HB2   4242     0.0241      1.008
  4243         2C    873    MET     CG   4243     0.0018      12.01
  4244         H1    873    MET    HG1   4244      0.044      1.008
  4245         H1    873    MET    HG2   4245      0.044      1.008
  4246          S    873    MET     SD   4246    -0.2737      32.06
  4247         CT    873    MET     CE   4247    -0.0536      12.01
  4248         H1    873    MET    HE1   4248     0.0684      1.008
  4249         H1    873    MET    HE2   4249     0.0684      1.008
  4250         H1    873    MET    HE3   4250     0.0684      1.008
  4251          C    873    MET      C   4251     0.5973      12.01
  4252          O    873    MET      O   4252    -0.5679         16   ; qtot 0
; residue 874 PRO rtp PRO  q  0.0
  4253          N    874    PRO      N   4253    -0.2548      14.01
  4254         CT    874    PRO     CD   4254     0.0192      12.01
  4255         H1    874    PRO    HD1   4255     0.0391      1.008
  4256         H1    874    PRO    HD2   4256     0.0391      1.008
  4257         CT    874    PRO     CG   4257     0.0189      12.01
  4258         HC    874    PRO    HG1   4258     0.0213      1.008
  4259         HC    874    PRO    HG2   4259     0.0213      1.008
  4260         CT    874    PRO     CB   4260     -0.007      12.01
  4261         HC    874    PRO    HB1   4261     0.0253      1.008
  4262         HC    874    PRO    HB2   4262     0.0253      1.008
  4263         CX    874    PRO     CA   4263    -0.0266      12.01
  4264         H1    874    PRO     HA   4264     0.0641      1.008
  4265          C    874    PRO      C   4265     0.5896      12.01
  4266          O    874    PRO      O   4266    -0.5748         16   ; qtot 0
; residue 875 VAL rtp VAL  q  0.0
  4267          N    875    VAL      N   4267    -0.4157      14.01
  4268          H    875    VAL      H   4268     0.2719      1.008
  4269         CX    875    VAL     CA   4269    -0.0875      12.01
  4270         H1    875    VAL     HA   4270     0.0969      1.008
  4271         3C    875    VAL     CB   4271     0.2985      12.01
  4272         HC    875    VAL     HB   4272    -0.0297      1.008
  4273         CT    875    VAL    CG1   4273    -0.3192      12.01
  4274         HC    875    VAL   HG11   4274     0.0791      1.008
  4275         HC    875    VAL   HG12   4275     0.0791      1.008
  4276         HC    875    VAL   HG13   4276     0.0791      1.008
  4277         CT    875    VAL    CG2   4277    -0.3192      12.01
  4278         HC    875    VAL   HG21   4278     0.0791      1.008
  4279         HC    875    VAL   HG22   4279     0.0791      1.008
  4280         HC    875    VAL   HG23   4280     0.0791      1.008
  4281          C    875    VAL      C   4281     0.5973      12.01
  4282          O    875    VAL      O   4282    -0.5679         16   ; qtot 0
; residue 876 ASP rtp ASP  q -1.0
  4283          N    876    ASP      N   4283    -0.5163      14.01
  4284          H    876    ASP      H   4284     0.2936      1.008
  4285         CX    876    ASP     CA   4285     0.0381      12.01
  4286         H1    876    ASP     HA   4286      0.088      1.008
  4287         2C    876    ASP     CB   4287    -0.0303      12.01
  4288         HC    876    ASP    HB1   4288    -0.0122      1.008
  4289         HC    876    ASP    HB2   4289    -0.0122      1.008
  4290         CO    876    ASP     CG   4290     0.7994      12.01
  4291         O2    876    ASP    OD1   4291    -0.8014         16
  4292         O2    876    ASP    OD2   4292    -0.8014         16
  4293          C    876    ASP      C   4293     0.5366      12.01
  4294          O    876    ASP      O   4294    -0.5819         16   ; qtot -1
; residue 877 SER rtp SER  q  0.0
  4295          N    877    SER      N   4295    -0.4157      14.01
  4296          H    877    SER      H   4296     0.2719      1.008
  4297         CX    877    SER     CA   4297    -0.0249      12.01
  4298         H1    877    SER     HA   4298     0.0843      1.008
  4299         2C    877    SER     CB   4299     0.2117      12.01
  4300         H1    877    SER    HB1   4300     0.0352      1.008
  4301         H1    877    SER    HB2   4301     0.0352      1.008
  4302         OH    877    SER     OG   4302    -0.6546         16
  4303         HO    877    SER     HG   4303     0.4275      1.008
  4304          C    877    SER      C   4304     0.5973      12.01
  4305          O    877    SER      O   4305    -0.5679         16   ; qtot -1
; residue 878 LYS rtp LYS  q +1.0
  4306          N    878    LYS      N   4306    -0.3479      14.01
  4307          H    878    LYS      H   4307     0.2747      1.008
  4308         CX    878    LYS     CA   4308      -0.24      12.01
  4309         H1    878    LYS     HA   4309     0.1426      1.008
  4310         C8    878    LYS     CB   4310    -0.0094      12.01
  4311         HC    878    LYS    HB1   4311     0.0362      1.008
  4312         HC    878    LYS    HB2   4312     0.0362      1.008
  4313         C8    878    LYS     CG   4313     0.0187      12.01
  4314         HC    878    LYS    HG1   4314     0.0103      1.008
  4315         HC    878    LYS    HG2   4315     0.0103      1.008
  4316         C8    878    LYS     CD   4316    -0.0479      12.01
  4317         HC    878    LYS    HD1   4317     0.0621      1.008
  4318         HC    878    LYS    HD2   4318     0.0621      1.008
  4319         C8    878    LYS     CE   4319    -0.0143      12.01
  4320         HP    878    LYS    HE1   4320     0.1135      1.008
  4321         HP    878    LYS    HE2   4321     0.1135      1.008
  4322         N3    878    LYS     NZ   4322    -0.3854      14.01
  4323          H    878    LYS    HZ1   4323       0.34      1.008
  4324          H    878    LYS    HZ2   4324       0.34      1.008
  4325          H    878    LYS    HZ3   4325       0.34      1.008
  4326          C    878    LYS      C   4326     0.7341      12.01
  4327          O    878    LYS      O   4327    -0.5894         16   ; qtot 0
; residue 879 PHE rtp PHE  q  0.0
  4328          N    879    PHE      N   4328    -0.4157      14.01
  4329          H    879    PHE      H   4329     0.2719      1.008
  4330         CX    879    PHE     CA   4330    -0.0024      12.01
  4331         H1    879    PHE     HA   4331     0.0978      1.008
  4332         CT    879    PHE     CB   4332    -0.0343      12.01
  4333         HC    879    PHE    HB1   4333     0.0295      1.008
  4334         HC    879    PHE    HB2   4334     0.0295      1.008
  4335         CA    879    PHE     CG   4335     0.0118      12.01
  4336         CA    879    PHE    CD1   4336    -0.1256      12.01
  4337         HA    879    PHE    HD1   4337      0.133      1.008
  4338         CA    879    PHE    CE1   4338    -0.1704      12.01
  4339         HA    879    PHE    HE1   4339      0.143      1.008
  4340         CA    879    PHE     CZ   4340    -0.1072      12.01
  4341         HA    879    PHE     HZ   4341     0.1297      1.008
  4342         CA    879    PHE    CE2   4342    -0.1704      12.01
  4343         HA    879    PHE    HE2   4343      0.143      1.008
  4344         CA    879    PHE    CD2   4344    -0.1256      12.01
  4345         HA    879    PHE    HD2   4345      0.133      1.008
  4346          C    879    PHE      C   4346     0.5973      12.01
  4347          O    879    PHE      O   4347    -0.5679         16   ; qtot 0
; residue 880 TYR rtp TYR  q  0.0
  4348          N    880    TYR      N   4348    -0.4157      14.01
  4349          H    880    TYR      H   4349     0.2719      1.008
  4350         CX    880    TYR     CA   4350    -0.0014      12.01
  4351         H1    880    TYR     HA   4351     0.0876      1.008
  4352         CT    880    TYR     CB   4352    -0.0152      12.01
  4353         HC    880    TYR    HB1   4353     0.0295      1.008
  4354         HC    880    TYR    HB2   4354     0.0295      1.008
  4355         CA    880    TYR     CG   4355    -0.0011      12.01
  4356         CA    880    TYR    CD1   4356    -0.1906      12.01
  4357         HA    880    TYR    HD1   4357     0.1699      1.008
  4358         CA    880    TYR    CE1   4358    -0.2341      12.01
  4359         HA    880    TYR    HE1   4359     0.1656      1.008
  4360          C    880    TYR     CZ   4360     0.3226      12.01
  4361         OH    880    TYR     OH   4361    -0.5579         16
  4362         HO    880    TYR     HH   4362     0.3992      1.008
  4363         CA    880    TYR    CE2   4363    -0.2341      12.01
  4364         HA    880    TYR    HE2   4364     0.1656      1.008
  4365         CA    880    TYR    CD2   4365    -0.1906      12.01
  4366         HA    880    TYR    HD2   4366     0.1699      1.008
  4367          C    880    TYR      C   4367     0.5973      12.01
  4368          O    880    TYR      O   4368    -0.5679         16   ; qtot 0
; residue 881 LYS rtp LYS  q +1.0
  4369          N    881    LYS      N   4369    -0.3479      14.01
  4370          H    881    LYS      H   4370     0.2747      1.008
  4371         CX    881    LYS     CA   4371      -0.24      12.01
  4372         H1    881    LYS     HA   4372     0.1426      1.008
  4373         C8    881    LYS     CB   4373    -0.0094      12.01
  4374         HC    881    LYS    HB1   4374     0.0362      1.008
  4375         HC    881    LYS    HB2   4375     0.0362      1.008
  4376         C8    881    LYS     CG   4376     0.0187      12.01
  4377         HC    881    LYS    HG1   4377     0.0103      1.008
  4378         HC    881    LYS    HG2   4378     0.0103      1.008
  4379         C8    881    LYS     CD   4379    -0.0479      12.01
  4380         HC    881    LYS    HD1   4380     0.0621      1.008
  4381         HC    881    LYS    HD2   4381     0.0621      1.008
  4382         C8    881    LYS     CE   4382    -0.0143      12.01
  4383         HP    881    LYS    HE1   4383     0.1135      1.008
  4384         HP    881    LYS    HE2   4384     0.1135      1.008
  4385         N3    881    LYS     NZ   4385    -0.3854      14.01
  4386          H    881    LYS    HZ1   4386       0.34      1.008
  4387          H    881    LYS    HZ2   4387       0.34      1.008
  4388          H    881    LYS    HZ3   4388       0.34      1.008
  4389          C    881    LYS      C   4389     0.7341      12.01
  4390          O    881    LYS      O   4390    -0.5894         16   ; qtot 1
; residue 882 MET rtp MET  q  0.0
  4391          N    882    MET      N   4391    -0.4157      14.01
  4392          H    882    MET      H   4392     0.2719      1.008
  4393         CX    882    MET     CA   4393    -0.0237      12.01
  4394         H1    882    MET     HA   4394      0.088      1.008
  4395         2C    882    MET     CB   4395     0.0342      12.01
  4396         HC    882    MET    HB1   4396     0.0241      1.008
  4397         HC    882    MET    HB2   4397     0.0241      1.008
  4398         2C    882    MET     CG   4398     0.0018      12.01
  4399         H1    882    MET    HG1   4399      0.044      1.008
  4400         H1    882    MET    HG2   4400      0.044      1.008
  4401          S    882    MET     SD   4401    -0.2737      32.06
  4402         CT    882    MET     CE   4402    -0.0536      12.01
  4403         H1    882    MET    HE1   4403     0.0684      1.008
  4404         H1    882    MET    HE2   4404     0.0684      1.008
  4405         H1    882    MET    HE3   4405     0.0684      1.008
  4406          C    882    MET      C   4406     0.5973      12.01
  4407          O    882    MET      O   4407    -0.5679         16   ; qtot 1
; residue 883 ILE rtp ILE  q  0.0
  4408          N    883    ILE      N   4408    -0.4157      14.01
  4409          H    883    ILE      H   4409     0.2719      1.008
  4410         CX    883    ILE     CA   4410    -0.0597      12.01
  4411         H1    883    ILE     HA   4411     0.0869      1.008
  4412         3C    883    ILE     CB   4412     0.1303      12.01
  4413         HC    883    ILE     HB   4413     0.0187      1.008
  4414         CT    883    ILE    CG2   4414    -0.3204      12.01
  4415         HC    883    ILE   HG21   4415     0.0882      1.008
  4416         HC    883    ILE   HG22   4416     0.0882      1.008
  4417         HC    883    ILE   HG23   4417     0.0882      1.008
  4418         2C    883    ILE    CG1   4418     -0.043      12.01
  4419         HC    883    ILE   HG11   4419     0.0236      1.008
  4420         HC    883    ILE   HG12   4420     0.0236      1.008
  4421         CT    883    ILE     CD   4421     -0.066      12.01
  4422         HC    883    ILE    HD1   4422     0.0186      1.008
  4423         HC    883    ILE    HD2   4423     0.0186      1.008
  4424         HC    883    ILE    HD3   4424     0.0186      1.008
  4425          C    883    ILE      C   4425     0.5973      12.01
  4426          O    883    ILE      O   4426    -0.5679         16   ; qtot 1
; residue 884 LYS rtp LYS  q +1.0
  4427          N    884    LYS      N   4427    -0.3479      14.01
  4428          H    884    LYS      H   4428     0.2747      1.008
  4429         CX    884    LYS     CA   4429      -0.24      12.01
  4430         H1    884    LYS     HA   4430     0.1426      1.008
  4431         C8    884    LYS     CB   4431    -0.0094      12.01
  4432         HC    884    LYS    HB1   4432     0.0362      1.008
  4433         HC    884    LYS    HB2   4433     0.0362      1.008
  4434         C8    884    LYS     CG   4434     0.0187      12.01
  4435         HC    884    LYS    HG1   4435     0.0103      1.008
  4436         HC    884    LYS    HG2   4436     0.0103      1.008
  4437         C8    884    LYS     CD   4437    -0.0479      12.01
  4438         HC    884    LYS    HD1   4438     0.0621      1.008
  4439         HC    884    LYS    HD2   4439     0.0621      1.008
  4440         C8    884    LYS     CE   4440    -0.0143      12.01
  4441         HP    884    LYS    HE1   4441     0.1135      1.008
  4442         HP    884    LYS    HE2   4442     0.1135      1.008
  4443         N3    884    LYS     NZ   4443    -0.3854      14.01
  4444          H    884    LYS    HZ1   4444       0.34      1.008
  4445          H    884    LYS    HZ2   4445       0.34      1.008
  4446          H    884    LYS    HZ3   4446       0.34      1.008
  4447          C    884    LYS      C   4447     0.7341      12.01
  4448          O    884    LYS      O   4448    -0.5894         16   ; qtot 2
; residue 885 GLU rtp GLU  q -1.0
  4449          N    885    GLU      N   4449    -0.5163      14.01
  4450          H    885    GLU      H   4450     0.2936      1.008
  4451         CX    885    GLU     CA   4451     0.0397      12.01
  4452         H1    885    GLU     HA   4452     0.1105      1.008
  4453         2C    885    GLU     CB   4453      0.056      12.01
  4454         HC    885    GLU    HB1   4454    -0.0173      1.008
  4455         HC    885    GLU    HB2   4455    -0.0173      1.008
  4456         2C    885    GLU     CG   4456     0.0136      12.01
  4457         HC    885    GLU    HG1   4457    -0.0425      1.008
  4458         HC    885    GLU    HG2   4458    -0.0425      1.008
  4459         CO    885    GLU     CD   4459     0.8054      12.01
  4460         O2    885    GLU    OE1   4460    -0.8188         16
  4461         O2    885    GLU    OE2   4461    -0.8188         16
  4462          C    885    GLU      C   4462     0.5366      12.01
  4463          O    885    GLU      O   4463    -0.5819         16   ; qtot 1
; residue 886 GLY rtp GLY  q  0.0
  4464          N    886    GLY      N   4464    -0.4157      14.01
  4465          H    886    GLY      H   4465     0.2719      1.008
  4466         CX    886    GLY     CA   4466    -0.0252      12.01
  4467         H1    886    GLY    HA1   4467     0.0698      1.008
  4468         H1    886    GLY    HA2   4468     0.0698      1.008
  4469          C    886    GLY      C   4469     0.5973      12.01
  4470          O    886    GLY      O   4470    -0.5679         16   ; qtot 1
; residue 887 PHE rtp PHE  q  0.0
  4471          N    887    PHE      N   4471    -0.4157      14.01
  4472          H    887    PHE      H   4472     0.2719      1.008
  4473         CX    887    PHE     CA   4473    -0.0024      12.01
  4474         H1    887    PHE     HA   4474     0.0978      1.008
  4475         CT    887    PHE     CB   4475    -0.0343      12.01
  4476         HC    887    PHE    HB1   4476     0.0295      1.008
  4477         HC    887    PHE    HB2   4477     0.0295      1.008
  4478         CA    887    PHE     CG   4478     0.0118      12.01
  4479         CA    887    PHE    CD1   4479    -0.1256      12.01
  4480         HA    887    PHE    HD1   4480      0.133      1.008
  4481         CA    887    PHE    CE1   4481    -0.1704      12.01
  4482         HA    887    PHE    HE1   4482      0.143      1.008
  4483         CA    887    PHE     CZ   4483    -0.1072      12.01
  4484         HA    887    PHE     HZ   4484     0.1297      1.008
  4485         CA    887    PHE    CE2   4485    -0.1704      12.01
  4486         HA    887    PHE    HE2   4486      0.143      1.008
  4487         CA    887    PHE    CD2   4487    -0.1256      12.01
  4488         HA    887    PHE    HD2   4488      0.133      1.008
  4489          C    887    PHE      C   4489     0.5973      12.01
  4490          O    887    PHE      O   4490    -0.5679         16   ; qtot 1
; residue 888 ARG rtp ARG  q +1.0
  4491          N    888    ARG      N   4491    -0.3479      14.01
  4492          H    888    ARG      H   4492     0.2747      1.008
  4493         CX    888    ARG     CA   4493    -0.2637      12.01
  4494         H1    888    ARG     HA   4494      0.156      1.008
  4495         C8    888    ARG     CB   4495    -0.0007      12.01
  4496         HC    888    ARG    HB1   4496     0.0327      1.008
  4497         HC    888    ARG    HB2   4497     0.0327      1.008
  4498         C8    888    ARG     CG   4498      0.039      12.01
  4499         HC    888    ARG    HG1   4499     0.0285      1.008
  4500         HC    888    ARG    HG2   4500     0.0285      1.008
  4501         C8    888    ARG     CD   4501     0.0486      12.01
  4502         H1    888    ARG    HD1   4502     0.0687      1.008
  4503         H1    888    ARG    HD2   4503     0.0687      1.008
  4504         N2    888    ARG     NE   4504    -0.5295      14.01
  4505          H    888    ARG     HE   4505     0.3456      1.008
  4506         CA    888    ARG     CZ   4506     0.8076      12.01
  4507         N2    888    ARG    NH1   4507    -0.8627      14.01
  4508          H    888    ARG   HH11   4508     0.4478      1.008
  4509          H    888    ARG   HH12   4509     0.4478      1.008
  4510         N2    888    ARG    NH2   4510    -0.8627      14.01
  4511          H    888    ARG   HH21   4511     0.4478      1.008
  4512          H    888    ARG   HH22   4512     0.4478      1.008
  4513          C    888    ARG      C   4513     0.7341      12.01
  4514          O    888    ARG      O   4514    -0.5894         16   ; qtot 2
; residue 889 MET rtp MET  q  0.0
  4515          N    889    MET      N   4515    -0.4157      14.01
  4516          H    889    MET      H   4516     0.2719      1.008
  4517         CX    889    MET     CA   4517    -0.0237      12.01
  4518         H1    889    MET     HA   4518      0.088      1.008
  4519         2C    889    MET     CB   4519     0.0342      12.01
  4520         HC    889    MET    HB1   4520     0.0241      1.008
  4521         HC    889    MET    HB2   4521     0.0241      1.008
  4522         2C    889    MET     CG   4522     0.0018      12.01
  4523         H1    889    MET    HG1   4523      0.044      1.008
  4524         H1    889    MET    HG2   4524      0.044      1.008
  4525          S    889    MET     SD   4525    -0.2737      32.06
  4526         CT    889    MET     CE   4526    -0.0536      12.01
  4527         H1    889    MET    HE1   4527     0.0684      1.008
  4528         H1    889    MET    HE2   4528     0.0684      1.008
  4529         H1    889    MET    HE3   4529     0.0684      1.008
  4530          C    889    MET      C   4530     0.5973      12.01
  4531          O    889    MET      O   4531    -0.5679         16   ; qtot 2
; residue 890 LEU rtp LEU  q  0.0
  4532          N    890    LEU      N   4532    -0.4157      14.01
  4533          H    890    LEU      H   4533     0.2719      1.008
  4534         CX    890    LEU     CA   4534    -0.0518      12.01
  4535         H1    890    LEU     HA   4535     0.0922      1.008
  4536         2C    890    LEU     CB   4536    -0.1102      12.01
  4537         HC    890    LEU    HB1   4537     0.0457      1.008
  4538         HC    890    LEU    HB2   4538     0.0457      1.008
  4539         3C    890    LEU     CG   4539     0.3531      12.01
  4540         HC    890    LEU     HG   4540    -0.0361      1.008
  4541         CT    890    LEU    CD1   4541    -0.4121      12.01
  4542         HC    890    LEU   HD11   4542        0.1      1.008
  4543         HC    890    LEU   HD12   4543        0.1      1.008
  4544         HC    890    LEU   HD13   4544        0.1      1.008
  4545         CT    890    LEU    CD2   4545    -0.4121      12.01
  4546         HC    890    LEU   HD21   4546        0.1      1.008
  4547         HC    890    LEU   HD22   4547        0.1      1.008
  4548         HC    890    LEU   HD23   4548        0.1      1.008
  4549          C    890    LEU      C   4549     0.5973      12.01
  4550          O    890    LEU      O   4550    -0.5679         16   ; qtot 2
; residue 891 SER rtp SER  q  0.0
  4551          N    891    SER      N   4551    -0.4157      14.01
  4552          H    891    SER      H   4552     0.2719      1.008
  4553         CX    891    SER     CA   4553    -0.0249      12.01
  4554         H1    891    SER     HA   4554     0.0843      1.008
  4555         2C    891    SER     CB   4555     0.2117      12.01
  4556         H1    891    SER    HB1   4556     0.0352      1.008
  4557         H1    891    SER    HB2   4557     0.0352      1.008
  4558         OH    891    SER     OG   4558    -0.6546         16
  4559         HO    891    SER     HG   4559     0.4275      1.008
  4560          C    891    SER      C   4560     0.5973      12.01
  4561          O    891    SER      O   4561    -0.5679         16   ; qtot 2
; residue 892 PRO rtp PRO  q  0.0
  4562          N    892    PRO      N   4562    -0.2548      14.01
  4563         CT    892    PRO     CD   4563     0.0192      12.01
  4564         H1    892    PRO    HD1   4564     0.0391      1.008
  4565         H1    892    PRO    HD2   4565     0.0391      1.008
  4566         CT    892    PRO     CG   4566     0.0189      12.01
  4567         HC    892    PRO    HG1   4567     0.0213      1.008
  4568         HC    892    PRO    HG2   4568     0.0213      1.008
  4569         CT    892    PRO     CB   4569     -0.007      12.01
  4570         HC    892    PRO    HB1   4570     0.0253      1.008
  4571         HC    892    PRO    HB2   4571     0.0253      1.008
  4572         CX    892    PRO     CA   4572    -0.0266      12.01
  4573         H1    892    PRO     HA   4573     0.0641      1.008
  4574          C    892    PRO      C   4574     0.5896      12.01
  4575          O    892    PRO      O   4575    -0.5748         16   ; qtot 2
; residue 893 GLU rtp GLU  q -1.0
  4576          N    893    GLU      N   4576    -0.5163      14.01
  4577          H    893    GLU      H   4577     0.2936      1.008
  4578         CX    893    GLU     CA   4578     0.0397      12.01
  4579         H1    893    GLU     HA   4579     0.1105      1.008
  4580         2C    893    GLU     CB   4580      0.056      12.01
  4581         HC    893    GLU    HB1   4581    -0.0173      1.008
  4582         HC    893    GLU    HB2   4582    -0.0173      1.008
  4583         2C    893    GLU     CG   4583     0.0136      12.01
  4584         HC    893    GLU    HG1   4584    -0.0425      1.008
  4585         HC    893    GLU    HG2   4585    -0.0425      1.008
  4586         CO    893    GLU     CD   4586     0.8054      12.01
  4587         O2    893    GLU    OE1   4587    -0.8188         16
  4588         O2    893    GLU    OE2   4588    -0.8188         16
  4589          C    893    GLU      C   4589     0.5366      12.01
  4590          O    893    GLU      O   4590    -0.5819         16   ; qtot 1
; residue 894 HIS rtp HIE  q  0.0
  4591          N    894    HIS      N   4591    -0.4157      14.01
  4592          H    894    HIS      H   4592     0.2719      1.008
  4593         CX    894    HIS     CA   4593    -0.0581      12.01
  4594         H1    894    HIS     HA   4594      0.136      1.008
  4595         CT    894    HIS     CB   4595    -0.0074      12.01
  4596         HC    894    HIS    HB1   4596     0.0367      1.008
  4597         HC    894    HIS    HB2   4597     0.0367      1.008
  4598         CC    894    HIS     CG   4598     0.1868      12.01
  4599         NB    894    HIS    ND1   4599    -0.5432      14.01
  4600         CR    894    HIS    CE1   4600     0.1635      12.01
  4601         H5    894    HIS    HE1   4601     0.1435      1.008
  4602         NA    894    HIS    NE2   4602    -0.2795      14.01
  4603          H    894    HIS    HE2   4603     0.3339      1.008
  4604         CW    894    HIS    CD2   4604    -0.2207      12.01
  4605         H4    894    HIS    HD2   4605     0.1862      1.008
  4606          C    894    HIS      C   4606     0.5973      12.01
  4607          O    894    HIS      O   4607    -0.5679         16   ; qtot 1
; residue 895 ALA rtp ALA  q  0.0
  4608          N    895    ALA      N   4608    -0.4157      14.01
  4609          H    895    ALA      H   4609     0.2719      1.008
  4610         CX    895    ALA     CA   4610     0.0337      12.01
  4611         H1    895    ALA     HA   4611     0.0823      1.008
  4612         CT    895    ALA     CB   4612    -0.1825      12.01
  4613         HC    895    ALA    HB1   4613     0.0603      1.008
  4614         HC    895    ALA    HB2   4614     0.0603      1.008
  4615         HC    895    ALA    HB3   4615     0.0603      1.008
  4616          C    895    ALA      C   4616     0.5973      12.01
  4617          O    895    ALA      O   4617    -0.5679         16   ; qtot 1
; residue 896 PRO rtp PRO  q  0.0
  4618          N    896    PRO      N   4618    -0.2548      14.01
  4619         CT    896    PRO     CD   4619     0.0192      12.01
  4620         H1    896    PRO    HD1   4620     0.0391      1.008
  4621         H1    896    PRO    HD2   4621     0.0391      1.008
  4622         CT    896    PRO     CG   4622     0.0189      12.01
  4623         HC    896    PRO    HG1   4623     0.0213      1.008
  4624         HC    896    PRO    HG2   4624     0.0213      1.008
  4625         CT    896    PRO     CB   4625     -0.007      12.01
  4626         HC    896    PRO    HB1   4626     0.0253      1.008
  4627         HC    896    PRO    HB2   4627     0.0253      1.008
  4628         CX    896    PRO     CA   4628    -0.0266      12.01
  4629         H1    896    PRO     HA   4629     0.0641      1.008
  4630          C    896    PRO      C   4630     0.5896      12.01
  4631          O    896    PRO      O   4631    -0.5748         16   ; qtot 1
; residue 897 ALA rtp ALA  q  0.0
  4632          N    897    ALA      N   4632    -0.4157      14.01
  4633          H    897    ALA      H   4633     0.2719      1.008
  4634         CX    897    ALA     CA   4634     0.0337      12.01
  4635         H1    897    ALA     HA   4635     0.0823      1.008
  4636         CT    897    ALA     CB   4636    -0.1825      12.01
  4637         HC    897    ALA    HB1   4637     0.0603      1.008
  4638         HC    897    ALA    HB2   4638     0.0603      1.008
  4639         HC    897    ALA    HB3   4639     0.0603      1.008
  4640          C    897    ALA      C   4640     0.5973      12.01
  4641          O    897    ALA      O   4641    -0.5679         16   ; qtot 1
; residue 898 GLU rtp GLU  q -1.0
  4642          N    898    GLU      N   4642    -0.5163      14.01
  4643          H    898    GLU      H   4643     0.2936      1.008
  4644         CX    898    GLU     CA   4644     0.0397      12.01
  4645         H1    898    GLU     HA   4645     0.1105      1.008
  4646         2C    898    GLU     CB   4646      0.056      12.01
  4647         HC    898    GLU    HB1   4647    -0.0173      1.008
  4648         HC    898    GLU    HB2   4648    -0.0173      1.008
  4649         2C    898    GLU     CG   4649     0.0136      12.01
  4650         HC    898    GLU    HG1   4650    -0.0425      1.008
  4651         HC    898    GLU    HG2   4651    -0.0425      1.008
  4652         CO    898    GLU     CD   4652     0.8054      12.01
  4653         O2    898    GLU    OE1   4653    -0.8188         16
  4654         O2    898    GLU    OE2   4654    -0.8188         16
  4655          C    898    GLU      C   4655     0.5366      12.01
  4656          O    898    GLU      O   4656    -0.5819         16   ; qtot 0
; residue 899 MET rtp MET  q  0.0
  4657          N    899    MET      N   4657    -0.4157      14.01
  4658          H    899    MET      H   4658     0.2719      1.008
  4659         CX    899    MET     CA   4659    -0.0237      12.01
  4660         H1    899    MET     HA   4660      0.088      1.008
  4661         2C    899    MET     CB   4661     0.0342      12.01
  4662         HC    899    MET    HB1   4662     0.0241      1.008
  4663         HC    899    MET    HB2   4663     0.0241      1.008
  4664         2C    899    MET     CG   4664     0.0018      12.01
  4665         H1    899    MET    HG1   4665      0.044      1.008
  4666         H1    899    MET    HG2   4666      0.044      1.008
  4667          S    899    MET     SD   4667    -0.2737      32.06
  4668         CT    899    MET     CE   4668    -0.0536      12.01
  4669         H1    899    MET    HE1   4669     0.0684      1.008
  4670         H1    899    MET    HE2   4670     0.0684      1.008
  4671         H1    899    MET    HE3   4671     0.0684      1.008
  4672          C    899    MET      C   4672     0.5973      12.01
  4673          O    899    MET      O   4673    -0.5679         16   ; qtot 0
; residue 900 TYR rtp TYR  q  0.0
  4674          N    900    TYR      N   4674    -0.4157      14.01
  4675          H    900    TYR      H   4675     0.2719      1.008
  4676         CX    900    TYR     CA   4676    -0.0014      12.01
  4677         H1    900    TYR     HA   4677     0.0876      1.008
  4678         CT    900    TYR     CB   4678    -0.0152      12.01
  4679         HC    900    TYR    HB1   4679     0.0295      1.008
  4680         HC    900    TYR    HB2   4680     0.0295      1.008
  4681         CA    900    TYR     CG   4681    -0.0011      12.01
  4682         CA    900    TYR    CD1   4682    -0.1906      12.01
  4683         HA    900    TYR    HD1   4683     0.1699      1.008
  4684         CA    900    TYR    CE1   4684    -0.2341      12.01
  4685         HA    900    TYR    HE1   4685     0.1656      1.008
  4686          C    900    TYR     CZ   4686     0.3226      12.01
  4687         OH    900    TYR     OH   4687    -0.5579         16
  4688         HO    900    TYR     HH   4688     0.3992      1.008
  4689         CA    900    TYR    CE2   4689    -0.2341      12.01
  4690         HA    900    TYR    HE2   4690     0.1656      1.008
  4691         CA    900    TYR    CD2   4691    -0.1906      12.01
  4692         HA    900    TYR    HD2   4692     0.1699      1.008
  4693          C    900    TYR      C   4693     0.5973      12.01
  4694          O    900    TYR      O   4694    -0.5679         16   ; qtot 0
; residue 901 ASP rtp ASP  q -1.0
  4695          N    901    ASP      N   4695    -0.5163      14.01
  4696          H    901    ASP      H   4696     0.2936      1.008
  4697         CX    901    ASP     CA   4697     0.0381      12.01
  4698         H1    901    ASP     HA   4698      0.088      1.008
  4699         2C    901    ASP     CB   4699    -0.0303      12.01
  4700         HC    901    ASP    HB1   4700    -0.0122      1.008
  4701         HC    901    ASP    HB2   4701    -0.0122      1.008
  4702         CO    901    ASP     CG   4702     0.7994      12.01
  4703         O2    901    ASP    OD1   4703    -0.8014         16
  4704         O2    901    ASP    OD2   4704    -0.8014         16
  4705          C    901    ASP      C   4705     0.5366      12.01
  4706          O    901    ASP      O   4706    -0.5819         16   ; qtot -1
; residue 902 ILE rtp ILE  q  0.0
  4707          N    902    ILE      N   4707    -0.4157      14.01
  4708          H    902    ILE      H   4708     0.2719      1.008
  4709         CX    902    ILE     CA   4709    -0.0597      12.01
  4710         H1    902    ILE     HA   4710     0.0869      1.008
  4711         3C    902    ILE     CB   4711     0.1303      12.01
  4712         HC    902    ILE     HB   4712     0.0187      1.008
  4713         CT    902    ILE    CG2   4713    -0.3204      12.01
  4714         HC    902    ILE   HG21   4714     0.0882      1.008
  4715         HC    902    ILE   HG22   4715     0.0882      1.008
  4716         HC    902    ILE   HG23   4716     0.0882      1.008
  4717         2C    902    ILE    CG1   4717     -0.043      12.01
  4718         HC    902    ILE   HG11   4718     0.0236      1.008
  4719         HC    902    ILE   HG12   4719     0.0236      1.008
  4720         CT    902    ILE     CD   4720     -0.066      12.01
  4721         HC    902    ILE    HD1   4721     0.0186      1.008
  4722         HC    902    ILE    HD2   4722     0.0186      1.008
  4723         HC    902    ILE    HD3   4723     0.0186      1.008
  4724          C    902    ILE      C   4724     0.5973      12.01
  4725          O    902    ILE      O   4725    -0.5679         16   ; qtot -1
; residue 903 MET rtp MET  q  0.0
  4726          N    903    MET      N   4726    -0.4157      14.01
  4727          H    903    MET      H   4727     0.2719      1.008
  4728         CX    903    MET     CA   4728    -0.0237      12.01
  4729         H1    903    MET     HA   4729      0.088      1.008
  4730         2C    903    MET     CB   4730     0.0342      12.01
  4731         HC    903    MET    HB1   4731     0.0241      1.008
  4732         HC    903    MET    HB2   4732     0.0241      1.008
  4733         2C    903    MET     CG   4733     0.0018      12.01
  4734         H1    903    MET    HG1   4734      0.044      1.008
  4735         H1    903    MET    HG2   4735      0.044      1.008
  4736          S    903    MET     SD   4736    -0.2737      32.06
  4737         CT    903    MET     CE   4737    -0.0536      12.01
  4738         H1    903    MET    HE1   4738     0.0684      1.008
  4739         H1    903    MET    HE2   4739     0.0684      1.008
  4740         H1    903    MET    HE3   4740     0.0684      1.008
  4741          C    903    MET      C   4741     0.5973      12.01
  4742          O    903    MET      O   4742    -0.5679         16   ; qtot -1
; residue 904 LYS rtp LYS  q +1.0
  4743          N    904    LYS      N   4743    -0.3479      14.01
  4744          H    904    LYS      H   4744     0.2747      1.008
  4745         CX    904    LYS     CA   4745      -0.24      12.01
  4746         H1    904    LYS     HA   4746     0.1426      1.008
  4747         C8    904    LYS     CB   4747    -0.0094      12.01
  4748         HC    904    LYS    HB1   4748     0.0362      1.008
  4749         HC    904    LYS    HB2   4749     0.0362      1.008
  4750         C8    904    LYS     CG   4750     0.0187      12.01
  4751         HC    904    LYS    HG1   4751     0.0103      1.008
  4752         HC    904    LYS    HG2   4752     0.0103      1.008
  4753         C8    904    LYS     CD   4753    -0.0479      12.01
  4754         HC    904    LYS    HD1   4754     0.0621      1.008
  4755         HC    904    LYS    HD2   4755     0.0621      1.008
  4756         C8    904    LYS     CE   4756    -0.0143      12.01
  4757         HP    904    LYS    HE1   4757     0.1135      1.008
  4758         HP    904    LYS    HE2   4758     0.1135      1.008
  4759         N3    904    LYS     NZ   4759    -0.3854      14.01
  4760          H    904    LYS    HZ1   4760       0.34      1.008
  4761          H    904    LYS    HZ2   4761       0.34      1.008
  4762          H    904    LYS    HZ3   4762       0.34      1.008
  4763          C    904    LYS      C   4763     0.7341      12.01
  4764          O    904    LYS      O   4764    -0.5894         16   ; qtot 0
; residue 905 THR rtp THR  q  0.0
  4765          N    905    THR      N   4765    -0.4157      14.01
  4766          H    905    THR      H   4766     0.2719      1.008
  4767         CX    905    THR     CA   4767    -0.0389      12.01
  4768         H1    905    THR     HA   4768     0.1007      1.008
  4769         3C    905    THR     CB   4769     0.3654      12.01
  4770         H1    905    THR     HB   4770     0.0043      1.008
  4771         CT    905    THR    CG2   4771    -0.2438      12.01
  4772         HC    905    THR   HG21   4772     0.0642      1.008
  4773         HC    905    THR   HG22   4773     0.0642      1.008
  4774         HC    905    THR   HG23   4774     0.0642      1.008
  4775         OH    905    THR    OG1   4775    -0.6761         16
  4776         HO    905    THR    HG1   4776     0.4102      1.008
  4777          C    905    THR      C   4777     0.5973      12.01
  4778          O    905    THR      O   4778    -0.5679         16   ; qtot 0
; residue 906 CYS rtp CYS  q  0.0
  4779          N    906    CYS      N   4779    -0.4157      14.01
  4780          H    906    CYS      H   4780     0.2719      1.008
  4781         CX    906    CYS     CA   4781     0.0213      12.01
  4782         H1    906    CYS     HA   4782     0.1124      1.008
  4783         2C    906    CYS     CB   4783    -0.1231      12.01
  4784         H1    906    CYS    HB1   4784     0.1112      1.008
  4785         H1    906    CYS    HB2   4785     0.1112      1.008
  4786         SH    906    CYS     SG   4786    -0.3119      32.06
  4787         HS    906    CYS     HG   4787     0.1933      1.008
  4788          C    906    CYS      C   4788     0.5973      12.01
  4789          O    906    CYS      O   4789    -0.5679         16   ; qtot 0
; residue 907 TRP rtp TRP  q  0.0
  4790          N    907    TRP      N   4790    -0.4157      14.01
  4791          H    907    TRP      H   4791     0.2719      1.008
  4792         CX    907    TRP     CA   4792    -0.0275      12.01
  4793         H1    907    TRP     HA   4793     0.1123      1.008
  4794         CT    907    TRP     CB   4794     -0.005      12.01
  4795         HC    907    TRP    HB1   4795     0.0339      1.008
  4796         HC    907    TRP    HB2   4796     0.0339      1.008
  4797         C*    907    TRP     CG   4797    -0.1415      12.01
  4798         CW    907    TRP    CD1   4798    -0.1638      12.01
  4799         H4    907    TRP    HD1   4799     0.2062      1.008
  4800         NA    907    TRP    NE1   4800    -0.3418      14.01
  4801          H    907    TRP    HE1   4801     0.3412      1.008
  4802         CN    907    TRP    CE2   4802      0.138      12.01
  4803         CA    907    TRP    CZ2   4803    -0.2601      12.01
  4804         HA    907    TRP    HZ2   4804     0.1572      1.008
  4805         CA    907    TRP    CH2   4805    -0.1134      12.01
  4806         HA    907    TRP    HH2   4806     0.1417      1.008
  4807         CA    907    TRP    CZ3   4807    -0.1972      12.01
  4808         HA    907    TRP    HZ3   4808     0.1447      1.008
  4809         CA    907    TRP    CE3   4809    -0.2387      12.01
  4810         HA    907    TRP    HE3   4810       0.17      1.008
  4811         CB    907    TRP    CD2   4811     0.1243      12.01
  4812          C    907    TRP      C   4812     0.5973      12.01
  4813          O    907    TRP      O   4813    -0.5679         16   ; qtot 0
; residue 908 ASP rtp ASP  q -1.0
  4814          N    908    ASP      N   4814    -0.5163      14.01
  4815          H    908    ASP      H   4815     0.2936      1.008
  4816         CX    908    ASP     CA   4816     0.0381      12.01
  4817         H1    908    ASP     HA   4817      0.088      1.008
  4818         2C    908    ASP     CB   4818    -0.0303      12.01
  4819         HC    908    ASP    HB1   4819    -0.0122      1.008
  4820         HC    908    ASP    HB2   4820    -0.0122      1.008
  4821         CO    908    ASP     CG   4821     0.7994      12.01
  4822         O2    908    ASP    OD1   4822    -0.8014         16
  4823         O2    908    ASP    OD2   4823    -0.8014         16
  4824          C    908    ASP      C   4824     0.5366      12.01
  4825          O    908    ASP      O   4825    -0.5819         16   ; qtot -1
; residue 909 ALA rtp ALA  q  0.0
  4826          N    909    ALA      N   4826    -0.4157      14.01
  4827          H    909    ALA      H   4827     0.2719      1.008
  4828         CX    909    ALA     CA   4828     0.0337      12.01
  4829         H1    909    ALA     HA   4829     0.0823      1.008
  4830         CT    909    ALA     CB   4830    -0.1825      12.01
  4831         HC    909    ALA    HB1   4831     0.0603      1.008
  4832         HC    909    ALA    HB2   4832     0.0603      1.008
  4833         HC    909    ALA    HB3   4833     0.0603      1.008
  4834          C    909    ALA      C   4834     0.5973      12.01
  4835          O    909    ALA      O   4835    -0.5679         16   ; qtot -1
; residue 910 ASP rtp ASP  q -1.0
  4836          N    910    ASP      N   4836    -0.5163      14.01
  4837          H    910    ASP      H   4837     0.2936      1.008
  4838         CX    910    ASP     CA   4838     0.0381      12.01
  4839         H1    910    ASP     HA   4839      0.088      1.008
  4840         2C    910    ASP     CB   4840    -0.0303      12.01
  4841         HC    910    ASP    HB1   4841    -0.0122      1.008
  4842         HC    910    ASP    HB2   4842    -0.0122      1.008
  4843         CO    910    ASP     CG   4843     0.7994      12.01
  4844         O2    910    ASP    OD1   4844    -0.8014         16
  4845         O2    910    ASP    OD2   4845    -0.8014         16
  4846          C    910    ASP      C   4846     0.5366      12.01
  4847          O    910    ASP      O   4847    -0.5819         16   ; qtot -2
; residue 911 PRO rtp PRO  q  0.0
  4848          N    911    PRO      N   4848    -0.2548      14.01
  4849         CT    911    PRO     CD   4849     0.0192      12.01
  4850         H1    911    PRO    HD1   4850     0.0391      1.008
  4851         H1    911    PRO    HD2   4851     0.0391      1.008
  4852         CT    911    PRO     CG   4852     0.0189      12.01
  4853         HC    911    PRO    HG1   4853     0.0213      1.008
  4854         HC    911    PRO    HG2   4854     0.0213      1.008
  4855         CT    911    PRO     CB   4855     -0.007      12.01
  4856         HC    911    PRO    HB1   4856     0.0253      1.008
  4857         HC    911    PRO    HB2   4857     0.0253      1.008
  4858         CX    911    PRO     CA   4858    -0.0266      12.01
  4859         H1    911    PRO     HA   4859     0.0641      1.008
  4860          C    911    PRO      C   4860     0.5896      12.01
  4861          O    911    PRO      O   4861    -0.5748         16   ; qtot -2
; residue 912 LEU rtp LEU  q  0.0
  4862          N    912    LEU      N   4862    -0.4157      14.01
  4863          H    912    LEU      H   4863     0.2719      1.008
  4864         CX    912    LEU     CA   4864    -0.0518      12.01
  4865         H1    912    LEU     HA   4865     0.0922      1.008
  4866         2C    912    LEU     CB   4866    -0.1102      12.01
  4867         HC    912    LEU    HB1   4867     0.0457      1.008
  4868         HC    912    LEU    HB2   4868     0.0457      1.008
  4869         3C    912    LEU     CG   4869     0.3531      12.01
  4870         HC    912    LEU     HG   4870    -0.0361      1.008
  4871         CT    912    LEU    CD1   4871    -0.4121      12.01
  4872         HC    912    LEU   HD11   4872        0.1      1.008
  4873         HC    912    LEU   HD12   4873        0.1      1.008
  4874         HC    912    LEU   HD13   4874        0.1      1.008
  4875         CT    912    LEU    CD2   4875    -0.4121      12.01
  4876         HC    912    LEU   HD21   4876        0.1      1.008
  4877         HC    912    LEU   HD22   4877        0.1      1.008
  4878         HC    912    LEU   HD23   4878        0.1      1.008
  4879          C    912    LEU      C   4879     0.5973      12.01
  4880          O    912    LEU      O   4880    -0.5679         16   ; qtot -2
; residue 913 LYS rtp LYS  q +1.0
  4881          N    913    LYS      N   4881    -0.3479      14.01
  4882          H    913    LYS      H   4882     0.2747      1.008
  4883         CX    913    LYS     CA   4883      -0.24      12.01
  4884         H1    913    LYS     HA   4884     0.1426      1.008
  4885         C8    913    LYS     CB   4885    -0.0094      12.01
  4886         HC    913    LYS    HB1   4886     0.0362      1.008
  4887         HC    913    LYS    HB2   4887     0.0362      1.008
  4888         C8    913    LYS     CG   4888     0.0187      12.01
  4889         HC    913    LYS    HG1   4889     0.0103      1.008
  4890         HC    913    LYS    HG2   4890     0.0103      1.008
  4891         C8    913    LYS     CD   4891    -0.0479      12.01
  4892         HC    913    LYS    HD1   4892     0.0621      1.008
  4893         HC    913    LYS    HD2   4893     0.0621      1.008
  4894         C8    913    LYS     CE   4894    -0.0143      12.01
  4895         HP    913    LYS    HE1   4895     0.1135      1.008
  4896         HP    913    LYS    HE2   4896     0.1135      1.008
  4897         N3    913    LYS     NZ   4897    -0.3854      14.01
  4898          H    913    LYS    HZ1   4898       0.34      1.008
  4899          H    913    LYS    HZ2   4899       0.34      1.008
  4900          H    913    LYS    HZ3   4900       0.34      1.008
  4901          C    913    LYS      C   4901     0.7341      12.01
  4902          O    913    LYS      O   4902    -0.5894         16   ; qtot -1
; residue 914 ARG rtp ARG  q +1.0
  4903          N    914    ARG      N   4903    -0.3479      14.01
  4904          H    914    ARG      H   4904     0.2747      1.008
  4905         CX    914    ARG     CA   4905    -0.2637      12.01
  4906         H1    914    ARG     HA   4906      0.156      1.008
  4907         C8    914    ARG     CB   4907    -0.0007      12.01
  4908         HC    914    ARG    HB1   4908     0.0327      1.008
  4909         HC    914    ARG    HB2   4909     0.0327      1.008
  4910         C8    914    ARG     CG   4910      0.039      12.01
  4911         HC    914    ARG    HG1   4911     0.0285      1.008
  4912         HC    914    ARG    HG2   4912     0.0285      1.008
  4913         C8    914    ARG     CD   4913     0.0486      12.01
  4914         H1    914    ARG    HD1   4914     0.0687      1.008
  4915         H1    914    ARG    HD2   4915     0.0687      1.008
  4916         N2    914    ARG     NE   4916    -0.5295      14.01
  4917          H    914    ARG     HE   4917     0.3456      1.008
  4918         CA    914    ARG     CZ   4918     0.8076      12.01
  4919         N2    914    ARG    NH1   4919    -0.8627      14.01
  4920          H    914    ARG   HH11   4920     0.4478      1.008
  4921          H    914    ARG   HH12   4921     0.4478      1.008
  4922         N2    914    ARG    NH2   4922    -0.8627      14.01
  4923          H    914    ARG   HH21   4923     0.4478      1.008
  4924          H    914    ARG   HH22   4924     0.4478      1.008
  4925          C    914    ARG      C   4925     0.7341      12.01
  4926          O    914    ARG      O   4926    -0.5894         16   ; qtot 0
; residue 915 PRO rtp PRO  q  0.0
  4927          N    915    PRO      N   4927    -0.2548      14.01
  4928         CT    915    PRO     CD   4928     0.0192      12.01
  4929         H1    915    PRO    HD1   4929     0.0391      1.008
  4930         H1    915    PRO    HD2   4930     0.0391      1.008
  4931         CT    915    PRO     CG   4931     0.0189      12.01
  4932         HC    915    PRO    HG1   4932     0.0213      1.008
  4933         HC    915    PRO    HG2   4933     0.0213      1.008
  4934         CT    915    PRO     CB   4934     -0.007      12.01
  4935         HC    915    PRO    HB1   4935     0.0253      1.008
  4936         HC    915    PRO    HB2   4936     0.0253      1.008
  4937         CX    915    PRO     CA   4937    -0.0266      12.01
  4938         H1    915    PRO     HA   4938     0.0641      1.008
  4939          C    915    PRO      C   4939     0.5896      12.01
  4940          O    915    PRO      O   4940    -0.5748         16   ; qtot 0
; residue 916 THR rtp THR  q  0.0
  4941          N    916    THR      N   4941    -0.4157      14.01
  4942          H    916    THR      H   4942     0.2719      1.008
  4943         CX    916    THR     CA   4943    -0.0389      12.01
  4944         H1    916    THR     HA   4944     0.1007      1.008
  4945         3C    916    THR     CB   4945     0.3654      12.01
  4946         H1    916    THR     HB   4946     0.0043      1.008
  4947         CT    916    THR    CG2   4947    -0.2438      12.01
  4948         HC    916    THR   HG21   4948     0.0642      1.008
  4949         HC    916    THR   HG22   4949     0.0642      1.008
  4950         HC    916    THR   HG23   4950     0.0642      1.008
  4951         OH    916    THR    OG1   4951    -0.6761         16
  4952         HO    916    THR    HG1   4952     0.4102      1.008
  4953          C    916    THR      C   4953     0.5973      12.01
  4954          O    916    THR      O   4954    -0.5679         16   ; qtot 0
; residue 917 PHE rtp PHE  q  0.0
  4955          N    917    PHE      N   4955    -0.4157      14.01
  4956          H    917    PHE      H   4956     0.2719      1.008
  4957         CX    917    PHE     CA   4957    -0.0024      12.01
  4958         H1    917    PHE     HA   4958     0.0978      1.008
  4959         CT    917    PHE     CB   4959    -0.0343      12.01
  4960         HC    917    PHE    HB1   4960     0.0295      1.008
  4961         HC    917    PHE    HB2   4961     0.0295      1.008
  4962         CA    917    PHE     CG   4962     0.0118      12.01
  4963         CA    917    PHE    CD1   4963    -0.1256      12.01
  4964         HA    917    PHE    HD1   4964      0.133      1.008
  4965         CA    917    PHE    CE1   4965    -0.1704      12.01
  4966         HA    917    PHE    HE1   4966      0.143      1.008
  4967         CA    917    PHE     CZ   4967    -0.1072      12.01
  4968         HA    917    PHE     HZ   4968     0.1297      1.008
  4969         CA    917    PHE    CE2   4969    -0.1704      12.01
  4970         HA    917    PHE    HE2   4970      0.143      1.008
  4971         CA    917    PHE    CD2   4971    -0.1256      12.01
  4972         HA    917    PHE    HD2   4972      0.133      1.008
  4973          C    917    PHE      C   4973     0.5973      12.01
  4974          O    917    PHE      O   4974    -0.5679         16   ; qtot 0
; residue 918 LYS rtp LYS  q +1.0
  4975          N    918    LYS      N   4975    -0.3479      14.01
  4976          H    918    LYS      H   4976     0.2747      1.008
  4977         CX    918    LYS     CA   4977      -0.24      12.01
  4978         H1    918    LYS     HA   4978     0.1426      1.008
  4979         C8    918    LYS     CB   4979    -0.0094      12.01
  4980         HC    918    LYS    HB1   4980     0.0362      1.008
  4981         HC    918    LYS    HB2   4981     0.0362      1.008
  4982         C8    918    LYS     CG   4982     0.0187      12.01
  4983         HC    918    LYS    HG1   4983     0.0103      1.008
  4984         HC    918    LYS    HG2   4984     0.0103      1.008
  4985         C8    918    LYS     CD   4985    -0.0479      12.01
  4986         HC    918    LYS    HD1   4986     0.0621      1.008
  4987         HC    918    LYS    HD2   4987     0.0621      1.008
  4988         C8    918    LYS     CE   4988    -0.0143      12.01
  4989         HP    918    LYS    HE1   4989     0.1135      1.008
  4990         HP    918    LYS    HE2   4990     0.1135      1.008
  4991         N3    918    LYS     NZ   4991    -0.3854      14.01
  4992          H    918    LYS    HZ1   4992       0.34      1.008
  4993          H    918    LYS    HZ2   4993       0.34      1.008
  4994          H    918    LYS    HZ3   4994       0.34      1.008
  4995          C    918    LYS      C   4995     0.7341      12.01
  4996          O    918    LYS      O   4996    -0.5894         16   ; qtot 1
; residue 919 GLN rtp GLN  q  0.0
  4997          N    919    GLN      N   4997    -0.4157      14.01
  4998          H    919    GLN      H   4998     0.2719      1.008
  4999         CX    919    GLN     CA   4999    -0.0031      12.01
  5000         H1    919    GLN     HA   5000      0.085      1.008
  5001         2C    919    GLN     CB   5001    -0.0036      12.01
  5002         HC    919    GLN    HB1   5002     0.0171      1.008
  5003         HC    919    GLN    HB2   5003     0.0171      1.008
  5004         2C    919    GLN     CG   5004    -0.0645      12.01
  5005         HC    919    GLN    HG1   5005     0.0352      1.008
  5006         HC    919    GLN    HG2   5006     0.0352      1.008
  5007          C    919    GLN     CD   5007     0.6951      12.01
  5008          O    919    GLN    OE1   5008    -0.6086         16
  5009          N    919    GLN    NE2   5009    -0.9407      14.01
  5010          H    919    GLN   HE21   5010     0.4251      1.008
  5011          H    919    GLN   HE22   5011     0.4251      1.008
  5012          C    919    GLN      C   5012     0.5973      12.01
  5013          O    919    GLN      O   5013    -0.5679         16   ; qtot 1
; residue 920 ILE rtp ILE  q  0.0
  5014          N    920    ILE      N   5014    -0.4157      14.01
  5015          H    920    ILE      H   5015     0.2719      1.008
  5016         CX    920    ILE     CA   5016    -0.0597      12.01
  5017         H1    920    ILE     HA   5017     0.0869      1.008
  5018         3C    920    ILE     CB   5018     0.1303      12.01
  5019         HC    920    ILE     HB   5019     0.0187      1.008
  5020         CT    920    ILE    CG2   5020    -0.3204      12.01
  5021         HC    920    ILE   HG21   5021     0.0882      1.008
  5022         HC    920    ILE   HG22   5022     0.0882      1.008
  5023         HC    920    ILE   HG23   5023     0.0882      1.008
  5024         2C    920    ILE    CG1   5024     -0.043      12.01
  5025         HC    920    ILE   HG11   5025     0.0236      1.008
  5026         HC    920    ILE   HG12   5026     0.0236      1.008
  5027         CT    920    ILE     CD   5027     -0.066      12.01
  5028         HC    920    ILE    HD1   5028     0.0186      1.008
  5029         HC    920    ILE    HD2   5029     0.0186      1.008
  5030         HC    920    ILE    HD3   5030     0.0186      1.008
  5031          C    920    ILE      C   5031     0.5973      12.01
  5032          O    920    ILE      O   5032    -0.5679         16   ; qtot 1
; residue 921 VAL rtp VAL  q  0.0
  5033          N    921    VAL      N   5033    -0.4157      14.01
  5034          H    921    VAL      H   5034     0.2719      1.008
  5035         CX    921    VAL     CA   5035    -0.0875      12.01
  5036         H1    921    VAL     HA   5036     0.0969      1.008
  5037         3C    921    VAL     CB   5037     0.2985      12.01
  5038         HC    921    VAL     HB   5038    -0.0297      1.008
  5039         CT    921    VAL    CG1   5039    -0.3192      12.01
  5040         HC    921    VAL   HG11   5040     0.0791      1.008
  5041         HC    921    VAL   HG12   5041     0.0791      1.008
  5042         HC    921    VAL   HG13   5042     0.0791      1.008
  5043         CT    921    VAL    CG2   5043    -0.3192      12.01
  5044         HC    921    VAL   HG21   5044     0.0791      1.008
  5045         HC    921    VAL   HG22   5045     0.0791      1.008
  5046         HC    921    VAL   HG23   5046     0.0791      1.008
  5047          C    921    VAL      C   5047     0.5973      12.01
  5048          O    921    VAL      O   5048    -0.5679         16   ; qtot 1
; residue 922 GLN rtp GLN  q  0.0
  5049          N    922    GLN      N   5049    -0.4157      14.01
  5050          H    922    GLN      H   5050     0.2719      1.008
  5051         CX    922    GLN     CA   5051    -0.0031      12.01
  5052         H1    922    GLN     HA   5052      0.085      1.008
  5053         2C    922    GLN     CB   5053    -0.0036      12.01
  5054         HC    922    GLN    HB1   5054     0.0171      1.008
  5055         HC    922    GLN    HB2   5055     0.0171      1.008
  5056         2C    922    GLN     CG   5056    -0.0645      12.01
  5057         HC    922    GLN    HG1   5057     0.0352      1.008
  5058         HC    922    GLN    HG2   5058     0.0352      1.008
  5059          C    922    GLN     CD   5059     0.6951      12.01
  5060          O    922    GLN    OE1   5060    -0.6086         16
  5061          N    922    GLN    NE2   5061    -0.9407      14.01
  5062          H    922    GLN   HE21   5062     0.4251      1.008
  5063          H    922    GLN   HE22   5063     0.4251      1.008
  5064          C    922    GLN      C   5064     0.5973      12.01
  5065          O    922    GLN      O   5065    -0.5679         16   ; qtot 1
; residue 923 LEU rtp LEU  q  0.0
  5066          N    923    LEU      N   5066    -0.4157      14.01
  5067          H    923    LEU      H   5067     0.2719      1.008
  5068         CX    923    LEU     CA   5068    -0.0518      12.01
  5069         H1    923    LEU     HA   5069     0.0922      1.008
  5070         2C    923    LEU     CB   5070    -0.1102      12.01
  5071         HC    923    LEU    HB1   5071     0.0457      1.008
  5072         HC    923    LEU    HB2   5072     0.0457      1.008
  5073         3C    923    LEU     CG   5073     0.3531      12.01
  5074         HC    923    LEU     HG   5074    -0.0361      1.008
  5075         CT    923    LEU    CD1   5075    -0.4121      12.01
  5076         HC    923    LEU   HD11   5076        0.1      1.008
  5077         HC    923    LEU   HD12   5077        0.1      1.008
  5078         HC    923    LEU   HD13   5078        0.1      1.008
  5079         CT    923    LEU    CD2   5079    -0.4121      12.01
  5080         HC    923    LEU   HD21   5080        0.1      1.008
  5081         HC    923    LEU   HD22   5081        0.1      1.008
  5082         HC    923    LEU   HD23   5082        0.1      1.008
  5083          C    923    LEU      C   5083     0.5973      12.01
  5084          O    923    LEU      O   5084    -0.5679         16   ; qtot 1
; residue 924 ILE rtp ILE  q  0.0
  5085          N    924    ILE      N   5085    -0.4157      14.01
  5086          H    924    ILE      H   5086     0.2719      1.008
  5087         CX    924    ILE     CA   5087    -0.0597      12.01
  5088         H1    924    ILE     HA   5088     0.0869      1.008
  5089         3C    924    ILE     CB   5089     0.1303      12.01
  5090         HC    924    ILE     HB   5090     0.0187      1.008
  5091         CT    924    ILE    CG2   5091    -0.3204      12.01
  5092         HC    924    ILE   HG21   5092     0.0882      1.008
  5093         HC    924    ILE   HG22   5093     0.0882      1.008
  5094         HC    924    ILE   HG23   5094     0.0882      1.008
  5095         2C    924    ILE    CG1   5095     -0.043      12.01
  5096         HC    924    ILE   HG11   5096     0.0236      1.008
  5097         HC    924    ILE   HG12   5097     0.0236      1.008
  5098         CT    924    ILE     CD   5098     -0.066      12.01
  5099         HC    924    ILE    HD1   5099     0.0186      1.008
  5100         HC    924    ILE    HD2   5100     0.0186      1.008
  5101         HC    924    ILE    HD3   5101     0.0186      1.008
  5102          C    924    ILE      C   5102     0.5973      12.01
  5103          O    924    ILE      O   5103    -0.5679         16   ; qtot 1
; residue 925 GLU rtp GLU  q -1.0
  5104          N    925    GLU      N   5104    -0.5163      14.01
  5105          H    925    GLU      H   5105     0.2936      1.008
  5106         CX    925    GLU     CA   5106     0.0397      12.01
  5107         H1    925    GLU     HA   5107     0.1105      1.008
  5108         2C    925    GLU     CB   5108      0.056      12.01
  5109         HC    925    GLU    HB1   5109    -0.0173      1.008
  5110         HC    925    GLU    HB2   5110    -0.0173      1.008
  5111         2C    925    GLU     CG   5111     0.0136      12.01
  5112         HC    925    GLU    HG1   5112    -0.0425      1.008
  5113         HC    925    GLU    HG2   5113    -0.0425      1.008
  5114         CO    925    GLU     CD   5114     0.8054      12.01
  5115         O2    925    GLU    OE1   5115    -0.8188         16
  5116         O2    925    GLU    OE2   5116    -0.8188         16
  5117          C    925    GLU      C   5117     0.5366      12.01
  5118          O    925    GLU      O   5118    -0.5819         16   ; qtot 0
; residue 926 LYS rtp LYS  q +1.0
  5119          N    926    LYS      N   5119    -0.3479      14.01
  5120          H    926    LYS      H   5120     0.2747      1.008
  5121         CX    926    LYS     CA   5121      -0.24      12.01
  5122         H1    926    LYS     HA   5122     0.1426      1.008
  5123         C8    926    LYS     CB   5123    -0.0094      12.01
  5124         HC    926    LYS    HB1   5124     0.0362      1.008
  5125         HC    926    LYS    HB2   5125     0.0362      1.008
  5126         C8    926    LYS     CG   5126     0.0187      12.01
  5127         HC    926    LYS    HG1   5127     0.0103      1.008
  5128         HC    926    LYS    HG2   5128     0.0103      1.008
  5129         C8    926    LYS     CD   5129    -0.0479      12.01
  5130         HC    926    LYS    HD1   5130     0.0621      1.008
  5131         HC    926    LYS    HD2   5131     0.0621      1.008
  5132         C8    926    LYS     CE   5132    -0.0143      12.01
  5133         HP    926    LYS    HE1   5133     0.1135      1.008
  5134         HP    926    LYS    HE2   5134     0.1135      1.008
  5135         N3    926    LYS     NZ   5135    -0.3854      14.01
  5136          H    926    LYS    HZ1   5136       0.34      1.008
  5137          H    926    LYS    HZ2   5137       0.34      1.008
  5138          H    926    LYS    HZ3   5138       0.34      1.008
  5139          C    926    LYS      C   5139     0.7341      12.01
  5140          O    926    LYS      O   5140    -0.5894         16   ; qtot 1
; residue 927 GLN rtp GLN  q  0.0
  5141          N    927    GLN      N   5141    -0.4157      14.01
  5142          H    927    GLN      H   5142     0.2719      1.008
  5143         CX    927    GLN     CA   5143    -0.0031      12.01
  5144         H1    927    GLN     HA   5144      0.085      1.008
  5145         2C    927    GLN     CB   5145    -0.0036      12.01
  5146         HC    927    GLN    HB1   5146     0.0171      1.008
  5147         HC    927    GLN    HB2   5147     0.0171      1.008
  5148         2C    927    GLN     CG   5148    -0.0645      12.01
  5149         HC    927    GLN    HG1   5149     0.0352      1.008
  5150         HC    927    GLN    HG2   5150     0.0352      1.008
  5151          C    927    GLN     CD   5151     0.6951      12.01
  5152          O    927    GLN    OE1   5152    -0.6086         16
  5153          N    927    GLN    NE2   5153    -0.9407      14.01
  5154          H    927    GLN   HE21   5154     0.4251      1.008
  5155          H    927    GLN   HE22   5155     0.4251      1.008
  5156          C    927    GLN      C   5156     0.5973      12.01
  5157          O    927    GLN      O   5157    -0.5679         16   ; qtot 1
; residue 928 ILE rtp ILE  q  0.0
  5158          N    928    ILE      N   5158    -0.4157      14.01
  5159          H    928    ILE      H   5159     0.2719      1.008
  5160         CX    928    ILE     CA   5160    -0.0597      12.01
  5161         H1    928    ILE     HA   5161     0.0869      1.008
  5162         3C    928    ILE     CB   5162     0.1303      12.01
  5163         HC    928    ILE     HB   5163     0.0187      1.008
  5164         CT    928    ILE    CG2   5164    -0.3204      12.01
  5165         HC    928    ILE   HG21   5165     0.0882      1.008
  5166         HC    928    ILE   HG22   5166     0.0882      1.008
  5167         HC    928    ILE   HG23   5167     0.0882      1.008
  5168         2C    928    ILE    CG1   5168     -0.043      12.01
  5169         HC    928    ILE   HG11   5169     0.0236      1.008
  5170         HC    928    ILE   HG12   5170     0.0236      1.008
  5171         CT    928    ILE     CD   5171     -0.066      12.01
  5172         HC    928    ILE    HD1   5172     0.0186      1.008
  5173         HC    928    ILE    HD2   5173     0.0186      1.008
  5174         HC    928    ILE    HD3   5174     0.0186      1.008
  5175          C    928    ILE      C   5175     0.5973      12.01
  5176          O    928    ILE      O   5176    -0.5679         16   ; qtot 1
; residue 929 SER rtp SER  q  0.0
  5177          N    929    SER      N   5177    -0.4157      14.01
  5178          H    929    SER      H   5178     0.2719      1.008
  5179         CX    929    SER     CA   5179    -0.0249      12.01
  5180         H1    929    SER     HA   5180     0.0843      1.008
  5181         2C    929    SER     CB   5181     0.2117      12.01
  5182         H1    929    SER    HB1   5182     0.0352      1.008
  5183         H1    929    SER    HB2   5183     0.0352      1.008
  5184         OH    929    SER     OG   5184    -0.6546         16
  5185         HO    929    SER     HG   5185     0.4275      1.008
  5186          C    929    SER      C   5186     0.5973      12.01
  5187          O    929    SER      O   5187    -0.5679         16   ; qtot 1
; residue 930 GLU rtp GLU  q -1.0
  5188          N    930    GLU      N   5188    -0.5163      14.01
  5189          H    930    GLU      H   5189     0.2936      1.008
  5190         CX    930    GLU     CA   5190     0.0397      12.01
  5191         H1    930    GLU     HA   5191     0.1105      1.008
  5192         2C    930    GLU     CB   5192      0.056      12.01
  5193         HC    930    GLU    HB1   5193    -0.0173      1.008
  5194         HC    930    GLU    HB2   5194    -0.0173      1.008
  5195         2C    930    GLU     CG   5195     0.0136      12.01
  5196         HC    930    GLU    HG1   5196    -0.0425      1.008
  5197         HC    930    GLU    HG2   5197    -0.0425      1.008
  5198         CO    930    GLU     CD   5198     0.8054      12.01
  5199         O2    930    GLU    OE1   5199    -0.8188         16
  5200         O2    930    GLU    OE2   5200    -0.8188         16
  5201          C    930    GLU      C   5201     0.5366      12.01
  5202          O    930    GLU      O   5202    -0.5819         16   ; qtot 0
; residue 931 SER rtp SER  q  0.0
  5203          N    931    SER      N   5203    -0.4157      14.01
  5204          H    931    SER      H   5204     0.2719      1.008
  5205         CX    931    SER     CA   5205    -0.0249      12.01
  5206         H1    931    SER     HA   5206     0.0843      1.008
  5207         2C    931    SER     CB   5207     0.2117      12.01
  5208         H1    931    SER    HB1   5208     0.0352      1.008
  5209         H1    931    SER    HB2   5209     0.0352      1.008
  5210         OH    931    SER     OG   5210    -0.6546         16
  5211         HO    931    SER     HG   5211     0.4275      1.008
  5212          C    931    SER      C   5212     0.5973      12.01
  5213          O    931    SER      O   5213    -0.5679         16   ; qtot 0
; residue 932 THR rtp THR  q  0.0
  5214          N    932    THR      N   5214    -0.4157      14.01
  5215          H    932    THR      H   5215     0.2719      1.008
  5216         CX    932    THR     CA   5216    -0.0389      12.01
  5217         H1    932    THR     HA   5217     0.1007      1.008
  5218         3C    932    THR     CB   5218     0.3654      12.01
  5219         H1    932    THR     HB   5219     0.0043      1.008
  5220         CT    932    THR    CG2   5220    -0.2438      12.01
  5221         HC    932    THR   HG21   5221     0.0642      1.008
  5222         HC    932    THR   HG22   5222     0.0642      1.008
  5223         HC    932    THR   HG23   5223     0.0642      1.008
  5224         OH    932    THR    OG1   5224    -0.6761         16
  5225         HO    932    THR    HG1   5225     0.4102      1.008
  5226          C    932    THR      C   5226     0.5973      12.01
  5227          O    932    THR      O   5227    -0.5679         16   ; qtot 0
; residue 933 ASN rtp ASN  q  0.0
  5228          N    933    ASN      N   5228    -0.4157      14.01
  5229          H    933    ASN      H   5229     0.2719      1.008
  5230         CX    933    ASN     CA   5230     0.0143      12.01
  5231         H1    933    ASN     HA   5231     0.1048      1.008
  5232         2C    933    ASN     CB   5232    -0.2041      12.01
  5233         HC    933    ASN    HB1   5233     0.0797      1.008
  5234         HC    933    ASN    HB2   5234     0.0797      1.008
  5235          C    933    ASN     CG   5235      0.713      12.01
  5236          O    933    ASN    OD1   5236    -0.5931         16
  5237          N    933    ASN    ND2   5237    -0.9191      14.01
  5238          H    933    ASN   HD21   5238     0.4196      1.008
  5239          H    933    ASN   HD22   5239     0.4196      1.008
  5240          C    933    ASN      C   5240     0.5973      12.01
  5241          O    933    ASN      O   5241    -0.5679         16   ; qtot 0
; residue 934 HIS rtp HIE  q  0.0
  5242          N    934    HIS      N   5242    -0.4157      14.01
  5243          H    934    HIS      H   5243     0.2719      1.008
  5244         CX    934    HIS     CA   5244    -0.0581      12.01
  5245         H1    934    HIS     HA   5245      0.136      1.008
  5246         CT    934    HIS     CB   5246    -0.0074      12.01
  5247         HC    934    HIS    HB1   5247     0.0367      1.008
  5248         HC    934    HIS    HB2   5248     0.0367      1.008
  5249         CC    934    HIS     CG   5249     0.1868      12.01
  5250         NB    934    HIS    ND1   5250    -0.5432      14.01
  5251         CR    934    HIS    CE1   5251     0.1635      12.01
  5252         H5    934    HIS    HE1   5252     0.1435      1.008
  5253         NA    934    HIS    NE2   5253    -0.2795      14.01
  5254          H    934    HIS    HE2   5254     0.3339      1.008
  5255         CW    934    HIS    CD2   5255    -0.2207      12.01
  5256         H4    934    HIS    HD2   5256     0.1862      1.008
  5257          C    934    HIS      C   5257     0.5973      12.01
  5258          O    934    HIS      O   5258    -0.5679         16   ; qtot 0
; residue 935 ILE rtp CILE q -1.0
  5259          N    935    ILE      N   5259    -0.3821      14.01
  5260          H    935    ILE      H   5260     0.2681      1.008
  5261         CX    935    ILE     CA   5261      -0.31      12.01
  5262         H1    935    ILE     HA   5262     0.1375      1.008
  5263         3C    935    ILE     CB   5263     0.0363      12.01
  5264         HC    935    ILE     HB   5264     0.0766      1.008
  5265         CT    935    ILE    CG2   5265    -0.3498      12.01
  5266         HC    935    ILE   HG21   5266     0.1021      1.008
  5267         HC    935    ILE   HG22   5267     0.1021      1.008
  5268         HC    935    ILE   HG23   5268     0.1021      1.008
  5269         2C    935    ILE    CG1   5269    -0.0323      12.01
  5270         HC    935    ILE   HG11   5270     0.0321      1.008
  5271         HC    935    ILE   HG12   5271     0.0321      1.008
  5272         CT    935    ILE     CD   5272    -0.0699      12.01
  5273         HC    935    ILE    HD1   5273     0.0196      1.008
  5274         HC    935    ILE    HD2   5274     0.0196      1.008
  5275         HC    935    ILE    HD3   5275     0.0196      1.008
  5276          C    935    ILE      C   5276     0.8343      12.01
  5277         O2    935    ILE    OC1   5277     -0.819         16
  5278         O2    935    ILE    OC2   5278     -0.819         16   ; qtot -1

[ bonds ]
;  ai    aj funct            c0            c1            c2            c3
    1     2     1 
    1     3     1 
    1     4     1 
    1     5     1 
    5     6     1 
    5     7     1 
    5    22     1 
    7     8     1 
    7     9     1 
    7    10     1 
   10    11     1 
   10    20     1 
   11    12     1 
   11    13     1 
   13    14     1 
   13    15     1 
   15    16     1 
   15    18     1 
   16    17     1 
   18    19     1 
   18    20     1 
   20    21     1 
   22    23     1 
   22    24     1 
   24    25     1 
   24    26     1 
   26    27     1 
   26    28     1 
   26    41     1 
   28    29     1 
   28    30     1 
   28    31     1 
   31    32     1 
   31    33     1 
   31    37     1 
   33    34     1 
   33    35     1 
   33    36     1 
   37    38     1 
   37    39     1 
   37    40     1 
   41    42     1 
   41    43     1 
   43    44     1 
   43    45     1 
   45    46     1 
   45    47     1 
   45    58     1 
   47    48     1 
   47    49     1 
   47    50     1 
   50    51     1 
   50    52     1 
   50    53     1 
   53    54     1 
   53    55     1 
   55    56     1 
   55    57     1 
   58    59     1 
   58    60     1 
   60    61     1 
   60    62     1 
   62    63     1 
   62    64     1 
   62    80     1 
   64    65     1 
   64    66     1 
   64    67     1 
   67    68     1 
   67    69     1 
   67    70     1 
   70    71     1 
   70    72     1 
   70    73     1 
   73    74     1 
   73    75     1 
   73    76     1 
   76    77     1 
   76    78     1 
   76    79     1 
   80    81     1 
   80    82     1 
   82    83     1 
   82    92     1 
   83    84     1 
   83    85     1 
   83    86     1 
   86    87     1 
   86    88     1 
   86    89     1 
   89    90     1 
   89    91     1 
   89    92     1 
   92    93     1 
   92    94     1 
   94    95     1 
   94    96     1 
   96    97     1 
   96    98     1 
   98    99     1 
   98   100     1 
   98   111     1 
  100   101     1 
  100   102     1 
  100   103     1 
  103   104     1 
  103   105     1 
  103   106     1 
  106   107     1 
  107   108     1 
  107   109     1 
  107   110     1 
  111   112     1 
  111   113     1 
  113   114     1 
  113   115     1 
  115   116     1 
  115   117     1 
  115   132     1 
  117   118     1 
  117   119     1 
  117   120     1 
  120   121     1 
  120   130     1 
  121   122     1 
  121   123     1 
  123   124     1 
  123   125     1 
  125   126     1 
  125   128     1 
  126   127     1 
  128   129     1 
  128   130     1 
  130   131     1 
  132   133     1 
  132   134     1 
  134   135     1 
  134   136     1 
  136   137     1 
  136   138     1 
  136   147     1 
  138   139     1 
  138   140     1 
  138   141     1 
  141   142     1 
  141   143     1 
  141   144     1 
  144   145     1 
  144   146     1 
  147   148     1 
  147   149     1 
  149   150     1 
  149   151     1 
  151   152     1 
  151   153     1 
  151   163     1 
  153   154     1 
  153   155     1 
  153   159     1 
  155   156     1 
  155   157     1 
  155   158     1 
  159   160     1 
  159   161     1 
  159   162     1 
  163   164     1 
  163   165     1 
  165   166     1 
  165   167     1 
  167   168     1 
  167   169     1 
  167   180     1 
  169   170     1 
  169   171     1 
  169   172     1 
  172   173     1 
  172   174     1 
  172   175     1 
  175   176     1 
  175   177     1 
  177   178     1 
  177   179     1 
  180   181     1 
  180   182     1 
  182   183     1 
  182   184     1 
  184   185     1 
  184   186     1 
  184   204     1 
  186   187     1 
  186   188     1 
  186   189     1 
  189   190     1 
  189   203     1 
  190   191     1 
  190   192     1 
  192   193     1 
  192   194     1 
  194   195     1 
  194   203     1 
  195   196     1 
  195   197     1 
  197   198     1 
  197   199     1 
  199   200     1 
  199   201     1 
  201   202     1 
  201   203     1 
  204   205     1 
  204   206     1 
  206   207     1 
  206   208     1 
  208   209     1 
  208   210     1 
  208   226     1 
  210   211     1 
  210   212     1 
  210   213     1 
  213   214     1 
  213   215     1 
  213   216     1 
  216   217     1 
  216   218     1 
  216   219     1 
  219   220     1 
  219   221     1 
  219   222     1 
  222   223     1 
  222   224     1 
  222   225     1 
  226   227     1 
  226   228     1 
  228   229     1 
  228   230     1 
  230   231     1 
  230   232     1 
  230   236     1 
  232   233     1 
  232   234     1 
  232   235     1 
  236   237     1 
  236   238     1 
  238   239     1 
  238   240     1 
  240   241     1 
  240   242     1 
  240   252     1 
  242   243     1 
  242   244     1 
  242   248     1 
  244   245     1 
  244   246     1 
  244   247     1 
  248   249     1 
  248   250     1 
  248   251     1 
  252   253     1 
  252   254     1 
  254   255     1 
  254   256     1 
  256   257     1 
  256   258     1 
  256   267     1 
  258   259     1 
  258   260     1 
  258   261     1 
  261   262     1 
  261   263     1 
  261   264     1 
  264   265     1 
  264   266     1 
  267   268     1 
  267   269     1 
  269   270     1 
  269   271     1 
  271   272     1 
  271   273     1 
  271   282     1 
  273   274     1 
  273   275     1 
  273   276     1 
  276   277     1 
  276   278     1 
  276   279     1 
  279   280     1 
  279   281     1 
  282   283     1 
  282   284     1 
  284   285     1 
  284   286     1 
  286   287     1 
  286   288     1 
  286   301     1 
  288   289     1 
  288   290     1 
  288   294     1 
  290   291     1 
  290   292     1 
  290   293     1 
  294   295     1 
  294   296     1 
  294   297     1 
  297   298     1 
  297   299     1 
  297   300     1 
  301   302     1 
  301   303     1 
  303   304     1 
  303   305     1 
  305   306     1 
  305   307     1 
  305   315     1 
  307   308     1 
  307   309     1 
  307   310     1 
  310   311     1 
  310   312     1 
  312   313     1 
  312   314     1 
  315   316     1 
  315   317     1 
  317   318     1 
  317   319     1 
  319   320     1 
  319   321     1 
  319   322     1 
  322   323     1 
  322   324     1 
  324   325     1 
  324   326     1 
  326   327     1 
  326   328     1 
  326   336     1 
  328   329     1 
  328   330     1 
  328   331     1 
  331   332     1 
  331   333     1 
  333   334     1 
  333   335     1 
  336   337     1 
  336   338     1 
  338   339     1 
  338   340     1 
  340   341     1 
  340   342     1 
  340   350     1 
  342   343     1 
  342   344     1 
  342   345     1 
  345   346     1 
  345   347     1 
  347   348     1 
  347   349     1 
  350   351     1 
  350   352     1 
  352   353     1 
  352   354     1 
  354   355     1 
  354   356     1 
  354   371     1 
  356   357     1 
  356   358     1 
  356   359     1 
  359   360     1 
  359   369     1 
  360   361     1 
  360   362     1 
  362   363     1 
  362   364     1 
  364   365     1 
  364   367     1 
  365   366     1 
  367   368     1 
  367   369     1 
  369   370     1 
  371   372     1 
  371   373     1 
  373   374     1 
  373   375     1 
  375   376     1 
  375   377     1 
  375   387     1 
  377   378     1 
  377   379     1 
  377   383     1 
  379   380     1 
  379   381     1 
  379   382     1 
  383   384     1 
  383   385     1 
  383   386     1 
  387   388     1 
  387   389     1 
  389   390     1 
  389   391     1 
  391   392     1 
  391   393     1 
  391   408     1 
  393   394     1 
  393   395     1 
  393   396     1 
  396   397     1 
  396   406     1 
  397   398     1 
  397   399     1 
  399   400     1 
  399   401     1 
  401   402     1 
  401   404     1 
  402   403     1 
  404   405     1 
  404   406     1 
  406   407     1 
  408   409     1 
  408   410     1 
  410   411     1 
  410   412     1 
  412   413     1 
  412   414     1 
  412   427     1 
  414   415     1 
  414   416     1 
  414   420     1 
  416   417     1 
  416   418     1 
  416   419     1 
  420   421     1 
  420   422     1 
  420   423     1 
  423   424     1 
  423   425     1 
  423   426     1 
  427   428     1 
  427   429     1 
  429   430     1 
  429   431     1 
  431   432     1 
  431   433     1 
  431   439     1 
  433   434     1 
  433   435     1 
  433   436     1 
  436   437     1 
  436   438     1 
  439   440     1 
  439   441     1 
  441   442     1 
  441   451     1 
  442   443     1 
  442   444     1 
  442   445     1 
  445   446     1 
  445   447     1 
  445   448     1 
  448   449     1 
  448   450     1 
  448   451     1 
  451   452     1 
  451   453     1 
  453   454     1 
  453   455     1 
  455   456     1 
  455   457     1 
  457   458     1 
  457   459     1 
  457   467     1 
  459   460     1 
  459   461     1 
  459   465     1 
  461   462     1 
  461   463     1 
  461   464     1 
  465   466     1 
  467   468     1 
  467   469     1 
  469   470     1 
  469   471     1 
  471   472     1 
  471   473     1 
  471   484     1 
  473   474     1 
  473   475     1 
  473   476     1 
  476   477     1 
  476   478     1 
  476   479     1 
  479   480     1 
  479   481     1 
  481   482     1 
  481   483     1 
  484   485     1 
  484   486     1 
  486   487     1 
  486   488     1 
  488   489     1 
  488   490     1 
  488   503     1 
  490   491     1 
  490   492     1 
  490   493     1 
  493   494     1 
  493   495     1 
  493   499     1 
  495   496     1 
  495   497     1 
  495   498     1 
  499   500     1 
  499   501     1 
  499   502     1 
  503   504     1 
  503   505     1 
  505   506     1 
  505   515     1 
  506   507     1 
  506   508     1 
  506   509     1 
  509   510     1 
  509   511     1 
  509   512     1 
  512   513     1 
  512   514     1 
  512   515     1 
  515   516     1 
  515   517     1 
  517   518     1 
  517   519     1 
  519   520     1 
  519   521     1 
  521   522     1 
  521   523     1 
  521   538     1 
  523   524     1 
  523   525     1 
  523   526     1 
  526   527     1 
  526   536     1 
  527   528     1 
  527   529     1 
  529   530     1 
  529   531     1 
  531   532     1 
  531   534     1 
  532   533     1 
  534   535     1 
  534   536     1 
  536   537     1 
  538   539     1 
  538   540     1 
  540   541     1 
  540   542     1 
  542   543     1 
  542   544     1 
  542   550     1 
  544   545     1 
  544   546     1 
  544   547     1 
  547   548     1 
  547   549     1 
  550   551     1 
  550   552     1 
  552   553     1 
  552   554     1 
  554   555     1 
  554   556     1 
  554   567     1 
  556   557     1 
  556   558     1 
  556   559     1 
  559   560     1 
  559   565     1 
  560   561     1 
  561   562     1 
  561   563     1 
  563   564     1 
  563   565     1 
  565   566     1 
  567   568     1 
  567   569     1 
  569   570     1 
  569   571     1 
  571   572     1 
  571   573     1 
  571   589     1 
  573   574     1 
  573   575     1 
  573   576     1 
  576   577     1 
  576   578     1 
  576   579     1 
  579   580     1 
  579   581     1 
  579   582     1 
  582   583     1 
  582   584     1 
  582   585     1 
  585   586     1 
  585   587     1 
  585   588     1 
  589   590     1 
  589   591     1 
  591   592     1 
  591   593     1 
  593   594     1 
  593   595     1 
  593   613     1 
  595   596     1 
  595   597     1 
  595   598     1 
  598   599     1 
  598   612     1 
  599   600     1 
  599   601     1 
  601   602     1 
  601   603     1 
  603   604     1 
  603   612     1 
  604   605     1 
  604   606     1 
  606   607     1 
  606   608     1 
  608   609     1 
  608   610     1 
  610   611     1 
  610   612     1 
  613   614     1 
  613   615     1 
  615   616     1 
  615   617     1 
  617   618     1 
  617   619     1 
  617   628     1 
  619   620     1 
  619   621     1 
  619   622     1 
  622   623     1 
  622   624     1 
  622   625     1 
  625   626     1 
  625   627     1 
  628   629     1 
  628   630     1 
  630   631     1 
  630   632     1 
  632   633     1 
  632   634     1 
  632   648     1 
  634   635     1 
  634   636     1 
  634   637     1 
  637   638     1 
  637   646     1 
  638   639     1 
  638   640     1 
  640   641     1 
  640   642     1 
  642   643     1 
  642   644     1 
  644   645     1 
  644   646     1 
  646   647     1 
  648   649     1 
  648   650     1 
  650   651     1 
  650   660     1 
  651   652     1 
  651   653     1 
  651   654     1 
  654   655     1 
  654   656     1 
  654   657     1 
  657   658     1 
  657   659     1 
  657   660     1 
  660   661     1 
  660   662     1 
  662   663     1 
  662   664     1 
  664   665     1 
  664   666     1 
  666   667     1 
  666   668     1 
  666   686     1 
  668   669     1 
  668   670     1 
  668   671     1 
  671   672     1 
  671   673     1 
  671   674     1 
  674   675     1 
  674   676     1 
  674   677     1 
  677   678     1 
  677   679     1 
  679   680     1 
  679   683     1 
  680   681     1 
  680   682     1 
  683   684     1 
  683   685     1 
  686   687     1 
  686   688     1 
  688   689     1 
  688   690     1 
  690   691     1 
  690   692     1 
  690   700     1 
  692   693     1 
  692   694     1 
  692   695     1 
  695   696     1 
  695   697     1 
  697   698     1 
  697   699     1 
  700   701     1 
  700   702     1 
  702   703     1 
  702   704     1 
  704   705     1 
  704   706     1 
  704   724     1 
  706   707     1 
  706   708     1 
  706   709     1 
  709   710     1 
  709   711     1 
  709   712     1 
  712   713     1 
  712   714     1 
  712   715     1 
  715   716     1 
  715   717     1 
  717   718     1 
  717   721     1 
  718   719     1 
  718   720     1 
  721   722     1 
  721   723     1 
  724   725     1 
  724   726     1 
  726   727     1 
  726   728     1 
  728   729     1 
  728   730     1 
  728   743     1 
  730   731     1 
  730   732     1 
  730   733     1 
  733   734     1 
  733   735     1 
  733   739     1 
  735   736     1 
  735   737     1 
  735   738     1 
  739   740     1 
  739   741     1 
  739   742     1 
  743   744     1 
  743   745     1 
  745   746     1 
  745   747     1 
  747   748     1 
  747   749     1 
  747   754     1 
  749   750     1 
  749   751     1 
  749   752     1 
  752   753     1 
  754   755     1 
  754   756     1 
  756   757     1 
  756   758     1 
  758   759     1 
  758   760     1 
  758   774     1 
  760   761     1 
  760   762     1 
  760   763     1 
  763   764     1 
  763   772     1 
  764   765     1 
  764   766     1 
  766   767     1 
  766   768     1 
  768   769     1 
  768   770     1 
  770   771     1 
  770   772     1 
  772   773     1 
  774   775     1 
  774   776     1 
  776   777     1 
  776   778     1 
  778   779     1 
  778   780     1 
  778   781     1 
  781   782     1 
  781   783     1 
  783   784     1 
  783   785     1 
  785   786     1 
  785   787     1 
  785   803     1 
  787   788     1 
  787   789     1 
  787   790     1 
  790   791     1 
  790   792     1 
  790   793     1 
  793   794     1 
  793   795     1 
  793   796     1 
  796   797     1 
  796   798     1 
  796   799     1 
  799   800     1 
  799   801     1 
  799   802     1 
  803   804     1 
  803   805     1 
  805   806     1 
  805   807     1 
  807   808     1 
  807   809     1 
  807   817     1 
  809   810     1 
  809   811     1 
  809   815     1 
  811   812     1 
  811   813     1 
  811   814     1 
  815   816     1 
  817   818     1 
  817   819     1 
  819   820     1 
  819   821     1 
  821   822     1 
  821   823     1 
  821   836     1 
  823   824     1 
  823   825     1 
  823   826     1 
  826   827     1 
  826   828     1 
  826   832     1 
  828   829     1 
  828   830     1 
  828   831     1 
  832   833     1 
  832   834     1 
  832   835     1 
  836   837     1 
  836   838     1 
  838   839     1 
  838   840     1 
  840   841     1 
  840   842     1 
  840   843     1 
  843   844     1 
  843   845     1 
  845   846     1 
  845   847     1 
  847   848     1 
  847   849     1 
  847   853     1 
  849   850     1 
  849   851     1 
  849   852     1 
  853   854     1 
  853   855     1 
  855   856     1 
  855   857     1 
  857   858     1 
  857   859     1 
  857   860     1 
  860   861     1 
  860   862     1 
  862   863     1 
  862   864     1 
  864   865     1 
  864   866     1 
  864   870     1 
  866   867     1 
  866   868     1 
  866   869     1 
  870   871     1 
  870   872     1 
  872   873     1 
  872   874     1 
  874   875     1 
  874   876     1 
  874   890     1 
  876   877     1 
  876   878     1 
  876   879     1 
  879   880     1 
  879   888     1 
  880   881     1 
  880   882     1 
  882   883     1 
  882   884     1 
  884   885     1 
  884   886     1 
  886   887     1 
  886   888     1 
  888   889     1 
  890   891     1 
  890   892     1 
  892   893     1 
  892   894     1 
  894   895     1 
  894   896     1 
  894   897     1 
  897   898     1 
  897   899     1 
  899   900     1 
  899   901     1 
  901   902     1 
  901   903     1 
  901   919     1 
  903   904     1 
  903   905     1 
  903   906     1 
  906   907     1 
  906   908     1 
  906   909     1 
  909   910     1 
  909   911     1 
  909   912     1 
  912   913     1 
  912   914     1 
  912   915     1 
  915   916     1 
  915   917     1 
  915   918     1 
  919   920     1 
  919   921     1 
  921   922     1 
  921   923     1 
  923   924     1 
  923   925     1 
  923   935     1 
  925   926     1 
  925   927     1 
  925   931     1 
  927   928     1 
  927   929     1 
  927   930     1 
  931   932     1 
  931   933     1 
  931   934     1 
  935   936     1 
  935   937     1 
  937   938     1 
  937   939     1 
  939   940     1 
  939   941     1 
  939   951     1 
  941   942     1 
  941   943     1 
  941   947     1 
  943   944     1 
  943   945     1 
  943   946     1 
  947   948     1 
  947   949     1 
  947   950     1 
  951   952     1 
  951   953     1 
  953   954     1 
  953   955     1 
  955   956     1 
  955   957     1 
  955   966     1 
  957   958     1 
  957   959     1 
  957   960     1 
  960   961     1 
  960   962     1 
  960   963     1 
  963   964     1 
  963   965     1 
  966   967     1 
  966   968     1 
  968   969     1 
  968   970     1 
  970   971     1 
  970   972     1 
  970   976     1 
  972   973     1 
  972   974     1 
  972   975     1 
  976   977     1 
  976   978     1 
  978   979     1 
  978   980     1 
  980   981     1 
  980   982     1 
  980   990     1 
  982   983     1 
  982   984     1 
  982   988     1 
  984   985     1 
  984   986     1 
  984   987     1 
  988   989     1 
  990   991     1 
  990   992     1 
  992   993     1 
  992   994     1 
  994   995     1 
  994   996     1 
  994  1000     1 
  996   997     1 
  996   998     1 
  996   999     1 
 1000  1001     1 
 1000  1002     1 
 1002  1003     1 
 1002  1004     1 
 1004  1005     1 
 1004  1006     1 
 1004  1021     1 
 1006  1007     1 
 1006  1008     1 
 1006  1009     1 
 1009  1010     1 
 1009  1019     1 
 1010  1011     1 
 1010  1012     1 
 1012  1013     1 
 1012  1014     1 
 1014  1015     1 
 1014  1017     1 
 1015  1016     1 
 1017  1018     1 
 1017  1019     1 
 1019  1020     1 
 1021  1022     1 
 1021  1023     1 
 1023  1024     1 
 1023  1025     1 
 1025  1026     1 
 1025  1027     1 
 1025  1028     1 
 1028  1029     1 
 1028  1030     1 
 1030  1031     1 
 1030  1032     1 
 1032  1033     1 
 1032  1034     1 
 1032  1047     1 
 1034  1035     1 
 1034  1036     1 
 1034  1037     1 
 1037  1038     1 
 1037  1039     1 
 1037  1043     1 
 1039  1040     1 
 1039  1041     1 
 1039  1042     1 
 1043  1044     1 
 1043  1045     1 
 1043  1046     1 
 1047  1048     1 
 1047  1049     1 
 1049  1050     1 
 1049  1051     1 
 1051  1052     1 
 1051  1053     1 
 1051  1066     1 
 1053  1054     1 
 1053  1055     1 
 1053  1059     1 
 1055  1056     1 
 1055  1057     1 
 1055  1058     1 
 1059  1060     1 
 1059  1061     1 
 1059  1062     1 
 1062  1063     1 
 1062  1064     1 
 1062  1065     1 
 1066  1067     1 
 1066  1068     1 
 1068  1069     1 
 1068  1070     1 
 1070  1071     1 
 1070  1072     1 
 1070  1088     1 
 1072  1073     1 
 1072  1074     1 
 1072  1075     1 
 1075  1076     1 
 1075  1077     1 
 1075  1078     1 
 1078  1079     1 
 1078  1080     1 
 1078  1081     1 
 1081  1082     1 
 1081  1083     1 
 1081  1084     1 
 1084  1085     1 
 1084  1086     1 
 1084  1087     1 
 1088  1089     1 
 1088  1090     1 
 1090  1091     1 
 1090  1092     1 
 1092  1093     1 
 1092  1094     1 
 1092  1099     1 
 1094  1095     1 
 1094  1096     1 
 1094  1097     1 
 1097  1098     1 
 1099  1100     1 
 1099  1101     1 
 1101  1102     1 
 1101  1103     1 
 1103  1104     1 
 1103  1105     1 
 1103  1111     1 
 1105  1106     1 
 1105  1107     1 
 1105  1108     1 
 1108  1109     1 
 1108  1110     1 
 1111  1112     1 
 1111  1113     1 
 1113  1114     1 
 1113  1115     1 
 1115  1116     1 
 1115  1117     1 
 1115  1121     1 
 1117  1118     1 
 1117  1119     1 
 1117  1120     1 
 1121  1122     1 
 1121  1123     1 
 1123  1124     1 
 1123  1125     1 
 1125  1126     1 
 1125  1127     1 
 1125  1131     1 
 1127  1128     1 
 1127  1129     1 
 1127  1130     1 
 1131  1132     1 
 1131  1133     1 
 1133  1134     1 
 1133  1135     1 
 1135  1136     1 
 1135  1137     1 
 1135  1148     1 
 1137  1138     1 
 1137  1139     1 
 1137  1140     1 
 1140  1141     1 
 1140  1142     1 
 1140  1143     1 
 1143  1144     1 
 1144  1145     1 
 1144  1146     1 
 1144  1147     1 
 1148  1149     1 
 1148  1150     1 
 1150  1151     1 
 1150  1152     1 
 1152  1153     1 
 1152  1154     1 
 1152  1162     1 
 1154  1155     1 
 1154  1156     1 
 1154  1160     1 
 1156  1157     1 
 1156  1158     1 
 1156  1159     1 
 1160  1161     1 
 1162  1163     1 
 1162  1164     1 
 1164  1165     1 
 1164  1166     1 
 1166  1167     1 
 1166  1168     1 
 1166  1178     1 
 1168  1169     1 
 1168  1170     1 
 1168  1174     1 
 1170  1171     1 
 1170  1172     1 
 1170  1173     1 
 1174  1175     1 
 1174  1176     1 
 1174  1177     1 
 1178  1179     1 
 1178  1180     1 
 1180  1181     1 
 1180  1182     1 
 1182  1183     1 
 1182  1184     1 
 1182  1188     1 
 1184  1185     1 
 1184  1186     1 
 1184  1187     1 
 1188  1189     1 
 1188  1190     1 
 1190  1191     1 
 1190  1192     1 
 1192  1193     1 
 1192  1194     1 
 1192  1204     1 
 1194  1195     1 
 1194  1196     1 
 1194  1200     1 
 1196  1197     1 
 1196  1198     1 
 1196  1199     1 
 1200  1201     1 
 1200  1202     1 
 1200  1203     1 
 1204  1205     1 
 1204  1206     1 
 1206  1207     1 
 1206  1208     1 
 1208  1209     1 
 1208  1210     1 
 1208  1226     1 
 1210  1211     1 
 1210  1212     1 
 1210  1213     1 
 1213  1214     1 
 1213  1215     1 
 1213  1216     1 
 1216  1217     1 
 1216  1218     1 
 1216  1219     1 
 1219  1220     1 
 1219  1221     1 
 1219  1222     1 
 1222  1223     1 
 1222  1224     1 
 1222  1225     1 
 1226  1227     1 
 1226  1228     1 
 1228  1229     1 
 1228  1230     1 
 1230  1231     1 
 1230  1232     1 
 1230  1243     1 
 1232  1233     1 
 1232  1234     1 
 1232  1235     1 
 1235  1236     1 
 1235  1237     1 
 1235  1238     1 
 1238  1239     1 
 1239  1240     1 
 1239  1241     1 
 1239  1242     1 
 1243  1244     1 
 1243  1245     1 
 1245  1246     1 
 1245  1247     1 
 1247  1248     1 
 1247  1249     1 
 1247  1262     1 
 1249  1250     1 
 1249  1251     1 
 1249  1252     1 
 1252  1253     1 
 1252  1254     1 
 1252  1258     1 
 1254  1255     1 
 1254  1256     1 
 1254  1257     1 
 1258  1259     1 
 1258  1260     1 
 1258  1261     1 
 1262  1263     1 
 1262  1264     1 
 1264  1265     1 
 1264  1266     1 
 1266  1267     1 
 1266  1268     1 
 1266  1284     1 
 1268  1269     1 
 1268  1270     1 
 1268  1271     1 
 1271  1272     1 
 1271  1273     1 
 1271  1274     1 
 1274  1275     1 
 1274  1276     1 
 1274  1277     1 
 1277  1278     1 
 1277  1279     1 
 1277  1280     1 
 1280  1281     1 
 1280  1282     1 
 1280  1283     1 
 1284  1285     1 
 1284  1286     1 
 1286  1287     1 
 1286  1296     1 
 1287  1288     1 
 1287  1289     1 
 1287  1290     1 
 1290  1291     1 
 1290  1292     1 
 1290  1293     1 
 1293  1294     1 
 1293  1295     1 
 1293  1296     1 
 1296  1297     1 
 1296  1298     1
[truncated: 1,055,849 more chars]
