# Supplementary material for: Assessing the Activation of Tyrosine Kinase KIT through Free Energy Calculations
Source: J Chem Theory Comput. 2022 Sep 27;18(10):6251–8. doi: 10.1021/acs.jctc.2c00526 (PMC9558371; doi:10.1021/acs.jctc.2c00526)
Supplement: Supplementary file 2 — ct2c00526_si_002.zip [file ct2c00526_si_002.zip › inputfiles/Inactive_1t45/top_D816_Protein.top]

;
;	File 'top_D816_Protein.itp' was generated
;	By user: angelicasandoval (44312)
;	On host: dev3
;	At date: Mon Dec 21 12:02:31 2020
;
;	This is a include topology file
;
;	It was generated using program:
;	pdb2gmx - VERSION 4.6.2
;
;	Command line was:
;	/gromacs_sc/bin/pdb2gmx -f wt/energy/D816V/mut_struct/1md0.gro -water tip3p -p top_D816.top -i posre_D816V.itp -o D816V.gro 
;
;	Force field data was read from:
;	/wynton/home/jacobson/angelicasandoval/pmx/pmx/data/mutff45
;
;	Note:
;	This might be a non-standard force field location. When you use this topology, the
;	force field must either be present in the current directory, or the location
;	specified in the GMXLIB path variable or with the 'include' mdp file option.
;

#include "amber99sb-star-ildn-mut.ff/forcefield.itp"

[ moleculetype ]
; Name            nrexcl
Protein             3

[ atoms ]
;   nr       type  resnr residue  atom   cgnr     charge       mass  typeB    chargeB      massB
; residue   1 TYR rtp NTYR q +1.0
     1         N3      1    TYR      N      1      0.194      14.01   ; qtot 0.194
     2          H      1    TYR     H1      2     0.1873      1.008   ; qtot 0.3813
     3          H      1    TYR     H2      3     0.1873      1.008   ; qtot 0.5686
     4          H      1    TYR     H3      4     0.1873      1.008   ; qtot 0.7559
     5         CT      1    TYR     CA      5      0.057      12.01   ; qtot 0.8129
     6         HP      1    TYR     HA      6     0.0983      1.008   ; qtot 0.9112
     7         CT      1    TYR     CB      7     0.0659      12.01   ; qtot 0.9771
     8         HC      1    TYR    HB1      8     0.0102      1.008   ; qtot 0.9873
     9         HC      1    TYR    HB2      9     0.0102      1.008   ; qtot 0.9975
    10         CA      1    TYR     CG     10    -0.0205      12.01   ; qtot 0.977
    11         CA      1    TYR    CD1     11    -0.2002      12.01   ; qtot 0.7768
    12         HA      1    TYR    HD1     12      0.172      1.008   ; qtot 0.9488
    13         CA      1    TYR    CE1     13    -0.2239      12.01   ; qtot 0.7249
    14         HA      1    TYR    HE1     14      0.165      1.008   ; qtot 0.8899
    15          C      1    TYR     CZ     15     0.3139      12.01   ; qtot 1.204
    16         OH      1    TYR     OH     16    -0.5578         16   ; qtot 0.646
    17         HO      1    TYR     HH     17     0.4001      1.008   ; qtot 1.046
    18         CA      1    TYR    CE2     18    -0.2239      12.01   ; qtot 0.8222
    19         HA      1    TYR    HE2     19      0.165      1.008   ; qtot 0.9872
    20         CA      1    TYR    CD2     20    -0.2002      12.01   ; qtot 0.787
    21         HA      1    TYR    HD2     21      0.172      1.008   ; qtot 0.959
    22          C      1    TYR      C     22     0.6123      12.01   ; qtot 1.571
    23          O      1    TYR      O     23    -0.5713         16   ; qtot 1
; residue   2 LEU rtp LEU  q  0.0
    24          N      2    LEU      N     24    -0.4157      14.01   ; qtot 0.5843
    25          H      2    LEU      H     25     0.2719      1.008   ; qtot 0.8562
    26         CT      2    LEU     CA     26    -0.0518      12.01   ; qtot 0.8044
    27         H1      2    LEU     HA     27     0.0922      1.008   ; qtot 0.8966
    28         CT      2    LEU     CB     28    -0.1102      12.01   ; qtot 0.7864
    29         HC      2    LEU    HB1     29     0.0457      1.008   ; qtot 0.8321
    30         HC      2    LEU    HB2     30     0.0457      1.008   ; qtot 0.8778
    31         CT      2    LEU     CG     31     0.3531      12.01   ; qtot 1.231
    32         HC      2    LEU     HG     32    -0.0361      1.008   ; qtot 1.195
    33         CT      2    LEU    CD1     33    -0.4121      12.01   ; qtot 0.7827
    34         HC      2    LEU   HD11     34        0.1      1.008   ; qtot 0.8827
    35         HC      2    LEU   HD12     35        0.1      1.008   ; qtot 0.9827
    36         HC      2    LEU   HD13     36        0.1      1.008   ; qtot 1.083
    37         CT      2    LEU    CD2     37    -0.4121      12.01   ; qtot 0.6706
    38         HC      2    LEU   HD21     38        0.1      1.008   ; qtot 0.7706
    39         HC      2    LEU   HD22     39        0.1      1.008   ; qtot 0.8706
    40         HC      2    LEU   HD23     40        0.1      1.008   ; qtot 0.9706
    41          C      2    LEU      C     41     0.5973      12.01   ; qtot 1.568
    42          O      2    LEU      O     42    -0.5679         16   ; qtot 1
; residue   3 GLN rtp GLN  q  0.0
    43          N      3    GLN      N     43    -0.4157      14.01   ; qtot 0.5843
    44          H      3    GLN      H     44     0.2719      1.008   ; qtot 0.8562
    45         CT      3    GLN     CA     45    -0.0031      12.01   ; qtot 0.8531
    46         H1      3    GLN     HA     46      0.085      1.008   ; qtot 0.9381
    47         CT      3    GLN     CB     47    -0.0036      12.01   ; qtot 0.9345
    48         HC      3    GLN    HB1     48     0.0171      1.008   ; qtot 0.9516
    49         HC      3    GLN    HB2     49     0.0171      1.008   ; qtot 0.9687
    50         CT      3    GLN     CG     50    -0.0645      12.01   ; qtot 0.9042
    51         HC      3    GLN    HG1     51     0.0352      1.008   ; qtot 0.9394
    52         HC      3    GLN    HG2     52     0.0352      1.008   ; qtot 0.9746
    53          C      3    GLN     CD     53     0.6951      12.01   ; qtot 1.67
    54          O      3    GLN    OE1     54    -0.6086         16   ; qtot 1.061
    55          N      3    GLN    NE2     55    -0.9407      14.01   ; qtot 0.1204
    56          H      3    GLN   HE21     56     0.4251      1.008   ; qtot 0.5455
    57          H      3    GLN   HE22     57     0.4251      1.008   ; qtot 0.9706
    58          C      3    GLN      C     58     0.5973      12.01   ; qtot 1.568
    59          O      3    GLN      O     59    -0.5679         16   ; qtot 1
; residue   4 LYS rtp LYS  q +1.0
    60          N      4    LYS      N     60    -0.3479      14.01   ; qtot 0.6521
    61          H      4    LYS      H     61     0.2747      1.008   ; qtot 0.9268
    62         CT      4    LYS     CA     62      -0.24      12.01   ; qtot 0.6868
    63         H1      4    LYS     HA     63     0.1426      1.008   ; qtot 0.8294
    64         CT      4    LYS     CB     64    -0.0094      12.01   ; qtot 0.82
    65         HC      4    LYS    HB1     65     0.0362      1.008   ; qtot 0.8562
    66         HC      4    LYS    HB2     66     0.0362      1.008   ; qtot 0.8924
    67         CT      4    LYS     CG     67     0.0187      12.01   ; qtot 0.9111
    68         HC      4    LYS    HG1     68     0.0103      1.008   ; qtot 0.9214
    69         HC      4    LYS    HG2     69     0.0103      1.008   ; qtot 0.9317
    70         CT      4    LYS     CD     70    -0.0479      12.01   ; qtot 0.8838
    71         HC      4    LYS    HD1     71     0.0621      1.008   ; qtot 0.9459
    72         HC      4    LYS    HD2     72     0.0621      1.008   ; qtot 1.008
    73         CT      4    LYS     CE     73    -0.0143      12.01   ; qtot 0.9937
    74         HP      4    LYS    HE1     74     0.1135      1.008   ; qtot 1.107
    75         HP      4    LYS    HE2     75     0.1135      1.008   ; qtot 1.221
    76         N3      4    LYS     NZ     76    -0.3854      14.01   ; qtot 0.8353
    77          H      4    LYS    HZ1     77       0.34      1.008   ; qtot 1.175
    78          H      4    LYS    HZ2     78       0.34      1.008   ; qtot 1.515
    79          H      4    LYS    HZ3     79       0.34      1.008   ; qtot 1.855
    80          C      4    LYS      C     80     0.7341      12.01   ; qtot 2.589
    81          O      4    LYS      O     81    -0.5894         16   ; qtot 2
; residue   5 PRO rtp PRO  q  0.0
    82          N      5    PRO      N     82    -0.2548      14.01   ; qtot 1.745
    83         CT      5    PRO     CD     83     0.0192      12.01   ; qtot 1.764
    84         H1      5    PRO    HD1     84     0.0391      1.008   ; qtot 1.803
    85         H1      5    PRO    HD2     85     0.0391      1.008   ; qtot 1.843
    86         CT      5    PRO     CG     86     0.0189      12.01   ; qtot 1.861
    87         HC      5    PRO    HG1     87     0.0213      1.008   ; qtot 1.883
    88         HC      5    PRO    HG2     88     0.0213      1.008   ; qtot 1.904
    89         CT      5    PRO     CB     89     -0.007      12.01   ; qtot 1.897
    90         HC      5    PRO    HB1     90     0.0253      1.008   ; qtot 1.922
    91         HC      5    PRO    HB2     91     0.0253      1.008   ; qtot 1.948
    92         CT      5    PRO     CA     92    -0.0266      12.01   ; qtot 1.921
    93         H1      5    PRO     HA     93     0.0641      1.008   ; qtot 1.985
    94          C      5    PRO      C     94     0.5896      12.01   ; qtot 2.575
    95          O      5    PRO      O     95    -0.5748         16   ; qtot 2
; residue   6 MET rtp MET  q  0.0
    96          N      6    MET      N     96    -0.4157      14.01   ; qtot 1.584
    97          H      6    MET      H     97     0.2719      1.008   ; qtot 1.856
    98         CT      6    MET     CA     98    -0.0237      12.01   ; qtot 1.832
    99         H1      6    MET     HA     99      0.088      1.008   ; qtot 1.92
   100         CT      6    MET     CB    100     0.0342      12.01   ; qtot 1.955
   101         HC      6    MET    HB1    101     0.0241      1.008   ; qtot 1.979
   102         HC      6    MET    HB2    102     0.0241      1.008   ; qtot 2.003
   103         CT      6    MET     CG    103     0.0018      12.01   ; qtot 2.005
   104         H1      6    MET    HG1    104      0.044      1.008   ; qtot 2.049
   105         H1      6    MET    HG2    105      0.044      1.008   ; qtot 2.093
   106          S      6    MET     SD    106    -0.2737      32.06   ; qtot 1.819
   107         CT      6    MET     CE    107    -0.0536      12.01   ; qtot 1.765
   108         H1      6    MET    HE1    108     0.0684      1.008   ; qtot 1.834
   109         H1      6    MET    HE2    109     0.0684      1.008   ; qtot 1.902
   110         H1      6    MET    HE3    110     0.0684      1.008   ; qtot 1.971
   111          C      6    MET      C    111     0.5973      12.01   ; qtot 2.568
   112          O      6    MET      O    112    -0.5679         16   ; qtot 2
; residue   7 TYR rtp TYR  q  0.0
   113          N      7    TYR      N    113    -0.4157      14.01   ; qtot 1.584
   114          H      7    TYR      H    114     0.2719      1.008   ; qtot 1.856
   115         CT      7    TYR     CA    115    -0.0014      12.01   ; qtot 1.855
   116         H1      7    TYR     HA    116     0.0876      1.008   ; qtot 1.942
   117         CT      7    TYR     CB    117    -0.0152      12.01   ; qtot 1.927
   118         HC      7    TYR    HB1    118     0.0295      1.008   ; qtot 1.957
   119         HC      7    TYR    HB2    119     0.0295      1.008   ; qtot 1.986
   120         CA      7    TYR     CG    120    -0.0011      12.01   ; qtot 1.985
   121         CA      7    TYR    CD1    121    -0.1906      12.01   ; qtot 1.795
   122         HA      7    TYR    HD1    122     0.1699      1.008   ; qtot 1.964
   123         CA      7    TYR    CE1    123    -0.2341      12.01   ; qtot 1.73
   124         HA      7    TYR    HE1    124     0.1656      1.008   ; qtot 1.896
   125          C      7    TYR     CZ    125     0.3226      12.01   ; qtot 2.219
   126         OH      7    TYR     OH    126    -0.5579         16   ; qtot 1.661
   127         HO      7    TYR     HH    127     0.3992      1.008   ; qtot 2.06
   128         CA      7    TYR    CE2    128    -0.2341      12.01   ; qtot 1.826
   129         HA      7    TYR    HE2    129     0.1656      1.008   ; qtot 1.991
   130         CA      7    TYR    CD2    130    -0.1906      12.01   ; qtot 1.801
   131         HA      7    TYR    HD2    131     0.1699      1.008   ; qtot 1.971
   132          C      7    TYR      C    132     0.5973      12.01   ; qtot 2.568
   133          O      7    TYR      O    133    -0.5679         16   ; qtot 2
; residue   8 GLU rtp GLU  q -1.0
   134          N      8    GLU      N    134    -0.5163      14.01   ; qtot 1.484
   135          H      8    GLU      H    135     0.2936      1.008   ; qtot 1.777
   136         CT      8    GLU     CA    136     0.0397      12.01   ; qtot 1.817
   137         H1      8    GLU     HA    137     0.1105      1.008   ; qtot 1.927
   138         CT      8    GLU     CB    138      0.056      12.01   ; qtot 1.983
   139         HC      8    GLU    HB1    139    -0.0173      1.008   ; qtot 1.966
   140         HC      8    GLU    HB2    140    -0.0173      1.008   ; qtot 1.949
   141         CT      8    GLU     CG    141     0.0136      12.01   ; qtot 1.962
   142         HC      8    GLU    HG1    142    -0.0425      1.008   ; qtot 1.92
   143         HC      8    GLU    HG2    143    -0.0425      1.008   ; qtot 1.877
   144          C      8    GLU     CD    144     0.8054      12.01   ; qtot 2.683
   145         O2      8    GLU    OE1    145    -0.8188         16   ; qtot 1.864
   146         O2      8    GLU    OE2    146    -0.8188         16   ; qtot 1.045
   147          C      8    GLU      C    147     0.5366      12.01   ; qtot 1.582
   148          O      8    GLU      O    148    -0.5819         16   ; qtot 1
; residue   9 VAL rtp VAL  q  0.0
   149          N      9    VAL      N    149    -0.4157      14.01   ; qtot 0.5843
   150          H      9    VAL      H    150     0.2719      1.008   ; qtot 0.8562
   151         CT      9    VAL     CA    151    -0.0875      12.01   ; qtot 0.7687
   152         H1      9    VAL     HA    152     0.0969      1.008   ; qtot 0.8656
   153         CT      9    VAL     CB    153     0.2985      12.01   ; qtot 1.164
   154         HC      9    VAL     HB    154    -0.0297      1.008   ; qtot 1.134
   155         CT      9    VAL    CG1    155    -0.3192      12.01   ; qtot 0.8152
   156         HC      9    VAL   HG11    156     0.0791      1.008   ; qtot 0.8943
   157         HC      9    VAL   HG12    157     0.0791      1.008   ; qtot 0.9734
   158         HC      9    VAL   HG13    158     0.0791      1.008   ; qtot 1.053
   159         CT      9    VAL    CG2    159    -0.3192      12.01   ; qtot 0.7333
   160         HC      9    VAL   HG21    160     0.0791      1.008   ; qtot 0.8124
   161         HC      9    VAL   HG22    161     0.0791      1.008   ; qtot 0.8915
   162         HC      9    VAL   HG23    162     0.0791      1.008   ; qtot 0.9706
   163          C      9    VAL      C    163     0.5973      12.01   ; qtot 1.568
   164          O      9    VAL      O    164    -0.5679         16   ; qtot 1
; residue  10 GLN rtp GLN  q  0.0
   165          N     10    GLN      N    165    -0.4157      14.01   ; qtot 0.5843
   166          H     10    GLN      H    166     0.2719      1.008   ; qtot 0.8562
   167         CT     10    GLN     CA    167    -0.0031      12.01   ; qtot 0.8531
   168         H1     10    GLN     HA    168      0.085      1.008   ; qtot 0.9381
   169         CT     10    GLN     CB    169    -0.0036      12.01   ; qtot 0.9345
   170         HC     10    GLN    HB1    170     0.0171      1.008   ; qtot 0.9516
   171         HC     10    GLN    HB2    171     0.0171      1.008   ; qtot 0.9687
   172         CT     10    GLN     CG    172    -0.0645      12.01   ; qtot 0.9042
   173         HC     10    GLN    HG1    173     0.0352      1.008   ; qtot 0.9394
   174         HC     10    GLN    HG2    174     0.0352      1.008   ; qtot 0.9746
   175          C     10    GLN     CD    175     0.6951      12.01   ; qtot 1.67
   176          O     10    GLN    OE1    176    -0.6086         16   ; qtot 1.061
   177          N     10    GLN    NE2    177    -0.9407      14.01   ; qtot 0.1204
   178          H     10    GLN   HE21    178     0.4251      1.008   ; qtot 0.5455
   179          H     10    GLN   HE22    179     0.4251      1.008   ; qtot 0.9706
   180          C     10    GLN      C    180     0.5973      12.01   ; qtot 1.568
   181          O     10    GLN      O    181    -0.5679         16   ; qtot 1
; residue  11 TRP rtp TRP  q  0.0
   182          N     11    TRP      N    182    -0.4157      14.01   ; qtot 0.5843
   183          H     11    TRP      H    183     0.2719      1.008   ; qtot 0.8562
   184         CT     11    TRP     CA    184    -0.0275      12.01   ; qtot 0.8287
   185         H1     11    TRP     HA    185     0.1123      1.008   ; qtot 0.941
   186         CT     11    TRP     CB    186     -0.005      12.01   ; qtot 0.936
   187         HC     11    TRP    HB1    187     0.0339      1.008   ; qtot 0.9699
   188         HC     11    TRP    HB2    188     0.0339      1.008   ; qtot 1.004
   189         C*     11    TRP     CG    189    -0.1415      12.01   ; qtot 0.8623
   190         CW     11    TRP    CD1    190    -0.1638      12.01   ; qtot 0.6985
   191         H4     11    TRP    HD1    191     0.2062      1.008   ; qtot 0.9047
   192         NA     11    TRP    NE1    192    -0.3418      14.01   ; qtot 0.5629
   193          H     11    TRP    HE1    193     0.3412      1.008   ; qtot 0.9041
   194         CN     11    TRP    CE2    194      0.138      12.01   ; qtot 1.042
   195         CA     11    TRP    CZ2    195    -0.2601      12.01   ; qtot 0.782
   196         HA     11    TRP    HZ2    196     0.1572      1.008   ; qtot 0.9392
   197         CA     11    TRP    CH2    197    -0.1134      12.01   ; qtot 0.8258
   198         HA     11    TRP    HH2    198     0.1417      1.008   ; qtot 0.9675
   199         CA     11    TRP    CZ3    199    -0.1972      12.01   ; qtot 0.7703
   200         HA     11    TRP    HZ3    200     0.1447      1.008   ; qtot 0.915
   201         CA     11    TRP    CE3    201    -0.2387      12.01   ; qtot 0.6763
   202         HA     11    TRP    HE3    202       0.17      1.008   ; qtot 0.8463
   203         CB     11    TRP    CD2    203     0.1243      12.01   ; qtot 0.9706
   204          C     11    TRP      C    204     0.5973      12.01   ; qtot 1.568
   205          O     11    TRP      O    205    -0.5679         16   ; qtot 1
; residue  12 LYS rtp LYS  q +1.0
   206          N     12    LYS      N    206    -0.3479      14.01   ; qtot 0.6521
   207          H     12    LYS      H    207     0.2747      1.008   ; qtot 0.9268
   208         CT     12    LYS     CA    208      -0.24      12.01   ; qtot 0.6868
   209         H1     12    LYS     HA    209     0.1426      1.008   ; qtot 0.8294
   210         CT     12    LYS     CB    210    -0.0094      12.01   ; qtot 0.82
   211         HC     12    LYS    HB1    211     0.0362      1.008   ; qtot 0.8562
   212         HC     12    LYS    HB2    212     0.0362      1.008   ; qtot 0.8924
   213         CT     12    LYS     CG    213     0.0187      12.01   ; qtot 0.9111
   214         HC     12    LYS    HG1    214     0.0103      1.008   ; qtot 0.9214
   215         HC     12    LYS    HG2    215     0.0103      1.008   ; qtot 0.9317
   216         CT     12    LYS     CD    216    -0.0479      12.01   ; qtot 0.8838
   217         HC     12    LYS    HD1    217     0.0621      1.008   ; qtot 0.9459
   218         HC     12    LYS    HD2    218     0.0621      1.008   ; qtot 1.008
   219         CT     12    LYS     CE    219    -0.0143      12.01   ; qtot 0.9937
   220         HP     12    LYS    HE1    220     0.1135      1.008   ; qtot 1.107
   221         HP     12    LYS    HE2    221     0.1135      1.008   ; qtot 1.221
   222         N3     12    LYS     NZ    222    -0.3854      14.01   ; qtot 0.8353
   223          H     12    LYS    HZ1    223       0.34      1.008   ; qtot 1.175
   224          H     12    LYS    HZ2    224       0.34      1.008   ; qtot 1.515
   225          H     12    LYS    HZ3    225       0.34      1.008   ; qtot 1.855
   226          C     12    LYS      C    226     0.7341      12.01   ; qtot 2.589
   227          O     12    LYS      O    227    -0.5894         16   ; qtot 2
; residue  13 VAL rtp VAL  q  0.0
   228          N     13    VAL      N    228    -0.4157      14.01   ; qtot 1.584
   229          H     13    VAL      H    229     0.2719      1.008   ; qtot 1.856
   230         CT     13    VAL     CA    230    -0.0875      12.01   ; qtot 1.769
   231         H1     13    VAL     HA    231     0.0969      1.008   ; qtot 1.866
   232         CT     13    VAL     CB    232     0.2985      12.01   ; qtot 2.164
   233         HC     13    VAL     HB    233    -0.0297      1.008   ; qtot 2.134
   234         CT     13    VAL    CG1    234    -0.3192      12.01   ; qtot 1.815
   235         HC     13    VAL   HG11    235     0.0791      1.008   ; qtot 1.894
   236         HC     13    VAL   HG12    236     0.0791      1.008   ; qtot 1.973
   237         HC     13    VAL   HG13    237     0.0791      1.008   ; qtot 2.052
   238         CT     13    VAL    CG2    238    -0.3192      12.01   ; qtot 1.733
   239         HC     13    VAL   HG21    239     0.0791      1.008   ; qtot 1.812
   240         HC     13    VAL   HG22    240     0.0791      1.008   ; qtot 1.891
   241         HC     13    VAL   HG23    241     0.0791      1.008   ; qtot 1.971
   242          C     13    VAL      C    242     0.5973      12.01   ; qtot 2.568
   243          O     13    VAL      O    243    -0.5679         16   ; qtot 2
; residue  14 VAL rtp VAL  q  0.0
   244          N     14    VAL      N    244    -0.4157      14.01   ; qtot 1.584
   245          H     14    VAL      H    245     0.2719      1.008   ; qtot 1.856
   246         CT     14    VAL     CA    246    -0.0875      12.01   ; qtot 1.769
   247         H1     14    VAL     HA    247     0.0969      1.008   ; qtot 1.866
   248         CT     14    VAL     CB    248     0.2985      12.01   ; qtot 2.164
   249         HC     14    VAL     HB    249    -0.0297      1.008   ; qtot 2.134
   250         CT     14    VAL    CG1    250    -0.3192      12.01   ; qtot 1.815
   251         HC     14    VAL   HG11    251     0.0791      1.008   ; qtot 1.894
   252         HC     14    VAL   HG12    252     0.0791      1.008   ; qtot 1.973
   253         HC     14    VAL   HG13    253     0.0791      1.008   ; qtot 2.052
   254         CT     14    VAL    CG2    254    -0.3192      12.01   ; qtot 1.733
   255         HC     14    VAL   HG21    255     0.0791      1.008   ; qtot 1.812
   256         HC     14    VAL   HG22    256     0.0791      1.008   ; qtot 1.891
   257         HC     14    VAL   HG23    257     0.0791      1.008   ; qtot 1.971
   258          C     14    VAL      C    258     0.5973      12.01   ; qtot 2.568
   259          O     14    VAL      O    259    -0.5679         16   ; qtot 2
; residue  15 GLU rtp GLU  q -1.0
   260          N     15    GLU      N    260    -0.5163      14.01   ; qtot 1.484
   261          H     15    GLU      H    261     0.2936      1.008   ; qtot 1.777
   262         CT     15    GLU     CA    262     0.0397      12.01   ; qtot 1.817
   263         H1     15    GLU     HA    263     0.1105      1.008   ; qtot 1.927
   264         CT     15    GLU     CB    264      0.056      12.01   ; qtot 1.983
   265         HC     15    GLU    HB1    265    -0.0173      1.008   ; qtot 1.966
   266         HC     15    GLU    HB2    266    -0.0173      1.008   ; qtot 1.949
   267         CT     15    GLU     CG    267     0.0136      12.01   ; qtot 1.962
   268         HC     15    GLU    HG1    268    -0.0425      1.008   ; qtot 1.92
   269         HC     15    GLU    HG2    269    -0.0425      1.008   ; qtot 1.877
   270          C     15    GLU     CD    270     0.8054      12.01   ; qtot 2.683
   271         O2     15    GLU    OE1    271    -0.8188         16   ; qtot 1.864
   272         O2     15    GLU    OE2    272    -0.8188         16   ; qtot 1.045
   273          C     15    GLU      C    273     0.5366      12.01   ; qtot 1.582
   274          O     15    GLU      O    274    -0.5819         16   ; qtot 1
; residue  16 GLU rtp GLU  q -1.0
   275          N     16    GLU      N    275    -0.5163      14.01   ; qtot 0.4837
   276          H     16    GLU      H    276     0.2936      1.008   ; qtot 0.7773
   277         CT     16    GLU     CA    277     0.0397      12.01   ; qtot 0.817
   278         H1     16    GLU     HA    278     0.1105      1.008   ; qtot 0.9275
   279         CT     16    GLU     CB    279      0.056      12.01   ; qtot 0.9835
   280         HC     16    GLU    HB1    280    -0.0173      1.008   ; qtot 0.9662
   281         HC     16    GLU    HB2    281    -0.0173      1.008   ; qtot 0.9489
   282         CT     16    GLU     CG    282     0.0136      12.01   ; qtot 0.9625
   283         HC     16    GLU    HG1    283    -0.0425      1.008   ; qtot 0.92
   284         HC     16    GLU    HG2    284    -0.0425      1.008   ; qtot 0.8775
   285          C     16    GLU     CD    285     0.8054      12.01   ; qtot 1.683
   286         O2     16    GLU    OE1    286    -0.8188         16   ; qtot 0.8641
   287         O2     16    GLU    OE2    287    -0.8188         16   ; qtot 0.0453
   288          C     16    GLU      C    288     0.5366      12.01   ; qtot 0.5819
   289          O     16    GLU      O    289    -0.5819         16   ; qtot 0
; residue  17 ILE rtp ILE  q  0.0
   290          N     17    ILE      N    290    -0.4157      14.01   ; qtot -0.4157
   291          H     17    ILE      H    291     0.2719      1.008   ; qtot -0.1438
   292         CT     17    ILE     CA    292    -0.0597      12.01   ; qtot -0.2035
   293         H1     17    ILE     HA    293     0.0869      1.008   ; qtot -0.1166
   294         CT     17    ILE     CB    294     0.1303      12.01   ; qtot 0.0137
   295         HC     17    ILE     HB    295     0.0187      1.008   ; qtot 0.0324
   296         CT     17    ILE    CG2    296    -0.3204      12.01   ; qtot -0.288
   297         HC     17    ILE   HG21    297     0.0882      1.008   ; qtot -0.1998
   298         HC     17    ILE   HG22    298     0.0882      1.008   ; qtot -0.1116
   299         HC     17    ILE   HG23    299     0.0882      1.008   ; qtot -0.0234
   300         CT     17    ILE    CG1    300     -0.043      12.01   ; qtot -0.0664
   301         HC     17    ILE   HG11    301     0.0236      1.008   ; qtot -0.0428
   302         HC     17    ILE   HG12    302     0.0236      1.008   ; qtot -0.0192
   303         CT     17    ILE     CD    303     -0.066      12.01   ; qtot -0.0852
   304         HC     17    ILE    HD1    304     0.0186      1.008   ; qtot -0.0666
   305         HC     17    ILE    HD2    305     0.0186      1.008   ; qtot -0.048
   306         HC     17    ILE    HD3    306     0.0186      1.008   ; qtot -0.0294
   307          C     17    ILE      C    307     0.5973      12.01   ; qtot 0.5679
   308          O     17    ILE      O    308    -0.5679         16   ; qtot 0
; residue  18 ASN rtp ASN  q  0.0
   309          N     18    ASN      N    309    -0.4157      14.01   ; qtot -0.4157
   310          H     18    ASN      H    310     0.2719      1.008   ; qtot -0.1438
   311         CT     18    ASN     CA    311     0.0143      12.01   ; qtot -0.1295
   312         H1     18    ASN     HA    312     0.1048      1.008   ; qtot -0.0247
   313         CT     18    ASN     CB    313    -0.2041      12.01   ; qtot -0.2288
   314         HC     18    ASN    HB1    314     0.0797      1.008   ; qtot -0.1491
   315         HC     18    ASN    HB2    315     0.0797      1.008   ; qtot -0.0694
   316          C     18    ASN     CG    316      0.713      12.01   ; qtot 0.6436
   317          O     18    ASN    OD1    317    -0.5931         16   ; qtot 0.0505
   318          N     18    ASN    ND2    318    -0.9191      14.01   ; qtot -0.8686
   319          H     18    ASN   HD21    319     0.4196      1.008   ; qtot -0.449
   320          H     18    ASN   HD22    320     0.4196      1.008   ; qtot -0.0294
   321          C     18    ASN      C    321     0.5973      12.01   ; qtot 0.5679
   322          O     18    ASN      O    322    -0.5679         16   ; qtot 0
; residue  19 GLY rtp GLY  q  0.0
   323          N     19    GLY      N    323    -0.4157      14.01   ; qtot -0.4157
   324          H     19    GLY      H    324     0.2719      1.008   ; qtot -0.1438
   325         CT     19    GLY     CA    325    -0.0252      12.01   ; qtot -0.169
   326         H1     19    GLY    HA1    326     0.0698      1.008   ; qtot -0.0992
   327         H1     19    GLY    HA2    327     0.0698      1.008   ; qtot -0.0294
   328          C     19    GLY      C    328     0.5973      12.01   ; qtot 0.5679
   329          O     19    GLY      O    329    -0.5679         16   ; qtot 0
; residue  20 ASN rtp ASN  q  0.0
   330          N     20    ASN      N    330    -0.4157      14.01   ; qtot -0.4157
   331          H     20    ASN      H    331     0.2719      1.008   ; qtot -0.1438
   332         CT     20    ASN     CA    332     0.0143      12.01   ; qtot -0.1295
   333         H1     20    ASN     HA    333     0.1048      1.008   ; qtot -0.0247
   334         CT     20    ASN     CB    334    -0.2041      12.01   ; qtot -0.2288
   335         HC     20    ASN    HB1    335     0.0797      1.008   ; qtot -0.1491
   336         HC     20    ASN    HB2    336     0.0797      1.008   ; qtot -0.0694
   337          C     20    ASN     CG    337      0.713      12.01   ; qtot 0.6436
   338          O     20    ASN    OD1    338    -0.5931         16   ; qtot 0.0505
   339          N     20    ASN    ND2    339    -0.9191      14.01   ; qtot -0.8686
   340          H     20    ASN   HD21    340     0.4196      1.008   ; qtot -0.449
   341          H     20    ASN   HD22    341     0.4196      1.008   ; qtot -0.0294
   342          C     20    ASN      C    342     0.5973      12.01   ; qtot 0.5679
   343          O     20    ASN      O    343    -0.5679         16   ; qtot 0
; residue  21 ASN rtp ASN  q  0.0
   344          N     21    ASN      N    344    -0.4157      14.01   ; qtot -0.4157
   345          H     21    ASN      H    345     0.2719      1.008   ; qtot -0.1438
   346         CT     21    ASN     CA    346     0.0143      12.01   ; qtot -0.1295
   347         H1     21    ASN     HA    347     0.1048      1.008   ; qtot -0.0247
   348         CT     21    ASN     CB    348    -0.2041      12.01   ; qtot -0.2288
   349         HC     21    ASN    HB1    349     0.0797      1.008   ; qtot -0.1491
   350         HC     21    ASN    HB2    350     0.0797      1.008   ; qtot -0.0694
   351          C     21    ASN     CG    351      0.713      12.01   ; qtot 0.6436
   352          O     21    ASN    OD1    352    -0.5931         16   ; qtot 0.0505
   353          N     21    ASN    ND2    353    -0.9191      14.01   ; qtot -0.8686
   354          H     21    ASN   HD21    354     0.4196      1.008   ; qtot -0.449
   355          H     21    ASN   HD22    355     0.4196      1.008   ; qtot -0.0294
   356          C     21    ASN      C    356     0.5973      12.01   ; qtot 0.5679
   357          O     21    ASN      O    357    -0.5679         16   ; qtot 0
; residue  22 TYR rtp TYR  q  0.0
   358          N     22    TYR      N    358    -0.4157      14.01   ; qtot -0.4157
   359          H     22    TYR      H    359     0.2719      1.008   ; qtot -0.1438
   360         CT     22    TYR     CA    360    -0.0014      12.01   ; qtot -0.1452
   361         H1     22    TYR     HA    361     0.0876      1.008   ; qtot -0.0576
   362         CT     22    TYR     CB    362    -0.0152      12.01   ; qtot -0.0728
   363         HC     22    TYR    HB1    363     0.0295      1.008   ; qtot -0.0433
   364         HC     22    TYR    HB2    364     0.0295      1.008   ; qtot -0.0138
   365         CA     22    TYR     CG    365    -0.0011      12.01   ; qtot -0.0149
   366         CA     22    TYR    CD1    366    -0.1906      12.01   ; qtot -0.2055
   367         HA     22    TYR    HD1    367     0.1699      1.008   ; qtot -0.0356
   368         CA     22    TYR    CE1    368    -0.2341      12.01   ; qtot -0.2697
   369         HA     22    TYR    HE1    369     0.1656      1.008   ; qtot -0.1041
   370          C     22    TYR     CZ    370     0.3226      12.01   ; qtot 0.2185
   371         OH     22    TYR     OH    371    -0.5579         16   ; qtot -0.3394
   372         HO     22    TYR     HH    372     0.3992      1.008   ; qtot 0.0598
   373         CA     22    TYR    CE2    373    -0.2341      12.01   ; qtot -0.1743
   374         HA     22    TYR    HE2    374     0.1656      1.008   ; qtot -0.0087
   375         CA     22    TYR    CD2    375    -0.1906      12.01   ; qtot -0.1993
   376         HA     22    TYR    HD2    376     0.1699      1.008   ; qtot -0.0294
   377          C     22    TYR      C    377     0.5973      12.01   ; qtot 0.5679
   378          O     22    TYR      O    378    -0.5679         16   ; qtot 0
; residue  23 VAL rtp VAL  q  0.0
   379          N     23    VAL      N    379    -0.4157      14.01   ; qtot -0.4157
   380          H     23    VAL      H    380     0.2719      1.008   ; qtot -0.1438
   381         CT     23    VAL     CA    381    -0.0875      12.01   ; qtot -0.2313
   382         H1     23    VAL     HA    382     0.0969      1.008   ; qtot -0.1344
   383         CT     23    VAL     CB    383     0.2985      12.01   ; qtot 0.1641
   384         HC     23    VAL     HB    384    -0.0297      1.008   ; qtot 0.1344
   385         CT     23    VAL    CG1    385    -0.3192      12.01   ; qtot -0.1848
   386         HC     23    VAL   HG11    386     0.0791      1.008   ; qtot -0.1057
   387         HC     23    VAL   HG12    387     0.0791      1.008   ; qtot -0.0266
   388         HC     23    VAL   HG13    388     0.0791      1.008   ; qtot 0.0525
   389         CT     23    VAL    CG2    389    -0.3192      12.01   ; qtot -0.2667
   390         HC     23    VAL   HG21    390     0.0791      1.008   ; qtot -0.1876
   391         HC     23    VAL   HG22    391     0.0791      1.008   ; qtot -0.1085
   392         HC     23    VAL   HG23    392     0.0791      1.008   ; qtot -0.0294
   393          C     23    VAL      C    393     0.5973      12.01   ; qtot 0.5679
   394          O     23    VAL      O    394    -0.5679         16   ; qtot 0
; residue  24 TYR rtp TYR  q  0.0
   395          N     24    TYR      N    395    -0.4157      14.01   ; qtot -0.4157
   396          H     24    TYR      H    396     0.2719      1.008   ; qtot -0.1438
   397         CT     24    TYR     CA    397    -0.0014      12.01   ; qtot -0.1452
   398         H1     24    TYR     HA    398     0.0876      1.008   ; qtot -0.0576
   399         CT     24    TYR     CB    399    -0.0152      12.01   ; qtot -0.0728
   400         HC     24    TYR    HB1    400     0.0295      1.008   ; qtot -0.0433
   401         HC     24    TYR    HB2    401     0.0295      1.008   ; qtot -0.0138
   402         CA     24    TYR     CG    402    -0.0011      12.01   ; qtot -0.0149
   403         CA     24    TYR    CD1    403    -0.1906      12.01   ; qtot -0.2055
   404         HA     24    TYR    HD1    404     0.1699      1.008   ; qtot -0.0356
   405         CA     24    TYR    CE1    405    -0.2341      12.01   ; qtot -0.2697
   406         HA     24    TYR    HE1    406     0.1656      1.008   ; qtot -0.1041
   407          C     24    TYR     CZ    407     0.3226      12.01   ; qtot 0.2185
   408         OH     24    TYR     OH    408    -0.5579         16   ; qtot -0.3394
   409         HO     24    TYR     HH    409     0.3992      1.008   ; qtot 0.0598
   410         CA     24    TYR    CE2    410    -0.2341      12.01   ; qtot -0.1743
   411         HA     24    TYR    HE2    411     0.1656      1.008   ; qtot -0.0087
   412         CA     24    TYR    CD2    412    -0.1906      12.01   ; qtot -0.1993
   413         HA     24    TYR    HD2    413     0.1699      1.008   ; qtot -0.0294
   414          C     24    TYR      C    414     0.5973      12.01   ; qtot 0.5679
   415          O     24    TYR      O    415    -0.5679         16   ; qtot 0
; residue  25 ILE rtp ILE  q  0.0
   416          N     25    ILE      N    416    -0.4157      14.01   ; qtot -0.4157
   417          H     25    ILE      H    417     0.2719      1.008   ; qtot -0.1438
   418         CT     25    ILE     CA    418    -0.0597      12.01   ; qtot -0.2035
   419         H1     25    ILE     HA    419     0.0869      1.008   ; qtot -0.1166
   420         CT     25    ILE     CB    420     0.1303      12.01   ; qtot 0.0137
   421         HC     25    ILE     HB    421     0.0187      1.008   ; qtot 0.0324
   422         CT     25    ILE    CG2    422    -0.3204      12.01   ; qtot -0.288
   423         HC     25    ILE   HG21    423     0.0882      1.008   ; qtot -0.1998
   424         HC     25    ILE   HG22    424     0.0882      1.008   ; qtot -0.1116
   425         HC     25    ILE   HG23    425     0.0882      1.008   ; qtot -0.0234
   426         CT     25    ILE    CG1    426     -0.043      12.01   ; qtot -0.0664
   427         HC     25    ILE   HG11    427     0.0236      1.008   ; qtot -0.0428
   428         HC     25    ILE   HG12    428     0.0236      1.008   ; qtot -0.0192
   429         CT     25    ILE     CD    429     -0.066      12.01   ; qtot -0.0852
   430         HC     25    ILE    HD1    430     0.0186      1.008   ; qtot -0.0666
   431         HC     25    ILE    HD2    431     0.0186      1.008   ; qtot -0.048
   432         HC     25    ILE    HD3    432     0.0186      1.008   ; qtot -0.0294
   433          C     25    ILE      C    433     0.5973      12.01   ; qtot 0.5679
   434          O     25    ILE      O    434    -0.5679         16   ; qtot 0
; residue  26 ASP rtp ASP  q -1.0
   435          N     26    ASP      N    435    -0.5163      14.01   ; qtot -0.5163
   436          H     26    ASP      H    436     0.2936      1.008   ; qtot -0.2227
   437         CT     26    ASP     CA    437     0.0381      12.01   ; qtot -0.1846
   438         H1     26    ASP     HA    438      0.088      1.008   ; qtot -0.0966
   439         CT     26    ASP     CB    439    -0.0303      12.01   ; qtot -0.1269
   440         HC     26    ASP    HB1    440    -0.0122      1.008   ; qtot -0.1391
   441         HC     26    ASP    HB2    441    -0.0122      1.008   ; qtot -0.1513
   442          C     26    ASP     CG    442     0.7994      12.01   ; qtot 0.6481
   443         O2     26    ASP    OD1    443    -0.8014         16   ; qtot -0.1533
   444         O2     26    ASP    OD2    444    -0.8014         16   ; qtot -0.9547
   445          C     26    ASP      C    445     0.5366      12.01   ; qtot -0.4181
   446          O     26    ASP      O    446    -0.5819         16   ; qtot -1
; residue  27 PRO rtp PRO  q  0.0
   447          N     27    PRO      N    447    -0.2548      14.01   ; qtot -1.255
   448         CT     27    PRO     CD    448     0.0192      12.01   ; qtot -1.236
   449         H1     27    PRO    HD1    449     0.0391      1.008   ; qtot -1.197
   450         H1     27    PRO    HD2    450     0.0391      1.008   ; qtot -1.157
   451         CT     27    PRO     CG    451     0.0189      12.01   ; qtot -1.139
   452         HC     27    PRO    HG1    452     0.0213      1.008   ; qtot -1.117
   453         HC     27    PRO    HG2    453     0.0213      1.008   ; qtot -1.096
   454         CT     27    PRO     CB    454     -0.007      12.01   ; qtot -1.103
   455         HC     27    PRO    HB1    455     0.0253      1.008   ; qtot -1.078
   456         HC     27    PRO    HB2    456     0.0253      1.008   ; qtot -1.052
   457         CT     27    PRO     CA    457    -0.0266      12.01   ; qtot -1.079
   458         H1     27    PRO     HA    458     0.0641      1.008   ; qtot -1.015
   459          C     27    PRO      C    459     0.5896      12.01   ; qtot -0.4252
   460          O     27    PRO      O    460    -0.5748         16   ; qtot -1
; residue  28 THR rtp THR  q  0.0
   461          N     28    THR      N    461    -0.4157      14.01   ; qtot -1.416
   462          H     28    THR      H    462     0.2719      1.008   ; qtot -1.144
   463         CT     28    THR     CA    463    -0.0389      12.01   ; qtot -1.183
   464         H1     28    THR     HA    464     0.1007      1.008   ; qtot -1.082
   465         CT     28    THR     CB    465     0.3654      12.01   ; qtot -0.7166
   466         H1     28    THR     HB    466     0.0043      1.008   ; qtot -0.7123
   467         CT     28    THR    CG2    467    -0.2438      12.01   ; qtot -0.9561
   468         HC     28    THR   HG21    468     0.0642      1.008   ; qtot -0.8919
   469         HC     28    THR   HG22    469     0.0642      1.008   ; qtot -0.8277
   470         HC     28    THR   HG23    470     0.0642      1.008   ; qtot -0.7635
   471         OH     28    THR    OG1    471    -0.6761         16   ; qtot -1.44
   472         HO     28    THR    HG1    472     0.4102      1.008   ; qtot -1.029
   473          C     28    THR      C    473     0.5973      12.01   ; qtot -0.4321
   474          O     28    THR      O    474    -0.5679         16   ; qtot -1
; residue  29 GLN rtp GLN  q  0.0
   475          N     29    GLN      N    475    -0.4157      14.01   ; qtot -1.416
   476          H     29    GLN      H    476     0.2719      1.008   ; qtot -1.144
   477         CT     29    GLN     CA    477    -0.0031      12.01   ; qtot -1.147
   478         H1     29    GLN     HA    478      0.085      1.008   ; qtot -1.062
   479         CT     29    GLN     CB    479    -0.0036      12.01   ; qtot -1.066
   480         HC     29    GLN    HB1    480     0.0171      1.008   ; qtot -1.048
   481         HC     29    GLN    HB2    481     0.0171      1.008   ; qtot -1.031
   482         CT     29    GLN     CG    482    -0.0645      12.01   ; qtot -1.096
   483         HC     29    GLN    HG1    483     0.0352      1.008   ; qtot -1.061
   484         HC     29    GLN    HG2    484     0.0352      1.008   ; qtot -1.025
   485          C     29    GLN     CD    485     0.6951      12.01   ; qtot -0.3303
   486          O     29    GLN    OE1    486    -0.6086         16   ; qtot -0.9389
   487          N     29    GLN    NE2    487    -0.9407      14.01   ; qtot -1.88
   488          H     29    GLN   HE21    488     0.4251      1.008   ; qtot -1.455
   489          H     29    GLN   HE22    489     0.4251      1.008   ; qtot -1.029
   490          C     29    GLN      C    490     0.5973      12.01   ; qtot -0.4321
   491          O     29    GLN      O    491    -0.5679         16   ; qtot -1
; residue  30 LEU rtp LEU  q  0.0
   492          N     30    LEU      N    492    -0.4157      14.01   ; qtot -1.416
   493          H     30    LEU      H    493     0.2719      1.008   ; qtot -1.144
   494         CT     30    LEU     CA    494    -0.0518      12.01   ; qtot -1.196
   495         H1     30    LEU     HA    495     0.0922      1.008   ; qtot -1.103
   496         CT     30    LEU     CB    496    -0.1102      12.01   ; qtot -1.214
   497         HC     30    LEU    HB1    497     0.0457      1.008   ; qtot -1.168
   498         HC     30    LEU    HB2    498     0.0457      1.008   ; qtot -1.122
   499         CT     30    LEU     CG    499     0.3531      12.01   ; qtot -0.7691
   500         HC     30    LEU     HG    500    -0.0361      1.008   ; qtot -0.8052
   501         CT     30    LEU    CD1    501    -0.4121      12.01   ; qtot -1.217
   502         HC     30    LEU   HD11    502        0.1      1.008   ; qtot -1.117
   503         HC     30    LEU   HD12    503        0.1      1.008   ; qtot -1.017
   504         HC     30    LEU   HD13    504        0.1      1.008   ; qtot -0.9173
   505         CT     30    LEU    CD2    505    -0.4121      12.01   ; qtot -1.329
   506         HC     30    LEU   HD21    506        0.1      1.008   ; qtot -1.229
   507         HC     30    LEU   HD22    507        0.1      1.008   ; qtot -1.129
   508         HC     30    LEU   HD23    508        0.1      1.008   ; qtot -1.029
   509          C     30    LEU      C    509     0.5973      12.01   ; qtot -0.4321
   510          O     30    LEU      O    510    -0.5679         16   ; qtot -1
; residue  31 PRO rtp PRO  q  0.0
   511          N     31    PRO      N    511    -0.2548      14.01   ; qtot -1.255
   512         CT     31    PRO     CD    512     0.0192      12.01   ; qtot -1.236
   513         H1     31    PRO    HD1    513     0.0391      1.008   ; qtot -1.197
   514         H1     31    PRO    HD2    514     0.0391      1.008   ; qtot -1.157
   515         CT     31    PRO     CG    515     0.0189      12.01   ; qtot -1.139
   516         HC     31    PRO    HG1    516     0.0213      1.008   ; qtot -1.117
   517         HC     31    PRO    HG2    517     0.0213      1.008   ; qtot -1.096
   518         CT     31    PRO     CB    518     -0.007      12.01   ; qtot -1.103
   519         HC     31    PRO    HB1    519     0.0253      1.008   ; qtot -1.078
   520         HC     31    PRO    HB2    520     0.0253      1.008   ; qtot -1.052
   521         CT     31    PRO     CA    521    -0.0266      12.01   ; qtot -1.079
   522         H1     31    PRO     HA    522     0.0641      1.008   ; qtot -1.015
   523          C     31    PRO      C    523     0.5896      12.01   ; qtot -0.4252
   524          O     31    PRO      O    524    -0.5748         16   ; qtot -1
; residue  32 TYR rtp TYR  q  0.0
   525          N     32    TYR      N    525    -0.4157      14.01   ; qtot -1.416
   526          H     32    TYR      H    526     0.2719      1.008   ; qtot -1.144
   527         CT     32    TYR     CA    527    -0.0014      12.01   ; qtot -1.145
   528         H1     32    TYR     HA    528     0.0876      1.008   ; qtot -1.058
   529         CT     32    TYR     CB    529    -0.0152      12.01   ; qtot -1.073
   530         HC     32    TYR    HB1    530     0.0295      1.008   ; qtot -1.043
   531         HC     32    TYR    HB2    531     0.0295      1.008   ; qtot -1.014
   532         CA     32    TYR     CG    532    -0.0011      12.01   ; qtot -1.015
   533         CA     32    TYR    CD1    533    -0.1906      12.01   ; qtot -1.206
   534         HA     32    TYR    HD1    534     0.1699      1.008   ; qtot -1.036
   535         CA     32    TYR    CE1    535    -0.2341      12.01   ; qtot -1.27
   536         HA     32    TYR    HE1    536     0.1656      1.008   ; qtot -1.104
   537          C     32    TYR     CZ    537     0.3226      12.01   ; qtot -0.7815
   538         OH     32    TYR     OH    538    -0.5579         16   ; qtot -1.339
   539         HO     32    TYR     HH    539     0.3992      1.008   ; qtot -0.9402
   540         CA     32    TYR    CE2    540    -0.2341      12.01   ; qtot -1.174
   541         HA     32    TYR    HE2    541     0.1656      1.008   ; qtot -1.009
   542         CA     32    TYR    CD2    542    -0.1906      12.01   ; qtot -1.199
   543         HA     32    TYR    HD2    543     0.1699      1.008   ; qtot -1.029
   544          C     32    TYR      C    544     0.5973      12.01   ; qtot -0.4321
   545          O     32    TYR      O    545    -0.5679         16   ; qtot -1
; residue  33 ASP rtp ASP  q -1.0
   546          N     33    ASP      N    546    -0.5163      14.01   ; qtot -1.516
   547          H     33    ASP      H    547     0.2936      1.008   ; qtot -1.223
   548         CT     33    ASP     CA    548     0.0381      12.01   ; qtot -1.185
   549         H1     33    ASP     HA    549      0.088      1.008   ; qtot -1.097
   550         CT     33    ASP     CB    550    -0.0303      12.01   ; qtot -1.127
   551         HC     33    ASP    HB1    551    -0.0122      1.008   ; qtot -1.139
   552         HC     33    ASP    HB2    552    -0.0122      1.008   ; qtot -1.151
   553          C     33    ASP     CG    553     0.7994      12.01   ; qtot -0.3519
   554         O2     33    ASP    OD1    554    -0.8014         16   ; qtot -1.153
   555         O2     33    ASP    OD2    555    -0.8014         16   ; qtot -1.955
   556          C     33    ASP      C    556     0.5366      12.01   ; qtot -1.418
   557          O     33    ASP      O    557    -0.5819         16   ; qtot -2
; residue  34 HIS rtp HIE  q  0.0
   558          N     34    HIS      N    558    -0.4157      14.01   ; qtot -2.416
   559          H     34    HIS      H    559     0.2719      1.008   ; qtot -2.144
   560         CT     34    HIS     CA    560    -0.0581      12.01   ; qtot -2.202
   561         H1     34    HIS     HA    561      0.136      1.008   ; qtot -2.066
   562         CT     34    HIS     CB    562    -0.0074      12.01   ; qtot -2.073
   563         HC     34    HIS    HB1    563     0.0367      1.008   ; qtot -2.037
   564         HC     34    HIS    HB2    564     0.0367      1.008   ; qtot -2
   565         CC     34    HIS     CG    565     0.1868      12.01   ; qtot -1.813
   566         NB     34    HIS    ND1    566    -0.5432      14.01   ; qtot -2.356
   567         CR     34    HIS    CE1    567     0.1635      12.01   ; qtot -2.193
   568         H5     34    HIS    HE1    568     0.1435      1.008   ; qtot -2.049
   569         NA     34    HIS    NE2    569    -0.2795      14.01   ; qtot -2.329
   570          H     34    HIS    HE2    570     0.3339      1.008   ; qtot -1.995
   571         CW     34    HIS    CD2    571    -0.2207      12.01   ; qtot -2.216
   572         H4     34    HIS    HD2    572     0.1862      1.008   ; qtot -2.029
   573          C     34    HIS      C    573     0.5973      12.01   ; qtot -1.432
   574          O     34    HIS      O    574    -0.5679         16   ; qtot -2
; residue  35 LYS rtp LYS  q +1.0
   575          N     35    LYS      N    575    -0.3479      14.01   ; qtot -2.348
   576          H     35    LYS      H    576     0.2747      1.008   ; qtot -2.073
   577         CT     35    LYS     CA    577      -0.24      12.01   ; qtot -2.313
   578         H1     35    LYS     HA    578     0.1426      1.008   ; qtot -2.171
   579         CT     35    LYS     CB    579    -0.0094      12.01   ; qtot -2.18
   580         HC     35    LYS    HB1    580     0.0362      1.008   ; qtot -2.144
   581         HC     35    LYS    HB2    581     0.0362      1.008   ; qtot -2.108
   582         CT     35    LYS     CG    582     0.0187      12.01   ; qtot -2.089
   583         HC     35    LYS    HG1    583     0.0103      1.008   ; qtot -2.079
   584         HC     35    LYS    HG2    584     0.0103      1.008   ; qtot -2.068
   585         CT     35    LYS     CD    585    -0.0479      12.01   ; qtot -2.116
   586         HC     35    LYS    HD1    586     0.0621      1.008   ; qtot -2.054
   587         HC     35    LYS    HD2    587     0.0621      1.008   ; qtot -1.992
   588         CT     35    LYS     CE    588    -0.0143      12.01   ; qtot -2.006
   589         HP     35    LYS    HE1    589     0.1135      1.008   ; qtot -1.893
   590         HP     35    LYS    HE2    590     0.1135      1.008   ; qtot -1.779
   591         N3     35    LYS     NZ    591    -0.3854      14.01   ; qtot -2.165
   592          H     35    LYS    HZ1    592       0.34      1.008   ; qtot -1.825
   593          H     35    LYS    HZ2    593       0.34      1.008   ; qtot -1.485
   594          H     35    LYS    HZ3    594       0.34      1.008   ; qtot -1.145
   595          C     35    LYS      C    595     0.7341      12.01   ; qtot -0.4106
   596          O     35    LYS      O    596    -0.5894         16   ; qtot -1
; residue  36 TRP rtp TRP  q  0.0
   597          N     36    TRP      N    597    -0.4157      14.01   ; qtot -1.416
   598          H     36    TRP      H    598     0.2719      1.008   ; qtot -1.144
   599         CT     36    TRP     CA    599    -0.0275      12.01   ; qtot -1.171
   600         H1     36    TRP     HA    600     0.1123      1.008   ; qtot -1.059
   601         CT     36    TRP     CB    601     -0.005      12.01   ; qtot -1.064
   602         HC     36    TRP    HB1    602     0.0339      1.008   ; qtot -1.03
   603         HC     36    TRP    HB2    603     0.0339      1.008   ; qtot -0.9962
   604         C*     36    TRP     CG    604    -0.1415      12.01   ; qtot -1.138
   605         CW     36    TRP    CD1    605    -0.1638      12.01   ; qtot -1.302
   606         H4     36    TRP    HD1    606     0.2062      1.008   ; qtot -1.095
   607         NA     36    TRP    NE1    607    -0.3418      14.01   ; qtot -1.437
   608          H     36    TRP    HE1    608     0.3412      1.008   ; qtot -1.096
   609         CN     36    TRP    CE2    609      0.138      12.01   ; qtot -0.9579
   610         CA     36    TRP    CZ2    610    -0.2601      12.01   ; qtot -1.218
   611         HA     36    TRP    HZ2    611     0.1572      1.008   ; qtot -1.061
   612         CA     36    TRP    CH2    612    -0.1134      12.01   ; qtot -1.174
   613         HA     36    TRP    HH2    613     0.1417      1.008   ; qtot -1.033
   614         CA     36    TRP    CZ3    614    -0.1972      12.01   ; qtot -1.23
   615         HA     36    TRP    HZ3    615     0.1447      1.008   ; qtot -1.085
   616         CA     36    TRP    CE3    616    -0.2387      12.01   ; qtot -1.324
   617         HA     36    TRP    HE3    617       0.17      1.008   ; qtot -1.154
   618         CB     36    TRP    CD2    618     0.1243      12.01   ; qtot -1.029
   619          C     36    TRP      C    619     0.5973      12.01   ; qtot -0.4321
   620          O     36    TRP      O    620    -0.5679         16   ; qtot -1
; residue  37 GLU rtp GLU  q -1.0
   621          N     37    GLU      N    621    -0.5163      14.01   ; qtot -1.516
   622          H     37    GLU      H    622     0.2936      1.008   ; qtot -1.223
   623         CT     37    GLU     CA    623     0.0397      12.01   ; qtot -1.183
   624         H1     37    GLU     HA    624     0.1105      1.008   ; qtot -1.073
   625         CT     37    GLU     CB    625      0.056      12.01   ; qtot -1.017
   626         HC     37    GLU    HB1    626    -0.0173      1.008   ; qtot -1.034
   627         HC     37    GLU    HB2    627    -0.0173      1.008   ; qtot -1.051
   628         CT     37    GLU     CG    628     0.0136      12.01   ; qtot -1.038
   629         HC     37    GLU    HG1    629    -0.0425      1.008   ; qtot -1.08
   630         HC     37    GLU    HG2    630    -0.0425      1.008   ; qtot -1.123
   631          C     37    GLU     CD    631     0.8054      12.01   ; qtot -0.3171
   632         O2     37    GLU    OE1    632    -0.8188         16   ; qtot -1.136
   633         O2     37    GLU    OE2    633    -0.8188         16   ; qtot -1.955
   634          C     37    GLU      C    634     0.5366      12.01   ; qtot -1.418
   635          O     37    GLU      O    635    -0.5819         16   ; qtot -2
; residue  38 PHE rtp PHE  q  0.0
   636          N     38    PHE      N    636    -0.4157      14.01   ; qtot -2.416
   637          H     38    PHE      H    637     0.2719      1.008   ; qtot -2.144
   638         CT     38    PHE     CA    638    -0.0024      12.01   ; qtot -2.146
   639         H1     38    PHE     HA    639     0.0978      1.008   ; qtot -2.048
   640         CT     38    PHE     CB    640    -0.0343      12.01   ; qtot -2.083
   641         HC     38    PHE    HB1    641     0.0295      1.008   ; qtot -2.053
   642         HC     38    PHE    HB2    642     0.0295      1.008   ; qtot -2.024
   643         CA     38    PHE     CG    643     0.0118      12.01   ; qtot -2.012
   644         CA     38    PHE    CD1    644    -0.1256      12.01   ; qtot -2.138
   645         HA     38    PHE    HD1    645      0.133      1.008   ; qtot -2.005
   646         CA     38    PHE    CE1    646    -0.1704      12.01   ; qtot -2.175
   647         HA     38    PHE    HE1    647      0.143      1.008   ; qtot -2.032
   648         CA     38    PHE     CZ    648    -0.1072      12.01   ; qtot -2.139
   649         HA     38    PHE     HZ    649     0.1297      1.008   ; qtot -2.009
   650         CA     38    PHE    CE2    650    -0.1704      12.01   ; qtot -2.18
   651         HA     38    PHE    HE2    651      0.143      1.008   ; qtot -2.037
   652         CA     38    PHE    CD2    652    -0.1256      12.01   ; qtot -2.162
   653         HA     38    PHE    HD2    653      0.133      1.008   ; qtot -2.029
   654          C     38    PHE      C    654     0.5973      12.01   ; qtot -1.432
   655          O     38    PHE      O    655    -0.5679         16   ; qtot -2
; residue  39 PRO rtp PRO  q  0.0
   656          N     39    PRO      N    656    -0.2548      14.01   ; qtot -2.255
   657         CT     39    PRO     CD    657     0.0192      12.01   ; qtot -2.236
   658         H1     39    PRO    HD1    658     0.0391      1.008   ; qtot -2.197
   659         H1     39    PRO    HD2    659     0.0391      1.008   ; qtot -2.157
   660         CT     39    PRO     CG    660     0.0189      12.01   ; qtot -2.139
   661         HC     39    PRO    HG1    661     0.0213      1.008   ; qtot -2.117
   662         HC     39    PRO    HG2    662     0.0213      1.008   ; qtot -2.096
   663         CT     39    PRO     CB    663     -0.007      12.01   ; qtot -2.103
   664         HC     39    PRO    HB1    664     0.0253      1.008   ; qtot -2.078
   665         HC     39    PRO    HB2    665     0.0253      1.008   ; qtot -2.052
   666         CT     39    PRO     CA    666    -0.0266      12.01   ; qtot -2.079
   667         H1     39    PRO     HA    667     0.0641      1.008   ; qtot -2.015
   668          C     39    PRO      C    668     0.5896      12.01   ; qtot -1.425
   669          O     39    PRO      O    669    -0.5748         16   ; qtot -2
; residue  40 ARG rtp ARG  q +1.0
   670          N     40    ARG      N    670    -0.3479      14.01   ; qtot -2.348
   671          H     40    ARG      H    671     0.2747      1.008   ; qtot -2.073
   672         CT     40    ARG     CA    672    -0.2637      12.01   ; qtot -2.337
   673         H1     40    ARG     HA    673      0.156      1.008   ; qtot -2.181
   674         CT     40    ARG     CB    674    -0.0007      12.01   ; qtot -2.182
   675         HC     40    ARG    HB1    675     0.0327      1.008   ; qtot -2.149
   676         HC     40    ARG    HB2    676     0.0327      1.008   ; qtot -2.116
   677         CT     40    ARG     CG    677      0.039      12.01   ; qtot -2.077
   678         HC     40    ARG    HG1    678     0.0285      1.008   ; qtot -2.049
   679         HC     40    ARG    HG2    679     0.0285      1.008   ; qtot -2.02
   680         CT     40    ARG     CD    680     0.0486      12.01   ; qtot -1.972
   681         H1     40    ARG    HD1    681     0.0687      1.008   ; qtot -1.903
   682         H1     40    ARG    HD2    682     0.0687      1.008   ; qtot -1.834
   683         N2     40    ARG     NE    683    -0.5295      14.01   ; qtot -2.364
   684          H     40    ARG     HE    684     0.3456      1.008   ; qtot -2.018
   685         CA     40    ARG     CZ    685     0.8076      12.01   ; qtot -1.211
   686         N2     40    ARG    NH1    686    -0.8627      14.01   ; qtot -2.073
   687          H     40    ARG   HH11    687     0.4478      1.008   ; qtot -1.625
   688          H     40    ARG   HH12    688     0.4478      1.008   ; qtot -1.178
   689         N2     40    ARG    NH2    689    -0.8627      14.01   ; qtot -2.04
   690          H     40    ARG   HH21    690     0.4478      1.008   ; qtot -1.592
   691          H     40    ARG   HH22    691     0.4478      1.008   ; qtot -1.145
   692          C     40    ARG      C    692     0.7341      12.01   ; qtot -0.4106
   693          O     40    ARG      O    693    -0.5894         16   ; qtot -1
; residue  41 ASN rtp ASN  q  0.0
   694          N     41    ASN      N    694    -0.4157      14.01   ; qtot -1.416
   695          H     41    ASN      H    695     0.2719      1.008   ; qtot -1.144
   696         CT     41    ASN     CA    696     0.0143      12.01   ; qtot -1.129
   697         H1     41    ASN     HA    697     0.1048      1.008   ; qtot -1.025
   698         CT     41    ASN     CB    698    -0.2041      12.01   ; qtot -1.229
   699         HC     41    ASN    HB1    699     0.0797      1.008   ; qtot -1.149
   700         HC     41    ASN    HB2    700     0.0797      1.008   ; qtot -1.069
   701          C     41    ASN     CG    701      0.713      12.01   ; qtot -0.3564
   702          O     41    ASN    OD1    702    -0.5931         16   ; qtot -0.9495
   703          N     41    ASN    ND2    703    -0.9191      14.01   ; qtot -1.869
   704          H     41    ASN   HD21    704     0.4196      1.008   ; qtot -1.449
   705          H     41    ASN   HD22    705     0.4196      1.008   ; qtot -1.029
   706          C     41    ASN      C    706     0.5973      12.01   ; qtot -0.4321
   707          O     41    ASN      O    707    -0.5679         16   ; qtot -1
; residue  42 ARG rtp ARG  q +1.0
   708          N     42    ARG      N    708    -0.3479      14.01   ; qtot -1.348
   709          H     42    ARG      H    709     0.2747      1.008   ; qtot -1.073
   710         CT     42    ARG     CA    710    -0.2637      12.01   ; qtot -1.337
   711         H1     42    ARG     HA    711      0.156      1.008   ; qtot -1.181
   712         CT     42    ARG     CB    712    -0.0007      12.01   ; qtot -1.182
   713         HC     42    ARG    HB1    713     0.0327      1.008   ; qtot -1.149
   714         HC     42    ARG    HB2    714     0.0327      1.008   ; qtot -1.116
   715         CT     42    ARG     CG    715      0.039      12.01   ; qtot -1.077
   716         HC     42    ARG    HG1    716     0.0285      1.008   ; qtot -1.049
   717         HC     42    ARG    HG2    717     0.0285      1.008   ; qtot -1.02
   718         CT     42    ARG     CD    718     0.0486      12.01   ; qtot -0.9716
   719         H1     42    ARG    HD1    719     0.0687      1.008   ; qtot -0.9029
   720         H1     42    ARG    HD2    720     0.0687      1.008   ; qtot -0.8342
   721         N2     42    ARG     NE    721    -0.5295      14.01   ; qtot -1.364
   722          H     42    ARG     HE    722     0.3456      1.008   ; qtot -1.018
   723         CA     42    ARG     CZ    723     0.8076      12.01   ; qtot -0.2105
   724         N2     42    ARG    NH1    724    -0.8627      14.01   ; qtot -1.073
   725          H     42    ARG   HH11    725     0.4478      1.008   ; qtot -0.6254
   726          H     42    ARG   HH12    726     0.4478      1.008   ; qtot -0.1776
   727         N2     42    ARG    NH2    727    -0.8627      14.01   ; qtot -1.04
   728          H     42    ARG   HH21    728     0.4478      1.008   ; qtot -0.5925
   729          H     42    ARG   HH22    729     0.4478      1.008   ; qtot -0.1447
   730          C     42    ARG      C    730     0.7341      12.01   ; qtot 0.5894
   731          O     42    ARG      O    731    -0.5894         16   ; qtot 0
; residue  43 LEU rtp LEU  q  0.0
   732          N     43    LEU      N    732    -0.4157      14.01   ; qtot -0.4157
   733          H     43    LEU      H    733     0.2719      1.008   ; qtot -0.1438
   734         CT     43    LEU     CA    734    -0.0518      12.01   ; qtot -0.1956
   735         H1     43    LEU     HA    735     0.0922      1.008   ; qtot -0.1034
   736         CT     43    LEU     CB    736    -0.1102      12.01   ; qtot -0.2136
   737         HC     43    LEU    HB1    737     0.0457      1.008   ; qtot -0.1679
   738         HC     43    LEU    HB2    738     0.0457      1.008   ; qtot -0.1222
   739         CT     43    LEU     CG    739     0.3531      12.01   ; qtot 0.2309
   740         HC     43    LEU     HG    740    -0.0361      1.008   ; qtot 0.1948
   741         CT     43    LEU    CD1    741    -0.4121      12.01   ; qtot -0.2173
   742         HC     43    LEU   HD11    742        0.1      1.008   ; qtot -0.1173
   743         HC     43    LEU   HD12    743        0.1      1.008   ; qtot -0.0173
   744         HC     43    LEU   HD13    744        0.1      1.008   ; qtot 0.0827
   745         CT     43    LEU    CD2    745    -0.4121      12.01   ; qtot -0.3294
   746         HC     43    LEU   HD21    746        0.1      1.008   ; qtot -0.2294
   747         HC     43    LEU   HD22    747        0.1      1.008   ; qtot -0.1294
   748         HC     43    LEU   HD23    748        0.1      1.008   ; qtot -0.0294
   749          C     43    LEU      C    749     0.5973      12.01   ; qtot 0.5679
   750          O     43    LEU      O    750    -0.5679         16   ; qtot 0
; residue  44 SER rtp SER  q  0.0
   751          N     44    SER      N    751    -0.4157      14.01   ; qtot -0.4157
   752          H     44    SER      H    752     0.2719      1.008   ; qtot -0.1438
   753         CT     44    SER     CA    753    -0.0249      12.01   ; qtot -0.1687
   754         H1     44    SER     HA    754     0.0843      1.008   ; qtot -0.0844
   755         CT     44    SER     CB    755     0.2117      12.01   ; qtot 0.1273
   756         H1     44    SER    HB1    756     0.0352      1.008   ; qtot 0.1625
   757         H1     44    SER    HB2    757     0.0352      1.008   ; qtot 0.1977
   758         OH     44    SER     OG    758    -0.6546         16   ; qtot -0.4569
   759         HO     44    SER     HG    759     0.4275      1.008   ; qtot -0.0294
   760          C     44    SER      C    760     0.5973      12.01   ; qtot 0.5679
   761          O     44    SER      O    761    -0.5679         16   ; qtot 0
; residue  45 PHE rtp PHE  q  0.0
   762          N     45    PHE      N    762    -0.4157      14.01   ; qtot -0.4157
   763          H     45    PHE      H    763     0.2719      1.008   ; qtot -0.1438
   764         CT     45    PHE     CA    764    -0.0024      12.01   ; qtot -0.1462
   765         H1     45    PHE     HA    765     0.0978      1.008   ; qtot -0.0484
   766         CT     45    PHE     CB    766    -0.0343      12.01   ; qtot -0.0827
   767         HC     45    PHE    HB1    767     0.0295      1.008   ; qtot -0.0532
   768         HC     45    PHE    HB2    768     0.0295      1.008   ; qtot -0.0237
   769         CA     45    PHE     CG    769     0.0118      12.01   ; qtot -0.0119
   770         CA     45    PHE    CD1    770    -0.1256      12.01   ; qtot -0.1375
   771         HA     45    PHE    HD1    771      0.133      1.008   ; qtot -0.0045
   772         CA     45    PHE    CE1    772    -0.1704      12.01   ; qtot -0.1749
   773         HA     45    PHE    HE1    773      0.143      1.008   ; qtot -0.0319
   774         CA     45    PHE     CZ    774    -0.1072      12.01   ; qtot -0.1391
   775         HA     45    PHE     HZ    775     0.1297      1.008   ; qtot -0.0094
   776         CA     45    PHE    CE2    776    -0.1704      12.01   ; qtot -0.1798
   777         HA     45    PHE    HE2    777      0.143      1.008   ; qtot -0.0368
   778         CA     45    PHE    CD2    778    -0.1256      12.01   ; qtot -0.1624
   779         HA     45    PHE    HD2    779      0.133      1.008   ; qtot -0.0294
   780          C     45    PHE      C    780     0.5973      12.01   ; qtot 0.5679
   781          O     45    PHE      O    781    -0.5679         16   ; qtot 0
; residue  46 GLY rtp GLY  q  0.0
   782          N     46    GLY      N    782    -0.4157      14.01   ; qtot -0.4157
   783          H     46    GLY      H    783     0.2719      1.008   ; qtot -0.1438
   784         CT     46    GLY     CA    784    -0.0252      12.01   ; qtot -0.169
   785         H1     46    GLY    HA1    785     0.0698      1.008   ; qtot -0.0992
   786         H1     46    GLY    HA2    786     0.0698      1.008   ; qtot -0.0294
   787          C     46    GLY      C    787     0.5973      12.01   ; qtot 0.5679
   788          O     46    GLY      O    788    -0.5679         16   ; qtot 0
; residue  47 LYS rtp LYS  q +1.0
   789          N     47    LYS      N    789    -0.3479      14.01   ; qtot -0.3479
   790          H     47    LYS      H    790     0.2747      1.008   ; qtot -0.0732
   791         CT     47    LYS     CA    791      -0.24      12.01   ; qtot -0.3132
   792         H1     47    LYS     HA    792     0.1426      1.008   ; qtot -0.1706
   793         CT     47    LYS     CB    793    -0.0094      12.01   ; qtot -0.18
   794         HC     47    LYS    HB1    794     0.0362      1.008   ; qtot -0.1438
   795         HC     47    LYS    HB2    795     0.0362      1.008   ; qtot -0.1076
   796         CT     47    LYS     CG    796     0.0187      12.01   ; qtot -0.0889
   797         HC     47    LYS    HG1    797     0.0103      1.008   ; qtot -0.0786
   798         HC     47    LYS    HG2    798     0.0103      1.008   ; qtot -0.0683
   799         CT     47    LYS     CD    799    -0.0479      12.01   ; qtot -0.1162
   800         HC     47    LYS    HD1    800     0.0621      1.008   ; qtot -0.0541
   801         HC     47    LYS    HD2    801     0.0621      1.008   ; qtot 0.008
   802         CT     47    LYS     CE    802    -0.0143      12.01   ; qtot -0.0063
   803         HP     47    LYS    HE1    803     0.1135      1.008   ; qtot 0.1072
   804         HP     47    LYS    HE2    804     0.1135      1.008   ; qtot 0.2207
   805         N3     47    LYS     NZ    805    -0.3854      14.01   ; qtot -0.1647
   806          H     47    LYS    HZ1    806       0.34      1.008   ; qtot 0.1753
   807          H     47    LYS    HZ2    807       0.34      1.008   ; qtot 0.5153
   808          H     47    LYS    HZ3    808       0.34      1.008   ; qtot 0.8553
   809          C     47    LYS      C    809     0.7341      12.01   ; qtot 1.589
   810          O     47    LYS      O    810    -0.5894         16   ; qtot 1
; residue  48 THR rtp THR  q  0.0
   811          N     48    THR      N    811    -0.4157      14.01   ; qtot 0.5843
   812          H     48    THR      H    812     0.2719      1.008   ; qtot 0.8562
   813         CT     48    THR     CA    813    -0.0389      12.01   ; qtot 0.8173
   814         H1     48    THR     HA    814     0.1007      1.008   ; qtot 0.918
   815         CT     48    THR     CB    815     0.3654      12.01   ; qtot 1.283
   816         H1     48    THR     HB    816     0.0043      1.008   ; qtot 1.288
   817         CT     48    THR    CG2    817    -0.2438      12.01   ; qtot 1.044
   818         HC     48    THR   HG21    818     0.0642      1.008   ; qtot 1.108
   819         HC     48    THR   HG22    819     0.0642      1.008   ; qtot 1.172
   820         HC     48    THR   HG23    820     0.0642      1.008   ; qtot 1.236
   821         OH     48    THR    OG1    821    -0.6761         16   ; qtot 0.5604
   822         HO     48    THR    HG1    822     0.4102      1.008   ; qtot 0.9706
   823          C     48    THR      C    823     0.5973      12.01   ; qtot 1.568
   824          O     48    THR      O    824    -0.5679         16   ; qtot 1
; residue  49 LEU rtp LEU  q  0.0
   825          N     49    LEU      N    825    -0.4157      14.01   ; qtot 0.5843
   826          H     49    LEU      H    826     0.2719      1.008   ; qtot 0.8562
   827         CT     49    LEU     CA    827    -0.0518      12.01   ; qtot 0.8044
   828         H1     49    LEU     HA    828     0.0922      1.008   ; qtot 0.8966
   829         CT     49    LEU     CB    829    -0.1102      12.01   ; qtot 0.7864
   830         HC     49    LEU    HB1    830     0.0457      1.008   ; qtot 0.8321
   831         HC     49    LEU    HB2    831     0.0457      1.008   ; qtot 0.8778
   832         CT     49    LEU     CG    832     0.3531      12.01   ; qtot 1.231
   833         HC     49    LEU     HG    833    -0.0361      1.008   ; qtot 1.195
   834         CT     49    LEU    CD1    834    -0.4121      12.01   ; qtot 0.7827
   835         HC     49    LEU   HD11    835        0.1      1.008   ; qtot 0.8827
   836         HC     49    LEU   HD12    836        0.1      1.008   ; qtot 0.9827
   837         HC     49    LEU   HD13    837        0.1      1.008   ; qtot 1.083
   838         CT     49    LEU    CD2    838    -0.4121      12.01   ; qtot 0.6706
   839         HC     49    LEU   HD21    839        0.1      1.008   ; qtot 0.7706
   840         HC     49    LEU   HD22    840        0.1      1.008   ; qtot 0.8706
   841         HC     49    LEU   HD23    841        0.1      1.008   ; qtot 0.9706
   842          C     49    LEU      C    842     0.5973      12.01   ; qtot 1.568
   843          O     49    LEU      O    843    -0.5679         16   ; qtot 1
; residue  50 GLY rtp GLY  q  0.0
   844          N     50    GLY      N    844    -0.4157      14.01   ; qtot 0.5843
   845          H     50    GLY      H    845     0.2719      1.008   ; qtot 0.8562
   846         CT     50    GLY     CA    846    -0.0252      12.01   ; qtot 0.831
   847         H1     50    GLY    HA1    847     0.0698      1.008   ; qtot 0.9008
   848         H1     50    GLY    HA2    848     0.0698      1.008   ; qtot 0.9706
   849          C     50    GLY      C    849     0.5973      12.01   ; qtot 1.568
   850          O     50    GLY      O    850    -0.5679         16   ; qtot 1
; residue  51 ALA rtp ALA  q  0.0
   851          N     51    ALA      N    851    -0.4157      14.01   ; qtot 0.5843
   852          H     51    ALA      H    852     0.2719      1.008   ; qtot 0.8562
   853         CT     51    ALA     CA    853     0.0337      12.01   ; qtot 0.8899
   854         H1     51    ALA     HA    854     0.0823      1.008   ; qtot 0.9722
   855         CT     51    ALA     CB    855    -0.1825      12.01   ; qtot 0.7897
   856         HC     51    ALA    HB1    856     0.0603      1.008   ; qtot 0.85
   857         HC     51    ALA    HB2    857     0.0603      1.008   ; qtot 0.9103
   858         HC     51    ALA    HB3    858     0.0603      1.008   ; qtot 0.9706
   859          C     51    ALA      C    859     0.5973      12.01   ; qtot 1.568
   860          O     51    ALA      O    860    -0.5679         16   ; qtot 1
; residue  52 GLY rtp GLY  q  0.0
   861          N     52    GLY      N    861    -0.4157      14.01   ; qtot 0.5843
   862          H     52    GLY      H    862     0.2719      1.008   ; qtot 0.8562
   863         CT     52    GLY     CA    863    -0.0252      12.01   ; qtot 0.831
   864         H1     52    GLY    HA1    864     0.0698      1.008   ; qtot 0.9008
   865         H1     52    GLY    HA2    865     0.0698      1.008   ; qtot 0.9706
   866          C     52    GLY      C    866     0.5973      12.01   ; qtot 1.568
   867          O     52    GLY      O    867    -0.5679         16   ; qtot 1
; residue  53 ALA rtp ALA  q  0.0
   868          N     53    ALA      N    868    -0.4157      14.01   ; qtot 0.5843
   869          H     53    ALA      H    869     0.2719      1.008   ; qtot 0.8562
   870         CT     53    ALA     CA    870     0.0337      12.01   ; qtot 0.8899
   871         H1     53    ALA     HA    871     0.0823      1.008   ; qtot 0.9722
   872         CT     53    ALA     CB    872    -0.1825      12.01   ; qtot 0.7897
   873         HC     53    ALA    HB1    873     0.0603      1.008   ; qtot 0.85
   874         HC     53    ALA    HB2    874     0.0603      1.008   ; qtot 0.9103
   875         HC     53    ALA    HB3    875     0.0603      1.008   ; qtot 0.9706
   876          C     53    ALA      C    876     0.5973      12.01   ; qtot 1.568
   877          O     53    ALA      O    877    -0.5679         16   ; qtot 1
; residue  54 PHE rtp PHE  q  0.0
   878          N     54    PHE      N    878    -0.4157      14.01   ; qtot 0.5843
   879          H     54    PHE      H    879     0.2719      1.008   ; qtot 0.8562
   880         CT     54    PHE     CA    880    -0.0024      12.01   ; qtot 0.8538
   881         H1     54    PHE     HA    881     0.0978      1.008   ; qtot 0.9516
   882         CT     54    PHE     CB    882    -0.0343      12.01   ; qtot 0.9173
   883         HC     54    PHE    HB1    883     0.0295      1.008   ; qtot 0.9468
   884         HC     54    PHE    HB2    884     0.0295      1.008   ; qtot 0.9763
   885         CA     54    PHE     CG    885     0.0118      12.01   ; qtot 0.9881
   886         CA     54    PHE    CD1    886    -0.1256      12.01   ; qtot 0.8625
   887         HA     54    PHE    HD1    887      0.133      1.008   ; qtot 0.9955
   888         CA     54    PHE    CE1    888    -0.1704      12.01   ; qtot 0.8251
   889         HA     54    PHE    HE1    889      0.143      1.008   ; qtot 0.9681
   890         CA     54    PHE     CZ    890    -0.1072      12.01   ; qtot 0.8609
   891         HA     54    PHE     HZ    891     0.1297      1.008   ; qtot 0.9906
   892         CA     54    PHE    CE2    892    -0.1704      12.01   ; qtot 0.8202
   893         HA     54    PHE    HE2    893      0.143      1.008   ; qtot 0.9632
   894         CA     54    PHE    CD2    894    -0.1256      12.01   ; qtot 0.8376
   895         HA     54    PHE    HD2    895      0.133      1.008   ; qtot 0.9706
   896          C     54    PHE      C    896     0.5973      12.01   ; qtot 1.568
   897          O     54    PHE      O    897    -0.5679         16   ; qtot 1
; residue  55 GLY rtp GLY  q  0.0
   898          N     55    GLY      N    898    -0.4157      14.01   ; qtot 0.5843
   899          H     55    GLY      H    899     0.2719      1.008   ; qtot 0.8562
   900         CT     55    GLY     CA    900    -0.0252      12.01   ; qtot 0.831
   901         H1     55    GLY    HA1    901     0.0698      1.008   ; qtot 0.9008
   902         H1     55    GLY    HA2    902     0.0698      1.008   ; qtot 0.9706
   903          C     55    GLY      C    903     0.5973      12.01   ; qtot 1.568
   904          O     55    GLY      O    904    -0.5679         16   ; qtot 1
; residue  56 LYS rtp LYS  q +1.0
   905          N     56    LYS      N    905    -0.3479      14.01   ; qtot 0.6521
   906          H     56    LYS      H    906     0.2747      1.008   ; qtot 0.9268
   907         CT     56    LYS     CA    907      -0.24      12.01   ; qtot 0.6868
   908         H1     56    LYS     HA    908     0.1426      1.008   ; qtot 0.8294
   909         CT     56    LYS     CB    909    -0.0094      12.01   ; qtot 0.82
   910         HC     56    LYS    HB1    910     0.0362      1.008   ; qtot 0.8562
   911         HC     56    LYS    HB2    911     0.0362      1.008   ; qtot 0.8924
   912         CT     56    LYS     CG    912     0.0187      12.01   ; qtot 0.9111
   913         HC     56    LYS    HG1    913     0.0103      1.008   ; qtot 0.9214
   914         HC     56    LYS    HG2    914     0.0103      1.008   ; qtot 0.9317
   915         CT     56    LYS     CD    915    -0.0479      12.01   ; qtot 0.8838
   916         HC     56    LYS    HD1    916     0.0621      1.008   ; qtot 0.9459
   917         HC     56    LYS    HD2    917     0.0621      1.008   ; qtot 1.008
   918         CT     56    LYS     CE    918    -0.0143      12.01   ; qtot 0.9937
   919         HP     56    LYS    HE1    919     0.1135      1.008   ; qtot 1.107
   920         HP     56    LYS    HE2    920     0.1135      1.008   ; qtot 1.221
   921         N3     56    LYS     NZ    921    -0.3854      14.01   ; qtot 0.8353
   922          H     56    LYS    HZ1    922       0.34      1.008   ; qtot 1.175
   923          H     56    LYS    HZ2    923       0.34      1.008   ; qtot 1.515
   924          H     56    LYS    HZ3    924       0.34      1.008   ; qtot 1.855
   925          C     56    LYS      C    925     0.7341      12.01   ; qtot 2.589
   926          O     56    LYS      O    926    -0.5894         16   ; qtot 2
; residue  57 VAL rtp VAL  q  0.0
   927          N     57    VAL      N    927    -0.4157      14.01   ; qtot 1.584
   928          H     57    VAL      H    928     0.2719      1.008   ; qtot 1.856
   929         CT     57    VAL     CA    929    -0.0875      12.01   ; qtot 1.769
   930         H1     57    VAL     HA    930     0.0969      1.008   ; qtot 1.866
   931         CT     57    VAL     CB    931     0.2985      12.01   ; qtot 2.164
   932         HC     57    VAL     HB    932    -0.0297      1.008   ; qtot 2.134
   933         CT     57    VAL    CG1    933    -0.3192      12.01   ; qtot 1.815
   934         HC     57    VAL   HG11    934     0.0791      1.008   ; qtot 1.894
   935         HC     57    VAL   HG12    935     0.0791      1.008   ; qtot 1.973
   936         HC     57    VAL   HG13    936     0.0791      1.008   ; qtot 2.053
   937         CT     57    VAL    CG2    937    -0.3192      12.01   ; qtot 1.733
   938         HC     57    VAL   HG21    938     0.0791      1.008   ; qtot 1.812
   939         HC     57    VAL   HG22    939     0.0791      1.008   ; qtot 1.892
   940         HC     57    VAL   HG23    940     0.0791      1.008   ; qtot 1.971
   941          C     57    VAL      C    941     0.5973      12.01   ; qtot 2.568
   942          O     57    VAL      O    942    -0.5679         16   ; qtot 2
; residue  58 VAL rtp VAL  q  0.0
   943          N     58    VAL      N    943    -0.4157      14.01   ; qtot 1.584
   944          H     58    VAL      H    944     0.2719      1.008   ; qtot 1.856
   945         CT     58    VAL     CA    945    -0.0875      12.01   ; qtot 1.769
   946         H1     58    VAL     HA    946     0.0969      1.008   ; qtot 1.866
   947         CT     58    VAL     CB    947     0.2985      12.01   ; qtot 2.164
   948         HC     58    VAL     HB    948    -0.0297      1.008   ; qtot 2.134
   949         CT     58    VAL    CG1    949    -0.3192      12.01   ; qtot 1.815
   950         HC     58    VAL   HG11    950     0.0791      1.008   ; qtot 1.894
   951         HC     58    VAL   HG12    951     0.0791      1.008   ; qtot 1.973
   952         HC     58    VAL   HG13    952     0.0791      1.008   ; qtot 2.052
   953         CT     58    VAL    CG2    953    -0.3192      12.01   ; qtot 1.733
   954         HC     58    VAL   HG21    954     0.0791      1.008   ; qtot 1.812
   955         HC     58    VAL   HG22    955     0.0791      1.008   ; qtot 1.891
   956         HC     58    VAL   HG23    956     0.0791      1.008   ; qtot 1.971
   957          C     58    VAL      C    957     0.5973      12.01   ; qtot 2.568
   958          O     58    VAL      O    958    -0.5679         16   ; qtot 2
; residue  59 GLU rtp GLU  q -1.0
   959          N     59    GLU      N    959    -0.5163      14.01   ; qtot 1.484
   960          H     59    GLU      H    960     0.2936      1.008   ; qtot 1.777
   961         CT     59    GLU     CA    961     0.0397      12.01   ; qtot 1.817
   962         H1     59    GLU     HA    962     0.1105      1.008   ; qtot 1.927
   963         CT     59    GLU     CB    963      0.056      12.01   ; qtot 1.983
   964         HC     59    GLU    HB1    964    -0.0173      1.008   ; qtot 1.966
   965         HC     59    GLU    HB2    965    -0.0173      1.008   ; qtot 1.949
   966         CT     59    GLU     CG    966     0.0136      12.01   ; qtot 1.962
   967         HC     59    GLU    HG1    967    -0.0425      1.008   ; qtot 1.92
   968         HC     59    GLU    HG2    968    -0.0425      1.008   ; qtot 1.877
   969          C     59    GLU     CD    969     0.8054      12.01   ; qtot 2.683
   970         O2     59    GLU    OE1    970    -0.8188         16   ; qtot 1.864
   971         O2     59    GLU    OE2    971    -0.8188         16   ; qtot 1.045
   972          C     59    GLU      C    972     0.5366      12.01   ; qtot 1.582
   973          O     59    GLU      O    973    -0.5819         16   ; qtot 1
; residue  60 ALA rtp ALA  q  0.0
   974          N     60    ALA      N    974    -0.4157      14.01   ; qtot 0.5843
   975          H     60    ALA      H    975     0.2719      1.008   ; qtot 0.8562
   976         CT     60    ALA     CA    976     0.0337      12.01   ; qtot 0.8899
   977         H1     60    ALA     HA    977     0.0823      1.008   ; qtot 0.9722
   978         CT     60    ALA     CB    978    -0.1825      12.01   ; qtot 0.7897
   979         HC     60    ALA    HB1    979     0.0603      1.008   ; qtot 0.85
   980         HC     60    ALA    HB2    980     0.0603      1.008   ; qtot 0.9103
   981         HC     60    ALA    HB3    981     0.0603      1.008   ; qtot 0.9706
   982          C     60    ALA      C    982     0.5973      12.01   ; qtot 1.568
   983          O     60    ALA      O    983    -0.5679         16   ; qtot 1
; residue  61 THR rtp THR  q  0.0
   984          N     61    THR      N    984    -0.4157      14.01   ; qtot 0.5843
   985          H     61    THR      H    985     0.2719      1.008   ; qtot 0.8562
   986         CT     61    THR     CA    986    -0.0389      12.01   ; qtot 0.8173
   987         H1     61    THR     HA    987     0.1007      1.008   ; qtot 0.918
   988         CT     61    THR     CB    988     0.3654      12.01   ; qtot 1.283
   989         H1     61    THR     HB    989     0.0043      1.008   ; qtot 1.288
   990         CT     61    THR    CG2    990    -0.2438      12.01   ; qtot 1.044
   991         HC     61    THR   HG21    991     0.0642      1.008   ; qtot 1.108
   992         HC     61    THR   HG22    992     0.0642      1.008   ; qtot 1.172
   993         HC     61    THR   HG23    993     0.0642      1.008   ; qtot 1.236
   994         OH     61    THR    OG1    994    -0.6761         16   ; qtot 0.5604
   995         HO     61    THR    HG1    995     0.4102      1.008   ; qtot 0.9706
   996          C     61    THR      C    996     0.5973      12.01   ; qtot 1.568
   997          O     61    THR      O    997    -0.5679         16   ; qtot 1
; residue  62 ALA rtp ALA  q  0.0
   998          N     62    ALA      N    998    -0.4157      14.01   ; qtot 0.5843
   999          H     62    ALA      H    999     0.2719      1.008   ; qtot 0.8562
  1000         CT     62    ALA     CA   1000     0.0337      12.01   ; qtot 0.8899
  1001         H1     62    ALA     HA   1001     0.0823      1.008   ; qtot 0.9722
  1002         CT     62    ALA     CB   1002    -0.1825      12.01   ; qtot 0.7897
  1003         HC     62    ALA    HB1   1003     0.0603      1.008   ; qtot 0.85
  1004         HC     62    ALA    HB2   1004     0.0603      1.008   ; qtot 0.9103
  1005         HC     62    ALA    HB3   1005     0.0603      1.008   ; qtot 0.9706
  1006          C     62    ALA      C   1006     0.5973      12.01   ; qtot 1.568
  1007          O     62    ALA      O   1007    -0.5679         16   ; qtot 1
; residue  63 TYR rtp TYR  q  0.0
  1008          N     63    TYR      N   1008    -0.4157      14.01   ; qtot 0.5843
  1009          H     63    TYR      H   1009     0.2719      1.008   ; qtot 0.8562
  1010         CT     63    TYR     CA   1010    -0.0014      12.01   ; qtot 0.8548
  1011         H1     63    TYR     HA   1011     0.0876      1.008   ; qtot 0.9424
  1012         CT     63    TYR     CB   1012    -0.0152      12.01   ; qtot 0.9272
  1013         HC     63    TYR    HB1   1013     0.0295      1.008   ; qtot 0.9567
  1014         HC     63    TYR    HB2   1014     0.0295      1.008   ; qtot 0.9862
  1015         CA     63    TYR     CG   1015    -0.0011      12.01   ; qtot 0.9851
  1016         CA     63    TYR    CD1   1016    -0.1906      12.01   ; qtot 0.7945
  1017         HA     63    TYR    HD1   1017     0.1699      1.008   ; qtot 0.9644
  1018         CA     63    TYR    CE1   1018    -0.2341      12.01   ; qtot 0.7303
  1019         HA     63    TYR    HE1   1019     0.1656      1.008   ; qtot 0.8959
  1020          C     63    TYR     CZ   1020     0.3226      12.01   ; qtot 1.218
  1021         OH     63    TYR     OH   1021    -0.5579         16   ; qtot 0.6606
  1022         HO     63    TYR     HH   1022     0.3992      1.008   ; qtot 1.06
  1023         CA     63    TYR    CE2   1023    -0.2341      12.01   ; qtot 0.8257
  1024         HA     63    TYR    HE2   1024     0.1656      1.008   ; qtot 0.9913
  1025         CA     63    TYR    CD2   1025    -0.1906      12.01   ; qtot 0.8007
  1026         HA     63    TYR    HD2   1026     0.1699      1.008   ; qtot 0.9706
  1027          C     63    TYR      C   1027     0.5973      12.01   ; qtot 1.568
  1028          O     63    TYR      O   1028    -0.5679         16   ; qtot 1
; residue  64 GLY rtp GLY  q  0.0
  1029          N     64    GLY      N   1029    -0.4157      14.01   ; qtot 0.5843
  1030          H     64    GLY      H   1030     0.2719      1.008   ; qtot 0.8562
  1031         CT     64    GLY     CA   1031    -0.0252      12.01   ; qtot 0.831
  1032         H1     64    GLY    HA1   1032     0.0698      1.008   ; qtot 0.9008
  1033         H1     64    GLY    HA2   1033     0.0698      1.008   ; qtot 0.9706
  1034          C     64    GLY      C   1034     0.5973      12.01   ; qtot 1.568
  1035          O     64    GLY      O   1035    -0.5679         16   ; qtot 1
; residue  65 LEU rtp LEU  q  0.0
  1036          N     65    LEU      N   1036    -0.4157      14.01   ; qtot 0.5843
  1037          H     65    LEU      H   1037     0.2719      1.008   ; qtot 0.8562
  1038         CT     65    LEU     CA   1038    -0.0518      12.01   ; qtot 0.8044
  1039         H1     65    LEU     HA   1039     0.0922      1.008   ; qtot 0.8966
  1040         CT     65    LEU     CB   1040    -0.1102      12.01   ; qtot 0.7864
  1041         HC     65    LEU    HB1   1041     0.0457      1.008   ; qtot 0.8321
  1042         HC     65    LEU    HB2   1042     0.0457      1.008   ; qtot 0.8778
  1043         CT     65    LEU     CG   1043     0.3531      12.01   ; qtot 1.231
  1044         HC     65    LEU     HG   1044    -0.0361      1.008   ; qtot 1.195
  1045         CT     65    LEU    CD1   1045    -0.4121      12.01   ; qtot 0.7827
  1046         HC     65    LEU   HD11   1046        0.1      1.008   ; qtot 0.8827
  1047         HC     65    LEU   HD12   1047        0.1      1.008   ; qtot 0.9827
  1048         HC     65    LEU   HD13   1048        0.1      1.008   ; qtot 1.083
  1049         CT     65    LEU    CD2   1049    -0.4121      12.01   ; qtot 0.6706
  1050         HC     65    LEU   HD21   1050        0.1      1.008   ; qtot 0.7706
  1051         HC     65    LEU   HD22   1051        0.1      1.008   ; qtot 0.8706
  1052         HC     65    LEU   HD23   1052        0.1      1.008   ; qtot 0.9706
  1053          C     65    LEU      C   1053     0.5973      12.01   ; qtot 1.568
  1054          O     65    LEU      O   1054    -0.5679         16   ; qtot 1
; residue  66 ILE rtp ILE  q  0.0
  1055          N     66    ILE      N   1055    -0.4157      14.01   ; qtot 0.5843
  1056          H     66    ILE      H   1056     0.2719      1.008   ; qtot 0.8562
  1057         CT     66    ILE     CA   1057    -0.0597      12.01   ; qtot 0.7965
  1058         H1     66    ILE     HA   1058     0.0869      1.008   ; qtot 0.8834
  1059         CT     66    ILE     CB   1059     0.1303      12.01   ; qtot 1.014
  1060         HC     66    ILE     HB   1060     0.0187      1.008   ; qtot 1.032
  1061         CT     66    ILE    CG2   1061    -0.3204      12.01   ; qtot 0.712
  1062         HC     66    ILE   HG21   1062     0.0882      1.008   ; qtot 0.8002
  1063         HC     66    ILE   HG22   1063     0.0882      1.008   ; qtot 0.8884
  1064         HC     66    ILE   HG23   1064     0.0882      1.008   ; qtot 0.9766
  1065         CT     66    ILE    CG1   1065     -0.043      12.01   ; qtot 0.9336
  1066         HC     66    ILE   HG11   1066     0.0236      1.008   ; qtot 0.9572
  1067         HC     66    ILE   HG12   1067     0.0236      1.008   ; qtot 0.9808
  1068         CT     66    ILE     CD   1068     -0.066      12.01   ; qtot 0.9148
  1069         HC     66    ILE    HD1   1069     0.0186      1.008   ; qtot 0.9334
  1070         HC     66    ILE    HD2   1070     0.0186      1.008   ; qtot 0.952
  1071         HC     66    ILE    HD3   1071     0.0186      1.008   ; qtot 0.9706
  1072          C     66    ILE      C   1072     0.5973      12.01   ; qtot 1.568
  1073          O     66    ILE      O   1073    -0.5679         16   ; qtot 1
; residue  67 LYS rtp LYS  q +1.0
  1074          N     67    LYS      N   1074    -0.3479      14.01   ; qtot 0.6521
  1075          H     67    LYS      H   1075     0.2747      1.008   ; qtot 0.9268
  1076         CT     67    LYS     CA   1076      -0.24      12.01   ; qtot 0.6868
  1077         H1     67    LYS     HA   1077     0.1426      1.008   ; qtot 0.8294
  1078         CT     67    LYS     CB   1078    -0.0094      12.01   ; qtot 0.82
  1079         HC     67    LYS    HB1   1079     0.0362      1.008   ; qtot 0.8562
  1080         HC     67    LYS    HB2   1080     0.0362      1.008   ; qtot 0.8924
  1081         CT     67    LYS     CG   1081     0.0187      12.01   ; qtot 0.9111
  1082         HC     67    LYS    HG1   1082     0.0103      1.008   ; qtot 0.9214
  1083         HC     67    LYS    HG2   1083     0.0103      1.008   ; qtot 0.9317
  1084         CT     67    LYS     CD   1084    -0.0479      12.01   ; qtot 0.8838
  1085         HC     67    LYS    HD1   1085     0.0621      1.008   ; qtot 0.9459
  1086         HC     67    LYS    HD2   1086     0.0621      1.008   ; qtot 1.008
  1087         CT     67    LYS     CE   1087    -0.0143      12.01   ; qtot 0.9937
  1088         HP     67    LYS    HE1   1088     0.1135      1.008   ; qtot 1.107
  1089         HP     67    LYS    HE2   1089     0.1135      1.008   ; qtot 1.221
  1090         N3     67    LYS     NZ   1090    -0.3854      14.01   ; qtot 0.8353
  1091          H     67    LYS    HZ1   1091       0.34      1.008   ; qtot 1.175
  1092          H     67    LYS    HZ2   1092       0.34      1.008   ; qtot 1.515
  1093          H     67    LYS    HZ3   1093       0.34      1.008   ; qtot 1.855
  1094          C     67    LYS      C   1094     0.7341      12.01   ; qtot 2.589
  1095          O     67    LYS      O   1095    -0.5894         16   ; qtot 2
; residue  68 SER rtp SER  q  0.0
  1096          N     68    SER      N   1096    -0.4157      14.01   ; qtot 1.584
  1097          H     68    SER      H   1097     0.2719      1.008   ; qtot 1.856
  1098         CT     68    SER     CA   1098    -0.0249      12.01   ; qtot 1.831
  1099         H1     68    SER     HA   1099     0.0843      1.008   ; qtot 1.916
  1100         CT     68    SER     CB   1100     0.2117      12.01   ; qtot 2.127
  1101         H1     68    SER    HB1   1101     0.0352      1.008   ; qtot 2.163
  1102         H1     68    SER    HB2   1102     0.0352      1.008   ; qtot 2.198
  1103         OH     68    SER     OG   1103    -0.6546         16   ; qtot 1.543
  1104         HO     68    SER     HG   1104     0.4275      1.008   ; qtot 1.971
  1105          C     68    SER      C   1105     0.5973      12.01   ; qtot 2.568
  1106          O     68    SER      O   1106    -0.5679         16   ; qtot 2
; residue  69 ASP rtp ASP  q -1.0
  1107          N     69    ASP      N   1107    -0.5163      14.01   ; qtot 1.484
  1108          H     69    ASP      H   1108     0.2936      1.008   ; qtot 1.777
  1109         CT     69    ASP     CA   1109     0.0381      12.01   ; qtot 1.815
  1110         H1     69    ASP     HA   1110      0.088      1.008   ; qtot 1.903
  1111         CT     69    ASP     CB   1111    -0.0303      12.01   ; qtot 1.873
  1112         HC     69    ASP    HB1   1112    -0.0122      1.008   ; qtot 1.861
  1113         HC     69    ASP    HB2   1113    -0.0122      1.008   ; qtot 1.849
  1114          C     69    ASP     CG   1114     0.7994      12.01   ; qtot 2.648
  1115         O2     69    ASP    OD1   1115    -0.8014         16   ; qtot 1.847
  1116         O2     69    ASP    OD2   1116    -0.8014         16   ; qtot 1.045
  1117          C     69    ASP      C   1117     0.5366      12.01   ; qtot 1.582
  1118          O     69    ASP      O   1118    -0.5819         16   ; qtot 1
; residue  70 ALA rtp ALA  q  0.0
  1119          N     70    ALA      N   1119    -0.4157      14.01   ; qtot 0.5843
  1120          H     70    ALA      H   1120     0.2719      1.008   ; qtot 0.8562
  1121         CT     70    ALA     CA   1121     0.0337      12.01   ; qtot 0.8899
  1122         H1     70    ALA     HA   1122     0.0823      1.008   ; qtot 0.9722
  1123         CT     70    ALA     CB   1123    -0.1825      12.01   ; qtot 0.7897
  1124         HC     70    ALA    HB1   1124     0.0603      1.008   ; qtot 0.85
  1125         HC     70    ALA    HB2   1125     0.0603      1.008   ; qtot 0.9103
  1126         HC     70    ALA    HB3   1126     0.0603      1.008   ; qtot 0.9706
  1127          C     70    ALA      C   1127     0.5973      12.01   ; qtot 1.568
  1128          O     70    ALA      O   1128    -0.5679         16   ; qtot 1
; residue  71 ALA rtp ALA  q  0.0
  1129          N     71    ALA      N   1129    -0.4157      14.01   ; qtot 0.5843
  1130          H     71    ALA      H   1130     0.2719      1.008   ; qtot 0.8562
  1131         CT     71    ALA     CA   1131     0.0337      12.01   ; qtot 0.8899
  1132         H1     71    ALA     HA   1132     0.0823      1.008   ; qtot 0.9722
  1133         CT     71    ALA     CB   1133    -0.1825      12.01   ; qtot 0.7897
  1134         HC     71    ALA    HB1   1134     0.0603      1.008   ; qtot 0.85
  1135         HC     71    ALA    HB2   1135     0.0603      1.008   ; qtot 0.9103
  1136         HC     71    ALA    HB3   1136     0.0603      1.008   ; qtot 0.9706
  1137          C     71    ALA      C   1137     0.5973      12.01   ; qtot 1.568
  1138          O     71    ALA      O   1138    -0.5679         16   ; qtot 1
; residue  72 MET rtp MET  q  0.0
  1139          N     72    MET      N   1139    -0.4157      14.01   ; qtot 0.5843
  1140          H     72    MET      H   1140     0.2719      1.008   ; qtot 0.8562
  1141         CT     72    MET     CA   1141    -0.0237      12.01   ; qtot 0.8325
  1142         H1     72    MET     HA   1142      0.088      1.008   ; qtot 0.9205
  1143         CT     72    MET     CB   1143     0.0342      12.01   ; qtot 0.9547
  1144         HC     72    MET    HB1   1144     0.0241      1.008   ; qtot 0.9788
  1145         HC     72    MET    HB2   1145     0.0241      1.008   ; qtot 1.003
  1146         CT     72    MET     CG   1146     0.0018      12.01   ; qtot 1.005
  1147         H1     72    MET    HG1   1147      0.044      1.008   ; qtot 1.049
  1148         H1     72    MET    HG2   1148      0.044      1.008   ; qtot 1.093
  1149          S     72    MET     SD   1149    -0.2737      32.06   ; qtot 0.819
  1150         CT     72    MET     CE   1150    -0.0536      12.01   ; qtot 0.7654
  1151         H1     72    MET    HE1   1151     0.0684      1.008   ; qtot 0.8338
  1152         H1     72    MET    HE2   1152     0.0684      1.008   ; qtot 0.9022
  1153         H1     72    MET    HE3   1153     0.0684      1.008   ; qtot 0.9706
  1154          C     72    MET      C   1154     0.5973      12.01   ; qtot 1.568
  1155          O     72    MET      O   1155    -0.5679         16   ; qtot 1
; residue  73 THR rtp THR  q  0.0
  1156          N     73    THR      N   1156    -0.4157      14.01   ; qtot 0.5843
  1157          H     73    THR      H   1157     0.2719      1.008   ; qtot 0.8562
  1158         CT     73    THR     CA   1158    -0.0389      12.01   ; qtot 0.8173
  1159         H1     73    THR     HA   1159     0.1007      1.008   ; qtot 0.918
  1160         CT     73    THR     CB   1160     0.3654      12.01   ; qtot 1.283
  1161         H1     73    THR     HB   1161     0.0043      1.008   ; qtot 1.288
  1162         CT     73    THR    CG2   1162    -0.2438      12.01   ; qtot 1.044
  1163         HC     73    THR   HG21   1163     0.0642      1.008   ; qtot 1.108
  1164         HC     73    THR   HG22   1164     0.0642      1.008   ; qtot 1.172
  1165         HC     73    THR   HG23   1165     0.0642      1.008   ; qtot 1.236
  1166         OH     73    THR    OG1   1166    -0.6761         16   ; qtot 0.5604
  1167         HO     73    THR    HG1   1167     0.4102      1.008   ; qtot 0.9706
  1168          C     73    THR      C   1168     0.5973      12.01   ; qtot 1.568
  1169          O     73    THR      O   1169    -0.5679         16   ; qtot 1
; residue  74 VAL rtp VAL  q  0.0
  1170          N     74    VAL      N   1170    -0.4157      14.01   ; qtot 0.5843
  1171          H     74    VAL      H   1171     0.2719      1.008   ; qtot 0.8562
  1172         CT     74    VAL     CA   1172    -0.0875      12.01   ; qtot 0.7687
  1173         H1     74    VAL     HA   1173     0.0969      1.008   ; qtot 0.8656
  1174         CT     74    VAL     CB   1174     0.2985      12.01   ; qtot 1.164
  1175         HC     74    VAL     HB   1175    -0.0297      1.008   ; qtot 1.134
  1176         CT     74    VAL    CG1   1176    -0.3192      12.01   ; qtot 0.8152
  1177         HC     74    VAL   HG11   1177     0.0791      1.008   ; qtot 0.8943
  1178         HC     74    VAL   HG12   1178     0.0791      1.008   ; qtot 0.9734
  1179         HC     74    VAL   HG13   1179     0.0791      1.008   ; qtot 1.052
  1180         CT     74    VAL    CG2   1180    -0.3192      12.01   ; qtot 0.7333
  1181         HC     74    VAL   HG21   1181     0.0791      1.008   ; qtot 0.8124
  1182         HC     74    VAL   HG22   1182     0.0791      1.008   ; qtot 0.8915
  1183         HC     74    VAL   HG23   1183     0.0791      1.008   ; qtot 0.9706
  1184          C     74    VAL      C   1184     0.5973      12.01   ; qtot 1.568
  1185          O     74    VAL      O   1185    -0.5679         16   ; qtot 1
; residue  75 ALA rtp ALA  q  0.0
  1186          N     75    ALA      N   1186    -0.4157      14.01   ; qtot 0.5843
  1187          H     75    ALA      H   1187     0.2719      1.008   ; qtot 0.8562
  1188         CT     75    ALA     CA   1188     0.0337      12.01   ; qtot 0.8899
  1189         H1     75    ALA     HA   1189     0.0823      1.008   ; qtot 0.9722
  1190         CT     75    ALA     CB   1190    -0.1825      12.01   ; qtot 0.7897
  1191         HC     75    ALA    HB1   1191     0.0603      1.008   ; qtot 0.85
  1192         HC     75    ALA    HB2   1192     0.0603      1.008   ; qtot 0.9103
  1193         HC     75    ALA    HB3   1193     0.0603      1.008   ; qtot 0.9706
  1194          C     75    ALA      C   1194     0.5973      12.01   ; qtot 1.568
  1195          O     75    ALA      O   1195    -0.5679         16   ; qtot 1
; residue  76 VAL rtp VAL  q  0.0
  1196          N     76    VAL      N   1196    -0.4157      14.01   ; qtot 0.5843
  1197          H     76    VAL      H   1197     0.2719      1.008   ; qtot 0.8562
  1198         CT     76    VAL     CA   1198    -0.0875      12.01   ; qtot 0.7687
  1199         H1     76    VAL     HA   1199     0.0969      1.008   ; qtot 0.8656
  1200         CT     76    VAL     CB   1200     0.2985      12.01   ; qtot 1.164
  1201         HC     76    VAL     HB   1201    -0.0297      1.008   ; qtot 1.134
  1202         CT     76    VAL    CG1   1202    -0.3192      12.01   ; qtot 0.8152
  1203         HC     76    VAL   HG11   1203     0.0791      1.008   ; qtot 0.8943
  1204         HC     76    VAL   HG12   1204     0.0791      1.008   ; qtot 0.9734
  1205         HC     76    VAL   HG13   1205     0.0791      1.008   ; qtot 1.052
  1206         CT     76    VAL    CG2   1206    -0.3192      12.01   ; qtot 0.7333
  1207         HC     76    VAL   HG21   1207     0.0791      1.008   ; qtot 0.8124
  1208         HC     76    VAL   HG22   1208     0.0791      1.008   ; qtot 0.8915
  1209         HC     76    VAL   HG23   1209     0.0791      1.008   ; qtot 0.9706
  1210          C     76    VAL      C   1210     0.5973      12.01   ; qtot 1.568
  1211          O     76    VAL      O   1211    -0.5679         16   ; qtot 1
; residue  77 LYS rtp LYS  q +1.0
  1212          N     77    LYS      N   1212    -0.3479      14.01   ; qtot 0.6521
  1213          H     77    LYS      H   1213     0.2747      1.008   ; qtot 0.9268
  1214         CT     77    LYS     CA   1214      -0.24      12.01   ; qtot 0.6868
  1215         H1     77    LYS     HA   1215     0.1426      1.008   ; qtot 0.8294
  1216         CT     77    LYS     CB   1216    -0.0094      12.01   ; qtot 0.82
  1217         HC     77    LYS    HB1   1217     0.0362      1.008   ; qtot 0.8562
  1218         HC     77    LYS    HB2   1218     0.0362      1.008   ; qtot 0.8924
  1219         CT     77    LYS     CG   1219     0.0187      12.01   ; qtot 0.9111
  1220         HC     77    LYS    HG1   1220     0.0103      1.008   ; qtot 0.9214
  1221         HC     77    LYS    HG2   1221     0.0103      1.008   ; qtot 0.9317
  1222         CT     77    LYS     CD   1222    -0.0479      12.01   ; qtot 0.8838
  1223         HC     77    LYS    HD1   1223     0.0621      1.008   ; qtot 0.9459
  1224         HC     77    LYS    HD2   1224     0.0621      1.008   ; qtot 1.008
  1225         CT     77    LYS     CE   1225    -0.0143      12.01   ; qtot 0.9937
  1226         HP     77    LYS    HE1   1226     0.1135      1.008   ; qtot 1.107
  1227         HP     77    LYS    HE2   1227     0.1135      1.008   ; qtot 1.221
  1228         N3     77    LYS     NZ   1228    -0.3854      14.01   ; qtot 0.8353
  1229          H     77    LYS    HZ1   1229       0.34      1.008   ; qtot 1.175
  1230          H     77    LYS    HZ2   1230       0.34      1.008   ; qtot 1.515
  1231          H     77    LYS    HZ3   1231       0.34      1.008   ; qtot 1.855
  1232          C     77    LYS      C   1232     0.7341      12.01   ; qtot 2.589
  1233          O     77    LYS      O   1233    -0.5894         16   ; qtot 2
; residue  78 MET rtp MET  q  0.0
  1234          N     78    MET      N   1234    -0.4157      14.01   ; qtot 1.584
  1235          H     78    MET      H   1235     0.2719      1.008   ; qtot 1.856
  1236         CT     78    MET     CA   1236    -0.0237      12.01   ; qtot 1.832
  1237         H1     78    MET     HA   1237      0.088      1.008   ; qtot 1.92
  1238         CT     78    MET     CB   1238     0.0342      12.01   ; qtot 1.955
  1239         HC     78    MET    HB1   1239     0.0241      1.008   ; qtot 1.979
  1240         HC     78    MET    HB2   1240     0.0241      1.008   ; qtot 2.003
  1241         CT     78    MET     CG   1241     0.0018      12.01   ; qtot 2.005
  1242         H1     78    MET    HG1   1242      0.044      1.008   ; qtot 2.049
  1243         H1     78    MET    HG2   1243      0.044      1.008   ; qtot 2.093
  1244          S     78    MET     SD   1244    -0.2737      32.06   ; qtot 1.819
  1245         CT     78    MET     CE   1245    -0.0536      12.01   ; qtot 1.765
  1246         H1     78    MET    HE1   1246     0.0684      1.008   ; qtot 1.834
  1247         H1     78    MET    HE2   1247     0.0684      1.008   ; qtot 1.902
  1248         H1     78    MET    HE3   1248     0.0684      1.008   ; qtot 1.971
  1249          C     78    MET      C   1249     0.5973      12.01   ; qtot 2.568
  1250          O     78    MET      O   1250    -0.5679         16   ; qtot 2
; residue  79 LEU rtp LEU  q  0.0
  1251          N     79    LEU      N   1251    -0.4157      14.01   ; qtot 1.584
  1252          H     79    LEU      H   1252     0.2719      1.008   ; qtot 1.856
  1253         CT     79    LEU     CA   1253    -0.0518      12.01   ; qtot 1.804
  1254         H1     79    LEU     HA   1254     0.0922      1.008   ; qtot 1.897
  1255         CT     79    LEU     CB   1255    -0.1102      12.01   ; qtot 1.786
  1256         HC     79    LEU    HB1   1256     0.0457      1.008   ; qtot 1.832
  1257         HC     79    LEU    HB2   1257     0.0457      1.008   ; qtot 1.878
  1258         CT     79    LEU     CG   1258     0.3531      12.01   ; qtot 2.231
  1259         HC     79    LEU     HG   1259    -0.0361      1.008   ; qtot 2.195
  1260         CT     79    LEU    CD1   1260    -0.4121      12.01   ; qtot 1.783
  1261         HC     79    LEU   HD11   1261        0.1      1.008   ; qtot 1.883
  1262         HC     79    LEU   HD12   1262        0.1      1.008   ; qtot 1.983
  1263         HC     79    LEU   HD13   1263        0.1      1.008   ; qtot 2.083
  1264         CT     79    LEU    CD2   1264    -0.4121      12.01   ; qtot 1.671
  1265         HC     79    LEU   HD21   1265        0.1      1.008   ; qtot 1.771
  1266         HC     79    LEU   HD22   1266        0.1      1.008   ; qtot 1.871
  1267         HC     79    LEU   HD23   1267        0.1      1.008   ; qtot 1.971
  1268          C     79    LEU      C   1268     0.5973      12.01   ; qtot 2.568
  1269          O     79    LEU      O   1269    -0.5679         16   ; qtot 2
; residue  80 LYS rtp LYS  q +1.0
  1270          N     80    LYS      N   1270    -0.3479      14.01   ; qtot 1.652
  1271          H     80    LYS      H   1271     0.2747      1.008   ; qtot 1.927
  1272         CT     80    LYS     CA   1272      -0.24      12.01   ; qtot 1.687
  1273         H1     80    LYS     HA   1273     0.1426      1.008   ; qtot 1.829
  1274         CT     80    LYS     CB   1274    -0.0094      12.01   ; qtot 1.82
  1275         HC     80    LYS    HB1   1275     0.0362      1.008   ; qtot 1.856
  1276         HC     80    LYS    HB2   1276     0.0362      1.008   ; qtot 1.892
  1277         CT     80    LYS     CG   1277     0.0187      12.01   ; qtot 1.911
  1278         HC     80    LYS    HG1   1278     0.0103      1.008   ; qtot 1.921
  1279         HC     80    LYS    HG2   1279     0.0103      1.008   ; qtot 1.932
  1280         CT     80    LYS     CD   1280    -0.0479      12.01   ; qtot 1.884
  1281         HC     80    LYS    HD1   1281     0.0621      1.008   ; qtot 1.946
  1282         HC     80    LYS    HD2   1282     0.0621      1.008   ; qtot 2.008
  1283         CT     80    LYS     CE   1283    -0.0143      12.01   ; qtot 1.994
  1284         HP     80    LYS    HE1   1284     0.1135      1.008   ; qtot 2.107
  1285         HP     80    LYS    HE2   1285     0.1135      1.008   ; qtot 2.221
  1286         N3     80    LYS     NZ   1286    -0.3854      14.01   ; qtot 1.835
  1287          H     80    LYS    HZ1   1287       0.34      1.008   ; qtot 2.175
  1288          H     80    LYS    HZ2   1288       0.34      1.008   ; qtot 2.515
  1289          H     80    LYS    HZ3   1289       0.34      1.008   ; qtot 2.855
  1290          C     80    LYS      C   1290     0.7341      12.01   ; qtot 3.589
  1291          O     80    LYS      O   1291    -0.5894         16   ; qtot 3
; residue  81 PRO rtp PRO  q  0.0
  1292          N     81    PRO      N   1292    -0.2548      14.01   ; qtot 2.745
  1293         CT     81    PRO     CD   1293     0.0192      12.01   ; qtot 2.764
  1294         H1     81    PRO    HD1   1294     0.0391      1.008   ; qtot 2.803
  1295         H1     81    PRO    HD2   1295     0.0391      1.008   ; qtot 2.843
  1296         CT     81    PRO     CG   1296     0.0189      12.01   ; qtot 2.861
  1297         HC     81    PRO    HG1   1297     0.0213      1.008   ; qtot 2.883
  1298         HC     81    PRO    HG2   1298     0.0213      1.008   ; qtot 2.904
  1299         CT     81    PRO     CB   1299     -0.007      12.01   ; qtot 2.897
  1300         HC     81    PRO    HB1   1300     0.0253      1.008   ; qtot 2.922
  1301         HC     81    PRO    HB2   1301     0.0253      1.008   ; qtot 2.948
  1302         CT     81    PRO     CA   1302    -0.0266      12.01   ; qtot 2.921
  1303         H1     81    PRO     HA   1303     0.0641      1.008   ; qtot 2.985
  1304          C     81    PRO      C   1304     0.5896      12.01   ; qtot 3.575
  1305          O     81    PRO      O   1305    -0.5748         16   ; qtot 3
; residue  82 SER rtp SER  q  0.0
  1306          N     82    SER      N   1306    -0.4157      14.01   ; qtot 2.584
  1307          H     82    SER      H   1307     0.2719      1.008   ; qtot 2.856
  1308         CT     82    SER     CA   1308    -0.0249      12.01   ; qtot 2.831
  1309         H1     82    SER     HA   1309     0.0843      1.008   ; qtot 2.916
  1310         CT     82    SER     CB   1310     0.2117      12.01   ; qtot 3.127
  1311         H1     82    SER    HB1   1311     0.0352      1.008   ; qtot 3.162
  1312         H1     82    SER    HB2   1312     0.0352      1.008   ; qtot 3.198
  1313         OH     82    SER     OG   1313    -0.6546         16   ; qtot 2.543
  1314         HO     82    SER     HG   1314     0.4275      1.008   ; qtot 2.971
  1315          C     82    SER      C   1315     0.5973      12.01   ; qtot 3.568
  1316          O     82    SER      O   1316    -0.5679         16   ; qtot 3
; residue  83 ALA rtp ALA  q  0.0
  1317          N     83    ALA      N   1317    -0.4157      14.01   ; qtot 2.584
  1318          H     83    ALA      H   1318     0.2719      1.008   ; qtot 2.856
  1319         CT     83    ALA     CA   1319     0.0337      12.01   ; qtot 2.89
  1320         H1     83    ALA     HA   1320     0.0823      1.008   ; qtot 2.972
  1321         CT     83    ALA     CB   1321    -0.1825      12.01   ; qtot 2.79
  1322         HC     83    ALA    HB1   1322     0.0603      1.008   ; qtot 2.85
  1323         HC     83    ALA    HB2   1323     0.0603      1.008   ; qtot 2.91
  1324         HC     83    ALA    HB3   1324     0.0603      1.008   ; qtot 2.971
  1325          C     83    ALA      C   1325     0.5973      12.01   ; qtot 3.568
  1326          O     83    ALA      O   1326    -0.5679         16   ; qtot 3
; residue  84 HIS rtp HIE  q  0.0
  1327          N     84    HIS      N   1327    -0.4157      14.01   ; qtot 2.584
  1328          H     84    HIS      H   1328     0.2719      1.008   ; qtot 2.856
  1329         CT     84    HIS     CA   1329    -0.0581      12.01   ; qtot 2.798
  1330         H1     84    HIS     HA   1330      0.136      1.008   ; qtot 2.934
  1331         CT     84    HIS     CB   1331    -0.0074      12.01   ; qtot 2.927
  1332         HC     84    HIS    HB1   1332     0.0367      1.008   ; qtot 2.963
  1333         HC     84    HIS    HB2   1333     0.0367      1.008   ; qtot 3
  1334         CC     84    HIS     CG   1334     0.1868      12.01   ; qtot 3.187
  1335         NB     84    HIS    ND1   1335    -0.5432      14.01   ; qtot 2.644
  1336         CR     84    HIS    CE1   1336     0.1635      12.01   ; qtot 2.807
  1337         H5     84    HIS    HE1   1337     0.1435      1.008   ; qtot 2.951
  1338         NA     84    HIS    NE2   1338    -0.2795      14.01   ; qtot 2.671
  1339          H     84    HIS    HE2   1339     0.3339      1.008   ; qtot 3.005
  1340         CW     84    HIS    CD2   1340    -0.2207      12.01   ; qtot 2.784
  1341         H4     84    HIS    HD2   1341     0.1862      1.008   ; qtot 2.971
  1342          C     84    HIS      C   1342     0.5973      12.01   ; qtot 3.568
  1343          O     84    HIS      O   1343    -0.5679         16   ; qtot 3
; residue  85 LEU rtp LEU  q  0.0
  1344          N     85    LEU      N   1344    -0.4157      14.01   ; qtot 2.584
  1345          H     85    LEU      H   1345     0.2719      1.008   ; qtot 2.856
  1346         CT     85    LEU     CA   1346    -0.0518      12.01   ; qtot 2.804
  1347         H1     85    LEU     HA   1347     0.0922      1.008   ; qtot 2.897
  1348         CT     85    LEU     CB   1348    -0.1102      12.01   ; qtot 2.786
  1349         HC     85    LEU    HB1   1349     0.0457      1.008   ; qtot 2.832
  1350         HC     85    LEU    HB2   1350     0.0457      1.008   ; qtot 2.878
  1351         CT     85    LEU     CG   1351     0.3531      12.01   ; qtot 3.231
  1352         HC     85    LEU     HG   1352    -0.0361      1.008   ; qtot 3.195
  1353         CT     85    LEU    CD1   1353    -0.4121      12.01   ; qtot 2.783
  1354         HC     85    LEU   HD11   1354        0.1      1.008   ; qtot 2.883
  1355         HC     85    LEU   HD12   1355        0.1      1.008   ; qtot 2.983
  1356         HC     85    LEU   HD13   1356        0.1      1.008   ; qtot 3.083
  1357         CT     85    LEU    CD2   1357    -0.4121      12.01   ; qtot 2.671
  1358         HC     85    LEU   HD21   1358        0.1      1.008   ; qtot 2.771
  1359         HC     85    LEU   HD22   1359        0.1      1.008   ; qtot 2.871
  1360         HC     85    LEU   HD23   1360        0.1      1.008   ; qtot 2.971
  1361          C     85    LEU      C   1361     0.5973      12.01   ; qtot 3.568
  1362          O     85    LEU      O   1362    -0.5679         16   ; qtot 3
; residue  86 THR rtp THR  q  0.0
  1363          N     86    THR      N   1363    -0.4157      14.01   ; qtot 2.584
  1364          H     86    THR      H   1364     0.2719      1.008   ; qtot 2.856
  1365         CT     86    THR     CA   1365    -0.0389      12.01   ; qtot 2.817
  1366         H1     86    THR     HA   1366     0.1007      1.008   ; qtot 2.918
  1367         CT     86    THR     CB   1367     0.3654      12.01   ; qtot 3.283
  1368         H1     86    THR     HB   1368     0.0043      1.008   ; qtot 3.288
  1369         CT     86    THR    CG2   1369    -0.2438      12.01   ; qtot 3.044
  1370         HC     86    THR   HG21   1370     0.0642      1.008   ; qtot 3.108
  1371         HC     86    THR   HG22   1371     0.0642      1.008   ; qtot 3.172
  1372         HC     86    THR   HG23   1372     0.0642      1.008   ; qtot 3.236
  1373         OH     86    THR    OG1   1373    -0.6761         16   ; qtot 2.56
  1374         HO     86    THR    HG1   1374     0.4102      1.008   ; qtot 2.971
  1375          C     86    THR      C   1375     0.5973      12.01   ; qtot 3.568
  1376          O     86    THR      O   1376    -0.5679         16   ; qtot 3
; residue  87 GLU rtp GLU  q -1.0
  1377          N     87    GLU      N   1377    -0.5163      14.01   ; qtot 2.484
  1378          H     87    GLU      H   1378     0.2936      1.008   ; qtot 2.777
  1379         CT     87    GLU     CA   1379     0.0397      12.01   ; qtot 2.817
  1380         H1     87    GLU     HA   1380     0.1105      1.008   ; qtot 2.927
  1381         CT     87    GLU     CB   1381      0.056      12.01   ; qtot 2.983
  1382         HC     87    GLU    HB1   1382    -0.0173      1.008   ; qtot 2.966
  1383         HC     87    GLU    HB2   1383    -0.0173      1.008   ; qtot 2.949
  1384         CT     87    GLU     CG   1384     0.0136      12.01   ; qtot 2.962
  1385         HC     87    GLU    HG1   1385    -0.0425      1.008   ; qtot 2.92
  1386         HC     87    GLU    HG2   1386    -0.0425      1.008   ; qtot 2.877
  1387          C     87    GLU     CD   1387     0.8054      12.01   ; qtot 3.683
  1388         O2     87    GLU    OE1   1388    -0.8188         16   ; qtot 2.864
  1389         O2     87    GLU    OE2   1389    -0.8188         16   ; qtot 2.045
  1390          C     87    GLU      C   1390     0.5366      12.01   ; qtot 2.582
  1391          O     87    GLU      O   1391    -0.5819         16   ; qtot 2
; residue  88 ARG rtp ARG  q +1.0
  1392          N     88    ARG      N   1392    -0.3479      14.01   ; qtot 1.652
  1393          H     88    ARG      H   1393     0.2747      1.008   ; qtot 1.927
  1394         CT     88    ARG     CA   1394    -0.2637      12.01   ; qtot 1.663
  1395         H1     88    ARG     HA   1395      0.156      1.008   ; qtot 1.819
  1396         CT     88    ARG     CB   1396    -0.0007      12.01   ; qtot 1.818
  1397         HC     88    ARG    HB1   1397     0.0327      1.008   ; qtot 1.851
  1398         HC     88    ARG    HB2   1398     0.0327      1.008   ; qtot 1.884
  1399         CT     88    ARG     CG   1399      0.039      12.01   ; qtot 1.923
  1400         HC     88    ARG    HG1   1400     0.0285      1.008   ; qtot 1.951
  1401         HC     88    ARG    HG2   1401     0.0285      1.008   ; qtot 1.98
  1402         CT     88    ARG     CD   1402     0.0486      12.01   ; qtot 2.028
  1403         H1     88    ARG    HD1   1403     0.0687      1.008   ; qtot 2.097
  1404         H1     88    ARG    HD2   1404     0.0687      1.008   ; qtot 2.166
  1405         N2     88    ARG     NE   1405    -0.5295      14.01   ; qtot 1.636
  1406          H     88    ARG     HE   1406     0.3456      1.008   ; qtot 1.982
  1407         CA     88    ARG     CZ   1407     0.8076      12.01   ; qtot 2.789
  1408         N2     88    ARG    NH1   1408    -0.8627      14.01   ; qtot 1.927
  1409          H     88    ARG   HH11   1409     0.4478      1.008   ; qtot 2.375
  1410          H     88    ARG   HH12   1410     0.4478      1.008   ; qtot 2.822
  1411         N2     88    ARG    NH2   1411    -0.8627      14.01   ; qtot 1.96
  1412          H     88    ARG   HH21   1412     0.4478      1.008   ; qtot 2.407
  1413          H     88    ARG   HH22   1413     0.4478      1.008   ; qtot 2.855
  1414          C     88    ARG      C   1414     0.7341      12.01   ; qtot 3.589
  1415          O     88    ARG      O   1415    -0.5894         16   ; qtot 3
; residue  89 GLU rtp GLU  q -1.0
  1416          N     89    GLU      N   1416    -0.5163      14.01   ; qtot 2.484
  1417          H     89    GLU      H   1417     0.2936      1.008   ; qtot 2.777
  1418         CT     89    GLU     CA   1418     0.0397      12.01   ; qtot 2.817
  1419         H1     89    GLU     HA   1419     0.1105      1.008   ; qtot 2.927
  1420         CT     89    GLU     CB   1420      0.056      12.01   ; qtot 2.983
  1421         HC     89    GLU    HB1   1421    -0.0173      1.008   ; qtot 2.966
  1422         HC     89    GLU    HB2   1422    -0.0173      1.008   ; qtot 2.949
  1423         CT     89    GLU     CG   1423     0.0136      12.01   ; qtot 2.962
  1424         HC     89    GLU    HG1   1424    -0.0425      1.008   ; qtot 2.92
  1425         HC     89    GLU    HG2   1425    -0.0425      1.008   ; qtot 2.877
  1426          C     89    GLU     CD   1426     0.8054      12.01   ; qtot 3.683
  1427         O2     89    GLU    OE1   1427    -0.8188         16   ; qtot 2.864
  1428         O2     89    GLU    OE2   1428    -0.8188         16   ; qtot 2.045
  1429          C     89    GLU      C   1429     0.5366      12.01   ; qtot 2.582
  1430          O     89    GLU      O   1430    -0.5819         16   ; qtot 2
; residue  90 ALA rtp ALA  q  0.0
  1431          N     90    ALA      N   1431    -0.4157      14.01   ; qtot 1.584
  1432          H     90    ALA      H   1432     0.2719      1.008   ; qtot 1.856
  1433         CT     90    ALA     CA   1433     0.0337      12.01   ; qtot 1.89
  1434         H1     90    ALA     HA   1434     0.0823      1.008   ; qtot 1.972
  1435         CT     90    ALA     CB   1435    -0.1825      12.01   ; qtot 1.79
  1436         HC     90    ALA    HB1   1436     0.0603      1.008   ; qtot 1.85
  1437         HC     90    ALA    HB2   1437     0.0603      1.008   ; qtot 1.91
  1438         HC     90    ALA    HB3   1438     0.0603      1.008   ; qtot 1.971
  1439          C     90    ALA      C   1439     0.5973      12.01   ; qtot 2.568
  1440          O     90    ALA      O   1440    -0.5679         16   ; qtot 2
; residue  91 LEU rtp LEU  q  0.0
  1441          N     91    LEU      N   1441    -0.4157      14.01   ; qtot 1.584
  1442          H     91    LEU      H   1442     0.2719      1.008   ; qtot 1.856
  1443         CT     91    LEU     CA   1443    -0.0518      12.01   ; qtot 1.804
  1444         H1     91    LEU     HA   1444     0.0922      1.008   ; qtot 1.897
  1445         CT     91    LEU     CB   1445    -0.1102      12.01   ; qtot 1.786
  1446         HC     91    LEU    HB1   1446     0.0457      1.008   ; qtot 1.832
  1447         HC     91    LEU    HB2   1447     0.0457      1.008   ; qtot 1.878
  1448         CT     91    LEU     CG   1448     0.3531      12.01   ; qtot 2.231
  1449         HC     91    LEU     HG   1449    -0.0361      1.008   ; qtot 2.195
  1450         CT     91    LEU    CD1   1450    -0.4121      12.01   ; qtot 1.783
  1451         HC     91    LEU   HD11   1451        0.1      1.008   ; qtot 1.883
  1452         HC     91    LEU   HD12   1452        0.1      1.008   ; qtot 1.983
  1453         HC     91    LEU   HD13   1453        0.1      1.008   ; qtot 2.083
  1454         CT     91    LEU    CD2   1454    -0.4121      12.01   ; qtot 1.671
  1455         HC     91    LEU   HD21   1455        0.1      1.008   ; qtot 1.771
  1456         HC     91    LEU   HD22   1456        0.1      1.008   ; qtot 1.871
  1457         HC     91    LEU   HD23   1457        0.1      1.008   ; qtot 1.971
  1458          C     91    LEU      C   1458     0.5973      12.01   ; qtot 2.568
  1459          O     91    LEU      O   1459    -0.5679         16   ; qtot 2
; residue  92 MET rtp MET  q  0.0
  1460          N     92    MET      N   1460    -0.4157      14.01   ; qtot 1.584
  1461          H     92    MET      H   1461     0.2719      1.008   ; qtot 1.856
  1462         CT     92    MET     CA   1462    -0.0237      12.01   ; qtot 1.833
  1463         H1     92    MET     HA   1463      0.088      1.008   ; qtot 1.921
  1464         CT     92    MET     CB   1464     0.0342      12.01   ; qtot 1.955
  1465         HC     92    MET    HB1   1465     0.0241      1.008   ; qtot 1.979
  1466         HC     92    MET    HB2   1466     0.0241      1.008   ; qtot 2.003
  1467         CT     92    MET     CG   1467     0.0018      12.01   ; qtot 2.005
  1468         H1     92    MET    HG1   1468      0.044      1.008   ; qtot 2.049
  1469         H1     92    MET    HG2   1469      0.044      1.008   ; qtot 2.093
  1470          S     92    MET     SD   1470    -0.2737      32.06   ; qtot 1.819
  1471         CT     92    MET     CE   1471    -0.0536      12.01   ; qtot 1.765
  1472         H1     92    MET    HE1   1472     0.0684      1.008   ; qtot 1.834
  1473         H1     92    MET    HE2   1473     0.0684      1.008   ; qtot 1.902
  1474         H1     92    MET    HE3   1474     0.0684      1.008   ; qtot 1.971
  1475          C     92    MET      C   1475     0.5973      12.01   ; qtot 2.568
  1476          O     92    MET      O   1476    -0.5679         16   ; qtot 2
; residue  93 SER rtp SER  q  0.0
  1477          N     93    SER      N   1477    -0.4157      14.01   ; qtot 1.584
  1478          H     93    SER      H   1478     0.2719      1.008   ; qtot 1.856
  1479         CT     93    SER     CA   1479    -0.0249      12.01   ; qtot 1.831
  1480         H1     93    SER     HA   1480     0.0843      1.008   ; qtot 1.916
  1481         CT     93    SER     CB   1481     0.2117      12.01   ; qtot 2.127
  1482         H1     93    SER    HB1   1482     0.0352      1.008   ; qtot 2.163
  1483         H1     93    SER    HB2   1483     0.0352      1.008   ; qtot 2.198
  1484         OH     93    SER     OG   1484    -0.6546         16   ; qtot 1.543
  1485         HO     93    SER     HG   1485     0.4275      1.008   ; qtot 1.971
  1486          C     93    SER      C   1486     0.5973      12.01   ; qtot 2.568
  1487          O     93    SER      O   1487    -0.5679         16   ; qtot 2
; residue  94 GLU rtp GLU  q -1.0
  1488          N     94    GLU      N   1488    -0.5163      14.01   ; qtot 1.484
  1489          H     94    GLU      H   1489     0.2936      1.008   ; qtot 1.777
  1490         CT     94    GLU     CA   1490     0.0397      12.01   ; qtot 1.817
  1491         H1     94    GLU     HA   1491     0.1105      1.008   ; qtot 1.927
  1492         CT     94    GLU     CB   1492      0.056      12.01   ; qtot 1.984
  1493         HC     94    GLU    HB1   1493    -0.0173      1.008   ; qtot 1.966
  1494         HC     94    GLU    HB2   1494    -0.0173      1.008   ; qtot 1.949
  1495         CT     94    GLU     CG   1495     0.0136      12.01   ; qtot 1.963
  1496         HC     94    GLU    HG1   1496    -0.0425      1.008   ; qtot 1.92
  1497         HC     94    GLU    HG2   1497    -0.0425      1.008   ; qtot 1.877
  1498          C     94    GLU     CD   1498     0.8054      12.01   ; qtot 2.683
  1499         O2     94    GLU    OE1   1499    -0.8188         16   ; qtot 1.864
  1500         O2     94    GLU    OE2   1500    -0.8188         16   ; qtot 1.045
  1501          C     94    GLU      C   1501     0.5366      12.01   ; qtot 1.582
  1502          O     94    GLU      O   1502    -0.5819         16   ; qtot 1
; residue  95 LEU rtp LEU  q  0.0
  1503          N     95    LEU      N   1503    -0.4157      14.01   ; qtot 0.5843
  1504          H     95    LEU      H   1504     0.2719      1.008   ; qtot 0.8562
  1505         CT     95    LEU     CA   1505    -0.0518      12.01   ; qtot 0.8044
  1506         H1     95    LEU     HA   1506     0.0922      1.008   ; qtot 0.8966
  1507         CT     95    LEU     CB   1507    -0.1102      12.01   ; qtot 0.7864
  1508         HC     95    LEU    HB1   1508     0.0457      1.008   ; qtot 0.8321
  1509         HC     95    LEU    HB2   1509     0.0457      1.008   ; qtot 0.8778
  1510         CT     95    LEU     CG   1510     0.3531      12.01   ; qtot 1.231
  1511         HC     95    LEU     HG   1511    -0.0361      1.008   ; qtot 1.195
  1512         CT     95    LEU    CD1   1512    -0.4121      12.01   ; qtot 0.7827
  1513         HC     95    LEU   HD11   1513        0.1      1.008   ; qtot 0.8827
  1514         HC     95    LEU   HD12   1514        0.1      1.008   ; qtot 0.9827
  1515         HC     95    LEU   HD13   1515        0.1      1.008   ; qtot 1.083
  1516         CT     95    LEU    CD2   1516    -0.4121      12.01   ; qtot 0.6706
  1517         HC     95    LEU   HD21   1517        0.1      1.008   ; qtot 0.7706
  1518         HC     95    LEU   HD22   1518        0.1      1.008   ; qtot 0.8706
  1519         HC     95    LEU   HD23   1519        0.1      1.008   ; qtot 0.9706
  1520          C     95    LEU      C   1520     0.5973      12.01   ; qtot 1.568
  1521          O     95    LEU      O   1521    -0.5679         16   ; qtot 1
; residue  96 LYS rtp LYS  q +1.0
  1522          N     96    LYS      N   1522    -0.3479      14.01   ; qtot 0.6521
  1523          H     96    LYS      H   1523     0.2747      1.008   ; qtot 0.9268
  1524         CT     96    LYS     CA   1524      -0.24      12.01   ; qtot 0.6868
  1525         H1     96    LYS     HA   1525     0.1426      1.008   ; qtot 0.8294
  1526         CT     96    LYS     CB   1526    -0.0094      12.01   ; qtot 0.82
  1527         HC     96    LYS    HB1   1527     0.0362      1.008   ; qtot 0.8562
  1528         HC     96    LYS    HB2   1528     0.0362      1.008   ; qtot 0.8924
  1529         CT     96    LYS     CG   1529     0.0187      12.01   ; qtot 0.9111
  1530         HC     96    LYS    HG1   1530     0.0103      1.008   ; qtot 0.9214
  1531         HC     96    LYS    HG2   1531     0.0103      1.008   ; qtot 0.9317
  1532         CT     96    LYS     CD   1532    -0.0479      12.01   ; qtot 0.8838
  1533         HC     96    LYS    HD1   1533     0.0621      1.008   ; qtot 0.9459
  1534         HC     96    LYS    HD2   1534     0.0621      1.008   ; qtot 1.008
  1535         CT     96    LYS     CE   1535    -0.0143      12.01   ; qtot 0.9937
  1536         HP     96    LYS    HE1   1536     0.1135      1.008   ; qtot 1.107
  1537         HP     96    LYS    HE2   1537     0.1135      1.008   ; qtot 1.221
  1538         N3     96    LYS     NZ   1538    -0.3854      14.01   ; qtot 0.8353
  1539          H     96    LYS    HZ1   1539       0.34      1.008   ; qtot 1.175
  1540          H     96    LYS    HZ2   1540       0.34      1.008   ; qtot 1.515
  1541          H     96    LYS    HZ3   1541       0.34      1.008   ; qtot 1.855
  1542          C     96    LYS      C   1542     0.7341      12.01   ; qtot 2.589
  1543          O     96    LYS      O   1543    -0.5894         16   ; qtot 2
; residue  97 VAL rtp VAL  q  0.0
  1544          N     97    VAL      N   1544    -0.4157      14.01   ; qtot 1.584
  1545          H     97    VAL      H   1545     0.2719      1.008   ; qtot 1.856
  1546         CT     97    VAL     CA   1546    -0.0875      12.01   ; qtot 1.769
  1547         H1     97    VAL     HA   1547     0.0969      1.008   ; qtot 1.866
  1548         CT     97    VAL     CB   1548     0.2985      12.01   ; qtot 2.164
  1549         HC     97    VAL     HB   1549    -0.0297      1.008   ; qtot 2.134
  1550         CT     97    VAL    CG1   1550    -0.3192      12.01   ; qtot 1.815
  1551         HC     97    VAL   HG11   1551     0.0791      1.008   ; qtot 1.894
  1552         HC     97    VAL   HG12   1552     0.0791      1.008   ; qtot 1.973
  1553         HC     97    VAL   HG13   1553     0.0791      1.008   ; qtot 2.053
  1554         CT     97    VAL    CG2   1554    -0.3192      12.01   ; qtot 1.733
  1555         HC     97    VAL   HG21   1555     0.0791      1.008   ; qtot 1.812
  1556         HC     97    VAL   HG22   1556     0.0791      1.008   ; qtot 1.892
  1557         HC     97    VAL   HG23   1557     0.0791      1.008   ; qtot 1.971
  1558          C     97    VAL      C   1558     0.5973      12.01   ; qtot 2.568
  1559          O     97    VAL      O   1559    -0.5679         16   ; qtot 2
; residue  98 LEU rtp LEU  q  0.0
  1560          N     98    LEU      N   1560    -0.4157      14.01   ; qtot 1.584
  1561          H     98    LEU      H   1561     0.2719      1.008   ; qtot 1.856
  1562         CT     98    LEU     CA   1562    -0.0518      12.01   ; qtot 1.804
  1563         H1     98    LEU     HA   1563     0.0922      1.008   ; qtot 1.897
  1564         CT     98    LEU     CB   1564    -0.1102      12.01   ; qtot 1.786
  1565         HC     98    LEU    HB1   1565     0.0457      1.008   ; qtot 1.832
  1566         HC     98    LEU    HB2   1566     0.0457      1.008   ; qtot 1.878
  1567         CT     98    LEU     CG   1567     0.3531      12.01   ; qtot 2.231
  1568         HC     98    LEU     HG   1568    -0.0361      1.008   ; qtot 2.195
  1569         CT     98    LEU    CD1   1569    -0.4121      12.01   ; qtot 1.783
  1570         HC     98    LEU   HD11   1570        0.1      1.008   ; qtot 1.883
  1571         HC     98    LEU   HD12   1571        0.1      1.008   ; qtot 1.983
  1572         HC     98    LEU   HD13   1572        0.1      1.008   ; qtot 2.083
  1573         CT     98    LEU    CD2   1573    -0.4121      12.01   ; qtot 1.671
  1574         HC     98    LEU   HD21   1574        0.1      1.008   ; qtot 1.771
  1575         HC     98    LEU   HD22   1575        0.1      1.008   ; qtot 1.871
  1576         HC     98    LEU   HD23   1576        0.1      1.008   ; qtot 1.971
  1577          C     98    LEU      C   1577     0.5973      12.01   ; qtot 2.568
  1578          O     98    LEU      O   1578    -0.5679         16   ; qtot 2
; residue  99 SER rtp SER  q  0.0
  1579          N     99    SER      N   1579    -0.4157      14.01   ; qtot 1.584
  1580          H     99    SER      H   1580     0.2719      1.008   ; qtot 1.856
  1581         CT     99    SER     CA   1581    -0.0249      12.01   ; qtot 1.831
  1582         H1     99    SER     HA   1582     0.0843      1.008   ; qtot 1.916
  1583         CT     99    SER     CB   1583     0.2117      12.01   ; qtot 2.127
  1584         H1     99    SER    HB1   1584     0.0352      1.008   ; qtot 2.163
  1585         H1     99    SER    HB2   1585     0.0352      1.008   ; qtot 2.198
  1586         OH     99    SER     OG   1586    -0.6546         16   ; qtot 1.543
  1587         HO     99    SER     HG   1587     0.4275      1.008   ; qtot 1.971
  1588          C     99    SER      C   1588     0.5973      12.01   ; qtot 2.568
  1589          O     99    SER      O   1589    -0.5679         16   ; qtot 2
; residue 100 TYR rtp TYR  q  0.0
  1590          N    100    TYR      N   1590    -0.4157      14.01   ; qtot 1.584
  1591          H    100    TYR      H   1591     0.2719      1.008   ; qtot 1.856
  1592         CT    100    TYR     CA   1592    -0.0014      12.01   ; qtot 1.855
  1593         H1    100    TYR     HA   1593     0.0876      1.008   ; qtot 1.942
  1594         CT    100    TYR     CB   1594    -0.0152      12.01   ; qtot 1.927
  1595         HC    100    TYR    HB1   1595     0.0295      1.008   ; qtot 1.957
  1596         HC    100    TYR    HB2   1596     0.0295      1.008   ; qtot 1.986
  1597         CA    100    TYR     CG   1597    -0.0011      12.01   ; qtot 1.985
  1598         CA    100    TYR    CD1   1598    -0.1906      12.01   ; qtot 1.795
  1599         HA    100    TYR    HD1   1599     0.1699      1.008   ; qtot 1.964
  1600         CA    100    TYR    CE1   1600    -0.2341      12.01   ; qtot 1.73
  1601         HA    100    TYR    HE1   1601     0.1656      1.008   ; qtot 1.896
  1602          C    100    TYR     CZ   1602     0.3226      12.01   ; qtot 2.219
  1603         OH    100    TYR     OH   1603    -0.5579         16   ; qtot 1.661
  1604         HO    100    TYR     HH   1604     0.3992      1.008   ; qtot 2.06
  1605         CA    100    TYR    CE2   1605    -0.2341      12.01   ; qtot 1.826
  1606         HA    100    TYR    HE2   1606     0.1656      1.008   ; qtot 1.991
  1607         CA    100    TYR    CD2   1607    -0.1906      12.01   ; qtot 1.801
  1608         HA    100    TYR    HD2   1608     0.1699      1.008   ; qtot 1.971
  1609          C    100    TYR      C   1609     0.5973      12.01   ; qtot 2.568
  1610          O    100    TYR      O   1610    -0.5679         16   ; qtot 2
; residue 101 LEU rtp LEU  q  0.0
  1611          N    101    LEU      N   1611    -0.4157      14.01   ; qtot 1.584
  1612          H    101    LEU      H   1612     0.2719      1.008   ; qtot 1.856
  1613         CT    101    LEU     CA   1613    -0.0518      12.01   ; qtot 1.804
  1614         H1    101    LEU     HA   1614     0.0922      1.008   ; qtot 1.897
  1615         CT    101    LEU     CB   1615    -0.1102      12.01   ; qtot 1.786
  1616         HC    101    LEU    HB1   1616     0.0457      1.008   ; qtot 1.832
  1617         HC    101    LEU    HB2   1617     0.0457      1.008   ; qtot 1.878
  1618         CT    101    LEU     CG   1618     0.3531      12.01   ; qtot 2.231
  1619         HC    101    LEU     HG   1619    -0.0361      1.008   ; qtot 2.195
  1620         CT    101    LEU    CD1   1620    -0.4121      12.01   ; qtot 1.783
  1621         HC    101    LEU   HD11   1621        0.1      1.008   ; qtot 1.883
  1622         HC    101    LEU   HD12   1622        0.1      1.008   ; qtot 1.983
  1623         HC    101    LEU   HD13   1623        0.1      1.008   ; qtot 2.083
  1624         CT    101    LEU    CD2   1624    -0.4121      12.01   ; qtot 1.671
  1625         HC    101    LEU   HD21   1625        0.1      1.008   ; qtot 1.771
  1626         HC    101    LEU   HD22   1626        0.1      1.008   ; qtot 1.871
  1627         HC    101    LEU   HD23   1627        0.1      1.008   ; qtot 1.971
  1628          C    101    LEU      C   1628     0.5973      12.01   ; qtot 2.568
  1629          O    101    LEU      O   1629    -0.5679         16   ; qtot 2
; residue 102 GLY rtp GLY  q  0.0
  1630          N    102    GLY      N   1630    -0.4157      14.01   ; qtot 1.584
  1631          H    102    GLY      H   1631     0.2719      1.008   ; qtot 1.856
  1632         CT    102    GLY     CA   1632    -0.0252      12.01   ; qtot 1.831
  1633         H1    102    GLY    HA1   1633     0.0698      1.008   ; qtot 1.901
  1634         H1    102    GLY    HA2   1634     0.0698      1.008   ; qtot 1.971
  1635          C    102    GLY      C   1635     0.5973      12.01   ; qtot 2.568
  1636          O    102    GLY      O   1636    -0.5679         16   ; qtot 2
; residue 103 ASN rtp ASN  q  0.0
  1637          N    103    ASN      N   1637    -0.4157      14.01   ; qtot 1.584
  1638          H    103    ASN      H   1638     0.2719      1.008   ; qtot 1.856
  1639         CT    103    ASN     CA   1639     0.0143      12.01   ; qtot 1.871
  1640         H1    103    ASN     HA   1640     0.1048      1.008   ; qtot 1.975
  1641         CT    103    ASN     CB   1641    -0.2041      12.01   ; qtot 1.771
  1642         HC    103    ASN    HB1   1642     0.0797      1.008   ; qtot 1.851
  1643         HC    103    ASN    HB2   1643     0.0797      1.008   ; qtot 1.931
  1644          C    103    ASN     CG   1644      0.713      12.01   ; qtot 2.644
  1645          O    103    ASN    OD1   1645    -0.5931         16   ; qtot 2.051
  1646          N    103    ASN    ND2   1646    -0.9191      14.01   ; qtot 1.131
  1647          H    103    ASN   HD21   1647     0.4196      1.008   ; qtot 1.551
  1648          H    103    ASN   HD22   1648     0.4196      1.008   ; qtot 1.971
  1649          C    103    ASN      C   1649     0.5973      12.01   ; qtot 2.568
  1650          O    103    ASN      O   1650    -0.5679         16   ; qtot 2
; residue 104 HIS rtp HIE  q  0.0
  1651          N    104    HIS      N   1651    -0.4157      14.01   ; qtot 1.584
  1652          H    104    HIS      H   1652     0.2719      1.008   ; qtot 1.856
  1653         CT    104    HIS     CA   1653    -0.0581      12.01   ; qtot 1.798
  1654         H1    104    HIS     HA   1654      0.136      1.008   ; qtot 1.934
  1655         CT    104    HIS     CB   1655    -0.0074      12.01   ; qtot 1.927
  1656         HC    104    HIS    HB1   1656     0.0367      1.008   ; qtot 1.963
  1657         HC    104    HIS    HB2   1657     0.0367      1.008   ; qtot 2
  1658         CC    104    HIS     CG   1658     0.1868      12.01   ; qtot 2.187
  1659         NB    104    HIS    ND1   1659    -0.5432      14.01   ; qtot 1.644
  1660         CR    104    HIS    CE1   1660     0.1635      12.01   ; qtot 1.807
  1661         H5    104    HIS    HE1   1661     0.1435      1.008   ; qtot 1.951
  1662         NA    104    HIS    NE2   1662    -0.2795      14.01   ; qtot 1.671
  1663          H    104    HIS    HE2   1663     0.3339      1.008   ; qtot 2.005
  1664         CW    104    HIS    CD2   1664    -0.2207      12.01   ; qtot 1.784
  1665         H4    104    HIS    HD2   1665     0.1862      1.008   ; qtot 1.971
  1666          C    104    HIS      C   1666     0.5973      12.01   ; qtot 2.568
  1667          O    104    HIS      O   1667    -0.5679         16   ; qtot 2
; residue 105 MET rtp MET  q  0.0
  1668          N    105    MET      N   1668    -0.4157      14.01   ; qtot 1.584
  1669          H    105    MET      H   1669     0.2719      1.008   ; qtot 1.856
  1670         CT    105    MET     CA   1670    -0.0237      12.01   ; qtot 1.833
  1671         H1    105    MET     HA   1671      0.088      1.008   ; qtot 1.921
  1672         CT    105    MET     CB   1672     0.0342      12.01   ; qtot 1.955
  1673         HC    105    MET    HB1   1673     0.0241      1.008   ; qtot 1.979
  1674         HC    105    MET    HB2   1674     0.0241      1.008   ; qtot 2.003
  1675         CT    105    MET     CG   1675     0.0018      12.01   ; qtot 2.005
  1676         H1    105    MET    HG1   1676      0.044      1.008   ; qtot 2.049
  1677         H1    105    MET    HG2   1677      0.044      1.008   ; qtot 2.093
  1678          S    105    MET     SD   1678    -0.2737      32.06   ; qtot 1.819
  1679         CT    105    MET     CE   1679    -0.0536      12.01   ; qtot 1.765
  1680         H1    105    MET    HE1   1680     0.0684      1.008   ; qtot 1.834
  1681         H1    105    MET    HE2   1681     0.0684      1.008   ; qtot 1.902
  1682         H1    105    MET    HE3   1682     0.0684      1.008   ; qtot 1.971
  1683          C    105    MET      C   1683     0.5973      12.01   ; qtot 2.568
  1684          O    105    MET      O   1684    -0.5679         16   ; qtot 2
; residue 106 ASN rtp ASN  q  0.0
  1685          N    106    ASN      N   1685    -0.4157      14.01   ; qtot 1.584
  1686          H    106    ASN      H   1686     0.2719      1.008   ; qtot 1.856
  1687         CT    106    ASN     CA   1687     0.0143      12.01   ; qtot 1.871
  1688         H1    106    ASN     HA   1688     0.1048      1.008   ; qtot 1.975
  1689         CT    106    ASN     CB   1689    -0.2041      12.01   ; qtot 1.771
  1690         HC    106    ASN    HB1   1690     0.0797      1.008   ; qtot 1.851
  1691         HC    106    ASN    HB2   1691     0.0797      1.008   ; qtot 1.931
  1692          C    106    ASN     CG   1692      0.713      12.01   ; qtot 2.644
  1693          O    106    ASN    OD1   1693    -0.5931         16   ; qtot 2.051
  1694          N    106    ASN    ND2   1694    -0.9191      14.01   ; qtot 1.131
  1695          H    106    ASN   HD21   1695     0.4196      1.008   ; qtot 1.551
  1696          H    106    ASN   HD22   1696     0.4196      1.008   ; qtot 1.971
  1697          C    106    ASN      C   1697     0.5973      12.01   ; qtot 2.568
  1698          O    106    ASN      O   1698    -0.5679         16   ; qtot 2
; residue 107 ILE rtp ILE  q  0.0
  1699          N    107    ILE      N   1699    -0.4157      14.01   ; qtot 1.584
  1700          H    107    ILE      H   1700     0.2719      1.008   ; qtot 1.856
  1701         CT    107    ILE     CA   1701    -0.0597      12.01   ; qtot 1.797
  1702         H1    107    ILE     HA   1702     0.0869      1.008   ; qtot 1.883
  1703         CT    107    ILE     CB   1703     0.1303      12.01   ; qtot 2.014
  1704         HC    107    ILE     HB   1704     0.0187      1.008   ; qtot 2.032
  1705         CT    107    ILE    CG2   1705    -0.3204      12.01   ; qtot 1.712
  1706         HC    107    ILE   HG21   1706     0.0882      1.008   ; qtot 1.8
  1707         HC    107    ILE   HG22   1707     0.0882      1.008   ; qtot 1.888
  1708         HC    107    ILE   HG23   1708     0.0882      1.008   ; qtot 1.977
  1709         CT    107    ILE    CG1   1709     -0.043      12.01   ; qtot 1.934
  1710         HC    107    ILE   HG11   1710     0.0236      1.008   ; qtot 1.957
  1711         HC    107    ILE   HG12   1711     0.0236      1.008   ; qtot 1.981
  1712         CT    107    ILE     CD   1712     -0.066      12.01   ; qtot 1.915
  1713         HC    107    ILE    HD1   1713     0.0186      1.008   ; qtot 1.933
  1714         HC    107    ILE    HD2   1714     0.0186      1.008   ; qtot 1.952
  1715         HC    107    ILE    HD3   1715     0.0186      1.008   ; qtot 1.971
  1716          C    107    ILE      C   1716     0.5973      12.01   ; qtot 2.568
  1717          O    107    ILE      O   1717    -0.5679         16   ; qtot 2
; residue 108 VAL rtp VAL  q  0.0
  1718          N    108    VAL      N   1718    -0.4157      14.01   ; qtot 1.584
  1719          H    108    VAL      H   1719     0.2719      1.008   ; qtot 1.856
  1720         CT    108    VAL     CA   1720    -0.0875      12.01   ; qtot 1.769
  1721         H1    108    VAL     HA   1721     0.0969      1.008   ; qtot 1.866
  1722         CT    108    VAL     CB   1722     0.2985      12.01   ; qtot 2.164
  1723         HC    108    VAL     HB   1723    -0.0297      1.008   ; qtot 2.134
  1724         CT    108    VAL    CG1   1724    -0.3192      12.01   ; qtot 1.815
  1725         HC    108    VAL   HG11   1725     0.0791      1.008   ; qtot 1.894
  1726         HC    108    VAL   HG12   1726     0.0791      1.008   ; qtot 1.973
  1727         HC    108    VAL   HG13   1727     0.0791      1.008   ; qtot 2.053
  1728         CT    108    VAL    CG2   1728    -0.3192      12.01   ; qtot 1.733
  1729         HC    108    VAL   HG21   1729     0.0791      1.008   ; qtot 1.812
  1730         HC    108    VAL   HG22   1730     0.0791      1.008   ; qtot 1.892
  1731         HC    108    VAL   HG23   1731     0.0791      1.008   ; qtot 1.971
  1732          C    108    VAL      C   1732     0.5973      12.01   ; qtot 2.568
  1733          O    108    VAL      O   1733    -0.5679         16   ; qtot 2
; residue 109 ASN rtp ASN  q  0.0
  1734          N    109    ASN      N   1734    -0.4157      14.01   ; qtot 1.584
  1735          H    109    ASN      H   1735     0.2719      1.008   ; qtot 1.856
  1736         CT    109    ASN     CA   1736     0.0143      12.01   ; qtot 1.871
  1737         H1    109    ASN     HA   1737     0.1048      1.008   ; qtot 1.975
  1738         CT    109    ASN     CB   1738    -0.2041      12.01   ; qtot 1.771
  1739         HC    109    ASN    HB1   1739     0.0797      1.008   ; qtot 1.851
  1740         HC    109    ASN    HB2   1740     0.0797      1.008   ; qtot 1.931
  1741          C    109    ASN     CG   1741      0.713      12.01   ; qtot 2.644
  1742          O    109    ASN    OD1   1742    -0.5931         16   ; qtot 2.051
  1743          N    109    ASN    ND2   1743    -0.9191      14.01   ; qtot 1.131
  1744          H    109    ASN   HD21   1744     0.4196      1.008   ; qtot 1.551
  1745          H    109    ASN   HD22   1745     0.4196      1.008   ; qtot 1.971
  1746          C    109    ASN      C   1746     0.5973      12.01   ; qtot 2.568
  1747          O    109    ASN      O   1747    -0.5679         16   ; qtot 2
; residue 110 LEU rtp LEU  q  0.0
  1748          N    110    LEU      N   1748    -0.4157      14.01   ; qtot 1.584
  1749          H    110    LEU      H   1749     0.2719      1.008   ; qtot 1.856
  1750         CT    110    LEU     CA   1750    -0.0518      12.01   ; qtot 1.804
  1751         H1    110    LEU     HA   1751     0.0922      1.008   ; qtot 1.897
  1752         CT    110    LEU     CB   1752    -0.1102      12.01   ; qtot 1.786
  1753         HC    110    LEU    HB1   1753     0.0457      1.008   ; qtot 1.832
  1754         HC    110    LEU    HB2   1754     0.0457      1.008   ; qtot 1.878
  1755         CT    110    LEU     CG   1755     0.3531      12.01   ; qtot 2.231
  1756         HC    110    LEU     HG   1756    -0.0361      1.008   ; qtot 2.195
  1757         CT    110    LEU    CD1   1757    -0.4121      12.01   ; qtot 1.783
  1758         HC    110    LEU   HD11   1758        0.1      1.008   ; qtot 1.883
  1759         HC    110    LEU   HD12   1759        0.1      1.008   ; qtot 1.983
  1760         HC    110    LEU   HD13   1760        0.1      1.008   ; qtot 2.083
  1761         CT    110    LEU    CD2   1761    -0.4121      12.01   ; qtot 1.671
  1762         HC    110    LEU   HD21   1762        0.1      1.008   ; qtot 1.771
  1763         HC    110    LEU   HD22   1763        0.1      1.008   ; qtot 1.871
  1764         HC    110    LEU   HD23   1764        0.1      1.008   ; qtot 1.971
  1765          C    110    LEU      C   1765     0.5973      12.01   ; qtot 2.568
  1766          O    110    LEU      O   1766    -0.5679         16   ; qtot 2
; residue 111 LEU rtp LEU  q  0.0
  1767          N    111    LEU      N   1767    -0.4157      14.01   ; qtot 1.584
  1768          H    111    LEU      H   1768     0.2719      1.008   ; qtot 1.856
  1769         CT    111    LEU     CA   1769    -0.0518      12.01   ; qtot 1.804
  1770         H1    111    LEU     HA   1770     0.0922      1.008   ; qtot 1.897
  1771         CT    111    LEU     CB   1771    -0.1102      12.01   ; qtot 1.786
  1772         HC    111    LEU    HB1   1772     0.0457      1.008   ; qtot 1.832
  1773         HC    111    LEU    HB2   1773     0.0457      1.008   ; qtot 1.878
  1774         CT    111    LEU     CG   1774     0.3531      12.01   ; qtot 2.231
  1775         HC    111    LEU     HG   1775    -0.0361      1.008   ; qtot 2.195
  1776         CT    111    LEU    CD1   1776    -0.4121      12.01   ; qtot 1.783
  1777         HC    111    LEU   HD11   1777        0.1      1.008   ; qtot 1.883
  1778         HC    111    LEU   HD12   1778        0.1      1.008   ; qtot 1.983
  1779         HC    111    LEU   HD13   1779        0.1      1.008   ; qtot 2.083
  1780         CT    111    LEU    CD2   1780    -0.4121      12.01   ; qtot 1.671
  1781         HC    111    LEU   HD21   1781        0.1      1.008   ; qtot 1.771
  1782         HC    111    LEU   HD22   1782        0.1      1.008   ; qtot 1.871
  1783         HC    111    LEU   HD23   1783        0.1      1.008   ; qtot 1.971
  1784          C    111    LEU      C   1784     0.5973      12.01   ; qtot 2.568
  1785          O    111    LEU      O   1785    -0.5679         16   ; qtot 2
; residue 112 GLY rtp GLY  q  0.0
  1786          N    112    GLY      N   1786    -0.4157      14.01   ; qtot 1.584
  1787          H    112    GLY      H   1787     0.2719      1.008   ; qtot 1.856
  1788         CT    112    GLY     CA   1788    -0.0252      12.01   ; qtot 1.831
  1789         H1    112    GLY    HA1   1789     0.0698      1.008   ; qtot 1.901
  1790         H1    112    GLY    HA2   1790     0.0698      1.008   ; qtot 1.971
  1791          C    112    GLY      C   1791     0.5973      12.01   ; qtot 2.568
  1792          O    112    GLY      O   1792    -0.5679         16   ; qtot 2
; residue 113 ALA rtp ALA  q  0.0
  1793          N    113    ALA      N   1793    -0.4157      14.01   ; qtot 1.584
  1794          H    113    ALA      H   1794     0.2719      1.008   ; qtot 1.856
  1795         CT    113    ALA     CA   1795     0.0337      12.01   ; qtot 1.89
  1796         H1    113    ALA     HA   1796     0.0823      1.008   ; qtot 1.972
  1797         CT    113    ALA     CB   1797    -0.1825      12.01   ; qtot 1.79
  1798         HC    113    ALA    HB1   1798     0.0603      1.008   ; qtot 1.85
  1799         HC    113    ALA    HB2   1799     0.0603      1.008   ; qtot 1.91
  1800         HC    113    ALA    HB3   1800     0.0603      1.008   ; qtot 1.971
  1801          C    113    ALA      C   1801     0.5973      12.01   ; qtot 2.568
  1802          O    113    ALA      O   1802    -0.5679         16   ; qtot 2
; residue 114 CYS rtp CYS  q  0.0
  1803          N    114    CYS      N   1803    -0.4157      14.01   ; qtot 1.584
  1804          H    114    CYS      H   1804     0.2719      1.008   ; qtot 1.856
  1805         CT    114    CYS     CA   1805     0.0213      12.01   ; qtot 1.878
  1806         H1    114    CYS     HA   1806     0.1124      1.008   ; qtot 1.99
  1807         CT    114    CYS     CB   1807    -0.1231      12.01   ; qtot 1.867
  1808         H1    114    CYS    HB1   1808     0.1112      1.008   ; qtot 1.978
  1809         H1    114    CYS    HB2   1809     0.1112      1.008   ; qtot 2.089
  1810         SH    114    CYS     SG   1810    -0.3119      32.06   ; qtot 1.777
  1811         HS    114    CYS     HG   1811     0.1933      1.008   ; qtot 1.971
  1812          C    114    CYS      C   1812     0.5973      12.01   ; qtot 2.568
  1813          O    114    CYS      O   1813    -0.5679         16   ; qtot 2
; residue 115 THR rtp THR  q  0.0
  1814          N    115    THR      N   1814    -0.4157      14.01   ; qtot 1.584
  1815          H    115    THR      H   1815     0.2719      1.008   ; qtot 1.856
  1816         CT    115    THR     CA   1816    -0.0389      12.01   ; qtot 1.817
  1817         H1    115    THR     HA   1817     0.1007      1.008   ; qtot 1.918
  1818         CT    115    THR     CB   1818     0.3654      12.01   ; qtot 2.283
  1819         H1    115    THR     HB   1819     0.0043      1.008   ; qtot 2.288
  1820         CT    115    THR    CG2   1820    -0.2438      12.01   ; qtot 2.044
  1821         HC    115    THR   HG21   1821     0.0642      1.008   ; qtot 2.108
  1822         HC    115    THR   HG22   1822     0.0642      1.008   ; qtot 2.172
  1823         HC    115    THR   HG23   1823     0.0642      1.008   ; qtot 2.237
  1824         OH    115    THR    OG1   1824    -0.6761         16   ; qtot 1.56
  1825         HO    115    THR    HG1   1825     0.4102      1.008   ; qtot 1.971
  1826          C    115    THR      C   1826     0.5973      12.01   ; qtot 2.568
  1827          O    115    THR      O   1827    -0.5679         16   ; qtot 2
; residue 116 ILE rtp ILE  q  0.0
  1828          N    116    ILE      N   1828    -0.4157      14.01   ; qtot 1.584
  1829          H    116    ILE      H   1829     0.2719      1.008   ; qtot 1.856
  1830         CT    116    ILE     CA   1830    -0.0597      12.01   ; qtot 1.797
  1831         H1    116    ILE     HA   1831     0.0869      1.008   ; qtot 1.883
  1832         CT    116    ILE     CB   1832     0.1303      12.01   ; qtot 2.014
  1833         HC    116    ILE     HB   1833     0.0187      1.008   ; qtot 2.032
  1834         CT    116    ILE    CG2   1834    -0.3204      12.01   ; qtot 1.712
  1835         HC    116    ILE   HG21   1835     0.0882      1.008   ; qtot 1.8
  1836         HC    116    ILE   HG22   1836     0.0882      1.008   ; qtot 1.888
  1837         HC    116    ILE   HG23   1837     0.0882      1.008   ; qtot 1.977
  1838         CT    116    ILE    CG1   1838     -0.043      12.01   ; qtot 1.934
  1839         HC    116    ILE   HG11   1839     0.0236      1.008   ; qtot 1.957
  1840         HC    116    ILE   HG12   1840     0.0236      1.008   ; qtot 1.981
  1841         CT    116    ILE     CD   1841     -0.066      12.01   ; qtot 1.915
  1842         HC    116    ILE    HD1   1842     0.0186      1.008   ; qtot 1.933
  1843         HC    116    ILE    HD2   1843     0.0186      1.008   ; qtot 1.952
  1844         HC    116    ILE    HD3   1844     0.0186      1.008   ; qtot 1.971
  1845          C    116    ILE      C   1845     0.5973      12.01   ; qtot 2.568
  1846          O    116    ILE      O   1846    -0.5679         16   ; qtot 2
; residue 117 GLY rtp GLY  q  0.0
  1847          N    117    GLY      N   1847    -0.4157      14.01   ; qtot 1.584
  1848          H    117    GLY      H   1848     0.2719      1.008   ; qtot 1.856
  1849         CT    117    GLY     CA   1849    -0.0252      12.01   ; qtot 1.831
  1850         H1    117    GLY    HA1   1850     0.0698      1.008   ; qtot 1.901
  1851         H1    117    GLY    HA2   1851     0.0698      1.008   ; qtot 1.971
  1852          C    117    GLY      C   1852     0.5973      12.01   ; qtot 2.568
  1853          O    117    GLY      O   1853    -0.5679         16   ; qtot 2
; residue 118 GLY rtp GLY  q  0.0
  1854          N    118    GLY      N   1854    -0.4157      14.01   ; qtot 1.584
  1855          H    118    GLY      H   1855     0.2719      1.008   ; qtot 1.856
  1856         CT    118    GLY     CA   1856    -0.0252      12.01   ; qtot 1.831
  1857         H1    118    GLY    HA1   1857     0.0698      1.008   ; qtot 1.901
  1858         H1    118    GLY    HA2   1858     0.0698      1.008   ; qtot 1.971
  1859          C    118    GLY      C   1859     0.5973      12.01   ; qtot 2.568
  1860          O    118    GLY      O   1860    -0.5679         16   ; qtot 2
; residue 119 PRO rtp PRO  q  0.0
  1861          N    119    PRO      N   1861    -0.2548      14.01   ; qtot 1.745
  1862         CT    119    PRO     CD   1862     0.0192      12.01   ; qtot 1.764
  1863         H1    119    PRO    HD1   1863     0.0391      1.008   ; qtot 1.804
  1864         H1    119    PRO    HD2   1864     0.0391      1.008   ; qtot 1.843
  1865         CT    119    PRO     CG   1865     0.0189      12.01   ; qtot 1.862
  1866         HC    119    PRO    HG1   1866     0.0213      1.008   ; qtot 1.883
  1867         HC    119    PRO    HG2   1867     0.0213      1.008   ; qtot 1.904
  1868         CT    119    PRO     CB   1868     -0.007      12.01   ; qtot 1.897
  1869         HC    119    PRO    HB1   1869     0.0253      1.008   ; qtot 1.922
  1870         HC    119    PRO    HB2   1870     0.0253      1.008   ; qtot 1.948
  1871         CT    119    PRO     CA   1871    -0.0266      12.01   ; qtot 1.921
  1872         H1    119    PRO     HA   1872     0.0641      1.008   ; qtot 1.985
  1873          C    119    PRO      C   1873     0.5896      12.01   ; qtot 2.575
  1874          O    119    PRO      O   1874    -0.5748         16   ; qtot 2
; residue 120 THR rtp THR  q  0.0
  1875          N    120    THR      N   1875    -0.4157      14.01   ; qtot 1.584
  1876          H    120    THR      H   1876     0.2719      1.008   ; qtot 1.856
  1877         CT    120    THR     CA   1877    -0.0389      12.01   ; qtot 1.817
  1878         H1    120    THR     HA   1878     0.1007      1.008   ; qtot 1.918
  1879         CT    120    THR     CB   1879     0.3654      12.01   ; qtot 2.283
  1880         H1    120    THR     HB   1880     0.0043      1.008   ; qtot 2.288
  1881         CT    120    THR    CG2   1881    -0.2438      12.01   ; qtot 2.044
  1882         HC    120    THR   HG21   1882     0.0642      1.008   ; qtot 2.108
  1883         HC    120    THR   HG22   1883     0.0642      1.008   ; qtot 2.172
  1884         HC    120    THR   HG23   1884     0.0642      1.008   ; qtot 2.237
  1885         OH    120    THR    OG1   1885    -0.6761         16   ; qtot 1.56
  1886         HO    120    THR    HG1   1886     0.4102      1.008   ; qtot 1.971
  1887          C    120    THR      C   1887     0.5973      12.01   ; qtot 2.568
  1888          O    120    THR      O   1888    -0.5679         16   ; qtot 2
; residue 121 LEU rtp LEU  q  0.0
  1889          N    121    LEU      N   1889    -0.4157      14.01   ; qtot 1.584
  1890          H    121    LEU      H   1890     0.2719      1.008   ; qtot 1.856
  1891         CT    121    LEU     CA   1891    -0.0518      12.01   ; qtot 1.804
  1892         H1    121    LEU     HA   1892     0.0922      1.008   ; qtot 1.897
  1893         CT    121    LEU     CB   1893    -0.1102      12.01   ; qtot 1.786
  1894         HC    121    LEU    HB1   1894     0.0457      1.008   ; qtot 1.832
  1895         HC    121    LEU    HB2   1895     0.0457      1.008   ; qtot 1.878
  1896         CT    121    LEU     CG   1896     0.3531      12.01   ; qtot 2.231
  1897         HC    121    LEU     HG   1897    -0.0361      1.008   ; qtot 2.195
  1898         CT    121    LEU    CD1   1898    -0.4121      12.01   ; qtot 1.783
  1899         HC    121    LEU   HD11   1899        0.1      1.008   ; qtot 1.883
  1900         HC    121    LEU   HD12   1900        0.1      1.008   ; qtot 1.983
  1901         HC    121    LEU   HD13   1901        0.1      1.008   ; qtot 2.083
  1902         CT    121    LEU    CD2   1902    -0.4121      12.01   ; qtot 1.671
  1903         HC    121    LEU   HD21   1903        0.1      1.008   ; qtot 1.771
  1904         HC    121    LEU   HD22   1904        0.1      1.008   ; qtot 1.871
  1905         HC    121    LEU   HD23   1905        0.1      1.008   ; qtot 1.971
  1906          C    121    LEU      C   1906     0.5973      12.01   ; qtot 2.568
  1907          O    121    LEU      O   1907    -0.5679         16   ; qtot 2
; residue 122 VAL rtp VAL  q  0.0
  1908          N    122    VAL      N   1908    -0.4157      14.01   ; qtot 1.584
  1909          H    122    VAL      H   1909     0.2719      1.008   ; qtot 1.856
  1910         CT    122    VAL     CA   1910    -0.0875      12.01   ; qtot 1.769
  1911         H1    122    VAL     HA   1911     0.0969      1.008   ; qtot 1.866
  1912         CT    122    VAL     CB   1912     0.2985      12.01   ; qtot 2.164
  1913         HC    122    VAL     HB   1913    -0.0297      1.008   ; qtot 2.134
  1914         CT    122    VAL    CG1   1914    -0.3192      12.01   ; qtot 1.815
  1915         HC    122    VAL   HG11   1915     0.0791      1.008   ; qtot 1.894
  1916         HC    122    VAL   HG12   1916     0.0791      1.008   ; qtot 1.973
  1917         HC    122    VAL   HG13   1917     0.0791      1.008   ; qtot 2.053
  1918         CT    122    VAL    CG2   1918    -0.3192      12.01   ; qtot 1.733
  1919         HC    122    VAL   HG21   1919     0.0791      1.008   ; qtot 1.812
  1920         HC    122    VAL   HG22   1920     0.0791      1.008   ; qtot 1.892
  1921         HC    122    VAL   HG23   1921     0.0791      1.008   ; qtot 1.971
  1922          C    122    VAL      C   1922     0.5973      12.01   ; qtot 2.568
  1923          O    122    VAL      O   1923    -0.5679         16   ; qtot 2
; residue 123 ILE rtp ILE  q  0.0
  1924          N    123    ILE      N   1924    -0.4157      14.01   ; qtot 1.584
  1925          H    123    ILE      H   1925     0.2719      1.008   ; qtot 1.856
  1926         CT    123    ILE     CA   1926    -0.0597      12.01   ; qtot 1.797
  1927         H1    123    ILE     HA   1927     0.0869      1.008   ; qtot 1.883
  1928         CT    123    ILE     CB   1928     0.1303      12.01   ; qtot 2.014
  1929         HC    123    ILE     HB   1929     0.0187      1.008   ; qtot 2.032
  1930         CT    123    ILE    CG2   1930    -0.3204      12.01   ; qtot 1.712
  1931         HC    123    ILE   HG21   1931     0.0882      1.008   ; qtot 1.8
  1932         HC    123    ILE   HG22   1932     0.0882      1.008   ; qtot 1.888
  1933         HC    123    ILE   HG23   1933     0.0882      1.008   ; qtot 1.977
  1934         CT    123    ILE    CG1   1934     -0.043      12.01   ; qtot 1.934
  1935         HC    123    ILE   HG11   1935     0.0236      1.008   ; qtot 1.957
  1936         HC    123    ILE   HG12   1936     0.0236      1.008   ; qtot 1.981
  1937         CT    123    ILE     CD   1937     -0.066      12.01   ; qtot 1.915
  1938         HC    123    ILE    HD1   1938     0.0186      1.008   ; qtot 1.933
  1939         HC    123    ILE    HD2   1939     0.0186      1.008   ; qtot 1.952
  1940         HC    123    ILE    HD3   1940     0.0186      1.008   ; qtot 1.971
  1941          C    123    ILE      C   1941     0.5973      12.01   ; qtot 2.568
  1942          O    123    ILE      O   1942    -0.5679         16   ; qtot 2
; residue 124 THR rtp THR  q  0.0
  1943          N    124    THR      N   1943    -0.4157      14.01   ; qtot 1.584
  1944          H    124    THR      H   1944     0.2719      1.008   ; qtot 1.856
  1945         CT    124    THR     CA   1945    -0.0389      12.01   ; qtot 1.817
  1946         H1    124    THR     HA   1946     0.1007      1.008   ; qtot 1.918
  1947         CT    124    THR     CB   1947     0.3654      12.01   ; qtot 2.283
  1948         H1    124    THR     HB   1948     0.0043      1.008   ; qtot 2.288
  1949         CT    124    THR    CG2   1949    -0.2438      12.01   ; qtot 2.044
  1950         HC    124    THR   HG21   1950     0.0642      1.008   ; qtot 2.108
  1951         HC    124    THR   HG22   1951     0.0642      1.008   ; qtot 2.172
  1952         HC    124    THR   HG23   1952     0.0642      1.008   ; qtot 2.237
  1953         OH    124    THR    OG1   1953    -0.6761         16   ; qtot 1.56
  1954         HO    124    THR    HG1   1954     0.4102      1.008   ; qtot 1.971
  1955          C    124    THR      C   1955     0.5973      12.01   ; qtot 2.568
  1956          O    124    THR      O   1956    -0.5679         16   ; qtot 2
; residue 125 GLU rtp GLU  q -1.0
  1957          N    125    GLU      N   1957    -0.5163      14.01   ; qtot 1.484
  1958          H    125    GLU      H   1958     0.2936      1.008   ; qtot 1.777
  1959         CT    125    GLU     CA   1959     0.0397      12.01   ; qtot 1.817
  1960         H1    125    GLU     HA   1960     0.1105      1.008   ; qtot 1.928
  1961         CT    125    GLU     CB   1961      0.056      12.01   ; qtot 1.984
  1962         HC    125    GLU    HB1   1962    -0.0173      1.008   ; qtot 1.966
  1963         HC    125    GLU    HB2   1963    -0.0173      1.008   ; qtot 1.949
  1964         CT    125    GLU     CG   1964     0.0136      12.01   ; qtot 1.963
  1965         HC    125    GLU    HG1   1965    -0.0425      1.008   ; qtot 1.92
  1966         HC    125    GLU    HG2   1966    -0.0425      1.008   ; qtot 1.878
  1967          C    125    GLU     CD   1967     0.8054      12.01   ; qtot 2.683
  1968         O2    125    GLU    OE1   1968    -0.8188         16   ; qtot 1.864
  1969         O2    125    GLU    OE2   1969    -0.8188         16   ; qtot 1.045
  1970          C    125    GLU      C   1970     0.5366      12.01   ; qtot 1.582
  1971          O    125    GLU      O   1971    -0.5819         16   ; qtot 1
; residue 126 TYR rtp TYR  q  0.0
  1972          N    126    TYR      N   1972    -0.4157      14.01   ; qtot 0.5843
  1973          H    126    TYR      H   1973     0.2719      1.008   ; qtot 0.8562
  1974         CT    126    TYR     CA   1974    -0.0014      12.01   ; qtot 0.8548
  1975         H1    126    TYR     HA   1975     0.0876      1.008   ; qtot 0.9424
  1976         CT    126    TYR     CB   1976    -0.0152      12.01   ; qtot 0.9272
  1977         HC    126    TYR    HB1   1977     0.0295      1.008   ; qtot 0.9567
  1978         HC    126    TYR    HB2   1978     0.0295      1.008   ; qtot 0.9862
  1979         CA    126    TYR     CG   1979    -0.0011      12.01   ; qtot 0.9851
  1980         CA    126    TYR    CD1   1980    -0.1906      12.01   ; qtot 0.7945
  1981         HA    126    TYR    HD1   1981     0.1699      1.008   ; qtot 0.9644
  1982         CA    126    TYR    CE1   1982    -0.2341      12.01   ; qtot 0.7303
  1983         HA    126    TYR    HE1   1983     0.1656      1.008   ; qtot 0.8959
  1984          C    126    TYR     CZ   1984     0.3226      12.01   ; qtot 1.219
  1985         OH    126    TYR     OH   1985    -0.5579         16   ; qtot 0.6606
  1986         HO    126    TYR     HH   1986     0.3992      1.008   ; qtot 1.06
  1987         CA    126    TYR    CE2   1987    -0.2341      12.01   ; qtot 0.8257
  1988         HA    126    TYR    HE2   1988     0.1656      1.008   ; qtot 0.9913
  1989         CA    126    TYR    CD2   1989    -0.1906      12.01   ; qtot 0.8007
  1990         HA    126    TYR    HD2   1990     0.1699      1.008   ; qtot 0.9706
  1991          C    126    TYR      C   1991     0.5973      12.01   ; qtot 1.568
  1992          O    126    TYR      O   1992    -0.5679         16   ; qtot 1
; residue 127 CYS rtp CYS  q  0.0
  1993          N    127    CYS      N   1993    -0.4157      14.01   ; qtot 0.5843
  1994          H    127    CYS      H   1994     0.2719      1.008   ; qtot 0.8562
  1995         CT    127    CYS     CA   1995     0.0213      12.01   ; qtot 0.8775
  1996         H1    127    CYS     HA   1996     0.1124      1.008   ; qtot 0.9899
  1997         CT    127    CYS     CB   1997    -0.1231      12.01   ; qtot 0.8668
  1998         H1    127    CYS    HB1   1998     0.1112      1.008   ; qtot 0.978
  1999         H1    127    CYS    HB2   1999     0.1112      1.008   ; qtot 1.089
  2000         SH    127    CYS     SG   2000    -0.3119      32.06   ; qtot 0.7773
  2001         HS    127    CYS     HG   2001     0.1933      1.008   ; qtot 0.9706
  2002          C    127    CYS      C   2002     0.5973      12.01   ; qtot 1.568
  2003          O    127    CYS      O   2003    -0.5679         16   ; qtot 1
; residue 128 CYS rtp CYS  q  0.0
  2004          N    128    CYS      N   2004    -0.4157      14.01   ; qtot 0.5843
  2005          H    128    CYS      H   2005     0.2719      1.008   ; qtot 0.8562
  2006         CT    128    CYS     CA   2006     0.0213      12.01   ; qtot 0.8775
  2007         H1    128    CYS     HA   2007     0.1124      1.008   ; qtot 0.9899
  2008         CT    128    CYS     CB   2008    -0.1231      12.01   ; qtot 0.8668
  2009         H1    128    CYS    HB1   2009     0.1112      1.008   ; qtot 0.978
  2010         H1    128    CYS    HB2   2010     0.1112      1.008   ; qtot 1.089
  2011         SH    128    CYS     SG   2011    -0.3119      32.06   ; qtot 0.7773
  2012         HS    128    CYS     HG   2012     0.1933      1.008   ; qtot 0.9706
  2013          C    128    CYS      C   2013     0.5973      12.01   ; qtot 1.568
  2014          O    128    CYS      O   2014    -0.5679         16   ; qtot 1
; residue 129 TYR rtp TYR  q  0.0
  2015          N    129    TYR      N   2015    -0.4157      14.01   ; qtot 0.5843
  2016          H    129    TYR      H   2016     0.2719      1.008   ; qtot 0.8562
  2017         CT    129    TYR     CA   2017    -0.0014      12.01   ; qtot 0.8548
  2018         H1    129    TYR     HA   2018     0.0876      1.008   ; qtot 0.9424
  2019         CT    129    TYR     CB   2019    -0.0152      12.01   ; qtot 0.9272
  2020         HC    129    TYR    HB1   2020     0.0295      1.008   ; qtot 0.9567
  2021         HC    129    TYR    HB2   2021     0.0295      1.008   ; qtot 0.9862
  2022         CA    129    TYR     CG   2022    -0.0011      12.01   ; qtot 0.9851
  2023         CA    129    TYR    CD1   2023    -0.1906      12.01   ; qtot 0.7945
  2024         HA    129    TYR    HD1   2024     0.1699      1.008   ; qtot 0.9644
  2025         CA    129    TYR    CE1   2025    -0.2341      12.01   ; qtot 0.7303
  2026         HA    129    TYR    HE1   2026     0.1656      1.008   ; qtot 0.8959
  2027          C    129    TYR     CZ   2027     0.3226      12.01   ; qtot 1.219
  2028         OH    129    TYR     OH   2028    -0.5579         16   ; qtot 0.6606
  2029         HO    129    TYR     HH   2029     0.3992      1.008   ; qtot 1.06
  2030         CA    129    TYR    CE2   2030    -0.2341      12.01   ; qtot 0.8257
  2031         HA    129    TYR    HE2   2031     0.1656      1.008   ; qtot 0.9913
  2032         CA    129    TYR    CD2   2032    -0.1906      12.01   ; qtot 0.8007
  2033         HA    129    TYR    HD2   2033     0.1699      1.008   ; qtot 0.9706
  2034          C    129    TYR      C   2034     0.5973      12.01   ; qtot 1.568
  2035          O    129    TYR      O   2035    -0.5679         16   ; qtot 1
; residue 130 GLY rtp GLY  q  0.0
  2036          N    130    GLY      N   2036    -0.4157      14.01   ; qtot 0.5843
  2037          H    130    GLY      H   2037     0.2719      1.008   ; qtot 0.8562
  2038         CT    130    GLY     CA   2038    -0.0252      12.01   ; qtot 0.831
  2039         H1    130    GLY    HA1   2039     0.0698      1.008   ; qtot 0.9008
  2040         H1    130    GLY    HA2   2040     0.0698      1.008   ; qtot 0.9706
  2041          C    130    GLY      C   2041     0.5973      12.01   ; qtot 1.568
  2042          O    130    GLY      O   2042    -0.5679         16   ; qtot 1
; residue 131 ASP rtp ASP  q -1.0
  2043          N    131    ASP      N   2043    -0.5163      14.01   ; qtot 0.4837
  2044          H    131    ASP      H   2044     0.2936      1.008   ; qtot 0.7773
  2045         CT    131    ASP     CA   2045     0.0381      12.01   ; qtot 0.8154
  2046         H1    131    ASP     HA   2046      0.088      1.008   ; qtot 0.9034
  2047         CT    131    ASP     CB   2047    -0.0303      12.01   ; qtot 0.8731
  2048         HC    131    ASP    HB1   2048    -0.0122      1.008   ; qtot 0.8609
  2049         HC    131    ASP    HB2   2049    -0.0122      1.008   ; qtot 0.8487
  2050          C    131    ASP     CG   2050     0.7994      12.01   ; qtot 1.648
  2051         O2    131    ASP    OD1   2051    -0.8014         16   ; qtot 0.8467
  2052         O2    131    ASP    OD2   2052    -0.8014         16   ; qtot 0.0453
  2053          C    131    ASP      C   2053     0.5366      12.01   ; qtot 0.5819
  2054          O    131    ASP      O   2054    -0.5819         16   ; qtot 0
; residue 132 LEU rtp LEU  q  0.0
  2055          N    132    LEU      N   2055    -0.4157      14.01   ; qtot -0.4157
  2056          H    132    LEU      H   2056     0.2719      1.008   ; qtot -0.1438
  2057         CT    132    LEU     CA   2057    -0.0518      12.01   ; qtot -0.1956
  2058         H1    132    LEU     HA   2058     0.0922      1.008   ; qtot -0.1034
  2059         CT    132    LEU     CB   2059    -0.1102      12.01   ; qtot -0.2136
  2060         HC    132    LEU    HB1   2060     0.0457      1.008   ; qtot -0.1679
  2061         HC    132    LEU    HB2   2061     0.0457      1.008   ; qtot -0.1222
  2062         CT    132    LEU     CG   2062     0.3531      12.01   ; qtot 0.2309
  2063         HC    132    LEU     HG   2063    -0.0361      1.008   ; qtot 0.1948
  2064         CT    132    LEU    CD1   2064    -0.4121      12.01   ; qtot -0.2173
  2065         HC    132    LEU   HD11   2065        0.1      1.008   ; qtot -0.1173
  2066         HC    132    LEU   HD12   2066        0.1      1.008   ; qtot -0.0173
  2067         HC    132    LEU   HD13   2067        0.1      1.008   ; qtot 0.0827
  2068         CT    132    LEU    CD2   2068    -0.4121      12.01   ; qtot -0.3294
  2069         HC    132    LEU   HD21   2069        0.1      1.008   ; qtot -0.2294
  2070         HC    132    LEU   HD22   2070        0.1      1.008   ; qtot -0.1294
  2071         HC    132    LEU   HD23   2071        0.1      1.008   ; qtot -0.0294
  2072          C    132    LEU      C   2072     0.5973      12.01   ; qtot 0.5679
  2073          O    132    LEU      O   2073    -0.5679         16   ; qtot 0
; residue 133 LEU rtp LEU  q  0.0
  2074          N    133    LEU      N   2074    -0.4157      14.01   ; qtot -0.4157
  2075          H    133    LEU      H   2075     0.2719      1.008   ; qtot -0.1438
  2076         CT    133    LEU     CA   2076    -0.0518      12.01   ; qtot -0.1956
  2077         H1    133    LEU     HA   2077     0.0922      1.008   ; qtot -0.1034
  2078         CT    133    LEU     CB   2078    -0.1102      12.01   ; qtot -0.2136
  2079         HC    133    LEU    HB1   2079     0.0457      1.008   ; qtot -0.1679
  2080         HC    133    LEU    HB2   2080     0.0457      1.008   ; qtot -0.1222
  2081         CT    133    LEU     CG   2081     0.3531      12.01   ; qtot 0.2309
  2082         HC    133    LEU     HG   2082    -0.0361      1.008   ; qtot 0.1948
  2083         CT    133    LEU    CD1   2083    -0.4121      12.01   ; qtot -0.2173
  2084         HC    133    LEU   HD11   2084        0.1      1.008   ; qtot -0.1173
  2085         HC    133    LEU   HD12   2085        0.1      1.008   ; qtot -0.0173
  2086         HC    133    LEU   HD13   2086        0.1      1.008   ; qtot 0.0827
  2087         CT    133    LEU    CD2   2087    -0.4121      12.01   ; qtot -0.3294
  2088         HC    133    LEU   HD21   2088        0.1      1.008   ; qtot -0.2294
  2089         HC    133    LEU   HD22   2089        0.1      1.008   ; qtot -0.1294
  2090         HC    133    LEU   HD23   2090        0.1      1.008   ; qtot -0.0294
  2091          C    133    LEU      C   2091     0.5973      12.01   ; qtot 0.5679
  2092          O    133    LEU      O   2092    -0.5679         16   ; qtot 0
; residue 134 ASN rtp ASN  q  0.0
  2093          N    134    ASN      N   2093    -0.4157      14.01   ; qtot -0.4157
  2094          H    134    ASN      H   2094     0.2719      1.008   ; qtot -0.1438
  2095         CT    134    ASN     CA   2095     0.0143      12.01   ; qtot -0.1295
  2096         H1    134    ASN     HA   2096     0.1048      1.008   ; qtot -0.0247
  2097         CT    134    ASN     CB   2097    -0.2041      12.01   ; qtot -0.2288
  2098         HC    134    ASN    HB1   2098     0.0797      1.008   ; qtot -0.1491
  2099         HC    134    ASN    HB2   2099     0.0797      1.008   ; qtot -0.0694
  2100          C    134    ASN     CG   2100      0.713      12.01   ; qtot 0.6436
  2101          O    134    ASN    OD1   2101    -0.5931         16   ; qtot 0.0505
  2102          N    134    ASN    ND2   2102    -0.9191      14.01   ; qtot -0.8686
  2103          H    134    ASN   HD21   2103     0.4196      1.008   ; qtot -0.449
  2104          H    134    ASN   HD22   2104     0.4196      1.008   ; qtot -0.0294
  2105          C    134    ASN      C   2105     0.5973      12.01   ; qtot 0.5679
  2106          O    134    ASN      O   2106    -0.5679         16   ; qtot 0
; residue 135 PHE rtp PHE  q  0.0
  2107          N    135    PHE      N   2107    -0.4157      14.01   ; qtot -0.4157
  2108          H    135    PHE      H   2108     0.2719      1.008   ; qtot -0.1438
  2109         CT    135    PHE     CA   2109    -0.0024      12.01   ; qtot -0.1462
  2110         H1    135    PHE     HA   2110     0.0978      1.008   ; qtot -0.0484
  2111         CT    135    PHE     CB   2111    -0.0343      12.01   ; qtot -0.0827
  2112         HC    135    PHE    HB1   2112     0.0295      1.008   ; qtot -0.0532
  2113         HC    135    PHE    HB2   2113     0.0295      1.008   ; qtot -0.0237
  2114         CA    135    PHE     CG   2114     0.0118      12.01   ; qtot -0.0119
  2115         CA    135    PHE    CD1   2115    -0.1256      12.01   ; qtot -0.1375
  2116         HA    135    PHE    HD1   2116      0.133      1.008   ; qtot -0.0045
  2117         CA    135    PHE    CE1   2117    -0.1704      12.01   ; qtot -0.1749
  2118         HA    135    PHE    HE1   2118      0.143      1.008   ; qtot -0.0319
  2119         CA    135    PHE     CZ   2119    -0.1072      12.01   ; qtot -0.1391
  2120         HA    135    PHE     HZ   2120     0.1297      1.008   ; qtot -0.0094
  2121         CA    135    PHE    CE2   2121    -0.1704      12.01   ; qtot -0.1798
  2122         HA    135    PHE    HE2   2122      0.143      1.008   ; qtot -0.0368
  2123         CA    135    PHE    CD2   2123    -0.1256      12.01   ; qtot -0.1624
  2124         HA    135    PHE    HD2   2124      0.133      1.008   ; qtot -0.0294
  2125          C    135    PHE      C   2125     0.5973      12.01   ; qtot 0.5679
  2126          O    135    PHE      O   2126    -0.5679         16   ; qtot 0
; residue 136 LEU rtp LEU  q  0.0
  2127          N    136    LEU      N   2127    -0.4157      14.01   ; qtot -0.4157
  2128          H    136    LEU      H   2128     0.2719      1.008   ; qtot -0.1438
  2129         CT    136    LEU     CA   2129    -0.0518      12.01   ; qtot -0.1956
  2130         H1    136    LEU     HA   2130     0.0922      1.008   ; qtot -0.1034
  2131         CT    136    LEU     CB   2131    -0.1102      12.01   ; qtot -0.2136
  2132         HC    136    LEU    HB1   2132     0.0457      1.008   ; qtot -0.1679
  2133         HC    136    LEU    HB2   2133     0.0457      1.008   ; qtot -0.1222
  2134         CT    136    LEU     CG   2134     0.3531      12.01   ; qtot 0.2309
  2135         HC    136    LEU     HG   2135    -0.0361      1.008   ; qtot 0.1948
  2136         CT    136    LEU    CD1   2136    -0.4121      12.01   ; qtot -0.2173
  2137         HC    136    LEU   HD11   2137        0.1      1.008   ; qtot -0.1173
  2138         HC    136    LEU   HD12   2138        0.1      1.008   ; qtot -0.0173
  2139         HC    136    LEU   HD13   2139        0.1      1.008   ; qtot 0.0827
  2140         CT    136    LEU    CD2   2140    -0.4121      12.01   ; qtot -0.3294
  2141         HC    136    LEU   HD21   2141        0.1      1.008   ; qtot -0.2294
  2142         HC    136    LEU   HD22   2142        0.1      1.008   ; qtot -0.1294
  2143         HC    136    LEU   HD23   2143        0.1      1.008   ; qtot -0.0294
  2144          C    136    LEU      C   2144     0.5973      12.01   ; qtot 0.5679
  2145          O    136    LEU      O   2145    -0.5679         16   ; qtot 0
; residue 137 ARG rtp ARG  q +1.0
  2146          N    137    ARG      N   2146    -0.3479      14.01   ; qtot -0.3479
  2147          H    137    ARG      H   2147     0.2747      1.008   ; qtot -0.0732
  2148         CT    137    ARG     CA   2148    -0.2637      12.01   ; qtot -0.3369
  2149         H1    137    ARG     HA   2149      0.156      1.008   ; qtot -0.1809
  2150         CT    137    ARG     CB   2150    -0.0007      12.01   ; qtot -0.1816
  2151         HC    137    ARG    HB1   2151     0.0327      1.008   ; qtot -0.1489
  2152         HC    137    ARG    HB2   2152     0.0327      1.008   ; qtot -0.1162
  2153         CT    137    ARG     CG   2153      0.039      12.01   ; qtot -0.0772
  2154         HC    137    ARG    HG1   2154     0.0285      1.008   ; qtot -0.0487
  2155         HC    137    ARG    HG2   2155     0.0285      1.008   ; qtot -0.0202
  2156         CT    137    ARG     CD   2156     0.0486      12.01   ; qtot 0.0284
  2157         H1    137    ARG    HD1   2157     0.0687      1.008   ; qtot 0.0971
  2158         H1    137    ARG    HD2   2158     0.0687      1.008   ; qtot 0.1658
  2159         N2    137    ARG     NE   2159    -0.5295      14.01   ; qtot -0.3637
  2160          H    137    ARG     HE   2160     0.3456      1.008   ; qtot -0.0181
  2161         CA    137    ARG     CZ   2161     0.8076      12.01   ; qtot 0.7895
  2162         N2    137    ARG    NH1   2162    -0.8627      14.01   ; qtot -0.0732
  2163          H    137    ARG   HH11   2163     0.4478      1.008   ; qtot 0.3746
  2164          H    137    ARG   HH12   2164     0.4478      1.008   ; qtot 0.8224
  2165         N2    137    ARG    NH2   2165    -0.8627      14.01   ; qtot -0.0403
  2166          H    137    ARG   HH21   2166     0.4478      1.008   ; qtot 0.4075
  2167          H    137    ARG   HH22   2167     0.4478      1.008   ; qtot 0.8553
  2168          C    137    ARG      C   2168     0.7341      12.01   ; qtot 1.589
  2169          O    137    ARG      O   2169    -0.5894         16   ; qtot 1
; residue 138 ARG rtp ARG  q +1.0
  2170          N    138    ARG      N   2170    -0.3479      14.01   ; qtot 0.6521
  2171          H    138    ARG      H   2171     0.2747      1.008   ; qtot 0.9268
  2172         CT    138    ARG     CA   2172    -0.2637      12.01   ; qtot 0.6631
  2173         H1    138    ARG     HA   2173      0.156      1.008   ; qtot 0.8191
  2174         CT    138    ARG     CB   2174    -0.0007      12.01   ; qtot 0.8184
  2175         HC    138    ARG    HB1   2175     0.0327      1.008   ; qtot 0.8511
  2176         HC    138    ARG    HB2   2176     0.0327      1.008   ; qtot 0.8838
  2177         CT    138    ARG     CG   2177      0.039      12.01   ; qtot 0.9228
  2178         HC    138    ARG    HG1   2178     0.0285      1.008   ; qtot 0.9513
  2179         HC    138    ARG    HG2   2179     0.0285      1.008   ; qtot 0.9798
  2180         CT    138    ARG     CD   2180     0.0486      12.01   ; qtot 1.028
  2181         H1    138    ARG    HD1   2181     0.0687      1.008   ; qtot 1.097
  2182         H1    138    ARG    HD2   2182     0.0687      1.008   ; qtot 1.166
  2183         N2    138    ARG     NE   2183    -0.5295      14.01   ; qtot 0.6363
  2184          H    138    ARG     HE   2184     0.3456      1.008   ; qtot 0.9819
  2185         CA    138    ARG     CZ   2185     0.8076      12.01   ; qtot 1.79
  2186         N2    138    ARG    NH1   2186    -0.8627      14.01   ; qtot 0.9268
  2187          H    138    ARG   HH11   2187     0.4478      1.008   ; qtot 1.375
  2188          H    138    ARG   HH12   2188     0.4478      1.008   ; qtot 1.822
  2189         N2    138    ARG    NH2   2189    -0.8627      14.01   ; qtot 0.9597
  2190          H    138    ARG   HH21   2190     0.4478      1.008   ; qtot 1.408
  2191          H    138    ARG   HH22   2191     0.4478      1.008   ; qtot 1.855
  2192          C    138    ARG      C   2192     0.7341      12.01   ; qtot 2.589
  2193          O    138    ARG      O   2193    -0.5894         16   ; qtot 2
; residue 139 LYS rtp LYS  q +1.0
  2194          N    139    LYS      N   2194    -0.3479      14.01   ; qtot 1.652
  2195          H    139    LYS      H   2195     0.2747      1.008   ; qtot 1.927
  2196         CT    139    LYS     CA   2196      -0.24      12.01   ; qtot 1.687
  2197         H1    139    LYS     HA   2197     0.1426      1.008   ; qtot 1.829
  2198         CT    139    LYS     CB   2198    -0.0094      12.01   ; qtot 1.82
  2199         HC    139    LYS    HB1   2199     0.0362      1.008   ; qtot 1.856
  2200         HC    139    LYS    HB2   2200     0.0362      1.008   ; qtot 1.892
  2201         CT    139    LYS     CG   2201     0.0187      12.01   ; qtot 1.911
  2202         HC    139    LYS    HG1   2202     0.0103      1.008   ; qtot 1.921
  2203         HC    139    LYS    HG2   2203     0.0103      1.008   ; qtot 1.932
  2204         CT    139    LYS     CD   2204    -0.0479      12.01   ; qtot 1.884
  2205         HC    139    LYS    HD1   2205     0.0621      1.008   ; qtot 1.946
  2206         HC    139    LYS    HD2   2206     0.0621      1.008   ; qtot 2.008
  2207         CT    139    LYS     CE   2207    -0.0143      12.01   ; qtot 1.994
  2208         HP    139    LYS    HE1   2208     0.1135      1.008   ; qtot 2.107
  2209         HP    139    LYS    HE2   2209     0.1135      1.008   ; qtot 2.221
  2210         N3    139    LYS     NZ   2210    -0.3854      14.01   ; qtot 1.835
  2211          H    139    LYS    HZ1   2211       0.34      1.008   ; qtot 2.175
  2212          H    139    LYS    HZ2   2212       0.34      1.008   ; qtot 2.515
  2213          H    139    LYS    HZ3   2213       0.34      1.008   ; qtot 2.855
  2214          C    139    LYS      C   2214     0.7341      12.01   ; qtot 3.589
  2215          O    139    LYS      O   2215    -0.5894         16   ; qtot 3
; residue 140 ARG rtp ARG  q +1.0
  2216          N    140    ARG      N   2216    -0.3479      14.01   ; qtot 2.652
  2217          H    140    ARG      H   2217     0.2747      1.008   ; qtot 2.927
  2218         CT    140    ARG     CA   2218    -0.2637      12.01   ; qtot 2.663
  2219         H1    140    ARG     HA   2219      0.156      1.008   ; qtot 2.819
  2220         CT    140    ARG     CB   2220    -0.0007      12.01   ; qtot 2.818
  2221         HC    140    ARG    HB1   2221     0.0327      1.008   ; qtot 2.851
  2222         HC    140    ARG    HB2   2222     0.0327      1.008   ; qtot 2.884
  2223         CT    140    ARG     CG   2223      0.039      12.01   ; qtot 2.923
  2224         HC    140    ARG    HG1   2224     0.0285      1.008   ; qtot 2.951
  2225         HC    140    ARG    HG2   2225     0.0285      1.008   ; qtot 2.98
  2226         CT    140    ARG     CD   2226     0.0486      12.01   ; qtot 3.028
  2227         H1    140    ARG    HD1   2227     0.0687      1.008   ; qtot 3.097
  2228         H1    140    ARG    HD2   2228     0.0687      1.008   ; qtot 3.166
  2229         N2    140    ARG     NE   2229    -0.5295      14.01   ; qtot 2.636
  2230          H    140    ARG     HE   2230     0.3456      1.008   ; qtot 2.982
  2231         CA    140    ARG     CZ   2231     0.8076      12.01   ; qtot 3.79
  2232         N2    140    ARG    NH1   2232    -0.8627      14.01   ; qtot 2.927
  2233          H    140    ARG   HH11   2233     0.4478      1.008   ; qtot 3.375
  2234          H    140    ARG   HH12   2234     0.4478      1.008   ; qtot 3.822
  2235         N2    140    ARG    NH2   2235    -0.8627      14.01   ; qtot 2.96
  2236          H    140    ARG   HH21   2236     0.4478      1.008   ; qtot 3.408
  2237          H    140    ARG   HH22   2237     0.4478      1.008   ; qtot 3.855
  2238          C    140    ARG      C   2238     0.7341      12.01   ; qtot 4.589
  2239          O    140    ARG      O   2239    -0.5894         16   ; qtot 4
; residue 141 ASP rtp ASP  q -1.0
  2240          N    141    ASP      N   2240    -0.5163      14.01   ; qtot 3.484
  2241          H    141    ASP      H   2241     0.2936      1.008   ; qtot 3.777
  2242         CT    141    ASP     CA   2242     0.0381      12.01   ; qtot 3.815
  2243         H1    141    ASP     HA   2243      0.088      1.008   ; qtot 3.903
  2244         CT    141    ASP     CB   2244    -0.0303      12.01   ; qtot 3.873
  2245         HC    141    ASP    HB1   2245    -0.0122      1.008   ; qtot 3.861
  2246         HC    141    ASP    HB2   2246    -0.0122      1.008   ; qtot 3.849
  2247          C    141    ASP     CG   2247     0.7994      12.01   ; qtot 4.648
  2248         O2    141    ASP    OD1   2248    -0.8014         16   ; qtot 3.847
  2249         O2    141    ASP    OD2   2249    -0.8014         16   ; qtot 3.045
  2250          C    141    ASP      C   2250     0.5366      12.01   ; qtot 3.582
  2251          O    141    ASP      O   2251    -0.5819         16   ; qtot 3
; residue 142 SER rtp SER  q  0.0
  2252          N    142    SER      N   2252    -0.4157      14.01   ; qtot 2.584
  2253          H    142    SER      H   2253     0.2719      1.008   ; qtot 2.856
  2254         CT    142    SER     CA   2254    -0.0249      12.01   ; qtot 2.831
  2255         H1    142    SER     HA   2255     0.0843      1.008   ; qtot 2.916
  2256         CT    142    SER     CB   2256     0.2117      12.01   ; qtot 3.127
  2257         H1    142    SER    HB1   2257     0.0352      1.008   ; qtot 3.163
  2258         H1    142    SER    HB2   2258     0.0352      1.008   ; qtot 3.198
  2259         OH    142    SER     OG   2259    -0.6546         16   ; qtot 2.543
  2260         HO    142    SER     HG   2260     0.4275      1.008   ; qtot 2.971
  2261          C    142    SER      C   2261     0.5973      12.01   ; qtot 3.568
  2262          O    142    SER      O   2262    -0.5679         16   ; qtot 3
; residue 143 PHE rtp PHE  q  0.0
  2263          N    143    PHE      N   2263    -0.4157      14.01   ; qtot 2.584
  2264          H    143    PHE      H   2264     0.2719      1.008   ; qtot 2.856
  2265         CT    143    PHE     CA   2265    -0.0024      12.01   ; qtot 2.854
  2266         H1    143    PHE     HA   2266     0.0978      1.008   ; qtot 2.952
  2267         CT    143    PHE     CB   2267    -0.0343      12.01   ; qtot 2.917
  2268         HC    143    PHE    HB1   2268     0.0295      1.008   ; qtot 2.947
  2269         HC    143    PHE    HB2   2269     0.0295      1.008   ; qtot 2.976
  2270         CA    143    PHE     CG   2270     0.0118      12.01   ; qtot 2.988
  2271         CA    143    PHE    CD1   2271    -0.1256      12.01   ; qtot 2.863
  2272         HA    143    PHE    HD1   2272      0.133      1.008   ; qtot 2.996
  2273         CA    143    PHE    CE1   2273    -0.1704      12.01   ; qtot 2.825
  2274         HA    143    PHE    HE1   2274      0.143      1.008   ; qtot 2.968
  2275         CA    143    PHE     CZ   2275    -0.1072      12.01   ; qtot 2.861
  2276         HA    143    PHE     HZ   2276     0.1297      1.008   ; qtot 2.991
  2277         CA    143    PHE    CE2   2277    -0.1704      12.01   ; qtot 2.82
  2278         HA    143    PHE    HE2   2278      0.143      1.008   ; qtot 2.963
  2279         CA    143    PHE    CD2   2279    -0.1256      12.01   ; qtot 2.838
  2280         HA    143    PHE    HD2   2280      0.133      1.008   ; qtot 2.971
  2281          C    143    PHE      C   2281     0.5973      12.01   ; qtot 3.568
  2282          O    143    PHE      O   2282    -0.5679         16   ; qtot 3
; residue 144 ILE rtp ILE  q  0.0
  2283          N    144    ILE      N   2283    -0.4157      14.01   ; qtot 2.584
  2284          H    144    ILE      H   2284     0.2719      1.008   ; qtot 2.856
  2285         CT    144    ILE     CA   2285    -0.0597      12.01   ; qtot 2.797
  2286         H1    144    ILE     HA   2286     0.0869      1.008   ; qtot 2.883
  2287         CT    144    ILE     CB   2287     0.1303      12.01   ; qtot 3.014
  2288         HC    144    ILE     HB   2288     0.0187      1.008   ; qtot 3.032
  2289         CT    144    ILE    CG2   2289    -0.3204      12.01   ; qtot 2.712
  2290         HC    144    ILE   HG21   2290     0.0882      1.008   ; qtot 2.8
  2291         HC    144    ILE   HG22   2291     0.0882      1.008   ; qtot 2.888
  2292         HC    144    ILE   HG23   2292     0.0882      1.008   ; qtot 2.977
  2293         CT    144    ILE    CG1   2293     -0.043      12.01   ; qtot 2.934
  2294         HC    144    ILE   HG11   2294     0.0236      1.008   ; qtot 2.957
  2295         HC    144    ILE   HG12   2295     0.0236      1.008   ; qtot 2.981
  2296         CT    144    ILE     CD   2296     -0.066      12.01   ; qtot 2.915
  2297         HC    144    ILE    HD1   2297     0.0186      1.008   ; qtot 2.933
  2298         HC    144    ILE    HD2   2298     0.0186      1.008   ; qtot 2.952
  2299         HC    144    ILE    HD3   2299     0.0186      1.008   ; qtot 2.971
  2300          C    144    ILE      C   2300     0.5973      12.01   ; qtot 3.568
  2301          O    144    ILE      O   2301    -0.5679         16   ; qtot 3
; residue 145 CYS rtp CYS  q  0.0
  2302          N    145    CYS      N   2302    -0.4157      14.01   ; qtot 2.584
  2303          H    145    CYS      H   2303     0.2719      1.008   ; qtot 2.856
  2304         CT    145    CYS     CA   2304     0.0213      12.01   ; qtot 2.878
  2305         H1    145    CYS     HA   2305     0.1124      1.008   ; qtot 2.99
  2306         CT    145    CYS     CB   2306    -0.1231      12.01   ; qtot 2.867
  2307         H1    145    CYS    HB1   2307     0.1112      1.008   ; qtot 2.978
  2308         H1    145    CYS    HB2   2308     0.1112      1.008   ; qtot 3.089
  2309         SH    145    CYS     SG   2309    -0.3119      32.06   ; qtot 2.777
  2310         HS    145    CYS     HG   2310     0.1933      1.008   ; qtot 2.971
  2311          C    145    CYS      C   2311     0.5973      12.01   ; qtot 3.568
  2312          O    145    CYS      O   2312    -0.5679         16   ; qtot 3
; residue 146 SER rtp SER  q  0.0
  2313          N    146    SER      N   2313    -0.4157      14.01   ; qtot 2.584
  2314          H    146    SER      H   2314     0.2719      1.008   ; qtot 2.856
  2315         CT    146    SER     CA   2315    -0.0249      12.01   ; qtot 2.831
  2316         H1    146    SER     HA   2316     0.0843      1.008   ; qtot 2.916
  2317         CT    146    SER     CB   2317     0.2117      12.01   ; qtot 3.127
  2318         H1    146    SER    HB1   2318     0.0352      1.008   ; qtot 3.163
  2319         H1    146    SER    HB2   2319     0.0352      1.008   ; qtot 3.198
  2320         OH    146    SER     OG   2320    -0.6546         16   ; qtot 2.543
  2321         HO    146    SER     HG   2321     0.4275      1.008   ; qtot 2.971
  2322          C    146    SER      C   2322     0.5973      12.01   ; qtot 3.568
  2323          O    146    SER      O   2323    -0.5679         16   ; qtot 3
; residue 147 LYS rtp LYS  q +1.0
  2324          N    147    LYS      N   2324    -0.3479      14.01   ; qtot 2.652
  2325          H    147    LYS      H   2325     0.2747      1.008   ; qtot 2.927
  2326         CT    147    LYS     CA   2326      -0.24      12.01   ; qtot 2.687
  2327         H1    147    LYS     HA   2327     0.1426      1.008   ; qtot 2.829
  2328         CT    147    LYS     CB   2328    -0.0094      12.01   ; qtot 2.82
  2329         HC    147    LYS    HB1   2329     0.0362      1.008   ; qtot 2.856
  2330         HC    147    LYS    HB2   2330     0.0362      1.008   ; qtot 2.892
  2331         CT    147    LYS     CG   2331     0.0187      12.01   ; qtot 2.911
  2332         HC    147    LYS    HG1   2332     0.0103      1.008   ; qtot 2.921
  2333         HC    147    LYS    HG2   2333     0.0103      1.008   ; qtot 2.932
  2334         CT    147    LYS     CD   2334    -0.0479      12.01   ; qtot 2.884
  2335         HC    147    LYS    HD1   2335     0.0621      1.008   ; qtot 2.946
  2336         HC    147    LYS    HD2   2336     0.0621      1.008   ; qtot 3.008
  2337         CT    147    LYS     CE   2337    -0.0143      12.01   ; qtot 2.994
  2338         HP    147    LYS    HE1   2338     0.1135      1.008   ; qtot 3.107
  2339         HP    147    LYS    HE2   2339     0.1135      1.008   ; qtot 3.221
  2340         N3    147    LYS     NZ   2340    -0.3854      14.01   ; qtot 2.835
  2341          H    147    LYS    HZ1   2341       0.34      1.008   ; qtot 3.175
  2342          H    147    LYS    HZ2   2342       0.34      1.008   ; qtot 3.515
  2343          H    147    LYS    HZ3   2343       0.34      1.008   ; qtot 3.855
  2344          C    147    LYS      C   2344     0.7341      12.01   ; qtot 4.589
  2345          O    147    LYS      O   2345    -0.5894         16   ; qtot 4
; residue 148 THR rtp THR  q  0.0
  2346          N    148    THR      N   2346    -0.4157      14.01   ; qtot 3.584
  2347          H    148    THR      H   2347     0.2719      1.008   ; qtot 3.856
  2348         CT    148    THR     CA   2348    -0.0389      12.01   ; qtot 3.817
  2349         H1    148    THR     HA   2349     0.1007      1.008   ; qtot 3.918
  2350         CT    148    THR     CB   2350     0.3654      12.01   ; qtot 4.283
  2351         H1    148    THR     HB   2351     0.0043      1.008   ; qtot 4.288
  2352         CT    148    THR    CG2   2352    -0.2438      12.01   ; qtot 4.044
  2353         HC    148    THR   HG21   2353     0.0642      1.008   ; qtot 4.108
  2354         HC    148    THR   HG22   2354     0.0642      1.008   ; qtot 4.172
  2355         HC    148    THR   HG23   2355     0.0642      1.008   ; qtot 4.237
  2356         OH    148    THR    OG1   2356    -0.6761         16   ; qtot 3.56
  2357         HO    148    THR    HG1   2357     0.4102      1.008   ; qtot 3.971
  2358          C    148    THR      C   2358     0.5973      12.01   ; qtot 4.568
  2359          O    148    THR      O   2359    -0.5679         16   ; qtot 4
; residue 149 SER rtp SER  q  0.0
  2360          N    149    SER      N   2360    -0.4157      14.01   ; qtot 3.584
  2361          H    149    SER      H   2361     0.2719      1.008   ; qtot 3.856
  2362         CT    149    SER     CA   2362    -0.0249      12.01   ; qtot 3.831
  2363         H1    149    SER     HA   2363     0.0843      1.008   ; qtot 3.916
  2364         CT    149    SER     CB   2364     0.2117      12.01   ; qtot 4.127
  2365         H1    149    SER    HB1   2365     0.0352      1.008   ; qtot 4.163
  2366         H1    149    SER    HB2   2366     0.0352      1.008   ; qtot 4.198
  2367         OH    149    SER     OG   2367    -0.6546         16   ; qtot 3.543
  2368         HO    149    SER     HG   2368     0.4275      1.008   ; qtot 3.971
  2369          C    149    SER      C   2369     0.5973      12.01   ; qtot 4.568
  2370          O    149    SER      O   2370    -0.5679         16   ; qtot 4
; residue 150 PRO rtp PRO  q  0.0
  2371          N    150    PRO      N   2371    -0.2548      14.01   ; qtot 3.745
  2372         CT    150    PRO     CD   2372     0.0192      12.01   ; qtot 3.764
  2373         H1    150    PRO    HD1   2373     0.0391      1.008   ; qtot 3.804
  2374         H1    150    PRO    HD2   2374     0.0391      1.008   ; qtot 3.843
  2375         CT    150    PRO     CG   2375     0.0189      12.01   ; qtot 3.862
  2376         HC    150    PRO    HG1   2376     0.0213      1.008   ; qtot 3.883
  2377         HC    150    PRO    HG2   2377     0.0213      1.008   ; qtot 3.904
  2378         CT    150    PRO     CB   2378     -0.007      12.01   ; qtot 3.897
  2379         HC    150    PRO    HB1   2379     0.0253      1.008   ; qtot 3.922
  2380         HC    150    PRO    HB2   2380     0.0253      1.008   ; qtot 3.948
  2381         CT    150    PRO     CA   2381    -0.0266      12.01   ; qtot 3.921
  2382         H1    150    PRO     HA   2382     0.0641      1.008   ; qtot 3.985
  2383          C    150    PRO      C   2383     0.5896      12.01   ; qtot 4.575
  2384          O    150    PRO      O   2384    -0.5748         16   ; qtot 4
; residue 151 ALA rtp ALA  q  0.0
  2385          N    151    ALA      N   2385    -0.4157      14.01   ; qtot 3.584
  2386          H    151    ALA      H   2386     0.2719      1.008   ; qtot 3.856
  2387         CT    151    ALA     CA   2387     0.0337      12.01   ; qtot 3.89
  2388         H1    151    ALA     HA   2388     0.0823      1.008   ; qtot 3.972
  2389         CT    151    ALA     CB   2389    -0.1825      12.01   ; qtot 3.79
  2390         HC    151    ALA    HB1   2390     0.0603      1.008   ; qtot 3.85
  2391         HC    151    ALA    HB2   2391     0.0603      1.008   ; qtot 3.91
  2392         HC    151    ALA    HB3   2392     0.0603      1.008   ; qtot 3.971
  2393          C    151    ALA      C   2393     0.5973      12.01   ; qtot 4.568
  2394          O    151    ALA      O   2394    -0.5679         16   ; qtot 4
; residue 152 ILE rtp ILE  q  0.0
  2395          N    152    ILE      N   2395    -0.4157      14.01   ; qtot 3.584
  2396          H    152    ILE      H   2396     0.2719      1.008   ; qtot 3.856
  2397         CT    152    ILE     CA   2397    -0.0597      12.01   ; qtot 3.797
  2398         H1    152    ILE     HA   2398     0.0869      1.008   ; qtot 3.883
  2399         CT    152    ILE     CB   2399     0.1303      12.01   ; qtot 4.014
  2400         HC    152    ILE     HB   2400     0.0187      1.008   ; qtot 4.032
  2401         CT    152    ILE    CG2   2401    -0.3204      12.01   ; qtot 3.712
  2402         HC    152    ILE   HG21   2402     0.0882      1.008   ; qtot 3.8
  2403         HC    152    ILE   HG22   2403     0.0882      1.008   ; qtot 3.888
  2404         HC    152    ILE   HG23   2404     0.0882      1.008   ; qtot 3.977
  2405         CT    152    ILE    CG1   2405     -0.043      12.01   ; qtot 3.934
  2406         HC    152    ILE   HG11   2406     0.0236      1.008   ; qtot 3.957
  2407         HC    152    ILE   HG12   2407     0.0236      1.008   ; qtot 3.981
  2408         CT    152    ILE     CD   2408     -0.066      12.01   ; qtot 3.915
  2409         HC    152    ILE    HD1   2409     0.0186      1.008   ; qtot 3.933
  2410         HC    152    ILE    HD2   2410     0.0186      1.008   ; qtot 3.952
  2411         HC    152    ILE    HD3   2411     0.0186      1.008   ; qtot 3.971
  2412          C    152    ILE      C   2412     0.5973      12.01   ; qtot 4.568
  2413          O    152    ILE      O   2413    -0.5679         16   ; qtot 4
; residue 153 MET rtp MET  q  0.0
  2414          N    153    MET      N   2414    -0.4157      14.01   ; qtot 3.584
  2415          H    153    MET      H   2415     0.2719      1.008   ; qtot 3.856
  2416         CT    153    MET     CA   2416    -0.0237      12.01   ; qtot 3.833
  2417         H1    153    MET     HA   2417      0.088      1.008   ; qtot 3.921
  2418         CT    153    MET     CB   2418     0.0342      12.01   ; qtot 3.955
  2419         HC    153    MET    HB1   2419     0.0241      1.008   ; qtot 3.979
  2420         HC    153    MET    HB2   2420     0.0241      1.008   ; qtot 4.003
  2421         CT    153    MET     CG   2421     0.0018      12.01   ; qtot 4.005
  2422         H1    153    MET    HG1   2422      0.044      1.008   ; qtot 4.049
  2423         H1    153    MET    HG2   2423      0.044      1.008   ; qtot 4.093
  2424          S    153    MET     SD   2424    -0.2737      32.06   ; qtot 3.819
  2425         CT    153    MET     CE   2425    -0.0536      12.01   ; qtot 3.765
  2426         H1    153    MET    HE1   2426     0.0684      1.008   ; qtot 3.834
  2427         H1    153    MET    HE2   2427     0.0684      1.008   ; qtot 3.902
  2428         H1    153    MET    HE3   2428     0.0684      1.008   ; qtot 3.971
  2429          C    153    MET      C   2429     0.5973      12.01   ; qtot 4.568
  2430          O    153    MET      O   2430    -0.5679         16   ; qtot 4
; residue 154 GLU rtp GLU  q -1.0
  2431          N    154    GLU      N   2431    -0.5163      14.01   ; qtot 3.484
  2432          H    154    GLU      H   2432     0.2936      1.008   ; qtot 3.777
  2433         CT    154    GLU     CA   2433     0.0397      12.01   ; qtot 3.817
  2434         H1    154    GLU     HA   2434     0.1105      1.008   ; qtot 3.928
  2435         CT    154    GLU     CB   2435      0.056      12.01   ; qtot 3.984
  2436         HC    154    GLU    HB1   2436    -0.0173      1.008   ; qtot 3.966
  2437         HC    154    GLU    HB2   2437    -0.0173      1.008   ; qtot 3.949
  2438         CT    154    GLU     CG   2438     0.0136      12.01   ; qtot 3.963
  2439         HC    154    GLU    HG1   2439    -0.0425      1.008   ; qtot 3.92
  2440         HC    154    GLU    HG2   2440    -0.0425      1.008   ; qtot 3.878
  2441          C    154    GLU     CD   2441     0.8054      12.01   ; qtot 4.683
  2442         O2    154    GLU    OE1   2442    -0.8188         16   ; qtot 3.864
  2443         O2    154    GLU    OE2   2443    -0.8188         16   ; qtot 3.045
  2444          C    154    GLU      C   2444     0.5366      12.01   ; qtot 3.582
  2445          O    154    GLU      O   2445    -0.5819         16   ; qtot 3
; residue 155 ASP rtp ASP  q -1.0
  2446          N    155    ASP      N   2446    -0.5163      14.01   ; qtot 2.484
  2447          H    155    ASP      H   2447     0.2936      1.008   ; qtot 2.777
  2448         CT    155    ASP     CA   2448     0.0381      12.01   ; qtot 2.815
  2449         H1    155    ASP     HA   2449      0.088      1.008   ; qtot 2.903
  2450         CT    155    ASP     CB   2450    -0.0303      12.01   ; qtot 2.873
  2451         HC    155    ASP    HB1   2451    -0.0122      1.008   ; qtot 2.861
  2452         HC    155    ASP    HB2   2452    -0.0122      1.008   ; qtot 2.849
  2453          C    155    ASP     CG   2453     0.7994      12.01   ; qtot 3.648
  2454         O2    155    ASP    OD1   2454    -0.8014         16   ; qtot 2.847
  2455         O2    155    ASP    OD2   2455    -0.8014         16   ; qtot 2.045
  2456          C    155    ASP      C   2456     0.5366      12.01   ; qtot 2.582
  2457          O    155    ASP      O   2457    -0.5819         16   ; qtot 2
; residue 156 ASP rtp ASP  q -1.0
  2458          N    156    ASP      N   2458    -0.5163      14.01   ; qtot 1.484
  2459          H    156    ASP      H   2459     0.2936      1.008   ; qtot 1.777
  2460         CT    156    ASP     CA   2460     0.0381      12.01   ; qtot 1.815
  2461         H1    156    ASP     HA   2461      0.088      1.008   ; qtot 1.903
  2462         CT    156    ASP     CB   2462    -0.0303      12.01   ; qtot 1.873
  2463         HC    156    ASP    HB1   2463    -0.0122      1.008   ; qtot 1.861
  2464         HC    156    ASP    HB2   2464    -0.0122      1.008   ; qtot 1.849
  2465          C    156    ASP     CG   2465     0.7994      12.01   ; qtot 2.648
  2466         O2    156    ASP    OD1   2466    -0.8014         16   ; qtot 1.847
  2467         O2    156    ASP    OD2   2467    -0.8014         16   ; qtot 1.045
  2468          C    156    ASP      C   2468     0.5366      12.01   ; qtot 1.582
  2469          O    156    ASP      O   2469    -0.5819         16   ; qtot 1
; residue 157 GLU rtp GLU  q -1.0
  2470          N    157    GLU      N   2470    -0.5163      14.01   ; qtot 0.4837
  2471          H    157    GLU      H   2471     0.2936      1.008   ; qtot 0.7773
  2472         CT    157    GLU     CA   2472     0.0397      12.01   ; qtot 0.817
  2473         H1    157    GLU     HA   2473     0.1105      1.008   ; qtot 0.9275
  2474         CT    157    GLU     CB   2474      0.056      12.01   ; qtot 0.9835
  2475         HC    157    GLU    HB1   2475    -0.0173      1.008   ; qtot 0.9662
  2476         HC    157    GLU    HB2   2476    -0.0173      1.008   ; qtot 0.9489
  2477         CT    157    GLU     CG   2477     0.0136      12.01   ; qtot 0.9625
  2478         HC    157    GLU    HG1   2478    -0.0425      1.008   ; qtot 0.92
  2479         HC    157    GLU    HG2   2479    -0.0425      1.008   ; qtot 0.8775
  2480          C    157    GLU     CD   2480     0.8054      12.01   ; qtot 1.683
  2481         O2    157    GLU    OE1   2481    -0.8188         16   ; qtot 0.8641
  2482         O2    157    GLU    OE2   2482    -0.8188         16   ; qtot 0.0453
  2483          C    157    GLU      C   2483     0.5366      12.01   ; qtot 0.5819
  2484          O    157    GLU      O   2484    -0.5819         16   ; qtot 0
; residue 158 LEU rtp LEU  q  0.0
  2485          N    158    LEU      N   2485    -0.4157      14.01   ; qtot -0.4157
  2486          H    158    LEU      H   2486     0.2719      1.008   ; qtot -0.1438
  2487         CT    158    LEU     CA   2487    -0.0518      12.01   ; qtot -0.1956
  2488         H1    158    LEU     HA   2488     0.0922      1.008   ; qtot -0.1034
  2489         CT    158    LEU     CB   2489    -0.1102      12.01   ; qtot -0.2136
  2490         HC    158    LEU    HB1   2490     0.0457      1.008   ; qtot -0.1679
  2491         HC    158    LEU    HB2   2491     0.0457      1.008   ; qtot -0.1222
  2492         CT    158    LEU     CG   2492     0.3531      12.01   ; qtot 0.2309
  2493         HC    158    LEU     HG   2493    -0.0361      1.008   ; qtot 0.1948
  2494         CT    158    LEU    CD1   2494    -0.4121      12.01   ; qtot -0.2173
  2495         HC    158    LEU   HD11   2495        0.1      1.008   ; qtot -0.1173
  2496         HC    158    LEU   HD12   2496        0.1      1.008   ; qtot -0.0173
  2497         HC    158    LEU   HD13   2497        0.1      1.008   ; qtot 0.0827
  2498         CT    158    LEU    CD2   2498    -0.4121      12.01   ; qtot -0.3294
  2499         HC    158    LEU   HD21   2499        0.1      1.008   ; qtot -0.2294
  2500         HC    158    LEU   HD22   2500        0.1      1.008   ; qtot -0.1294
  2501         HC    158    LEU   HD23   2501        0.1      1.008   ; qtot -0.0294
  2502          C    158    LEU      C   2502     0.5973      12.01   ; qtot 0.5679
  2503          O    158    LEU      O   2503    -0.5679         16   ; qtot 0
; residue 159 ALA rtp ALA  q  0.0
  2504          N    159    ALA      N   2504    -0.4157      14.01   ; qtot -0.4157
  2505          H    159    ALA      H   2505     0.2719      1.008   ; qtot -0.1438
  2506         CT    159    ALA     CA   2506     0.0337      12.01   ; qtot -0.1101
  2507         H1    159    ALA     HA   2507     0.0823      1.008   ; qtot -0.0278
  2508         CT    159    ALA     CB   2508    -0.1825      12.01   ; qtot -0.2103
  2509         HC    159    ALA    HB1   2509     0.0603      1.008   ; qtot -0.15
  2510         HC    159    ALA    HB2   2510     0.0603      1.008   ; qtot -0.0897
  2511         HC    159    ALA    HB3   2511     0.0603      1.008   ; qtot -0.0294
  2512          C    159    ALA      C   2512     0.5973      12.01   ; qtot 0.5679
  2513          O    159    ALA      O   2513    -0.5679         16   ; qtot 0
; residue 160 LEU rtp LEU  q  0.0
  2514          N    160    LEU      N   2514    -0.4157      14.01   ; qtot -0.4157
  2515          H    160    LEU      H   2515     0.2719      1.008   ; qtot -0.1438
  2516         CT    160    LEU     CA   2516    -0.0518      12.01   ; qtot -0.1956
  2517         H1    160    LEU     HA   2517     0.0922      1.008   ; qtot -0.1034
  2518         CT    160    LEU     CB   2518    -0.1102      12.01   ; qtot -0.2136
  2519         HC    160    LEU    HB1   2519     0.0457      1.008   ; qtot -0.1679
  2520         HC    160    LEU    HB2   2520     0.0457      1.008   ; qtot -0.1222
  2521         CT    160    LEU     CG   2521     0.3531      12.01   ; qtot 0.2309
  2522         HC    160    LEU     HG   2522    -0.0361      1.008   ; qtot 0.1948
  2523         CT    160    LEU    CD1   2523    -0.4121      12.01   ; qtot -0.2173
  2524         HC    160    LEU   HD11   2524        0.1      1.008   ; qtot -0.1173
  2525         HC    160    LEU   HD12   2525        0.1      1.008   ; qtot -0.0173
  2526         HC    160    LEU   HD13   2526        0.1      1.008   ; qtot 0.0827
  2527         CT    160    LEU    CD2   2527    -0.4121      12.01   ; qtot -0.3294
  2528         HC    160    LEU   HD21   2528        0.1      1.008   ; qtot -0.2294
  2529         HC    160    LEU   HD22   2529        0.1      1.008   ; qtot -0.1294
  2530         HC    160    LEU   HD23   2530        0.1      1.008   ; qtot -0.0294
  2531          C    160    LEU      C   2531     0.5973      12.01   ; qtot 0.5679
  2532          O    160    LEU      O   2532    -0.5679         16   ; qtot 0
; residue 161 ASP rtp ASP  q -1.0
  2533          N    161    ASP      N   2533    -0.5163      14.01   ; qtot -0.5163
  2534          H    161    ASP      H   2534     0.2936      1.008   ; qtot -0.2227
  2535         CT    161    ASP     CA   2535     0.0381      12.01   ; qtot -0.1846
  2536         H1    161    ASP     HA   2536      0.088      1.008   ; qtot -0.0966
  2537         CT    161    ASP     CB   2537    -0.0303      12.01   ; qtot -0.1269
  2538         HC    161    ASP    HB1   2538    -0.0122      1.008   ; qtot -0.1391
  2539         HC    161    ASP    HB2   2539    -0.0122      1.008   ; qtot -0.1513
  2540          C    161    ASP     CG   2540     0.7994      12.01   ; qtot 0.6481
  2541         O2    161    ASP    OD1   2541    -0.8014         16   ; qtot -0.1533
  2542         O2    161    ASP    OD2   2542    -0.8014         16   ; qtot -0.9547
  2543          C    161    ASP      C   2543     0.5366      12.01   ; qtot -0.4181
  2544          O    161    ASP      O   2544    -0.5819         16   ; qtot -1
; residue 162 LEU rtp LEU  q  0.0
  2545          N    162    LEU      N   2545    -0.4157      14.01   ; qtot -1.416
  2546          H    162    LEU      H   2546     0.2719      1.008   ; qtot -1.144
  2547         CT    162    LEU     CA   2547    -0.0518      12.01   ; qtot -1.196
  2548         H1    162    LEU     HA   2548     0.0922      1.008   ; qtot -1.103
  2549         CT    162    LEU     CB   2549    -0.1102      12.01   ; qtot -1.214
  2550         HC    162    LEU    HB1   2550     0.0457      1.008   ; qtot -1.168
  2551         HC    162    LEU    HB2   2551     0.0457      1.008   ; qtot -1.122
  2552         CT    162    LEU     CG   2552     0.3531      12.01   ; qtot -0.7691
  2553         HC    162    LEU     HG   2553    -0.0361      1.008   ; qtot -0.8052
  2554         CT    162    LEU    CD1   2554    -0.4121      12.01   ; qtot -1.217
  2555         HC    162    LEU   HD11   2555        0.1      1.008   ; qtot -1.117
  2556         HC    162    LEU   HD12   2556        0.1      1.008   ; qtot -1.017
  2557         HC    162    LEU   HD13   2557        0.1      1.008   ; qtot -0.9173
  2558         CT    162    LEU    CD2   2558    -0.4121      12.01   ; qtot -1.329
  2559         HC    162    LEU   HD21   2559        0.1      1.008   ; qtot -1.229
  2560         HC    162    LEU   HD22   2560        0.1      1.008   ; qtot -1.129
  2561         HC    162    LEU   HD23   2561        0.1      1.008   ; qtot -1.029
  2562          C    162    LEU      C   2562     0.5973      12.01   ; qtot -0.4321
  2563          O    162    LEU      O   2563    -0.5679         16   ; qtot -1
; residue 163 GLU rtp GLU  q -1.0
  2564          N    163    GLU      N   2564    -0.5163      14.01   ; qtot -1.516
  2565          H    163    GLU      H   2565     0.2936      1.008   ; qtot -1.223
  2566         CT    163    GLU     CA   2566     0.0397      12.01   ; qtot -1.183
  2567         H1    163    GLU     HA   2567     0.1105      1.008   ; qtot -1.073
  2568         CT    163    GLU     CB   2568      0.056      12.01   ; qtot -1.017
  2569         HC    163    GLU    HB1   2569    -0.0173      1.008   ; qtot -1.034
  2570         HC    163    GLU    HB2   2570    -0.0173      1.008   ; qtot -1.051
  2571         CT    163    GLU     CG   2571     0.0136      12.01   ; qtot -1.038
  2572         HC    163    GLU    HG1   2572    -0.0425      1.008   ; qtot -1.08
  2573         HC    163    GLU    HG2   2573    -0.0425      1.008   ; qtot -1.123
  2574          C    163    GLU     CD   2574     0.8054      12.01   ; qtot -0.3171
  2575         O2    163    GLU    OE1   2575    -0.8188         16   ; qtot -1.136
  2576         O2    163    GLU    OE2   2576    -0.8188         16   ; qtot -1.955
  2577          C    163    GLU      C   2577     0.5366      12.01   ; qtot -1.418
  2578          O    163    GLU      O   2578    -0.5819         16   ; qtot -2
; residue 164 ASP rtp ASP  q -1.0
  2579          N    164    ASP      N   2579    -0.5163      14.01   ; qtot -2.516
  2580          H    164    ASP      H   2580     0.2936      1.008   ; qtot -2.223
  2581         CT    164    ASP     CA   2581     0.0381      12.01   ; qtot -2.185
  2582         H1    164    ASP     HA   2582      0.088      1.008   ; qtot -2.097
  2583         CT    164    ASP     CB   2583    -0.0303      12.01   ; qtot -2.127
  2584         HC    164    ASP    HB1   2584    -0.0122      1.008   ; qtot -2.139
  2585         HC    164    ASP    HB2   2585    -0.0122      1.008   ; qtot -2.151
  2586          C    164    ASP     CG   2586     0.7994      12.01   ; qtot -1.352
  2587         O2    164    ASP    OD1   2587    -0.8014         16   ; qtot -2.153
  2588         O2    164    ASP    OD2   2588    -0.8014         16   ; qtot -2.955
  2589          C    164    ASP      C   2589     0.5366      12.01   ; qtot -2.418
  2590          O    164    ASP      O   2590    -0.5819         16   ; qtot -3
; residue 165 LEU rtp LEU  q  0.0
  2591          N    165    LEU      N   2591    -0.4157      14.01   ; qtot -3.416
  2592          H    165    LEU      H   2592     0.2719      1.008   ; qtot -3.144
  2593         CT    165    LEU     CA   2593    -0.0518      12.01   ; qtot -3.196
  2594         H1    165    LEU     HA   2594     0.0922      1.008   ; qtot -3.103
  2595         CT    165    LEU     CB   2595    -0.1102      12.01   ; qtot -3.214
  2596         HC    165    LEU    HB1   2596     0.0457      1.008   ; qtot -3.168
  2597         HC    165    LEU    HB2   2597     0.0457      1.008   ; qtot -3.122
  2598         CT    165    LEU     CG   2598     0.3531      12.01   ; qtot -2.769
  2599         HC    165    LEU     HG   2599    -0.0361      1.008   ; qtot -2.805
  2600         CT    165    LEU    CD1   2600    -0.4121      12.01   ; qtot -3.217
  2601         HC    165    LEU   HD11   2601        0.1      1.008   ; qtot -3.117
  2602         HC    165    LEU   HD12   2602        0.1      1.008   ; qtot -3.017
  2603         HC    165    LEU   HD13   2603        0.1      1.008   ; qtot -2.917
  2604         CT    165    LEU    CD2   2604    -0.4121      12.01   ; qtot -3.329
  2605         HC    165    LEU   HD21   2605        0.1      1.008   ; qtot -3.229
  2606         HC    165    LEU   HD22   2606        0.1      1.008   ; qtot -3.129
  2607         HC    165    LEU   HD23   2607        0.1      1.008   ; qtot -3.029
  2608          C    165    LEU      C   2608     0.5973      12.01   ; qtot -2.432
  2609          O    165    LEU      O   2609    -0.5679         16   ; qtot -3
; residue 166 LEU rtp LEU  q  0.0
  2610          N    166    LEU      N   2610    -0.4157      14.01   ; qtot -3.416
  2611          H    166    LEU      H   2611     0.2719      1.008   ; qtot -3.144
  2612         CT    166    LEU     CA   2612    -0.0518      12.01   ; qtot -3.196
  2613         H1    166    LEU     HA   2613     0.0922      1.008   ; qtot -3.103
  2614         CT    166    LEU     CB   2614    -0.1102      12.01   ; qtot -3.214
  2615         HC    166    LEU    HB1   2615     0.0457      1.008   ; qtot -3.168
  2616         HC    166    LEU    HB2   2616     0.0457      1.008   ; qtot -3.122
  2617         CT    166    LEU     CG   2617     0.3531      12.01   ; qtot -2.769
  2618         HC    166    LEU     HG   2618    -0.0361      1.008   ; qtot -2.805
  2619         CT    166    LEU    CD1   2619    -0.4121      12.01   ; qtot -3.217
  2620         HC    166    LEU   HD11   2620        0.1      1.008   ; qtot -3.117
  2621         HC    166    LEU   HD12   2621        0.1      1.008   ; qtot -3.017
  2622         HC    166    LEU   HD13   2622        0.1      1.008   ; qtot -2.917
  2623         CT    166    LEU    CD2   2623    -0.4121      12.01   ; qtot -3.329
  2624         HC    166    LEU   HD21   2624        0.1      1.008   ; qtot -3.229
  2625         HC    166    LEU   HD22   2625        0.1      1.008   ; qtot -3.129
  2626         HC    166    LEU   HD23   2626        0.1      1.008   ; qtot -3.029
  2627          C    166    LEU      C   2627     0.5973      12.01   ; qtot -2.432
  2628          O    166    LEU      O   2628    -0.5679         16   ; qtot -3
; residue 167 SER rtp SER  q  0.0
  2629          N    167    SER      N   2629    -0.4157      14.01   ; qtot -3.416
  2630          H    167    SER      H   2630     0.2719      1.008   ; qtot -3.144
  2631         CT    167    SER     CA   2631    -0.0249      12.01   ; qtot -3.169
  2632         H1    167    SER     HA   2632     0.0843      1.008   ; qtot -3.084
  2633         CT    167    SER     CB   2633     0.2117      12.01   ; qtot -2.873
  2634         H1    167    SER    HB1   2634     0.0352      1.008   ; qtot -2.838
  2635         H1    167    SER    HB2   2635     0.0352      1.008   ; qtot -2.802
  2636         OH    167    SER     OG   2636    -0.6546         16   ; qtot -3.457
  2637         HO    167    SER     HG   2637     0.4275      1.008   ; qtot -3.029
  2638          C    167    SER      C   2638     0.5973      12.01   ; qtot -2.432
  2639          O    167    SER      O   2639    -0.5679         16   ; qtot -3
; residue 168 PHE rtp PHE  q  0.0
  2640          N    168    PHE      N   2640    -0.4157      14.01   ; qtot -3.416
  2641          H    168    PHE      H   2641     0.2719      1.008   ; qtot -3.144
  2642         CT    168    PHE     CA   2642    -0.0024      12.01   ; qtot -3.146
  2643         H1    168    PHE     HA   2643     0.0978      1.008   ; qtot -3.048
  2644         CT    168    PHE     CB   2644    -0.0343      12.01   ; qtot -3.083
  2645         HC    168    PHE    HB1   2645     0.0295      1.008   ; qtot -3.053
  2646         HC    168    PHE    HB2   2646     0.0295      1.008   ; qtot -3.024
  2647         CA    168    PHE     CG   2647     0.0118      12.01   ; qtot -3.012
  2648         CA    168    PHE    CD1   2648    -0.1256      12.01   ; qtot -3.138
  2649         HA    168    PHE    HD1   2649      0.133      1.008   ; qtot -3.005
  2650         CA    168    PHE    CE1   2650    -0.1704      12.01   ; qtot -3.175
  2651         HA    168    PHE    HE1   2651      0.143      1.008   ; qtot -3.032
  2652         CA    168    PHE     CZ   2652    -0.1072      12.01   ; qtot -3.139
  2653         HA    168    PHE     HZ   2653     0.1297      1.008   ; qtot -3.009
  2654         CA    168    PHE    CE2   2654    -0.1704      12.01   ; qtot -3.18
  2655         HA    168    PHE    HE2   2655      0.143      1.008   ; qtot -3.037
  2656         CA    168    PHE    CD2   2656    -0.1256      12.01   ; qtot -3.162
  2657         HA    168    PHE    HD2   2657      0.133      1.008   ; qtot -3.029
  2658          C    168    PHE      C   2658     0.5973      12.01   ; qtot -2.432
  2659          O    168    PHE      O   2659    -0.5679         16   ; qtot -3
; residue 169 SER rtp SER  q  0.0
  2660          N    169    SER      N   2660    -0.4157      14.01   ; qtot -3.416
  2661          H    169    SER      H   2661     0.2719      1.008   ; qtot -3.144
  2662         CT    169    SER     CA   2662    -0.0249      12.01   ; qtot -3.169
  2663         H1    169    SER     HA   2663     0.0843      1.008   ; qtot -3.084
  2664         CT    169    SER     CB   2664     0.2117      12.01   ; qtot -2.873
  2665         H1    169    SER    HB1   2665     0.0352      1.008   ; qtot -2.837
  2666         H1    169    SER    HB2   2666     0.0352      1.008   ; qtot -2.802
  2667         OH    169    SER     OG   2667    -0.6546         16   ; qtot -3.457
  2668         HO    169    SER     HG   2668     0.4275      1.008   ; qtot -3.029
  2669          C    169    SER      C   2669     0.5973      12.01   ; qtot -2.432
  2670          O    169    SER      O   2670    -0.5679         16   ; qtot -3
; residue 170 TYR rtp TYR  q  0.0
  2671          N    170    TYR      N   2671    -0.4157      14.01   ; qtot -3.416
  2672          H    170    TYR      H   2672     0.2719      1.008   ; qtot -3.144
  2673         CT    170    TYR     CA   2673    -0.0014      12.01   ; qtot -3.145
  2674         H1    170    TYR     HA   2674     0.0876      1.008   ; qtot -3.058
  2675         CT    170    TYR     CB   2675    -0.0152      12.01   ; qtot -3.073
  2676         HC    170    TYR    HB1   2676     0.0295      1.008   ; qtot -3.043
  2677         HC    170    TYR    HB2   2677     0.0295      1.008   ; qtot -3.014
  2678         CA    170    TYR     CG   2678    -0.0011      12.01   ; qtot -3.015
  2679         CA    170    TYR    CD1   2679    -0.1906      12.01   ; qtot -3.205
  2680         HA    170    TYR    HD1   2680     0.1699      1.008   ; qtot -3.036
  2681         CA    170    TYR    CE1   2681    -0.2341      12.01   ; qtot -3.27
  2682         HA    170    TYR    HE1   2682     0.1656      1.008   ; qtot -3.104
  2683          C    170    TYR     CZ   2683     0.3226      12.01   ; qtot -2.781
  2684         OH    170    TYR     OH   2684    -0.5579         16   ; qtot -3.339
  2685         HO    170    TYR     HH   2685     0.3992      1.008   ; qtot -2.94
  2686         CA    170    TYR    CE2   2686    -0.2341      12.01   ; qtot -3.174
  2687         HA    170    TYR    HE2   2687     0.1656      1.008   ; qtot -3.009
  2688         CA    170    TYR    CD2   2688    -0.1906      12.01   ; qtot -3.199
  2689         HA    170    TYR    HD2   2689     0.1699      1.008   ; qtot -3.029
  2690          C    170    TYR      C   2690     0.5973      12.01   ; qtot -2.432
  2691          O    170    TYR      O   2691    -0.5679         16   ; qtot -3
; residue 171 GLN rtp GLN  q  0.0
  2692          N    171    GLN      N   2692    -0.4157      14.01   ; qtot -3.416
  2693          H    171    GLN      H   2693     0.2719      1.008   ; qtot -3.144
  2694         CT    171    GLN     CA   2694    -0.0031      12.01   ; qtot -3.147
  2695         H1    171    GLN     HA   2695      0.085      1.008   ; qtot -3.062
  2696         CT    171    GLN     CB   2696    -0.0036      12.01   ; qtot -3.065
  2697         HC    171    GLN    HB1   2697     0.0171      1.008   ; qtot -3.048
  2698         HC    171    GLN    HB2   2698     0.0171      1.008   ; qtot -3.031
  2699         CT    171    GLN     CG   2699    -0.0645      12.01   ; qtot -3.096
  2700         HC    171    GLN    HG1   2700     0.0352      1.008   ; qtot -3.061
  2701         HC    171    GLN    HG2   2701     0.0352      1.008   ; qtot -3.025
  2702          C    171    GLN     CD   2702     0.6951      12.01   ; qtot -2.33
  2703          O    171    GLN    OE1   2703    -0.6086         16   ; qtot -2.939
  2704          N    171    GLN    NE2   2704    -0.9407      14.01   ; qtot -3.88
  2705          H    171    GLN   HE21   2705     0.4251      1.008   ; qtot -3.454
  2706          H    171    GLN   HE22   2706     0.4251      1.008   ; qtot -3.029
  2707          C    171    GLN      C   2707     0.5973      12.01   ; qtot -2.432
  2708          O    171    GLN      O   2708    -0.5679         16   ; qtot -3
; residue 172 VAL rtp VAL  q  0.0
  2709          N    172    VAL      N   2709    -0.4157      14.01   ; qtot -3.416
  2710          H    172    VAL      H   2710     0.2719      1.008   ; qtot -3.144
  2711         CT    172    VAL     CA   2711    -0.0875      12.01   ; qtot -3.231
  2712         H1    172    VAL     HA   2712     0.0969      1.008   ; qtot -3.134
  2713         CT    172    VAL     CB   2713     0.2985      12.01   ; qtot -2.836
  2714         HC    172    VAL     HB   2714    -0.0297      1.008   ; qtot -2.866
  2715         CT    172    VAL    CG1   2715    -0.3192      12.01   ; qtot -3.185
  2716         HC    172    VAL   HG11   2716     0.0791      1.008   ; qtot -3.106
  2717         HC    172    VAL   HG12   2717     0.0791      1.008   ; qtot -3.027
  2718         HC    172    VAL   HG13   2718     0.0791      1.008   ; qtot -2.947
  2719         CT    172    VAL    CG2   2719    -0.3192      12.01   ; qtot -3.267
  2720         HC    172    VAL   HG21   2720     0.0791      1.008   ; qtot -3.188
  2721         HC    172    VAL   HG22   2721     0.0791      1.008   ; qtot -3.108
  2722         HC    172    VAL   HG23   2722     0.0791      1.008   ; qtot -3.029
  2723          C    172    VAL      C   2723     0.5973      12.01   ; qtot -2.432
  2724          O    172    VAL      O   2724    -0.5679         16   ; qtot -3
; residue 173 ALA rtp ALA  q  0.0
  2725          N    173    ALA      N   2725    -0.4157      14.01   ; qtot -3.416
  2726          H    173    ALA      H   2726     0.2719      1.008   ; qtot -3.144
  2727         CT    173    ALA     CA   2727     0.0337      12.01   ; qtot -3.11
  2728         H1    173    ALA     HA   2728     0.0823      1.008   ; qtot -3.028
  2729         CT    173    ALA     CB   2729    -0.1825      12.01   ; qtot -3.21
  2730         HC    173    ALA    HB1   2730     0.0603      1.008   ; qtot -3.15
  2731         HC    173    ALA    HB2   2731     0.0603      1.008   ; qtot -3.09
  2732         HC    173    ALA    HB3   2732     0.0603      1.008   ; qtot -3.029
  2733          C    173    ALA      C   2733     0.5973      12.01   ; qtot -2.432
  2734          O    173    ALA      O   2734    -0.5679         16   ; qtot -3
; residue 174 LYS rtp LYS  q +1.0
  2735          N    174    LYS      N   2735    -0.3479      14.01   ; qtot -3.348
  2736          H    174    LYS      H   2736     0.2747      1.008   ; qtot -3.073
  2737         CT    174    LYS     CA   2737      -0.24      12.01   ; qtot -3.313
  2738         H1    174    LYS     HA   2738     0.1426      1.008   ; qtot -3.171
  2739         CT    174    LYS     CB   2739    -0.0094      12.01   ; qtot -3.18
  2740         HC    174    LYS    HB1   2740     0.0362      1.008   ; qtot -3.144
  2741         HC    174    LYS    HB2   2741     0.0362      1.008   ; qtot -3.108
  2742         CT    174    LYS     CG   2742     0.0187      12.01   ; qtot -3.089
  2743         HC    174    LYS    HG1   2743     0.0103      1.008   ; qtot -3.079
  2744         HC    174    LYS    HG2   2744     0.0103      1.008   ; qtot -3.068
  2745         CT    174    LYS     CD   2745    -0.0479      12.01   ; qtot -3.116
  2746         HC    174    LYS    HD1   2746     0.0621      1.008   ; qtot -3.054
  2747         HC    174    LYS    HD2   2747     0.0621      1.008   ; qtot -2.992
  2748         CT    174    LYS     CE   2748    -0.0143      12.01   ; qtot -3.006
  2749         HP    174    LYS    HE1   2749     0.1135      1.008   ; qtot -2.893
  2750         HP    174    LYS    HE2   2750     0.1135      1.008   ; qtot -2.779
  2751         N3    174    LYS     NZ   2751    -0.3854      14.01   ; qtot -3.165
  2752          H    174    LYS    HZ1   2752       0.34      1.008   ; qtot -2.825
  2753          H    174    LYS    HZ2   2753       0.34      1.008   ; qtot -2.485
  2754          H    174    LYS    HZ3   2754       0.34      1.008   ; qtot -2.145
  2755          C    174    LYS      C   2755     0.7341      12.01   ; qtot -1.411
  2756          O    174    LYS      O   2756    -0.5894         16   ; qtot -2
; residue 175 GLY rtp GLY  q  0.0
  2757          N    175    GLY      N   2757    -0.4157      14.01   ; qtot -2.416
  2758          H    175    GLY      H   2758     0.2719      1.008   ; qtot -2.144
  2759         CT    175    GLY     CA   2759    -0.0252      12.01   ; qtot -2.169
  2760         H1    175    GLY    HA1   2760     0.0698      1.008   ; qtot -2.099
  2761         H1    175    GLY    HA2   2761     0.0698      1.008   ; qtot -2.029
  2762          C    175    GLY      C   2762     0.5973      12.01   ; qtot -1.432
  2763          O    175    GLY      O   2763    -0.5679         16   ; qtot -2
; residue 176 MET rtp MET  q  0.0
  2764          N    176    MET      N   2764    -0.4157      14.01   ; qtot -2.416
  2765          H    176    MET      H   2765     0.2719      1.008   ; qtot -2.144
  2766         CT    176    MET     CA   2766    -0.0237      12.01   ; qtot -2.168
  2767         H1    176    MET     HA   2767      0.088      1.008   ; qtot -2.08
  2768         CT    176    MET     CB   2768     0.0342      12.01   ; qtot -2.045
  2769         HC    176    MET    HB1   2769     0.0241      1.008   ; qtot -2.021
  2770         HC    176    MET    HB2   2770     0.0241      1.008   ; qtot -1.997
  2771         CT    176    MET     CG   2771     0.0018      12.01   ; qtot -1.995
  2772         H1    176    MET    HG1   2772      0.044      1.008   ; qtot -1.951
  2773         H1    176    MET    HG2   2773      0.044      1.008   ; qtot -1.907
  2774          S    176    MET     SD   2774    -0.2737      32.06   ; qtot -2.181
  2775         CT    176    MET     CE   2775    -0.0536      12.01   ; qtot -2.235
  2776         H1    176    MET    HE1   2776     0.0684      1.008   ; qtot -2.166
  2777         H1    176    MET    HE2   2777     0.0684      1.008   ; qtot -2.098
  2778         H1    176    MET    HE3   2778     0.0684      1.008   ; qtot -2.029
  2779          C    176    MET      C   2779     0.5973      12.01   ; qtot -1.432
  2780          O    176    MET      O   2780    -0.5679         16   ; qtot -2
; residue 177 ALA rtp ALA  q  0.0
  2781          N    177    ALA      N   2781    -0.4157      14.01   ; qtot -2.416
  2782          H    177    ALA      H   2782     0.2719      1.008   ; qtot -2.144
  2783         CT    177    ALA     CA   2783     0.0337      12.01   ; qtot -2.11
  2784         H1    177    ALA     HA   2784     0.0823      1.008   ; qtot -2.028
  2785         CT    177    ALA     CB   2785    -0.1825      12.01   ; qtot -2.21
  2786         HC    177    ALA    HB1   2786     0.0603      1.008   ; qtot -2.15
  2787         HC    177    ALA    HB2   2787     0.0603      1.008   ; qtot -2.09
  2788         HC    177    ALA    HB3   2788     0.0603      1.008   ; qtot -2.029
  2789          C    177    ALA      C   2789     0.5973      12.01   ; qtot -1.432
  2790          O    177    ALA      O   2790    -0.5679         16   ; qtot -2
; residue 178 PHE rtp PHE  q  0.0
  2791          N    178    PHE      N   2791    -0.4157      14.01   ; qtot -2.416
  2792          H    178    PHE      H   2792     0.2719      1.008   ; qtot -2.144
  2793         CT    178    PHE     CA   2793    -0.0024      12.01   ; qtot -2.146
  2794         H1    178    PHE     HA   2794     0.0978      1.008   ; qtot -2.048
  2795         CT    178    PHE     CB   2795    -0.0343      12.01   ; qtot -2.083
  2796         HC    178    PHE    HB1   2796     0.0295      1.008   ; qtot -2.053
  2797         HC    178    PHE    HB2   2797     0.0295      1.008   ; qtot -2.024
  2798         CA    178    PHE     CG   2798     0.0118      12.01   ; qtot -2.012
  2799         CA    178    PHE    CD1   2799    -0.1256      12.01   ; qtot -2.137
  2800         HA    178    PHE    HD1   2800      0.133      1.008   ; qtot -2.004
  2801         CA    178    PHE    CE1   2801    -0.1704      12.01   ; qtot -2.175
  2802         HA    178    PHE    HE1   2802      0.143      1.008   ; qtot -2.032
  2803         CA    178    PHE     CZ   2803    -0.1072      12.01   ; qtot -2.139
  2804         HA    178    PHE     HZ   2804     0.1297      1.008   ; qtot -2.009
  2805         CA    178    PHE    CE2   2805    -0.1704      12.01   ; qtot -2.18
  2806         HA    178    PHE    HE2   2806      0.143      1.008   ; qtot -2.037
  2807         CA    178    PHE    CD2   2807    -0.1256      12.01   ; qtot -2.162
  2808         HA    178    PHE    HD2   2808      0.133      1.008   ; qtot -2.029
  2809          C    178    PHE      C   2809     0.5973      12.01   ; qtot -1.432
  2810          O    178    PHE      O   2810    -0.5679         16   ; qtot -2
; residue 179 LEU rtp LEU  q  0.0
  2811          N    179    LEU      N   2811    -0.4157      14.01   ; qtot -2.416
  2812          H    179    LEU      H   2812     0.2719      1.008   ; qtot -2.144
  2813         CT    179    LEU     CA   2813    -0.0518      12.01   ; qtot -2.196
  2814         H1    179    LEU     HA   2814     0.0922      1.008   ; qtot -2.103
  2815         CT    179    LEU     CB   2815    -0.1102      12.01   ; qtot -2.214
  2816         HC    179    LEU    HB1   2816     0.0457      1.008   ; qtot -2.168
  2817         HC    179    LEU    HB2   2817     0.0457      1.008   ; qtot -2.122
  2818         CT    179    LEU     CG   2818     0.3531      12.01   ; qtot -1.769
  2819         HC    179    LEU     HG   2819    -0.0361      1.008   ; qtot -1.805
  2820         CT    179    LEU    CD1   2820    -0.4121      12.01   ; qtot -2.217
  2821         HC    179    LEU   HD11   2821        0.1      1.008   ; qtot -2.117
  2822         HC    179    LEU   HD12   2822        0.1      1.008   ; qtot -2.017
  2823         HC    179    LEU   HD13   2823        0.1      1.008   ; qtot -1.917
  2824         CT    179    LEU    CD2   2824    -0.4121      12.01   ; qtot -2.329
  2825         HC    179    LEU   HD21   2825        0.1      1.008   ; qtot -2.229
  2826         HC    179    LEU   HD22   2826        0.1      1.008   ; qtot -2.129
  2827         HC    179    LEU   HD23   2827        0.1      1.008   ; qtot -2.029
  2828          C    179    LEU      C   2828     0.5973      12.01   ; qtot -1.432
  2829          O    179    LEU      O   2829    -0.5679         16   ; qtot -2
; residue 180 ALA rtp ALA  q  0.0
  2830          N    180    ALA      N   2830    -0.4157      14.01   ; qtot -2.416
  2831          H    180    ALA      H   2831     0.2719      1.008   ; qtot -2.144
  2832         CT    180    ALA     CA   2832     0.0337      12.01   ; qtot -2.11
  2833         H1    180    ALA     HA   2833     0.0823      1.008   ; qtot -2.028
  2834         CT    180    ALA     CB   2834    -0.1825      12.01   ; qtot -2.21
  2835         HC    180    ALA    HB1   2835     0.0603      1.008   ; qtot -2.15
  2836         HC    180    ALA    HB2   2836     0.0603      1.008   ; qtot -2.09
  2837         HC    180    ALA    HB3   2837     0.0603      1.008   ; qtot -2.029
  2838          C    180    ALA      C   2838     0.5973      12.01   ; qtot -1.432
  2839          O    180    ALA      O   2839    -0.5679         16   ; qtot -2
; residue 181 SER rtp SER  q  0.0
  2840          N    181    SER      N   2840    -0.4157      14.01   ; qtot -2.416
  2841          H    181    SER      H   2841     0.2719      1.008   ; qtot -2.144
  2842         CT    181    SER     CA   2842    -0.0249      12.01   ; qtot -2.169
  2843         H1    181    SER     HA   2843     0.0843      1.008   ; qtot -2.084
  2844         CT    181    SER     CB   2844     0.2117      12.01   ; qtot -1.873
  2845         H1    181    SER    HB1   2845     0.0352      1.008   ; qtot -1.837
  2846         H1    181    SER    HB2   2846     0.0352      1.008   ; qtot -1.802
  2847         OH    181    SER     OG   2847    -0.6546         16   ; qtot -2.457
  2848         HO    181    SER     HG   2848     0.4275      1.008   ; qtot -2.029
  2849          C    181    SER      C   2849     0.5973      12.01   ; qtot -1.432
  2850          O    181    SER      O   2850    -0.5679         16   ; qtot -2
; residue 182 LYS rtp LYS  q +1.0
  2851          N    182    LYS      N   2851    -0.3479      14.01   ; qtot -2.348
  2852          H    182    LYS      H   2852     0.2747      1.008   ; qtot -2.073
  2853         CT    182    LYS     CA   2853      -0.24      12.01   ; qtot -2.313
  2854         H1    182    LYS     HA   2854     0.1426      1.008   ; qtot -2.171
  2855         CT    182    LYS     CB   2855    -0.0094      12.01   ; qtot -2.18
  2856         HC    182    LYS    HB1   2856     0.0362      1.008   ; qtot -2.144
  2857         HC    182    LYS    HB2   2857     0.0362      1.008   ; qtot -2.108
  2858         CT    182    LYS     CG   2858     0.0187      12.01   ; qtot -2.089
  2859         HC    182    LYS    HG1   2859     0.0103      1.008   ; qtot -2.079
  2860         HC    182    LYS    HG2   2860     0.0103      1.008   ; qtot -2.068
  2861         CT    182    LYS     CD   2861    -0.0479      12.01   ; qtot -2.116
  2862         HC    182    LYS    HD1   2862     0.0621      1.008   ; qtot -2.054
  2863         HC    182    LYS    HD2   2863     0.0621      1.008   ; qtot -1.992
  2864         CT    182    LYS     CE   2864    -0.0143      12.01   ; qtot -2.006
  2865         HP    182    LYS    HE1   2865     0.1135      1.008   ; qtot -1.893
  2866         HP    182    LYS    HE2   2866     0.1135      1.008   ; qtot -1.779
  2867         N3    182    LYS     NZ   2867    -0.3854      14.01   ; qtot -2.165
  2868          H    182    LYS    HZ1   2868       0.34      1.008   ; qtot -1.825
  2869          H    182    LYS    HZ2   2869       0.34      1.008   ; qtot -1.485
  2870          H    182    LYS    HZ3   2870       0.34      1.008   ; qtot -1.145
  2871          C    182    LYS      C   2871     0.7341      12.01   ; qtot -0.4106
  2872          O    182    LYS      O   2872    -0.5894         16   ; qtot -1
; residue 183 ASN rtp ASN  q  0.0
  2873          N    183    ASN      N   2873    -0.4157      14.01   ; qtot -1.416
  2874          H    183    ASN      H   2874     0.2719      1.008   ; qtot -1.144
  2875         CT    183    ASN     CA   2875     0.0143      12.01   ; qtot -1.129
  2876         H1    183    ASN     HA   2876     0.1048      1.008   ; qtot -1.025
  2877         CT    183    ASN     CB   2877    -0.2041      12.01   ; qtot -1.229
  2878         HC    183    ASN    HB1   2878     0.0797      1.008   ; qtot -1.149
  2879         HC    183    ASN    HB2   2879     0.0797      1.008   ; qtot -1.069
  2880          C    183    ASN     CG   2880      0.713      12.01   ; qtot -0.3564
  2881          O    183    ASN    OD1   2881    -0.5931         16   ; qtot -0.9495
  2882          N    183    ASN    ND2   2882    -0.9191      14.01   ; qtot -1.869
  2883          H    183    ASN   HD21   2883     0.4196      1.008   ; qtot -1.449
  2884          H    183    ASN   HD22   2884     0.4196      1.008   ; qtot -1.029
  2885          C    183    ASN      C   2885     0.5973      12.01   ; qtot -0.4321
  2886          O    183    ASN      O   2886    -0.5679         16   ; qtot -1
; residue 184 CYS rtp CYS  q  0.0
  2887          N    184    CYS      N   2887    -0.4157      14.01   ; qtot -1.416
  2888          H    184    CYS      H   2888     0.2719      1.008   ; qtot -1.144
  2889         CT    184    CYS     CA   2889     0.0213      12.01   ; qtot -1.122
  2890         H1    184    CYS     HA   2890     0.1124      1.008   ; qtot -1.01
  2891         CT    184    CYS     CB   2891    -0.1231      12.01   ; qtot -1.133
  2892         H1    184    CYS    HB1   2892     0.1112      1.008   ; qtot -1.022
  2893         H1    184    CYS    HB2   2893     0.1112      1.008   ; qtot -0.9108
  2894         SH    184    CYS     SG   2894    -0.3119      32.06   ; qtot -1.223
  2895         HS    184    CYS     HG   2895     0.1933      1.008   ; qtot -1.029
  2896          C    184    CYS      C   2896     0.5973      12.01   ; qtot -0.4321
  2897          O    184    CYS      O   2897    -0.5679         16   ; qtot -1
; residue 185 ILE rtp ILE  q  0.0
  2898          N    185    ILE      N   2898    -0.4157      14.01   ; qtot -1.416
  2899          H    185    ILE      H   2899     0.2719      1.008   ; qtot -1.144
  2900         CT    185    ILE     CA   2900    -0.0597      12.01   ; qtot -1.203
  2901         H1    185    ILE     HA   2901     0.0869      1.008   ; qtot -1.117
  2902         CT    185    ILE     CB   2902     0.1303      12.01   ; qtot -0.9863
  2903         HC    185    ILE     HB   2903     0.0187      1.008   ; qtot -0.9676
  2904         CT    185    ILE    CG2   2904    -0.3204      12.01   ; qtot -1.288
  2905         HC    185    ILE   HG21   2905     0.0882      1.008   ; qtot -1.2
  2906         HC    185    ILE   HG22   2906     0.0882      1.008   ; qtot -1.112
  2907         HC    185    ILE   HG23   2907     0.0882      1.008   ; qtot -1.023
  2908         CT    185    ILE    CG1   2908     -0.043      12.01   ; qtot -1.066
  2909         HC    185    ILE   HG11   2909     0.0236      1.008   ; qtot -1.043
  2910         HC    185    ILE   HG12   2910     0.0236      1.008   ; qtot -1.019
  2911         CT    185    ILE     CD   2911     -0.066      12.01   ; qtot -1.085
  2912         HC    185    ILE    HD1   2912     0.0186      1.008   ; qtot -1.067
  2913         HC    185    ILE    HD2   2913     0.0186      1.008   ; qtot -1.048
  2914         HC    185    ILE    HD3   2914     0.0186      1.008   ; qtot -1.029
  2915          C    185    ILE      C   2915     0.5973      12.01   ; qtot -0.4321
  2916          O    185    ILE      O   2916    -0.5679         16   ; qtot -1
; residue 186 HIS rtp HIE  q  0.0
  2917          N    186    HIS      N   2917    -0.4157      14.01   ; qtot -1.416
  2918          H    186    HIS      H   2918     0.2719      1.008   ; qtot -1.144
  2919         CT    186    HIS     CA   2919    -0.0581      12.01   ; qtot -1.202
  2920         H1    186    HIS     HA   2920      0.136      1.008   ; qtot -1.066
  2921         CT    186    HIS     CB   2921    -0.0074      12.01   ; qtot -1.073
  2922         HC    186    HIS    HB1   2922     0.0367      1.008   ; qtot -1.037
  2923         HC    186    HIS    HB2   2923     0.0367      1.008   ; qtot -0.9999
  2924         CC    186    HIS     CG   2924     0.1868      12.01   ; qtot -0.8131
  2925         NB    186    HIS    ND1   2925    -0.5432      14.01   ; qtot -1.356
  2926         CR    186    HIS    CE1   2926     0.1635      12.01   ; qtot -1.193
  2927         H5    186    HIS    HE1   2927     0.1435      1.008   ; qtot -1.049
  2928         NA    186    HIS    NE2   2928    -0.2795      14.01   ; qtot -1.329
  2929          H    186    HIS    HE2   2929     0.3339      1.008   ; qtot -0.9949
  2930         CW    186    HIS    CD2   2930    -0.2207      12.01   ; qtot -1.216
  2931         H4    186    HIS    HD2   2931     0.1862      1.008   ; qtot -1.029
  2932          C    186    HIS      C   2932     0.5973      12.01   ; qtot -0.4321
  2933          O    186    HIS      O   2933    -0.5679         16   ; qtot -1
; residue 187 ARG rtp ARG  q +1.0
  2934          N    187    ARG      N   2934    -0.3479      14.01   ; qtot -1.348
  2935          H    187    ARG      H   2935     0.2747      1.008   ; qtot -1.073
  2936         CT    187    ARG     CA   2936    -0.2637      12.01   ; qtot -1.337
  2937         H1    187    ARG     HA   2937      0.156      1.008   ; qtot -1.181
  2938         CT    187    ARG     CB   2938    -0.0007      12.01   ; qtot -1.182
  2939         HC    187    ARG    HB1   2939     0.0327      1.008   ; qtot -1.149
  2940         HC    187    ARG    HB2   2940     0.0327      1.008   ; qtot -1.116
  2941         CT    187    ARG     CG   2941      0.039      12.01   ; qtot -1.077
  2942         HC    187    ARG    HG1   2942     0.0285      1.008   ; qtot -1.049
  2943         HC    187    ARG    HG2   2943     0.0285      1.008   ; qtot -1.02
  2944         CT    187    ARG     CD   2944     0.0486      12.01   ; qtot -0.9716
  2945         H1    187    ARG    HD1   2945     0.0687      1.008   ; qtot -0.9029
  2946         H1    187    ARG    HD2   2946     0.0687      1.008   ; qtot -0.8342
  2947         N2    187    ARG     NE   2947    -0.5295      14.01   ; qtot -1.364
  2948          H    187    ARG     HE   2948     0.3456      1.008   ; qtot -1.018
  2949         CA    187    ARG     CZ   2949     0.8076      12.01   ; qtot -0.2105
  2950         N2    187    ARG    NH1   2950    -0.8627      14.01   ; qtot -1.073
  2951          H    187    ARG   HH11   2951     0.4478      1.008   ; qtot -0.6254
  2952          H    187    ARG   HH12   2952     0.4478      1.008   ; qtot -0.1776
  2953         N2    187    ARG    NH2   2953    -0.8627      14.01   ; qtot -1.04
  2954          H    187    ARG   HH21   2954     0.4478      1.008   ; qtot -0.5925
  2955          H    187    ARG   HH22   2955     0.4478      1.008   ; qtot -0.1447
  2956          C    187    ARG      C   2956     0.7341      12.01   ; qtot 0.5894
  2957          O    187    ARG      O   2957    -0.5894         16   ; qtot 0
; residue 188 ASP rtp ASP  q -1.0
  2958          N    188    ASP      N   2958    -0.5163      14.01   ; qtot -0.5163
  2959          H    188    ASP      H   2959     0.2936      1.008   ; qtot -0.2227
  2960         CT    188    ASP     CA   2960     0.0381      12.01   ; qtot -0.1846
  2961         H1    188    ASP     HA   2961      0.088      1.008   ; qtot -0.0966
  2962         CT    188    ASP     CB   2962    -0.0303      12.01   ; qtot -0.1269
  2963         HC    188    ASP    HB1   2963    -0.0122      1.008   ; qtot -0.1391
  2964         HC    188    ASP    HB2   2964    -0.0122      1.008   ; qtot -0.1513
  2965          C    188    ASP     CG   2965     0.7994      12.01   ; qtot 0.6481
  2966         O2    188    ASP    OD1   2966    -0.8014         16   ; qtot -0.1533
  2967         O2    188    ASP    OD2   2967    -0.8014         16   ; qtot -0.9547
  2968          C    188    ASP      C   2968     0.5366      12.01   ; qtot -0.4181
  2969          O    188    ASP      O   2969    -0.5819         16   ; qtot -1
; residue 189 LEU rtp LEU  q  0.0
  2970          N    189    LEU      N   2970    -0.4157      14.01   ; qtot -1.416
  2971          H    189    LEU      H   2971     0.2719      1.008   ; qtot -1.144
  2972         CT    189    LEU     CA   2972    -0.0518      12.01   ; qtot -1.196
  2973         H1    189    LEU     HA   2973     0.0922      1.008   ; qtot -1.103
  2974         CT    189    LEU     CB   2974    -0.1102      12.01   ; qtot -1.214
  2975         HC    189    LEU    HB1   2975     0.0457      1.008   ; qtot -1.168
  2976         HC    189    LEU    HB2   2976     0.0457      1.008   ; qtot -1.122
  2977         CT    189    LEU     CG   2977     0.3531      12.01   ; qtot -0.7691
  2978         HC    189    LEU     HG   2978    -0.0361      1.008   ; qtot -0.8052
  2979         CT    189    LEU    CD1   2979    -0.4121      12.01   ; qtot -1.217
  2980         HC    189    LEU   HD11   2980        0.1      1.008   ; qtot -1.117
  2981         HC    189    LEU   HD12   2981        0.1      1.008   ; qtot -1.017
  2982         HC    189    LEU   HD13   2982        0.1      1.008   ; qtot -0.9173
  2983         CT    189    LEU    CD2   2983    -0.4121      12.01   ; qtot -1.329
  2984         HC    189    LEU   HD21   2984        0.1      1.008   ; qtot -1.229
  2985         HC    189    LEU   HD22   2985        0.1      1.008   ; qtot -1.129
  2986         HC    189    LEU   HD23   2986        0.1      1.008   ; qtot -1.029
  2987          C    189    LEU      C   2987     0.5973      12.01   ; qtot -0.4321
  2988          O    189    LEU      O   2988    -0.5679         16   ; qtot -1
; residue 190 ALA rtp ALA  q  0.0
  2989          N    190    ALA      N   2989    -0.4157      14.01   ; qtot -1.416
  2990          H    190    ALA      H   2990     0.2719      1.008   ; qtot -1.144
  2991         CT    190    ALA     CA   2991     0.0337      12.01   ; qtot -1.11
  2992         H1    190    ALA     HA   2992     0.0823      1.008   ; qtot -1.028
  2993         CT    190    ALA     CB   2993    -0.1825      12.01   ; qtot -1.21
  2994         HC    190    ALA    HB1   2994     0.0603      1.008   ; qtot -1.15
  2995         HC    190    ALA    HB2   2995     0.0603      1.008   ; qtot -1.09
  2996         HC    190    ALA    HB3   2996     0.0603      1.008   ; qtot -1.029
  2997          C    190    ALA      C   2997     0.5973      12.01   ; qtot -0.4321
  2998          O    190    ALA      O   2998    -0.5679         16   ; qtot -1
; residue 191 ALA rtp ALA  q  0.0
  2999          N    191    ALA      N   2999    -0.4157      14.01   ; qtot -1.416
  3000          H    191    ALA      H   3000     0.2719      1.008   ; qtot -1.144
  3001         CT    191    ALA     CA   3001     0.0337      12.01   ; qtot -1.11
  3002         H1    191    ALA     HA   3002     0.0823      1.008   ; qtot -1.028
  3003         CT    191    ALA     CB   3003    -0.1825      12.01   ; qtot -1.21
  3004         HC    191    ALA    HB1   3004     0.0603      1.008   ; qtot -1.15
  3005         HC    191    ALA    HB2   3005     0.0603      1.008   ; qtot -1.09
  3006         HC    191    ALA    HB3   3006     0.0603      1.008   ; qtot -1.029
  3007          C    191    ALA      C   3007     0.5973      12.01   ; qtot -0.4321
  3008          O    191    ALA      O   3008    -0.5679         16   ; qtot -1
; residue 192 ARG rtp ARG  q +1.0
  3009          N    192    ARG      N   3009    -0.3479      14.01   ; qtot -1.348
  3010          H    192    ARG      H   3010     0.2747      1.008   ; qtot -1.073
  3011         CT    192    ARG     CA   3011    -0.2637      12.01   ; qtot -1.337
  3012         H1    192    ARG     HA   3012      0.156      1.008   ; qtot -1.181
  3013         CT    192    ARG     CB   3013    -0.0007      12.01   ; qtot -1.182
  3014         HC    192    ARG    HB1   3014     0.0327      1.008   ; qtot -1.149
  3015         HC    192    ARG    HB2   3015     0.0327      1.008   ; qtot -1.116
  3016         CT    192    ARG     CG   3016      0.039      12.01   ; qtot -1.077
  3017         HC    192    ARG    HG1   3017     0.0285      1.008   ; qtot -1.049
  3018         HC    192    ARG    HG2   3018     0.0285      1.008   ; qtot -1.02
  3019         CT    192    ARG     CD   3019     0.0486      12.01   ; qtot -0.9716
  3020         H1    192    ARG    HD1   3020     0.0687      1.008   ; qtot -0.9029
  3021         H1    192    ARG    HD2   3021     0.0687      1.008   ; qtot -0.8342
  3022         N2    192    ARG     NE   3022    -0.5295      14.01   ; qtot -1.364
  3023          H    192    ARG     HE   3023     0.3456      1.008   ; qtot -1.018
  3024         CA    192    ARG     CZ   3024     0.8076      12.01   ; qtot -0.2105
  3025         N2    192    ARG    NH1   3025    -0.8627      14.01   ; qtot -1.073
  3026          H    192    ARG   HH11   3026     0.4478      1.008   ; qtot -0.6254
  3027          H    192    ARG   HH12   3027     0.4478      1.008   ; qtot -0.1776
  3028         N2    192    ARG    NH2   3028    -0.8627      14.01   ; qtot -1.04
  3029          H    192    ARG   HH21   3029     0.4478      1.008   ; qtot -0.5925
  3030          H    192    ARG   HH22   3030     0.4478      1.008   ; qtot -0.1447
  3031          C    192    ARG      C   3031     0.7341      12.01   ; qtot 0.5894
  3032          O    192    ARG      O   3032    -0.5894         16   ; qtot 0
; residue 193 ASN rtp ASN  q  0.0
  3033          N    193    ASN      N   3033    -0.4157      14.01   ; qtot -0.4157
  3034          H    193    ASN      H   3034     0.2719      1.008   ; qtot -0.1438
  3035         CT    193    ASN     CA   3035     0.0143      12.01   ; qtot -0.1295
  3036         H1    193    ASN     HA   3036     0.1048      1.008   ; qtot -0.0247
  3037         CT    193    ASN     CB   3037    -0.2041      12.01   ; qtot -0.2288
  3038         HC    193    ASN    HB1   3038     0.0797      1.008   ; qtot -0.1491
  3039         HC    193    ASN    HB2   3039     0.0797      1.008   ; qtot -0.0694
  3040          C    193    ASN     CG   3040      0.713      12.01   ; qtot 0.6436
  3041          O    193    ASN    OD1   3041    -0.5931         16   ; qtot 0.0505
  3042          N    193    ASN    ND2   3042    -0.9191      14.01   ; qtot -0.8686
  3043          H    193    ASN   HD21   3043     0.4196      1.008   ; qtot -0.449
  3044          H    193    ASN   HD22   3044     0.4196      1.008   ; qtot -0.0294
  3045          C    193    ASN      C   3045     0.5973      12.01   ; qtot 0.5679
  3046          O    193    ASN      O   3046    -0.5679         16   ; qtot 0
; residue 194 ILE rtp ILE  q  0.0
  3047          N    194    ILE      N   3047    -0.4157      14.01   ; qtot -0.4157
  3048          H    194    ILE      H   3048     0.2719      1.008   ; qtot -0.1438
  3049         CT    194    ILE     CA   3049    -0.0597      12.01   ; qtot -0.2035
  3050         H1    194    ILE     HA   3050     0.0869      1.008   ; qtot -0.1166
  3051         CT    194    ILE     CB   3051     0.1303      12.01   ; qtot 0.0137
  3052         HC    194    ILE     HB   3052     0.0187      1.008   ; qtot 0.0324
  3053         CT    194    ILE    CG2   3053    -0.3204      12.01   ; qtot -0.288
  3054         HC    194    ILE   HG21   3054     0.0882      1.008   ; qtot -0.1998
  3055         HC    194    ILE   HG22   3055     0.0882      1.008   ; qtot -0.1116
  3056         HC    194    ILE   HG23   3056     0.0882      1.008   ; qtot -0.0234
  3057         CT    194    ILE    CG1   3057     -0.043      12.01   ; qtot -0.0664
  3058         HC    194    ILE   HG11   3058     0.0236      1.008   ; qtot -0.0428
  3059         HC    194    ILE   HG12   3059     0.0236      1.008   ; qtot -0.0192
  3060         CT    194    ILE     CD   3060     -0.066      12.01   ; qtot -0.0852
  3061         HC    194    ILE    HD1   3061     0.0186      1.008   ; qtot -0.0666
  3062         HC    194    ILE    HD2   3062     0.0186      1.008   ; qtot -0.048
  3063         HC    194    ILE    HD3   3063     0.0186      1.008   ; qtot -0.0294
  3064          C    194    ILE      C   3064     0.5973      12.01   ; qtot 0.5679
  3065          O    194    ILE      O   3065    -0.5679         16   ; qtot 0
; residue 195 LEU rtp LEU  q  0.0
  3066          N    195    LEU      N   3066    -0.4157      14.01   ; qtot -0.4157
  3067          H    195    LEU      H   3067     0.2719      1.008   ; qtot -0.1438
  3068         CT    195    LEU     CA   3068    -0.0518      12.01   ; qtot -0.1956
  3069         H1    195    LEU     HA   3069     0.0922      1.008   ; qtot -0.1034
  3070         CT    195    LEU     CB   3070    -0.1102      12.01   ; qtot -0.2136
  3071         HC    195    LEU    HB1   3071     0.0457      1.008   ; qtot -0.1679
  3072         HC    195    LEU    HB2   3072     0.0457      1.008   ; qtot -0.1222
  3073         CT    195    LEU     CG   3073     0.3531      12.01   ; qtot 0.2309
  3074         HC    195    LEU     HG   3074    -0.0361      1.008   ; qtot 0.1948
  3075         CT    195    LEU    CD1   3075    -0.4121      12.01   ; qtot -0.2173
  3076         HC    195    LEU   HD11   3076        0.1      1.008   ; qtot -0.1173
  3077         HC    195    LEU   HD12   3077        0.1      1.008   ; qtot -0.0173
  3078         HC    195    LEU   HD13   3078        0.1      1.008   ; qtot 0.0827
  3079         CT    195    LEU    CD2   3079    -0.4121      12.01   ; qtot -0.3294
  3080         HC    195    LEU   HD21   3080        0.1      1.008   ; qtot -0.2294
  3081         HC    195    LEU   HD22   3081        0.1      1.008   ; qtot -0.1294
  3082         HC    195    LEU   HD23   3082        0.1      1.008   ; qtot -0.0294
  3083          C    195    LEU      C   3083     0.5973      12.01   ; qtot 0.5679
  3084          O    195    LEU      O   3084    -0.5679         16   ; qtot 0
; residue 196 LEU rtp LEU  q  0.0
  3085          N    196    LEU      N   3085    -0.4157      14.01   ; qtot -0.4157
  3086          H    196    LEU      H   3086     0.2719      1.008   ; qtot -0.1438
  3087         CT    196    LEU     CA   3087    -0.0518      12.01   ; qtot -0.1956
  3088         H1    196    LEU     HA   3088     0.0922      1.008   ; qtot -0.1034
  3089         CT    196    LEU     CB   3089    -0.1102      12.01   ; qtot -0.2136
  3090         HC    196    LEU    HB1   3090     0.0457      1.008   ; qtot -0.1679
  3091         HC    196    LEU    HB2   3091     0.0457      1.008   ; qtot -0.1222
  3092         CT    196    LEU     CG   3092     0.3531      12.01   ; qtot 0.2309
  3093         HC    196    LEU     HG   3093    -0.0361      1.008   ; qtot 0.1948
  3094         CT    196    LEU    CD1   3094    -0.4121      12.01   ; qtot -0.2173
  3095         HC    196    LEU   HD11   3095        0.1      1.008   ; qtot -0.1173
  3096         HC    196    LEU   HD12   3096        0.1      1.008   ; qtot -0.0173
  3097         HC    196    LEU   HD13   3097        0.1      1.008   ; qtot 0.0827
  3098         CT    196    LEU    CD2   3098    -0.4121      12.01   ; qtot -0.3294
  3099         HC    196    LEU   HD21   3099        0.1      1.008   ; qtot -0.2294
  3100         HC    196    LEU   HD22   3100        0.1      1.008   ; qtot -0.1294
  3101         HC    196    LEU   HD23   3101        0.1      1.008   ; qtot -0.0294
  3102          C    196    LEU      C   3102     0.5973      12.01   ; qtot 0.5679
  3103          O    196    LEU      O   3103    -0.5679         16   ; qtot 0
; residue 197 THR rtp THR  q  0.0
  3104          N    197    THR      N   3104    -0.4157      14.01   ; qtot -0.4157
  3105          H    197    THR      H   3105     0.2719      1.008   ; qtot -0.1438
  3106         CT    197    THR     CA   3106    -0.0389      12.01   ; qtot -0.1827
  3107         H1    197    THR     HA   3107     0.1007      1.008   ; qtot -0.082
  3108         CT    197    THR     CB   3108     0.3654      12.01   ; qtot 0.2834
  3109         H1    197    THR     HB   3109     0.0043      1.008   ; qtot 0.2877
  3110         CT    197    THR    CG2   3110    -0.2438      12.01   ; qtot 0.0439
  3111         HC    197    THR   HG21   3111     0.0642      1.008   ; qtot 0.1081
  3112         HC    197    THR   HG22   3112     0.0642      1.008   ; qtot 0.1723
  3113         HC    197    THR   HG23   3113     0.0642      1.008   ; qtot 0.2365
  3114         OH    197    THR    OG1   3114    -0.6761         16   ; qtot -0.4396
  3115         HO    197    THR    HG1   3115     0.4102      1.008   ; qtot -0.0294
  3116          C    197    THR      C   3116     0.5973      12.01   ; qtot 0.5679
  3117          O    197    THR      O   3117    -0.5679         16   ; qtot 0
; residue 198 HIS rtp HIE  q  0.0
  3118          N    198    HIS      N   3118    -0.4157      14.01   ; qtot -0.4157
  3119          H    198    HIS      H   3119     0.2719      1.008   ; qtot -0.1438
  3120         CT    198    HIS     CA   3120    -0.0581      12.01   ; qtot -0.2019
  3121         H1    198    HIS     HA   3121      0.136      1.008   ; qtot -0.0659
  3122         CT    198    HIS     CB   3122    -0.0074      12.01   ; qtot -0.0733
  3123         HC    198    HIS    HB1   3123     0.0367      1.008   ; qtot -0.0366
  3124         HC    198    HIS    HB2   3124     0.0367      1.008   ; qtot 0.0001
  3125         CC    198    HIS     CG   3125     0.1868      12.01   ; qtot 0.1869
  3126         NB    198    HIS    ND1   3126    -0.5432      14.01   ; qtot -0.3563
  3127         CR    198    HIS    CE1   3127     0.1635      12.01   ; qtot -0.1928
  3128         H5    198    HIS    HE1   3128     0.1435      1.008   ; qtot -0.0493
  3129         NA    198    HIS    NE2   3129    -0.2795      14.01   ; qtot -0.3288
  3130          H    198    HIS    HE2   3130     0.3339      1.008   ; qtot 0.0051
  3131         CW    198    HIS    CD2   3131    -0.2207      12.01   ; qtot -0.2156
  3132         H4    198    HIS    HD2   3132     0.1862      1.008   ; qtot -0.0294
  3133          C    198    HIS      C   3133     0.5973      12.01   ; qtot 0.5679
  3134          O    198    HIS      O   3134    -0.5679         16   ; qtot 0
; residue 199 GLY rtp GLY  q  0.0
  3135          N    199    GLY      N   3135    -0.4157      14.01   ; qtot -0.4157
  3136          H    199    GLY      H   3136     0.2719      1.008   ; qtot -0.1438
  3137         CT    199    GLY     CA   3137    -0.0252      12.01   ; qtot -0.169
  3138         H1    199    GLY    HA1   3138     0.0698      1.008   ; qtot -0.0992
  3139         H1    199    GLY    HA2   3139     0.0698      1.008   ; qtot -0.0294
  3140          C    199    GLY      C   3140     0.5973      12.01   ; qtot 0.5679
  3141          O    199    GLY      O   3141    -0.5679         16   ; qtot 0
; residue 200 ARG rtp ARG  q +1.0
  3142          N    200    ARG      N   3142    -0.3479      14.01   ; qtot -0.3479
  3143          H    200    ARG      H   3143     0.2747      1.008   ; qtot -0.0732
  3144         CT    200    ARG     CA   3144    -0.2637      12.01   ; qtot -0.3369
  3145         H1    200    ARG     HA   3145      0.156      1.008   ; qtot -0.1809
  3146         CT    200    ARG     CB   3146    -0.0007      12.01   ; qtot -0.1816
  3147         HC    200    ARG    HB1   3147     0.0327      1.008   ; qtot -0.1489
  3148         HC    200    ARG    HB2   3148     0.0327      1.008   ; qtot -0.1162
  3149         CT    200    ARG     CG   3149      0.039      12.01   ; qtot -0.0772
  3150         HC    200    ARG    HG1   3150     0.0285      1.008   ; qtot -0.0487
  3151         HC    200    ARG    HG2   3151     0.0285      1.008   ; qtot -0.0202
  3152         CT    200    ARG     CD   3152     0.0486      12.01   ; qtot 0.0284
  3153         H1    200    ARG    HD1   3153     0.0687      1.008   ; qtot 0.0971
  3154         H1    200    ARG    HD2   3154     0.0687      1.008   ; qtot 0.1658
  3155         N2    200    ARG     NE   3155    -0.5295      14.01   ; qtot -0.3637
  3156          H    200    ARG     HE   3156     0.3456      1.008   ; qtot -0.0181
  3157         CA    200    ARG     CZ   3157     0.8076      12.01   ; qtot 0.7895
  3158         N2    200    ARG    NH1   3158    -0.8627      14.01   ; qtot -0.0732
  3159          H    200    ARG   HH11   3159     0.4478      1.008   ; qtot 0.3746
  3160          H    200    ARG   HH12   3160     0.4478      1.008   ; qtot 0.8224
  3161         N2    200    ARG    NH2   3161    -0.8627      14.01   ; qtot -0.0403
  3162          H    200    ARG   HH21   3162     0.4478      1.008   ; qtot 0.4075
  3163          H    200    ARG   HH22   3163     0.4478      1.008   ; qtot 0.8553
  3164          C    200    ARG      C   3164     0.7341      12.01   ; qtot 1.589
  3165          O    200    ARG      O   3165    -0.5894         16   ; qtot 1
; residue 201 ILE rtp ILE  q  0.0
  3166          N    201    ILE      N   3166    -0.4157      14.01   ; qtot 0.5843
  3167          H    201    ILE      H   3167     0.2719      1.008   ; qtot 0.8562
  3168         CT    201    ILE     CA   3168    -0.0597      12.01   ; qtot 0.7965
  3169         H1    201    ILE     HA   3169     0.0869      1.008   ; qtot 0.8834
  3170         CT    201    ILE     CB   3170     0.1303      12.01   ; qtot 1.014
  3171         HC    201    ILE     HB   3171     0.0187      1.008   ; qtot 1.032
  3172         CT    201    ILE    CG2   3172    -0.3204      12.01   ; qtot 0.712
  3173         HC    201    ILE   HG21   3173     0.0882      1.008   ; qtot 0.8002
  3174         HC    201    ILE   HG22   3174     0.0882      1.008   ; qtot 0.8884
  3175         HC    201    ILE   HG23   3175     0.0882      1.008   ; qtot 0.9766
  3176         CT    201    ILE    CG1   3176     -0.043      12.01   ; qtot 0.9336
  3177         HC    201    ILE   HG11   3177     0.0236      1.008   ; qtot 0.9572
  3178         HC    201    ILE   HG12   3178     0.0236      1.008   ; qtot 0.9808
  3179         CT    201    ILE     CD   3179     -0.066      12.01   ; qtot 0.9148
  3180         HC    201    ILE    HD1   3180     0.0186      1.008   ; qtot 0.9334
  3181         HC    201    ILE    HD2   3181     0.0186      1.008   ; qtot 0.952
  3182         HC    201    ILE    HD3   3182     0.0186      1.008   ; qtot 0.9706
  3183          C    201    ILE      C   3183     0.5973      12.01   ; qtot 1.568
  3184          O    201    ILE      O   3184    -0.5679         16   ; qtot 1
; residue 202 THR rtp THR  q  0.0
  3185          N    202    THR      N   3185    -0.4157      14.01   ; qtot 0.5843
  3186          H    202    THR      H   3186     0.2719      1.008   ; qtot 0.8562
  3187         CT    202    THR     CA   3187    -0.0389      12.01   ; qtot 0.8173
  3188         H1    202    THR     HA   3188     0.1007      1.008   ; qtot 0.918
  3189         CT    202    THR     CB   3189     0.3654      12.01   ; qtot 1.283
  3190         H1    202    THR     HB   3190     0.0043      1.008   ; qtot 1.288
  3191         CT    202    THR    CG2   3191    -0.2438      12.01   ; qtot 1.044
  3192         HC    202    THR   HG21   3192     0.0642      1.008   ; qtot 1.108
  3193         HC    202    THR   HG22   3193     0.0642      1.008   ; qtot 1.172
  3194         HC    202    THR   HG23   3194     0.0642      1.008   ; qtot 1.237
  3195         OH    202    THR    OG1   3195    -0.6761         16   ; qtot 0.5604
  3196         HO    202    THR    HG1   3196     0.4102      1.008   ; qtot 0.9706
  3197          C    202    THR      C   3197     0.5973      12.01   ; qtot 1.568
  3198          O    202    THR      O   3198    -0.5679         16   ; qtot 1
; residue 203 LYS rtp LYS  q +1.0
  3199          N    203    LYS      N   3199    -0.3479      14.01   ; qtot 0.6521
  3200          H    203    LYS      H   3200     0.2747      1.008   ; qtot 0.9268
  3201         CT    203    LYS     CA   3201      -0.24      12.01   ; qtot 0.6868
  3202         H1    203    LYS     HA   3202     0.1426      1.008   ; qtot 0.8294
  3203         CT    203    LYS     CB   3203    -0.0094      12.01   ; qtot 0.82
  3204         HC    203    LYS    HB1   3204     0.0362      1.008   ; qtot 0.8562
  3205         HC    203    LYS    HB2   3205     0.0362      1.008   ; qtot 0.8924
  3206         CT    203    LYS     CG   3206     0.0187      12.01   ; qtot 0.9111
  3207         HC    203    LYS    HG1   3207     0.0103      1.008   ; qtot 0.9214
  3208         HC    203    LYS    HG2   3208     0.0103      1.008   ; qtot 0.9317
  3209         CT    203    LYS     CD   3209    -0.0479      12.01   ; qtot 0.8838
  3210         HC    203    LYS    HD1   3210     0.0621      1.008   ; qtot 0.9459
  3211         HC    203    LYS    HD2   3211     0.0621      1.008   ; qtot 1.008
  3212         CT    203    LYS     CE   3212    -0.0143      12.01   ; qtot 0.9937
  3213         HP    203    LYS    HE1   3213     0.1135      1.008   ; qtot 1.107
  3214         HP    203    LYS    HE2   3214     0.1135      1.008   ; qtot 1.221
  3215         N3    203    LYS     NZ   3215    -0.3854      14.01   ; qtot 0.8353
  3216          H    203    LYS    HZ1   3216       0.34      1.008   ; qtot 1.175
  3217          H    203    LYS    HZ2   3217       0.34      1.008   ; qtot 1.515
  3218          H    203    LYS    HZ3   3218       0.34      1.008   ; qtot 1.855
  3219          C    203    LYS      C   3219     0.7341      12.01   ; qtot 2.589
  3220          O    203    LYS      O   3220    -0.5894         16   ; qtot 2
; residue 204 ILE rtp ILE  q  0.0
  3221          N    204    ILE      N   3221    -0.4157      14.01   ; qtot 1.584
  3222          H    204    ILE      H   3222     0.2719      1.008   ; qtot 1.856
  3223         CT    204    ILE     CA   3223    -0.0597      12.01   ; qtot 1.797
  3224         H1    204    ILE     HA   3224     0.0869      1.008   ; qtot 1.883
  3225         CT    204    ILE     CB   3225     0.1303      12.01   ; qtot 2.014
  3226         HC    204    ILE     HB   3226     0.0187      1.008   ; qtot 2.032
  3227         CT    204    ILE    CG2   3227    -0.3204      12.01   ; qtot 1.712
  3228         HC    204    ILE   HG21   3228     0.0882      1.008   ; qtot 1.8
  3229         HC    204    ILE   HG22   3229     0.0882      1.008   ; qtot 1.888
  3230         HC    204    ILE   HG23   3230     0.0882      1.008   ; qtot 1.977
  3231         CT    204    ILE    CG1   3231     -0.043      12.01   ; qtot 1.934
  3232         HC    204    ILE   HG11   3232     0.0236      1.008   ; qtot 1.957
  3233         HC    204    ILE   HG12   3233     0.0236      1.008   ; qtot 1.981
  3234         CT    204    ILE     CD   3234     -0.066      12.01   ; qtot 1.915
  3235         HC    204    ILE    HD1   3235     0.0186      1.008   ; qtot 1.933
  3236         HC    204    ILE    HD2   3236     0.0186      1.008   ; qtot 1.952
  3237         HC    204    ILE    HD3   3237     0.0186      1.008   ; qtot 1.971
  3238          C    204    ILE      C   3238     0.5973      12.01   ; qtot 2.568
  3239          O    204    ILE      O   3239    -0.5679         16   ; qtot 2
; residue 205 CYS rtp CYS  q  0.0
  3240          N    205    CYS      N   3240    -0.4157      14.01   ; qtot 1.584
  3241          H    205    CYS      H   3241     0.2719      1.008   ; qtot 1.856
  3242         CT    205    CYS     CA   3242     0.0213      12.01   ; qtot 1.878
  3243         H1    205    CYS     HA   3243     0.1124      1.008   ; qtot 1.99
  3244         CT    205    CYS     CB   3244    -0.1231      12.01   ; qtot 1.867
  3245         H1    205    CYS    HB1   3245     0.1112      1.008   ; qtot 1.978
  3246         H1    205    CYS    HB2   3246     0.1112      1.008   ; qtot 2.089
  3247         SH    205    CYS     SG   3247    -0.3119      32.06   ; qtot 1.777
  3248         HS    205    CYS     HG   3248     0.1933      1.008   ; qtot 1.971
  3249          C    205    CYS      C   3249     0.5973      12.01   ; qtot 2.568
  3250          O    205    CYS      O   3250    -0.5679         16   ; qtot 2
; residue 206 ASP rtp ASP  q -1.0
  3251          N    206    ASP      N   3251    -0.5163      14.01   ; qtot 1.484
  3252          H    206    ASP      H   3252     0.2936      1.008   ; qtot 1.777
  3253         CT    206    ASP     CA   3253     0.0381      12.01   ; qtot 1.815
  3254         H1    206    ASP     HA   3254      0.088      1.008   ; qtot 1.903
  3255         CT    206    ASP     CB   3255    -0.0303      12.01   ; qtot 1.873
  3256         HC    206    ASP    HB1   3256    -0.0122      1.008   ; qtot 1.861
  3257         HC    206    ASP    HB2   3257    -0.0122      1.008   ; qtot 1.849
  3258          C    206    ASP     CG   3258     0.7994      12.01   ; qtot 2.648
  3259         O2    206    ASP    OD1   3259    -0.8014         16   ; qtot 1.847
  3260         O2    206    ASP    OD2   3260    -0.8014         16   ; qtot 1.045
  3261          C    206    ASP      C   3261     0.5366      12.01   ; qtot 1.582
  3262          O    206    ASP      O   3262    -0.5819         16   ; qtot 1
; residue 207 PHE rtp PHE  q  0.0
  3263          N    207    PHE      N   3263    -0.4157      14.01   ; qtot 0.5843
  3264          H    207    PHE      H   3264     0.2719      1.008   ; qtot 0.8562
  3265         CT    207    PHE     CA   3265    -0.0024      12.01   ; qtot 0.8538
  3266         H1    207    PHE     HA   3266     0.0978      1.008   ; qtot 0.9516
  3267         CT    207    PHE     CB   3267    -0.0343      12.01   ; qtot 0.9173
  3268         HC    207    PHE    HB1   3268     0.0295      1.008   ; qtot 0.9468
  3269         HC    207    PHE    HB2   3269     0.0295      1.008   ; qtot 0.9763
  3270         CA    207    PHE     CG   3270     0.0118      12.01   ; qtot 0.9881
  3271         CA    207    PHE    CD1   3271    -0.1256      12.01   ; qtot 0.8625
  3272         HA    207    PHE    HD1   3272      0.133      1.008   ; qtot 0.9955
  3273         CA    207    PHE    CE1   3273    -0.1704      12.01   ; qtot 0.8251
  3274         HA    207    PHE    HE1   3274      0.143      1.008   ; qtot 0.9681
  3275         CA    207    PHE     CZ   3275    -0.1072      12.01   ; qtot 0.8609
  3276         HA    207    PHE     HZ   3276     0.1297      1.008   ; qtot 0.9906
  3277         CA    207    PHE    CE2   3277    -0.1704      12.01   ; qtot 0.8202
  3278         HA    207    PHE    HE2   3278      0.143      1.008   ; qtot 0.9632
  3279         CA    207    PHE    CD2   3279    -0.1256      12.01   ; qtot 0.8376
  3280         HA    207    PHE    HD2   3280      0.133      1.008   ; qtot 0.9706
  3281          C    207    PHE      C   3281     0.5973      12.01   ; qtot 1.568
  3282          O    207    PHE      O   3282    -0.5679         16   ; qtot 1
; residue 208 GLY rtp GLY  q  0.0
  3283          N    208    GLY      N   3283    -0.4157      14.01   ; qtot 0.5843
  3284          H    208    GLY      H   3284     0.2719      1.008   ; qtot 0.8562
  3285         CT    208    GLY     CA   3285    -0.0252      12.01   ; qtot 0.831
  3286         H1    208    GLY    HA1   3286     0.0698      1.008   ; qtot 0.9008
  3287         H1    208    GLY    HA2   3287     0.0698      1.008   ; qtot 0.9706
  3288          C    208    GLY      C   3288     0.5973      12.01   ; qtot 1.568
  3289          O    208    GLY      O   3289    -0.5679         16   ; qtot 1
; residue 209 LEU rtp LEU  q  0.0
  3290          N    209    LEU      N   3290    -0.4157      14.01   ; qtot 0.5843
  3291          H    209    LEU      H   3291     0.2719      1.008   ; qtot 0.8562
  3292         CT    209    LEU     CA   3292    -0.0518      12.01   ; qtot 0.8044
  3293         H1    209    LEU     HA   3293     0.0922      1.008   ; qtot 0.8966
  3294         CT    209    LEU     CB   3294    -0.1102      12.01   ; qtot 0.7864
  3295         HC    209    LEU    HB1   3295     0.0457      1.008   ; qtot 0.8321
  3296         HC    209    LEU    HB2   3296     0.0457      1.008   ; qtot 0.8778
  3297         CT    209    LEU     CG   3297     0.3531      12.01   ; qtot 1.231
  3298         HC    209    LEU     HG   3298    -0.0361      1.008   ; qtot 1.195
  3299         CT    209    LEU    CD1   3299    -0.4121      12.01   ; qtot 0.7827
  3300         HC    209    LEU   HD11   3300        0.1      1.008   ; qtot 0.8827
  3301         HC    209    LEU   HD12   3301        0.1      1.008   ; qtot 0.9827
  3302         HC    209    LEU   HD13   3302        0.1      1.008   ; qtot 1.083
  3303         CT    209    LEU    CD2   3303    -0.4121      12.01   ; qtot 0.6706
  3304         HC    209    LEU   HD21   3304        0.1      1.008   ; qtot 0.7706
  3305         HC    209    LEU   HD22   3305        0.1      1.008   ; qtot 0.8706
  3306         HC    209    LEU   HD23   3306        0.1      1.008   ; qtot 0.9706
  3307          C    209    LEU      C   3307     0.5973      12.01   ; qtot 1.568
  3308          O    209    LEU      O   3308    -0.5679         16   ; qtot 1
; residue 210 ALA rtp ALA  q  0.0
  3309          N    210    ALA      N   3309    -0.4157      14.01   ; qtot 0.5843
  3310          H    210    ALA      H   3310     0.2719      1.008   ; qtot 0.8562
  3311         CT    210    ALA     CA   3311     0.0337      12.01   ; qtot 0.8899
  3312         H1    210    ALA     HA   3312     0.0823      1.008   ; qtot 0.9722
  3313         CT    210    ALA     CB   3313    -0.1825      12.01   ; qtot 0.7897
  3314         HC    210    ALA    HB1   3314     0.0603      1.008   ; qtot 0.85
  3315         HC    210    ALA    HB2   3315     0.0603      1.008   ; qtot 0.9103
  3316         HC    210    ALA    HB3   3316     0.0603      1.008   ; qtot 0.9706
  3317          C    210    ALA      C   3317     0.5973      12.01   ; qtot 1.568
  3318          O    210    ALA      O   3318    -0.5679         16   ; qtot 1
; residue 211 ARG rtp ARG  q +1.0
  3319          N    211    ARG      N   3319    -0.3479      14.01   ; qtot 0.6521
  3320          H    211    ARG      H   3320     0.2747      1.008   ; qtot 0.9268
  3321         CT    211    ARG     CA   3321    -0.2637      12.01   ; qtot 0.6631
  3322         H1    211    ARG     HA   3322      0.156      1.008   ; qtot 0.8191
  3323         CT    211    ARG     CB   3323    -0.0007      12.01   ; qtot 0.8184
  3324         HC    211    ARG    HB1   3324     0.0327      1.008   ; qtot 0.8511
  3325         HC    211    ARG    HB2   3325     0.0327      1.008   ; qtot 0.8838
  3326         CT    211    ARG     CG   3326      0.039      12.01   ; qtot 0.9228
  3327         HC    211    ARG    HG1   3327     0.0285      1.008   ; qtot 0.9513
  3328         HC    211    ARG    HG2   3328     0.0285      1.008   ; qtot 0.9798
  3329         CT    211    ARG     CD   3329     0.0486      12.01   ; qtot 1.028
  3330         H1    211    ARG    HD1   3330     0.0687      1.008   ; qtot 1.097
  3331         H1    211    ARG    HD2   3331     0.0687      1.008   ; qtot 1.166
  3332         N2    211    ARG     NE   3332    -0.5295      14.01   ; qtot 0.6363
  3333          H    211    ARG     HE   3333     0.3456      1.008   ; qtot 0.9819
  3334         CA    211    ARG     CZ   3334     0.8076      12.01   ; qtot 1.79
  3335         N2    211    ARG    NH1   3335    -0.8627      14.01   ; qtot 0.9268
  3336          H    211    ARG   HH11   3336     0.4478      1.008   ; qtot 1.375
  3337          H    211    ARG   HH12   3337     0.4478      1.008   ; qtot 1.822
  3338         N2    211    ARG    NH2   3338    -0.8627      14.01   ; qtot 0.9597
  3339          H    211    ARG   HH21   3339     0.4478      1.008   ; qtot 1.408
  3340          H    211    ARG   HH22   3340     0.4478      1.008   ; qtot 1.855
  3341          C    211    ARG      C   3341     0.7341      12.01   ; qtot 2.589
  3342          O    211    ARG      O   3342    -0.5894         16   ; qtot 2
; residue 212 D2V rtp D2V  q -1.0
  3343          N    212    D2V      N   3343    -0.5163      14.01   ; qtot 1.484
  3344          H    212    D2V      H   3344     0.2936      1.008   ; qtot 1.777
  3345         CT    212    D2V     CA   3345     0.0381      12.01   ; qtot 1.815
  3346         H1    212    D2V     HA   3346      0.088      1.008   ; qtot 1.903
  3347         CT    212    D2V     CB   3347    -0.0303      12.01   ; qtot 1.873
  3348         HC    212    D2V    HB1   3348    -0.0122      1.008   ; qtot 1.861
  3349         HC    212    D2V    HB2   3349    -0.0122      1.008   ; qtot 1.849
  3350          C    212    D2V     CG   3350     0.7994      12.01   ; qtot 2.648
  3351         O2    212    D2V    OD1   3351    -0.8014         16   ; qtot 1.847
  3352         O2    212    D2V    OD2   3352    -0.8014         16   ; qtot 1.045
  3353          C    212    D2V      C   3353     0.5366      12.01   ; qtot 1.582
  3354          O    212    D2V      O   3354    -0.5819         16   ; qtot 1
  3355     DUM_HC    212    D2V   DHG1   3355          0      1.008   ; qtot 1
  3356     DUM_HC    212    D2V   DHG2   3356          0      1.008   ; qtot 1
  3357     DUM_HC    212    D2V   DHG3   3357          0      1.008   ; qtot 1
  3358     DUM_HC    212    D2V   DHG4   3358          0      1.008   ; qtot 1
  3359     DUM_HC    212    D2V   DHG5   3359          0      1.008   ; qtot 1
; residue 213 ILE rtp ILE  q  0.0
  3360          N    213    ILE      N   3360    -0.4157      14.01   ; qtot 0.5843
  3361          H    213    ILE      H   3361     0.2719      1.008   ; qtot 0.8562
  3362         CT    213    ILE     CA   3362    -0.0597      12.01   ; qtot 0.7965
  3363         H1    213    ILE     HA   3363     0.0869      1.008   ; qtot 0.8834
  3364         CT    213    ILE     CB   3364     0.1303      12.01   ; qtot 1.014
  3365         HC    213    ILE     HB   3365     0.0187      1.008   ; qtot 1.032
  3366         CT    213    ILE    CG2   3366    -0.3204      12.01   ; qtot 0.712
  3367         HC    213    ILE   HG21   3367     0.0882      1.008   ; qtot 0.8002
  3368         HC    213    ILE   HG22   3368     0.0882      1.008   ; qtot 0.8884
  3369         HC    213    ILE   HG23   3369     0.0882      1.008   ; qtot 0.9766
  3370         CT    213    ILE    CG1   3370     -0.043      12.01   ; qtot 0.9336
  3371         HC    213    ILE   HG11   3371     0.0236      1.008   ; qtot 0.9572
  3372         HC    213    ILE   HG12   3372     0.0236      1.008   ; qtot 0.9808
  3373         CT    213    ILE     CD   3373     -0.066      12.01   ; qtot 0.9148
  3374         HC    213    ILE    HD1   3374     0.0186      1.008   ; qtot 0.9334
  3375         HC    213    ILE    HD2   3375     0.0186      1.008   ; qtot 0.952
  3376         HC    213    ILE    HD3   3376     0.0186      1.008   ; qtot 0.9706
  3377          C    213    ILE      C   3377     0.5973      12.01   ; qtot 1.568
  3378          O    213    ILE      O   3378    -0.5679         16   ; qtot 1
; residue 214 LYS rtp LYS  q +1.0
  3379          N    214    LYS      N   3379    -0.3479      14.01   ; qtot 0.6521
  3380          H    214    LYS      H   3380     0.2747      1.008   ; qtot 0.9268
  3381         CT    214    LYS     CA   3381      -0.24      12.01   ; qtot 0.6868
  3382         H1    214    LYS     HA   3382     0.1426      1.008   ; qtot 0.8294
  3383         CT    214    LYS     CB   3383    -0.0094      12.01   ; qtot 0.82
  3384         HC    214    LYS    HB1   3384     0.0362      1.008   ; qtot 0.8562
  3385         HC    214    LYS    HB2   3385     0.0362      1.008   ; qtot 0.8924
  3386         CT    214    LYS     CG   3386     0.0187      12.01   ; qtot 0.9111
  3387         HC    214    LYS    HG1   3387     0.0103      1.008   ; qtot 0.9214
  3388         HC    214    LYS    HG2   3388     0.0103      1.008   ; qtot 0.9317
  3389         CT    214    LYS     CD   3389    -0.0479      12.01   ; qtot 0.8838
  3390         HC    214    LYS    HD1   3390     0.0621      1.008   ; qtot 0.9459
  3391         HC    214    LYS    HD2   3391     0.0621      1.008   ; qtot 1.008
  3392         CT    214    LYS     CE   3392    -0.0143      12.01   ; qtot 0.9937
  3393         HP    214    LYS    HE1   3393     0.1135      1.008   ; qtot 1.107
  3394         HP    214    LYS    HE2   3394     0.1135      1.008   ; qtot 1.221
  3395         N3    214    LYS     NZ   3395    -0.3854      14.01   ; qtot 0.8353
  3396          H    214    LYS    HZ1   3396       0.34      1.008   ; qtot 1.175
  3397          H    214    LYS    HZ2   3397       0.34      1.008   ; qtot 1.515
  3398          H    214    LYS    HZ3   3398       0.34      1.008   ; qtot 1.855
  3399          C    214    LYS      C   3399     0.7341      12.01   ; qtot 2.589
  3400          O    214    LYS      O   3400    -0.5894         16   ; qtot 2
; residue 215 ASN rtp ASN  q  0.0
  3401          N    215    ASN      N   3401    -0.4157      14.01   ; qtot 1.584
  3402          H    215    ASN      H   3402     0.2719      1.008   ; qtot 1.856
  3403         CT    215    ASN     CA   3403     0.0143      12.01   ; qtot 1.871
  3404         H1    215    ASN     HA   3404     0.1048      1.008   ; qtot 1.975
  3405         CT    215    ASN     CB   3405    -0.2041      12.01   ; qtot 1.771
  3406         HC    215    ASN    HB1   3406     0.0797      1.008   ; qtot 1.851
  3407         HC    215    ASN    HB2   3407     0.0797      1.008   ; qtot 1.931
  3408          C    215    ASN     CG   3408      0.713      12.01   ; qtot 2.644
  3409          O    215    ASN    OD1   3409    -0.5931         16   ; qtot 2.051
  3410          N    215    ASN    ND2   3410    -0.9191      14.01   ; qtot 1.131
  3411          H    215    ASN   HD21   3411     0.4196      1.008   ; qtot 1.551
  3412          H    215    ASN   HD22   3412     0.4196      1.008   ; qtot 1.971
  3413          C    215    ASN      C   3413     0.5973      12.01   ; qtot 2.568
  3414          O    215    ASN      O   3414    -0.5679         16   ; qtot 2
; residue 216 ASP rtp ASP  q -1.0
  3415          N    216    ASP      N   3415    -0.5163      14.01   ; qtot 1.484
  3416          H    216    ASP      H   3416     0.2936      1.008   ; qtot 1.777
  3417         CT    216    ASP     CA   3417     0.0381      12.01   ; qtot 1.815
  3418         H1    216    ASP     HA   3418      0.088      1.008   ; qtot 1.903
  3419         CT    216    ASP     CB   3419    -0.0303      12.01   ; qtot 1.873
  3420         HC    216    ASP    HB1   3420    -0.0122      1.008   ; qtot 1.861
  3421         HC    216    ASP    HB2   3421    -0.0122      1.008   ; qtot 1.849
  3422          C    216    ASP     CG   3422     0.7994      12.01   ; qtot 2.648
  3423         O2    216    ASP    OD1   3423    -0.8014         16   ; qtot 1.847
  3424         O2    216    ASP    OD2   3424    -0.8014         16   ; qtot 1.045
  3425          C    216    ASP      C   3425     0.5366      12.01   ; qtot 1.582
  3426          O    216    ASP      O   3426    -0.5819         16   ; qtot 1
; residue 217 SER rtp SER  q  0.0
  3427          N    217    SER      N   3427    -0.4157      14.01   ; qtot 0.5843
  3428          H    217    SER      H   3428     0.2719      1.008   ; qtot 0.8562
  3429         CT    217    SER     CA   3429    -0.0249      12.01   ; qtot 0.8313
  3430         H1    217    SER     HA   3430     0.0843      1.008   ; qtot 0.9156
  3431         CT    217    SER     CB   3431     0.2117      12.01   ; qtot 1.127
  3432         H1    217    SER    HB1   3432     0.0352      1.008   ; qtot 1.163
  3433         H1    217    SER    HB2   3433     0.0352      1.008   ; qtot 1.198
  3434         OH    217    SER     OG   3434    -0.6546         16   ; qtot 0.5431
  3435         HO    217    SER     HG   3435     0.4275      1.008   ; qtot 0.9706
  3436          C    217    SER      C   3436     0.5973      12.01   ; qtot 1.568
  3437          O    217    SER      O   3437    -0.5679         16   ; qtot 1
; residue 218 ASN rtp ASN  q  0.0
  3438          N    218    ASN      N   3438    -0.4157      14.01   ; qtot 0.5843
  3439          H    218    ASN      H   3439     0.2719      1.008   ; qtot 0.8562
  3440         CT    218    ASN     CA   3440     0.0143      12.01   ; qtot 0.8705
  3441         H1    218    ASN     HA   3441     0.1048      1.008   ; qtot 0.9753
  3442         CT    218    ASN     CB   3442    -0.2041      12.01   ; qtot 0.7712
  3443         HC    218    ASN    HB1   3443     0.0797      1.008   ; qtot 0.8509
  3444         HC    218    ASN    HB2   3444     0.0797      1.008   ; qtot 0.9306
  3445          C    218    ASN     CG   3445      0.713      12.01   ; qtot 1.644
  3446          O    218    ASN    OD1   3446    -0.5931         16   ; qtot 1.05
  3447          N    218    ASN    ND2   3447    -0.9191      14.01   ; qtot 0.1314
  3448          H    218    ASN   HD21   3448     0.4196      1.008   ; qtot 0.551
  3449          H    218    ASN   HD22   3449     0.4196      1.008   ; qtot 0.9706
  3450          C    218    ASN      C   3450     0.5973      12.01   ; qtot 1.568
  3451          O    218    ASN      O   3451    -0.5679         16   ; qtot 1
; residue 219 TYR rtp TYR  q  0.0
  3452          N    219    TYR      N   3452    -0.4157      14.01   ; qtot 0.5843
  3453          H    219    TYR      H   3453     0.2719      1.008   ; qtot 0.8562
  3454         CT    219    TYR     CA   3454    -0.0014      12.01   ; qtot 0.8548
  3455         H1    219    TYR     HA   3455     0.0876      1.008   ; qtot 0.9424
  3456         CT    219    TYR     CB   3456    -0.0152      12.01   ; qtot 0.9272
  3457         HC    219    TYR    HB1   3457     0.0295      1.008   ; qtot 0.9567
  3458         HC    219    TYR    HB2   3458     0.0295      1.008   ; qtot 0.9862
  3459         CA    219    TYR     CG   3459    -0.0011      12.01   ; qtot 0.9851
  3460         CA    219    TYR    CD1   3460    -0.1906      12.01   ; qtot 0.7945
  3461         HA    219    TYR    HD1   3461     0.1699      1.008   ; qtot 0.9644
  3462         CA    219    TYR    CE1   3462    -0.2341      12.01   ; qtot 0.7303
  3463         HA    219    TYR    HE1   3463     0.1656      1.008   ; qtot 0.8959
  3464          C    219    TYR     CZ   3464     0.3226      12.01   ; qtot 1.219
  3465         OH    219    TYR     OH   3465    -0.5579         16   ; qtot 0.6606
  3466         HO    219    TYR     HH   3466     0.3992      1.008   ; qtot 1.06
  3467         CA    219    TYR    CE2   3467    -0.2341      12.01   ; qtot 0.8257
  3468         HA    219    TYR    HE2   3468     0.1656      1.008   ; qtot 0.9913
  3469         CA    219    TYR    CD2   3469    -0.1906      12.01   ; qtot 0.8007
  3470         HA    219    TYR    HD2   3470     0.1699      1.008   ; qtot 0.9706
  3471          C    219    TYR      C   3471     0.5973      12.01   ; qtot 1.568
  3472          O    219    TYR      O   3472    -0.5679         16   ; qtot 1
; residue 220 VAL rtp VAL  q  0.0
  3473          N    220    VAL      N   3473    -0.4157      14.01   ; qtot 0.5843
  3474          H    220    VAL      H   3474     0.2719      1.008   ; qtot 0.8562
  3475         CT    220    VAL     CA   3475    -0.0875      12.01   ; qtot 0.7687
  3476         H1    220    VAL     HA   3476     0.0969      1.008   ; qtot 0.8656
  3477         CT    220    VAL     CB   3477     0.2985      12.01   ; qtot 1.164
  3478         HC    220    VAL     HB   3478    -0.0297      1.008   ; qtot 1.134
  3479         CT    220    VAL    CG1   3479    -0.3192      12.01   ; qtot 0.8152
  3480         HC    220    VAL   HG11   3480     0.0791      1.008   ; qtot 0.8943
  3481         HC    220    VAL   HG12   3481     0.0791      1.008   ; qtot 0.9734
  3482         HC    220    VAL   HG13   3482     0.0791      1.008   ; qtot 1.053
  3483         CT    220    VAL    CG2   3483    -0.3192      12.01   ; qtot 0.7333
  3484         HC    220    VAL   HG21   3484     0.0791      1.008   ; qtot 0.8124
  3485         HC    220    VAL   HG22   3485     0.0791      1.008   ; qtot 0.8915
  3486         HC    220    VAL   HG23   3486     0.0791      1.008   ; qtot 0.9706
  3487          C    220    VAL      C   3487     0.5973      12.01   ; qtot 1.568
  3488          O    220    VAL      O   3488    -0.5679         16   ; qtot 1
; residue 221 VAL rtp VAL  q  0.0
  3489          N    221    VAL      N   3489    -0.4157      14.01   ; qtot 0.5843
  3490          H    221    VAL      H   3490     0.2719      1.008   ; qtot 0.8562
  3491         CT    221    VAL     CA   3491    -0.0875      12.01   ; qtot 0.7687
  3492         H1    221    VAL     HA   3492     0.0969      1.008   ; qtot 0.8656
  3493         CT    221    VAL     CB   3493     0.2985      12.01   ; qtot 1.164
  3494         HC    221    VAL     HB   3494    -0.0297      1.008   ; qtot 1.134
  3495         CT    221    VAL    CG1   3495    -0.3192      12.01   ; qtot 0.8152
  3496         HC    221    VAL   HG11   3496     0.0791      1.008   ; qtot 0.8943
  3497         HC    221    VAL   HG12   3497     0.0791      1.008   ; qtot 0.9734
  3498         HC    221    VAL   HG13   3498     0.0791      1.008   ; qtot 1.052
  3499         CT    221    VAL    CG2   3499    -0.3192      12.01   ; qtot 0.7333
  3500         HC    221    VAL   HG21   3500     0.0791      1.008   ; qtot 0.8124
  3501         HC    221    VAL   HG22   3501     0.0791      1.008   ; qtot 0.8915
  3502         HC    221    VAL   HG23   3502     0.0791      1.008   ; qtot 0.9706
  3503          C    221    VAL      C   3503     0.5973      12.01   ; qtot 1.568
  3504          O    221    VAL      O   3504    -0.5679         16   ; qtot 1
; residue 222 LYS rtp LYS  q +1.0
  3505          N    222    LYS      N   3505    -0.3479      14.01   ; qtot 0.6521
  3506          H    222    LYS      H   3506     0.2747      1.008   ; qtot 0.9268
  3507         CT    222    LYS     CA   3507      -0.24      12.01   ; qtot 0.6868
  3508         H1    222    LYS     HA   3508     0.1426      1.008   ; qtot 0.8294
  3509         CT    222    LYS     CB   3509    -0.0094      12.01   ; qtot 0.82
  3510         HC    222    LYS    HB1   3510     0.0362      1.008   ; qtot 0.8562
  3511         HC    222    LYS    HB2   3511     0.0362      1.008   ; qtot 0.8924
  3512         CT    222    LYS     CG   3512     0.0187      12.01   ; qtot 0.9111
  3513         HC    222    LYS    HG1   3513     0.0103      1.008   ; qtot 0.9214
  3514         HC    222    LYS    HG2   3514     0.0103      1.008   ; qtot 0.9317
  3515         CT    222    LYS     CD   3515    -0.0479      12.01   ; qtot 0.8838
  3516         HC    222    LYS    HD1   3516     0.0621      1.008   ; qtot 0.9459
  3517         HC    222    LYS    HD2   3517     0.0621      1.008   ; qtot 1.008
  3518         CT    222    LYS     CE   3518    -0.0143      12.01   ; qtot 0.9937
  3519         HP    222    LYS    HE1   3519     0.1135      1.008   ; qtot 1.107
  3520         HP    222    LYS    HE2   3520     0.1135      1.008   ; qtot 1.221
  3521         N3    222    LYS     NZ   3521    -0.3854      14.01   ; qtot 0.8353
  3522          H    222    LYS    HZ1   3522       0.34      1.008   ; qtot 1.175
  3523          H    222    LYS    HZ2   3523       0.34      1.008   ; qtot 1.515
  3524          H    222    LYS    HZ3   3524       0.34      1.008   ; qtot 1.855
  3525          C    222    LYS      C   3525     0.7341      12.01   ; qtot 2.589
  3526          O    222    LYS      O   3526    -0.5894         16   ; qtot 2
; residue 223 GLY rtp GLY  q  0.0
  3527          N    223    GLY      N   3527    -0.4157      14.01   ; qtot 1.584
  3528          H    223    GLY      H   3528     0.2719      1.008   ; qtot 1.856
  3529         CT    223    GLY     CA   3529    -0.0252      12.01   ; qtot 1.831
  3530         H1    223    GLY    HA1   3530     0.0698      1.008   ; qtot 1.901
  3531         H1    223    GLY    HA2   3531     0.0698      1.008   ; qtot 1.971
  3532          C    223    GLY      C   3532     0.5973      12.01   ; qtot 2.568
  3533          O    223    GLY      O   3533    -0.5679         16   ; qtot 2
; residue 224 ASN rtp ASN  q  0.0
  3534          N    224    ASN      N   3534    -0.4157      14.01   ; qtot 1.584
  3535          H    224    ASN      H   3535     0.2719      1.008   ; qtot 1.856
  3536         CT    224    ASN     CA   3536     0.0143      12.01   ; qtot 1.87
  3537         H1    224    ASN     HA   3537     0.1048      1.008   ; qtot 1.975
  3538         CT    224    ASN     CB   3538    -0.2041      12.01   ; qtot 1.771
  3539         HC    224    ASN    HB1   3539     0.0797      1.008   ; qtot 1.851
  3540         HC    224    ASN    HB2   3540     0.0797      1.008   ; qtot 1.931
  3541          C    224    ASN     CG   3541      0.713      12.01   ; qtot 2.644
  3542          O    224    ASN    OD1   3542    -0.5931         16   ; qtot 2.05
  3543          N    224    ASN    ND2   3543    -0.9191      14.01   ; qtot 1.131
  3544          H    224    ASN   HD21   3544     0.4196      1.008   ; qtot 1.551
  3545          H    224    ASN   HD22   3545     0.4196      1.008   ; qtot 1.971
  3546          C    224    ASN      C   3546     0.5973      12.01   ; qtot 2.568
  3547          O    224    ASN      O   3547    -0.5679         16   ; qtot 2
; residue 225 ALA rtp ALA  q  0.0
  3548          N    225    ALA      N   3548    -0.4157      14.01   ; qtot 1.584
  3549          H    225    ALA      H   3549     0.2719      1.008   ; qtot 1.856
  3550         CT    225    ALA     CA   3550     0.0337      12.01   ; qtot 1.89
  3551         H1    225    ALA     HA   3551     0.0823      1.008   ; qtot 1.972
  3552         CT    225    ALA     CB   3552    -0.1825      12.01   ; qtot 1.79
  3553         HC    225    ALA    HB1   3553     0.0603      1.008   ; qtot 1.85
  3554         HC    225    ALA    HB2   3554     0.0603      1.008   ; qtot 1.91
  3555         HC    225    ALA    HB3   3555     0.0603      1.008   ; qtot 1.971
  3556          C    225    ALA      C   3556     0.5973      12.01   ; qtot 2.568
  3557          O    225    ALA      O   3557    -0.5679         16   ; qtot 2
; residue 226 ARG rtp ARG  q +1.0
  3558          N    226    ARG      N   3558    -0.3479      14.01   ; qtot 1.652
  3559          H    226    ARG      H   3559     0.2747      1.008   ; qtot 1.927
  3560         CT    226    ARG     CA   3560    -0.2637      12.01   ; qtot 1.663
  3561         H1    226    ARG     HA   3561      0.156      1.008   ; qtot 1.819
  3562         CT    226    ARG     CB   3562    -0.0007      12.01   ; qtot 1.818
  3563         HC    226    ARG    HB1   3563     0.0327      1.008   ; qtot 1.851
  3564         HC    226    ARG    HB2   3564     0.0327      1.008   ; qtot 1.884
  3565         CT    226    ARG     CG   3565      0.039      12.01   ; qtot 1.923
  3566         HC    226    ARG    HG1   3566     0.0285      1.008   ; qtot 1.951
  3567         HC    226    ARG    HG2   3567     0.0285      1.008   ; qtot 1.98
  3568         CT    226    ARG     CD   3568     0.0486      12.01   ; qtot 2.028
  3569         H1    226    ARG    HD1   3569     0.0687      1.008   ; qtot 2.097
  3570         H1    226    ARG    HD2   3570     0.0687      1.008   ; qtot 2.166
  3571         N2    226    ARG     NE   3571    -0.5295      14.01   ; qtot 1.636
  3572          H    226    ARG     HE   3572     0.3456      1.008   ; qtot 1.982
  3573         CA    226    ARG     CZ   3573     0.8076      12.01   ; qtot 2.789
  3574         N2    226    ARG    NH1   3574    -0.8627      14.01   ; qtot 1.927
  3575          H    226    ARG   HH11   3575     0.4478      1.008   ; qtot 2.375
  3576          H    226    ARG   HH12   3576     0.4478      1.008   ; qtot 2.822
  3577         N2    226    ARG    NH2   3577    -0.8627      14.01   ; qtot 1.96
  3578          H    226    ARG   HH21   3578     0.4478      1.008   ; qtot 2.408
  3579          H    226    ARG   HH22   3579     0.4478      1.008   ; qtot 2.855
  3580          C    226    ARG      C   3580     0.7341      12.01   ; qtot 3.589
  3581          O    226    ARG      O   3581    -0.5894         16   ; qtot 3
; residue 227 LEU rtp LEU  q  0.0
  3582          N    227    LEU      N   3582    -0.4157      14.01   ; qtot 2.584
  3583          H    227    LEU      H   3583     0.2719      1.008   ; qtot 2.856
  3584         CT    227    LEU     CA   3584    -0.0518      12.01   ; qtot 2.804
  3585         H1    227    LEU     HA   3585     0.0922      1.008   ; qtot 2.897
  3586         CT    227    LEU     CB   3586    -0.1102      12.01   ; qtot 2.786
  3587         HC    227    LEU    HB1   3587     0.0457      1.008   ; qtot 2.832
  3588         HC    227    LEU    HB2   3588     0.0457      1.008   ; qtot 2.878
  3589         CT    227    LEU     CG   3589     0.3531      12.01   ; qtot 3.231
  3590         HC    227    LEU     HG   3590    -0.0361      1.008   ; qtot 3.195
  3591         CT    227    LEU    CD1   3591    -0.4121      12.01   ; qtot 2.783
  3592         HC    227    LEU   HD11   3592        0.1      1.008   ; qtot 2.883
  3593         HC    227    LEU   HD12   3593        0.1      1.008   ; qtot 2.983
  3594         HC    227    LEU   HD13   3594        0.1      1.008   ; qtot 3.083
  3595         CT    227    LEU    CD2   3595    -0.4121      12.01   ; qtot 2.671
  3596         HC    227    LEU   HD21   3596        0.1      1.008   ; qtot 2.771
  3597         HC    227    LEU   HD22   3597        0.1      1.008   ; qtot 2.871
  3598         HC    227    LEU   HD23   3598        0.1      1.008   ; qtot 2.971
  3599          C    227    LEU      C   3599     0.5973      12.01   ; qtot 3.568
  3600          O    227    LEU      O   3600    -0.5679         16   ; qtot 3
; residue 228 PRO rtp PRO  q  0.0
  3601          N    228    PRO      N   3601    -0.2548      14.01   ; qtot 2.745
  3602         CT    228    PRO     CD   3602     0.0192      12.01   ; qtot 2.764
  3603         H1    228    PRO    HD1   3603     0.0391      1.008   ; qtot 2.804
  3604         H1    228    PRO    HD2   3604     0.0391      1.008   ; qtot 2.843
  3605         CT    228    PRO     CG   3605     0.0189      12.01   ; qtot 2.862
  3606         HC    228    PRO    HG1   3606     0.0213      1.008   ; qtot 2.883
  3607         HC    228    PRO    HG2   3607     0.0213      1.008   ; qtot 2.904
  3608         CT    228    PRO     CB   3608     -0.007      12.01   ; qtot 2.897
  3609         HC    228    PRO    HB1   3609     0.0253      1.008   ; qtot 2.922
  3610         HC    228    PRO    HB2   3610     0.0253      1.008   ; qtot 2.948
  3611         CT    228    PRO     CA   3611    -0.0266      12.01   ; qtot 2.921
  3612         H1    228    PRO     HA   3612     0.0641      1.008   ; qtot 2.985
  3613          C    228    PRO      C   3613     0.5896      12.01   ; qtot 3.575
  3614          O    228    PRO      O   3614    -0.5748         16   ; qtot 3
; residue 229 VAL rtp VAL  q  0.0
  3615          N    229    VAL      N   3615    -0.4157      14.01   ; qtot 2.584
  3616          H    229    VAL      H   3616     0.2719      1.008   ; qtot 2.856
  3617         CT    229    VAL     CA   3617    -0.0875      12.01   ; qtot 2.769
  3618         H1    229    VAL     HA   3618     0.0969      1.008   ; qtot 2.866
  3619         CT    229    VAL     CB   3619     0.2985      12.01   ; qtot 3.164
  3620         HC    229    VAL     HB   3620    -0.0297      1.008   ; qtot 3.134
  3621         CT    229    VAL    CG1   3621    -0.3192      12.01   ; qtot 2.815
  3622         HC    229    VAL   HG11   3622     0.0791      1.008   ; qtot 2.894
  3623         HC    229    VAL   HG12   3623     0.0791      1.008   ; qtot 2.973
  3624         HC    229    VAL   HG13   3624     0.0791      1.008   ; qtot 3.053
  3625         CT    229    VAL    CG2   3625    -0.3192      12.01   ; qtot 2.733
  3626         HC    229    VAL   HG21   3626     0.0791      1.008   ; qtot 2.812
  3627         HC    229    VAL   HG22   3627     0.0791      1.008   ; qtot 2.892
  3628         HC    229    VAL   HG23   3628     0.0791      1.008   ; qtot 2.971
  3629          C    229    VAL      C   3629     0.5973      12.01   ; qtot 3.568
  3630          O    229    VAL      O   3630    -0.5679         16   ; qtot 3
; residue 230 LYS rtp LYS  q +1.0
  3631          N    230    LYS      N   3631    -0.3479      14.01   ; qtot 2.652
  3632          H    230    LYS      H   3632     0.2747      1.008   ; qtot 2.927
  3633         CT    230    LYS     CA   3633      -0.24      12.01   ; qtot 2.687
  3634         H1    230    LYS     HA   3634     0.1426      1.008   ; qtot 2.829
  3635         CT    230    LYS     CB   3635    -0.0094      12.01   ; qtot 2.82
  3636         HC    230    LYS    HB1   3636     0.0362      1.008   ; qtot 2.856
  3637         HC    230    LYS    HB2   3637     0.0362      1.008   ; qtot 2.892
  3638         CT    230    LYS     CG   3638     0.0187      12.01   ; qtot 2.911
  3639         HC    230    LYS    HG1   3639     0.0103      1.008   ; qtot 2.921
  3640         HC    230    LYS    HG2   3640     0.0103      1.008   ; qtot 2.932
  3641         CT    230    LYS     CD   3641    -0.0479      12.01   ; qtot 2.884
  3642         HC    230    LYS    HD1   3642     0.0621      1.008   ; qtot 2.946
  3643         HC    230    LYS    HD2   3643     0.0621      1.008   ; qtot 3.008
  3644         CT    230    LYS     CE   3644    -0.0143      12.01   ; qtot 2.994
  3645         HP    230    LYS    HE1   3645     0.1135      1.008   ; qtot 3.107
  3646         HP    230    LYS    HE2   3646     0.1135      1.008   ; qtot 3.221
  3647         N3    230    LYS     NZ   3647    -0.3854      14.01   ; qtot 2.835
  3648          H    230    LYS    HZ1   3648       0.34      1.008   ; qtot 3.175
  3649          H    230    LYS    HZ2   3649       0.34      1.008   ; qtot 3.515
  3650          H    230    LYS    HZ3   3650       0.34      1.008   ; qtot 3.855
  3651          C    230    LYS      C   3651     0.7341      12.01   ; qtot 4.589
  3652          O    230    LYS      O   3652    -0.5894         16   ; qtot 4
; residue 231 TRP rtp TRP  q  0.0
  3653          N    231    TRP      N   3653    -0.4157      14.01   ; qtot 3.584
  3654          H    231    TRP      H   3654     0.2719      1.008   ; qtot 3.856
  3655         CT    231    TRP     CA   3655    -0.0275      12.01   ; qtot 3.829
  3656         H1    231    TRP     HA   3656     0.1123      1.008   ; qtot 3.941
  3657         CT    231    TRP     CB   3657     -0.005      12.01   ; qtot 3.936
  3658         HC    231    TRP    HB1   3658     0.0339      1.008   ; qtot 3.97
  3659         HC    231    TRP    HB2   3659     0.0339      1.008   ; qtot 4.004
  3660         C*    231    TRP     CG   3660    -0.1415      12.01   ; qtot 3.862
  3661         CW    231    TRP    CD1   3661    -0.1638      12.01   ; qtot 3.699
  3662         H4    231    TRP    HD1   3662     0.2062      1.008   ; qtot 3.905
  3663         NA    231    TRP    NE1   3663    -0.3418      14.01   ; qtot 3.563
  3664          H    231    TRP    HE1   3664     0.3412      1.008   ; qtot 3.904
  3665         CN    231    TRP    CE2   3665      0.138      12.01   ; qtot 4.042
  3666         CA    231    TRP    CZ2   3666    -0.2601      12.01   ; qtot 3.782
  3667         HA    231    TRP    HZ2   3667     0.1572      1.008   ; qtot 3.939
  3668         CA    231    TRP    CH2   3668    -0.1134      12.01   ; qtot 3.826
  3669         HA    231    TRP    HH2   3669     0.1417      1.008   ; qtot 3.968
  3670         CA    231    TRP    CZ3   3670    -0.1972      12.01   ; qtot 3.77
  3671         HA    231    TRP    HZ3   3671     0.1447      1.008   ; qtot 3.915
  3672         CA    231    TRP    CE3   3672    -0.2387      12.01   ; qtot 3.676
  3673         HA    231    TRP    HE3   3673       0.17      1.008   ; qtot 3.846
  3674         CB    231    TRP    CD2   3674     0.1243      12.01   ; qtot 3.971
  3675          C    231    TRP      C   3675     0.5973      12.01   ; qtot 4.568
  3676          O    231    TRP      O   3676    -0.5679         16   ; qtot 4
; residue 232 MET rtp MET  q  0.0
  3677          N    232    MET      N   3677    -0.4157      14.01   ; qtot 3.584
  3678          H    232    MET      H   3678     0.2719      1.008   ; qtot 3.856
  3679         CT    232    MET     CA   3679    -0.0237      12.01   ; qtot 3.833
  3680         H1    232    MET     HA   3680      0.088      1.008   ; qtot 3.921
  3681         CT    232    MET     CB   3681     0.0342      12.01   ; qtot 3.955
  3682         HC    232    MET    HB1   3682     0.0241      1.008   ; qtot 3.979
  3683         HC    232    MET    HB2   3683     0.0241      1.008   ; qtot 4.003
  3684         CT    232    MET     CG   3684     0.0018      12.01   ; qtot 4.005
  3685         H1    232    MET    HG1   3685      0.044      1.008   ; qtot 4.049
  3686         H1    232    MET    HG2   3686      0.044      1.008   ; qtot 4.093
  3687          S    232    MET     SD   3687    -0.2737      32.06   ; qtot 3.819
  3688         CT    232    MET     CE   3688    -0.0536      12.01   ; qtot 3.765
  3689         H1    232    MET    HE1   3689     0.0684      1.008   ; qtot 3.834
  3690         H1    232    MET    HE2   3690     0.0684      1.008   ; qtot 3.902
  3691         H1    232    MET    HE3   3691     0.0684      1.008   ; qtot 3.971
  3692          C    232    MET      C   3692     0.5973      12.01   ; qtot 4.568
  3693          O    232    MET      O   3693    -0.5679         16   ; qtot 4
; residue 233 ALA rtp ALA  q  0.0
  3694          N    233    ALA      N   3694    -0.4157      14.01   ; qtot 3.584
  3695          H    233    ALA      H   3695     0.2719      1.008   ; qtot 3.856
  3696         CT    233    ALA     CA   3696     0.0337      12.01   ; qtot 3.89
  3697         H1    233    ALA     HA   3697     0.0823      1.008   ; qtot 3.972
  3698         CT    233    ALA     CB   3698    -0.1825      12.01   ; qtot 3.79
  3699         HC    233    ALA    HB1   3699     0.0603      1.008   ; qtot 3.85
  3700         HC    233    ALA    HB2   3700     0.0603      1.008   ; qtot 3.91
  3701         HC    233    ALA    HB3   3701     0.0603      1.008   ; qtot 3.971
  3702          C    233    ALA      C   3702     0.5973      12.01   ; qtot 4.568
  3703          O    233    ALA      O   3703    -0.5679         16   ; qtot 4
; residue 234 PRO rtp PRO  q  0.0
  3704          N    234    PRO      N   3704    -0.2548      14.01   ; qtot 3.745
  3705         CT    234    PRO     CD   3705     0.0192      12.01   ; qtot 3.764
  3706         H1    234    PRO    HD1   3706     0.0391      1.008   ; qtot 3.804
  3707         H1    234    PRO    HD2   3707     0.0391      1.008   ; qtot 3.843
  3708         CT    234    PRO     CG   3708     0.0189      12.01   ; qtot 3.862
  3709         HC    234    PRO    HG1   3709     0.0213      1.008   ; qtot 3.883
  3710         HC    234    PRO    HG2   3710     0.0213      1.008   ; qtot 3.904
  3711         CT    234    PRO     CB   3711     -0.007      12.01   ; qtot 3.897
  3712         HC    234    PRO    HB1   3712     0.0253      1.008   ; qtot 3.922
  3713         HC    234    PRO    HB2   3713     0.0253      1.008   ; qtot 3.948
  3714         CT    234    PRO     CA   3714    -0.0266      12.01   ; qtot 3.921
  3715         H1    234    PRO     HA   3715     0.0641      1.008   ; qtot 3.985
  3716          C    234    PRO      C   3716     0.5896      12.01   ; qtot 4.575
  3717          O    234    PRO      O   3717    -0.5748         16   ; qtot 4
; residue 235 GLU rtp GLU  q -1.0
  3718          N    235    GLU      N   3718    -0.5163      14.01   ; qtot 3.484
  3719          H    235    GLU      H   3719     0.2936      1.008   ; qtot 3.777
  3720         CT    235    GLU     CA   3720     0.0397      12.01   ; qtot 3.817
  3721         H1    235    GLU     HA   3721     0.1105      1.008   ; qtot 3.928
  3722         CT    235    GLU     CB   3722      0.056      12.01   ; qtot 3.984
  3723         HC    235    GLU    HB1   3723    -0.0173      1.008   ; qtot 3.966
  3724         HC    235    GLU    HB2   3724    -0.0173      1.008   ; qtot 3.949
  3725         CT    235    GLU     CG   3725     0.0136      12.01   ; qtot 3.963
  3726         HC    235    GLU    HG1   3726    -0.0425      1.008   ; qtot 3.92
  3727         HC    235    GLU    HG2   3727    -0.0425      1.008   ; qtot 3.878
  3728          C    235    GLU     CD   3728     0.8054      12.01   ; qtot 4.683
  3729         O2    235    GLU    OE1   3729    -0.8188         16   ; qtot 3.864
  3730         O2    235    GLU    OE2   3730    -0.8188         16   ; qtot 3.045
  3731          C    235    GLU      C   3731     0.5366      12.01   ; qtot 3.582
  3732          O    235    GLU      O   3732    -0.5819         16   ; qtot 3
; residue 236 SER rtp SER  q  0.0
  3733          N    236    SER      N   3733    -0.4157      14.01   ; qtot 2.584
  3734          H    236    SER      H   3734     0.2719      1.008   ; qtot 2.856
  3735         CT    236    SER     CA   3735    -0.0249      12.01   ; qtot 2.831
  3736         H1    236    SER     HA   3736     0.0843      1.008   ; qtot 2.916
  3737         CT    236    SER     CB   3737     0.2117      12.01   ; qtot 3.127
  3738         H1    236    SER    HB1   3738     0.0352      1.008   ; qtot 3.163
  3739         H1    236    SER    HB2   3739     0.0352      1.008   ; qtot 3.198
  3740         OH    236    SER     OG   3740    -0.6546         16   ; qtot 2.543
  3741         HO    236    SER     HG   3741     0.4275      1.008   ; qtot 2.971
  3742          C    236    SER      C   3742     0.5973      12.01   ; qtot 3.568
  3743          O    236    SER      O   3743    -0.5679         16   ; qtot 3
; residue 237 ILE rtp ILE  q  0.0
  3744          N    237    ILE      N   3744    -0.4157      14.01   ; qtot 2.584
  3745          H    237    ILE      H   3745     0.2719      1.008   ; qtot 2.856
  3746         CT    237    ILE     CA   3746    -0.0597      12.01   ; qtot 2.797
  3747         H1    237    ILE     HA   3747     0.0869      1.008   ; qtot 2.883
  3748         CT    237    ILE     CB   3748     0.1303      12.01   ; qtot 3.014
  3749         HC    237    ILE     HB   3749     0.0187      1.008   ; qtot 3.032
  3750         CT    237    ILE    CG2   3750    -0.3204      12.01   ; qtot 2.712
  3751         HC    237    ILE   HG21   3751     0.0882      1.008   ; qtot 2.8
  3752         HC    237    ILE   HG22   3752     0.0882      1.008   ; qtot 2.888
  3753         HC    237    ILE   HG23   3753     0.0882      1.008   ; qtot 2.977
  3754         CT    237    ILE    CG1   3754     -0.043      12.01   ; qtot 2.934
  3755         HC    237    ILE   HG11   3755     0.0236      1.008   ; qtot 2.957
  3756         HC    237    ILE   HG12   3756     0.0236      1.008   ; qtot 2.981
  3757         CT    237    ILE     CD   3757     -0.066      12.01   ; qtot 2.915
  3758         HC    237    ILE    HD1   3758     0.0186      1.008   ; qtot 2.933
  3759         HC    237    ILE    HD2   3759     0.0186      1.008   ; qtot 2.952
  3760         HC    237    ILE    HD3   3760     0.0186      1.008   ; qtot 2.971
  3761          C    237    ILE      C   3761     0.5973      12.01   ; qtot 3.568
  3762          O    237    ILE      O   3762    -0.5679         16   ; qtot 3
; residue 238 PHE rtp PHE  q  0.0
  3763          N    238    PHE      N   3763    -0.4157      14.01   ; qtot 2.584
  3764          H    238    PHE      H   3764     0.2719      1.008   ; qtot 2.856
  3765         CT    238    PHE     CA   3765    -0.0024      12.01   ; qtot 2.854
  3766         H1    238    PHE     HA   3766     0.0978      1.008   ; qtot 2.952
  3767         CT    238    PHE     CB   3767    -0.0343      12.01   ; qtot 2.917
  3768         HC    238    PHE    HB1   3768     0.0295      1.008   ; qtot 2.947
  3769         HC    238    PHE    HB2   3769     0.0295      1.008   ; qtot 2.976
  3770         CA    238    PHE     CG   3770     0.0118      12.01   ; qtot 2.988
  3771         CA    238    PHE    CD1   3771    -0.1256      12.01   ; qtot 2.863
  3772         HA    238    PHE    HD1   3772      0.133      1.008   ; qtot 2.996
  3773         CA    238    PHE    CE1   3773    -0.1704      12.01   ; qtot 2.825
  3774         HA    238    PHE    HE1   3774      0.143      1.008   ; qtot 2.968
  3775         CA    238    PHE     CZ   3775    -0.1072      12.01   ; qtot 2.861
  3776         HA    238    PHE     HZ   3776     0.1297      1.008   ; qtot 2.991
  3777         CA    238    PHE    CE2   3777    -0.1704      12.01   ; qtot 2.82
  3778         HA    238    PHE    HE2   3778      0.143      1.008   ; qtot 2.963
  3779         CA    238    PHE    CD2   3779    -0.1256      12.01   ; qtot 2.838
  3780         HA    238    PHE    HD2   3780      0.133      1.008   ; qtot 2.971
  3781          C    238    PHE      C   3781     0.5973      12.01   ; qtot 3.568
  3782          O    238    PHE      O   3782    -0.5679         16   ; qtot 3
; residue 239 ASN rtp ASN  q  0.0
  3783          N    239    ASN      N   3783    -0.4157      14.01   ; qtot 2.584
  3784          H    239    ASN      H   3784     0.2719      1.008   ; qtot 2.856
  3785         CT    239    ASN     CA   3785     0.0143      12.01   ; qtot 2.871
  3786         H1    239    ASN     HA   3786     0.1048      1.008   ; qtot 2.975
  3787         CT    239    ASN     CB   3787    -0.2041      12.01   ; qtot 2.771
  3788         HC    239    ASN    HB1   3788     0.0797      1.008   ; qtot 2.851
  3789         HC    239    ASN    HB2   3789     0.0797      1.008   ; qtot 2.931
  3790          C    239    ASN     CG   3790      0.713      12.01   ; qtot 3.644
  3791          O    239    ASN    OD1   3791    -0.5931         16   ; qtot 3.051
  3792          N    239    ASN    ND2   3792    -0.9191      14.01   ; qtot 2.131
  3793          H    239    ASN   HD21   3793     0.4196      1.008   ; qtot 2.551
  3794          H    239    ASN   HD22   3794     0.4196      1.008   ; qtot 2.971
  3795          C    239    ASN      C   3795     0.5973      12.01   ; qtot 3.568
  3796          O    239    ASN      O   3796    -0.5679         16   ; qtot 3
; residue 240 CYS rtp CYS  q  0.0
  3797          N    240    CYS      N   3797    -0.4157      14.01   ; qtot 2.584
  3798          H    240    CYS      H   3798     0.2719      1.008   ; qtot 2.856
  3799         CT    240    CYS     CA   3799     0.0213      12.01   ; qtot 2.878
  3800         H1    240    CYS     HA   3800     0.1124      1.008   ; qtot 2.99
  3801         CT    240    CYS     CB   3801    -0.1231      12.01   ; qtot 2.867
  3802         H1    240    CYS    HB1   3802     0.1112      1.008   ; qtot 2.978
  3803         H1    240    CYS    HB2   3803     0.1112      1.008   ; qtot 3.089
  3804         SH    240    CYS     SG   3804    -0.3119      32.06   ; qtot 2.777
  3805         HS    240    CYS     HG   3805     0.1933      1.008   ; qtot 2.971
  3806          C    240    CYS      C   3806     0.5973      12.01   ; qtot 3.568
  3807          O    240    CYS      O   3807    -0.5679         16   ; qtot 3
; residue 241 VAL rtp VAL  q  0.0
  3808          N    241    VAL      N   3808    -0.4157      14.01   ; qtot 2.584
  3809          H    241    VAL      H   3809     0.2719      1.008   ; qtot 2.856
  3810         CT    241    VAL     CA   3810    -0.0875      12.01   ; qtot 2.769
  3811         H1    241    VAL     HA   3811     0.0969      1.008   ; qtot 2.866
  3812         CT    241    VAL     CB   3812     0.2985      12.01   ; qtot 3.164
  3813         HC    241    VAL     HB   3813    -0.0297      1.008   ; qtot 3.134
  3814         CT    241    VAL    CG1   3814    -0.3192      12.01   ; qtot 2.815
  3815         HC    241    VAL   HG11   3815     0.0791      1.008   ; qtot 2.894
  3816         HC    241    VAL   HG12   3816     0.0791      1.008   ; qtot 2.973
  3817         HC    241    VAL   HG13   3817     0.0791      1.008   ; qtot 3.053
  3818         CT    241    VAL    CG2   3818    -0.3192      12.01   ; qtot 2.733
  3819         HC    241    VAL   HG21   3819     0.0791      1.008   ; qtot 2.812
  3820         HC    241    VAL   HG22   3820     0.0791      1.008   ; qtot 2.892
  3821         HC    241    VAL   HG23   3821     0.0791      1.008   ; qtot 2.971
  3822          C    241    VAL      C   3822     0.5973      12.01   ; qtot 3.568
  3823          O    241    VAL      O   3823    -0.5679         16   ; qtot 3
; residue 242 TYR rtp TYR  q  0.0
  3824          N    242    TYR      N   3824    -0.4157      14.01   ; qtot 2.584
  3825          H    242    TYR      H   3825     0.2719      1.008   ; qtot 2.856
  3826         CT    242    TYR     CA   3826    -0.0014      12.01   ; qtot 2.855
  3827         H1    242    TYR     HA   3827     0.0876      1.008   ; qtot 2.942
  3828         CT    242    TYR     CB   3828    -0.0152      12.01   ; qtot 2.927
  3829         HC    242    TYR    HB1   3829     0.0295      1.008   ; qtot 2.957
  3830         HC    242    TYR    HB2   3830     0.0295      1.008   ; qtot 2.986
  3831         CA    242    TYR     CG   3831    -0.0011      12.01   ; qtot 2.985
  3832         CA    242    TYR    CD1   3832    -0.1906      12.01   ; qtot 2.795
  3833         HA    242    TYR    HD1   3833     0.1699      1.008   ; qtot 2.964
  3834         CA    242    TYR    CE1   3834    -0.2341      12.01   ; qtot 2.73
  3835         HA    242    TYR    HE1   3835     0.1656      1.008   ; qtot 2.896
  3836          C    242    TYR     CZ   3836     0.3226      12.01   ; qtot 3.219
  3837         OH    242    TYR     OH   3837    -0.5579         16   ; qtot 2.661
  3838         HO    242    TYR     HH   3838     0.3992      1.008   ; qtot 3.06
  3839         CA    242    TYR    CE2   3839    -0.2341      12.01   ; qtot 2.826
  3840         HA    242    TYR    HE2   3840     0.1656      1.008   ; qtot 2.991
  3841         CA    242    TYR    CD2   3841    -0.1906      12.01   ; qtot 2.801
  3842         HA    242    TYR    HD2   3842     0.1699      1.008   ; qtot 2.971
  3843          C    242    TYR      C   3843     0.5973      12.01   ; qtot 3.568
  3844          O    242    TYR      O   3844    -0.5679         16   ; qtot 3
; residue 243 THR rtp THR  q  0.0
  3845          N    243    THR      N   3845    -0.4157      14.01   ; qtot 2.584
  3846          H    243    THR      H   3846     0.2719      1.008   ; qtot 2.856
  3847         CT    243    THR     CA   3847    -0.0389      12.01   ; qtot 2.817
  3848         H1    243    THR     HA   3848     0.1007      1.008   ; qtot 2.918
  3849         CT    243    THR     CB   3849     0.3654      12.01   ; qtot 3.283
  3850         H1    243    THR     HB   3850     0.0043      1.008   ; qtot 3.288
  3851         CT    243    THR    CG2   3851    -0.2438      12.01   ; qtot 3.044
  3852         HC    243    THR   HG21   3852     0.0642      1.008   ; qtot 3.108
  3853         HC    243    THR   HG22   3853     0.0642      1.008   ; qtot 3.172
  3854         HC    243    THR   HG23   3854     0.0642      1.008   ; qtot 3.237
  3855         OH    243    THR    OG1   3855    -0.6761         16   ; qtot 2.56
  3856         HO    243    THR    HG1   3856     0.4102      1.008   ; qtot 2.971
  3857          C    243    THR      C   3857     0.5973      12.01   ; qtot 3.568
  3858          O    243    THR      O   3858    -0.5679         16   ; qtot 3
; residue 244 PHE rtp PHE  q  0.0
  3859          N    244    PHE      N   3859    -0.4157      14.01   ; qtot 2.584
  3860          H    244    PHE      H   3860     0.2719      1.008   ; qtot 2.856
  3861         CT    244    PHE     CA   3861    -0.0024      12.01   ; qtot 2.854
  3862         H1    244    PHE     HA   3862     0.0978      1.008   ; qtot 2.952
  3863         CT    244    PHE     CB   3863    -0.0343      12.01   ; qtot 2.917
  3864         HC    244    PHE    HB1   3864     0.0295      1.008   ; qtot 2.947
  3865         HC    244    PHE    HB2   3865     0.0295      1.008   ; qtot 2.976
  3866         CA    244    PHE     CG   3866     0.0118      12.01   ; qtot 2.988
  3867         CA    244    PHE    CD1   3867    -0.1256      12.01   ; qtot 2.863
  3868         HA    244    PHE    HD1   3868      0.133      1.008   ; qtot 2.996
  3869         CA    244    PHE    CE1   3869    -0.1704      12.01   ; qtot 2.825
  3870         HA    244    PHE    HE1   3870      0.143      1.008   ; qtot 2.968
  3871         CA    244    PHE     CZ   3871    -0.1072      12.01   ; qtot 2.861
  3872         HA    244    PHE     HZ   3872     0.1297      1.008   ; qtot 2.991
  3873         CA    244    PHE    CE2   3873    -0.1704      12.01   ; qtot 2.82
  3874         HA    244    PHE    HE2   3874      0.143      1.008   ; qtot 2.963
  3875         CA    244    PHE    CD2   3875    -0.1256      12.01   ; qtot 2.838
  3876         HA    244    PHE    HD2   3876      0.133      1.008   ; qtot 2.971
  3877          C    244    PHE      C   3877     0.5973      12.01   ; qtot 3.568
  3878          O    244    PHE      O   3878    -0.5679         16   ; qtot 3
; residue 245 GLU rtp GLU  q -1.0
  3879          N    245    GLU      N   3879    -0.5163      14.01   ; qtot 2.484
  3880          H    245    GLU      H   3880     0.2936      1.008   ; qtot 2.777
  3881         CT    245    GLU     CA   3881     0.0397      12.01   ; qtot 2.817
  3882         H1    245    GLU     HA   3882     0.1105      1.008   ; qtot 2.928
  3883         CT    245    GLU     CB   3883      0.056      12.01   ; qtot 2.984
  3884         HC    245    GLU    HB1   3884    -0.0173      1.008   ; qtot 2.966
  3885         HC    245    GLU    HB2   3885    -0.0173      1.008   ; qtot 2.949
  3886         CT    245    GLU     CG   3886     0.0136      12.01   ; qtot 2.963
  3887         HC    245    GLU    HG1   3887    -0.0425      1.008   ; qtot 2.92
  3888         HC    245    GLU    HG2   3888    -0.0425      1.008   ; qtot 2.878
  3889          C    245    GLU     CD   3889     0.8054      12.01   ; qtot 3.683
  3890         O2    245    GLU    OE1   3890    -0.8188         16   ; qtot 2.864
  3891         O2    245    GLU    OE2   3891    -0.8188         16   ; qtot 2.045
  3892          C    245    GLU      C   3892     0.5366      12.01   ; qtot 2.582
  3893          O    245    GLU      O   3893    -0.5819         16   ; qtot 2
; residue 246 SER rtp SER  q  0.0
  3894          N    246    SER      N   3894    -0.4157      14.01   ; qtot 1.584
  3895          H    246    SER      H   3895     0.2719      1.008   ; qtot 1.856
  3896         CT    246    SER     CA   3896    -0.0249      12.01   ; qtot 1.831
  3897         H1    246    SER     HA   3897     0.0843      1.008   ; qtot 1.916
  3898         CT    246    SER     CB   3898     0.2117      12.01   ; qtot 2.127
  3899         H1    246    SER    HB1   3899     0.0352      1.008   ; qtot 2.163
  3900         H1    246    SER    HB2   3900     0.0352      1.008   ; qtot 2.198
  3901         OH    246    SER     OG   3901    -0.6546         16   ; qtot 1.543
  3902         HO    246    SER     HG   3902     0.4275      1.008   ; qtot 1.971
  3903          C    246    SER      C   3903     0.5973      12.01   ; qtot 2.568
  3904          O    246    SER      O   3904    -0.5679         16   ; qtot 2
; residue 247 ASP rtp ASP  q -1.0
  3905          N    247    ASP      N   3905    -0.5163      14.01   ; qtot 1.484
  3906          H    247    ASP      H   3906     0.2936      1.008   ; qtot 1.777
  3907         CT    247    ASP     CA   3907     0.0381      12.01   ; qtot 1.815
  3908         H1    247    ASP     HA   3908      0.088      1.008   ; qtot 1.903
  3909         CT    247    ASP     CB   3909    -0.0303      12.01   ; qtot 1.873
  3910         HC    247    ASP    HB1   3910    -0.0122      1.008   ; qtot 1.861
  3911         HC    247    ASP    HB2   3911    -0.0122      1.008   ; qtot 1.849
  3912          C    247    ASP     CG   3912     0.7994      12.01   ; qtot 2.648
  3913         O2    247    ASP    OD1   3913    -0.8014         16   ; qtot 1.847
  3914         O2    247    ASP    OD2   3914    -0.8014         16   ; qtot 1.045
  3915          C    247    ASP      C   3915     0.5366      12.01   ; qtot 1.582
  3916          O    247    ASP      O   3916    -0.5819         16   ; qtot 1
; residue 248 VAL rtp VAL  q  0.0
  3917          N    248    VAL      N   3917    -0.4157      14.01   ; qtot 0.5843
  3918          H    248    VAL      H   3918     0.2719      1.008   ; qtot 0.8562
  3919         CT    248    VAL     CA   3919    -0.0875      12.01   ; qtot 0.7687
  3920         H1    248    VAL     HA   3920     0.0969      1.008   ; qtot 0.8656
  3921         CT    248    VAL     CB   3921     0.2985      12.01   ; qtot 1.164
  3922         HC    248    VAL     HB   3922    -0.0297      1.008   ; qtot 1.134
  3923         CT    248    VAL    CG1   3923    -0.3192      12.01   ; qtot 0.8152
  3924         HC    248    VAL   HG11   3924     0.0791      1.008   ; qtot 0.8943
  3925         HC    248    VAL   HG12   3925     0.0791      1.008   ; qtot 0.9734
  3926         HC    248    VAL   HG13   3926     0.0791      1.008   ; qtot 1.053
  3927         CT    248    VAL    CG2   3927    -0.3192      12.01   ; qtot 0.7333
  3928         HC    248    VAL   HG21   3928     0.0791      1.008   ; qtot 0.8124
  3929         HC    248    VAL   HG22   3929     0.0791      1.008   ; qtot 0.8915
  3930         HC    248    VAL   HG23   3930     0.0791      1.008   ; qtot 0.9706
  3931          C    248    VAL      C   3931     0.5973      12.01   ; qtot 1.568
  3932          O    248    VAL      O   3932    -0.5679         16   ; qtot 1
; residue 249 TRP rtp TRP  q  0.0
  3933          N    249    TRP      N   3933    -0.4157      14.01   ; qtot 0.5843
  3934          H    249    TRP      H   3934     0.2719      1.008   ; qtot 0.8562
  3935         CT    249    TRP     CA   3935    -0.0275      12.01   ; qtot 0.8287
  3936         H1    249    TRP     HA   3936     0.1123      1.008   ; qtot 0.941
  3937         CT    249    TRP     CB   3937     -0.005      12.01   ; qtot 0.936
  3938         HC    249    TRP    HB1   3938     0.0339      1.008   ; qtot 0.9699
  3939         HC    249    TRP    HB2   3939     0.0339      1.008   ; qtot 1.004
  3940         C*    249    TRP     CG   3940    -0.1415      12.01   ; qtot 0.8623
  3941         CW    249    TRP    CD1   3941    -0.1638      12.01   ; qtot 0.6985
  3942         H4    249    TRP    HD1   3942     0.2062      1.008   ; qtot 0.9047
  3943         NA    249    TRP    NE1   3943    -0.3418      14.01   ; qtot 0.5629
  3944          H    249    TRP    HE1   3944     0.3412      1.008   ; qtot 0.9041
  3945         CN    249    TRP    CE2   3945      0.138      12.01   ; qtot 1.042
  3946         CA    249    TRP    CZ2   3946    -0.2601      12.01   ; qtot 0.782
  3947         HA    249    TRP    HZ2   3947     0.1572      1.008   ; qtot 0.9392
  3948         CA    249    TRP    CH2   3948    -0.1134      12.01   ; qtot 0.8258
  3949         HA    249    TRP    HH2   3949     0.1417      1.008   ; qtot 0.9675
  3950         CA    249    TRP    CZ3   3950    -0.1972      12.01   ; qtot 0.7703
  3951         HA    249    TRP    HZ3   3951     0.1447      1.008   ; qtot 0.915
  3952         CA    249    TRP    CE3   3952    -0.2387      12.01   ; qtot 0.6763
  3953         HA    249    TRP    HE3   3953       0.17      1.008   ; qtot 0.8463
  3954         CB    249    TRP    CD2   3954     0.1243      12.01   ; qtot 0.9706
  3955          C    249    TRP      C   3955     0.5973      12.01   ; qtot 1.568
  3956          O    249    TRP      O   3956    -0.5679         16   ; qtot 1
; residue 250 SER rtp SER  q  0.0
  3957          N    250    SER      N   3957    -0.4157      14.01   ; qtot 0.5843
  3958          H    250    SER      H   3958     0.2719      1.008   ; qtot 0.8562
  3959         CT    250    SER     CA   3959    -0.0249      12.01   ; qtot 0.8313
  3960         H1    250    SER     HA   3960     0.0843      1.008   ; qtot 0.9156
  3961         CT    250    SER     CB   3961     0.2117      12.01   ; qtot 1.127
  3962         H1    250    SER    HB1   3962     0.0352      1.008   ; qtot 1.163
  3963         H1    250    SER    HB2   3963     0.0352      1.008   ; qtot 1.198
  3964         OH    250    SER     OG   3964    -0.6546         16   ; qtot 0.5431
  3965         HO    250    SER     HG   3965     0.4275      1.008   ; qtot 0.9706
  3966          C    250    SER      C   3966     0.5973      12.01   ; qtot 1.568
  3967          O    250    SER      O   3967    -0.5679         16   ; qtot 1
; residue 251 TYR rtp TYR  q  0.0
  3968          N    251    TYR      N   3968    -0.4157      14.01   ; qtot 0.5843
  3969          H    251    TYR      H   3969     0.2719      1.008   ; qtot 0.8562
  3970         CT    251    TYR     CA   3970    -0.0014      12.01   ; qtot 0.8548
  3971         H1    251    TYR     HA   3971     0.0876      1.008   ; qtot 0.9424
  3972         CT    251    TYR     CB   3972    -0.0152      12.01   ; qtot 0.9272
  3973         HC    251    TYR    HB1   3973     0.0295      1.008   ; qtot 0.9567
  3974         HC    251    TYR    HB2   3974     0.0295      1.008   ; qtot 0.9862
  3975         CA    251    TYR     CG   3975    -0.0011      12.01   ; qtot 0.9851
  3976         CA    251    TYR    CD1   3976    -0.1906      12.01   ; qtot 0.7945
  3977         HA    251    TYR    HD1   3977     0.1699      1.008   ; qtot 0.9644
  3978         CA    251    TYR    CE1   3978    -0.2341      12.01   ; qtot 0.7303
  3979         HA    251    TYR    HE1   3979     0.1656      1.008   ; qtot 0.8959
  3980          C    251    TYR     CZ   3980     0.3226      12.01   ; qtot 1.219
  3981         OH    251    TYR     OH   3981    -0.5579         16   ; qtot 0.6606
  3982         HO    251    TYR     HH   3982     0.3992      1.008   ; qtot 1.06
  3983         CA    251    TYR    CE2   3983    -0.2341      12.01   ; qtot 0.8257
  3984         HA    251    TYR    HE2   3984     0.1656      1.008   ; qtot 0.9913
  3985         CA    251    TYR    CD2   3985    -0.1906      12.01   ; qtot 0.8007
  3986         HA    251    TYR    HD2   3986     0.1699      1.008   ; qtot 0.9706
  3987          C    251    TYR      C   3987     0.5973      12.01   ; qtot 1.568
  3988          O    251    TYR      O   3988    -0.5679         16   ; qtot 1
; residue 252 GLY rtp GLY  q  0.0
  3989          N    252    GLY      N   3989    -0.4157      14.01   ; qtot 0.5843
  3990          H    252    GLY      H   3990     0.2719      1.008   ; qtot 0.8562
  3991         CT    252    GLY     CA   3991    -0.0252      12.01   ; qtot 0.831
  3992         H1    252    GLY    HA1   3992     0.0698      1.008   ; qtot 0.9008
  3993         H1    252    GLY    HA2   3993     0.0698      1.008   ; qtot 0.9706
  3994          C    252    GLY      C   3994     0.5973      12.01   ; qtot 1.568
  3995          O    252    GLY      O   3995    -0.5679         16   ; qtot 1
; residue 253 ILE rtp ILE  q  0.0
  3996          N    253    ILE      N   3996    -0.4157      14.01   ; qtot 0.5843
  3997          H    253    ILE      H   3997     0.2719      1.008   ; qtot 0.8562
  3998         CT    253    ILE     CA   3998    -0.0597      12.01   ; qtot 0.7965
  3999         H1    253    ILE     HA   3999     0.0869      1.008   ; qtot 0.8834
  4000         CT    253    ILE     CB   4000     0.1303      12.01   ; qtot 1.014
  4001         HC    253    ILE     HB   4001     0.0187      1.008   ; qtot 1.032
  4002         CT    253    ILE    CG2   4002    -0.3204      12.01   ; qtot 0.712
  4003         HC    253    ILE   HG21   4003     0.0882      1.008   ; qtot 0.8002
  4004         HC    253    ILE   HG22   4004     0.0882      1.008   ; qtot 0.8884
  4005         HC    253    ILE   HG23   4005     0.0882      1.008   ; qtot 0.9766
  4006         CT    253    ILE    CG1   4006     -0.043      12.01   ; qtot 0.9336
  4007         HC    253    ILE   HG11   4007     0.0236      1.008   ; qtot 0.9572
  4008         HC    253    ILE   HG12   4008     0.0236      1.008   ; qtot 0.9808
  4009         CT    253    ILE     CD   4009     -0.066      12.01   ; qtot 0.9148
  4010         HC    253    ILE    HD1   4010     0.0186      1.008   ; qtot 0.9334
  4011         HC    253    ILE    HD2   4011     0.0186      1.008   ; qtot 0.952
  4012         HC    253    ILE    HD3   4012     0.0186      1.008   ; qtot 0.9706
  4013          C    253    ILE      C   4013     0.5973      12.01   ; qtot 1.568
  4014          O    253    ILE      O   4014    -0.5679         16   ; qtot 1
; residue 254 PHE rtp PHE  q  0.0
  4015          N    254    PHE      N   4015    -0.4157      14.01   ; qtot 0.5843
  4016          H    254    PHE      H   4016     0.2719      1.008   ; qtot 0.8562
  4017         CT    254    PHE     CA   4017    -0.0024      12.01   ; qtot 0.8538
  4018         H1    254    PHE     HA   4018     0.0978      1.008   ; qtot 0.9516
  4019         CT    254    PHE     CB   4019    -0.0343      12.01   ; qtot 0.9173
  4020         HC    254    PHE    HB1   4020     0.0295      1.008   ; qtot 0.9468
  4021         HC    254    PHE    HB2   4021     0.0295      1.008   ; qtot 0.9763
  4022         CA    254    PHE     CG   4022     0.0118      12.01   ; qtot 0.9881
  4023         CA    254    PHE    CD1   4023    -0.1256      12.01   ; qtot 0.8625
  4024         HA    254    PHE    HD1   4024      0.133      1.008   ; qtot 0.9955
  4025         CA    254    PHE    CE1   4025    -0.1704      12.01   ; qtot 0.8251
  4026         HA    254    PHE    HE1   4026      0.143      1.008   ; qtot 0.9681
  4027         CA    254    PHE     CZ   4027    -0.1072      12.01   ; qtot 0.8609
  4028         HA    254    PHE     HZ   4028     0.1297      1.008   ; qtot 0.9906
  4029         CA    254    PHE    CE2   4029    -0.1704      12.01   ; qtot 0.8202
  4030         HA    254    PHE    HE2   4030      0.143      1.008   ; qtot 0.9632
  4031         CA    254    PHE    CD2   4031    -0.1256      12.01   ; qtot 0.8376
  4032         HA    254    PHE    HD2   4032      0.133      1.008   ; qtot 0.9706
  4033          C    254    PHE      C   4033     0.5973      12.01   ; qtot 1.568
  4034          O    254    PHE      O   4034    -0.5679         16   ; qtot 1
; residue 255 LEU rtp LEU  q  0.0
  4035          N    255    LEU      N   4035    -0.4157      14.01   ; qtot 0.5843
  4036          H    255    LEU      H   4036     0.2719      1.008   ; qtot 0.8562
  4037         CT    255    LEU     CA   4037    -0.0518      12.01   ; qtot 0.8044
  4038         H1    255    LEU     HA   4038     0.0922      1.008   ; qtot 0.8966
  4039         CT    255    LEU     CB   4039    -0.1102      12.01   ; qtot 0.7864
  4040         HC    255    LEU    HB1   4040     0.0457      1.008   ; qtot 0.8321
  4041         HC    255    LEU    HB2   4041     0.0457      1.008   ; qtot 0.8778
  4042         CT    255    LEU     CG   4042     0.3531      12.01   ; qtot 1.231
  4043         HC    255    LEU     HG   4043    -0.0361      1.008   ; qtot 1.195
  4044         CT    255    LEU    CD1   4044    -0.4121      12.01   ; qtot 0.7827
  4045         HC    255    LEU   HD11   4045        0.1      1.008   ; qtot 0.8827
  4046         HC    255    LEU   HD12   4046        0.1      1.008   ; qtot 0.9827
  4047         HC    255    LEU   HD13   4047        0.1      1.008   ; qtot 1.083
  4048         CT    255    LEU    CD2   4048    -0.4121      12.01   ; qtot 0.6706
  4049         HC    255    LEU   HD21   4049        0.1      1.008   ; qtot 0.7706
  4050         HC    255    LEU   HD22   4050        0.1      1.008   ; qtot 0.8706
  4051         HC    255    LEU   HD23   4051        0.1      1.008   ; qtot 0.9706
  4052          C    255    LEU      C   4052     0.5973      12.01   ; qtot 1.568
  4053          O    255    LEU      O   4053    -0.5679         16   ; qtot 1
; residue 256 TRP rtp TRP  q  0.0
  4054          N    256    TRP      N   4054    -0.4157      14.01   ; qtot 0.5843
  4055          H    256    TRP      H   4055     0.2719      1.008   ; qtot 0.8562
  4056         CT    256    TRP     CA   4056    -0.0275      12.01   ; qtot 0.8287
  4057         H1    256    TRP     HA   4057     0.1123      1.008   ; qtot 0.941
  4058         CT    256    TRP     CB   4058     -0.005      12.01   ; qtot 0.936
  4059         HC    256    TRP    HB1   4059     0.0339      1.008   ; qtot 0.9699
  4060         HC    256    TRP    HB2   4060     0.0339      1.008   ; qtot 1.004
  4061         C*    256    TRP     CG   4061    -0.1415      12.01   ; qtot 0.8623
  4062         CW    256    TRP    CD1   4062    -0.1638      12.01   ; qtot 0.6985
  4063         H4    256    TRP    HD1   4063     0.2062      1.008   ; qtot 0.9047
  4064         NA    256    TRP    NE1   4064    -0.3418      14.01   ; qtot 0.5629
  4065          H    256    TRP    HE1   4065     0.3412      1.008   ; qtot 0.9041
  4066         CN    256    TRP    CE2   4066      0.138      12.01   ; qtot 1.042
  4067         CA    256    TRP    CZ2   4067    -0.2601      12.01   ; qtot 0.782
  4068         HA    256    TRP    HZ2   4068     0.1572      1.008   ; qtot 0.9392
  4069         CA    256    TRP    CH2   4069    -0.1134      12.01   ; qtot 0.8258
  4070         HA    256    TRP    HH2   4070     0.1417      1.008   ; qtot 0.9675
  4071         CA    256    TRP    CZ3   4071    -0.1972      12.01   ; qtot 0.7703
  4072         HA    256    TRP    HZ3   4072     0.1447      1.008   ; qtot 0.915
  4073         CA    256    TRP    CE3   4073    -0.2387      12.01   ; qtot 0.6763
  4074         HA    256    TRP    HE3   4074       0.17      1.008   ; qtot 0.8463
  4075         CB    256    TRP    CD2   4075     0.1243      12.01   ; qtot 0.9706
  4076          C    256    TRP      C   4076     0.5973      12.01   ; qtot 1.568
  4077          O    256    TRP      O   4077    -0.5679         16   ; qtot 1
; residue 257 GLU rtp GLU  q -1.0
  4078          N    257    GLU      N   4078    -0.5163      14.01   ; qtot 0.4837
  4079          H    257    GLU      H   4079     0.2936      1.008   ; qtot 0.7773
  4080         CT    257    GLU     CA   4080     0.0397      12.01   ; qtot 0.817
  4081         H1    257    GLU     HA   4081     0.1105      1.008   ; qtot 0.9275
  4082         CT    257    GLU     CB   4082      0.056      12.01   ; qtot 0.9835
  4083         HC    257    GLU    HB1   4083    -0.0173      1.008   ; qtot 0.9662
  4084         HC    257    GLU    HB2   4084    -0.0173      1.008   ; qtot 0.9489
  4085         CT    257    GLU     CG   4085     0.0136      12.01   ; qtot 0.9625
  4086         HC    257    GLU    HG1   4086    -0.0425      1.008   ; qtot 0.92
  4087         HC    257    GLU    HG2   4087    -0.0425      1.008   ; qtot 0.8775
  4088          C    257    GLU     CD   4088     0.8054      12.01   ; qtot 1.683
  4089         O2    257    GLU    OE1   4089    -0.8188         16   ; qtot 0.8641
  4090         O2    257    GLU    OE2   4090    -0.8188         16   ; qtot 0.0453
  4091          C    257    GLU      C   4091     0.5366      12.01   ; qtot 0.5819
  4092          O    257    GLU      O   4092    -0.5819         16   ; qtot 0
; residue 258 LEU rtp LEU  q  0.0
  4093          N    258    LEU      N   4093    -0.4157      14.01   ; qtot -0.4157
  4094          H    258    LEU      H   4094     0.2719      1.008   ; qtot -0.1438
  4095         CT    258    LEU     CA   4095    -0.0518      12.01   ; qtot -0.1956
  4096         H1    258    LEU     HA   4096     0.0922      1.008   ; qtot -0.1034
  4097         CT    258    LEU     CB   4097    -0.1102      12.01   ; qtot -0.2136
  4098         HC    258    LEU    HB1   4098     0.0457      1.008   ; qtot -0.1679
  4099         HC    258    LEU    HB2   4099     0.0457      1.008   ; qtot -0.1222
  4100         CT    258    LEU     CG   4100     0.3531      12.01   ; qtot 0.2309
  4101         HC    258    LEU     HG   4101    -0.0361      1.008   ; qtot 0.1948
  4102         CT    258    LEU    CD1   4102    -0.4121      12.01   ; qtot -0.2173
  4103         HC    258    LEU   HD11   4103        0.1      1.008   ; qtot -0.1173
  4104         HC    258    LEU   HD12   4104        0.1      1.008   ; qtot -0.0173
  4105         HC    258    LEU   HD13   4105        0.1      1.008   ; qtot 0.0827
  4106         CT    258    LEU    CD2   4106    -0.4121      12.01   ; qtot -0.3294
  4107         HC    258    LEU   HD21   4107        0.1      1.008   ; qtot -0.2294
  4108         HC    258    LEU   HD22   4108        0.1      1.008   ; qtot -0.1294
  4109         HC    258    LEU   HD23   4109        0.1      1.008   ; qtot -0.0294
  4110          C    258    LEU      C   4110     0.5973      12.01   ; qtot 0.5679
  4111          O    258    LEU      O   4111    -0.5679         16   ; qtot 0
; residue 259 PHE rtp PHE  q  0.0
  4112          N    259    PHE      N   4112    -0.4157      14.01   ; qtot -0.4157
  4113          H    259    PHE      H   4113     0.2719      1.008   ; qtot -0.1438
  4114         CT    259    PHE     CA   4114    -0.0024      12.01   ; qtot -0.1462
  4115         H1    259    PHE     HA   4115     0.0978      1.008   ; qtot -0.0484
  4116         CT    259    PHE     CB   4116    -0.0343      12.01   ; qtot -0.0827
  4117         HC    259    PHE    HB1   4117     0.0295      1.008   ; qtot -0.0532
  4118         HC    259    PHE    HB2   4118     0.0295      1.008   ; qtot -0.0237
  4119         CA    259    PHE     CG   4119     0.0118      12.01   ; qtot -0.0119
  4120         CA    259    PHE    CD1   4120    -0.1256      12.01   ; qtot -0.1375
  4121         HA    259    PHE    HD1   4121      0.133      1.008   ; qtot -0.0045
  4122         CA    259    PHE    CE1   4122    -0.1704      12.01   ; qtot -0.1749
  4123         HA    259    PHE    HE1   4123      0.143      1.008   ; qtot -0.0319
  4124         CA    259    PHE     CZ   4124    -0.1072      12.01   ; qtot -0.1391
  4125         HA    259    PHE     HZ   4125     0.1297      1.008   ; qtot -0.0094
  4126         CA    259    PHE    CE2   4126    -0.1704      12.01   ; qtot -0.1798
  4127         HA    259    PHE    HE2   4127      0.143      1.008   ; qtot -0.0368
  4128         CA    259    PHE    CD2   4128    -0.1256      12.01   ; qtot -0.1624
  4129         HA    259    PHE    HD2   4129      0.133      1.008   ; qtot -0.0294
  4130          C    259    PHE      C   4130     0.5973      12.01   ; qtot 0.5679
  4131          O    259    PHE      O   4131    -0.5679         16   ; qtot 0
; residue 260 SER rtp SER  q  0.0
  4132          N    260    SER      N   4132    -0.4157      14.01   ; qtot -0.4157
  4133          H    260    SER      H   4133     0.2719      1.008   ; qtot -0.1438
  4134         CT    260    SER     CA   4134    -0.0249      12.01   ; qtot -0.1687
  4135         H1    260    SER     HA   4135     0.0843      1.008   ; qtot -0.0844
  4136         CT    260    SER     CB   4136     0.2117      12.01   ; qtot 0.1273
  4137         H1    260    SER    HB1   4137     0.0352      1.008   ; qtot 0.1625
  4138         H1    260    SER    HB2   4138     0.0352      1.008   ; qtot 0.1977
  4139         OH    260    SER     OG   4139    -0.6546         16   ; qtot -0.4569
  4140         HO    260    SER     HG   4140     0.4275      1.008   ; qtot -0.0294
  4141          C    260    SER      C   4141     0.5973      12.01   ; qtot 0.5679
  4142          O    260    SER      O   4142    -0.5679         16   ; qtot 0
; residue 261 LEU rtp LEU  q  0.0
  4143          N    261    LEU      N   4143    -0.4157      14.01   ; qtot -0.4157
  4144          H    261    LEU      H   4144     0.2719      1.008   ; qtot -0.1438
  4145         CT    261    LEU     CA   4145    -0.0518      12.01   ; qtot -0.1956
  4146         H1    261    LEU     HA   4146     0.0922      1.008   ; qtot -0.1034
  4147         CT    261    LEU     CB   4147    -0.1102      12.01   ; qtot -0.2136
  4148         HC    261    LEU    HB1   4148     0.0457      1.008   ; qtot -0.1679
  4149         HC    261    LEU    HB2   4149     0.0457      1.008   ; qtot -0.1222
  4150         CT    261    LEU     CG   4150     0.3531      12.01   ; qtot 0.2309
  4151         HC    261    LEU     HG   4151    -0.0361      1.008   ; qtot 0.1948
  4152         CT    261    LEU    CD1   4152    -0.4121      12.01   ; qtot -0.2173
  4153         HC    261    LEU   HD11   4153        0.1      1.008   ; qtot -0.1173
  4154         HC    261    LEU   HD12   4154        0.1      1.008   ; qtot -0.0173
  4155         HC    261    LEU   HD13   4155        0.1      1.008   ; qtot 0.0827
  4156         CT    261    LEU    CD2   4156    -0.4121      12.01   ; qtot -0.3294
  4157         HC    261    LEU   HD21   4157        0.1      1.008   ; qtot -0.2294
  4158         HC    261    LEU   HD22   4158        0.1      1.008   ; qtot -0.1294
  4159         HC    261    LEU   HD23   4159        0.1      1.008   ; qtot -0.0294
  4160          C    261    LEU      C   4160     0.5973      12.01   ; qtot 0.5679
  4161          O    261    LEU      O   4161    -0.5679         16   ; qtot 0
; residue 262 GLY rtp GLY  q  0.0
  4162          N    262    GLY      N   4162    -0.4157      14.01   ; qtot -0.4157
  4163          H    262    GLY      H   4163     0.2719      1.008   ; qtot -0.1438
  4164         CT    262    GLY     CA   4164    -0.0252      12.01   ; qtot -0.169
  4165         H1    262    GLY    HA1   4165     0.0698      1.008   ; qtot -0.0992
  4166         H1    262    GLY    HA2   4166     0.0698      1.008   ; qtot -0.0294
  4167          C    262    GLY      C   4167     0.5973      12.01   ; qtot 0.5679
  4168          O    262    GLY      O   4168    -0.5679         16   ; qtot 0
; residue 263 SER rtp SER  q  0.0
  4169          N    263    SER      N   4169    -0.4157      14.01   ; qtot -0.4157
  4170          H    263    SER      H   4170     0.2719      1.008   ; qtot -0.1438
  4171         CT    263    SER     CA   4171    -0.0249      12.01   ; qtot -0.1687
  4172         H1    263    SER     HA   4172     0.0843      1.008   ; qtot -0.0844
  4173         CT    263    SER     CB   4173     0.2117      12.01   ; qtot 0.1273
  4174         H1    263    SER    HB1   4174     0.0352      1.008   ; qtot 0.1625
  4175         H1    263    SER    HB2   4175     0.0352      1.008   ; qtot 0.1977
  4176         OH    263    SER     OG   4176    -0.6546         16   ; qtot -0.4569
  4177         HO    263    SER     HG   4177     0.4275      1.008   ; qtot -0.0294
  4178          C    263    SER      C   4178     0.5973      12.01   ; qtot 0.5679
  4179          O    263    SER      O   4179    -0.5679         16   ; qtot 0
; residue 264 SER rtp SER  q  0.0
  4180          N    264    SER      N   4180    -0.4157      14.01   ; qtot -0.4157
  4181          H    264    SER      H   4181     0.2719      1.008   ; qtot -0.1438
  4182         CT    264    SER     CA   4182    -0.0249      12.01   ; qtot -0.1687
  4183         H1    264    SER     HA   4183     0.0843      1.008   ; qtot -0.0844
  4184         CT    264    SER     CB   4184     0.2117      12.01   ; qtot 0.1273
  4185         H1    264    SER    HB1   4185     0.0352      1.008   ; qtot 0.1625
  4186         H1    264    SER    HB2   4186     0.0352      1.008   ; qtot 0.1977
  4187         OH    264    SER     OG   4187    -0.6546         16   ; qtot -0.4569
  4188         HO    264    SER     HG   4188     0.4275      1.008   ; qtot -0.0294
  4189          C    264    SER      C   4189     0.5973      12.01   ; qtot 0.5679
  4190          O    264    SER      O   4190    -0.5679         16   ; qtot 0
; residue 265 PRO rtp PRO  q  0.0
  4191          N    265    PRO      N   4191    -0.2548      14.01   ; qtot -0.2548
  4192         CT    265    PRO     CD   4192     0.0192      12.01   ; qtot -0.2356
  4193         H1    265    PRO    HD1   4193     0.0391      1.008   ; qtot -0.1965
  4194         H1    265    PRO    HD2   4194     0.0391      1.008   ; qtot -0.1574
  4195         CT    265    PRO     CG   4195     0.0189      12.01   ; qtot -0.1385
  4196         HC    265    PRO    HG1   4196     0.0213      1.008   ; qtot -0.1172
  4197         HC    265    PRO    HG2   4197     0.0213      1.008   ; qtot -0.0959
  4198         CT    265    PRO     CB   4198     -0.007      12.01   ; qtot -0.1029
  4199         HC    265    PRO    HB1   4199     0.0253      1.008   ; qtot -0.0776
  4200         HC    265    PRO    HB2   4200     0.0253      1.008   ; qtot -0.0523
  4201         CT    265    PRO     CA   4201    -0.0266      12.01   ; qtot -0.0789
  4202         H1    265    PRO     HA   4202     0.0641      1.008   ; qtot -0.0148
  4203          C    265    PRO      C   4203     0.5896      12.01   ; qtot 0.5748
  4204          O    265    PRO      O   4204    -0.5748         16   ; qtot 0
; residue 266 TYR rtp TYR  q  0.0
  4205          N    266    TYR      N   4205    -0.4157      14.01   ; qtot -0.4157
  4206          H    266    TYR      H   4206     0.2719      1.008   ; qtot -0.1438
  4207         CT    266    TYR     CA   4207    -0.0014      12.01   ; qtot -0.1452
  4208         H1    266    TYR     HA   4208     0.0876      1.008   ; qtot -0.0576
  4209         CT    266    TYR     CB   4209    -0.0152      12.01   ; qtot -0.0728
  4210         HC    266    TYR    HB1   4210     0.0295      1.008   ; qtot -0.0433
  4211         HC    266    TYR    HB2   4211     0.0295      1.008   ; qtot -0.0138
  4212         CA    266    TYR     CG   4212    -0.0011      12.01   ; qtot -0.0149
  4213         CA    266    TYR    CD1   4213    -0.1906      12.01   ; qtot -0.2055
  4214         HA    266    TYR    HD1   4214     0.1699      1.008   ; qtot -0.0356
  4215         CA    266    TYR    CE1   4215    -0.2341      12.01   ; qtot -0.2697
  4216         HA    266    TYR    HE1   4216     0.1656      1.008   ; qtot -0.1041
  4217          C    266    TYR     CZ   4217     0.3226      12.01   ; qtot 0.2185
  4218         OH    266    TYR     OH   4218    -0.5579         16   ; qtot -0.3394
  4219         HO    266    TYR     HH   4219     0.3992      1.008   ; qtot 0.0598
  4220         CA    266    TYR    CE2   4220    -0.2341      12.01   ; qtot -0.1743
  4221         HA    266    TYR    HE2   4221     0.1656      1.008   ; qtot -0.0087
  4222         CA    266    TYR    CD2   4222    -0.1906      12.01   ; qtot -0.1993
  4223         HA    266    TYR    HD2   4223     0.1699      1.008   ; qtot -0.0294
  4224          C    266    TYR      C   4224     0.5973      12.01   ; qtot 0.5679
  4225          O    266    TYR      O   4225    -0.5679         16   ; qtot 0
; residue 267 PRO rtp PRO  q  0.0
  4226          N    267    PRO      N   4226    -0.2548      14.01   ; qtot -0.2548
  4227         CT    267    PRO     CD   4227     0.0192      12.01   ; qtot -0.2356
  4228         H1    267    PRO    HD1   4228     0.0391      1.008   ; qtot -0.1965
  4229         H1    267    PRO    HD2   4229     0.0391      1.008   ; qtot -0.1574
  4230         CT    267    PRO     CG   4230     0.0189      12.01   ; qtot -0.1385
  4231         HC    267    PRO    HG1   4231     0.0213      1.008   ; qtot -0.1172
  4232         HC    267    PRO    HG2   4232     0.0213      1.008   ; qtot -0.0959
  4233         CT    267    PRO     CB   4233     -0.007      12.01   ; qtot -0.1029
  4234         HC    267    PRO    HB1   4234     0.0253      1.008   ; qtot -0.0776
  4235         HC    267    PRO    HB2   4235     0.0253      1.008   ; qtot -0.0523
  4236         CT    267    PRO     CA   4236    -0.0266      12.01   ; qtot -0.0789
  4237         H1    267    PRO     HA   4237     0.0641      1.008   ; qtot -0.0148
  4238          C    267    PRO      C   4238     0.5896      12.01   ; qtot 0.5748
  4239          O    267    PRO      O   4239    -0.5748         16   ; qtot 0
; residue 268 GLY rtp GLY  q  0.0
  4240          N    268    GLY      N   4240    -0.4157      14.01   ; qtot -0.4157
  4241          H    268    GLY      H   4241     0.2719      1.008   ; qtot -0.1438
  4242         CT    268    GLY     CA   4242    -0.0252      12.01   ; qtot -0.169
  4243         H1    268    GLY    HA1   4243     0.0698      1.008   ; qtot -0.0992
  4244         H1    268    GLY    HA2   4244     0.0698      1.008   ; qtot -0.0294
  4245          C    268    GLY      C   4245     0.5973      12.01   ; qtot 0.5679
  4246          O    268    GLY      O   4246    -0.5679         16   ; qtot 0
; residue 269 MET rtp MET  q  0.0
  4247          N    269    MET      N   4247    -0.4157      14.01   ; qtot -0.4157
  4248          H    269    MET      H   4248     0.2719      1.008   ; qtot -0.1438
  4249         CT    269    MET     CA   4249    -0.0237      12.01   ; qtot -0.1675
  4250         H1    269    MET     HA   4250      0.088      1.008   ; qtot -0.0795
  4251         CT    269    MET     CB   4251     0.0342      12.01   ; qtot -0.0453
  4252         HC    269    MET    HB1   4252     0.0241      1.008   ; qtot -0.0212
  4253         HC    269    MET    HB2   4253     0.0241      1.008   ; qtot 0.0029
  4254         CT    269    MET     CG   4254     0.0018      12.01   ; qtot 0.0047
  4255         H1    269    MET    HG1   4255      0.044      1.008   ; qtot 0.0487
  4256         H1    269    MET    HG2   4256      0.044      1.008   ; qtot 0.0927
  4257          S    269    MET     SD   4257    -0.2737      32.06   ; qtot -0.181
  4258         CT    269    MET     CE   4258    -0.0536      12.01   ; qtot -0.2346
  4259         H1    269    MET    HE1   4259     0.0684      1.008   ; qtot -0.1662
  4260         H1    269    MET    HE2   4260     0.0684      1.008   ; qtot -0.0978
  4261         H1    269    MET    HE3   4261     0.0684      1.008   ; qtot -0.0294
  4262          C    269    MET      C   4262     0.5973      12.01   ; qtot 0.5679
  4263          O    269    MET      O   4263    -0.5679         16   ; qtot 0
; residue 270 PRO rtp PRO  q  0.0
  4264          N    270    PRO      N   4264    -0.2548      14.01   ; qtot -0.2548
  4265         CT    270    PRO     CD   4265     0.0192      12.01   ; qtot -0.2356
  4266         H1    270    PRO    HD1   4266     0.0391      1.008   ; qtot -0.1965
  4267         H1    270    PRO    HD2   4267     0.0391      1.008   ; qtot -0.1574
  4268         CT    270    PRO     CG   4268     0.0189      12.01   ; qtot -0.1385
  4269         HC    270    PRO    HG1   4269     0.0213      1.008   ; qtot -0.1172
  4270         HC    270    PRO    HG2   4270     0.0213      1.008   ; qtot -0.0959
  4271         CT    270    PRO     CB   4271     -0.007      12.01   ; qtot -0.1029
  4272         HC    270    PRO    HB1   4272     0.0253      1.008   ; qtot -0.0776
  4273         HC    270    PRO    HB2   4273     0.0253      1.008   ; qtot -0.0523
  4274         CT    270    PRO     CA   4274    -0.0266      12.01   ; qtot -0.0789
  4275         H1    270    PRO     HA   4275     0.0641      1.008   ; qtot -0.0148
  4276          C    270    PRO      C   4276     0.5896      12.01   ; qtot 0.5748
  4277          O    270    PRO      O   4277    -0.5748         16   ; qtot 0
; residue 271 VAL rtp VAL  q  0.0
  4278          N    271    VAL      N   4278    -0.4157      14.01   ; qtot -0.4157
  4279          H    271    VAL      H   4279     0.2719      1.008   ; qtot -0.1438
  4280         CT    271    VAL     CA   4280    -0.0875      12.01   ; qtot -0.2313
  4281         H1    271    VAL     HA   4281     0.0969      1.008   ; qtot -0.1344
  4282         CT    271    VAL     CB   4282     0.2985      12.01   ; qtot 0.1641
  4283         HC    271    VAL     HB   4283    -0.0297      1.008   ; qtot 0.1344
  4284         CT    271    VAL    CG1   4284    -0.3192      12.01   ; qtot -0.1848
  4285         HC    271    VAL   HG11   4285     0.0791      1.008   ; qtot -0.1057
  4286         HC    271    VAL   HG12   4286     0.0791      1.008   ; qtot -0.0266
  4287         HC    271    VAL   HG13   4287     0.0791      1.008   ; qtot 0.0525
  4288         CT    271    VAL    CG2   4288    -0.3192      12.01   ; qtot -0.2667
  4289         HC    271    VAL   HG21   4289     0.0791      1.008   ; qtot -0.1876
  4290         HC    271    VAL   HG22   4290     0.0791      1.008   ; qtot -0.1085
  4291         HC    271    VAL   HG23   4291     0.0791      1.008   ; qtot -0.0294
  4292          C    271    VAL      C   4292     0.5973      12.01   ; qtot 0.5679
  4293          O    271    VAL      O   4293    -0.5679         16   ; qtot 0
; residue 272 ASP rtp ASP  q -1.0
  4294          N    272    ASP      N   4294    -0.5163      14.01   ; qtot -0.5163
  4295          H    272    ASP      H   4295     0.2936      1.008   ; qtot -0.2227
  4296         CT    272    ASP     CA   4296     0.0381      12.01   ; qtot -0.1846
  4297         H1    272    ASP     HA   4297      0.088      1.008   ; qtot -0.0966
  4298         CT    272    ASP     CB   4298    -0.0303      12.01   ; qtot -0.1269
  4299         HC    272    ASP    HB1   4299    -0.0122      1.008   ; qtot -0.1391
  4300         HC    272    ASP    HB2   4300    -0.0122      1.008   ; qtot -0.1513
  4301          C    272    ASP     CG   4301     0.7994      12.01   ; qtot 0.6481
  4302         O2    272    ASP    OD1   4302    -0.8014         16   ; qtot -0.1533
  4303         O2    272    ASP    OD2   4303    -0.8014         16   ; qtot -0.9547
  4304          C    272    ASP      C   4304     0.5366      12.01   ; qtot -0.4181
  4305          O    272    ASP      O   4305    -0.5819         16   ; qtot -1
; residue 273 SER rtp SER  q  0.0
  4306          N    273    SER      N   4306    -0.4157      14.01   ; qtot -1.416
  4307          H    273    SER      H   4307     0.2719      1.008   ; qtot -1.144
  4308         CT    273    SER     CA   4308    -0.0249      12.01   ; qtot -1.169
  4309         H1    273    SER     HA   4309     0.0843      1.008   ; qtot -1.084
  4310         CT    273    SER     CB   4310     0.2117      12.01   ; qtot -0.8727
  4311         H1    273    SER    HB1   4311     0.0352      1.008   ; qtot -0.8375
  4312         H1    273    SER    HB2   4312     0.0352      1.008   ; qtot -0.8023
  4313         OH    273    SER     OG   4313    -0.6546         16   ; qtot -1.457
  4314         HO    273    SER     HG   4314     0.4275      1.008   ; qtot -1.029
  4315          C    273    SER      C   4315     0.5973      12.01   ; qtot -0.4321
  4316          O    273    SER      O   4316    -0.5679         16   ; qtot -1
; residue 274 LYS rtp LYS  q +1.0
  4317          N    274    LYS      N   4317    -0.3479      14.01   ; qtot -1.348
  4318          H    274    LYS      H   4318     0.2747      1.008   ; qtot -1.073
  4319         CT    274    LYS     CA   4319      -0.24      12.01   ; qtot -1.313
  4320         H1    274    LYS     HA   4320     0.1426      1.008   ; qtot -1.171
  4321         CT    274    LYS     CB   4321    -0.0094      12.01   ; qtot -1.18
  4322         HC    274    LYS    HB1   4322     0.0362      1.008   ; qtot -1.144
  4323         HC    274    LYS    HB2   4323     0.0362      1.008   ; qtot -1.108
  4324         CT    274    LYS     CG   4324     0.0187      12.01   ; qtot -1.089
  4325         HC    274    LYS    HG1   4325     0.0103      1.008   ; qtot -1.079
  4326         HC    274    LYS    HG2   4326     0.0103      1.008   ; qtot -1.068
  4327         CT    274    LYS     CD   4327    -0.0479      12.01   ; qtot -1.116
  4328         HC    274    LYS    HD1   4328     0.0621      1.008   ; qtot -1.054
  4329         HC    274    LYS    HD2   4329     0.0621      1.008   ; qtot -0.992
  4330         CT    274    LYS     CE   4330    -0.0143      12.01   ; qtot -1.006
  4331         HP    274    LYS    HE1   4331     0.1135      1.008   ; qtot -0.8928
  4332         HP    274    LYS    HE2   4332     0.1135      1.008   ; qtot -0.7793
  4333         N3    274    LYS     NZ   4333    -0.3854      14.01   ; qtot -1.165
  4334          H    274    LYS    HZ1   4334       0.34      1.008   ; qtot -0.8247
  4335          H    274    LYS    HZ2   4335       0.34      1.008   ; qtot -0.4847
  4336          H    274    LYS    HZ3   4336       0.34      1.008   ; qtot -0.1447
  4337          C    274    LYS      C   4337     0.7341      12.01   ; qtot 0.5894
  4338          O    274    LYS      O   4338    -0.5894         16   ; qtot 0
; residue 275 PHE rtp PHE  q  0.0
  4339          N    275    PHE      N   4339    -0.4157      14.01   ; qtot -0.4157
  4340          H    275    PHE      H   4340     0.2719      1.008   ; qtot -0.1438
  4341         CT    275    PHE     CA   4341    -0.0024      12.01   ; qtot -0.1462
  4342         H1    275    PHE     HA   4342     0.0978      1.008   ; qtot -0.0484
  4343         CT    275    PHE     CB   4343    -0.0343      12.01   ; qtot -0.0827
  4344         HC    275    PHE    HB1   4344     0.0295      1.008   ; qtot -0.0532
  4345         HC    275    PHE    HB2   4345     0.0295      1.008   ; qtot -0.0237
  4346         CA    275    PHE     CG   4346     0.0118      12.01   ; qtot -0.0119
  4347         CA    275    PHE    CD1   4347    -0.1256      12.01   ; qtot -0.1375
  4348         HA    275    PHE    HD1   4348      0.133      1.008   ; qtot -0.0045
  4349         CA    275    PHE    CE1   4349    -0.1704      12.01   ; qtot -0.1749
  4350         HA    275    PHE    HE1   4350      0.143      1.008   ; qtot -0.0319
  4351         CA    275    PHE     CZ   4351    -0.1072      12.01   ; qtot -0.1391
  4352         HA    275    PHE     HZ   4352     0.1297      1.008   ; qtot -0.0094
  4353         CA    275    PHE    CE2   4353    -0.1704      12.01   ; qtot -0.1798
  4354         HA    275    PHE    HE2   4354      0.143      1.008   ; qtot -0.0368
  4355         CA    275    PHE    CD2   4355    -0.1256      12.01   ; qtot -0.1624
  4356         HA    275    PHE    HD2   4356      0.133      1.008   ; qtot -0.0294
  4357          C    275    PHE      C   4357     0.5973      12.01   ; qtot 0.5679
  4358          O    275    PHE      O   4358    -0.5679         16   ; qtot 0
; residue 276 TYR rtp TYR  q  0.0
  4359          N    276    TYR      N   4359    -0.4157      14.01   ; qtot -0.4157
  4360          H    276    TYR      H   4360     0.2719      1.008   ; qtot -0.1438
  4361         CT    276    TYR     CA   4361    -0.0014      12.01   ; qtot -0.1452
  4362         H1    276    TYR     HA   4362     0.0876      1.008   ; qtot -0.0576
  4363         CT    276    TYR     CB   4363    -0.0152      12.01   ; qtot -0.0728
  4364         HC    276    TYR    HB1   4364     0.0295      1.008   ; qtot -0.0433
  4365         HC    276    TYR    HB2   4365     0.0295      1.008   ; qtot -0.0138
  4366         CA    276    TYR     CG   4366    -0.0011      12.01   ; qtot -0.0149
  4367         CA    276    TYR    CD1   4367    -0.1906      12.01   ; qtot -0.2055
  4368         HA    276    TYR    HD1   4368     0.1699      1.008   ; qtot -0.0356
  4369         CA    276    TYR    CE1   4369    -0.2341      12.01   ; qtot -0.2697
  4370         HA    276    TYR    HE1   4370     0.1656      1.008   ; qtot -0.1041
  4371          C    276    TYR     CZ   4371     0.3226      12.01   ; qtot 0.2185
  4372         OH    276    TYR     OH   4372    -0.5579         16   ; qtot -0.3394
  4373         HO    276    TYR     HH   4373     0.3992      1.008   ; qtot 0.0598
  4374         CA    276    TYR    CE2   4374    -0.2341      12.01   ; qtot -0.1743
  4375         HA    276    TYR    HE2   4375     0.1656      1.008   ; qtot -0.0087
  4376         CA    276    TYR    CD2   4376    -0.1906      12.01   ; qtot -0.1993
  4377         HA    276    TYR    HD2   4377     0.1699      1.008   ; qtot -0.0294
  4378          C    276    TYR      C   4378     0.5973      12.01   ; qtot 0.5679
  4379          O    276    TYR      O   4379    -0.5679         16   ; qtot 0
; residue 277 LYS rtp LYS  q +1.0
  4380          N    277    LYS      N   4380    -0.3479      14.01   ; qtot -0.3479
  4381          H    277    LYS      H   4381     0.2747      1.008   ; qtot -0.0732
  4382         CT    277    LYS     CA   4382      -0.24      12.01   ; qtot -0.3132
  4383         H1    277    LYS     HA   4383     0.1426      1.008   ; qtot -0.1706
  4384         CT    277    LYS     CB   4384    -0.0094      12.01   ; qtot -0.18
  4385         HC    277    LYS    HB1   4385     0.0362      1.008   ; qtot -0.1438
  4386         HC    277    LYS    HB2   4386     0.0362      1.008   ; qtot -0.1076
  4387         CT    277    LYS     CG   4387     0.0187      12.01   ; qtot -0.0889
  4388         HC    277    LYS    HG1   4388     0.0103      1.008   ; qtot -0.0786
  4389         HC    277    LYS    HG2   4389     0.0103      1.008   ; qtot -0.0683
  4390         CT    277    LYS     CD   4390    -0.0479      12.01   ; qtot -0.1162
  4391         HC    277    LYS    HD1   4391     0.0621      1.008   ; qtot -0.0541
  4392         HC    277    LYS    HD2   4392     0.0621      1.008   ; qtot 0.008
  4393         CT    277    LYS     CE   4393    -0.0143      12.01   ; qtot -0.0063
  4394         HP    277    LYS    HE1   4394     0.1135      1.008   ; qtot 0.1072
  4395         HP    277    LYS    HE2   4395     0.1135      1.008   ; qtot 0.2207
  4396         N3    277    LYS     NZ   4396    -0.3854      14.01   ; qtot -0.1647
  4397          H    277    LYS    HZ1   4397       0.34      1.008   ; qtot 0.1753
  4398          H    277    LYS    HZ2   4398       0.34      1.008   ; qtot 0.5153
  4399          H    277    LYS    HZ3   4399       0.34      1.008   ; qtot 0.8553
  4400          C    277    LYS      C   4400     0.7341      12.01   ; qtot 1.589
  4401          O    277    LYS      O   4401    -0.5894         16   ; qtot 1
; residue 278 MET rtp MET  q  0.0
  4402          N    278    MET      N   4402    -0.4157      14.01   ; qtot 0.5843
  4403          H    278    MET      H   4403     0.2719      1.008   ; qtot 0.8562
  4404         CT    278    MET     CA   4404    -0.0237      12.01   ; qtot 0.8325
  4405         H1    278    MET     HA   4405      0.088      1.008   ; qtot 0.9205
  4406         CT    278    MET     CB   4406     0.0342      12.01   ; qtot 0.9547
  4407         HC    278    MET    HB1   4407     0.0241      1.008   ; qtot 0.9788
  4408         HC    278    MET    HB2   4408     0.0241      1.008   ; qtot 1.003
  4409         CT    278    MET     CG   4409     0.0018      12.01   ; qtot 1.005
  4410         H1    278    MET    HG1   4410      0.044      1.008   ; qtot 1.049
  4411         H1    278    MET    HG2   4411      0.044      1.008   ; qtot 1.093
  4412          S    278    MET     SD   4412    -0.2737      32.06   ; qtot 0.819
  4413         CT    278    MET     CE   4413    -0.0536      12.01   ; qtot 0.7654
  4414         H1    278    MET    HE1   4414     0.0684      1.008   ; qtot 0.8338
  4415         H1    278    MET    HE2   4415     0.0684      1.008   ; qtot 0.9022
  4416         H1    278    MET    HE3   4416     0.0684      1.008   ; qtot 0.9706
  4417          C    278    MET      C   4417     0.5973      12.01   ; qtot 1.568
  4418          O    278    MET      O   4418    -0.5679         16   ; qtot 1
; residue 279 ILE rtp ILE  q  0.0
  4419          N    279    ILE      N   4419    -0.4157      14.01   ; qtot 0.5843
  4420          H    279    ILE      H   4420     0.2719      1.008   ; qtot 0.8562
  4421         CT    279    ILE     CA   4421    -0.0597      12.01   ; qtot 0.7965
  4422         H1    279    ILE     HA   4422     0.0869      1.008   ; qtot 0.8834
  4423         CT    279    ILE     CB   4423     0.1303      12.01   ; qtot 1.014
  4424         HC    279    ILE     HB   4424     0.0187      1.008   ; qtot 1.032
  4425         CT    279    ILE    CG2   4425    -0.3204      12.01   ; qtot 0.712
  4426         HC    279    ILE   HG21   4426     0.0882      1.008   ; qtot 0.8002
  4427         HC    279    ILE   HG22   4427     0.0882      1.008   ; qtot 0.8884
  4428         HC    279    ILE   HG23   4428     0.0882      1.008   ; qtot 0.9766
  4429         CT    279    ILE    CG1   4429     -0.043      12.01   ; qtot 0.9336
  4430         HC    279    ILE   HG11   4430     0.0236      1.008   ; qtot 0.9572
  4431         HC    279    ILE   HG12   4431     0.0236      1.008   ; qtot 0.9808
  4432         CT    279    ILE     CD   4432     -0.066      12.01   ; qtot 0.9148
  4433         HC    279    ILE    HD1   4433     0.0186      1.008   ; qtot 0.9334
  4434         HC    279    ILE    HD2   4434     0.0186      1.008   ; qtot 0.952
  4435         HC    279    ILE    HD3   4435     0.0186      1.008   ; qtot 0.9706
  4436          C    279    ILE      C   4436     0.5973      12.01   ; qtot 1.568
  4437          O    279    ILE      O   4437    -0.5679         16   ; qtot 1
; residue 280 LYS rtp LYS  q +1.0
  4438          N    280    LYS      N   4438    -0.3479      14.01   ; qtot 0.6521
  4439          H    280    LYS      H   4439     0.2747      1.008   ; qtot 0.9268
  4440         CT    280    LYS     CA   4440      -0.24      12.01   ; qtot 0.6868
  4441         H1    280    LYS     HA   4441     0.1426      1.008   ; qtot 0.8294
  4442         CT    280    LYS     CB   4442    -0.0094      12.01   ; qtot 0.82
  4443         HC    280    LYS    HB1   4443     0.0362      1.008   ; qtot 0.8562
  4444         HC    280    LYS    HB2   4444     0.0362      1.008   ; qtot 0.8924
  4445         CT    280    LYS     CG   4445     0.0187      12.01   ; qtot 0.9111
  4446         HC    280    LYS    HG1   4446     0.0103      1.008   ; qtot 0.9214
  4447         HC    280    LYS    HG2   4447     0.0103      1.008   ; qtot 0.9317
  4448         CT    280    LYS     CD   4448    -0.0479      12.01   ; qtot 0.8838
  4449         HC    280    LYS    HD1   4449     0.0621      1.008   ; qtot 0.9459
  4450         HC    280    LYS    HD2   4450     0.0621      1.008   ; qtot 1.008
  4451         CT    280    LYS     CE   4451    -0.0143      12.01   ; qtot 0.9937
  4452         HP    280    LYS    HE1   4452     0.1135      1.008   ; qtot 1.107
  4453         HP    280    LYS    HE2   4453     0.1135      1.008   ; qtot 1.221
  4454         N3    280    LYS     NZ   4454    -0.3854      14.01   ; qtot 0.8353
  4455          H    280    LYS    HZ1   4455       0.34      1.008   ; qtot 1.175
  4456          H    280    LYS    HZ2   4456       0.34      1.008   ; qtot 1.515
  4457          H    280    LYS    HZ3   4457       0.34      1.008   ; qtot 1.855
  4458          C    280    LYS      C   4458     0.7341      12.01   ; qtot 2.589
  4459          O    280    LYS      O   4459    -0.5894         16   ; qtot 2
; residue 281 GLU rtp GLU  q -1.0
  4460          N    281    GLU      N   4460    -0.5163      14.01   ; qtot 1.484
  4461          H    281    GLU      H   4461     0.2936      1.008   ; qtot 1.777
  4462         CT    281    GLU     CA   4462     0.0397      12.01   ; qtot 1.817
  4463         H1    281    GLU     HA   4463     0.1105      1.008   ; qtot 1.927
  4464         CT    281    GLU     CB   4464      0.056      12.01   ; qtot 1.983
  4465         HC    281    GLU    HB1   4465    -0.0173      1.008   ; qtot 1.966
  4466         HC    281    GLU    HB2   4466    -0.0173      1.008   ; qtot 1.949
  4467         CT    281    GLU     CG   4467     0.0136      12.01   ; qtot 1.962
  4468         HC    281    GLU    HG1   4468    -0.0425      1.008   ; qtot 1.92
  4469         HC    281    GLU    HG2   4469    -0.0425      1.008   ; qtot 1.877
  4470          C    281    GLU     CD   4470     0.8054      12.01   ; qtot 2.683
  4471         O2    281    GLU    OE1   4471    -0.8188         16   ; qtot 1.864
  4472         O2    281    GLU    OE2   4472    -0.8188         16   ; qtot 1.045
  4473          C    281    GLU      C   4473     0.5366      12.01   ; qtot 1.582
  4474          O    281    GLU      O   4474    -0.5819         16   ; qtot 1
; residue 282 GLY rtp GLY  q  0.0
  4475          N    282    GLY      N   4475    -0.4157      14.01   ; qtot 0.5843
  4476          H    282    GLY      H   4476     0.2719      1.008   ; qtot 0.8562
  4477         CT    282    GLY     CA   4477    -0.0252      12.01   ; qtot 0.831
  4478         H1    282    GLY    HA1   4478     0.0698      1.008   ; qtot 0.9008
  4479         H1    282    GLY    HA2   4479     0.0698      1.008   ; qtot 0.9706
  4480          C    282    GLY      C   4480     0.5973      12.01   ; qtot 1.568
  4481          O    282    GLY      O   4481    -0.5679         16   ; qtot 1
; residue 283 PHE rtp PHE  q  0.0
  4482          N    283    PHE      N   4482    -0.4157      14.01   ; qtot 0.5843
  4483          H    283    PHE      H   4483     0.2719      1.008   ; qtot 0.8562
  4484         CT    283    PHE     CA   4484    -0.0024      12.01   ; qtot 0.8538
  4485         H1    283    PHE     HA   4485     0.0978      1.008   ; qtot 0.9516
  4486         CT    283    PHE     CB   4486    -0.0343      12.01   ; qtot 0.9173
  4487         HC    283    PHE    HB1   4487     0.0295      1.008   ; qtot 0.9468
  4488         HC    283    PHE    HB2   4488     0.0295      1.008   ; qtot 0.9763
  4489         CA    283    PHE     CG   4489     0.0118      12.01   ; qtot 0.9881
  4490         CA    283    PHE    CD1   4490    -0.1256      12.01   ; qtot 0.8625
  4491         HA    283    PHE    HD1   4491      0.133      1.008   ; qtot 0.9955
  4492         CA    283    PHE    CE1   4492    -0.1704      12.01   ; qtot 0.8251
  4493         HA    283    PHE    HE1   4493      0.143      1.008   ; qtot 0.9681
  4494         CA    283    PHE     CZ   4494    -0.1072      12.01   ; qtot 0.8609
  4495         HA    283    PHE     HZ   4495     0.1297      1.008   ; qtot 0.9906
  4496         CA    283    PHE    CE2   4496    -0.1704      12.01   ; qtot 0.8202
  4497         HA    283    PHE    HE2   4497      0.143      1.008   ; qtot 0.9632
  4498         CA    283    PHE    CD2   4498    -0.1256      12.01   ; qtot 0.8376
  4499         HA    283    PHE    HD2   4499      0.133      1.008   ; qtot 0.9706
  4500          C    283    PHE      C   4500     0.5973      12.01   ; qtot 1.568
  4501          O    283    PHE      O   4501    -0.5679         16   ; qtot 1
; residue 284 ARG rtp ARG  q +1.0
  4502          N    284    ARG      N   4502    -0.3479      14.01   ; qtot 0.6521
  4503          H    284    ARG      H   4503     0.2747      1.008   ; qtot 0.9268
  4504         CT    284    ARG     CA   4504    -0.2637      12.01   ; qtot 0.6631
  4505         H1    284    ARG     HA   4505      0.156      1.008   ; qtot 0.8191
  4506         CT    284    ARG     CB   4506    -0.0007      12.01   ; qtot 0.8184
  4507         HC    284    ARG    HB1   4507     0.0327      1.008   ; qtot 0.8511
  4508         HC    284    ARG    HB2   4508     0.0327      1.008   ; qtot 0.8838
  4509         CT    284    ARG     CG   4509      0.039      12.01   ; qtot 0.9228
  4510         HC    284    ARG    HG1   4510     0.0285      1.008   ; qtot 0.9513
  4511         HC    284    ARG    HG2   4511     0.0285      1.008   ; qtot 0.9798
  4512         CT    284    ARG     CD   4512     0.0486      12.01   ; qtot 1.028
  4513         H1    284    ARG    HD1   4513     0.0687      1.008   ; qtot 1.097
  4514         H1    284    ARG    HD2   4514     0.0687      1.008   ; qtot 1.166
  4515         N2    284    ARG     NE   4515    -0.5295      14.01   ; qtot 0.6363
  4516          H    284    ARG     HE   4516     0.3456      1.008   ; qtot 0.9819
  4517         CA    284    ARG     CZ   4517     0.8076      12.01   ; qtot 1.79
  4518         N2    284    ARG    NH1   4518    -0.8627      14.01   ; qtot 0.9268
  4519          H    284    ARG   HH11   4519     0.4478      1.008   ; qtot 1.375
  4520          H    284    ARG   HH12   4520     0.4478      1.008   ; qtot 1.822
  4521         N2    284    ARG    NH2   4521    -0.8627      14.01   ; qtot 0.9597
  4522          H    284    ARG   HH21   4522     0.4478      1.008   ; qtot 1.408
  4523          H    284    ARG   HH22   4523     0.4478      1.008   ; qtot 1.855
  4524          C    284    ARG      C   4524     0.7341      12.01   ; qtot 2.589
  4525          O    284    ARG      O   4525    -0.5894         16   ; qtot 2
; residue 285 MET rtp MET  q  0.0
  4526          N    285    MET      N   4526    -0.4157      14.01   ; qtot 1.584
  4527          H    285    MET      H   4527     0.2719      1.008   ; qtot 1.856
  4528         CT    285    MET     CA   4528    -0.0237      12.01   ; qtot 1.833
  4529         H1    285    MET     HA   4529      0.088      1.008   ; qtot 1.921
  4530         CT    285    MET     CB   4530     0.0342      12.01   ; qtot 1.955
  4531         HC    285    MET    HB1   4531     0.0241      1.008   ; qtot 1.979
  4532         HC    285    MET    HB2   4532     0.0241      1.008   ; qtot 2.003
  4533         CT    285    MET     CG   4533     0.0018      12.01   ; qtot 2.005
  4534         H1    285    MET    HG1   4534      0.044      1.008   ; qtot 2.049
  4535         H1    285    MET    HG2   4535      0.044      1.008   ; qtot 2.093
  4536          S    285    MET     SD   4536    -0.2737      32.06   ; qtot 1.819
  4537         CT    285    MET     CE   4537    -0.0536      12.01   ; qtot 1.765
  4538         H1    285    MET    HE1   4538     0.0684      1.008   ; qtot 1.834
  4539         H1    285    MET    HE2   4539     0.0684      1.008   ; qtot 1.902
  4540         H1    285    MET    HE3   4540     0.0684      1.008   ; qtot 1.971
  4541          C    285    MET      C   4541     0.5973      12.01   ; qtot 2.568
  4542          O    285    MET      O   4542    -0.5679         16   ; qtot 2
; residue 286 LEU rtp LEU  q  0.0
  4543          N    286    LEU      N   4543    -0.4157      14.01   ; qtot 1.584
  4544          H    286    LEU      H   4544     0.2719      1.008   ; qtot 1.856
  4545         CT    286    LEU     CA   4545    -0.0518      12.01   ; qtot 1.804
  4546         H1    286    LEU     HA   4546     0.0922      1.008   ; qtot 1.897
  4547         CT    286    LEU     CB   4547    -0.1102      12.01   ; qtot 1.786
  4548         HC    286    LEU    HB1   4548     0.0457      1.008   ; qtot 1.832
  4549         HC    286    LEU    HB2   4549     0.0457      1.008   ; qtot 1.878
  4550         CT    286    LEU     CG   4550     0.3531      12.01   ; qtot 2.231
  4551         HC    286    LEU     HG   4551    -0.0361      1.008   ; qtot 2.195
  4552         CT    286    LEU    CD1   4552    -0.4121      12.01   ; qtot 1.783
  4553         HC    286    LEU   HD11   4553        0.1      1.008   ; qtot 1.883
  4554         HC    286    LEU   HD12   4554        0.1      1.008   ; qtot 1.983
  4555         HC    286    LEU   HD13   4555        0.1      1.008   ; qtot 2.083
  4556         CT    286    LEU    CD2   4556    -0.4121      12.01   ; qtot 1.671
  4557         HC    286    LEU   HD21   4557        0.1      1.008   ; qtot 1.771
  4558         HC    286    LEU   HD22   4558        0.1      1.008   ; qtot 1.871
  4559         HC    286    LEU   HD23   4559        0.1      1.008   ; qtot 1.971
  4560          C    286    LEU      C   4560     0.5973      12.01   ; qtot 2.568
  4561          O    286    LEU      O   4561    -0.5679         16   ; qtot 2
; residue 287 SER rtp SER  q  0.0
  4562          N    287    SER      N   4562    -0.4157      14.01   ; qtot 1.584
  4563          H    287    SER      H   4563     0.2719      1.008   ; qtot 1.856
  4564         CT    287    SER     CA   4564    -0.0249      12.01   ; qtot 1.831
  4565         H1    287    SER     HA   4565     0.0843      1.008   ; qtot 1.916
  4566         CT    287    SER     CB   4566     0.2117      12.01   ; qtot 2.127
  4567         H1    287    SER    HB1   4567     0.0352      1.008   ; qtot 2.163
  4568         H1    287    SER    HB2   4568     0.0352      1.008   ; qtot 2.198
  4569         OH    287    SER     OG   4569    -0.6546         16   ; qtot 1.543
  4570         HO    287    SER     HG   4570     0.4275      1.008   ; qtot 1.971
  4571          C    287    SER      C   4571     0.5973      12.01   ; qtot 2.568
  4572          O    287    SER      O   4572    -0.5679         16   ; qtot 2
; residue 288 PRO rtp PRO  q  0.0
  4573          N    288    PRO      N   4573    -0.2548      14.01   ; qtot 1.745
  4574         CT    288    PRO     CD   4574     0.0192      12.01   ; qtot 1.764
  4575         H1    288    PRO    HD1   4575     0.0391      1.008   ; qtot 1.804
  4576         H1    288    PRO    HD2   4576     0.0391      1.008   ; qtot 1.843
  4577         CT    288    PRO     CG   4577     0.0189      12.01   ; qtot 1.862
  4578         HC    288    PRO    HG1   4578     0.0213      1.008   ; qtot 1.883
  4579         HC    288    PRO    HG2   4579     0.0213      1.008   ; qtot 1.904
  4580         CT    288    PRO     CB   4580     -0.007      12.01   ; qtot 1.897
  4581         HC    288    PRO    HB1   4581     0.0253      1.008   ; qtot 1.922
  4582         HC    288    PRO    HB2   4582     0.0253      1.008   ; qtot 1.948
  4583         CT    288    PRO     CA   4583    -0.0266      12.01   ; qtot 1.921
  4584         H1    288    PRO     HA   4584     0.0641      1.008   ; qtot 1.985
  4585          C    288    PRO      C   4585     0.5896      12.01   ; qtot 2.575
  4586          O    288    PRO      O   4586    -0.5748         16   ; qtot 2
; residue 289 GLU rtp GLU  q -1.0
  4587          N    289    GLU      N   4587    -0.5163      14.01   ; qtot 1.484
  4588          H    289    GLU      H   4588     0.2936      1.008   ; qtot 1.777
  4589         CT    289    GLU     CA   4589     0.0397      12.01   ; qtot 1.817
  4590         H1    289    GLU     HA   4590     0.1105      1.008   ; qtot 1.928
  4591         CT    289    GLU     CB   4591      0.056      12.01   ; qtot 1.984
  4592         HC    289    GLU    HB1   4592    -0.0173      1.008   ; qtot 1.966
  4593         HC    289    GLU    HB2   4593    -0.0173      1.008   ; qtot 1.949
  4594         CT    289    GLU     CG   4594     0.0136      12.01   ; qtot 1.963
  4595         HC    289    GLU    HG1   4595    -0.0425      1.008   ; qtot 1.92
  4596         HC    289    GLU    HG2   4596    -0.0425      1.008   ; qtot 1.878
  4597          C    289    GLU     CD   4597     0.8054      12.01   ; qtot 2.683
  4598         O2    289    GLU    OE1   4598    -0.8188         16   ; qtot 1.864
  4599         O2    289    GLU    OE2   4599    -0.8188         16   ; qtot 1.045
  4600          C    289    GLU      C   4600     0.5366      12.01   ; qtot 1.582
  4601          O    289    GLU      O   4601    -0.5819         16   ; qtot 1
; residue 290 HIS rtp HIE  q  0.0
  4602          N    290    HIS      N   4602    -0.4157      14.01   ; qtot 0.5843
  4603          H    290    HIS      H   4603     0.2719      1.008   ; qtot 0.8562
  4604         CT    290    HIS     CA   4604    -0.0581      12.01   ; qtot 0.7981
  4605         H1    290    HIS     HA   4605      0.136      1.008   ; qtot 0.9341
  4606         CT    290    HIS     CB   4606    -0.0074      12.01   ; qtot 0.9267
  4607         HC    290    HIS    HB1   4607     0.0367      1.008   ; qtot 0.9634
  4608         HC    290    HIS    HB2   4608     0.0367      1.008   ; qtot 1
  4609         CC    290    HIS     CG   4609     0.1868      12.01   ; qtot 1.187
  4610         NB    290    HIS    ND1   4610    -0.5432      14.01   ; qtot 0.6437
  4611         CR    290    HIS    CE1   4611     0.1635      12.01   ; qtot 0.8072
  4612         H5    290    HIS    HE1   4612     0.1435      1.008   ; qtot 0.9507
  4613         NA    290    HIS    NE2   4613    -0.2795      14.01   ; qtot 0.6712
  4614          H    290    HIS    HE2   4614     0.3339      1.008   ; qtot 1.005
  4615         CW    290    HIS    CD2   4615    -0.2207      12.01   ; qtot 0.7844
  4616         H4    290    HIS    HD2   4616     0.1862      1.008   ; qtot 0.9706
  4617          C    290    HIS      C   4617     0.5973      12.01   ; qtot 1.568
  4618          O    290    HIS      O   4618    -0.5679         16   ; qtot 1
; residue 291 ALA rtp ALA  q  0.0
  4619          N    291    ALA      N   4619    -0.4157      14.01   ; qtot 0.5843
  4620          H    291    ALA      H   4620     0.2719      1.008   ; qtot 0.8562
  4621         CT    291    ALA     CA   4621     0.0337      12.01   ; qtot 0.8899
  4622         H1    291    ALA     HA   4622     0.0823      1.008   ; qtot 0.9722
  4623         CT    291    ALA     CB   4623    -0.1825      12.01   ; qtot 0.7897
  4624         HC    291    ALA    HB1   4624     0.0603      1.008   ; qtot 0.85
  4625         HC    291    ALA    HB2   4625     0.0603      1.008   ; qtot 0.9103
  4626         HC    291    ALA    HB3   4626     0.0603      1.008   ; qtot 0.9706
  4627          C    291    ALA      C   4627     0.5973      12.01   ; qtot 1.568
  4628          O    291    ALA      O   4628    -0.5679         16   ; qtot 1
; residue 292 PRO rtp PRO  q  0.0
  4629          N    292    PRO      N   4629    -0.2548      14.01   ; qtot 0.7452
  4630         CT    292    PRO     CD   4630     0.0192      12.01   ; qtot 0.7644
  4631         H1    292    PRO    HD1   4631     0.0391      1.008   ; qtot 0.8035
  4632         H1    292    PRO    HD2   4632     0.0391      1.008   ; qtot 0.8426
  4633         CT    292    PRO     CG   4633     0.0189      12.01   ; qtot 0.8615
  4634         HC    292    PRO    HG1   4634     0.0213      1.008   ; qtot 0.8828
  4635         HC    292    PRO    HG2   4635     0.0213      1.008   ; qtot 0.9041
  4636         CT    292    PRO     CB   4636     -0.007      12.01   ; qtot 0.8971
  4637         HC    292    PRO    HB1   4637     0.0253      1.008   ; qtot 0.9224
  4638         HC    292    PRO    HB2   4638     0.0253      1.008   ; qtot 0.9477
  4639         CT    292    PRO     CA   4639    -0.0266      12.01   ; qtot 0.9211
  4640         H1    292    PRO     HA   4640     0.0641      1.008   ; qtot 0.9852
  4641          C    292    PRO      C   4641     0.5896      12.01   ; qtot 1.575
  4642          O    292    PRO      O   4642    -0.5748         16   ; qtot 1
; residue 293 ALA rtp ALA  q  0.0
  4643          N    293    ALA      N   4643    -0.4157      14.01   ; qtot 0.5843
  4644          H    293    ALA      H   4644     0.2719      1.008   ; qtot 0.8562
  4645         CT    293    ALA     CA   4645     0.0337      12.01   ; qtot 0.8899
  4646         H1    293    ALA     HA   4646     0.0823      1.008   ; qtot 0.9722
  4647         CT    293    ALA     CB   4647    -0.1825      12.01   ; qtot 0.7897
  4648         HC    293    ALA    HB1   4648     0.0603      1.008   ; qtot 0.85
  4649         HC    293    ALA    HB2   4649     0.0603      1.008   ; qtot 0.9103
  4650         HC    293    ALA    HB3   4650     0.0603      1.008   ; qtot 0.9706
  4651          C    293    ALA      C   4651     0.5973      12.01   ; qtot 1.568
  4652          O    293    ALA      O   4652    -0.5679         16   ; qtot 1
; residue 294 GLU rtp GLU  q -1.0
  4653          N    294    GLU      N   4653    -0.5163      14.01   ; qtot 0.4837
  4654          H    294    GLU      H   4654     0.2936      1.008   ; qtot 0.7773
  4655         CT    294    GLU     CA   4655     0.0397      12.01   ; qtot 0.817
  4656         H1    294    GLU     HA   4656     0.1105      1.008   ; qtot 0.9275
  4657         CT    294    GLU     CB   4657      0.056      12.01   ; qtot 0.9835
  4658         HC    294    GLU    HB1   4658    -0.0173      1.008   ; qtot 0.9662
  4659         HC    294    GLU    HB2   4659    -0.0173      1.008   ; qtot 0.9489
  4660         CT    294    GLU     CG   4660     0.0136      12.01   ; qtot 0.9625
  4661         HC    294    GLU    HG1   4661    -0.0425      1.008   ; qtot 0.92
  4662         HC    294    GLU    HG2   4662    -0.0425      1.008   ; qtot 0.8775
  4663          C    294    GLU     CD   4663     0.8054      12.01   ; qtot 1.683
  4664         O2    294    GLU    OE1   4664    -0.8188         16   ; qtot 0.8641
  4665         O2    294    GLU    OE2   4665    -0.8188         16   ; qtot 0.0453
  4666          C    294    GLU      C   4666     0.5366      12.01   ; qtot 0.5819
[truncated: 1,189,933 more chars]
