# Supplementary material for: Assessing the Activation of Tyrosine Kinase KIT through Free Energy Calculations
Source: J Chem Theory Comput. 2022 Sep 27;18(10):6251–8. doi: 10.1021/acs.jctc.2c00526 (PMC9558371; doi:10.1021/acs.jctc.2c00526)
Supplement: Supplementary file 2 — ct2c00526_si_002.zip [file ct2c00526_si_002.zip › inputfiles/Inactive_1t45/tripep_V2G.top]

#include "amber99sbmut.ff/forcefield.itp"
#include "tripep_V2G.itp"

#ifdef POSRES
#include "posre_tripep_V2G.itp"
#endif
#include "amber99sbmut.ff/tip3p.itp"
#ifdef POSRES_WATER
[ position_restraints ]
1    1       1000       1000       1000
#endif
#include "amber99sbmut.ff/ions.itp"
[ system ]
PMX MODEL in water
[ molecules ]
Protein_chain_X 1
SOL         4184
NA               11
CL               11
