# Supplementary material for: Assessing the Activation of Tyrosine Kinase KIT through Free Energy Calculations
Source: J Chem Theory Comput. 2022 Sep 27;18(10):6251–8. doi: 10.1021/acs.jctc.2c00526 (PMC9558371; doi:10.1021/acs.jctc.2c00526)
Supplement: Supplementary file 2 — ct2c00526_si_002.zip [file ct2c00526_si_002.zip › inputfiles/Inactive_1t45/kit_V560D.pdb]

ATOM      1  N   TYR A 547     -12.320   8.712  -5.526  1.00 20.31           N  
ATOM      2  CA  TYR A 547     -13.492   9.637  -5.395  1.00 20.69           C  
ATOM      3  C   TYR A 547     -13.372  10.581  -4.200  1.00 20.80           C  
ATOM      4  O   TYR A 547     -13.698  11.762  -4.318  1.00 21.18           O  
ATOM      5  CB  TYR A 547     -14.795   8.845  -5.276  1.00 20.68           C  
ATOM      6  CG  TYR A 547     -15.105   8.017  -6.499  1.00 20.66           C  
ATOM      7  CD1 TYR A 547     -15.697   8.591  -7.622  1.00 20.45           C  
ATOM      8  CD2 TYR A 547     -14.794   6.662  -6.538  1.00 20.67           C  
ATOM      9  CE1 TYR A 547     -15.971   7.836  -8.750  1.00 20.38           C  
ATOM     10  CE2 TYR A 547     -15.071   5.898  -7.659  1.00 20.40           C  
ATOM     11  CZ  TYR A 547     -15.654   6.489  -8.761  1.00 20.39           C  
ATOM     12  OH  TYR A 547     -15.929   5.727  -9.873  1.00 20.50           O  
ATOM     13  N   LEU A 548     -12.935  10.055  -3.054  1.00 20.91           N  
ATOM     14  CA  LEU A 548     -12.854  10.844  -1.813  1.00 21.04           C  
ATOM     15  C   LEU A 548     -11.604  10.538  -0.989  1.00 20.65           C  
ATOM     16  O   LEU A 548     -10.893   9.560  -1.238  1.00 20.45           O  
ATOM     17  CB  LEU A 548     -14.129  10.703  -0.950  1.00 21.58           C  
ATOM     18  CG  LEU A 548     -14.859   9.366  -0.706  1.00 21.82           C  
ATOM     19  CD1 LEU A 548     -16.003   9.184  -1.683  1.00 21.91           C  
ATOM     20  CD2 LEU A 548     -13.932   8.142  -0.722  1.00 22.01           C  
ATOM     21  N   GLN A 549     -11.331  11.406  -0.017  1.00 20.29           N  
ATOM     22  CA  GLN A 549     -10.090  11.338   0.745  1.00 19.96           C  
ATOM     23  C   GLN A 549     -10.134  10.225   1.797  1.00 19.98           C  
ATOM     24  O   GLN A 549     -11.037  10.190   2.637  1.00 19.56           O  
ATOM     25  CB  GLN A 549      -9.819  12.689   1.419  1.00 19.68           C  
ATOM     26  CG  GLN A 549      -8.525  12.755   2.220  1.00 19.25           C  
ATOM     27  CD  GLN A 549      -7.294  12.468   1.373  1.00 19.07           C  
ATOM     28  NE2 GLN A 549      -6.378  11.651   1.888  1.00 17.98           N  
ATOM     29  OE1 GLN A 549      -7.184  12.981   0.266  1.00 18.19           O  
ATOM     30  N   LYS A 550      -9.163   9.317   1.730  1.00 20.16           N  
ATOM     31  CA  LYS A 550      -8.944   8.322   2.787  1.00 20.36           C  
ATOM     32  C   LYS A 550      -8.278   8.998   3.993  1.00 19.55           C  
ATOM     33  O   LYS A 550      -7.741  10.099   3.857  1.00 19.35           O  
ATOM     34  CB  LYS A 550      -8.074   7.167   2.276  1.00 21.06           C  
ATOM     35  CG  LYS A 550      -6.666   7.573   1.827  1.00 21.61           C  
ATOM     36  CD  LYS A 550      -6.459   7.362   0.323  1.00 22.40           C  
ATOM     37  CE  LYS A 550      -5.285   6.434   0.036  1.00 22.72           C  
ATOM     38  NZ  LYS A 550      -5.107   6.253  -1.439  1.00 23.07           N1+
ATOM     39  N   PRO A 551      -8.308   8.361   5.164  1.00 18.90           N  
ATOM     40  CA  PRO A 551      -7.661   8.929   6.355  1.00 18.64           C  
ATOM     41  C   PRO A 551      -6.227   9.370   6.073  1.00 17.83           C  
ATOM     42  O   PRO A 551      -5.573   8.765   5.226  1.00 18.49           O  
ATOM     43  CB  PRO A 551      -7.712   7.772   7.360  1.00 18.68           C  
ATOM     44  CG  PRO A 551      -8.942   7.008   6.970  1.00 18.96           C  
ATOM     45  CD  PRO A 551      -8.980   7.083   5.471  1.00 19.10           C  
ATOM     46  N   MET A 552      -5.762  10.419   6.745  1.00 17.46           N  
ATOM     47  CA  MET A 552      -4.427  10.962   6.510  1.00 16.94           C  
ATOM     48  C   MET A 552      -3.571  10.920   7.761  1.00 16.80           C  
ATOM     49  O   MET A 552      -4.060  11.065   8.880  1.00 16.03           O  
ATOM     50  CB  MET A 552      -4.491  12.418   6.052  1.00 17.48           C  
ATOM     51  CG  MET A 552      -5.032  12.619   4.659  1.00 18.01           C  
ATOM     52  SD  MET A 552      -5.352  14.356   4.324  1.00 19.17           S  
ATOM     53  CE  MET A 552      -3.866  15.026   4.177  1.00 18.39           C  
ATOM     54  N   TYR A 553      -2.280  10.735   7.547  1.00 15.68           N  
ATOM     55  CA  TYR A 553      -1.294  10.903   8.593  1.00 15.91           C  
ATOM     56  C   TYR A 553      -1.368  12.320   9.135  1.00 16.24           C  
ATOM     57  O   TYR A 553      -1.494  13.281   8.378  1.00 15.25           O  
ATOM     58  CB  TYR A 553       0.097  10.646   8.040  1.00 15.63           C  
ATOM     59  CG  TYR A 553       1.198  10.792   9.059  1.00 15.20           C  
ATOM     60  CD1 TYR A 553       2.144  11.792   8.939  1.00 15.23           C  
ATOM     61  CD2 TYR A 553       1.291   9.924  10.141  1.00 15.39           C  
ATOM     62  CE1 TYR A 553       3.153  11.922   9.858  1.00 14.95           C  
ATOM     63  CE2 TYR A 553       2.303  10.051  11.072  1.00 15.05           C  
ATOM     64  CZ  TYR A 553       3.228  11.054  10.924  1.00 15.02           C  
ATOM     65  OH  TYR A 553       4.250  11.184  11.838  1.00 15.31           O  
ATOM     66  N   GLU A 554      -1.335  12.436  10.456  1.00 17.38           N  
ATOM     67  CA  GLU A 554      -1.266  13.745  11.106  1.00 18.49           C  
ATOM     68  C   GLU A 554      -0.129  13.746  12.111  1.00 18.46           C  
ATOM     69  O   GLU A 554       0.312  12.685  12.566  1.00 17.41           O  
ATOM     70  CB  GLU A 554      -2.606  14.093  11.758  1.00 19.72           C  
ATOM     71  CG  GLU A 554      -2.784  13.675  13.206  1.00 20.52           C  
ATOM     72  CD  GLU A 554      -4.039  14.281  13.827  1.00 21.21           C  
ATOM     73  OE1 GLU A 554      -4.019  14.602  15.037  1.00 21.98           O  
ATOM     74  OE2 GLU A 554      -5.048  14.435  13.105  1.00 22.30           O1-
ATOM     75  N   VAL A 555       0.360  14.939  12.435  1.00 18.07           N  
ATOM     76  CA  VAL A 555       1.425  15.058  13.406  1.00 18.22           C  
ATOM     77  C   VAL A 555       0.825  14.665  14.758  1.00 17.72           C  
ATOM     78  O   VAL A 555      -0.215  15.180  15.154  1.00 17.78           O  
ATOM     79  CB  VAL A 555       2.007  16.488  13.462  1.00 18.17           C  
ATOM     80  CG1 VAL A 555       3.185  16.529  14.428  1.00 18.37           C  
ATOM     81  CG2 VAL A 555       2.444  16.939  12.074  1.00 18.26           C  
ATOM     82  N   GLN A 556       1.470  13.731  15.438  1.00 17.17           N  
ATOM     83  CA  GLN A 556       1.004  13.261  16.739  1.00 17.06           C  
ATOM     84  C   GLN A 556       1.128  14.327  17.828  1.00 16.01           C  
ATOM     85  O   GLN A 556       0.178  14.641  18.516  1.00 15.15           O  
ATOM     86  CB  GLN A 556       1.834  12.050  17.152  1.00 18.14           C  
ATOM     87  CG  GLN A 556       1.424  11.441  18.477  1.00 19.10           C  
ATOM     88  CD  GLN A 556       0.023  10.906  18.460  1.00 19.58           C  
ATOM     89  NE2 GLN A 556      -0.740  11.187  19.512  1.00 20.64           N  
ATOM     90  OE1 GLN A 556      -0.371  10.237  17.516  1.00 21.20           O  
ATOM     91  N   TRP A 557       2.328  14.853  17.991  1.00 14.82           N  
ATOM     92  CA  TRP A 557       2.600  15.827  19.029  1.00 14.84           C  
ATOM     93  C   TRP A 557       1.948  17.153  18.663  1.00 14.44           C  
ATOM     94  O   TRP A 557       1.901  17.520  17.499  1.00 13.84           O  
ATOM     95  CB  TRP A 557       4.098  16.024  19.176  1.00 15.03           C  
ATOM     96  CG  TRP A 557       4.826  14.800  19.574  1.00 15.37           C  
ATOM     97  CD1 TRP A 557       4.295  13.564  19.810  1.00 15.42           C  
ATOM     98  CD2 TRP A 557       6.232  14.678  19.787  1.00 15.89           C  
ATOM     99  CE2 TRP A 557       6.490  13.342  20.150  1.00 15.85           C  
ATOM    100  CE3 TRP A 557       7.309  15.566  19.704  1.00 16.39           C  
ATOM    101  NE1 TRP A 557       5.288  12.686  20.165  1.00 15.71           N  
ATOM    102  CZ2 TRP A 557       7.778  12.875  20.444  1.00 16.32           C  
ATOM    103  CZ3 TRP A 557       8.585  15.100  19.995  1.00 16.47           C  
ATOM    104  CH2 TRP A 557       8.807  13.771  20.363  1.00 16.53           C  
ATOM    105  N   LYS A 558       1.427  17.845  19.658  1.00 14.37           N  
ATOM    106  CA  LYS A 558       0.799  19.138  19.451  1.00 14.73           C  
ATOM    107  C   LYS A 558       1.547  20.182  20.272  1.00 14.51           C  
ATOM    108  O   LYS A 558       2.062  19.888  21.345  1.00 13.98           O  
ATOM    109  CB  LYS A 558      -0.671  19.096  19.870  1.00 15.40           C  
ATOM    110  CG  LYS A 558      -1.523  18.073  19.125  1.00 16.20           C  
ATOM    111  CD  LYS A 558      -1.568  18.367  17.632  1.00 16.95           C  
ATOM    112  CE  LYS A 558      -2.683  17.614  16.905  1.00 17.40           C  
ATOM    113  NZ  LYS A 558      -2.184  16.918  15.667  1.00 18.39           N1+
ATOM    114  N   VAL A 559       1.639  21.394  19.740  1.00 13.97           N  
ATOM    115  CA  VAL A 559       2.125  22.526  20.498  1.00 14.02           C  
ATOM    116  C   VAL A 559       0.869  23.301  20.835  1.00 14.10           C  
ATOM    117  O   VAL A 559       0.005  23.453  19.977  1.00 13.54           O  
ATOM    118  CB  VAL A 559       3.092  23.385  19.677  1.00 13.82           C  
ATOM    119  CG1 VAL A 559       3.662  24.506  20.533  1.00 14.05           C  
ATOM    120  CG2 VAL A 559       4.197  22.518  19.099  1.00 14.52           C  
ATOM    121  N   ASP A 560       0.741  23.753  22.089  1.00  0.00           N  
ATOM    122  CA  ASP A 560      -0.457  24.454  22.543  1.00  0.00           C  
ATOM    123  C   ASP A 560      -0.145  25.887  22.900  1.00  0.00           C  
ATOM    124  O   ASP A 560       1.001  26.238  23.178  1.00  0.00           O  
ATOM    125  CB  ASP A 560      -1.103  23.710  23.745  1.00  0.00           C  
ATOM    126  CG  ASP A 560      -1.883  22.434  23.392  1.00  0.00           C  
ATOM    127  OD1 ASP A 560      -1.253  21.411  23.052  1.00  0.00           O  
ATOM    128  OD2 ASP A 560      -3.130  22.473  23.412  1.00  0.00           O1-
ATOM    129  N   GLU A 561      -1.200  26.685  22.944  1.00 18.15           N  
ATOM    130  CA  GLU A 561      -1.073  28.119  23.141  1.00 20.01           C  
ATOM    131  C   GLU A 561      -1.138  28.476  24.613  1.00 22.64           C  
ATOM    132  O   GLU A 561      -2.234  28.650  25.186  1.00 22.90           O  
ATOM    133  CB  GLU A 561      -2.168  28.870  22.394  1.00 19.43           C  
ATOM    134  CG  GLU A 561      -1.991  28.900  20.899  1.00 19.22           C  
ATOM    135  CD  GLU A 561      -1.043  29.990  20.427  1.00 18.98           C  
ATOM    136  OE1 GLU A 561      -1.053  30.254  19.225  1.00 17.78           O  
ATOM    137  OE2 GLU A 561      -0.290  30.574  21.246  1.00 18.56           O1-
ATOM    138  N   GLU A 562       0.053  28.554  25.210  1.00 25.43           N  
ATOM    139  CA  GLU A 562       0.308  29.263  26.470  1.00 27.20           C  
ATOM    140  C   GLU A 562      -0.962  29.756  27.193  1.00 28.43           C  
ATOM    141  O   GLU A 562      -1.510  30.817  26.870  1.00 29.14           O  
ATOM    142  CB  GLU A 562       1.267  30.444  26.215  1.00 27.76           C  
ATOM    143  CG  GLU A 562       2.386  30.180  25.190  1.00 28.34           C  
ATOM    144  CD  GLU A 562       2.090  30.688  23.771  1.00 28.52           C  
ATOM    145  OE1 GLU A 562       1.193  31.542  23.583  1.00 28.83           O  
ATOM    146  OE2 GLU A 562       2.779  30.234  22.823  1.00 29.39           O1-
ATOM    147  N   ILE A 563      -1.416  28.965  28.162  1.00 29.71           N  
ATOM    148  CA  ILE A 563      -2.533  29.304  29.063  1.00 30.77           C  
ATOM    149  C   ILE A 563      -3.764  30.012  28.453  1.00 31.52           C  
ATOM    150  O   ILE A 563      -4.022  31.192  28.718  1.00 31.90           O  
ATOM    151  CB  ILE A 563      -2.016  30.078  30.326  1.00 30.76           C  
ATOM    152  CG1 ILE A 563      -1.275  31.373  29.952  1.00 30.84           C  
ATOM    153  CG2 ILE A 563      -1.120  29.174  31.161  1.00 30.76           C  
ATOM    154  CD1 ILE A 563      -1.345  32.459  31.023  1.00 30.90           C  
ATOM    155  N   ASN A 564      -4.532  29.262  27.660  1.00 32.48           N  
ATOM    156  CA  ASN A 564      -5.910  29.637  27.304  1.00 32.89           C  
ATOM    157  C   ASN A 564      -6.737  30.104  28.525  1.00 33.16           C  
ATOM    158  O   ASN A 564      -7.664  30.909  28.386  1.00 33.47           O  
ATOM    159  CB  ASN A 564      -6.605  28.443  26.633  1.00 33.01           C  
ATOM    160  CG  ASN A 564      -7.869  28.829  25.890  1.00 33.13           C  
ATOM    161  ND2 ASN A 564      -8.998  28.273  26.320  1.00 32.95           N  
ATOM    162  OD1 ASN A 564      -7.829  29.597  24.924  1.00 33.06           O  
ATOM    163  N   GLY A 565      -6.391  29.593  29.709  1.00 33.41           N  
ATOM    164  CA  GLY A 565      -7.018  29.977  30.972  1.00 33.78           C  
ATOM    165  C   GLY A 565      -6.976  28.825  31.967  1.00 33.78           C  
ATOM    166  O   GLY A 565      -8.009  28.427  32.509  1.00 34.12           O  
ATOM    167  N   ASN A 566      -5.766  28.317  32.213  1.00 33.78           N  
ATOM    168  CA  ASN A 566      -5.541  26.973  32.769  1.00 33.56           C  
ATOM    169  C   ASN A 566      -6.061  25.856  31.837  1.00 33.15           C  
ATOM    170  O   ASN A 566      -6.205  24.704  32.257  1.00 33.17           O  
ATOM    171  CB  ASN A 566      -6.134  26.835  34.183  1.00 33.85           C  
ATOM    172  CG  ASN A 566      -5.531  27.827  35.178  1.00 34.00           C  
ATOM    173  ND2 ASN A 566      -6.352  28.312  36.105  1.00 33.88           N  
ATOM    174  OD1 ASN A 566      -4.339  28.142  35.116  1.00 34.31           O  
ATOM    175  N   ASN A 567      -6.311  26.212  30.572  1.00 32.40           N  
ATOM    176  CA  ASN A 567      -6.890  25.323  29.559  1.00 32.03           C  
ATOM    177  C   ASN A 567      -6.088  25.421  28.237  1.00 31.33           C  
ATOM    178  O   ASN A 567      -5.125  26.189  28.161  1.00 31.33           O  
ATOM    179  CB  ASN A 567      -8.373  25.662  29.342  1.00 32.25           C  
ATOM    180  CG  ASN A 567      -9.178  25.677  30.648  1.00 32.37           C  
ATOM    181  ND2 ASN A 567     -10.051  26.671  30.800  1.00 32.47           N  
ATOM    182  OD1 ASN A 567      -9.016  24.803  31.502  1.00 32.67           O  
ATOM    183  N   TYR A 568      -6.485  24.664  27.206  1.00 30.35           N  
ATOM    184  CA  TYR A 568      -5.597  24.350  26.070  1.00 29.53           C  
ATOM    185  C   TYR A 568      -6.203  24.530  24.674  1.00 28.29           C  
ATOM    186  O   TYR A 568      -7.339  24.141  24.431  1.00 28.27           O  
ATOM    187  CB  TYR A 568      -5.150  22.886  26.166  1.00 29.97           C  
ATOM    188  CG  TYR A 568      -4.404  22.520  27.430  1.00 30.27           C  
ATOM    189  CD1 TYR A 568      -3.048  22.227  27.392  1.00 30.52           C  
ATOM    190  CD2 TYR A 568      -5.059  22.443  28.661  1.00 30.59           C  
ATOM    191  CE1 TYR A 568      -2.356  21.889  28.538  1.00 30.55           C  
ATOM    192  CE2 TYR A 568      -4.371  22.102  29.821  1.00 30.68           C  
ATOM    193  CZ  TYR A 568      -3.018  21.827  29.749  1.00 30.69           C  
ATOM    194  OH  TYR A 568      -2.325  21.488  30.885  1.00 30.95           O  
ATOM    195  N   VAL A 569      -5.419  25.090  23.755  1.00 26.70           N  
ATOM    196  CA  VAL A 569      -5.746  25.069  22.322  1.00 25.82           C  
ATOM    197  C   VAL A 569      -4.481  24.881  21.478  1.00 24.85           C  
ATOM    198  O   VAL A 569      -3.442  25.446  21.793  1.00 23.29           O  
ATOM    199  CB  VAL A 569      -6.500  26.350  21.869  1.00 26.03           C  
ATOM    200  CG1 VAL A 569      -5.584  27.571  21.872  1.00 25.92           C  
ATOM    201  CG2 VAL A 569      -7.106  26.148  20.489  1.00 26.19           C  
ATOM    202  N   TYR A 570      -4.591  24.095  20.406  1.00 24.29           N  
ATOM    203  CA  TYR A 570      -3.444  23.736  19.560  1.00 24.19           C  
ATOM    204  C   TYR A 570      -3.011  24.840  18.601  1.00 23.54           C  
ATOM    205  O   TYR A 570      -3.843  25.497  17.979  1.00 24.06           O  
ATOM    206  CB  TYR A 570      -3.764  22.516  18.687  1.00 24.55           C  
ATOM    207  CG  TYR A 570      -4.213  21.266  19.403  1.00 24.99           C  
ATOM    208  CD1 TYR A 570      -5.196  20.446  18.845  1.00 25.26           C  
ATOM    209  CD2 TYR A 570      -3.646  20.876  20.613  1.00 25.04           C  
ATOM    210  CE1 TYR A 570      -5.614  19.284  19.482  1.00 25.21           C  
ATOM    211  CE2 TYR A 570      -4.060  19.712  21.256  1.00 25.11           C  
ATOM    212  CZ  TYR A 570      -5.041  18.924  20.684  1.00 25.12           C  
ATOM    213  OH  TYR A 570      -5.454  17.771  21.313  1.00 25.42           O  
ATOM    214  N   ILE A 571      -1.705  25.022  18.463  1.00 22.64           N  
ATOM    215  CA  ILE A 571      -1.144  25.797  17.365  1.00 21.97           C  
ATOM    216  C   ILE A 571      -1.211  24.943  16.100  1.00 21.55           C  
ATOM    217  O   ILE A 571      -0.767  23.796  16.096  1.00 20.60           O  
ATOM    218  CB  ILE A 571       0.323  26.176  17.655  1.00 22.43           C  
ATOM    219  CG1 ILE A 571       0.387  27.119  18.858  1.00 22.41           C  
ATOM    220  CG2 ILE A 571       0.981  26.816  16.413  1.00 22.57           C  
ATOM    221  CD1 ILE A 571       1.798  27.489  19.303  1.00 22.45           C  
ATOM    222  N   ASP A 572      -1.784  25.504  15.041  1.00 20.16           N  
ATOM    223  CA  ASP A 572      -1.728  24.892  13.724  1.00 19.85           C  
ATOM    224  C   ASP A 572      -0.261  24.827  13.306  1.00 18.81           C  
ATOM    225  O   ASP A 572       0.363  25.866  13.115  1.00 18.68           O  
ATOM    226  CB  ASP A 572      -2.527  25.734  12.739  1.00 19.96           C  
ATOM    227  CG  ASP A 572      -2.579  25.132  11.357  1.00 20.29           C  
ATOM    228  OD1 ASP A 572      -1.900  24.107  11.088  1.00 20.21           O  
ATOM    229  OD2 ASP A 572      -3.296  25.637  10.466  1.00 20.78           O1-
ATOM    230  N   PRO A 573       0.296  23.628  13.177  1.00 17.72           N  
ATOM    231  CA  PRO A 573       1.728  23.503  12.918  1.00 17.37           C  
ATOM    232  C   PRO A 573       2.138  24.027  11.548  1.00 17.04           C  
ATOM    233  O   PRO A 573       3.308  24.339  11.386  1.00 17.93           O  
ATOM    234  CB  PRO A 573       1.981  21.995  13.061  1.00 17.49           C  
ATOM    235  CG  PRO A 573       0.693  21.367  12.771  1.00 17.46           C  
ATOM    236  CD  PRO A 573      -0.352  22.306  13.250  1.00 17.70           C  
ATOM    237  N   THR A 574       1.211  24.165  10.599  1.00 16.78           N  
ATOM    238  CA  THR A 574       1.534  24.806   9.315  1.00 16.28           C  
ATOM    239  C   THR A 574       2.025  26.241   9.485  1.00 16.25           C  
ATOM    240  O   THR A 574       2.762  26.741   8.648  1.00 16.36           O  
ATOM    241  CB  THR A 574       0.339  24.807   8.331  1.00 16.18           C  
ATOM    242  CG2 THR A 574      -0.240  23.409   8.146  1.00 16.09           C  
ATOM    243  OG1 THR A 574      -0.736  25.600   8.852  1.00 15.27           O  
ATOM    244  N   GLN A 575       1.603  26.904  10.557  1.00 15.69           N  
ATOM    245  CA  GLN A 575       2.010  28.280  10.816  1.00 16.48           C  
ATOM    246  C   GLN A 575       3.424  28.407  11.380  1.00 15.42           C  
ATOM    247  O   GLN A 575       3.975  29.499  11.416  1.00 14.99           O  
ATOM    248  CB  GLN A 575       1.024  28.951  11.763  1.00 16.74           C  
ATOM    249  CG  GLN A 575      -0.282  29.360  11.096  1.00 18.21           C  
ATOM    250  CD  GLN A 575      -1.117  30.226  11.988  1.00 18.19           C  
ATOM    251  NE2 GLN A 575      -1.238  29.825  13.244  1.00 19.36           N  
ATOM    252  OE1 GLN A 575      -1.635  31.261  11.562  1.00 20.51           O  
ATOM    253  N   LEU A 576       3.998  27.298  11.832  1.00 15.36           N  
ATOM    254  CA  LEU A 576       5.371  27.294  12.324  1.00 15.07           C  
ATOM    255  C   LEU A 576       6.372  27.495  11.178  1.00 15.36           C  
ATOM    256  O   LEU A 576       6.100  27.144  10.031  1.00 15.95           O  
ATOM    257  CB  LEU A 576       5.660  25.994  13.077  1.00 14.93           C  
ATOM    258  CG  LEU A 576       4.822  25.731  14.329  1.00 14.94           C  
ATOM    259  CD1 LEU A 576       5.010  24.299  14.763  1.00 15.07           C  
ATOM    260  CD2 LEU A 576       5.199  26.681  15.455  1.00 14.63           C  
ATOM    261  N   PRO A 577       7.532  28.071  11.472  1.00 15.53           N  
ATOM    262  CA  PRO A 577       8.513  28.322  10.421  1.00 15.79           C  
ATOM    263  C   PRO A 577       9.248  27.029  10.095  1.00 15.83           C  
ATOM    264  O   PRO A 577       9.260  26.105  10.917  1.00 14.56           O  
ATOM    265  CB  PRO A 577       9.461  29.328  11.072  1.00 15.90           C  
ATOM    266  CG  PRO A 577       9.447  28.941  12.510  1.00 15.76           C  
ATOM    267  CD  PRO A 577       8.027  28.496  12.790  1.00 15.55           C  
ATOM    268  N   TYR A 578       9.842  26.961   8.912  1.00 16.41           N  
ATOM    269  CA  TYR A 578      10.753  25.864   8.594  1.00 17.56           C  
ATOM    270  C   TYR A 578      12.067  26.457   8.100  1.00 18.09           C  
ATOM    271  O   TYR A 578      12.107  27.148   7.082  1.00 18.71           O  
ATOM    272  CB  TYR A 578      10.148  24.885   7.580  1.00 17.59           C  
ATOM    273  CG  TYR A 578      11.157  23.869   7.076  1.00 17.67           C  
ATOM    274  CD1 TYR A 578      11.398  23.718   5.718  1.00 17.64           C  
ATOM    275  CD2 TYR A 578      11.896  23.095   7.963  1.00 17.61           C  
ATOM    276  CE1 TYR A 578      12.334  22.816   5.260  1.00 17.56           C  
ATOM    277  CE2 TYR A 578      12.845  22.183   7.503  1.00 17.56           C  
ATOM    278  CZ  TYR A 578      13.054  22.057   6.148  1.00 17.34           C  
ATOM    279  OH  TYR A 578      13.979  21.169   5.667  1.00 17.05           O  
ATOM    280  N   ASP A 579      13.125  26.209   8.863  1.00 19.03           N  
ATOM    281  CA  ASP A 579      14.463  26.637   8.522  1.00 19.97           C  
ATOM    282  C   ASP A 579      15.035  25.606   7.561  1.00 20.23           C  
ATOM    283  O   ASP A 579      15.231  24.453   7.921  1.00 19.90           O  
ATOM    284  CB  ASP A 579      15.334  26.727   9.778  1.00 20.45           C  
ATOM    285  CG  ASP A 579      16.611  27.523   9.553  1.00 20.95           C  
ATOM    286  OD1 ASP A 579      17.150  27.495   8.429  1.00 21.01           O  
ATOM    287  OD2 ASP A 579      17.141  28.221  10.441  1.00 21.83           O1-
ATOM    288  N   HIS A 580      15.315  26.042   6.341  1.00 20.91           N  
ATOM    289  CA  HIS A 580      15.820  25.152   5.314  1.00 21.51           C  
ATOM    290  C   HIS A 580      17.267  24.705   5.514  1.00 20.94           C  
ATOM    291  O   HIS A 580      17.781  23.934   4.707  1.00 19.96           O  
ATOM    292  CB  HIS A 580      15.624  25.779   3.948  1.00 23.06           C  
ATOM    293  CG  HIS A 580      14.323  25.411   3.325  1.00 24.41           C  
ATOM    294  CD2 HIS A 580      13.793  24.201   3.044  1.00 25.63           C  
ATOM    295  ND1 HIS A 580      13.380  26.339   2.946  1.00 25.87           N  
ATOM    296  CE1 HIS A 580      12.332  25.713   2.443  1.00 25.90           C  
ATOM    297  NE2 HIS A 580      12.558  24.415   2.493  1.00 25.85           N  
ATOM    298  N   LYS A 581      17.903  25.148   6.599  1.00 19.80           N  
ATOM    299  CA  LYS A 581      19.196  24.597   7.009  1.00 19.61           C  
ATOM    300  C   LYS A 581      19.127  23.084   7.179  1.00 18.39           C  
ATOM    301  O   LYS A 581      20.146  22.412   7.096  1.00 17.47           O  
ATOM    302  CB  LYS A 581      19.697  25.242   8.309  1.00 20.19           C  
ATOM    303  CG  LYS A 581      19.172  24.602   9.593  1.00 21.13           C  
ATOM    304  CD  LYS A 581      19.520  25.426  10.830  1.00 21.53           C  
ATOM    305  CE  LYS A 581      18.993  24.740  12.084  1.00 22.22           C  
ATOM    306  NZ  LYS A 581      19.613  25.258  13.340  1.00 22.50           N1+
ATOM    307  N   TRP A 582      17.927  22.558   7.433  1.00 16.93           N  
ATOM    308  CA  TRP A 582      17.737  21.126   7.607  1.00 16.82           C  
ATOM    309  C   TRP A 582      17.814  20.331   6.307  1.00 15.99           C  
ATOM    310  O   TRP A 582      17.952  19.117   6.353  1.00 16.22           O  
ATOM    311  CB  TRP A 582      16.400  20.841   8.304  1.00 16.68           C  
ATOM    312  CG  TRP A 582      16.389  21.285   9.725  1.00 17.22           C  
ATOM    313  CD1 TRP A 582      15.657  22.306  10.265  1.00 17.43           C  
ATOM    314  CD2 TRP A 582      17.167  20.744  10.789  1.00 17.49           C  
ATOM    315  CE2 TRP A 582      16.854  21.473  11.955  1.00 18.08           C  
ATOM    316  CE3 TRP A 582      18.104  19.711  10.879  1.00 17.86           C  
ATOM    317  NE1 TRP A 582      15.929  22.421  11.605  1.00 17.74           N  
ATOM    318  CZ2 TRP A 582      17.442  21.199  13.196  1.00 18.36           C  
ATOM    319  CZ3 TRP A 582      18.694  19.442  12.111  1.00 18.40           C  
ATOM    320  CH2 TRP A 582      18.357  20.179  13.252  1.00 18.50           C  
ATOM    321  N   GLU A 583      17.724  20.993   5.157  1.00 15.53           N  
ATOM    322  CA  GLU A 583      17.671  20.268   3.893  1.00 15.50           C  
ATOM    323  C   GLU A 583      18.938  19.463   3.668  1.00 15.12           C  
ATOM    324  O   GLU A 583      20.053  19.967   3.846  1.00 14.97           O  
ATOM    325  CB  GLU A 583      17.437  21.200   2.710  1.00 15.74           C  
ATOM    326  CG  GLU A 583      16.039  21.758   2.636  1.00 16.35           C  
ATOM    327  CD  GLU A 583      14.959  20.707   2.477  1.00 16.52           C  
ATOM    328  OE1 GLU A 583      15.071  19.832   1.585  1.00 16.59           O  
ATOM    329  OE2 GLU A 583      13.975  20.775   3.240  1.00 17.76           O1-
ATOM    330  N   PHE A 584      18.740  18.211   3.282  1.00 14.64           N  
ATOM    331  CA  PHE A 584      19.820  17.295   2.969  1.00 14.44           C  
ATOM    332  C   PHE A 584      19.550  16.745   1.571  1.00 14.56           C  
ATOM    333  O   PHE A 584      18.410  16.372   1.272  1.00 14.09           O  
ATOM    334  CB  PHE A 584      19.829  16.162   3.987  1.00 14.37           C  
ATOM    335  CG  PHE A 584      21.008  15.248   3.860  1.00 14.35           C  
ATOM    336  CD1 PHE A 584      20.846  13.948   3.428  1.00 14.45           C  
ATOM    337  CD2 PHE A 584      22.284  15.697   4.162  1.00 14.44           C  
ATOM    338  CE1 PHE A 584      21.933  13.106   3.315  1.00 14.37           C  
ATOM    339  CE2 PHE A 584      23.376  14.854   4.035  1.00 14.90           C  
ATOM    340  CZ  PHE A 584      23.196  13.561   3.606  1.00 14.19           C  
ATOM    341  N   PRO A 585      20.564  16.707   0.707  1.00 14.37           N  
ATOM    342  CA  PRO A 585      20.348  16.216  -0.657  1.00 14.73           C  
ATOM    343  C   PRO A 585      20.012  14.731  -0.640  1.00 14.61           C  
ATOM    344  O   PRO A 585      20.732  13.943  -0.039  1.00 14.25           O  
ATOM    345  CB  PRO A 585      21.677  16.494  -1.371  1.00 14.45           C  
ATOM    346  CG  PRO A 585      22.678  16.707  -0.324  1.00 14.63           C  
ATOM    347  CD  PRO A 585      21.952  17.145   0.919  1.00 14.58           C  
ATOM    348  N   ARG A 586      18.911  14.370  -1.282  1.00 14.95           N  
ATOM    349  CA  ARG A 586      18.401  12.996  -1.222  1.00 15.37           C  
ATOM    350  C   ARG A 586      19.333  11.968  -1.873  1.00 14.94           C  
ATOM    351  O   ARG A 586      19.338  10.805  -1.474  1.00 15.41           O  
ATOM    352  CB  ARG A 586      16.983  12.912  -1.806  1.00 16.06           C  
ATOM    353  CG  ARG A 586      16.833  13.342  -3.240  1.00 16.75           C  
ATOM    354  CD  ARG A 586      15.377  13.433  -3.700  1.00 17.26           C  
ATOM    355  NE  ARG A 586      14.612  14.470  -3.005  1.00 17.76           N  
ATOM    356  CZ  ARG A 586      13.590  14.260  -2.171  1.00 18.20           C  
ATOM    357  NH1 ARG A 586      12.975  15.301  -1.628  1.00 18.66           N1+
ATOM    358  NH2 ARG A 586      13.178  13.032  -1.863  1.00 18.49           N  
ATOM    359  N   ASN A 587      20.132  12.398  -2.847  1.00 14.40           N  
ATOM    360  CA  ASN A 587      21.152  11.536  -3.465  1.00 13.70           C  
ATOM    361  C   ASN A 587      22.293  11.117  -2.536  1.00 14.07           C  
ATOM    362  O   ASN A 587      23.106  10.279  -2.915  1.00 14.27           O  
ATOM    363  CB  ASN A 587      21.739  12.181  -4.729  1.00 13.16           C  
ATOM    364  CG  ASN A 587      22.482  13.498  -4.452  1.00 12.88           C  
ATOM    365  ND2 ASN A 587      21.748  14.508  -4.010  1.00 11.42           N  
ATOM    366  OD1 ASN A 587      23.693  13.602  -4.675  1.00 12.30           O  
ATOM    367  N   ARG A 588      22.361  11.710  -1.338  1.00 13.97           N  
ATOM    368  CA  ARG A 588      23.321  11.324  -0.306  1.00 14.64           C  
ATOM    369  C   ARG A 588      22.678  10.441   0.776  1.00 14.75           C  
ATOM    370  O   ARG A 588      23.256  10.249   1.840  1.00 14.33           O  
ATOM    371  CB  ARG A 588      23.973  12.578   0.316  1.00 15.04           C  
ATOM    372  CG  ARG A 588      24.868  13.326  -0.663  1.00 15.54           C  
ATOM    373  CD  ARG A 588      25.701  14.485  -0.081  1.00 16.15           C  
ATOM    374  NE  ARG A 588      26.326  15.209  -1.183  1.00 16.70           N  
ATOM    375  CZ  ARG A 588      27.513  14.916  -1.734  1.00 17.64           C  
ATOM    376  NH1 ARG A 588      28.298  13.946  -1.258  1.00 17.88           N1+
ATOM    377  NH2 ARG A 588      27.943  15.628  -2.767  1.00 17.62           N  
ATOM    378  N   LEU A 589      21.500   9.892   0.480  1.00 15.16           N  
ATOM    379  CA  LEU A 589      20.794   8.959   1.366  1.00 16.18           C  
ATOM    380  C   LEU A 589      20.737   7.582   0.702  1.00 16.86           C  
ATOM    381  O   LEU A 589      20.451   7.471  -0.487  1.00 17.60           O  
ATOM    382  CB  LEU A 589      19.353   9.425   1.616  1.00 16.58           C  
ATOM    383  CG  LEU A 589      18.989  10.226   2.856  1.00 16.90           C  
ATOM    384  CD1 LEU A 589      17.498  10.544   2.773  1.00 17.14           C  
ATOM    385  CD2 LEU A 589      19.318   9.485   4.161  1.00 16.90           C  
ATOM    386  N   SER A 590      21.009   6.544   1.477  1.00 17.06           N  
ATOM    387  CA  SER A 590      20.994   5.171   0.999  1.00 17.44           C  
ATOM    388  C   SER A 590      20.020   4.438   1.909  1.00 17.74           C  
ATOM    389  O   SER A 590      20.293   4.287   3.092  1.00 16.91           O  
ATOM    390  CB  SER A 590      22.392   4.573   1.104  1.00 17.66           C  
ATOM    391  OG  SER A 590      22.385   3.163   0.958  1.00 17.89           O  
ATOM    392  N   PHE A 591      18.880   4.024   1.367  1.00 17.52           N  
ATOM    393  CA  PHE A 591      17.867   3.320   2.150  1.00 18.23           C  
ATOM    394  C   PHE A 591      18.249   1.876   2.426  1.00 17.47           C  
ATOM    395  O   PHE A 591      18.757   1.174   1.555  1.00 17.09           O  
ATOM    396  CB  PHE A 591      16.508   3.342   1.441  1.00 18.97           C  
ATOM    397  CG  PHE A 591      15.899   4.716   1.312  1.00 20.10           C  
ATOM    398  CD1 PHE A 591      15.185   5.060   0.170  1.00 20.91           C  
ATOM    399  CD2 PHE A 591      16.003   5.653   2.330  1.00 20.85           C  
ATOM    400  CE1 PHE A 591      14.617   6.312   0.039  1.00 21.34           C  
ATOM    401  CE2 PHE A 591      15.438   6.921   2.201  1.00 20.82           C  
ATOM    402  CZ  PHE A 591      14.750   7.247   1.065  1.00 21.37           C  
ATOM    403  N   GLY A 592      17.993   1.454   3.660  1.00 17.03           N  
ATOM    404  CA  GLY A 592      18.145   0.084   4.091  1.00 16.82           C  
ATOM    405  C   GLY A 592      16.786  -0.478   4.449  1.00 16.89           C  
ATOM    406  O   GLY A 592      15.789  -0.199   3.781  1.00 15.91           O  
ATOM    407  N   LYS A 593      16.741  -1.220   5.544  1.00 17.05           N  
ATOM    408  CA  LYS A 593      15.578  -2.025   5.880  1.00 17.78           C  
ATOM    409  C   LYS A 593      14.425  -1.171   6.390  1.00 17.19           C  
ATOM    410  O   LYS A 593      14.622  -0.155   7.028  1.00 16.64           O  
ATOM    411  CB  LYS A 593      15.953  -3.122   6.897  1.00 18.90           C  
ATOM    412  CG  LYS A 593      16.271  -2.628   8.315  1.00 19.77           C  
ATOM    413  CD  LYS A 593      16.807  -3.787   9.204  1.00 20.50           C  
ATOM    414  CE  LYS A 593      16.537  -3.538  10.700  1.00 20.96           C  
ATOM    415  NZ  LYS A 593      17.751  -3.743  11.565  1.00 21.13           N1+
ATOM    416  N   THR A 594      13.212  -1.593   6.085  1.00 16.76           N  
ATOM    417  CA  THR A 594      12.016  -0.947   6.597  1.00 16.88           C  
ATOM    418  C   THR A 594      11.833  -1.335   8.061  1.00 17.00           C  
ATOM    419  O   THR A 594      11.809  -2.514   8.392  1.00 17.32           O  
ATOM    420  CB  THR A 594      10.836  -1.388   5.751  1.00 16.73           C  
ATOM    421  CG2 THR A 594       9.505  -0.875   6.319  1.00 16.95           C  
ATOM    422  OG1 THR A 594      10.968  -0.791   4.452  1.00 16.19           O  
ATOM    423  N   LEU A 595      11.767  -0.338   8.938  1.00 16.97           N  
ATOM    424  CA  LEU A 595      11.626  -0.576  10.375  1.00 17.05           C  
ATOM    425  C   LEU A 595      10.179  -0.869  10.740  1.00 17.07           C  
ATOM    426  O   LEU A 595       9.886  -1.696  11.593  1.00 17.01           O  
ATOM    427  CB  LEU A 595      12.157   0.623  11.154  1.00 17.64           C  
ATOM    428  CG  LEU A 595      13.636   0.943  10.954  1.00 18.10           C  
ATOM    429  CD1 LEU A 595      14.027   2.177  11.741  1.00 18.65           C  
ATOM    430  CD2 LEU A 595      14.519  -0.239  11.348  1.00 18.43           C  
ATOM    431  N   GLY A 596       9.262  -0.179  10.079  1.00 16.66           N  
ATOM    432  CA  GLY A 596       7.859  -0.527  10.154  1.00 16.51           C  
ATOM    433  C   GLY A 596       7.108   0.200   9.065  1.00 16.29           C  
ATOM    434  O   GLY A 596       7.536   1.269   8.630  1.00 14.42           O  
ATOM    435  N   ALA A 597       6.022  -0.402   8.594  1.00 15.99           N  
ATOM    436  CA  ALA A 597       5.138   0.252   7.642  1.00 15.98           C  
ATOM    437  C   ALA A 597       3.717   0.267   8.202  1.00 16.25           C  
ATOM    438  O   ALA A 597       3.213  -0.765   8.657  1.00 16.34           O  
ATOM    439  CB  ALA A 597       5.176  -0.469   6.326  1.00 16.19           C  
ATOM    440  N   GLY A 598       3.080   1.431   8.174  1.00 15.86           N  
ATOM    441  CA  GLY A 598       1.708   1.574   8.625  1.00 16.39           C  
ATOM    442  C   GLY A 598       0.783   1.941   7.486  1.00 16.48           C  
ATOM    443  O   GLY A 598       1.135   1.791   6.312  1.00 16.55           O  
ATOM    444  N   ALA A 599      -0.399   2.445   7.830  1.00 16.59           N  
ATOM    445  CA  ALA A 599      -1.415   2.746   6.824  1.00 16.61           C  
ATOM    446  C   ALA A 599      -1.062   3.944   5.944  1.00 16.33           C  
ATOM    447  O   ALA A 599      -1.669   4.116   4.896  1.00 16.42           O  
ATOM    448  CB  ALA A 599      -2.791   2.955   7.474  1.00 16.94           C  
ATOM    449  N   PHE A 600      -0.102   4.766   6.365  1.00 15.75           N  
ATOM    450  CA  PHE A 600       0.186   6.033   5.672  1.00 15.80           C  
ATOM    451  C   PHE A 600       1.589   6.138   5.109  1.00 15.63           C  
ATOM    452  O   PHE A 600       1.878   7.060   4.343  1.00 15.43           O  
ATOM    453  CB  PHE A 600      -0.010   7.229   6.615  1.00 16.11           C  
ATOM    454  CG  PHE A 600      -1.293   7.187   7.396  1.00 16.32           C  
ATOM    455  CD1 PHE A 600      -2.509   7.193   6.744  1.00 16.87           C  
ATOM    456  CD2 PHE A 600      -1.277   7.147   8.779  1.00 16.71           C  
ATOM    457  CE1 PHE A 600      -3.710   7.147   7.464  1.00 16.93           C  
ATOM    458  CE2 PHE A 600      -2.467   7.092   9.507  1.00 16.84           C  
ATOM    459  CZ  PHE A 600      -3.677   7.097   8.852  1.00 16.94           C  
ATOM    460  N   GLY A 601       2.472   5.229   5.503  1.00 14.93           N  
ATOM    461  CA  GLY A 601       3.871   5.374   5.175  1.00 14.65           C  
ATOM    462  C   GLY A 601       4.731   4.375   5.909  1.00 14.80           C  
ATOM    463  O   GLY A 601       4.267   3.323   6.350  1.00 13.72           O  
ATOM    464  N   LYS A 602       6.003   4.706   6.040  1.00 14.71           N  
ATOM    465  CA  LYS A 602       6.933   3.833   6.721  1.00 15.53           C  
ATOM    466  C   LYS A 602       8.094   4.608   7.297  1.00 15.01           C  
ATOM    467  O   LYS A 602       8.287   5.786   6.996  1.00 14.30           O  
ATOM    468  CB  LYS A 602       7.448   2.766   5.758  1.00 16.30           C  
ATOM    469  CG  LYS A 602       8.222   3.281   4.569  1.00 17.18           C  
ATOM    470  CD  LYS A 602       8.727   2.116   3.695  1.00 17.53           C  
ATOM    471  CE  LYS A 602       7.609   1.468   2.927  1.00 18.38           C  
ATOM    472  NZ  LYS A 602       8.075   0.487   1.879  1.00 18.61           N1+
ATOM    473  N   VAL A 603       8.846   3.936   8.153  1.00 14.53           N  
ATOM    474  CA  VAL A 603      10.118   4.458   8.613  1.00 14.50           C  
ATOM    475  C   VAL A 603      11.170   3.449   8.218  1.00 14.94           C  
ATOM    476  O   VAL A 603      10.972   2.261   8.408  1.00 14.34           O  
ATOM    477  CB  VAL A 603      10.118   4.682  10.121  1.00 14.35           C  
ATOM    478  CG1 VAL A 603      11.490   5.164  10.595  1.00 14.53           C  
ATOM    479  CG2 VAL A 603       9.045   5.704  10.501  1.00 13.96           C  
ATOM    480  N   VAL A 604      12.270   3.925   7.645  1.00 15.42           N  
ATOM    481  CA  VAL A 604      13.325   3.050   7.171  1.00 16.42           C  
ATOM    482  C   VAL A 604      14.655   3.463   7.772  1.00 16.22           C  
ATOM    483  O   VAL A 604      14.892   4.641   8.052  1.00 16.26           O  
ATOM    484  CB  VAL A 604      13.435   3.043   5.623  1.00 16.88           C  
ATOM    485  CG1 VAL A 604      12.074   2.844   4.995  1.00 17.43           C  
ATOM    486  CG2 VAL A 604      14.047   4.317   5.110  1.00 17.71           C  
ATOM    487  N   GLU A 605      15.508   2.473   7.981  1.00 16.24           N  
ATOM    488  CA  GLU A 605      16.905   2.706   8.283  1.00 16.49           C  
ATOM    489  C   GLU A 605      17.534   3.255   7.009  1.00 15.89           C  
ATOM    490  O   GLU A 605      17.130   2.892   5.910  1.00 16.10           O  
ATOM    491  CB  GLU A 605      17.570   1.391   8.698  1.00 17.48           C  
ATOM    492  CG  GLU A 605      19.046   1.487   9.035  1.00 18.53           C  
ATOM    493  CD  GLU A 605      19.615   0.195   9.586  1.00 19.16           C  
ATOM    494  OE1 GLU A 605      18.962  -0.866   9.447  1.00 20.34           O  
ATOM    495  OE2 GLU A 605      20.729   0.233  10.159  1.00 20.71           O1-
ATOM    496  N   ALA A 606      18.511   4.137   7.149  1.00 14.89           N  
ATOM    497  CA  ALA A 606      19.240   4.636   5.996  1.00 14.48           C  
ATOM    498  C   ALA A 606      20.625   5.074   6.429  1.00 14.19           C  
ATOM    499  O   ALA A 606      20.872   5.260   7.613  1.00 13.71           O  
ATOM    500  CB  ALA A 606      18.491   5.798   5.345  1.00 14.41           C  
ATOM    501  N   THR A 607      21.537   5.191   5.474  1.00 14.42           N  
ATOM    502  CA  THR A 607      22.823   5.818   5.724  1.00 14.97           C  
ATOM    503  C   THR A 607      22.821   7.169   5.020  1.00 15.14           C  
ATOM    504  O   THR A 607      22.517   7.257   3.832  1.00 14.11           O  
ATOM    505  CB  THR A 607      23.965   4.928   5.212  1.00 15.21           C  
ATOM    506  CG2 THR A 607      25.310   5.445   5.660  1.00 15.46           C  
ATOM    507  OG1 THR A 607      23.889   3.644   5.842  1.00 15.55           O  
ATOM    508  N   ALA A 608      23.150   8.216   5.769  1.00 15.85           N  
ATOM    509  CA  ALA A 608      23.270   9.559   5.239  1.00 16.09           C  
ATOM    510  C   ALA A 608      24.750   9.904   5.211  1.00 17.31           C  
ATOM    511  O   ALA A 608      25.459   9.755   6.210  1.00 16.79           O  
ATOM    512  CB  ALA A 608      22.500  10.542   6.092  1.00 15.87           C  
ATOM    513  N   TYR A 609      25.210  10.345   4.049  1.00 18.40           N  
ATOM    514  CA  TYR A 609      26.623  10.577   3.802  1.00 19.68           C  
ATOM    515  C   TYR A 609      26.902  12.068   3.858  1.00 20.01           C  
ATOM    516  O   TYR A 609      26.357  12.825   3.069  1.00 19.76           O  
ATOM    517  CB  TYR A 609      26.987  10.007   2.440  1.00 20.23           C  
ATOM    518  CG  TYR A 609      27.007   8.497   2.428  1.00 20.97           C  
ATOM    519  CD1 TYR A 609      28.118   7.806   2.884  1.00 21.59           C  
ATOM    520  CD2 TYR A 609      25.912   7.761   1.981  1.00 21.68           C  
ATOM    521  CE1 TYR A 609      28.154   6.423   2.883  1.00 21.96           C  
ATOM    522  CE2 TYR A 609      25.937   6.363   1.972  1.00 21.93           C  
ATOM    523  CZ  TYR A 609      27.063   5.707   2.427  1.00 22.03           C  
ATOM    524  OH  TYR A 609      27.127   4.337   2.436  1.00 22.85           O  
ATOM    525  N   GLY A 610      27.723  12.485   4.814  1.00 21.25           N  
ATOM    526  CA  GLY A 610      28.086  13.888   4.971  1.00 21.92           C  
ATOM    527  C   GLY A 610      27.034  14.713   5.697  1.00 22.82           C  
ATOM    528  O   GLY A 610      27.000  15.926   5.546  1.00 22.97           O  
ATOM    529  N   LEU A 611      26.187  14.064   6.493  1.00 24.08           N  
ATOM    530  CA  LEU A 611      25.090  14.751   7.194  1.00 24.87           C  
ATOM    531  C   LEU A 611      25.605  15.799   8.185  1.00 25.67           C  
ATOM    532  O   LEU A 611      25.174  16.957   8.150  1.00 26.44           O  
ATOM    533  CB  LEU A 611      24.189  13.739   7.922  1.00 25.14           C  
ATOM    534  CG  LEU A 611      22.669  13.953   7.910  1.00 25.37           C  
ATOM    535  CD1 LEU A 611      22.034  13.070   8.984  1.00 25.41           C  
ATOM    536  CD2 LEU A 611      22.262  15.387   8.087  1.00 25.39           C  
ATOM    537  N   ILE A 612      26.517  15.382   9.064  1.00 26.24           N  
ATOM    538  CA  ILE A 612      27.172  16.290  10.005  1.00 26.86           C  
ATOM    539  C   ILE A 612      28.621  16.557   9.552  1.00 26.56           C  
ATOM    540  O   ILE A 612      28.949  17.673   9.165  1.00 27.25           O  
ATOM    541  CB  ILE A 612      27.101  15.721  11.451  1.00 27.27           C  
ATOM    542  CG1 ILE A 612      25.675  15.848  12.007  1.00 27.54           C  
ATOM    543  CG2 ILE A 612      28.052  16.476  12.381  1.00 27.58           C  
ATOM    544  CD1 ILE A 612      24.702  14.851  11.466  1.00 27.72           C  
ATOM    545  N   LYS A 613      29.471  15.531   9.590  1.00 26.12           N  
ATOM    546  CA  LYS A 613      30.849  15.639   9.105  1.00 25.48           C  
ATOM    547  C   LYS A 613      30.934  15.163   7.652  1.00 24.86           C  
ATOM    548  O   LYS A 613      30.407  14.107   7.310  1.00 24.28           O  
ATOM    549  CB  LYS A 613      31.806  14.822   9.986  1.00 25.83           C  
ATOM    550  CG  LYS A 613      32.466  15.620  11.111  1.00 26.03           C  
ATOM    551  CD  LYS A 613      33.662  16.449  10.621  1.00 26.32           C  
ATOM    552  CE  LYS A 613      35.010  15.857  11.052  1.00 26.37           C  
ATOM    553  NZ  LYS A 613      36.077  16.891  11.122  1.00 26.57           N1+
ATOM    554  N   SER A 614      31.621  15.936   6.813  1.00 24.16           N  
ATOM    555  CA  SER A 614      31.669  15.686   5.364  1.00 23.83           C  
ATOM    556  C   SER A 614      32.171  14.290   5.004  1.00 23.47           C  
ATOM    557  O   SER A 614      31.670  13.670   4.063  1.00 23.70           O  
ATOM    558  CB  SER A 614      32.566  16.713   4.668  1.00 23.91           C  
ATOM    559  OG  SER A 614      32.379  18.003   5.209  1.00 23.90           O  
ATOM    560  N   ASP A 615      33.157  13.811   5.760  1.00 22.61           N  
ATOM    561  CA  ASP A 615      33.823  12.531   5.485  1.00 22.39           C  
ATOM    562  C   ASP A 615      33.272  11.355   6.314  1.00 22.18           C  
ATOM    563  O   ASP A 615      33.933  10.326   6.469  1.00 21.87           O  
ATOM    564  CB  ASP A 615      35.334  12.677   5.721  1.00 22.22           C  
ATOM    565  CG  ASP A 615      35.694  12.859   7.195  1.00 22.33           C  
ATOM    566  OD1 ASP A 615      34.859  13.358   7.985  1.00 22.39           O  
ATOM    567  OD2 ASP A 615      36.803  12.532   7.656  1.00 22.57           O1-
ATOM    568  N   ALA A 616      32.061  11.500   6.836  1.00 21.94           N  
ATOM    569  CA  ALA A 616      31.520  10.514   7.756  1.00 21.99           C  
ATOM    570  C   ALA A 616      30.098  10.140   7.380  1.00 22.09           C  
ATOM    571  O   ALA A 616      29.258  11.010   7.151  1.00 22.43           O  
ATOM    572  CB  ALA A 616      31.566  11.042   9.168  1.00 22.15           C  
ATOM    573  N   ALA A 617      29.844   8.837   7.314  1.00 22.11           N  
ATOM    574  CA  ALA A 617      28.504   8.317   7.097  1.00 21.97           C  
ATOM    575  C   ALA A 617      27.875   8.106   8.460  1.00 22.11           C  
ATOM    576  O   ALA A 617      28.570   8.007   9.477  1.00 22.09           O  
ATOM    577  CB  ALA A 617      28.556   7.018   6.321  1.00 22.06           C  
ATOM    578  N   MET A 618      26.554   8.031   8.466  1.00 22.05           N  
ATOM    579  CA  MET A 618      25.786   8.013   9.691  1.00 21.96           C  
ATOM    580  C   MET A 618      24.496   7.235   9.457  1.00 20.32           C  
ATOM    581  O   MET A 618      23.839   7.431   8.456  1.00 19.32           O  
ATOM    582  CB  MET A 618      25.480   9.452  10.072  1.00 23.32           C  
ATOM    583  CG  MET A 618      24.406   9.633  11.087  1.00 24.37           C  
ATOM    584  SD  MET A 618      24.376  11.339  11.639  1.00 26.39           S  
ATOM    585  CE  MET A 618      24.196  11.078  13.378  1.00 26.19           C  
ATOM    586  N   THR A 619      24.150   6.337  10.368  1.00 18.95           N  
ATOM    587  CA  THR A 619      22.872   5.650  10.290  1.00 18.28           C  
ATOM    588  C   THR A 619      21.804   6.573  10.835  1.00 17.40           C  
ATOM    589  O   THR A 619      21.959   7.157  11.904  1.00 17.24           O  
ATOM    590  CB  THR A 619      22.878   4.351  11.088  1.00 18.56           C  
ATOM    591  CG2 THR A 619      21.653   3.516  10.750  1.00 18.80           C  
ATOM    592  OG1 THR A 619      23.985   3.539  10.690  1.00 18.78           O  
ATOM    593  N   VAL A 620      20.733   6.711  10.074  1.00 16.33           N  
ATOM    594  CA  VAL A 620      19.600   7.545  10.442  1.00 15.76           C  
ATOM    595  C   VAL A 620      18.303   6.763  10.225  1.00 15.37           C  
ATOM    596  O   VAL A 620      18.304   5.646   9.705  1.00 14.90           O  
ATOM    597  CB  VAL A 620      19.574   8.862   9.617  1.00 15.68           C  
ATOM    598  CG1 VAL A 620      20.827   9.669   9.856  1.00 15.86           C  
ATOM    599  CG2 VAL A 620      19.399   8.590   8.119  1.00 15.70           C  
ATOM    600  N   ALA A 621      17.204   7.337  10.685  1.00 15.56           N  
ATOM    601  CA  ALA A 621      15.881   6.827  10.391  1.00 15.61           C  
ATOM    602  C   ALA A 621      15.213   7.833   9.480  1.00 15.58           C  
ATOM    603  O   ALA A 621      15.421   9.028   9.627  1.00 16.49           O  
ATOM    604  CB  ALA A 621      15.086   6.639  11.661  1.00 15.65           C  
ATOM    605  N   VAL A 622      14.450   7.353   8.508  1.00 15.61           N  
ATOM    606  CA  VAL A 622      13.821   8.227   7.536  1.00 15.37           C  
ATOM    607  C   VAL A 622      12.338   7.935   7.507  1.00 15.92           C  
ATOM    608  O   VAL A 622      11.935   6.797   7.268  1.00 15.02           O  
ATOM    609  CB  VAL A 622      14.408   8.039   6.135  1.00 15.61           C  
ATOM    610  CG1 VAL A 622      13.767   9.022   5.151  1.00 15.77           C  
ATOM    611  CG2 VAL A 622      15.925   8.202   6.162  1.00 15.63           C  
ATOM    612  N   LYS A 623      11.547   8.975   7.768  1.00 15.82           N  
ATOM    613  CA  LYS A 623      10.097   8.913   7.733  1.00 16.15           C  
ATOM    614  C   LYS A 623       9.639   9.365   6.362  1.00 15.63           C  
ATOM    615  O   LYS A 623      10.125  10.359   5.839  1.00 15.94           O  
ATOM    616  CB  LYS A 623       9.496   9.847   8.779  1.00 16.74           C  
ATOM    617  CG  LYS A 623      10.160   9.785  10.132  1.00 17.47           C  
ATOM    618  CD  LYS A 623       9.393  10.573  11.175  1.00 17.80           C  
ATOM    619  CE  LYS A 623       8.193   9.790  11.714  1.00 18.35           C  
ATOM    620  NZ  LYS A 623       7.775  10.217  13.107  1.00 18.26           N1+
ATOM    621  N   MET A 624       8.691   8.642   5.796  1.00 14.84           N  
ATOM    622  CA  MET A 624       8.166   8.950   4.474  1.00 15.26           C  
ATOM    623  C   MET A 624       6.736   8.455   4.390  1.00 14.46           C  
ATOM    624  O   MET A 624       6.380   7.460   5.022  1.00 14.10           O  
ATOM    625  CB  MET A 624       9.009   8.257   3.400  1.00 15.66           C  
ATOM    626  CG  MET A 624       8.914   6.732   3.405  1.00 16.14           C  
ATOM    627  SD  MET A 624      10.190   5.922   2.429  1.00 17.02           S  
ATOM    628  CE  MET A 624      11.593   6.452   3.244  1.00 17.16           C  
ATOM    629  N   LEU A 625       5.919   9.143   3.604  1.00 14.17           N  
ATOM    630  CA  LEU A 625       4.599   8.636   3.275  1.00 13.75           C  
ATOM    631  C   LEU A 625       4.680   7.635   2.130  1.00 14.23           C  
ATOM    632  O   LEU A 625       5.724   7.428   1.532  1.00 12.71           O  
ATOM    633  CB  LEU A 625       3.648   9.779   2.914  1.00 13.99           C  
ATOM    634  CG  LEU A 625       3.490  10.829   4.018  1.00 13.88           C  
ATOM    635  CD1 LEU A 625       2.425  11.858   3.670  1.00 14.52           C  
ATOM    636  CD2 LEU A 625       3.168  10.197   5.349  1.00 14.10           C  
ATOM    637  N   LYS A 626       3.548   7.036   1.821  1.00 14.34           N  
ATOM    638  CA  LYS A 626       3.428   6.159   0.675  1.00 15.86           C  
ATOM    639  C   LYS A 626       3.851   6.906  -0.582  1.00 15.64           C  
ATOM    640  O   LYS A 626       3.658   8.118  -0.667  1.00 15.17           O  
ATOM    641  CB  LYS A 626       1.984   5.708   0.531  1.00 16.76           C  
ATOM    642  CG  LYS A 626       1.560   4.734   1.609  1.00 17.80           C  
ATOM    643  CD  LYS A 626       0.217   4.152   1.283  1.00 18.64           C  
ATOM    644  CE  LYS A 626      -0.258   3.286   2.417  1.00 19.37           C  
ATOM    645  NZ  LYS A 626      -1.654   2.801   2.204  1.00 19.58           N1+
ATOM    646  N   PRO A 627       4.427   6.197  -1.553  1.00 15.72           N  
ATOM    647  CA  PRO A 627       4.866   6.823  -2.808  1.00 15.69           C  
ATOM    648  C   PRO A 627       3.780   7.649  -3.500  1.00 15.58           C  
ATOM    649  O   PRO A 627       4.103   8.646  -4.142  1.00 15.95           O  
ATOM    650  CB  PRO A 627       5.259   5.625  -3.672  1.00 15.72           C  
ATOM    651  CG  PRO A 627       5.650   4.576  -2.694  1.00 15.98           C  
ATOM    652  CD  PRO A 627       4.732   4.754  -1.525  1.00 15.77           C  
ATOM    653  N   SER A 628       2.526   7.222  -3.360  1.00 14.95           N  
ATOM    654  CA  SER A 628       1.392   7.848  -4.030  1.00 14.90           C  
ATOM    655  C   SER A 628       0.851   9.100  -3.332  1.00 14.68           C  
ATOM    656  O   SER A 628      -0.061   9.748  -3.860  1.00 14.85           O  
ATOM    657  CB  SER A 628       0.247   6.834  -4.180  1.00 14.91           C  
ATOM    658  OG  SER A 628      -0.086   6.245  -2.927  1.00 14.88           O  
ATOM    659  N   ALA A 629       1.401   9.437  -2.166  1.00 13.69           N  
ATOM    660  CA  ALA A 629       0.854  10.510  -1.342  1.00 13.27           C  
ATOM    661  C   ALA A 629       0.814  11.829  -2.092  1.00 12.49           C  
ATOM    662  O   ALA A 629       1.768  12.205  -2.761  1.00 12.59           O  
ATOM    663  CB  ALA A 629       1.656  10.656  -0.051  1.00 12.98           C  
ATOM    664  N   HIS A 630      -0.306  12.531  -1.998  1.00 12.23           N  
ATOM    665  CA  HIS A 630      -0.422  13.825  -2.654  1.00 11.82           C  
ATOM    666  C   HIS A 630       0.165  14.915  -1.761  1.00 11.76           C  
ATOM    667  O   HIS A 630       0.596  14.639  -0.644  1.00 11.04           O  
ATOM    668  CB  HIS A 630      -1.869  14.103  -3.049  1.00 11.96           C  
ATOM    669  CG  HIS A 630      -2.825  14.130  -1.908  1.00 12.06           C  
ATOM    670  CD2 HIS A 630      -2.810  14.816  -0.744  1.00 11.75           C  
ATOM    671  ND1 HIS A 630      -4.005  13.423  -1.921  1.00 12.44           N  
ATOM    672  CE1 HIS A 630      -4.666  13.656  -0.803  1.00 11.80           C  
ATOM    673  NE2 HIS A 630      -3.960  14.492  -0.067  1.00 12.61           N  
ATOM    674  N   LEU A 631       0.181  16.150  -2.246  1.00 10.96           N  
ATOM    675  CA  LEU A 631       0.965  17.197  -1.604  1.00 11.39           C  
ATOM    676  C   LEU A 631       0.399  17.584  -0.240  1.00 10.98           C  
ATOM    677  O   LEU A 631       1.147  17.980   0.647  1.00 11.69           O  
ATOM    678  CB  LEU A 631       1.066  18.438  -2.497  1.00 11.42           C  
ATOM    679  CG  LEU A 631       2.036  18.344  -3.679  1.00 12.08           C  
ATOM    680  CD1 LEU A 631       1.951  19.594  -4.521  1.00 12.28           C  
ATOM    681  CD2 LEU A 631       3.449  18.141  -3.189  1.00 12.32           C  
ATOM    682  N   THR A 632      -0.918  17.500  -0.079  1.00 10.76           N  
ATOM    683  CA  THR A 632      -1.532  17.805   1.213  1.00 10.86           C  
ATOM    684  C   THR A 632      -1.270  16.739   2.271  1.00 11.60           C  
ATOM    685  O   THR A 632      -1.087  17.065   3.449  1.00 11.74           O  
ATOM    686  CB  THR A 632      -3.007  18.118   1.033  1.00 10.53           C  
ATOM    687  CG2 THR A 632      -3.680  18.519   2.354  1.00 10.52           C  
ATOM    688  OG1 THR A 632      -3.110  19.295   0.226  1.00 10.16           O  
ATOM    689  N   GLU A 633      -1.175  15.484   1.842  1.00 11.96           N  
ATOM    690  CA  GLU A 633      -0.798  14.392   2.719  1.00 12.72           C  
ATOM    691  C   GLU A 633       0.645  14.628   3.137  1.00 12.98           C  
ATOM    692  O   GLU A 633       0.977  14.563   4.317  1.00 12.15           O  
ATOM    693  CB  GLU A 633      -0.966  13.033   2.029  1.00 12.94           C  
ATOM    694  CG  GLU A 633      -2.395  12.505   2.040  1.00 12.96           C  
ATOM    695  CD  GLU A 633      -2.685  11.418   1.024  1.00 13.46           C  
ATOM    696  OE1 GLU A 633      -3.769  10.788   1.136  1.00 14.30           O  
ATOM    697  OE2 GLU A 633      -1.870  11.191   0.105  1.00 13.09           O1-
ATOM    698  N   ARG A 634       1.484  14.970   2.160  1.00 13.87           N  
ATOM    699  CA  ARG A 634       2.895  15.238   2.409  1.00 14.62           C  
ATOM    700  C   ARG A 634       3.105  16.472   3.285  1.00 14.36           C  
ATOM    701  O   ARG A 634       4.120  16.595   3.968  1.00 13.05           O  
ATOM    702  CB  ARG A 634       3.649  15.409   1.087  1.00 15.70           C  
ATOM    703  CG  ARG A 634       3.722  14.135   0.261  1.00 16.74           C  
ATOM    704  CD  ARG A 634       3.968  14.374  -1.217  1.00 17.49           C  
ATOM    705  NE  ARG A 634       5.247  15.025  -1.414  1.00 18.56           N  
ATOM    706  CZ  ARG A 634       5.756  15.360  -2.598  1.00 19.43           C  
ATOM    707  NH1 ARG A 634       6.947  15.943  -2.653  1.00 19.76           N1+
ATOM    708  NH2 ARG A 634       5.097  15.106  -3.721  1.00 19.70           N  
ATOM    709  N   GLU A 635       2.148  17.389   3.279  1.00 13.75           N  
ATOM    710  CA  GLU A 635       2.260  18.568   4.136  1.00 14.19           C  
ATOM    711  C   GLU A 635       2.269  18.207   5.624  1.00 14.24           C  
ATOM    712  O   GLU A 635       2.837  18.938   6.423  1.00 14.38           O  
ATOM    713  CB  GLU A 635       1.157  19.581   3.835  1.00 13.70           C  
ATOM    714  CG  GLU A 635       1.412  20.946   4.440  1.00 13.96           C  
ATOM    715  CD  GLU A 635       2.634  21.642   3.863  1.00 14.18           C  
ATOM    716  OE1 GLU A 635       3.036  21.335   2.713  1.00 14.07           O  
ATOM    717  OE2 GLU A 635       3.181  22.507   4.565  1.00 14.74           O1-
ATOM    718  N   ALA A 636       1.667  17.076   5.991  1.00 15.20           N  
ATOM    719  CA  ALA A 636       1.740  16.568   7.366  1.00 15.78           C  
ATOM    720  C   ALA A 636       3.172  16.307   7.808  1.00 16.30           C  
ATOM    721  O   ALA A 636       3.529  16.596   8.948  1.00 15.98           O  
ATOM    722  CB  ALA A 636       0.921  15.295   7.525  1.00 16.13           C  
ATOM    723  N   LEU A 637       3.985  15.747   6.919  1.00 16.64           N  
ATOM    724  CA  LEU A 637       5.406  15.558   7.212  1.00 17.13           C  
ATOM    725  C   LEU A 637       6.147  16.877   7.314  1.00 17.07           C  
ATOM    726  O   LEU A 637       7.066  16.997   8.111  1.00 17.02           O  
ATOM    727  CB  LEU A 637       6.084  14.701   6.149  1.00 17.76           C  
ATOM    728  CG  LEU A 637       5.919  13.204   6.281  1.00 18.12           C  
ATOM    729  CD1 LEU A 637       6.736  12.537   5.178  1.00 18.12           C  
ATOM    730  CD2 LEU A 637       6.331  12.700   7.675  1.00 18.37           C  
ATOM    731  N   MET A 638       5.770  17.856   6.495  1.00 16.31           N  
ATOM    732  CA  MET A 638       6.315  19.206   6.625  1.00 16.62           C  
ATOM    733  C   MET A 638       5.957  19.790   7.988  1.00 15.59           C  
ATOM    734  O   MET A 638       6.779  20.431   8.619  1.00 14.97           O  
ATOM    735  CB  MET A 638       5.779  20.139   5.533  1.00 17.83           C  
ATOM    736  CG  MET A 638       6.184  19.776   4.135  1.00 18.98           C  
ATOM    737  SD  MET A 638       7.970  19.679   3.929  1.00 20.76           S  
ATOM    738  CE  MET A 638       8.489  21.238   4.599  1.00 20.06           C  
ATOM    739  N   SER A 639       4.731  19.569   8.438  1.00 14.09           N  
ATOM    740  CA  SER A 639       4.308  20.061   9.733  1.00 14.21           C  
ATOM    741  C   SER A 639       5.055  19.350  10.859  1.00 15.03           C  
ATOM    742  O   SER A 639       5.397  19.973  11.851  1.00 15.11           O  
ATOM    743  CB  SER A 639       2.802  19.919   9.899  1.00 13.90           C  
ATOM    744  OG  SER A 639       2.157  20.849   9.049  1.00 12.82           O  
ATOM    745  N   GLU A 640       5.327  18.062  10.687  1.00 15.63           N  
ATOM    746  CA  GLU A 640       6.077  17.309  11.686  1.00 16.75           C  
ATOM    747  C   GLU A 640       7.488  17.875  11.804  1.00 16.51           C  
ATOM    748  O   GLU A 640       7.971  18.093  12.892  1.00 15.51           O  
ATOM    749  CB  GLU A 640       6.118  15.834  11.337  1.00 17.35           C  
ATOM    750  CG  GLU A 640       7.023  15.020  12.244  1.00 17.96           C  
ATOM    751  CD  GLU A 640       6.736  13.533  12.201  1.00 18.32           C  
ATOM    752  OE1 GLU A 640       7.289  12.816  13.058  1.00 18.81           O  
ATOM    753  OE2 GLU A 640       5.979  13.078  11.316  1.00 19.43           O1-
ATOM    754  N   LEU A 641       8.115  18.114  10.658  1.00 16.53           N  
ATOM    755  CA  LEU A 641       9.420  18.762  10.559  1.00 17.27           C  
ATOM    756  C   LEU A 641       9.454  20.119  11.263  1.00 16.52           C  
ATOM    757  O   LEU A 641      10.424  20.463  11.944  1.00 16.68           O  
ATOM    758  CB  LEU A 641       9.742  18.935   9.072  1.00 18.36           C  
ATOM    759  CG  LEU A 641      11.129  19.202   8.538  1.00 19.53           C  
ATOM    760  CD1 LEU A 641      12.146  18.226   9.103  1.00 19.75           C  
ATOM    761  CD2 LEU A 641      11.050  19.093   7.018  1.00 19.87           C  
ATOM    762  N   LYS A 642       8.391  20.896  11.097  1.00 15.15           N  
ATOM    763  CA  LYS A 642       8.290  22.188  11.746  1.00 13.87           C  
ATOM    764  C   LYS A 642       8.206  22.049  13.261  1.00 13.66           C  
ATOM    765  O   LYS A 642       8.790  22.832  13.997  1.00 12.46           O  
ATOM    766  CB  LYS A 642       7.063  22.936  11.233  1.00 13.90           C  
ATOM    767  CG  LYS A 642       7.152  23.354   9.771  1.00 14.11           C  
ATOM    768  CD  LYS A 642       5.863  24.021   9.287  1.00 14.01           C  
ATOM    769  CE  LYS A 642       6.053  24.676   7.936  1.00 14.37           C  
ATOM    770  NZ  LYS A 642       4.782  25.249   7.421  1.00 14.61           N1+
ATOM    771  N   VAL A 643       7.445  21.065  13.721  1.00 12.59           N  
ATOM    772  CA  VAL A 643       7.277  20.833  15.143  1.00 13.25           C  
ATOM    773  C   VAL A 643       8.593  20.383  15.762  1.00 13.03           C  
ATOM    774  O   VAL A 643       8.983  20.909  16.775  1.00 13.60           O  
ATOM    775  CB  VAL A 643       6.195  19.785  15.421  1.00 12.88           C  
ATOM    776  CG1 VAL A 643       6.245  19.332  16.872  1.00 12.94           C  
ATOM    777  CG2 VAL A 643       4.805  20.366  15.067  1.00 13.15           C  
ATOM    778  N   LEU A 644       9.265  19.411  15.154  1.00 13.52           N  
ATOM    779  CA  LEU A 644      10.552  18.959  15.669  1.00 14.43           C  
ATOM    780  C   LEU A 644      11.568  20.085  15.679  1.00 14.44           C  
ATOM    781  O   LEU A 644      12.348  20.206  16.624  1.00 14.28           O  
ATOM    782  CB  LEU A 644      11.087  17.799  14.836  1.00 15.23           C  
ATOM    783  CG  LEU A 644      10.335  16.485  14.999  1.00 15.68           C  
ATOM    784  CD1 LEU A 644      10.745  15.571  13.880  1.00 16.68           C  
ATOM    785  CD2 LEU A 644      10.628  15.841  16.345  1.00 16.20           C  
ATOM    786  N   SER A 645      11.559  20.891  14.622  1.00 14.86           N  
ATOM    787  CA  SER A 645      12.472  22.029  14.493  1.00 15.71           C  
ATOM    788  C   SER A 645      12.241  23.002  15.618  1.00 15.04           C  
ATOM    789  O   SER A 645      13.181  23.549  16.181  1.00 15.61           O  
ATOM    790  CB  SER A 645      12.209  22.814  13.204  1.00 15.85           C  
ATOM    791  OG  SER A 645      12.525  22.082  12.055  1.00 18.55           O  
ATOM    792  N   TYR A 646      10.969  23.262  15.884  1.00 14.80           N  
ATOM    793  CA  TYR A 646      10.550  24.212  16.906  1.00 14.46           C  
ATOM    794  C   TYR A 646      10.976  23.758  18.297  1.00 14.40           C  
ATOM    795  O   TYR A 646      11.388  24.573  19.124  1.00 13.46           O  
ATOM    796  CB  TYR A 646       9.021  24.402  16.876  1.00 14.84           C  
ATOM    797  CG  TYR A 646       8.431  24.832  18.200  1.00 14.77           C  
ATOM    798  CD1 TYR A 646       7.841  23.906  19.060  1.00 14.97           C  
ATOM    799  CD2 TYR A 646       8.502  26.153  18.613  1.00 15.25           C  
ATOM    800  CE1 TYR A 646       7.312  24.304  20.283  1.00 15.21           C  
ATOM    801  CE2 TYR A 646       7.981  26.560  19.834  1.00 15.11           C  
ATOM    802  CZ  TYR A 646       7.386  25.630  20.664  1.00 15.17           C  
ATOM    803  OH  TYR A 646       6.867  26.034  21.871  1.00 15.12           O  
ATOM    804  N   LEU A 647      10.858  22.461  18.561  1.00 14.37           N  
ATOM    805  CA  LEU A 647      11.141  21.918  19.886  1.00 15.01           C  
ATOM    806  C   LEU A 647      12.604  22.026  20.230  1.00 14.99           C  
ATOM    807  O   LEU A 647      12.961  22.339  21.363  1.00 15.02           O  
ATOM    808  CB  LEU A 647      10.727  20.455  19.969  1.00 15.30           C  
ATOM    809  CG  LEU A 647       9.221  20.229  19.963  1.00 15.70           C  
ATOM    810  CD1 LEU A 647       8.940  18.729  19.878  1.00 16.08           C  
ATOM    811  CD2 LEU A 647       8.585  20.831  21.201  1.00 15.67           C  
ATOM    812  N   GLY A 648      13.448  21.776  19.241  1.00 15.31           N  
ATOM    813  CA  GLY A 648      14.880  21.761  19.443  1.00 15.45           C  
ATOM    814  C   GLY A 648      15.314  20.422  19.996  1.00 15.35           C  
ATOM    815  O   GLY A 648      14.527  19.490  20.105  1.00 15.48           O  
ATOM    816  N   ASN A 649      16.579  20.354  20.376  1.00 15.42           N  
ATOM    817  CA  ASN A 649      17.260  19.098  20.621  1.00 15.56           C  
ATOM    818  C   ASN A 649      17.256  18.738  22.102  1.00 14.69           C  
ATOM    819  O   ASN A 649      17.505  19.586  22.966  1.00 14.07           O  
ATOM    820  CB  ASN A 649      18.700  19.216  20.110  1.00 16.29           C  
ATOM    821  CG  ASN A 649      19.409  17.884  20.036  1.00 16.59           C  
ATOM    822  ND2 ASN A 649      19.889  17.420  21.169  1.00 17.24           N  
ATOM    823  OD1 ASN A 649      19.521  17.275  18.964  1.00 17.65           O  
ATOM    824  N   HIS A 650      16.967  17.481  22.397  1.00 13.56           N  
ATOM    825  CA  HIS A 650      17.140  16.961  23.748  1.00 12.97           C  
ATOM    826  C   HIS A 650      17.601  15.511  23.660  1.00 12.78           C  
ATOM    827  O   HIS A 650      17.191  14.780  22.768  1.00 12.90           O  
ATOM    828  CB  HIS A 650      15.832  17.068  24.535  1.00 12.64           C  
ATOM    829  CG  HIS A 650      15.983  16.812  26.004  1.00 12.39           C  
ATOM    830  CD2 HIS A 650      16.203  17.659  27.040  1.00 12.25           C  
ATOM    831  ND1 HIS A 650      15.891  15.553  26.553  1.00 12.02           N  
ATOM    832  CE1 HIS A 650      16.058  15.632  27.860  1.00 12.18           C  
ATOM    833  NE2 HIS A 650      16.241  16.900  28.182  1.00 11.90           N  
ATOM    834  N   MET A 651      18.417  15.092  24.618  1.00 12.96           N  
ATOM    835  CA  MET A 651      19.012  13.765  24.582  1.00 13.42           C  
ATOM    836  C   MET A 651      17.927  12.687  24.612  1.00 12.37           C  
ATOM    837  O   MET A 651      18.103  11.637  24.018  1.00 12.62           O  
ATOM    838  CB  MET A 651      19.980  13.590  25.754  1.00 13.91           C  
ATOM    839  CG AMET A 651      20.689  12.240  25.850  0.65 14.33           C  
ATOM    840  CG BMET A 651      20.659  12.235  25.783  0.35 14.15           C  
ATOM    841  SD AMET A 651      21.511  11.708  24.346  0.65 15.06           S  
ATOM    842  SD BMET A 651      22.091  12.193  26.845  0.35 14.75           S  
ATOM    843  CE AMET A 651      23.146  12.367  24.607  0.65 15.36           C  
ATOM    844  CE BMET A 651      23.172  11.144  25.886  0.35 14.60           C  
ATOM    845  N   ASN A 652      16.808  12.968  25.279  1.00 11.84           N  
ATOM    846  CA  ASN A 652      15.765  11.968  25.517  1.00 11.36           C  
ATOM    847  C   ASN A 652      14.544  12.083  24.608  1.00 12.04           C  
ATOM    848  O   ASN A 652      13.462  11.586  24.924  1.00 11.06           O  
ATOM    849  CB  ASN A 652      15.363  11.970  26.992  1.00 11.20           C  
ATOM    850  CG  ASN A 652      16.504  11.564  27.897  1.00 10.78           C  
ATOM    851  ND2 ASN A 652      17.061  10.374  27.666  1.00 10.13           N  
ATOM    852  OD1 ASN A 652      16.881  12.306  28.787  1.00 10.69           O  
ATOM    853  N   ILE A 653      14.721  12.729  23.468  1.00 12.03           N  
ATOM    854  CA  ILE A 653      13.791  12.577  22.361  1.00 13.21           C  
ATOM    855  C   ILE A 653      14.555  12.117  21.120  1.00 13.01           C  
ATOM    856  O   ILE A 653      15.782  12.246  21.044  1.00 12.61           O  
ATOM    857  CB  ILE A 653      12.994  13.875  22.092  1.00 13.43           C  
ATOM    858  CG1 ILE A 653      13.862  14.949  21.428  1.00 13.94           C  
ATOM    859  CG2 ILE A 653      12.385  14.409  23.388  1.00 13.83           C  
ATOM    860  CD1 ILE A 653      13.039  16.114  20.868  1.00 13.92           C  
ATOM    861  N   VAL A 654      13.825  11.555  20.166  1.00 13.77           N  
ATOM    862  CA  VAL A 654      14.383  11.271  18.858  1.00 13.96           C  
ATOM    863  C   VAL A 654      14.453  12.595  18.116  1.00 13.81           C  
ATOM    864  O   VAL A 654      13.436  13.184  17.760  1.00 14.51           O  
ATOM    865  CB  VAL A 654      13.547  10.250  18.083  1.00 14.47           C  
ATOM    866  CG1 VAL A 654      14.083  10.078  16.654  1.00 14.59           C  
ATOM    867  CG2 VAL A 654      13.542   8.912  18.809  1.00 14.57           C  
ATOM    868  N   ASN A 655      15.669  13.065  17.888  1.00 13.59           N  
ATOM    869  CA  ASN A 655      15.877  14.382  17.313  1.00 13.29           C  
ATOM    870  C   ASN A 655      15.866  14.395  15.807  1.00 13.31           C  
ATOM    871  O   ASN A 655      16.155  13.404  15.145  1.00 12.65           O  
ATOM    872  CB  ASN A 655      17.200  14.964  17.788  1.00 13.01           C  
ATOM    873  CG  ASN A 655      17.202  15.220  19.262  1.00 13.23           C  
ATOM    874  ND2 ASN A 655      17.968  14.428  20.017  1.00 11.94           N  
ATOM    875  OD1 ASN A 655      16.486  16.100  19.729  1.00 12.67           O  
ATOM    876  N   LEU A 656      15.522  15.559  15.288  1.00 12.76           N  
ATOM    877  CA  LEU A 656      15.608  15.848  13.880  1.00 12.85           C  
ATOM    878  C   LEU A 656      17.063  15.983  13.479  1.00 12.95           C  
ATOM    879  O   LEU A 656      17.841  16.613  14.188  1.00 11.99           O  
ATOM    880  CB  LEU A 656      14.892  17.155  13.602  1.00 12.84           C  
ATOM    881  CG  LEU A 656      14.915  17.614  12.156  1.00 13.15           C  
ATOM    882  CD1 LEU A 656      14.057  16.693  11.313  1.00 13.50           C  
ATOM    883  CD2 LEU A 656      14.421  19.028  12.086  1.00 13.41           C  
ATOM    884  N   LEU A 657      17.418  15.362  12.356  1.00 12.96           N  
ATOM    885  CA  LEU A 657      18.748  15.490  11.762  1.00 13.09           C  
ATOM    886  C   LEU A 657      18.768  16.182  10.403  1.00 13.04           C  
ATOM    887  O   LEU A 657      19.789  16.732   9.998  1.00 12.25           O  
ATOM    888  CB  LEU A 657      19.378  14.109  11.623  1.00 13.72           C  
ATOM    889  CG  LEU A 657      19.688  13.410  12.944  1.00 13.86           C  
ATOM    890  CD1 LEU A 657      20.430  12.095  12.690  1.00 14.24           C  
ATOM    891  CD2 LEU A 657      20.468  14.298  13.864  1.00 14.36           C  
ATOM    892  N   GLY A 658      17.643  16.159   9.706  1.00 13.23           N  
ATOM    893  CA  GLY A 658      17.569  16.693   8.363  1.00 13.15           C  
ATOM    894  C   GLY A 658      16.273  16.359   7.665  1.00 13.41           C  
ATOM    895  O   GLY A 658      15.384  15.733   8.235  1.00 13.94           O  
ATOM    896  N   ALA A 659      16.178  16.756   6.407  1.00 13.59           N  
ATOM    897  CA  ALA A 659      14.952  16.583   5.649  1.00 14.24           C  
ATOM    898  C   ALA A 659      15.241  16.662   4.175  1.00 14.18           C  
ATOM    899  O   ALA A 659      16.190  17.316   3.768  1.00 14.19           O  
ATOM    900  CB  ALA A 659      13.969  17.664   6.017  1.00 13.92           C  
ATOM    901  N   CYS A 660      14.425  15.979   3.383  1.00 14.65           N  
ATOM    902  CA  CYS A 660      14.406  16.159   1.946  1.00 15.08           C  
ATOM    903  C   CYS A 660      12.986  16.583   1.580  1.00 15.94           C  
ATOM    904  O   CYS A 660      12.082  15.757   1.543  1.00 14.60           O  
ATOM    905  CB  CYS A 660      14.784  14.861   1.248  1.00 15.14           C  
ATOM    906  SG  CYS A 660      16.217  14.028   1.959  1.00 15.49           S  
ATOM    907  N   THR A 661      12.790  17.876   1.334  1.00 16.89           N  
ATOM    908  CA  THR A 661      11.461  18.411   1.013  1.00 18.21           C  
ATOM    909  C   THR A 661      11.383  19.080  -0.351  1.00 19.14           C  
ATOM    910  O   THR A 661      10.308  19.539  -0.749  1.00 20.34           O  
ATOM    911  CB  THR A 661      11.002  19.412   2.095  1.00 18.18           C  
ATOM    912  CG2 THR A 661      11.265  18.869   3.494  1.00 18.32           C  
ATOM    913  OG1 THR A 661      11.774  20.615   2.021  1.00 17.55           O  
ATOM    914  N   ILE A 662      12.519  19.153  -1.041  1.00 20.04           N  
ATOM    915  CA  ILE A 662      12.631  19.767  -2.358  1.00 21.25           C  
ATOM    916  C   ILE A 662      12.956  18.705  -3.400  1.00 21.37           C  
ATOM    917  O   ILE A 662      13.754  17.814  -3.147  1.00 21.65           O  
ATOM    918  CB  ILE A 662      13.791  20.784  -2.363  1.00 21.54           C  
ATOM    919  CG1 ILE A 662      13.566  21.894  -1.337  1.00 22.13           C  
ATOM    920  CG2 ILE A 662      14.001  21.368  -3.764  1.00 22.03           C  
ATOM    921  CD1 ILE A 662      14.872  22.583  -0.934  1.00 22.21           C  
ATOM    922  N   GLY A 663      12.362  18.825  -4.581  1.00 22.04           N  
ATOM    923  CA  GLY A 663      12.768  18.052  -5.742  1.00 22.21           C  
ATOM    924  C   GLY A 663      12.459  16.568  -5.660  1.00 22.50           C  
ATOM    925  O   GLY A 663      13.155  15.752  -6.275  1.00 23.18           O  
ATOM    926  N   GLY A 664      11.415  16.214  -4.916  1.00 21.83           N  
ATOM    927  CA  GLY A 664      11.038  14.821  -4.765  1.00 21.52           C  
ATOM    928  C   GLY A 664      10.199  14.532  -3.537  1.00 20.91           C  
ATOM    929  O   GLY A 664       9.724  15.453  -2.875  1.00 21.12           O  
ATOM    930  N   PRO A 665      10.020  13.247  -3.226  1.00 20.37           N  
ATOM    931  CA  PRO A 665       9.220  12.826  -2.068  1.00 19.96           C  
ATOM    932  C   PRO A 665       9.697  13.456  -0.763  1.00 18.89           C  
ATOM    933  O   PRO A 665      10.885  13.613  -0.537  1.00 19.72           O  
ATOM    934  CB  PRO A 665       9.435  11.303  -2.023  1.00 20.12           C  
ATOM    935  CG  PRO A 665       9.724  10.935  -3.439  1.00 20.44           C  
ATOM    936  CD  PRO A 665      10.565  12.085  -3.962  1.00 20.57           C  
ATOM    937  N   THR A 666       8.755  13.792   0.088  1.00 17.22           N  
ATOM    938  CA  THR A 666       9.042  14.446   1.348  1.00 16.05           C  
ATOM    939  C   THR A 666       9.610  13.419   2.321  1.00 14.42           C  
ATOM    940  O   THR A 666       8.984  12.402   2.572  1.00 13.18           O  
ATOM    941  CB  THR A 666       7.741  15.061   1.867  1.00 16.52           C  
ATOM    942  CG2 THR A 666       8.000  16.120   2.903  1.00 16.80           C  
ATOM    943  OG1 THR A 666       7.128  15.789   0.799  1.00 16.89           O  
ATOM    944  N   LEU A 667      10.808  13.675   2.837  1.00 13.00           N  
ATOM    945  CA  LEU A 667      11.456  12.765   3.789  1.00 13.27           C  
ATOM    946  C   LEU A 667      11.890  13.530   5.030  1.00 13.28           C  
ATOM    947  O   LEU A 667      12.421  14.630   4.922  1.00 13.12           O  
ATOM    948  CB  LEU A 667      12.686  12.113   3.163  1.00 12.86           C  
ATOM    949  CG  LEU A 667      12.527  11.478   1.788  1.00 12.89           C  
ATOM    950  CD1 LEU A 667      13.857  11.022   1.285  1.00 13.26           C  
ATOM    951  CD2 LEU A 667      11.539  10.291   1.850  1.00 13.12           C  
ATOM    952  N   VAL A 668      11.673  12.938   6.199  1.00 12.99           N  
ATOM    953  CA  VAL A 668      12.148  13.505   7.447  1.00 13.49           C  
ATOM    954  C   VAL A 668      13.211  12.562   8.032  1.00 13.05           C  
ATOM    955  O   VAL A 668      12.957  11.383   8.263  1.00 13.30           O  
ATOM    956  CB  VAL A 668      10.995  13.681   8.451  1.00 13.50           C  
ATOM    957  CG1 VAL A 668      11.515  14.264   9.752  1.00 13.63           C  
ATOM    958  CG2 VAL A 668       9.899  14.546   7.841  1.00 13.64           C  
ATOM    959  N   ILE A 669      14.398  13.086   8.265  1.00 12.92           N  
ATOM    960  CA  ILE A 669      15.521  12.265   8.727  1.00 13.03           C  
ATOM    961  C   ILE A 669      15.688  12.510  10.201  1.00 13.15           C  
ATOM    962  O   ILE A 669      15.880  13.646  10.622  1.00 13.49           O  
ATOM    963  CB  ILE A 669      16.817  12.628   7.998  1.00 12.97           C  
ATOM    964  CG1 ILE A 669      16.604  12.605   6.485  1.00 12.72           C  
ATOM    965  CG2 ILE A 669      17.936  11.685   8.429  1.00 13.26           C  
ATOM    966  CD1 ILE A 669      17.713  13.269   5.722  1.00 12.82           C  
ATOM    967  N   THR A 670      15.583  11.453  10.998  1.00 14.14           N  
ATOM    968  CA  THR A 670      15.776  11.573  12.432  1.00 14.03           C  
ATOM    969  C   THR A 670      16.863  10.651  12.897  1.00 14.45           C  
ATOM    970  O   THR A 670      17.392   9.851  12.133  1.00 14.64           O  
ATOM    971  CB  THR A 670      14.481  11.270  13.195  1.00 14.40           C  
ATOM    972  CG2 THR A 670      13.293  11.999  12.572  1.00 14.47           C  
ATOM    973  OG1 THR A 670      14.165   9.872  13.121  1.00 15.07           O  
ATOM    974  N   GLU A 671      17.192  10.769  14.174  1.00 14.70           N  
ATOM    975  CA  GLU A 671      18.168   9.896  14.779  1.00 14.69           C  
ATOM    976  C   GLU A 671      17.620   8.486  14.723  1.00 15.03           C  
ATOM    977  O   GLU A 671      16.410   8.260  14.862  1.00 15.12           O  
ATOM    978  CB  GLU A 671      18.425  10.281  16.229  1.00 14.85           C  
ATOM    979  CG  GLU A 671      19.021  11.663  16.405  1.00 15.03           C  
ATOM    980  CD  GLU A 671      19.259  12.002  17.853  1.00 15.25           C  
ATOM    981  OE1 GLU A 671      18.342  11.792  18.680  1.00 15.28           O  
ATOM    982  OE2 GLU A 671      20.356  12.491  18.155  1.00 15.01           O1-
ATOM    983  N   TYR A 672      18.541   7.554  14.536  1.00 14.99           N  
ATOM    984  CA  TYR A 672      18.262   6.143  14.501  1.00 15.31           C  
ATOM    985  C   TYR A 672      18.587   5.561  15.857  1.00 15.28           C  
ATOM    986  O   TYR A 672      19.671   5.801  16.402  1.00 13.28           O  
ATOM    987  CB  TYR A 672      19.143   5.502  13.439  1.00 16.11           C  
ATOM    988  CG  TYR A 672      19.075   4.006  13.388  1.00 16.70           C  
ATOM    989  CD1 TYR A 672      20.098   3.236  13.914  1.00 17.55           C  
ATOM    990  CD2 TYR A 672      18.001   3.359  12.791  1.00 17.47           C  
ATOM    991  CE1 TYR A 672      20.052   1.854  13.857  1.00 18.13           C  
ATOM    992  CE2 TYR A 672      17.945   1.975  12.737  1.00 17.92           C  
ATOM    993  CZ  TYR A 672      18.974   1.237  13.268  1.00 18.19           C  
ATOM    994  OH  TYR A 672      18.933  -0.135  13.214  1.00 19.86           O  
ATOM    995  N   CYS A 673      17.647   4.788  16.387  1.00 14.82           N  
ATOM    996  CA  CYS A 673      17.786   4.156  17.686  1.00 15.38           C  
ATOM    997  C   CYS A 673      17.938   2.660  17.473  1.00 15.50           C  
ATOM    998  O   CYS A 673      16.984   1.978  17.113  1.00 15.15           O  
ATOM    999  CB  CYS A 673      16.572   4.471  18.542  1.00 15.28           C  
ATOM   1000  SG  CYS A 673      16.386   6.235  18.808  1.00 15.98           S  
ATOM   1001  N   CYS A 674      19.142   2.159  17.714  1.00 15.76           N  
ATOM   1002  CA  CYS A 674      19.529   0.833  17.248  1.00 16.27           C  
ATOM   1003  C   CYS A 674      18.851  -0.331  17.976  1.00 15.80           C  
ATOM   1004  O   CYS A 674      18.780  -1.444  17.441  1.00 15.80           O  
ATOM   1005  CB  CYS A 674      21.054   0.674  17.315  1.00 16.70           C  
ATOM   1006  SG  CYS A 674      21.776   0.938  18.947  1.00 18.24           S  
ATOM   1007  N   TYR A 675      18.359  -0.103  19.184  1.00 15.09           N  
ATOM   1008  CA  TYR A 675      17.750  -1.194  19.956  1.00 15.08           C  
ATOM   1009  C   TYR A 675      16.228  -1.305  19.775  1.00 15.15           C  
ATOM   1010  O   TYR A 675      15.598  -2.236  20.296  1.00 14.06           O  
ATOM   1011  CB  TYR A 675      18.150  -1.073  21.427  1.00 15.22           C  
ATOM   1012  CG  TYR A 675      19.656  -1.120  21.609  1.00 15.64           C  
ATOM   1013  CD1 TYR A 675      20.417  -2.152  21.050  1.00 15.75           C  
ATOM   1014  CD2 TYR A 675      20.326  -0.118  22.309  1.00 15.79           C  
ATOM   1015  CE1 TYR A 675      21.789  -2.184  21.187  1.00 15.88           C  
ATOM   1016  CE2 TYR A 675      21.700  -0.147  22.460  1.00 15.95           C  
ATOM   1017  CZ  TYR A 675      22.429  -1.177  21.896  1.00 16.29           C  
ATOM   1018  OH  TYR A 675      23.796  -1.196  22.054  1.00 16.50           O  
ATOM   1019  N   GLY A 676      15.658  -0.384  19.005  1.00 14.75           N  
ATOM   1020  CA  GLY A 676      14.242  -0.406  18.690  1.00 14.80           C  
ATOM   1021  C   GLY A 676      13.397   0.138  19.821  1.00 14.83           C  
ATOM   1022  O   GLY A 676      13.890   0.790  20.736  1.00 13.81           O  
ATOM   1023  N   ASP A 677      12.104  -0.157  19.773  1.00 14.74           N  
ATOM   1024  CA  ASP A 677      11.193   0.399  20.749  1.00 15.30           C  
ATOM   1025  C   ASP A 677      11.351  -0.299  22.100  1.00 15.30           C  
ATOM   1026  O   ASP A 677      11.765  -1.461  22.187  1.00 14.38           O  
ATOM   1027  CB  ASP A 677       9.752   0.365  20.234  1.00 15.57           C  
ATOM   1028  CG  ASP A 677       9.194  -1.020  20.177  1.00 15.80           C  
ATOM   1029  OD1 ASP A 677       9.340  -1.675  19.126  1.00 16.26           O  
ATOM   1030  OD2 ASP A 677       8.603  -1.532  21.149  1.00 16.60           O1-
ATOM   1031  N   LEU A 678      11.022   0.435  23.147  1.00 15.24           N  
ATOM   1032  CA  LEU A 678      11.265  -0.006  24.499  1.00 15.76           C  
ATOM   1033  C   LEU A 678      10.319  -1.143  24.874  1.00 15.26           C  
ATOM   1034  O   LEU A 678      10.682  -2.006  25.656  1.00 14.91           O  
ATOM   1035  CB  LEU A 678      11.073   1.166  25.457  1.00 15.94           C  
ATOM   1036  CG  LEU A 678      11.505   0.972  26.898  1.00 16.50           C  
ATOM   1037  CD1 LEU A 678      12.948   0.425  26.970  1.00 16.71           C  
ATOM   1038  CD2 LEU A 678      11.383   2.302  27.619  1.00 16.60           C  
ATOM   1039  N   LEU A 679       9.118  -1.143  24.315  1.00 14.38           N  
ATOM   1040  CA  LEU A 679       8.173  -2.216  24.597  1.00 14.87           C  
ATOM   1041  C   LEU A 679       8.740  -3.567  24.188  1.00 14.06           C  
ATOM   1042  O   LEU A 679       8.728  -4.506  24.972  1.00 13.39           O  
ATOM   1043  CB  LEU A 679       6.840  -1.988  23.898  1.00 15.28           C  
ATOM   1044  CG  LEU A 679       5.767  -3.032  24.203  1.00 16.15           C  
ATOM   1045  CD1 LEU A 679       5.538  -3.152  25.717  1.00 16.37           C  
ATOM   1046  CD2 LEU A 679       4.494  -2.684  23.456  1.00 16.55           C  
ATOM   1047  N   ASN A 680       9.215  -3.652  22.952  1.00 13.76           N  
ATOM   1048  CA  ASN A 680       9.819  -4.870  22.424  1.00 13.83           C  
ATOM   1049  C   ASN A 680      11.060  -5.233  23.218  1.00 13.84           C  
ATOM   1050  O   ASN A 680      11.317  -6.400  23.482  1.00 13.69           O  
ATOM   1051  CB  ASN A 680      10.160  -4.678  20.940  1.00 14.05           C  
ATOM   1052  CG  ASN A 680      10.878  -5.863  20.336  1.00 15.13           C  
ATOM   1053  ND2 ASN A 680      12.146  -5.661  19.938  1.00 15.11           N  
ATOM   1054  OD1 ASN A 680      10.298  -6.940  20.188  1.00 15.51           O  
ATOM   1055  N   PHE A 681      11.833  -4.223  23.597  1.00 14.19           N  
ATOM   1056  CA  PHE A 681      13.060  -4.439  24.352  1.00 14.45           C  
ATOM   1057  C   PHE A 681      12.752  -5.085  25.708  1.00 14.38           C  
ATOM   1058  O   PHE A 681      13.388  -6.059  26.104  1.00 14.48           O  
ATOM   1059  CB  PHE A 681      13.779  -3.105  24.523  1.00 14.69           C  
ATOM   1060  CG  PHE A 681      15.111  -3.212  25.187  1.00 15.08           C  
ATOM   1061  CD1 PHE A 681      15.241  -2.989  26.551  1.00 15.07           C  
ATOM   1062  CD2 PHE A 681      16.238  -3.531  24.450  1.00 15.24           C  
ATOM   1063  CE1 PHE A 681      16.481  -3.084  27.164  1.00 15.60           C  
ATOM   1064  CE2 PHE A 681      17.480  -3.622  25.068  1.00 15.57           C  
ATOM   1065  CZ  PHE A 681      17.589  -3.395  26.426  1.00 15.29           C  
ATOM   1066  N   LEU A 682      11.762  -4.541  26.398  1.00 14.86           N  
ATOM   1067  CA  LEU A 682      11.338  -5.035  27.705  1.00 15.16           C  
ATOM   1068  C   LEU A 682      10.851  -6.476  27.611  1.00 15.39           C  
ATOM   1069  O   LEU A 682      11.200  -7.316  28.436  1.00 15.81           O  
ATOM   1070  CB  LEU A 682      10.228  -4.122  28.262  1.00 15.45           C  
ATOM   1071  CG  LEU A 682      10.662  -2.716  28.701  1.00 15.50           C  
ATOM   1072  CD1 LEU A 682       9.440  -1.862  29.035  1.00 15.56           C  
ATOM   1073  CD2 LEU A 682      11.604  -2.782  29.886  1.00 15.76           C  
ATOM   1074  N   ARG A 683      10.067  -6.769  26.576  1.00 15.74           N  
ATOM   1075  CA  ARG A 683       9.524  -8.111  26.386  1.00 15.78           C  
ATOM   1076  C   ARG A 683      10.602  -9.120  26.066  1.00 15.91           C  
ATOM   1077  O   ARG A 683      10.594 -10.207  26.608  1.00 16.36           O  
ATOM   1078  CB  ARG A 683       8.444  -8.107  25.301  1.00 15.85           C  
ATOM   1079  CG  ARG A 683       7.216  -7.361  25.742  1.00 15.87           C  
ATOM   1080  CD  ARG A 683       6.119  -7.270  24.719  1.00 16.05           C  
ATOM   1081  NE  ARG A 683       4.974  -6.576  25.292  1.00 16.68           N  
ATOM   1082  CZ  ARG A 683       3.834  -6.331  24.653  1.00 17.29           C  
ATOM   1083  NH1 ARG A 683       2.848  -5.712  25.283  1.00 17.17           N1+
ATOM   1084  NH2 ARG A 683       3.672  -6.703  23.391  1.00 18.29           N  
ATOM   1085  N   ARG A 684      11.547  -8.759  25.208  1.00 16.14           N  
ATOM   1086  CA  ARG A 684      12.611  -9.683  24.834  1.00 17.10           C  
ATOM   1087  C   ARG A 684      13.614  -9.886  25.962  1.00 16.89           C  
ATOM   1088  O   ARG A 684      14.167 -10.976  26.111  1.00 16.40           O  
ATOM   1089  CB  ARG A 684      13.311  -9.202  23.567  1.00 17.67           C  
ATOM   1090  CG  ARG A 684      12.389  -9.259  22.361  1.00 18.46           C  
ATOM   1091  CD  ARG A 684      13.096  -9.281  21.055  1.00 19.22           C  
ATOM   1092  NE  ARG A 684      13.934 -10.472  20.929  1.00 19.66           N  
ATOM   1093  CZ  ARG A 684      14.981 -10.574  20.118  1.00 20.29           C  
ATOM   1094  NH1 ARG A 684      15.684 -11.704  20.086  1.00 20.49           N1+
ATOM   1095  NH2 ARG A 684      15.338  -9.552  19.337  1.00 20.75           N  
ATOM   1096  N   LYS A 685      13.825  -8.846  26.763  1.00 16.54           N  
ATOM   1097  CA  LYS A 685      14.792  -8.896  27.862  1.00 16.95           C  
ATOM   1098  C   LYS A 685      14.162  -9.365  29.169  1.00 17.19           C  
ATOM   1099  O   LYS A 685      14.871  -9.596  30.154  1.00 17.08           O  
ATOM   1100  CB  LYS A 685      15.453  -7.532  28.076  1.00 16.63           C  
ATOM   1101  CG  LYS A 685      16.267  -7.048  26.889  1.00 16.61           C  
ATOM   1102  CD  LYS A 685      17.566  -7.803  26.710  1.00 16.36           C  
ATOM   1103  CE  LYS A 685      18.553  -7.003  25.872  1.00 16.52           C  
ATOM   1104  NZ  LYS A 685      19.888  -7.654  25.776  1.00 16.23           N1+
ATOM   1105  N   ARG A 686      12.844  -9.535  29.159  1.00 17.22           N  
ATOM   1106  CA  ARG A 686      12.090  -9.896  30.353  1.00 17.70           C  
ATOM   1107  C   ARG A 686      12.721 -11.075  31.090  1.00 17.88           C  
ATOM   1108  O   ARG A 686      12.982 -10.987  32.286  1.00 18.71           O  
ATOM   1109  CB  ARG A 686      10.639 -10.217  29.984  1.00 17.20           C  
ATOM   1110  CG  ARG A 686       9.807 -10.734  31.138  1.00 17.35           C  
ATOM   1111  CD  ARG A 686       8.400 -11.102  30.744  1.00 17.25           C  
ATOM   1112  NE  ARG A 686       7.652  -9.944  30.273  1.00 17.10           N  
ATOM   1113  CZ  ARG A 686       6.414  -9.997  29.786  1.00 16.97           C  
ATOM   1114  NH1 ARG A 686       5.805  -8.890  29.385  1.00 16.66           N1+
ATOM   1115  NH2 ARG A 686       5.775 -11.157  29.710  1.00 16.88           N  
ATOM   1116  N   ASP A 687      12.966 -12.170  30.381  1.00 18.55           N  
ATOM   1117  CA  ASP A 687      13.500 -13.381  31.009  1.00 18.60           C  
ATOM   1118  C   ASP A 687      14.838 -13.140  31.722  1.00 18.91           C  
ATOM   1119  O   ASP A 687      15.112 -13.768  32.751  1.00 18.43           O  
ATOM   1120  CB  ASP A 687      13.653 -14.510  29.983  1.00 19.07           C  
ATOM   1121  CG  ASP A 687      12.321 -15.179  29.618  1.00 19.52           C  
ATOM   1122  OD1 ASP A 687      11.252 -14.791  30.152  1.00 19.60           O  
ATOM   1123  OD2 ASP A 687      12.265 -16.111  28.789  1.00 19.57           O1-
ATOM   1124  N   SER A 688      15.668 -12.250  31.181  1.00 18.92           N  
ATOM   1125  CA  SER A 688      16.947 -11.906  31.820  1.00 19.56           C  
ATOM   1126  C   SER A 688      16.777 -11.135  33.144  1.00 19.68           C  
ATOM   1127  O   SER A 688      17.628 -11.221  34.030  1.00 19.95           O  
ATOM   1128  CB  SER A 688      17.856 -11.128  30.857  1.00 19.44           C  
ATOM   1129  OG  SER A 688      17.472  -9.769  30.739  1.00 19.68           O  
ATOM   1130  N   PHE A 689      15.693 -10.376  33.260  1.00 20.22           N  
ATOM   1131  CA  PHE A 689      15.317  -9.737  34.520  1.00 20.27           C  
ATOM   1132  C   PHE A 689      14.903 -10.770  35.575  1.00 20.94           C  
ATOM   1133  O   PHE A 689      15.260 -10.648  36.744  1.00 20.20           O  
ATOM   1134  CB  PHE A 689      14.164  -8.752  34.294  1.00 20.14           C  
ATOM   1135  CG  PHE A 689      13.865  -7.901  35.481  1.00 20.05           C  
ATOM   1136  CD1 PHE A 689      13.088  -8.390  36.525  1.00 20.30           C  
ATOM   1137  CD2 PHE A 689      14.363  -6.610  35.568  1.00 20.17           C  
ATOM   1138  CE1 PHE A 689      12.825  -7.613  37.633  1.00 20.16           C  
ATOM   1139  CE2 PHE A 689      14.091  -5.821  36.672  1.00 20.10           C  
ATOM   1140  CZ  PHE A 689      13.326  -6.324  37.706  1.00 20.31           C  
ATOM   1141  N   ILE A 690      14.125 -11.763  35.158  1.00 21.82           N  
ATOM   1142  CA  ILE A 690      13.560 -12.747  36.082  1.00 23.04           C  
ATOM   1143  C   ILE A 690      14.635 -13.722  36.567  1.00 23.40           C  
ATOM   1144  O   ILE A 690      14.572 -14.222  37.690  1.00 23.43           O  
ATOM   1145  CB  ILE A 690      12.371 -13.498  35.410  1.00 23.36           C  
ATOM   1146  CG1 ILE A 690      11.235 -12.513  35.101  1.00 23.67           C  
ATOM   1147  CG2 ILE A 690      11.871 -14.644  36.295  1.00 23.63           C  
ATOM   1148  CD1 ILE A 690      10.067 -13.126  34.315  1.00 23.93           C  
ATOM   1149  N   CYS A 691      15.624 -13.983  35.717  1.00 24.10           N  
ATOM   1150  CA  CYS A 691      16.772 -14.786  36.099  1.00 24.39           C  
ATOM   1151  C   CYS A 691      18.020 -14.300  35.369  1.00 24.48           C  
ATOM   1152  O   CYS A 691      18.134 -14.454  34.156  1.00 24.07           O  
ATOM   1153  CB  CYS A 691      16.531 -16.263  35.802  1.00 24.75           C  
ATOM   1154  SG  CYS A 691      17.905 -17.303  36.349  1.00 25.41           S  
ATOM   1155  N   SER A 692      18.947 -13.719  36.126  1.00 24.78           N  
ATOM   1156  CA  SER A 692      20.190 -13.158  35.588  1.00 24.94           C  
ATOM   1157  C   SER A 692      21.137 -14.180  34.944  1.00 25.29           C  
ATOM   1158  O   SER A 692      21.964 -13.809  34.103  1.00 25.33           O  
ATOM   1159  CB  SER A 692      20.941 -12.418  36.700  1.00 24.96           C  
ATOM   1160  OG  SER A 692      21.345 -13.313  37.722  1.00 24.75           O  
ATOM   1161  N   LYS A 693      21.038 -15.445  35.351  1.00 25.55           N  
ATOM   1162  CA  LYS A 693      21.903 -16.506  34.811  1.00 25.91           C  
ATOM   1163  C   LYS A 693      21.443 -16.977  33.433  1.00 26.12           C  
ATOM   1164  O   LYS A 693      22.211 -17.604  32.703  1.00 26.09           O  
ATOM   1165  CB  LYS A 693      21.963 -17.706  35.764  1.00 25.80           C  
ATOM   1166  CG  LYS A 693      22.867 -17.497  36.969  1.00 25.92           C  
ATOM   1167  CD  LYS A 693      22.803 -18.675  37.931  1.00 25.95           C  
ATOM   1168  CE  LYS A 693      21.647 -18.535  38.909  1.00 26.05           C  
ATOM   1169  NZ  LYS A 693      21.347 -19.811  39.616  1.00 26.20           N1+
ATOM   1170  N   THR A 694      20.182 -16.696  33.103  1.00 26.28           N  
ATOM   1171  CA  THR A 694      19.628 -16.983  31.783  1.00 26.50           C  
ATOM   1172  C   THR A 694      20.388 -16.209  30.715  1.00 26.54           C  
ATOM   1173  O   THR A 694      20.746 -15.045  30.903  1.00 26.52           O  
ATOM   1174  CB  THR A 694      18.128 -16.604  31.746  1.00 26.72           C  
ATOM   1175  CG2 THR A 694      17.539 -16.727  30.336  1.00 26.79           C  
ATOM   1176  OG1 THR A 694      17.375 -17.539  32.531  1.00 26.75           O  
ATOM   1177  N   SER A 753      20.461 -16.562  29.478  1.00 24.96           N  
ATOM   1178  CA  SER A 753      21.247 -15.815  28.503  1.00 24.65           C  
ATOM   1179  C   SER A 753      20.328 -14.886  27.719  1.00 24.58           C  
ATOM   1180  O   SER A 753      19.119 -15.128  27.656  1.00 23.87           O  
ATOM   1181  CB  SER A 753      21.963 -16.770  27.548  1.00 24.85           C  
ATOM   1182  OG  SER A 753      23.002 -17.469  28.218  1.00 24.88           O  
ATOM   1183  N   PRO A 754      20.603 -13.595  27.914  1.00 24.35           N  
ATOM   1184  CA  PRO A 754      19.633 -12.565  27.534  1.00 24.36           C  
ATOM   1185  C   PRO A 754      19.464 -12.553  26.024  1.00 24.53           C  
ATOM   1186  O   PRO A 754      20.364 -13.014  25.308  1.00 23.72           O  
ATOM   1187  CB  PRO A 754      20.291 -11.261  28.004  1.00 24.40           C  
ATOM   1188  CG  PRO A 754      21.314 -11.679  28.979  1.00 24.36           C  
ATOM   1189  CD  PRO A 754      21.819 -13.002  28.500  1.00 24.41           C  
ATOM   1190  N   ALA A 755      18.334 -12.037  25.554  1.00 24.36           N  
ATOM   1191  CA  ALA A 755      18.086 -11.912  24.128  1.00 24.67           C  
ATOM   1192  C   ALA A 755      19.124 -10.964  23.564  1.00 24.86           C  
ATOM   1193  O   ALA A 755      19.340  -9.887  24.117  1.00 24.91           O  
ATOM   1194  CB  ALA A 755      16.694 -11.367  23.872  1.00 24.57           C  
ATOM   1195  N   ILE A 756      19.783 -11.387  22.489  1.00 25.10           N  
ATOM   1196  CA  ILE A 756      20.745 -10.543  21.796  1.00 25.13           C  
ATOM   1197  C   ILE A 756      19.989  -9.641  20.828  1.00 25.29           C  
ATOM   1198  O   ILE A 756      19.338 -10.121  19.899  1.00 25.45           O  
ATOM   1199  CB  ILE A 756      21.769 -11.399  21.032  1.00 25.22           C  
ATOM   1200  CG1 ILE A 756      22.572 -12.277  22.003  1.00 25.16           C  
ATOM   1201  CG2 ILE A 756      22.712 -10.513  20.204  1.00 25.26           C  
ATOM   1202  CD1 ILE A 756      23.179 -13.495  21.346  1.00 25.07           C  
ATOM   1203  N   MET A 757      20.082  -8.335  21.060  1.00 25.07           N  
ATOM   1204  CA  MET A 757      19.441  -7.337  20.222  1.00 25.07           C  
ATOM   1205  C   MET A 757      20.507  -6.385  19.692  1.00 25.04           C  
ATOM   1206  O   MET A 757      20.972  -5.497  20.405  1.00 24.54           O  
ATOM   1207  CB  MET A 757      18.393  -6.588  21.032  1.00 25.10           C  
ATOM   1208  CG  MET A 757      17.226  -7.467  21.424  1.00 25.16           C  
ATOM   1209  SD  MET A 757      16.132  -6.692  22.596  1.00 25.65           S  
ATOM   1210  CE  MET A 757      15.273  -5.536  21.537  1.00 25.54           C  
ATOM   1211  N   GLU A 758      20.890  -6.595  18.435  1.00 25.10           N  
ATOM   1212  CA  GLU A 758      22.012  -5.893  17.817  1.00 25.38           C  
ATOM   1213  C   GLU A 758      23.262  -6.224  18.652  1.00 24.79           C  
ATOM   1214  O   GLU A 758      23.554  -7.403  18.827  1.00 24.52           O  
ATOM   1215  CB  GLU A 758      21.730  -4.391  17.658  1.00 26.16           C  
ATOM   1216  CG  GLU A 758      20.728  -4.029  16.556  1.00 27.01           C  
ATOM   1217  CD  GLU A 758      19.520  -4.958  16.468  1.00 27.45           C  
ATOM   1218  OE1 GLU A 758      19.512  -5.838  15.575  1.00 28.25           O  
ATOM   1219  OE2 GLU A 758      18.575  -4.819  17.285  1.00 28.65           O1-
ATOM   1220  N   ASP A 759      23.978  -5.232  19.186  1.00 24.00           N  
ATOM   1221  CA  ASP A 759      25.183  -5.517  19.982  1.00 23.64           C  
ATOM   1222  C   ASP A 759      24.922  -5.588  21.501  1.00 22.95           C  
ATOM   1223  O   ASP A 759      25.863  -5.691  22.296  1.00 22.93           O  
ATOM   1224  CB  ASP A 759      26.316  -4.525  19.646  1.00 23.71           C  
ATOM   1225  CG  ASP A 759      26.134  -3.160  20.293  1.00 23.81           C  
ATOM   1226  OD1 ASP A 759      25.006  -2.804  20.674  1.00 23.88           O  
ATOM   1227  OD2 ASP A 759      27.080  -2.363  20.457  1.00 24.31           O1-
ATOM   1228  N   ASP A 760      23.648  -5.569  21.886  1.00 22.18           N  
ATOM   1229  CA  ASP A 760      23.244  -5.575  23.289  1.00 21.53           C  
ATOM   1230  C   ASP A 760      22.851  -6.978  23.739  1.00 21.36           C  
ATOM   1231  O   ASP A 760      21.731  -7.419  23.502  1.00 21.15           O  
ATOM   1232  CB  ASP A 760      22.079  -4.605  23.481  1.00 21.26           C  
ATOM   1233  CG  ASP A 760      21.673  -4.441  24.934  1.00 21.27           C  
ATOM   1234  OD1 ASP A 760      21.630  -5.454  25.672  1.00 20.31           O  
ATOM   1235  OD2 ASP A 760      21.364  -3.324  25.411  1.00 20.13           O1-
ATOM   1236  N   GLU A 761      23.775  -7.665  24.405  1.00 21.03           N  
ATOM   1237  CA  GLU A 761      23.529  -9.004  24.954  1.00 20.96           C  
ATOM   1238  C   GLU A 761      23.453  -9.003  26.496  1.00 20.50           C  
ATOM   1239  O   GLU A 761      23.563 -10.051  27.138  1.00 20.53           O  
ATOM   1240  CB  GLU A 761      24.602  -9.986  24.464  1.00 21.27           C  
ATOM   1241  CG  GLU A 761      26.032  -9.532  24.667  1.00 21.52           C  
ATOM   1242  CD  GLU A 761      27.024 -10.509  24.074  1.00 21.80           C  
ATOM   1243  OE1 GLU A 761      27.510 -11.384  24.820  1.00 21.99           O  
ATOM   1244  OE2 GLU A 761      27.305 -10.406  22.859  1.00 22.17           O1-
ATOM   1245  N   LEU A 762      23.265  -7.818  27.070  1.00 19.74           N  
ATOM   1246  CA  LEU A 762      23.169  -7.639  28.513  1.00 19.44           C  
ATOM   1247  C   LEU A 762      21.766  -7.925  29.019  1.00 18.80           C  
ATOM   1248  O   LEU A 762      20.781  -7.769  28.299  1.00 18.10           O  
ATOM   1249  CB  LEU A 762      23.489  -6.192  28.895  1.00 19.91           C  
ATOM   1250  CG  LEU A 762      24.929  -5.697  28.861  1.00 20.34           C  
ATOM   1251  CD1 LEU A 762      24.902  -4.176  29.017  1.00 20.62           C  
ATOM   1252  CD2 LEU A 762      25.751  -6.352  29.952  1.00 20.50           C  
ATOM   1253  N   ALA A 763      21.693  -8.280  30.292  1.00 17.87           N  
ATOM   1254  CA  ALA A 763      20.433  -8.486  30.959  1.00 17.76           C  
ATOM   1255  C   ALA A 763      19.783  -7.135  31.238  1.00 17.51           C  
ATOM   1256  O   ALA A 763      20.408  -6.079  31.113  1.00 17.14           O  
ATOM   1257  CB  ALA A 763      20.645  -9.257  32.262  1.00 18.08           C  
ATOM   1258  N   LEU A 764      18.519  -7.204  31.611  1.00 17.06           N  
ATOM   1259  CA  LEU A 764      17.765  -6.079  32.108  1.00 16.97           C  
ATOM   1260  C   LEU A 764      17.716  -6.226  33.619  1.00 16.44           C  
ATOM   1261  O   LEU A 764      17.549  -7.340  34.119  1.00 16.78           O  
ATOM   1262  CB  LEU A 764      16.353  -6.164  31.527  1.00 17.33           C  
ATOM   1263  CG  LEU A 764      15.372  -5.041  31.808  1.00 17.38           C  
ATOM   1264  CD1 LEU A 764      15.728  -3.810  31.006  1.00 17.80           C  
ATOM   1265  CD2 LEU A 764      13.970  -5.520  31.463  1.00 17.57           C  
ATOM   1266  N   ASP A 765      17.861  -5.124  34.351  1.00 15.79           N  
ATOM   1267  CA  ASP A 765      17.726  -5.158  35.811  1.00 15.38           C  
ATOM   1268  C   ASP A 765      16.973  -3.939  36.345  1.00 15.15           C  
ATOM   1269  O   ASP A 765      16.508  -3.110  35.572  1.00 14.69           O  
ATOM   1270  CB  ASP A 765      19.082  -5.377  36.501  1.00 15.13           C  
ATOM   1271  CG  ASP A 765      20.073  -4.242  36.287  1.00 15.15           C  
ATOM   1272  OD1 ASP A 765      19.681  -3.104  35.945  1.00 14.50           O  
ATOM   1273  OD2 ASP A 765      21.295  -4.411  36.466  1.00 15.32           O1-
ATOM   1274  N   LEU A 766      16.840  -3.835  37.662  1.00 15.07           N  
ATOM   1275  CA  LEU A 766      16.043  -2.767  38.260  1.00 15.15           C  
ATOM   1276  C   LEU A 766      16.637  -1.389  37.950  1.00 15.15           C  
ATOM   1277  O   LEU A 766      15.896  -0.437  37.692  1.00 14.51           O  
ATOM   1278  CB  LEU A 766      15.940  -2.966  39.772  1.00 15.38           C  
ATOM   1279  CG  LEU A 766      15.133  -1.936  40.567  1.00 15.92           C  
ATOM   1280  CD1 LEU A 766      13.709  -1.823  40.059  1.00 16.13           C  
ATOM   1281  CD2 LEU A 766      15.143  -2.285  42.042  1.00 15.78           C  
ATOM   1282  N   GLU A 767      17.963  -1.291  37.978  1.00 14.92           N  
ATOM   1283  CA  GLU A 767      18.642  -0.027  37.683  1.00 15.86           C  
ATOM   1284  C   GLU A 767      18.316   0.468  36.271  1.00 15.11           C  
ATOM   1285  O   GLU A 767      18.168   1.668  36.069  1.00 14.32           O  
ATOM   1286  CB  GLU A 767      20.159  -0.135  37.884  1.00 16.90           C  
ATOM   1287  CG  GLU A 767      20.579  -0.203  39.348  1.00 18.16           C  
ATOM   1288  CD  GLU A 767      22.078  -0.070  39.546  1.00 18.97           C  
ATOM   1289  OE1 GLU A 767      22.750  -1.099  39.776  1.00 20.67           O  
ATOM   1290  OE2 GLU A 767      22.600   1.067  39.477  1.00 20.82           O1-
ATOM   1291  N   ASP A 768      18.173  -0.454  35.316  1.00 14.50           N  
ATOM   1292  CA  ASP A 768      17.727  -0.108  33.960  1.00 14.10           C  
ATOM   1293  C   ASP A 768      16.345   0.531  33.980  1.00 13.96           C  
ATOM   1294  O   ASP A 768      16.126   1.547  33.334  1.00 13.74           O  
ATOM   1295  CB  ASP A 768      17.672  -1.345  33.051  1.00 14.20           C  
ATOM   1296  CG  ASP A 768      19.040  -1.822  32.638  1.00 14.76           C  
ATOM   1297  OD1 ASP A 768      19.331  -3.030  32.786  1.00 14.52           O  
ATOM   1298  OD2 ASP A 768      19.893  -1.057  32.149  1.00 14.36           O1-
ATOM   1299  N   LEU A 769      15.417  -0.073  34.713  1.00 13.31           N  
ATOM   1300  CA  LEU A 769      14.041   0.423  34.769  1.00 13.57           C  
ATOM   1301  C   LEU A 769      13.968   1.781  35.426  1.00 13.71           C  
ATOM   1302  O   LEU A 769      13.219   2.652  34.976  1.00 13.43           O  
ATOM   1303  CB  LEU A 769      13.141  -0.544  35.518  1.00 13.42           C  
ATOM   1304  CG  LEU A 769      13.173  -1.976  35.015  1.00 13.69           C  
ATOM   1305  CD1 LEU A 769      12.228  -2.816  35.844  1.00 13.60           C  
ATOM   1306  CD2 LEU A 769      12.813  -2.021  33.550  1.00 13.80           C  
ATOM   1307  N   LEU A 770      14.760   1.962  36.476  1.00 13.81           N  
ATOM   1308  CA  LEU A 770      14.882   3.253  37.132  1.00 14.15           C  
ATOM   1309  C   LEU A 770      15.428   4.305  36.181  1.00 14.30           C  
ATOM   1310  O   LEU A 770      14.922   5.426  36.128  1.00 13.87           O  
ATOM   1311  CB  LEU A 770      15.787   3.144  38.357  1.00 14.34           C  
ATOM   1312  CG  LEU A 770      15.194   2.411  39.562  1.00 14.71           C  
ATOM   1313  CD1 LEU A 770      16.190   2.461  40.722  1.00 15.05           C  
ATOM   1314  CD2 LEU A 770      13.877   3.019  39.985  1.00 14.86           C  
ATOM   1315  N   SER A 771      16.471   3.944  35.438  1.00 14.86           N  
ATOM   1316  CA  SER A 771      17.072   4.868  34.489  1.00 14.80           C  
ATOM   1317  C   SER A 771      16.064   5.239  33.415  1.00 14.65           C  
ATOM   1318  O   SER A 771      15.969   6.404  33.058  1.00 15.19           O  
ATOM   1319  CB ASER A 771      18.338   4.281  33.861  0.65 15.40           C  
ATOM   1320  CB BSER A 771      18.338   4.278  33.861  0.35 14.54           C  
ATOM   1321  OG ASER A 771      18.044   3.115  33.104  0.65 16.41           O  
ATOM   1322  OG BSER A 771      18.843   5.118  32.834  0.35 13.46           O  
ATOM   1323  N   PHE A 772      15.293   4.272  32.928  1.00 14.66           N  
ATOM   1324  CA  PHE A 772      14.327   4.527  31.859  1.00 14.61           C  
ATOM   1325  C   PHE A 772      13.216   5.445  32.342  1.00 15.07           C  
ATOM   1326  O   PHE A 772      12.777   6.321  31.601  1.00 15.25           O  
ATOM   1327  CB  PHE A 772      13.723   3.223  31.313  1.00 14.64           C  
ATOM   1328  CG  PHE A 772      14.724   2.304  30.649  1.00 14.45           C  
ATOM   1329  CD1 PHE A 772      14.391   0.985  30.401  1.00 15.31           C  
ATOM   1330  CD2 PHE A 772      15.978   2.748  30.266  1.00 14.94           C  
ATOM   1331  CE1 PHE A 772      15.296   0.116  29.796  1.00 14.86           C  
ATOM   1332  CE2 PHE A 772      16.899   1.882  29.668  1.00 14.52           C  
ATOM   1333  CZ  PHE A 772      16.548   0.567  29.433  1.00 15.12           C  
ATOM   1334  N   SER A 773      12.793   5.248  33.589  1.00 14.90           N  
ATOM   1335  CA  SER A 773      11.791   6.094  34.228  1.00 15.05           C  
ATOM   1336  C   SER A 773      12.250   7.533  34.271  1.00 14.89           C  
ATOM   1337  O   SER A 773      11.493   8.453  33.968  1.00 14.15           O  
ATOM   1338  CB  SER A 773      11.557   5.628  35.666  1.00 15.09           C  
ATOM   1339  OG  SER A 773      11.071   4.308  35.687  1.00 16.51           O  
ATOM   1340  N   TYR A 774      13.503   7.708  34.666  1.00 14.73           N  
ATOM   1341  CA  TYR A 774      14.110   9.019  34.833  1.00 14.73           C  
ATOM   1342  C   TYR A 774      14.274   9.723  33.498  1.00 14.67           C  
ATOM   1343  O   TYR A 774      13.880  10.871  33.340  1.00 14.14           O  
ATOM   1344  CB  TYR A 774      15.475   8.849  35.482  1.00 15.46           C  
ATOM   1345  CG  TYR A 774      16.214  10.126  35.768  1.00 15.95           C  
ATOM   1346  CD1 TYR A 774      17.569  10.230  35.490  1.00 16.74           C  
ATOM   1347  CD2 TYR A 774      15.573  11.228  36.331  1.00 16.39           C  
ATOM   1348  CE1 TYR A 774      18.277  11.391  35.769  1.00 16.83           C  
ATOM   1349  CE2 TYR A 774      16.272  12.398  36.598  1.00 16.60           C  
ATOM   1350  CZ  TYR A 774      17.622  12.475  36.316  1.00 17.01           C  
ATOM   1351  OH  TYR A 774      18.342  13.626  36.588  1.00 17.23           O  
ATOM   1352  N   GLN A 775      14.845   9.007  32.538  1.00 14.21           N  
ATOM   1353  CA  GLN A 775      15.092   9.541  31.206  1.00 14.51           C  
ATOM   1354  C   GLN A 775      13.816   9.971  30.498  1.00 14.63           C  
ATOM   1355  O   GLN A 775      13.769  11.029  29.886  1.00 14.72           O  
ATOM   1356  CB  GLN A 775      15.803   8.501  30.361  1.00 14.41           C  
ATOM   1357  CG  GLN A 775      17.234   8.299  30.728  1.00 14.50           C  
ATOM   1358  CD  GLN A 775      17.913   7.376  29.772  1.00 14.81           C  
ATOM   1359  NE2 GLN A 775      18.167   6.149  30.203  1.00 14.70           N  
ATOM   1360  OE1 GLN A 775      18.223   7.772  28.645  1.00 15.64           O  
ATOM   1361  N   VAL A 776      12.780   9.151  30.592  1.00 14.53           N  
ATOM   1362  CA  VAL A 776      11.517   9.479  29.957  1.00 14.81           C  
ATOM   1363  C   VAL A 776      10.885  10.676  30.664  1.00 14.85           C  
ATOM   1364  O   VAL A 776      10.344  11.545  30.008  1.00 14.66           O  
ATOM   1365  CB  VAL A 776      10.557   8.274  29.900  1.00 15.05           C  
ATOM   1366  CG1 VAL A 776       9.179   8.693  29.391  1.00 15.01           C  
ATOM   1367  CG2 VAL A 776      11.131   7.201  28.993  1.00 15.54           C  
ATOM   1368  N   ALA A 777      10.976  10.742  31.989  1.00 14.52           N  
ATOM   1369  CA  ALA A 777      10.466  11.922  32.695  1.00 14.63           C  
ATOM   1370  C   ALA A 777      11.185  13.198  32.236  1.00 15.04           C  
ATOM   1371  O   ALA A 777      10.548  14.232  32.047  1.00 14.60           O  
ATOM   1372  CB  ALA A 777      10.589  11.753  34.194  1.00 14.33           C  
ATOM   1373  N   LYS A 778      12.501  13.115  32.046  1.00 14.83           N  
ATOM   1374  CA  LYS A 778      13.288  14.245  31.570  1.00 15.30           C  
ATOM   1375  C   LYS A 778      12.870  14.674  30.173  1.00 15.16           C  
ATOM   1376  O   LYS A 778      12.700  15.853  29.925  1.00 14.96           O  
ATOM   1377  CB  LYS A 778      14.789  13.927  31.579  1.00 15.80           C  
ATOM   1378  CG  LYS A 778      15.412  13.978  32.967  1.00 16.22           C  
ATOM   1379  CD  LYS A 778      16.926  13.932  32.920  1.00 16.73           C  
ATOM   1380  CE  LYS A 778      17.446  12.550  32.581  1.00 16.86           C  
ATOM   1381  NZ  LYS A 778      18.936  12.546  32.572  1.00 17.44           N1+
ATOM   1382  N   GLY A 779      12.689  13.712  29.273  1.00 14.85           N  
ATOM   1383  CA  GLY A 779      12.264  14.002  27.918  1.00 14.70           C  
ATOM   1384  C   GLY A 779      10.866  14.597  27.853  1.00 14.79           C  
ATOM   1385  O   GLY A 779      10.608  15.477  27.039  1.00 14.47           O  
ATOM   1386  N   MET A 780       9.966  14.114  28.702  1.00 14.39           N  
ATOM   1387  CA  MET A 780       8.626  14.673  28.784  1.00 14.48           C  
ATOM   1388  C   MET A 780       8.619  16.042  29.433  1.00 14.09           C  
ATOM   1389  O   MET A 780       7.881  16.906  28.996  1.00 14.05           O  
ATOM   1390  CB  MET A 780       7.678  13.734  29.530  1.00 14.55           C  
ATOM   1391  CG  MET A 780       7.308  12.487  28.758  1.00 15.19           C  
ATOM   1392  SD  MET A 780       6.720  12.792  27.083  1.00 15.24           S  
ATOM   1393  CE  MET A 780       5.314  13.827  27.392  1.00 15.49           C  
ATOM   1394  N   ALA A 781       9.436  16.244  30.469  1.00 13.73           N  
ATOM   1395  CA  ALA A 781       9.619  17.577  31.054  1.00 13.39           C  
ATOM   1396  C   ALA A 781      10.054  18.555  29.970  1.00 13.46           C  
ATOM   1397  O   ALA A 781       9.559  19.664  29.913  1.00 13.11           O  
ATOM   1398  CB  ALA A 781      10.648  17.555  32.170  1.00 13.22           C  
ATOM   1399  N   PHE A 782      10.962  18.116  29.100  1.00 13.46           N  
ATOM   1400  CA  PHE A 782      11.434  18.929  27.991  1.00 13.53           C  
ATOM   1401  C   PHE A 782      10.282  19.294  27.057  1.00 13.26           C  
ATOM   1402  O   PHE A 782      10.109  20.456  26.701  1.00 13.20           O  
ATOM   1403  CB  PHE A 782      12.547  18.207  27.224  1.00 13.76           C  
ATOM   1404  CG  PHE A 782      12.949  18.893  25.949  1.00 13.91           C  
ATOM   1405  CD1 PHE A 782      12.535  18.399  24.720  1.00 14.16           C  
ATOM   1406  CD2 PHE A 782      13.730  20.033  25.974  1.00 14.24           C  
ATOM   1407  CE1 PHE A 782      12.899  19.012  23.547  1.00 14.12           C  
ATOM   1408  CE2 PHE A 782      14.101  20.667  24.788  1.00 14.23           C  
ATOM   1409  CZ  PHE A 782      13.686  20.150  23.576  1.00 14.09           C  
ATOM   1410  N   LEU A 783       9.483  18.305  26.680  1.00 13.72           N  
ATOM   1411  CA  LEU A 783       8.366  18.562  25.785  1.00 13.61           C  
ATOM   1412  C   LEU A 783       7.430  19.576  26.413  1.00 13.68           C  
ATOM   1413  O   LEU A 783       7.101  20.564  25.783  1.00 12.69           O  
ATOM   1414  CB  LEU A 783       7.613  17.282  25.449  1.00 13.68           C  
ATOM   1415  CG  LEU A 783       8.344  16.330  24.498  1.00 13.60           C  
ATOM   1416  CD1 LEU A 783       7.470  15.112  24.196  1.00 13.94           C  
ATOM   1417  CD2 LEU A 783       8.739  17.047  23.232  1.00 14.37           C  
ATOM   1418  N   ALA A 784       7.031  19.334  27.659  1.00 13.80           N  
ATOM   1419  CA  ALA A 784       6.088  20.211  28.355  1.00 13.85           C  
ATOM   1420  C   ALA A 784       6.637  21.614  28.495  1.00 14.03           C  
ATOM   1421  O   ALA A 784       5.882  22.592  28.399  1.00 13.45           O  
ATOM   1422  CB  ALA A 784       5.721  19.635  29.725  1.00 14.04           C  
ATOM   1423  N   SER A 785       7.952  21.721  28.681  1.00 13.96           N  
ATOM   1424  CA  SER A 785       8.614  23.020  28.759  1.00 14.26           C  
ATOM   1425  C   SER A 785       8.500  23.820  27.452  1.00 14.48           C  
ATOM   1426  O   SER A 785       8.596  25.043  27.465  1.00 13.63           O  
ATOM   1427  CB  SER A 785      10.087  22.858  29.141  1.00 14.08           C  
ATOM   1428  OG  SER A 785      10.868  22.488  28.025  1.00 13.93           O  
ATOM   1429  N   LYS A 786       8.321  23.115  26.333  1.00 15.15           N  
ATOM   1430  CA  LYS A 786       8.094  23.755  25.038  1.00 15.84           C  
ATOM   1431  C   LYS A 786       6.607  23.854  24.677  1.00 15.29           C  
ATOM   1432  O   LYS A 786       6.262  24.172  23.542  1.00 14.60           O  
ATOM   1433  CB  LYS A 786       8.868  23.021  23.944  1.00 16.54           C  
ATOM   1434  CG  LYS A 786      10.379  22.974  24.180  1.00 17.54           C  
ATOM   1435  CD  LYS A 786      10.968  24.362  24.365  1.00 18.57           C  
ATOM   1436  CE  LYS A 786      12.482  24.367  24.225  1.00 19.16           C  
ATOM   1437  NZ  LYS A 786      13.069  23.543  25.310  1.00 20.09           N1+
ATOM   1438  N   ASN A 787       5.742  23.605  25.655  1.00 14.87           N  
ATOM   1439  CA  ASN A 787       4.292  23.653  25.477  1.00 14.89           C  
ATOM   1440  C   ASN A 787       3.834  22.596  24.489  1.00 14.54           C  
ATOM   1441  O   ASN A 787       2.907  22.814  23.714  1.00 14.21           O  
ATOM   1442  CB  ASN A 787       3.827  25.054  25.029  1.00 15.11           C  
ATOM   1443  CG  ASN A 787       3.892  26.077  26.148  1.00 15.56           C  
ATOM   1444  ND2 ASN A 787       4.377  27.277  25.831  1.00 16.31           N  
ATOM   1445  OD1 ASN A 787       3.505  25.796  27.279  1.00 15.95           O  
ATOM   1446  N   CYS A 788       4.509  21.457  24.525  1.00 14.46           N  
ATOM   1447  CA  CYS A 788       4.239  20.365  23.620  1.00 14.71           C  
ATOM   1448  C   CYS A 788       3.575  19.231  24.386  1.00 14.52           C  
ATOM   1449  O   CYS A 788       4.001  18.896  25.485  1.00 14.30           O  
ATOM   1450  CB  CYS A 788       5.537  19.872  23.005  1.00 15.07           C  
ATOM   1451  SG  CYS A 788       5.302  18.524  21.843  1.00 15.92           S  
ATOM   1452  N   ILE A 789       2.526  18.658  23.809  1.00 14.56           N  
ATOM   1453  CA  ILE A 789       1.892  17.463  24.358  1.00 14.57           C  
ATOM   1454  C   ILE A 789       2.016  16.322  23.356  1.00 14.29           C  
ATOM   1455  O   ILE A 789       1.852  16.507  22.161  1.00 14.37           O  
ATOM   1456  CB  ILE A 789       0.418  17.728  24.761  1.00 15.47           C  
ATOM   1457  CG1 ILE A 789      -0.475  17.960  23.544  1.00 16.13           C  
ATOM   1458  CG2 ILE A 789       0.330  18.946  25.682  1.00 15.70           C  
ATOM   1459  CD1 ILE A 789      -1.904  18.341  23.895  1.00 16.57           C  
ATOM   1460  N   HIS A 790       2.332  15.145  23.864  1.00 13.65           N  
ATOM   1461  CA  HIS A 790       2.644  13.988  23.055  1.00 14.21           C  
ATOM   1462  C   HIS A 790       1.370  13.283  22.594  1.00 14.08           C  
ATOM   1463  O   HIS A 790       1.231  12.939  21.421  1.00 13.98           O  
ATOM   1464  CB  HIS A 790       3.489  13.052  23.898  1.00 14.61           C  
ATOM   1465  CG  HIS A 790       4.075  11.901  23.152  1.00 14.98           C  
ATOM   1466  CD2 HIS A 790       5.340  11.666  22.742  1.00 15.84           C  
ATOM   1467  ND1 HIS A 790       3.346  10.791  22.797  1.00 15.48           N  
ATOM   1468  CE1 HIS A 790       4.137   9.923  22.191  1.00 15.55           C  
ATOM   1469  NE2 HIS A 790       5.351  10.433  22.141  1.00 15.38           N  
ATOM   1470  N   ARG A 791       0.453  13.077  23.530  1.00 14.51           N  
ATOM   1471  CA  ARG A 791      -0.858  12.462  23.278  1.00 14.95           C  
ATOM   1472  C   ARG A 791      -0.841  10.948  23.024  1.00 14.58           C  
ATOM   1473  O   ARG A 791      -1.898  10.328  23.013  1.00 14.36           O  
ATOM   1474  CB  ARG A 791      -1.596  13.162  22.133  1.00 15.54           C  
ATOM   1475  CG  ARG A 791      -1.724  14.671  22.271  1.00 16.26           C  
ATOM   1476  CD  ARG A 791      -2.633  15.279  21.226  1.00 16.94           C  
ATOM   1477  NE  ARG A 791      -2.346  14.673  19.932  1.00 18.01           N  
ATOM   1478  CZ  ARG A 791      -3.228  14.386  18.988  1.00 18.87           C  
ATOM   1479  NH1 ARG A 791      -4.521  14.671  19.129  1.00 19.46           N1+
ATOM   1480  NH2 ARG A 791      -2.798  13.822  17.867  1.00 19.57           N  
ATOM   1481  N   ASP A 792       0.331  10.344  22.827  1.00 14.37           N  
ATOM   1482  CA  ASP A 792       0.423   8.892  22.665  1.00 14.60           C  
ATOM   1483  C   ASP A 792       1.674   8.330  23.354  1.00 14.33           C  
ATOM   1484  O   ASP A 792       2.376   7.483  22.822  1.00 14.38           O  
ATOM   1485  CB  ASP A 792       0.353   8.498  21.179  1.00 14.63           C  
ATOM   1486  CG  ASP A 792       0.059   7.021  20.971  1.00 14.77           C  
ATOM   1487  OD1 ASP A 792       0.134   6.547  19.817  1.00 13.98           O  
ATOM   1488  OD2 ASP A 792      -0.257   6.262  21.902  1.00 14.56           O1-
ATOM   1489  N   LEU A 793       1.923   8.804  24.562  1.00 14.94           N  
ATOM   1490  CA  LEU A 793       3.039   8.327  25.359  1.00 15.33           C  
ATOM   1491  C   LEU A 793       2.768   6.912  25.817  1.00 15.11           C  
ATOM   1492  O   LEU A 793       1.730   6.626  26.402  1.00 15.33           O  
ATOM   1493  CB  LEU A 793       3.286   9.236  26.561  1.00 15.66           C  
ATOM   1494  CG  LEU A 793       4.493   8.851  27.417  1.00 15.89           C  
ATOM   1495  CD1 LEU A 793       5.775   8.815  26.584  1.00 16.00           C  
ATOM   1496  CD2 LEU A 793       4.611   9.844  28.569  1.00 16.07           C  
ATOM   1497  N   ALA A 794       3.737   6.043  25.557  1.00 14.58           N  
ATOM   1498  CA  ALA A 794       3.630   4.603  25.797  1.00 14.30           C  
ATOM   1499  C   ALA A 794       4.980   4.003  25.456  1.00 13.80           C  
ATOM   1500  O   ALA A 794       5.778   4.623  24.745  1.00 14.22           O  
ATOM   1501  CB  ALA A 794       2.549   3.978  24.934  1.00 14.19           C  
ATOM   1502  N   ALA A 795       5.251   2.807  25.957  1.00 13.91           N  
ATOM   1503  CA  ALA A 795       6.553   2.178  25.752  1.00 13.96           C  
ATOM   1504  C   ALA A 795       6.862   1.929  24.266  1.00 14.20           C  
ATOM   1505  O   ALA A 795       8.020   1.972  23.839  1.00 14.39           O  
ATOM   1506  CB  ALA A 795       6.656   0.908  26.562  1.00 14.32           C  
ATOM   1507  N   ARG A 796       5.816   1.709  23.484  1.00 14.36           N  
ATOM   1508  CA  ARG A 796       5.932   1.537  22.040  1.00 14.19           C  
ATOM   1509  C   ARG A 796       6.415   2.816  21.320  1.00 14.59           C  
ATOM   1510  O   ARG A 796       6.907   2.736  20.206  1.00 14.60           O  
ATOM   1511  CB  ARG A 796       4.598   1.065  21.453  1.00 14.25           C  
ATOM   1512  CG  ARG A 796       3.463   2.058  21.631  1.00 13.99           C  
ATOM   1513  CD  ARG A 796       2.157   1.615  21.037  1.00 14.18           C  
ATOM   1514  NE  ARG A 796       1.141   2.592  21.389  1.00 14.00           N  
ATOM   1515  CZ  ARG A 796       0.407   2.563  22.495  1.00 14.69           C  
ATOM   1516  NH1 ARG A 796      -0.466   3.530  22.731  1.00 14.66           N1+
ATOM   1517  NH2 ARG A 796       0.525   1.586  23.371  1.00 14.75           N  
ATOM   1518  N   ASN A 797       6.278   3.981  21.956  1.00 14.61           N  
ATOM   1519  CA  ASN A 797       6.749   5.254  21.395  1.00 14.89           C  
ATOM   1520  C   ASN A 797       7.955   5.821  22.131  1.00 15.21           C  
ATOM   1521  O   ASN A 797       8.214   7.023  22.099  1.00 15.54           O  
ATOM   1522  CB  ASN A 797       5.602   6.275  21.369  1.00 15.13           C  
ATOM   1523  CG  ASN A 797       4.635   6.022  20.225  1.00 15.03           C  
ATOM   1524  ND2 ASN A 797       3.361   6.271  20.450  1.00 15.42           N  
ATOM   1525  OD1 ASN A 797       5.040   5.577  19.157  1.00 16.20           O  
ATOM   1526  N   ILE A 798       8.685   4.949  22.813  1.00 15.33           N  
ATOM   1527  CA  ILE A 798       9.973   5.304  23.384  1.00 15.23           C  
ATOM   1528  C   ILE A 798      10.976   4.332  22.774  1.00 14.87           C  
ATOM   1529  O   ILE A 798      10.738   3.144  22.763  1.00 14.43           O  
ATOM   1530  CB  ILE A 798       9.931   5.228  24.910  1.00 15.70           C  
ATOM   1531  CG1 ILE A 798       8.947   6.276  25.452  1.00 15.98           C  
ATOM   1532  CG2 ILE A 798      11.322   5.455  25.491  1.00 15.81           C  
ATOM   1533  CD1 ILE A 798       8.422   5.992  26.794  1.00 16.19           C  
ATOM   1534  N   LEU A 799      12.050   4.850  22.191  1.00 14.49           N  
ATOM   1535  CA  LEU A 799      13.048   4.016  21.533  1.00 14.84           C  
ATOM   1536  C   LEU A 799      14.318   4.012  22.358  1.00 15.36           C  
ATOM   1537  O   LEU A 799      14.518   4.867  23.211  1.00 16.16           O  
ATOM   1538  CB  LEU A 799      13.353   4.521  20.127  1.00 14.76           C  
ATOM   1539  CG  LEU A 799      12.185   4.760  19.164  1.00 14.85           C  
ATOM   1540  CD1 LEU A 799      12.714   5.218  17.816  1.00 14.80           C  
ATOM   1541  CD2 LEU A 799      11.331   3.512  19.001  1.00 15.08           C  
ATOM   1542  N   LEU A 800      15.180   3.052  22.084  1.00 16.04           N  
ATOM   1543  CA  LEU A 800      16.358   2.811  22.896  1.00 16.24           C  
ATOM   1544  C   LEU A 800      17.562   2.783  21.977  1.00 16.36           C  
ATOM   1545  O   LEU A 800      17.547   2.142  20.928  1.00 16.13           O  
ATOM   1546  CB  LEU A 800      16.194   1.500  23.681  1.00 16.79           C  
ATOM   1547  CG  LEU A 800      17.208   1.225  24.799  1.00 16.89           C  
ATOM   1548  CD1 LEU A 800      17.035   2.169  25.981  1.00 16.78           C  
ATOM   1549  CD2 LEU A 800      17.096  -0.229  25.253  1.00 17.20           C  
ATOM   1550  N   THR A 801      18.602   3.516  22.360  1.00 16.52           N  
ATOM   1551  CA  THR A 801      19.784   3.662  21.535  1.00 16.74           C  
ATOM   1552  C   THR A 801      21.022   3.374  22.370  1.00 16.89           C  
ATOM   1553  O   THR A 801      20.924   2.932  23.521  1.00 16.56           O  
ATOM   1554  CB  THR A 801      19.817   5.082  20.877  1.00 16.90           C  
ATOM   1555  CG2 THR A 801      20.091   6.174  21.886  1.00 16.90           C  
ATOM   1556  OG1 THR A 801      20.909   5.181  19.947  1.00 17.53           O  
ATOM   1557  N   HIS A 802      22.181   3.613  21.770  1.00 17.13           N  
ATOM   1558  CA  HIS A 802      23.475   3.414  22.408  1.00 17.37           C  
ATOM   1559  C   HIS A 802      23.500   3.915  23.847  1.00 16.90           C  
ATOM   1560  O   HIS A 802      22.980   4.993  24.152  1.00 16.65           O  
ATOM   1561  CB  HIS A 802      24.552   4.116  21.585  1.00 18.26           C  
ATOM   1562  CG  HIS A 802      24.577   3.689  20.149  1.00 18.96           C  
ATOM   1563  CD2 HIS A 802      24.349   4.382  19.006  1.00 19.61           C  
ATOM   1564  ND1 HIS A 802      24.836   2.389  19.764  1.00 19.48           N  
ATOM   1565  CE1 HIS A 802      24.788   2.306  18.445  1.00 19.82           C  
ATOM   1566  NE2 HIS A 802      24.494   3.501  17.961  1.00 20.01           N  
ATOM   1567  N   GLY A 803      24.094   3.118  24.727  1.00 16.30           N  
ATOM   1568  CA  GLY A 803      24.162   3.441  26.143  1.00 16.41           C  
ATOM   1569  C   GLY A 803      22.861   3.219  26.888  1.00 16.30           C  
ATOM   1570  O   GLY A 803      22.724   3.661  28.032  1.00 16.27           O  
ATOM   1571  N   ARG A 804      21.922   2.509  26.254  1.00 15.90           N  
ATOM   1572  CA  ARG A 804      20.562   2.365  26.758  1.00 15.86           C  
ATOM   1573  C   ARG A 804      19.979   3.726  27.131  1.00 15.67           C  
ATOM   1574  O   ARG A 804      19.411   3.908  28.214  1.00 15.56           O  
ATOM   1575  CB  ARG A 804      20.505   1.374  27.918  1.00 15.81           C  
ATOM   1576  CG  ARG A 804      20.907  -0.031  27.504  1.00 15.86           C  
ATOM   1577  CD  ARG A 804      20.749  -1.050  28.603  1.00 15.73           C  
ATOM   1578  NE  ARG A 804      20.789  -2.417  28.097  1.00 15.66           N  
ATOM   1579  CZ  ARG A 804      20.471  -3.482  28.829  1.00 15.99           C  
ATOM   1580  NH1 ARG A 804      20.519  -4.704  28.308  1.00 16.20           N1+
ATOM   1581  NH2 ARG A 804      20.118  -3.332  30.097  1.00 16.01           N  
ATOM   1582  N   ILE A 805      20.151   4.673  26.207  1.00 15.42           N  
ATOM   1583  CA  ILE A 805      19.505   5.972  26.267  1.00 15.23           C  
ATOM   1584  C   ILE A 805      18.117   5.843  25.645  1.00 15.10           C  
ATOM   1585  O   ILE A 805      17.974   5.340  24.543  1.00 13.83           O  
ATOM   1586  CB  ILE A 805      20.334   7.027  25.501  1.00 15.84           C  
ATOM   1587  CG1 ILE A 805      21.726   7.197  26.132  1.00 16.33           C  
ATOM   1588  CG2 ILE A 805      19.586   8.352  25.428  1.00 15.73           C  
ATOM   1589  CD1 ILE A 805      21.725   7.967  27.431  1.00 16.59           C  
ATOM   1590  N   THR A 806      17.097   6.300  26.361  1.00 15.24           N  
ATOM   1591  CA  THR A 806      15.733   6.268  25.862  1.00 15.13           C  
ATOM   1592  C   THR A 806      15.386   7.579  25.195  1.00 14.94           C  
ATOM   1593  O   THR A 806      15.686   8.657  25.712  1.00 14.58           O  
ATOM   1594  CB  THR A 806      14.731   6.010  26.976  1.00 15.66           C  
ATOM   1595  CG2 THR A 806      15.024   4.684  27.671  1.00 15.97           C  
ATOM   1596  OG1 THR A 806      14.862   7.024  27.989  1.00 15.61           O  
ATOM   1597  N   LYS A 807      14.726   7.468  24.051  1.00 14.06           N  
ATOM   1598  CA  LYS A 807      14.335   8.620  23.270  1.00 14.08           C  
ATOM   1599  C   LYS A 807      12.842   8.552  22.978  1.00 13.95           C  
ATOM   1600  O   LYS A 807      12.361   7.635  22.329  1.00 14.69           O  
ATOM   1601  CB  LYS A 807      15.164   8.678  21.999  1.00 13.31           C  
ATOM   1602  CG  LYS A 807      16.625   9.088  22.264  1.00 12.74           C  
ATOM   1603  CD  LYS A 807      17.454   9.110  20.987  1.00 12.24           C  
ATOM   1604  CE  LYS A 807      18.788   9.851  21.174  1.00 12.28           C  
ATOM   1605  NZ  LYS A 807      18.612  11.308  21.390  1.00 10.87           N1+
ATOM   1606  N   ILE A 808      12.114   9.532  23.481  1.00 14.30           N  
ATOM   1607  CA  ILE A 808      10.698   9.670  23.206  1.00 14.86           C  
ATOM   1608  C   ILE A 808      10.481  10.077  21.754  1.00 15.20           C  
ATOM   1609  O   ILE A 808      11.170  10.928  21.240  1.00 14.75           O  
ATOM   1610  CB  ILE A 808      10.079  10.717  24.131  1.00 15.19           C  
ATOM   1611  CG1 ILE A 808      10.261  10.313  25.599  1.00 15.25           C  
ATOM   1612  CG2 ILE A 808       8.581  10.882  23.818  1.00 15.46           C  
ATOM   1613  CD1 ILE A 808      10.231  11.464  26.538  1.00 15.50           C  
ATOM   1614  N   CYS A 809       9.504   9.466  21.097  1.00 15.74           N  
ATOM   1615  CA  CYS A 809       9.201   9.797  19.711  1.00 16.59           C  
ATOM   1616  C   CYS A 809       7.719   9.602  19.434  1.00 16.67           C  
ATOM   1617  O   CYS A 809       6.953   9.281  20.327  1.00 16.24           O  
ATOM   1618  CB  CYS A 809      10.010   8.894  18.772  1.00 16.76           C  
ATOM   1619  SG  CYS A 809       9.445   7.177  18.742  1.00 18.07           S  
ATOM   1620  N   ASP A 810       7.322   9.838  18.190  1.00 17.44           N  
ATOM   1621  CA  ASP A 810       6.110   9.237  17.664  1.00 17.50           C  
ATOM   1622  C   ASP A 810       6.489   8.275  16.552  1.00 17.22           C  
ATOM   1623  O   ASP A 810       6.981   8.702  15.512  1.00 16.95           O  
ATOM   1624  CB  ASP A 810       5.147  10.269  17.114  1.00 18.11           C  
ATOM   1625  CG  ASP A 810       3.926   9.620  16.533  1.00 18.49           C  
ATOM   1626  OD1 ASP A 810       3.321   8.811  17.267  1.00 19.66           O  
ATOM   1627  OD2 ASP A 810       3.531   9.804  15.364  1.00 18.79           O1-
ATOM   1628  N   PHE A 811       6.235   6.982  16.771  1.00 16.89           N  
ATOM   1629  CA  PHE A 811       6.562   5.937  15.800  1.00 16.69           C  
ATOM   1630  C   PHE A 811       5.321   5.413  15.057  1.00 16.22           C  
ATOM   1631  O   PHE A 811       5.382   4.391  14.371  1.00 15.22           O  
ATOM   1632  CB  PHE A 811       7.315   4.786  16.497  1.00 17.56           C  
ATOM   1633  CG  PHE A 811       8.391   4.171  15.646  1.00 18.46           C  
ATOM   1634  CD1 PHE A 811       9.454   4.940  15.188  1.00 19.09           C  
ATOM   1635  CD2 PHE A 811       8.331   2.836  15.288  1.00 19.21           C  
ATOM   1636  CE1 PHE A 811      10.452   4.379  14.391  1.00 19.47           C  
ATOM   1637  CE2 PHE A 811       9.319   2.274  14.486  1.00 19.51           C  
ATOM   1638  CZ  PHE A 811      10.375   3.048  14.041  1.00 19.25           C  
ATOM   1639  N   GLY A 812       4.210   6.144  15.172  1.00 15.18           N  
ATOM   1640  CA  GLY A 812       2.947   5.749  14.582  1.00 14.28           C  
ATOM   1641  C   GLY A 812       2.962   5.596  13.078  1.00 13.75           C  
ATOM   1642  O   GLY A 812       2.240   4.770  12.539  1.00 12.98           O  
ATOM   1643  N   LEU A 813       3.786   6.376  12.386  1.00 13.21           N  
ATOM   1644  CA  LEU A 813       3.896   6.233  10.941  1.00 13.51           C  
ATOM   1645  C   LEU A 813       4.380   4.833  10.541  1.00 13.94           C  
ATOM   1646  O   LEU A 813       4.008   4.326   9.491  1.00 13.63           O  
ATOM   1647  CB  LEU A 813       4.822   7.306  10.362  1.00 13.23           C  
ATOM   1648  CG  LEU A 813       5.002   7.309   8.853  1.00 12.92           C  
ATOM   1649  CD1 LEU A 813       3.712   7.690   8.139  1.00 12.71           C  
ATOM   1650  CD2 LEU A 813       6.140   8.249   8.485  1.00 12.90           C  
ATOM   1651  N   ALA A 814       5.213   4.219  11.373  1.00 14.79           N  
ATOM   1652  CA  ALA A 814       5.746   2.886  11.086  1.00 16.57           C  
ATOM   1653  C   ALA A 814       4.814   1.765  11.550  1.00 18.15           C  
ATOM   1654  O   ALA A 814       5.171   0.594  11.458  1.00 19.12           O  
ATOM   1655  CB  ALA A 814       7.111   2.716  11.736  1.00 16.25           C  
ATOM   1656  N   ARG A 815       3.633   2.119  12.049  1.00 20.00           N  
ATOM   1657  CA  ARG A 815       2.726   1.145  12.641  1.00 21.59           C  
ATOM   1658  C   ARG A 815       1.391   1.103  11.940  1.00 21.84           C  
ATOM   1659  O   ARG A 815       0.811   2.135  11.601  1.00 21.42           O  
ATOM   1660  CB  ARG A 815       2.505   1.459  14.111  1.00 22.63           C  
ATOM   1661  CG  ARG A 815       3.310   0.566  15.007  1.00 23.74           C  
ATOM   1662  CD  ARG A 815       3.441   1.061  16.410  1.00 24.44           C  
ATOM   1663  NE  ARG A 815       4.787   0.782  16.913  1.00 25.20           N  
ATOM   1664  CZ  ARG A 815       5.484   1.598  17.692  1.00 25.31           C  
ATOM   1665  NH1 ARG A 815       4.970   2.768  18.076  1.00 25.45           N1+
ATOM   1666  NH2 ARG A 815       6.698   1.236  18.092  1.00 24.92           N  
ATOM   1667  N   ASP A 816       0.918  -0.117  11.727  1.00 22.87           N  
ATOM   1668  CA  ASP A 816      -0.418  -0.347  11.229  1.00 23.58           C  
ATOM   1669  C   ASP A 816      -1.333  -0.400  12.443  1.00 23.37           C  
ATOM   1670  O   ASP A 816      -1.427  -1.432  13.112  1.00 23.08           O  
ATOM   1671  CB  ASP A 816      -0.477  -1.660  10.450  1.00 24.33           C  
ATOM   1672  CG  ASP A 816      -1.807  -1.870   9.787  1.00 24.94           C  
ATOM   1673  OD1 ASP A 816      -2.334  -0.891   9.207  1.00 25.69           O  
ATOM   1674  OD2 ASP A 816      -2.404  -2.974   9.791  1.00 25.95           O1-
ATOM   1675  N   ILE A 817      -1.993   0.720  12.716  1.00 23.06           N  
ATOM   1676  CA  ILE A 817      -2.777   0.903  13.931  1.00 23.06           C  
ATOM   1677  C   ILE A 817      -3.995  -0.020  13.982  1.00 22.89           C  
ATOM   1678  O   ILE A 817      -4.433  -0.404  15.063  1.00 22.58           O  
ATOM   1679  CB  ILE A 817      -3.206   2.391  14.054  1.00 23.26           C  
ATOM   1680  CG1 ILE A 817      -1.973   3.291  14.258  1.00 23.59           C  
ATOM   1681  CG2 ILE A 817      -4.192   2.596  15.191  1.00 23.27           C  
ATOM   1682  CD1 ILE A 817      -1.065   2.853  15.384  1.00 23.80           C  
ATOM   1683  N   LYS A 818      -4.532  -0.377  12.820  1.00 22.65           N  
ATOM   1684  CA  LYS A 818      -5.687  -1.271  12.755  1.00 22.64           C  
ATOM   1685  C   LYS A 818      -5.341  -2.686  13.236  1.00 22.27           C  
ATOM   1686  O   LYS A 818      -6.221  -3.436  13.650  1.00 22.06           O  
ATOM   1687  CB  LYS A 818      -6.277  -1.304  11.334  1.00 23.24           C  
ATOM   1688  CG  LYS A 818      -5.485  -2.125  10.308  1.00 23.56           C  
ATOM   1689  CD  LYS A 818      -6.326  -2.475   9.079  1.00 23.95           C  
ATOM   1690  CE  LYS A 818      -6.393  -1.318   8.083  1.00 23.98           C  
ATOM   1691  NZ  LYS A 818      -7.069  -1.710   6.810  1.00 24.12           N1+
ATOM   1692  N   ASN A 819      -4.064  -3.045  13.158  1.00 21.69           N  
ATOM   1693  CA  ASN A 819      -3.593  -4.360  13.595  1.00 21.82           C  
ATOM   1694  C   ASN A 819      -2.915  -4.334  14.977  1.00 21.32           C  
ATOM   1695  O   ASN A 819      -2.307  -5.323  15.387  1.00 21.48           O  
ATOM   1696  CB  ASN A 819      -2.652  -4.958  12.530  1.00 22.08           C  
ATOM   1697  CG  ASN A 819      -3.407  -5.595  11.362  1.00 22.26           C  
ATOM   1698  ND2 ASN A 819      -2.728  -6.477  10.634  1.00 22.67           N  
ATOM   1699  OD1 ASN A 819      -4.580  -5.306  11.124  1.00 22.31           O  
ATOM   1700  N   ASP A 820      -3.038  -3.214  15.691  1.00 20.72           N  
ATOM   1701  CA  ASP A 820      -2.514  -3.074  17.051  1.00 20.69           C  
ATOM   1702  C   ASP A 820      -3.675  -2.990  18.053  1.00 20.59           C  
ATOM   1703  O   ASP A 820      -4.360  -1.977  18.117  1.00 20.29           O  
ATOM   1704  CB  ASP A 820      -1.623  -1.827  17.143  1.00 21.09           C  
ATOM   1705  CG  ASP A 820      -0.815  -1.777  18.431  1.00 20.87           C  
ATOM   1706  OD1 ASP A 820      -1.231  -2.389  19.430  1.00 21.56           O  
ATOM   1707  OD2 ASP A 820       0.253  -1.153  18.543  1.00 22.20           O1-
ATOM   1708  N   SER A 821      -3.898  -4.059  18.823  1.00 20.50           N  
ATOM   1709  CA  SER A 821      -5.045  -4.133  19.740  1.00 20.85           C  
ATOM   1710  C   SER A 821      -4.937  -3.177  20.941  1.00 20.70           C  
ATOM   1711  O   SER A 821      -5.896  -3.016  21.696  1.00 20.79           O  
ATOM   1712  CB  SER A 821      -5.271  -5.571  20.222  1.00 21.05           C  
ATOM   1713  OG  SER A 821      -4.241  -5.989  21.098  1.00 21.32           O  
ATOM   1714  N   ASN A 822      -3.779  -2.542  21.102  1.00 20.24           N  
ATOM   1715  CA  ASN A 822      -3.606  -1.459  22.074  1.00 20.18           C  
ATOM   1716  C   ASN A 822      -4.291  -0.164  21.651  1.00 19.93           C  
ATOM   1717  O   ASN A 822      -4.412   0.770  22.450  1.00 20.04           O  
ATOM   1718  CB  ASN A 822      -2.125  -1.202  22.325  1.00 19.96           C  
ATOM   1719  CG  ASN A 822      -1.427  -2.411  22.887  1.00 20.23           C  
ATOM   1720  ND2 ASN A 822      -0.553  -3.025  22.093  1.00 20.09           N  
ATOM   1721  OD1 ASN A 822      -1.689  -2.807  24.014  1.00 19.95           O  
ATOM   1722  N   TYR A 823      -4.709  -0.102  20.388  1.00 19.85           N  
ATOM   1723  CA  TYR A 823      -5.572   0.965  19.896  1.00 19.56           C  
ATOM   1724  C   TYR A 823      -6.964   0.393  19.676  1.00 20.29           C  
ATOM   1725  O   TYR A 823      -7.116  -0.642  19.028  1.00 20.34           O  
ATOM   1726  CB  TYR A 823      -5.026   1.553  18.597  1.00 19.05           C  
ATOM   1727  CG  TYR A 823      -3.703   2.258  18.787  1.00 18.21           C  
ATOM   1728  CD1 TYR A 823      -3.648   3.633  18.976  1.00 17.67           C  
ATOM   1729  CD2 TYR A 823      -2.510   1.542  18.802  1.00 18.02           C  
ATOM   1730  CE1 TYR A 823      -2.431   4.287  19.154  1.00 17.41           C  
ATOM   1731  CE2 TYR A 823      -1.290   2.176  18.985  1.00 17.36           C  
ATOM   1732  CZ  TYR A 823      -1.256   3.548  19.166  1.00 17.39           C  
ATOM   1733  OH  TYR A 823      -0.054   4.178  19.338  1.00 15.37           O  
ATOM   1734  N   VAL A 824      -7.969   1.074  20.221  1.00 20.96           N  
ATOM   1735  CA  VAL A 824      -9.347   0.579  20.245  1.00 22.12           C  
ATOM   1736  C   VAL A 824     -10.254   1.591  19.563  1.00 23.09           C  
ATOM   1737  O   VAL A 824      -9.998   2.790  19.607  1.00 22.71           O  
ATOM   1738  CB  VAL A 824      -9.792   0.339  21.706  1.00 22.27           C  
ATOM   1739  CG1 VAL A 824     -11.286   0.050  21.816  1.00 22.54           C  
ATOM   1740  CG2 VAL A 824      -8.988  -0.805  22.304  1.00 22.49           C  
ATOM   1741  N   VAL A 825     -11.315   1.110  18.930  1.00 24.46           N  
ATOM   1742  CA  VAL A 825     -12.264   2.003  18.275  1.00 25.83           C  
ATOM   1743  C   VAL A 825     -13.128   2.701  19.332  1.00 26.85           C  
ATOM   1744  O   VAL A 825     -13.659   2.053  20.235  1.00 27.27           O  
ATOM   1745  CB  VAL A 825     -13.159   1.246  17.266  1.00 25.85           C  
ATOM   1746  CG1 VAL A 825     -14.115   2.210  16.569  1.00 25.93           C  
ATOM   1747  CG2 VAL A 825     -12.298   0.505  16.241  1.00 25.87           C  
ATOM   1748  N   LYS A 826     -13.244   4.023  19.231  1.00 28.28           N  
ATOM   1749  CA  LYS A 826     -14.121   4.790  20.113  1.00 29.18           C  
ATOM   1750  C   LYS A 826     -15.065   5.686  19.297  1.00 29.65           C  
ATOM   1751  O   LYS A 826     -16.236   5.327  19.075  1.00 29.70           O  
ATOM   1752  CB  LYS A 826     -13.290   5.593  21.124  1.00 29.74           C  
ATOM   1753  CG  LYS A 826     -13.988   5.846  22.470  1.00 30.11           C  
ATOM   1754  CD  LYS A 826     -14.392   7.303  22.639  1.00 30.25           C  
ATOM   1755  CE  LYS A 826     -13.193   8.179  22.980  1.00 30.39           C  
ATOM   1756  NZ  LYS A 826     -13.457   9.601  22.631  1.00 30.37           N1+
ATOM   1757  N   GLY A 827     -14.557   6.825  18.826  1.00 29.96           N  
ATOM   1758  CA  GLY A 827     -15.366   7.787  18.090  1.00 29.89           C  
ATOM   1759  C   GLY A 827     -14.799   8.002  16.702  1.00 29.92           C  
ATOM   1760  O   GLY A 827     -14.100   8.992  16.465  1.00 30.21           O  
ATOM   1761  N   ASN A 828     -15.078   7.055  15.803  1.00 29.78           N  
ATOM   1762  CA  ASN A 828     -14.564   7.062  14.422  1.00 29.69           C  
ATOM   1763  C   ASN A 828     -13.046   6.838  14.271  1.00 28.93           C  
ATOM   1764  O   ASN A 828     -12.581   6.541  13.170  1.00 29.24           O  
ATOM   1765  CB  ASN A 828     -14.971   8.346  13.674  1.00 29.96           C  
ATOM   1766  CG  ASN A 828     -16.471   8.620  13.735  1.00 30.33           C  
ATOM   1767  ND2 ASN A 828     -16.861   9.835  13.359  1.00 30.49           N  
ATOM   1768  OD1 ASN A 828     -17.266   7.755  14.111  1.00 30.66           O  
ATOM   1769  N   ALA A 829     -12.285   6.971  15.360  1.00 28.04           N  
ATOM   1770  CA  ALA A 829     -10.835   6.812  15.329  1.00 26.85           C  
ATOM   1771  C   ALA A 829     -10.423   5.610  16.169  1.00 26.06           C  
ATOM   1772  O   ALA A 829     -11.250   4.980  16.829  1.00 26.04           O  
ATOM   1773  CB  ALA A 829     -10.145   8.072  15.839  1.00 26.91           C  
ATOM   1774  N   ARG A 830      -9.136   5.292  16.116  1.00 24.59           N  
ATOM   1775  CA  ARG A 830      -8.561   4.229  16.917  1.00 23.52           C  
ATOM   1776  C   ARG A 830      -7.584   4.883  17.877  1.00 22.13           C  
ATOM   1777  O   ARG A 830      -6.642   5.546  17.450  1.00 22.38           O  
ATOM   1778  CB  ARG A 830      -7.876   3.198  16.022  1.00 23.76           C  
ATOM   1779  CG  ARG A 830      -8.871   2.302  15.288  1.00 23.86           C  
ATOM   1780  CD  ARG A 830      -8.245   1.397  14.239  1.00 24.11           C  
ATOM   1781  NE  ARG A 830      -9.248   0.630  13.503  1.00 24.23           N  
ATOM   1782  CZ  ARG A 830      -9.769  -0.538  13.887  1.00 24.43           C  
ATOM   1783  NH1 ARG A 830      -9.391  -1.125  15.019  1.00 24.53           N1+
ATOM   1784  NH2 ARG A 830     -10.679  -1.130  13.127  1.00 24.41           N  
ATOM   1785  N   LEU A 831      -7.828   4.695  19.172  1.00 20.31           N  
ATOM   1786  CA  LEU A 831      -7.150   5.441  20.222  1.00 18.94           C  
ATOM   1787  C   LEU A 831      -6.546   4.523  21.283  1.00 17.34           C  
ATOM   1788  O   LEU A 831      -7.094   3.460  21.578  1.00 15.89           O  
ATOM   1789  CB  LEU A 831      -8.151   6.379  20.892  1.00 19.51           C  
ATOM   1790  CG  LEU A 831      -8.751   7.458  19.985  1.00 19.74           C  
ATOM   1791  CD1 LEU A 831      -9.774   8.259  20.746  1.00 20.24           C  
ATOM   1792  CD2 LEU A 831      -7.664   8.375  19.436  1.00 20.35           C  
ATOM   1793  N   PRO A 832      -5.440   4.947  21.885  1.00 15.42           N  
ATOM   1794  CA  PRO A 832      -4.784   4.139  22.924  1.00 14.81           C  
ATOM   1795  C   PRO A 832      -5.497   4.310  24.267  1.00 14.06           C  
ATOM   1796  O   PRO A 832      -4.929   4.875  25.199  1.00 13.35           O  
ATOM   1797  CB  PRO A 832      -3.377   4.727  22.957  1.00 14.94           C  
ATOM   1798  CG  PRO A 832      -3.610   6.184  22.667  1.00 15.16           C  
ATOM   1799  CD  PRO A 832      -4.720   6.212  21.654  1.00 15.33           C  
ATOM   1800  N   VAL A 833      -6.719   3.800  24.370  1.00 13.28           N  
ATOM   1801  CA  VAL A 833      -7.580   4.102  25.510  1.00 13.60           C  
ATOM   1802  C   VAL A 833      -6.971   3.716  26.868  1.00 13.53           C  
ATOM   1803  O   VAL A 833      -7.138   4.432  27.854  1.00 13.74           O  
ATOM   1804  CB  VAL A 833      -8.973   3.449  25.347  1.00 13.90           C  
ATOM   1805  CG1 VAL A 833      -9.778   3.577  26.618  1.00 13.81           C  
ATOM   1806  CG2 VAL A 833      -9.713   4.080  24.164  1.00 13.76           C  
ATOM   1807  N   LYS A 834      -6.242   2.613  26.921  1.00 13.01           N  
ATOM   1808  CA  LYS A 834      -5.639   2.172  28.181  1.00 13.17           C  
ATOM   1809  C   LYS A 834      -4.546   3.100  28.706  1.00 13.33           C  
ATOM   1810  O   LYS A 834      -4.195   3.040  29.883  1.00 12.89           O  
ATOM   1811  CB  LYS A 834      -5.126   0.745  28.048  1.00 13.37           C  
ATOM   1812  CG  LYS A 834      -6.261  -0.255  27.957  1.00 13.37           C  
ATOM   1813  CD  LYS A 834      -5.764  -1.693  28.058  1.00 13.47           C  
ATOM   1814  CE  LYS A 834      -6.921  -2.656  28.088  1.00 13.49           C  
ATOM   1815  NZ  LYS A 834      -6.511  -4.053  28.438  1.00 13.01           N1+
ATOM   1816  N   TRP A 835      -4.050   3.984  27.842  1.00 13.39           N  
ATOM   1817  CA  TRP A 835      -3.051   4.984  28.217  1.00 14.00           C  
ATOM   1818  C   TRP A 835      -3.644   6.368  28.468  1.00 14.35           C  
ATOM   1819  O   TRP A 835      -2.925   7.280  28.875  1.00 14.62           O  
ATOM   1820  CB  TRP A 835      -1.987   5.099  27.116  1.00 14.05           C  
ATOM   1821  CG  TRP A 835      -1.011   3.982  27.134  1.00 14.22           C  
ATOM   1822  CD1 TRP A 835       0.234   4.007  27.665  1.00 14.60           C  
ATOM   1823  CD2 TRP A 835      -1.192   2.669  26.595  1.00 14.49           C  
ATOM   1824  CE2 TRP A 835      -0.005   1.949  26.842  1.00 14.14           C  
ATOM   1825  CE3 TRP A 835      -2.237   2.024  25.934  1.00 13.87           C  
ATOM   1826  NE1 TRP A 835       0.847   2.792  27.499  1.00 14.18           N  
ATOM   1827  CZ2 TRP A 835       0.161   0.620  26.463  1.00 14.39           C  
ATOM   1828  CZ3 TRP A 835      -2.072   0.708  25.540  1.00 14.60           C  
ATOM   1829  CH2 TRP A 835      -0.881   0.012  25.813  1.00 14.28           C  
ATOM   1830  N   MET A 836      -4.941   6.523  28.212  1.00 14.67           N  
ATOM   1831  CA  MET A 836      -5.572   7.837  28.192  1.00 14.95           C  
ATOM   1832  C   MET A 836      -6.205   8.191  29.534  1.00 15.24           C  
ATOM   1833  O   MET A 836      -6.744   7.325  30.233  1.00 14.59           O  
ATOM   1834  CB  MET A 836      -6.626   7.897  27.082  1.00 15.19           C  
ATOM   1835  CG  MET A 836      -6.028   7.997  25.683  1.00 15.65           C  
ATOM   1836  SD  MET A 836      -7.247   7.753  24.401  1.00 16.61           S  
ATOM   1837  CE  MET A 836      -8.305   9.186  24.646  1.00 16.16           C  
ATOM   1838  N   ALA A 837      -6.136   9.475  29.875  1.00 15.61           N  
ATOM   1839  CA  ALA A 837      -6.743   9.998  31.085  1.00 15.79           C  
ATOM   1840  C   ALA A 837      -8.258   9.925  30.930  1.00 15.93           C  
ATOM   1841  O   ALA A 837      -8.757  10.035  29.818  1.00 16.20           O  
ATOM   1842  CB  ALA A 837      -6.296  11.449  31.322  1.00 15.82           C  
ATOM   1843  N   PRO A 838      -8.992   9.747  32.028  1.00 16.40           N  
ATOM   1844  CA  PRO A 838     -10.459   9.729  31.974  1.00 16.94           C  
ATOM   1845  C   PRO A 838     -11.018  10.934  31.221  1.00 17.13           C  
ATOM   1846  O   PRO A 838     -11.954  10.781  30.435  1.00 17.28           O  
ATOM   1847  CB  PRO A 838     -10.877   9.803  33.450  1.00 16.89           C  
ATOM   1848  CG  PRO A 838      -9.711   9.360  34.225  1.00 16.68           C  
ATOM   1849  CD  PRO A 838      -8.495   9.562  33.394  1.00 16.55           C  
ATOM   1850  N   GLU A 839     -10.427  12.108  31.444  1.00 17.71           N  
ATOM   1851  CA  GLU A 839     -10.920  13.351  30.849  1.00 17.93           C  
ATOM   1852  C   GLU A 839     -10.659  13.481  29.343  1.00 18.45           C  
ATOM   1853  O   GLU A 839     -11.416  14.166  28.654  1.00 18.65           O  
ATOM   1854  CB  GLU A 839     -10.404  14.583  31.613  1.00 17.88           C  
ATOM   1855  CG  GLU A 839      -8.945  14.944  31.396  1.00 17.67           C  
ATOM   1856  CD  GLU A 839      -7.994  14.241  32.353  1.00 17.36           C  
ATOM   1857  OE1 GLU A 839      -8.416  13.337  33.089  1.00 16.72           O  
ATOM   1858  OE2 GLU A 839      -6.807  14.606  32.361  1.00 17.38           O1-
ATOM   1859  N   SER A 840      -9.604  12.843  28.839  1.00 18.82           N  
ATOM   1860  CA  SER A 840      -9.384  12.710  27.397  1.00 19.41           C  
ATOM   1861  C   SER A 840     -10.388  11.748  26.763  1.00 19.84           C  
ATOM   1862  O   SER A 840     -10.894  12.001  25.668  1.00 20.07           O  
ATOM   1863  CB  SER A 840      -7.982  12.181  27.089  1.00 19.40           C  
ATOM   1864  OG  SER A 840      -6.957  13.001  27.611  1.00 19.54           O  
ATOM   1865  N   ILE A 841     -10.659  10.641  27.444  1.00 20.23           N  
ATOM   1866  CA  ILE A 841     -11.585   9.637  26.936  1.00 21.00           C  
ATOM   1867  C   ILE A 841     -12.990  10.230  26.788  1.00 21.44           C  
ATOM   1868  O   ILE A 841     -13.693   9.953  25.814  1.00 21.31           O  
ATOM   1869  CB  ILE A 841     -11.610   8.401  27.866  1.00 20.88           C  
ATOM   1870  CG1 ILE A 841     -10.278   7.644  27.776  1.00 21.08           C  
ATOM   1871  CG2 ILE A 841     -12.768   7.472  27.502  1.00 21.12           C  
ATOM   1872  CD1 ILE A 841     -10.063   6.640  28.887  1.00 20.98           C  
ATOM   1873  N   PHE A 842     -13.374  11.074  27.740  1.00 22.22           N  
ATOM   1874  CA  PHE A 842     -14.754  11.540  27.844  1.00 23.06           C  
ATOM   1875  C   PHE A 842     -14.983  12.934  27.246  1.00 23.41           C  
ATOM   1876  O   PHE A 842     -16.058  13.198  26.713  1.00 23.57           O  
ATOM   1877  CB  PHE A 842     -15.213  11.446  29.305  1.00 23.33           C  
ATOM   1878  CG  PHE A 842     -15.293  10.019  29.813  1.00 23.95           C  
ATOM   1879  CD1 PHE A 842     -14.471   9.576  30.847  1.00 24.23           C  
ATOM   1880  CD2 PHE A 842     -16.174   9.109  29.229  1.00 24.22           C  
ATOM   1881  CE1 PHE A 842     -14.533   8.258  31.302  1.00 24.38           C  
ATOM   1882  CE2 PHE A 842     -16.248   7.787  29.683  1.00 24.37           C  
ATOM   1883  CZ  PHE A 842     -15.424   7.365  30.722  1.00 24.38           C  
ATOM   1884  N   ASN A 843     -13.974  13.804  27.305  1.00 23.77           N  
ATOM   1885  CA  ASN A 843     -14.075  15.165  26.755  1.00 24.21           C  
ATOM   1886  C   ASN A 843     -13.217  15.419  25.496  1.00 24.34           C  
ATOM   1887  O   ASN A 843     -13.286  16.504  24.908  1.00 24.10           O  
ATOM   1888  CB  ASN A 843     -13.731  16.201  27.831  1.00 24.52           C  
ATOM   1889  CG  ASN A 843     -14.440  15.936  29.160  1.00 24.97           C  
ATOM   1890  ND2 ASN A 843     -13.654  15.782  30.224  1.00 25.43           N  
ATOM   1891  OD1 ASN A 843     -15.675  15.880  29.231  1.00 25.04           O  
ATOM   1892  N   CYS A 844     -12.425  14.422  25.093  1.00 24.25           N  
ATOM   1893  CA  CYS A 844     -11.535  14.499  23.922  1.00 24.69           C  
ATOM   1894  C   CYS A 844     -10.468  15.579  24.034  1.00 24.34           C  
ATOM   1895  O   CYS A 844      -9.977  16.095  23.023  1.00 25.21           O  
ATOM   1896  CB  CYS A 844     -12.329  14.688  22.629  1.00 25.08           C  
ATOM   1897  SG  CYS A 844     -13.639  13.476  22.432  1.00 26.28           S  
ATOM   1898  N   VAL A 845     -10.100  15.911  25.265  1.00 23.48           N  
ATOM   1899  CA  VAL A 845      -9.084  16.919  25.501  1.00 22.87           C  
ATOM   1900  C   VAL A 845      -7.781  16.223  25.887  1.00 21.82           C  
ATOM   1901  O   VAL A 845      -7.777  15.276  26.675  1.00 21.32           O  
ATOM   1902  CB  VAL A 845      -9.517  17.960  26.576  1.00 23.00           C  
ATOM   1903  CG1 VAL A 845     -10.718  18.761  26.087  1.00 23.35           C  
ATOM   1904  CG2 VAL A 845      -9.814  17.297  27.932  1.00 23.25           C  
ATOM   1905  N   TYR A 846      -6.691  16.667  25.274  1.00 20.65           N  
ATOM   1906  CA  TYR A 846      -5.353  16.239  25.652  1.00 20.11           C  
ATOM   1907  C   TYR A 846      -4.646  17.444  26.232  1.00 19.14           C  
ATOM   1908  O   TYR A 846      -4.748  18.541  25.708  1.00 18.12           O  
ATOM   1909  CB  TYR A 846      -4.585  15.716  24.453  1.00 20.53           C  
ATOM   1910  CG  TYR A 846      -5.210  14.500  23.812  1.00 21.32           C  
ATOM   1911  CD1 TYR A 846      -6.228  14.637  22.879  1.00 21.50           C  
ATOM   1912  CD2 TYR A 846      -4.779  13.220  24.135  1.00 21.04           C  
ATOM   1913  CE1 TYR A 846      -6.807  13.525  22.285  1.00 21.91           C  
ATOM   1914  CE2 TYR A 846      -5.346  12.106  23.548  1.00 21.70           C  
ATOM   1915  CZ  TYR A 846      -6.359  12.265  22.620  1.00 21.64           C  
ATOM   1916  OH  TYR A 846      -6.931  11.163  22.032  1.00 22.04           O  
ATOM   1917  N   THR A 847      -3.942  17.215  27.330  1.00 18.19           N  
ATOM   1918  CA  THR A 847      -3.314  18.262  28.116  1.00 17.34           C  
ATOM   1919  C   THR A 847      -1.962  17.779  28.613  1.00 16.94           C  
ATOM   1920  O   THR A 847      -1.617  16.614  28.473  1.00 16.15           O  
ATOM   1921  CB  THR A 847      -4.186  18.570  29.342  1.00 17.34           C  
ATOM   1922  CG2 THR A 847      -5.611  18.966  28.946  1.00 17.11           C  
ATOM   1923  OG1 THR A 847      -4.352  17.374  30.115  1.00 16.95           O  
ATOM   1924  N   PHE A 848      -1.215  18.677  29.237  1.00 16.48           N  
ATOM   1925  CA  PHE A 848       0.004  18.293  29.949  1.00 16.60           C  
ATOM   1926  C   PHE A 848      -0.287  17.211  30.987  1.00 16.30           C  
ATOM   1927  O   PHE A 848       0.509  16.292  31.181  1.00 16.62           O  
ATOM   1928  CB  PHE A 848       0.615  19.512  30.649  1.00 16.90           C  
ATOM   1929  CG  PHE A 848       0.996  20.624  29.717  1.00 17.38           C  
ATOM   1930  CD1 PHE A 848       1.707  20.361  28.549  1.00 17.43           C  
ATOM   1931  CD2 PHE A 848       0.649  21.937  30.011  1.00 17.58           C  
ATOM   1932  CE1 PHE A 848       2.058  21.399  27.690  1.00 17.82           C  
ATOM   1933  CE2 PHE A 848       0.992  22.972  29.152  1.00 17.91           C  
ATOM   1934  CZ  PHE A 848       1.694  22.701  27.991  1.00 17.69           C  
ATOM   1935  N   GLU A 849      -1.446  17.330  31.632  1.00 15.84           N  
ATOM   1936  CA  GLU A 849      -1.844  16.470  32.726  1.00 15.61           C  
ATOM   1937  C   GLU A 849      -2.276  15.094  32.234  1.00 14.87           C  
ATOM   1938  O   GLU A 849      -2.108  14.117  32.945  1.00 14.75           O  
ATOM   1939  CB  GLU A 849      -2.968  17.130  33.547  1.00 15.93           C  
ATOM   1940  CG  GLU A 849      -2.554  18.411  34.286  1.00 16.67           C  
ATOM   1941  CD  GLU A 849      -2.898  19.698  33.548  1.00 17.13           C  
ATOM   1942  OE1 GLU A 849      -2.805  20.791  34.156  1.00 18.34           O  
ATOM   1943  OE2 GLU A 849      -3.255  19.642  32.359  1.00 17.63           O1-
ATOM   1944  N   SER A 850      -2.805  15.001  31.019  1.00 14.24           N  
ATOM   1945  CA  SER A 850      -3.175  13.703  30.477  1.00 13.98           C  
ATOM   1946  C   SER A 850      -1.921  12.973  29.968  1.00 13.63           C  
ATOM   1947  O   SER A 850      -1.885  11.759  29.981  1.00 13.71           O  
ATOM   1948  CB  SER A 850      -4.268  13.820  29.409  1.00 14.25           C  
ATOM   1949  OG  SER A 850      -3.827  14.521  28.270  1.00 14.11           O  
ATOM   1950  N   ASP A 851      -0.887  13.715  29.554  1.00 13.18           N  
ATOM   1951  CA  ASP A 851       0.413  13.113  29.242  1.00 12.17           C  
ATOM   1952  C   ASP A 851       1.007  12.502  30.498  1.00 12.21           C  
ATOM   1953  O   ASP A 851       1.656  11.467  30.432  1.00 11.94           O  
ATOM   1954  CB  ASP A 851       1.420  14.137  28.692  1.00 12.83           C  
ATOM   1955  CG  ASP A 851       1.419  14.229  27.185  1.00 12.90           C  
ATOM   1956  OD1 ASP A 851       2.194  15.076  26.663  1.00 13.73           O  
ATOM   1957  OD2 ASP A 851       0.683  13.542  26.441  1.00 12.08           O1-
ATOM   1958  N   VAL A 852       0.771  13.132  31.647  1.00 12.37           N  
ATOM   1959  CA  VAL A 852       1.272  12.604  32.918  1.00 12.68           C  
ATOM   1960  C   VAL A 852       0.560  11.300  33.262  1.00 12.81           C  
ATOM   1961  O   VAL A 852       1.205  10.332  33.670  1.00 13.14           O  
ATOM   1962  CB  VAL A 852       1.170  13.654  34.039  1.00 12.23           C  
ATOM   1963  CG1 VAL A 852       1.354  13.027  35.414  1.00 12.70           C  
ATOM   1964  CG2 VAL A 852       2.222  14.732  33.810  1.00 12.36           C  
ATOM   1965  N   TRP A 853      -0.760  11.266  33.087  1.00 12.99           N  
ATOM   1966  CA  TRP A 853      -1.519  10.025  33.235  1.00 12.99           C  
ATOM   1967  C   TRP A 853      -0.860   8.918  32.404  1.00 12.98           C  
ATOM   1968  O   TRP A 853      -0.590   7.829  32.909  1.00 13.15           O  
ATOM   1969  CB  TRP A 853      -2.978  10.227  32.802  1.00 13.20           C  
ATOM   1970  CG  TRP A 853      -3.794   8.984  32.940  1.00 13.49           C  
ATOM   1971  CD1 TRP A 853      -3.728   7.874  32.149  1.00 13.42           C  
ATOM   1972  CD2 TRP A 853      -4.779   8.706  33.932  1.00 13.70           C  
ATOM   1973  CE2 TRP A 853      -5.279   7.414  33.678  1.00 13.64           C  
ATOM   1974  CE3 TRP A 853      -5.328   9.435  34.996  1.00 14.12           C  
ATOM   1975  NE1 TRP A 853      -4.606   6.922  32.596  1.00 13.48           N  
ATOM   1976  CZ2 TRP A 853      -6.272   6.830  34.456  1.00 14.06           C  
ATOM   1977  CZ3 TRP A 853      -6.316   8.850  35.765  1.00 13.94           C  
ATOM   1978  CH2 TRP A 853      -6.773   7.566  35.496  1.00 14.15           C  
ATOM   1979  N   SER A 854      -0.570   9.211  31.141  1.00 12.80           N  
ATOM   1980  CA  SER A 854       0.008   8.217  30.242  1.00 12.59           C  
ATOM   1981  C   SER A 854       1.364   7.758  30.737  1.00 13.26           C  
ATOM   1982  O   SER A 854       1.696   6.591  30.629  1.00 12.95           O  
ATOM   1983  CB  SER A 854       0.151   8.762  28.824  1.00 12.44           C  
ATOM   1984  OG  SER A 854      -1.104   9.064  28.267  1.00 12.49           O  
ATOM   1985  N   TYR A 855       2.143   8.687  31.282  1.00 13.86           N  
ATOM   1986  CA  TYR A 855       3.455   8.364  31.793  1.00 13.83           C  
ATOM   1987  C   TYR A 855       3.334   7.396  32.964  1.00 13.58           C  
ATOM   1988  O   TYR A 855       4.150   6.502  33.111  1.00 13.49           O  
ATOM   1989  CB  TYR A 855       4.191   9.628  32.214  1.00 14.22           C  
ATOM   1990  CG  TYR A 855       5.476   9.344  32.964  1.00 14.45           C  
ATOM   1991  CD1 TYR A 855       6.667   9.104  32.284  1.00 14.70           C  
ATOM   1992  CD2 TYR A 855       5.500   9.320  34.352  1.00 15.00           C  
ATOM   1993  CE1 TYR A 855       7.850   8.839  32.972  1.00 14.60           C  
ATOM   1994  CE2 TYR A 855       6.676   9.065  35.048  1.00 14.73           C  
ATOM   1995  CZ  TYR A 855       7.847   8.829  34.347  1.00 14.81           C  
ATOM   1996  OH  TYR A 855       9.006   8.581  35.042  1.00 14.70           O  
ATOM   1997  N   GLY A 856       2.314   7.575  33.796  1.00 12.91           N  
ATOM   1998  CA  GLY A 856       2.012   6.622  34.850  1.00 13.02           C  
ATOM   1999  C   GLY A 856       1.732   5.234  34.287  1.00 13.00           C  
ATOM   2000  O   GLY A 856       2.194   4.234  34.831  1.00 13.34           O  
ATOM   2001  N   ILE A 857       0.972   5.168  33.199  1.00 13.31           N  
ATOM   2002  CA  ILE A 857       0.700   3.883  32.536  1.00 13.32           C  
ATOM   2003  C   ILE A 857       1.986   3.306  31.970  1.00 13.33           C  
ATOM   2004  O   ILE A 857       2.208   2.105  32.024  1.00 13.31           O  
ATOM   2005  CB  ILE A 857      -0.362   4.032  31.417  1.00 13.50           C  
ATOM   2006  CG1 ILE A 857      -1.688   4.566  31.978  1.00 13.61           C  
ATOM   2007  CG2 ILE A 857      -0.592   2.690  30.710  1.00 13.42           C  
ATOM   2008  CD1 ILE A 857      -2.369   3.683  32.999  1.00 13.57           C  
ATOM   2009  N   PHE A 858       2.831   4.169  31.425  1.00 13.98           N  
ATOM   2010  CA  PHE A 858       4.137   3.752  30.934  1.00 14.00           C  
ATOM   2011  C   PHE A 858       5.001   3.161  32.054  1.00 14.35           C  
ATOM   2012  O   PHE A 858       5.675   2.149  31.854  1.00 14.16           O  
ATOM   2013  CB  PHE A 858       4.875   4.920  30.287  1.00 14.34           C  
ATOM   2014  CG  PHE A 858       6.323   4.680  30.156  1.00 14.03           C  
ATOM   2015  CD1 PHE A 858       6.786   3.736  29.255  1.00 14.13           C  
ATOM   2016  CD2 PHE A 858       7.227   5.346  30.955  1.00 14.14           C  
ATOM   2017  CE1 PHE A 858       8.120   3.479  29.146  1.00 14.93           C  
ATOM   2018  CE2 PHE A 858       8.582   5.079  30.849  1.00 14.53           C  
ATOM   2019  CZ  PHE A 858       9.025   4.155  29.944  1.00 14.35           C  
ATOM   2020  N   LEU A 859       4.997   3.795  33.225  1.00 13.96           N  
ATOM   2021  CA  LEU A 859       5.738   3.265  34.367  1.00 14.25           C  
ATOM   2022  C   LEU A 859       5.226   1.866  34.714  1.00 14.19           C  
ATOM   2023  O   LEU A 859       5.989   0.979  35.078  1.00 14.27           O  
ATOM   2024  CB  LEU A 859       5.614   4.188  35.574  1.00 14.43           C  
ATOM   2025  CG  LEU A 859       6.374   5.514  35.510  1.00 14.49           C  
ATOM   2026  CD1 LEU A 859       6.178   6.263  36.805  1.00 14.65           C  
ATOM   2027  CD2 LEU A 859       7.849   5.288  35.186  1.00 14.59           C  
ATOM   2028  N   TRP A 860       3.925   1.659  34.570  1.00 13.98           N  
ATOM   2029  CA  TRP A 860       3.361   0.341  34.809  1.00 14.43           C  
ATOM   2030  C   TRP A 860       3.869  -0.646  33.761  1.00 14.49           C  
ATOM   2031  O   TRP A 860       4.260  -1.743  34.111  1.00 14.49           O  
ATOM   2032  CB  TRP A 860       1.838   0.378  34.824  1.00 14.34           C  
ATOM   2033  CG  TRP A 860       1.269  -0.854  35.393  1.00 14.73           C  
ATOM   2034  CD1 TRP A 860       0.913  -1.085  36.696  1.00 14.53           C  
ATOM   2035  CD2 TRP A 860       1.035  -2.069  34.693  1.00 14.34           C  
ATOM   2036  CE2 TRP A 860       0.519  -2.998  35.620  1.00 14.48           C  
ATOM   2037  CE3 TRP A 860       1.200  -2.469  33.365  1.00 15.07           C  
ATOM   2038  NE1 TRP A 860       0.442  -2.370  36.831  1.00 13.93           N  
ATOM   2039  CZ2 TRP A 860       0.154  -4.291  35.257  1.00 14.51           C  
ATOM   2040  CZ3 TRP A 860       0.838  -3.748  33.008  1.00 14.62           C  
ATOM   2041  CH2 TRP A 860       0.331  -4.646  33.951  1.00 14.70           C  
ATOM   2042  N   GLU A 861       3.862  -0.265  32.484  1.00 14.51           N  
ATOM   2043  CA  GLU A 861       4.454  -1.104  31.433  1.00 14.97           C  
ATOM   2044  C   GLU A 861       5.895  -1.445  31.738  1.00 15.22           C  
ATOM   2045  O   GLU A 861       6.332  -2.565  31.528  1.00 15.06           O  
ATOM   2046  CB  GLU A 861       4.476  -0.395  30.084  1.00 15.08           C  
ATOM   2047  CG  GLU A 861       3.155  -0.031  29.465  1.00 15.09           C  
ATOM   2048  CD  GLU A 861       3.379   0.596  28.109  1.00 15.57           C  
ATOM   2049  OE1 GLU A 861       3.460  -0.154  27.120  1.00 15.42           O  
ATOM   2050  OE2 GLU A 861       3.522   1.848  28.042  1.00 15.63           O1-
ATOM   2051  N   LEU A 862       6.635  -0.450  32.213  1.00 15.34           N  
ATOM   2052  CA  LEU A 862       8.062  -0.574  32.453  1.00 15.60           C  
ATOM   2053  C   LEU A 862       8.344  -1.610  33.526  1.00 15.30           C  
ATOM   2054  O   LEU A 862       9.066  -2.583  33.300  1.00 15.31           O  
ATOM   2055  CB  LEU A 862       8.606   0.798  32.884  1.00 16.12           C  
ATOM   2056  CG  LEU A 862      10.103   1.000  33.029  1.00 16.55           C  
ATOM   2057  CD1 LEU A 862      10.816   0.625  31.748  1.00 16.78           C  
ATOM   2058  CD2 LEU A 862      10.359   2.463  33.382  1.00 16.47           C  
ATOM   2059  N   PHE A 863       7.736  -1.419  34.692  1.00 14.77           N  
ATOM   2060  CA  PHE A 863       8.022  -2.272  35.832  1.00 14.95           C  
ATOM   2061  C   PHE A 863       7.307  -3.612  35.760  1.00 14.49           C  
ATOM   2062  O   PHE A 863       7.608  -4.487  36.547  1.00 15.05           O  
ATOM   2063  CB  PHE A 863       7.724  -1.529  37.130  1.00 14.93           C  
ATOM   2064  CG  PHE A 863       8.721  -0.462  37.423  1.00 14.71           C  
ATOM   2065  CD1 PHE A 863       8.445   0.860  37.131  1.00 15.14           C  
ATOM   2066  CD2 PHE A 863       9.951  -0.790  37.955  1.00 14.79           C  
ATOM   2067  CE1 PHE A 863       9.395   1.848  37.375  1.00 15.09           C  
ATOM   2068  CE2 PHE A 863      10.896   0.173  38.206  1.00 14.97           C  
ATOM   2069  CZ  PHE A 863      10.617   1.505  37.910  1.00 15.08           C  
ATOM   2070  N   SER A 864       6.386  -3.760  34.804  1.00 14.67           N  
ATOM   2071  CA  SER A 864       5.756  -5.047  34.479  1.00 14.61           C  
ATOM   2072  C   SER A 864       6.505  -5.748  33.344  1.00 14.88           C  
ATOM   2073  O   SER A 864       6.028  -6.728  32.790  1.00 14.66           O  
ATOM   2074  CB ASER A 864       4.298  -4.847  34.074  0.65 14.70           C  
ATOM   2075  CB BSER A 864       4.289  -4.847  34.074  0.35 14.72           C  
ATOM   2076  OG ASER A 864       4.218  -4.226  32.809  0.65 13.97           O  
ATOM   2077  OG BSER A 864       3.533  -4.237  35.108  0.35 14.37           O  
ATOM   2078  N   LEU A 865       7.670  -5.220  32.981  1.00 15.18           N  
ATOM   2079  CA  LEU A 865       8.510  -5.817  31.951  1.00 15.28           C  
ATOM   2080  C   LEU A 865       7.755  -5.947  30.637  1.00 15.08           C  
ATOM   2081  O   LEU A 865       7.849  -6.948  29.939  1.00 15.02           O  
ATOM   2082  CB  LEU A 865       9.062  -7.164  32.421  1.00 15.83           C  
ATOM   2083  CG  LEU A 865       9.681  -7.141  33.818  1.00 16.39           C  
ATOM   2084  CD1 LEU A 865      10.122  -8.533  34.244  1.00 16.75           C  
ATOM   2085  CD2 LEU A 865      10.846  -6.150  33.863  1.00 17.10           C  
ATOM   2086  N   GLY A 866       6.988  -4.919  30.322  1.00 14.84           N  
ATOM   2087  CA  GLY A 866       6.365  -4.787  29.022  1.00 15.27           C  
ATOM   2088  C   GLY A 866       5.011  -5.450  28.896  1.00 14.76           C  
ATOM   2089  O   GLY A 866       4.556  -5.681  27.790  1.00 14.90           O  
ATOM   2090  N   SER A 867       4.363  -5.762  30.011  1.00 15.26           N  
ATOM   2091  CA  SER A 867       2.986  -6.239  29.951  1.00 15.46           C  
ATOM   2092  C   SER A 867       2.105  -5.133  29.380  1.00 15.27           C  
ATOM   2093  O   SER A 867       2.334  -3.966  29.635  1.00 15.39           O  
ATOM   2094  CB ASER A 867       2.459  -6.648  31.323  0.65 15.72           C  
ATOM   2095  CB BSER A 867       2.494  -6.632  31.345  0.35 15.32           C  
ATOM   2096  OG ASER A 867       1.047  -6.823  31.274  0.65 16.42           O  
ATOM   2097  OG BSER A 867       3.311  -7.636  31.923  0.35 15.07           O  
ATOM   2098  N   SER A 868       1.118  -5.517  28.582  1.00 15.58           N  
ATOM   2099  CA  SER A 868       0.047  -4.612  28.194  1.00 15.59           C  
ATOM   2100  C   SER A 868      -0.756  -4.258  29.455  1.00 14.88           C  
ATOM   2101  O   SER A 868      -0.938  -5.104  30.339  1.00 13.41           O  
ATOM   2102  CB  SER A 868      -0.837  -5.259  27.123  1.00 16.07           C  
ATOM   2103  OG  SER A 868      -1.383  -6.491  27.569  1.00 16.82           O  
ATOM   2104  N   PRO A 869      -1.180  -3.002  29.575  1.00 14.60           N  
ATOM   2105  CA  PRO A 869      -1.877  -2.548  30.783  1.00 14.46           C  
ATOM   2106  C   PRO A 869      -3.271  -3.153  30.916  1.00 13.96           C  
ATOM   2107  O   PRO A 869      -3.812  -3.642  29.930  1.00 13.15           O  
ATOM   2108  CB  PRO A 869      -1.945  -1.033  30.595  1.00 14.92           C  
ATOM   2109  CG  PRO A 869      -1.885  -0.833  29.138  1.00 15.02           C  
ATOM   2110  CD  PRO A 869      -1.019  -1.915  28.592  1.00 14.94           C  
ATOM   2111  N   TYR A 870      -3.828  -3.104  32.126  1.00 13.75           N  
ATOM   2112  CA  TYR A 870      -5.110  -3.729  32.454  1.00 13.01           C  
ATOM   2113  C   TYR A 870      -5.224  -5.072  31.744  1.00 13.09           C  
ATOM   2114  O   TYR A 870      -6.134  -5.277  30.943  1.00 12.65           O  
ATOM   2115  CB  TYR A 870      -6.283  -2.805  32.077  1.00 13.44           C  
ATOM   2116  CG  TYR A 870      -6.127  -1.383  32.557  1.00 13.02           C  
ATOM   2117  CD1 TYR A 870      -5.483  -0.427  31.776  1.00 13.59           C  
ATOM   2118  CD2 TYR A 870      -6.626  -0.993  33.791  1.00 13.48           C  
ATOM   2119  CE1 TYR A 870      -5.344   0.895  32.213  1.00 13.29           C  
ATOM   2120  CE2 TYR A 870      -6.506   0.326  34.239  1.00 13.44           C  
ATOM   2121  CZ  TYR A 870      -5.858   1.263  33.445  1.00 13.55           C  
ATOM   2122  OH  TYR A 870      -5.729   2.557  33.886  1.00 13.53           O  
ATOM   2123  N   PRO A 871      -4.292  -5.977  32.037  1.00 13.18           N  
ATOM   2124  CA  PRO A 871      -4.208  -7.259  31.333  1.00 13.66           C  
ATOM   2125  C   PRO A 871      -5.491  -8.040  31.440  1.00 13.81           C  
ATOM   2126  O   PRO A 871      -6.028  -8.178  32.540  1.00 13.77           O  
ATOM   2127  CB  PRO A 871      -3.088  -8.010  32.064  1.00 13.63           C  
ATOM   2128  CG  PRO A 871      -2.416  -7.057  32.924  1.00 13.30           C  
ATOM   2129  CD  PRO A 871      -3.266  -5.854  33.089  1.00 13.41           C  
ATOM   2130  N   GLY A 872      -5.973  -8.542  30.310  1.00 14.55           N  
ATOM   2131  CA  GLY A 872      -7.191  -9.324  30.280  1.00 14.81           C  
ATOM   2132  C   GLY A 872      -8.464  -8.528  30.491  1.00 15.33           C  
ATOM   2133  O   GLY A 872      -9.526  -9.115  30.644  1.00 14.92           O  
ATOM   2134  N   MET A 873      -8.371  -7.200  30.514  1.00 15.67           N  
ATOM   2135  CA  MET A 873      -9.557  -6.363  30.653  1.00 16.22           C  
ATOM   2136  C   MET A 873      -9.805  -5.691  29.314  1.00 16.41           C  
ATOM   2137  O   MET A 873      -9.093  -4.763  28.961  1.00 15.98           O  
ATOM   2138  CB  MET A 873      -9.370  -5.300  31.729  1.00 16.69           C  
ATOM   2139  CG  MET A 873      -9.524  -5.792  33.146  1.00 17.56           C  
ATOM   2140  SD  MET A 873      -9.002  -4.549  34.379  1.00 18.56           S  
ATOM   2141  CE  MET A 873      -9.346  -5.447  35.929  1.00 18.59           C  
ATOM   2142  N   PRO A 874     -10.800  -6.141  28.557  1.00 16.78           N  
ATOM   2143  CA  PRO A 874     -11.102  -5.481  27.279  1.00 17.13           C  
ATOM   2144  C   PRO A 874     -11.572  -4.045  27.493  1.00 16.83           C  
ATOM   2145  O   PRO A 874     -12.182  -3.750  28.528  1.00 16.55           O  
ATOM   2146  CB  PRO A 874     -12.218  -6.339  26.684  1.00 16.93           C  
ATOM   2147  CG  PRO A 874     -12.773  -7.115  27.811  1.00 17.16           C  
ATOM   2148  CD  PRO A 874     -11.695  -7.278  28.821  1.00 16.90           C  
ATOM   2149  N   VAL A 875     -11.276  -3.169  26.540  1.00 16.91           N  
ATOM   2150  CA  VAL A 875     -11.820  -1.822  26.566  1.00 17.15           C  
ATOM   2151  C   VAL A 875     -13.268  -1.873  26.083  1.00 17.35           C  
ATOM   2152  O   VAL A 875     -13.543  -1.870  24.879  1.00 17.20           O  
ATOM   2153  CB  VAL A 875     -11.000  -0.841  25.722  1.00 17.34           C  
ATOM   2154  CG1 VAL A 875     -11.670   0.539  25.699  1.00 17.21           C  
ATOM   2155  CG2 VAL A 875      -9.581  -0.748  26.266  1.00 17.41           C  
ATOM   2156  N   ASP A 876     -14.182  -1.948  27.045  1.00 17.45           N  
ATOM   2157  CA  ASP A 876     -15.621  -1.998  26.776  1.00 17.63           C  
ATOM   2158  C   ASP A 876     -16.344  -0.983  27.676  1.00 17.73           C  
ATOM   2159  O   ASP A 876     -15.698  -0.248  28.408  1.00 17.31           O  
ATOM   2160  CB  ASP A 876     -16.152  -3.426  26.983  1.00 17.85           C  
ATOM   2161  CG  ASP A 876     -15.832  -3.985  28.365  1.00 18.06           C  
ATOM   2162  OD1 ASP A 876     -15.694  -5.219  28.501  1.00 18.44           O  
ATOM   2163  OD2 ASP A 876     -15.711  -3.272  29.377  1.00 18.13           O1-
ATOM   2164  N   SER A 877     -17.676  -0.941  27.638  1.00 18.15           N  
ATOM   2165  CA  SER A 877     -18.423   0.078  28.398  1.00 18.82           C  
ATOM   2166  C   SER A 877     -18.169   0.072  29.916  1.00 19.14           C  
ATOM   2167  O   SER A 877     -18.223   1.127  30.561  1.00 19.14           O  
ATOM   2168  CB  SER A 877     -19.926  -0.034  28.141  1.00 18.73           C  
ATOM   2169  OG  SER A 877     -20.480  -1.126  28.854  1.00 19.24           O  
ATOM   2170  N   LYS A 878     -17.892  -1.103  30.478  1.00 19.48           N  
ATOM   2171  CA  LYS A 878     -17.613  -1.209  31.911  1.00 20.08           C  
ATOM   2172  C   LYS A 878     -16.167  -0.831  32.258  1.00 20.12           C  
ATOM   2173  O   LYS A 878     -15.900  -0.438  33.389  1.00 20.31           O  
ATOM   2174  CB  LYS A 878     -17.975  -2.602  32.447  1.00 20.39           C  
ATOM   2175  CG  LYS A 878     -16.816  -3.554  32.762  1.00 20.77           C  
ATOM   2176  CD  LYS A 878     -17.374  -4.922  33.172  1.00 20.98           C  
ATOM   2177  CE  LYS A 878     -16.441  -5.685  34.100  1.00 21.08           C  
ATOM   2178  NZ  LYS A 878     -16.855  -7.111  34.231  1.00 21.13           N1+
ATOM   2179  N   PHE A 879     -15.249  -0.953  31.302  1.00 20.22           N  
ATOM   2180  CA  PHE A 879     -13.885  -0.461  31.484  1.00 20.42           C  
ATOM   2181  C   PHE A 879     -13.917   1.041  31.702  1.00 20.96           C  
ATOM   2182  O   PHE A 879     -13.381   1.542  32.676  1.00 20.18           O  
ATOM   2183  CB  PHE A 879     -13.010  -0.759  30.268  1.00 20.20           C  
ATOM   2184  CG  PHE A 879     -11.619  -0.226  30.398  1.00 19.75           C  
ATOM   2185  CD1 PHE A 879     -11.291   1.030  29.908  1.00 19.55           C  
ATOM   2186  CD2 PHE A 879     -10.645  -0.967  31.043  1.00 19.66           C  
ATOM   2187  CE1 PHE A 879     -10.007   1.526  30.052  1.00 19.49           C  
ATOM   2188  CE2 PHE A 879      -9.369  -0.475  31.180  1.00 19.57           C  
ATOM   2189  CZ  PHE A 879      -9.055   0.778  30.686  1.00 19.42           C  
ATOM   2190  N   TYR A 880     -14.566   1.744  30.778  1.00 22.35           N  
ATOM   2191  CA  TYR A 880     -14.780   3.189  30.878  1.00 23.08           C  
ATOM   2192  C   TYR A 880     -15.378   3.577  32.223  1.00 23.44           C  
ATOM   2193  O   TYR A 880     -14.916   4.524  32.864  1.00 23.61           O  
ATOM   2194  CB  TYR A 880     -15.701   3.664  29.749  1.00 23.33           C  
ATOM   2195  CG  TYR A 880     -15.062   3.575  28.382  1.00 23.57           C  
ATOM   2196  CD1 TYR A 880     -15.663   2.861  27.351  1.00 23.63           C  
ATOM   2197  CD2 TYR A 880     -13.848   4.197  28.127  1.00 23.72           C  
ATOM   2198  CE1 TYR A 880     -15.072   2.784  26.101  1.00 23.70           C  
ATOM   2199  CE2 TYR A 880     -13.253   4.125  26.888  1.00 23.79           C  
ATOM   2200  CZ  TYR A 880     -13.862   3.416  25.880  1.00 23.76           C  
ATOM   2201  OH  TYR A 880     -13.250   3.347  24.654  1.00 23.77           O  
ATOM   2202  N   LYS A 881     -16.385   2.820  32.645  1.00 24.17           N  
ATOM   2203  CA  LYS A 881     -17.098   3.076  33.891  1.00 24.50           C  
ATOM   2204  C   LYS A 881     -16.183   2.941  35.099  1.00 24.59           C  
ATOM   2205  O   LYS A 881     -16.165   3.817  35.956  1.00 24.05           O  
ATOM   2206  CB  LYS A 881     -18.285   2.124  34.044  1.00 24.84           C  
ATOM   2207  CG  LYS A 881     -19.281   2.553  35.124  1.00 25.27           C  
ATOM   2208  CD  LYS A 881     -20.365   1.505  35.362  1.00 25.49           C  
ATOM   2209  CE  LYS A 881     -19.819   0.285  36.103  1.00 25.69           C  
ATOM   2210  NZ  LYS A 881     -20.908  -0.508  36.752  1.00 25.69           N1+
ATOM   2211  N   MET A 882     -15.416   1.855  35.174  1.00 24.64           N  
ATOM   2212  CA  MET A 882     -14.612   1.638  36.373  1.00 24.89           C  
ATOM   2213  C   MET A 882     -13.416   2.558  36.443  1.00 24.22           C  
ATOM   2214  O   MET A 882     -12.982   2.883  37.531  1.00 24.02           O  
ATOM   2215  CB  MET A 882     -14.227   0.169  36.619  1.00 25.59           C  
ATOM   2216  CG  MET A 882     -13.527  -0.603  35.521  1.00 26.10           C  
ATOM   2217  SD  MET A 882     -14.007  -2.377  35.689  1.00 27.02           S  
ATOM   2218  CE  MET A 882     -12.414  -3.134  35.637  1.00 26.94           C  
ATOM   2219  N   ILE A 883     -12.929   3.034  35.302  1.00 23.67           N  
ATOM   2220  CA  ILE A 883     -11.880   4.047  35.302  1.00 23.79           C  
ATOM   2221  C   ILE A 883     -12.398   5.340  35.932  1.00 23.66           C  
ATOM   2222  O   ILE A 883     -11.727   5.942  36.762  1.00 23.31           O  
ATOM   2223  CB  ILE A 883     -11.355   4.308  33.868  1.00 23.71           C  
ATOM   2224  CG1 ILE A 883     -10.582   3.084  33.357  1.00 23.90           C  
ATOM   2225  CG2 ILE A 883     -10.475   5.559  33.828  1.00 23.99           C  
ATOM   2226  CD1 ILE A 883      -9.396   2.682  34.210  1.00 23.70           C  
ATOM   2227  N   LYS A 884     -13.594   5.764  35.553  1.00 23.85           N  
ATOM   2228  CA  LYS A 884     -14.112   7.025  36.087  1.00 24.12           C  
ATOM   2229  C   LYS A 884     -14.538   6.898  37.550  1.00 23.90           C  
ATOM   2230  O   LYS A 884     -14.541   7.890  38.277  1.00 24.44           O  
ATOM   2231  CB  LYS A 884     -15.218   7.616  35.202  1.00 24.46           C  
ATOM   2232  CG  LYS A 884     -16.464   6.770  35.000  1.00 24.73           C  
ATOM   2233  CD  LYS A 884     -17.619   7.618  34.451  1.00 24.91           C  
ATOM   2234  CE  LYS A 884     -18.435   6.902  33.365  1.00 25.04           C  
ATOM   2235  NZ  LYS A 884     -19.831   6.618  33.805  1.00 24.90           N1+
ATOM   2236  N   GLU A 885     -14.857   5.675  37.980  1.00 23.64           N  
ATOM   2237  CA  GLU A 885     -15.246   5.389  39.367  1.00 23.43           C  
ATOM   2238  C   GLU A 885     -14.034   5.233  40.290  1.00 22.55           C  
ATOM   2239  O   GLU A 885     -14.191   5.160  41.508  1.00 22.65           O  
ATOM   2240  CB  GLU A 885     -16.121   4.125  39.441  1.00 23.82           C  
ATOM   2241  CG  GLU A 885     -17.574   4.380  39.811  1.00 24.54           C  
ATOM   2242  CD  GLU A 885     -18.362   5.079  38.715  1.00 24.79           C  
ATOM   2243  OE1 GLU A 885     -19.584   4.842  38.607  1.00 25.05           O  
ATOM   2244  OE2 GLU A 885     -17.766   5.873  37.962  1.00 25.62           O1-
ATOM   2245  N   GLY A 886     -12.835   5.159  39.712  1.00 21.44           N  
ATOM   2246  CA  GLY A 886     -11.606   5.198  40.483  1.00 20.47           C  
ATOM   2247  C   GLY A 886     -10.777   3.929  40.469  1.00 19.78           C  
ATOM   2248  O   GLY A 886      -9.783   3.864  41.185  1.00 19.58           O  
ATOM   2249  N   PHE A 887     -11.164   2.931  39.670  1.00 18.80           N  
ATOM   2250  CA  PHE A 887     -10.337   1.731  39.497  1.00 18.24           C  
ATOM   2251  C   PHE A 887      -8.962   2.067  38.940  1.00 17.06           C  
ATOM   2252  O   PHE A 887      -8.838   2.785  37.948  1.00 16.68           O  
ATOM   2253  CB  PHE A 887     -10.967   0.691  38.562  1.00 18.70           C  
ATOM   2254  CG  PHE A 887     -10.038  -0.454  38.254  1.00 19.42           C  
ATOM   2255  CD1 PHE A 887      -9.164  -0.392  37.177  1.00 19.92           C  
ATOM   2256  CD2 PHE A 887      -9.984  -1.556  39.087  1.00 19.96           C  
ATOM   2257  CE1 PHE A 887      -8.278  -1.427  36.923  1.00 20.22           C  
ATOM   2258  CE2 PHE A 887      -9.098  -2.601  38.831  1.00 20.14           C  
ATOM   2259  CZ  PHE A 887      -8.255  -2.538  37.750  1.00 20.01           C  
ATOM   2260  N   ARG A 888      -7.933   1.515  39.571  1.00 15.63           N  
ATOM   2261  CA  ARG A 888      -6.582   1.641  39.083  1.00 15.14           C  
ATOM   2262  C   ARG A 888      -5.891   0.286  39.125  1.00 14.43           C  
ATOM   2263  O   ARG A 888      -6.262  -0.605  39.886  1.00 13.64           O  
ATOM   2264  CB  ARG A 888      -5.803   2.661  39.914  1.00 15.46           C  
ATOM   2265  CG  ARG A 888      -6.439   4.040  39.951  1.00 15.60           C  
ATOM   2266  CD  ARG A 888      -6.317   4.806  38.657  1.00 15.62           C  
ATOM   2267  NE  ARG A 888      -6.835   6.165  38.797  1.00 15.70           N  
ATOM   2268  CZ  ARG A 888      -8.083   6.543  38.514  1.00 15.86           C  
ATOM   2269  NH1 ARG A 888      -8.985   5.672  38.073  1.00 15.74           N1+
ATOM   2270  NH2 ARG A 888      -8.444   7.814  38.684  1.00 15.92           N  
ATOM   2271  N   MET A 889      -4.902   0.132  38.262  1.00 14.15           N  
ATOM   2272  CA  MET A 889      -4.088  -1.064  38.256  1.00 14.35           C  
ATOM   2273  C   MET A 889      -3.362  -1.211  39.586  1.00 14.57           C  
ATOM   2274  O   MET A 889      -2.975  -0.225  40.217  1.00 14.38           O  
ATOM   2275  CB  MET A 889      -3.065  -1.004  37.135  1.00 14.12           C  
ATOM   2276  CG  MET A 889      -3.621  -1.429  35.802  1.00 14.31           C  
ATOM   2277  SD  MET A 889      -2.332  -1.469  34.581  1.00 13.54           S  
ATOM   2278  CE  MET A 889      -2.034   0.308  34.348  1.00 13.75           C  
ATOM   2279  N   LEU A 890      -3.176  -2.458  39.984  1.00 14.87           N  
ATOM   2280  CA  LEU A 890      -2.301  -2.797  41.094  1.00 15.50           C  
ATOM   2281  C   LEU A 890      -0.850  -2.555  40.712  1.00 15.03           C  
ATOM   2282  O   LEU A 890      -0.523  -2.428  39.541  1.00 14.74           O  
ATOM   2283  CB  LEU A 890      -2.490  -4.260  41.476  1.00 15.88           C  
ATOM   2284  CG  LEU A 890      -3.894  -4.618  41.950  1.00 16.28           C  
ATOM   2285  CD1 LEU A 890      -3.943  -6.070  42.375  1.00 16.70           C  
ATOM   2286  CD2 LEU A 890      -4.332  -3.704  43.083  1.00 16.77           C  
ATOM   2287  N   SER A 891       0.021  -2.491  41.707  1.00 15.09           N  
ATOM   2288  CA  SER A 891       1.442  -2.355  41.443  1.00 15.09           C  
ATOM   2289  C   SER A 891       1.949  -3.540  40.633  1.00 15.22           C  
ATOM   2290  O   SER A 891       1.531  -4.670  40.863  1.00 14.59           O  
ATOM   2291  CB  SER A 891       2.257  -2.299  42.733  1.00 15.37           C  
ATOM   2292  OG  SER A 891       3.638  -2.177  42.405  1.00 15.33           O  
ATOM   2293  N   PRO A 892       2.857  -3.279  39.699  1.00 15.11           N  
ATOM   2294  CA  PRO A 892       3.678  -4.347  39.122  1.00 15.71           C  
ATOM   2295  C   PRO A 892       4.480  -5.025  40.222  1.00 15.54           C  
ATOM   2296  O   PRO A 892       4.824  -4.368  41.205  1.00 14.65           O  
ATOM   2297  CB  PRO A 892       4.607  -3.583  38.167  1.00 15.20           C  
ATOM   2298  CG  PRO A 892       3.860  -2.333  37.843  1.00 15.52           C  
ATOM   2299  CD  PRO A 892       3.189  -1.964  39.125  1.00 15.42           C  
ATOM   2300  N   GLU A 893       4.770  -6.311  40.072  1.00 16.45           N  
ATOM   2301  CA  GLU A 893       5.538  -7.027  41.081  1.00 17.33           C  
ATOM   2302  C   GLU A 893       6.884  -6.355  41.339  1.00 17.04           C  
ATOM   2303  O   GLU A 893       7.322  -6.260  42.481  1.00 16.62           O  
ATOM   2304  CB  GLU A 893       5.744  -8.495  40.681  1.00 18.14           C  
ATOM   2305  CG  GLU A 893       6.763  -9.222  41.549  1.00 19.08           C  
ATOM   2306  CD  GLU A 893       6.926 -10.679  41.180  1.00 19.55           C  
ATOM   2307  OE1 GLU A 893       6.028 -11.222  40.492  1.00 20.77           O  
ATOM   2308  OE2 GLU A 893       7.944 -11.282  41.594  1.00 20.34           O1-
ATOM   2309  N   HIS A 894       7.521  -5.868  40.279  1.00 17.31           N  
ATOM   2310  CA  HIS A 894       8.907  -5.423  40.354  1.00 17.47           C  
ATOM   2311  C   HIS A 894       9.049  -3.907  40.541  1.00 16.89           C  
ATOM   2312  O   HIS A 894      10.168  -3.397  40.522  1.00 16.42           O  
ATOM   2313  CB  HIS A 894       9.668  -5.865  39.098  1.00 18.45           C  
ATOM   2314  CG  HIS A 894       9.518  -7.320  38.784  1.00 19.24           C  
ATOM   2315  CD2 HIS A 894       8.980  -7.952  37.714  1.00 19.84           C  
ATOM   2316  ND1 HIS A 894       9.946  -8.311  39.637  1.00 19.82           N  
ATOM   2317  CE1 HIS A 894       9.685  -9.492  39.108  1.00 20.09           C  
ATOM   2318  NE2 HIS A 894       9.098  -9.302  37.940  1.00 20.52           N  
ATOM   2319  N   ALA A 895       7.930  -3.196  40.715  1.00 15.87           N  
ATOM   2320  CA  ALA A 895       7.959  -1.758  40.976  1.00 15.42           C  
ATOM   2321  C   ALA A 895       8.325  -1.500  42.426  1.00 15.08           C  
ATOM   2322  O   ALA A 895       7.706  -2.063  43.324  1.00 14.39           O  
ATOM   2323  CB  ALA A 895       6.603  -1.116  40.670  1.00 15.59           C  
ATOM   2324  N   PRO A 896       9.323  -0.656  42.680  1.00 15.39           N  
ATOM   2325  CA  PRO A 896       9.518  -0.141  44.037  1.00 15.39           C  
ATOM   2326  C   PRO A 896       8.228   0.544  44.484  1.00 15.53           C  
ATOM   2327  O   PRO A 896       7.553   1.127  43.639  1.00 15.08           O  
ATOM   2328  CB  PRO A 896      10.658   0.878  43.872  1.00 15.71           C  
ATOM   2329  CG  PRO A 896      11.371   0.466  42.639  1.00 15.50           C  
ATOM   2330  CD  PRO A 896      10.329  -0.134  41.739  1.00 15.55           C  
ATOM   2331  N   ALA A 897       7.871   0.442  45.759  1.00 15.71           N  
ATOM   2332  CA  ALA A 897       6.679   1.112  46.283  1.00 16.06           C  
ATOM   2333  C   ALA A 897       6.651   2.595  45.901  1.00 16.40           C  
ATOM   2334  O   ALA A 897       5.607   3.139  45.544  1.00 15.86           O  
ATOM   2335  CB  ALA A 897       6.619   0.963  47.787  1.00 16.17           C  
ATOM   2336  N   GLU A 898       7.814   3.231  45.973  1.00 16.79           N  
ATOM   2337  CA  GLU A 898       7.967   4.651  45.653  1.00 17.71           C  
ATOM   2338  C   GLU A 898       7.548   4.974  44.202  1.00 17.51           C  
ATOM   2339  O   GLU A 898       6.948   6.017  43.934  1.00 17.66           O  
ATOM   2340  CB  GLU A 898       9.421   5.081  45.906  1.00 18.14           C  
ATOM   2341  CG  GLU A 898       9.892   4.926  47.356  1.00 18.86           C  
ATOM   2342  CD  GLU A 898      10.635   3.616  47.664  1.00 19.12           C  
ATOM   2343  OE1 GLU A 898      10.641   2.682  46.836  1.00 19.43           O  
ATOM   2344  OE2 GLU A 898      11.220   3.515  48.767  1.00 19.86           O1-
ATOM   2345  N   MET A 899       7.874   4.079  43.271  1.00 17.79           N  
ATOM   2346  CA  MET A 899       7.512   4.248  41.865  1.00 17.49           C  
ATOM   2347  C   MET A 899       6.024   4.023  41.646  1.00 17.17           C  
ATOM   2348  O   MET A 899       5.403   4.696  40.829  1.00 17.08           O  
ATOM   2349  CB  MET A 899       8.305   3.284  40.973  1.00 18.85           C  
ATOM   2350  CG  MET A 899       9.792   3.623  40.844  1.00 19.53           C  
ATOM   2351  SD  MET A 899      10.132   5.288  40.235  1.00 21.90           S  
ATOM   2352  CE  MET A 899       9.243   5.328  38.881  1.00 20.76           C  
ATOM   2353  N   TYR A 900       5.453   3.070  42.365  1.00 16.00           N  
ATOM   2354  CA  TYR A 900       4.021   2.857  42.308  1.00 15.29           C  
ATOM   2355  C   TYR A 900       3.280   4.059  42.883  1.00 15.01           C  
ATOM   2356  O   TYR A 900       2.225   4.421  42.383  1.00 14.70           O  
ATOM   2357  CB  TYR A 900       3.630   1.577  43.035  1.00 15.15           C  
ATOM   2358  CG  TYR A 900       2.166   1.268  42.910  1.00 14.64           C  
ATOM   2359  CD1 TYR A 900       1.555   1.163  41.654  1.00 14.77           C  
ATOM   2360  CD2 TYR A 900       1.372   1.119  44.037  1.00 14.70           C  
ATOM   2361  CE1 TYR A 900       0.182   0.882  41.544  1.00 14.20           C  
ATOM   2362  CE2 TYR A 900       0.015   0.847  43.934  1.00 14.47           C  
ATOM   2363  CZ  TYR A 900      -0.573   0.729  42.686  1.00 14.58           C  
ATOM   2364  OH  TYR A 900      -1.932   0.460  42.612  1.00 14.14           O  
ATOM   2365  N   ASP A 901       3.845   4.691  43.909  1.00 15.13           N  
ATOM   2366  CA  ASP A 901       3.302   5.934  44.459  1.00 15.15           C  
ATOM   2367  C   ASP A 901       3.205   6.988  43.358  1.00 15.65           C  
ATOM   2368  O   ASP A 901       2.199   7.684  43.252  1.00 15.64           O  
ATOM   2369  CB  ASP A 901       4.189   6.487  45.586  1.00 15.44           C  
ATOM   2370  CG  ASP A 901       4.008   5.760  46.901  1.00 15.58           C  
ATOM   2371  OD1 ASP A 901       3.106   4.903  47.020  1.00 15.73           O  
ATOM   2372  OD2 ASP A 901       4.728   6.007  47.891  1.00 15.70           O1-
ATOM   2373  N   ILE A 902       4.254   7.100  42.546  1.00 15.55           N  
ATOM   2374  CA  ILE A 902       4.272   8.060  41.446  1.00 16.08           C  
ATOM   2375  C   ILE A 902       3.150   7.709  40.473  1.00 15.76           C  
ATOM   2376  O   ILE A 902       2.368   8.570  40.097  1.00 16.04           O  
ATOM   2377  CB  ILE A 902       5.650   8.092  40.730  1.00 16.04           C  
ATOM   2378  CG1 ILE A 902       6.705   8.703  41.662  1.00 16.24           C  
ATOM   2379  CG2 ILE A 902       5.558   8.904  39.439  1.00 16.48           C  
ATOM   2380  CD1 ILE A 902       8.104   8.775  41.077  1.00 16.06           C  
ATOM   2381  N   MET A 903       3.057   6.435  40.111  1.00 15.30           N  
ATOM   2382  CA  MET A 903       1.992   5.955  39.241  1.00 15.73           C  
ATOM   2383  C   MET A 903       0.627   6.392  39.770  1.00 15.70           C  
ATOM   2384  O   MET A 903      -0.161   6.991  39.045  1.00 15.25           O  
ATOM   2385  CB  MET A 903       2.020   4.434  39.140  1.00 15.60           C  
ATOM   2386  CG  MET A 903       3.135   3.882  38.301  1.00 16.09           C  
ATOM   2387  SD  MET A 903       3.046   2.073  38.276  1.00 16.02           S  
ATOM   2388  CE  MET A 903       4.687   1.677  38.563  1.00 15.86           C  
ATOM   2389  N   LYS A 904       0.368   6.116  41.044  1.00 15.47           N  
ATOM   2390  CA  LYS A 904      -0.920   6.453  41.643  1.00 15.90           C  
ATOM   2391  C   LYS A 904      -1.226   7.944  41.535  1.00 15.59           C  
ATOM   2392  O   LYS A 904      -2.366   8.319  41.276  1.00 15.31           O  
ATOM   2393  CB  LYS A 904      -0.989   5.987  43.107  1.00 16.12           C  
ATOM   2394  CG  LYS A 904      -1.187   4.491  43.251  1.00 16.62           C  
ATOM   2395  CD  LYS A 904      -1.465   4.075  44.687  1.00 16.87           C  
ATOM   2396  CE  LYS A 904      -0.207   4.080  45.535  1.00 17.19           C  
ATOM   2397  NZ  LYS A 904      -0.501   3.663  46.947  1.00 17.32           N1+
ATOM   2398  N   THR A 905      -0.219   8.798  41.719  1.00 15.42           N  
ATOM   2399  CA  THR A 905      -0.444  10.242  41.591  1.00 15.20           C  
ATOM   2400  C   THR A 905      -0.630  10.659  40.141  1.00 15.10           C  
ATOM   2401  O   THR A 905      -1.372  11.597  39.864  1.00 15.41           O  
ATOM   2402  CB  THR A 905       0.684  11.097  42.241  1.00 15.12           C  
ATOM   2403  CG2 THR A 905       0.934  10.695  43.698  1.00 15.19           C  
ATOM   2404  OG1 THR A 905       1.933  10.898  41.560  1.00 15.10           O  
ATOM   2405  N   CYS A 906       0.055   9.990  39.218  1.00 14.77           N  
ATOM   2406  CA  CYS A 906      -0.144  10.231  37.793  1.00 14.62           C  
ATOM   2407  C   CYS A 906      -1.595   9.904  37.409  1.00 14.50           C  
ATOM   2408  O   CYS A 906      -2.157  10.514  36.504  1.00 14.66           O  
ATOM   2409  CB  CYS A 906       0.839   9.407  36.950  1.00 14.42           C  
ATOM   2410  SG  CYS A 906       2.554   9.965  37.076  1.00 15.13           S  
ATOM   2411  N   TRP A 907      -2.216   8.980  38.134  1.00 14.43           N  
ATOM   2412  CA  TRP A 907      -3.580   8.573  37.833  1.00 14.36           C  
ATOM   2413  C   TRP A 907      -4.622   9.245  38.702  1.00 14.51           C  
ATOM   2414  O   TRP A 907      -5.751   8.780  38.776  1.00 15.33           O  
ATOM   2415  CB  TRP A 907      -3.714   7.066  37.967  1.00 14.08           C  
ATOM   2416  CG  TRP A 907      -2.738   6.310  37.152  1.00 13.42           C  
ATOM   2417  CD1 TRP A 907      -2.186   6.686  35.963  1.00 13.33           C  
ATOM   2418  CD2 TRP A 907      -2.213   5.019  37.449  1.00 13.18           C  
ATOM   2419  CE2 TRP A 907      -1.331   4.671  36.406  1.00 12.87           C  
ATOM   2420  CE3 TRP A 907      -2.399   4.108  38.501  1.00 13.09           C  
ATOM   2421  NE1 TRP A 907      -1.327   5.708  35.512  1.00 13.12           N  
ATOM   2422  CZ2 TRP A 907      -0.638   3.461  36.386  1.00 13.19           C  
ATOM   2423  CZ3 TRP A 907      -1.710   2.910  38.476  1.00 12.87           C  
ATOM   2424  CH2 TRP A 907      -0.852   2.593  37.428  1.00 12.91           C  
ATOM   2425  N   ASP A 908      -4.275  10.342  39.360  1.00 14.77           N  
ATOM   2426  CA  ASP A 908      -5.278  11.050  40.141  1.00 14.78           C  
ATOM   2427  C   ASP A 908      -6.442  11.434  39.237  1.00 14.80           C  
ATOM   2428  O   ASP A 908      -6.236  11.911  38.127  1.00 13.96           O  
ATOM   2429  CB  ASP A 908      -4.687  12.291  40.805  1.00 14.94           C  
ATOM   2430  CG  ASP A 908      -5.491  12.735  41.996  1.00 14.96           C  
ATOM   2431  OD1 ASP A 908      -5.005  12.585  43.127  1.00 15.37           O  
ATOM   2432  OD2 ASP A 908      -6.627  13.229  41.901  1.00 14.93           O1-
ATOM   2433  N   ALA A 909      -7.666  11.213  39.714  1.00 15.37           N  
ATOM   2434  CA  ALA A 909      -8.867  11.548  38.958  1.00 15.63           C  
ATOM   2435  C   ALA A 909      -8.891  13.042  38.641  1.00 15.87           C  
ATOM   2436  O   ALA A 909      -9.367  13.453  37.588  1.00 16.46           O  
ATOM   2437  CB  ALA A 909     -10.112  11.158  39.738  1.00 15.87           C  
ATOM   2438  N   ASP A 910      -8.374  13.836  39.571  1.00 15.90           N  
ATOM   2439  CA  ASP A 910      -8.279  15.280  39.420  1.00 15.95           C  
ATOM   2440  C   ASP A 910      -6.973  15.620  38.700  1.00 15.96           C  
ATOM   2441  O   ASP A 910      -5.892  15.446  39.265  1.00 16.02           O  
ATOM   2442  CB  ASP A 910      -8.316  15.933  40.802  1.00 15.90           C  
ATOM   2443  CG  ASP A 910      -8.355  17.445  40.744  1.00 15.82           C  
ATOM   2444  OD1 ASP A 910      -8.073  18.029  39.674  1.00 16.00           O  
ATOM   2445  OD2 ASP A 910      -8.661  18.134  41.736  1.00 15.85           O1-
ATOM   2446  N   PRO A 911      -7.050  16.108  37.462  1.00 16.28           N  
ATOM   2447  CA  PRO A 911      -5.833  16.381  36.693  1.00 16.07           C  
ATOM   2448  C   PRO A 911      -4.876  17.357  37.385  1.00 16.20           C  
ATOM   2449  O   PRO A 911      -3.663  17.234  37.212  1.00 16.70           O  
ATOM   2450  CB  PRO A 911      -6.362  16.983  35.387  1.00 16.20           C  
ATOM   2451  CG  PRO A 911      -7.768  16.566  35.304  1.00 16.31           C  
ATOM   2452  CD  PRO A 911      -8.265  16.470  36.708  1.00 16.34           C  
ATOM   2453  N   LEU A 912      -5.412  18.292  38.163  1.00 16.42           N  
ATOM   2454  CA  LEU A 912      -4.595  19.320  38.805  1.00 16.47           C  
ATOM   2455  C   LEU A 912      -3.815  18.795  40.018  1.00 16.29           C  
ATOM   2456  O   LEU A 912      -2.949  19.487  40.536  1.00 16.16           O  
ATOM   2457  CB  LEU A 912      -5.461  20.511  39.210  1.00 16.66           C  
ATOM   2458  CG  LEU A 912      -6.343  21.146  38.124  1.00 16.86           C  
ATOM   2459  CD1 LEU A 912      -7.174  22.275  38.717  1.00 17.01           C  
ATOM   2460  CD2 LEU A 912      -5.527  21.645  36.944  1.00 17.06           C  
ATOM   2461  N   LYS A 913      -4.117  17.575  40.462  1.00 15.90           N  
ATOM   2462  CA  LYS A 913      -3.420  16.959  41.591  1.00 15.98           C  
ATOM   2463  C   LYS A 913      -2.297  16.036  41.144  1.00 15.60           C  
ATOM   2464  O   LYS A 913      -1.506  15.558  41.963  1.00 15.20           O  
ATOM   2465  CB  LYS A 913      -4.408  16.174  42.451  1.00 16.66           C  
ATOM   2466  CG  LYS A 913      -5.409  17.048  43.173  1.00 17.08           C  
ATOM   2467  CD  LYS A 913      -5.413  16.798  44.671  1.00 17.77           C  
ATOM   2468  CE  LYS A 913      -6.515  17.589  45.364  1.00 17.88           C  
ATOM   2469  NZ  LYS A 913      -7.138  16.811  46.470  1.00 18.54           N1+
ATOM   2470  N   ARG A 914      -2.242  15.764  39.845  1.00 14.67           N  
ATOM   2471  CA  ARG A 914      -1.160  14.982  39.290  1.00 14.07           C  
ATOM   2472  C   ARG A 914       0.125  15.799  39.348  1.00 13.95           C  
ATOM   2473  O   ARG A 914       0.096  17.021  39.275  1.00 13.13           O  
ATOM   2474  CB  ARG A 914      -1.453  14.587  37.843  1.00 14.33           C  
ATOM   2475  CG  ARG A 914      -2.637  13.657  37.680  1.00 14.31           C  
ATOM   2476  CD  ARG A 914      -3.097  13.488  36.240  1.00 14.42           C  
ATOM   2477  NE  ARG A 914      -4.465  12.982  36.212  1.00 14.57           N  
ATOM   2478  CZ  ARG A 914      -5.291  13.080  35.177  1.00 14.51           C  
ATOM   2479  NH1 ARG A 914      -4.888  13.626  34.043  1.00 14.87           N1+
ATOM   2480  NH2 ARG A 914      -6.523  12.604  35.271  1.00 14.64           N  
ATOM   2481  N   PRO A 915       1.259  15.131  39.485  1.00 13.59           N  
ATOM   2482  CA  PRO A 915       2.537  15.839  39.445  1.00 13.71           C  
ATOM   2483  C   PRO A 915       2.789  16.344  38.037  1.00 13.39           C  
ATOM   2484  O   PRO A 915       2.247  15.786  37.086  1.00 13.38           O  
ATOM   2485  CB  PRO A 915       3.547  14.763  39.836  1.00 13.25           C  
ATOM   2486  CG  PRO A 915       2.917  13.505  39.422  1.00 13.58           C  
ATOM   2487  CD  PRO A 915       1.438  13.681  39.646  1.00 13.81           C  
ATOM   2488  N   THR A 916       3.578  17.400  37.906  1.00 13.56           N  
ATOM   2489  CA  THR A 916       4.099  17.796  36.606  1.00 13.55           C  
ATOM   2490  C   THR A 916       5.276  16.877  36.326  1.00 13.66           C  
ATOM   2491  O   THR A 916       5.708  16.131  37.208  1.00 14.40           O  
ATOM   2492  CB  THR A 916       4.576  19.260  36.620  1.00 13.86           C  
ATOM   2493  CG2 THR A 916       3.508  20.197  37.188  1.00 13.75           C  
ATOM   2494  OG1 THR A 916       5.679  19.395  37.521  1.00 13.60           O  
ATOM   2495  N   PHE A 917       5.802  16.919  35.113  1.00 13.62           N  
ATOM   2496  CA  PHE A 917       6.988  16.125  34.785  1.00 13.60           C  
ATOM   2497  C   PHE A 917       8.218  16.690  35.490  1.00 14.20           C  
ATOM   2498  O   PHE A 917       9.112  15.944  35.870  1.00 13.40           O  
ATOM   2499  CB  PHE A 917       7.213  16.072  33.276  1.00 13.43           C  
ATOM   2500  CG  PHE A 917       6.323  15.085  32.579  1.00 13.23           C  
ATOM   2501  CD1 PHE A 917       6.442  13.738  32.845  1.00 13.20           C  
ATOM   2502  CD2 PHE A 917       5.351  15.508  31.682  1.00 13.11           C  
ATOM   2503  CE1 PHE A 917       5.619  12.822  32.224  1.00 13.61           C  
ATOM   2504  CE2 PHE A 917       4.530  14.588  31.044  1.00 12.86           C  
ATOM   2505  CZ  PHE A 917       4.659  13.252  31.319  1.00 13.20           C  
ATOM   2506  N   LYS A 918       8.252  18.002  35.682  1.00 14.65           N  
ATOM   2507  CA  LYS A 918       9.331  18.627  36.439  1.00 15.51           C  
ATOM   2508  C   LYS A 918       9.407  18.013  37.844  1.00 15.51           C  
ATOM   2509  O   LYS A 918      10.497  17.691  38.331  1.00 15.35           O  
ATOM   2510  CB  LYS A 918       9.122  20.139  36.492  1.00 16.75           C  
ATOM   2511  CG  LYS A 918      10.209  20.923  37.244  1.00 17.99           C  
ATOM   2512  CD  LYS A 918      10.626  22.218  36.536  1.00 19.06           C  
ATOM   2513  CE  LYS A 918       9.445  23.000  35.953  1.00 19.49           C  
ATOM   2514  NZ  LYS A 918       9.285  22.710  34.495  1.00 20.09           N1+
ATOM   2515  N   GLN A 919       8.249  17.831  38.476  1.00 15.14           N  
ATOM   2516  CA  GLN A 919       8.188  17.253  39.816  1.00 15.10           C  
ATOM   2517  C   GLN A 919       8.557  15.774  39.804  1.00 14.93           C  
ATOM   2518  O   GLN A 919       9.234  15.311  40.708  1.00 14.62           O  
ATOM   2519  CB  GLN A 919       6.806  17.457  40.433  1.00 15.33           C  
ATOM   2520  CG  GLN A 919       6.558  18.879  40.907  1.00 15.36           C  
ATOM   2521  CD  GLN A 919       5.097  19.182  41.199  1.00 15.75           C  
ATOM   2522  NE2 GLN A 919       4.856  20.223  42.000  1.00 16.13           N  
ATOM   2523  OE1 GLN A 919       4.205  18.498  40.716  1.00 16.03           O  
ATOM   2524  N   ILE A 920       8.120  15.040  38.781  1.00 14.80           N  
ATOM   2525  CA  ILE A 920       8.448  13.626  38.654  1.00 15.13           C  
ATOM   2526  C   ILE A 920       9.955  13.434  38.533  1.00 15.49           C  
ATOM   2527  O   ILE A 920      10.523  12.592  39.208  1.00 14.65           O  
ATOM   2528  CB  ILE A 920       7.712  12.982  37.460  1.00 15.16           C  
ATOM   2529  CG1 ILE A 920       6.209  12.877  37.763  1.00 14.93           C  
ATOM   2530  CG2 ILE A 920       8.288  11.601  37.143  1.00 15.07           C  
ATOM   2531  CD1 ILE A 920       5.347  12.558  36.532  1.00 15.04           C  
ATOM   2532  N   VAL A 921      10.584  14.225  37.674  1.00 16.21           N  
ATOM   2533  CA  VAL A 921      12.036  14.254  37.541  1.00 17.19           C  
ATOM   2534  C   VAL A 921      12.715  14.458  38.894  1.00 17.86           C  
ATOM   2535  O   VAL A 921      13.667  13.758  39.220  1.00 17.86           O  
ATOM   2536  CB  VAL A 921      12.475  15.377  36.553  1.00 17.07           C  
ATOM   2537  CG1 VAL A 921      13.954  15.727  36.697  1.00 17.41           C  
ATOM   2538  CG2 VAL A 921      12.183  14.961  35.124  1.00 17.19           C  
ATOM   2539  N   GLN A 922      12.226  15.413  39.680  1.00 19.04           N  
ATOM   2540  CA  GLN A 922      12.809  15.681  41.000  1.00 19.88           C  
ATOM   2541  C   GLN A 922      12.608  14.499  41.936  1.00 20.15           C  
ATOM   2542  O   GLN A 922      13.510  14.143  42.690  1.00 19.70           O  
ATOM   2543  CB  GLN A 922      12.219  16.949  41.618  1.00 20.87           C  
ATOM   2544  CG  GLN A 922      12.881  18.217  41.108  1.00 21.83           C  
ATOM   2545  CD  GLN A 922      12.364  19.483  41.772  1.00 22.53           C  
ATOM   2546  NE2 GLN A 922      12.392  20.594  41.035  1.00 23.27           N  
ATOM   2547  OE1 GLN A 922      11.960  19.464  42.938  1.00 23.66           O  
ATOM   2548  N   LEU A 923      11.429  13.882  41.862  1.00 20.20           N  
ATOM   2549  CA  LEU A 923      11.090  12.739  42.702  1.00 20.33           C  
ATOM   2550  C   LEU A 923      11.955  11.526  42.371  1.00 20.51           C  
ATOM   2551  O   LEU A 923      12.432  10.846  43.270  1.00 20.20           O  
ATOM   2552  CB  LEU A 923       9.606  12.373  42.557  1.00 20.54           C  
ATOM   2553  CG  LEU A 923       8.584  13.275  43.261  1.00 20.72           C  
ATOM   2554  CD1 LEU A 923       7.172  12.965  42.766  1.00 20.72           C  
ATOM   2555  CD2 LEU A 923       8.665  13.142  44.779  1.00 20.68           C  
ATOM   2556  N   ILE A 924      12.158  11.254  41.086  1.00 20.55           N  
ATOM   2557  CA  ILE A 924      12.916  10.079  40.674  1.00 21.07           C  
ATOM   2558  C   ILE A 924      14.401  10.295  40.940  1.00 21.62           C  
ATOM   2559  O   ILE A 924      15.100   9.353  41.286  1.00 21.13           O  
ATOM   2560  CB  ILE A 924      12.654   9.718  39.201  1.00 21.02           C  
ATOM   2561  CG1 ILE A 924      11.202   9.277  39.022  1.00 21.07           C  
ATOM   2562  CG2 ILE A 924      13.605   8.606  38.743  1.00 21.26           C  
ATOM   2563  CD1 ILE A 924      10.805   8.932  37.584  1.00 21.05           C  
ATOM   2564  N   GLU A 925      14.865  11.534  40.782  1.00 22.56           N  
ATOM   2565  CA  GLU A 925      16.233  11.920  41.135  1.00 23.39           C  
ATOM   2566  C   GLU A 925      16.528  11.590  42.593  1.00 23.98           C  
ATOM   2567  O   GLU A 925      17.609  11.097  42.909  1.00 23.53           O  
ATOM   2568  CB  GLU A 925      16.467  13.417  40.890  1.00 23.87           C  
ATOM   2569  CG  GLU A 925      16.902  13.736  39.472  1.00 24.55           C  
ATOM   2570  CD  GLU A 925      17.026  15.224  39.177  1.00 24.81           C  
ATOM   2571  OE1 GLU A 925      16.973  16.035  40.125  1.00 26.05           O  
ATOM   2572  OE2 GLU A 925      17.186  15.584  37.990  1.00 25.24           O1-
ATOM   2573  N   LYS A 926      15.558  11.863  43.467  1.00 24.56           N  
ATOM   2574  CA  LYS A 926      15.668  11.549  44.888  1.00 25.18           C  
ATOM   2575  C   LYS A 926      15.662  10.037  45.123  1.00 25.58           C  
ATOM   2576  O   LYS A 926      16.393   9.552  45.966  1.00 25.00           O  
ATOM   2577  CB  LYS A 926      14.535  12.212  45.679  1.00 25.52           C  
ATOM   2578  CG  LYS A 926      14.624  12.011  47.195  1.00 25.87           C  
ATOM   2579  CD  LYS A 926      14.072  13.220  47.957  1.00 26.09           C  
ATOM   2580  CE  LYS A 926      13.804  12.910  49.429  1.00 26.33           C  
ATOM   2581  NZ  LYS A 926      12.869  11.752  49.618  1.00 26.49           N1+
ATOM   2582  N   GLN A 927      14.850   9.299  44.366  1.00 26.21           N  
ATOM   2583  CA  GLN A 927      14.799   7.836  44.480  1.00 26.69           C  
ATOM   2584  C   GLN A 927      16.105   7.163  44.079  1.00 27.04           C  
ATOM   2585  O   GLN A 927      16.599   6.292  44.794  1.00 26.85           O  
ATOM   2586  CB  GLN A 927      13.696   7.260  43.603  1.00 27.26           C  
ATOM   2587  CG  GLN A 927      12.357   7.187  44.266  1.00 27.69           C  
ATOM   2588  CD  GLN A 927      11.380   6.446  43.406  1.00 28.08           C  
ATOM   2589  NE2 GLN A 927      10.429   7.173  42.824  1.00 28.35           N  
ATOM   2590  OE1 GLN A 927      11.500   5.231  43.234  1.00 28.27           O  
ATOM   2591  N   ILE A 928      16.639   7.548  42.921  1.00 27.15           N  
ATOM   2592  CA  ILE A 928      17.886   6.983  42.407  1.00 27.55           C  
ATOM   2593  C   ILE A 928      19.023   7.259  43.370  1.00 27.73           C  
ATOM   2594  O   ILE A 928      19.823   6.376  43.654  1.00 27.84           O  
ATOM   2595  CB  ILE A 928      18.231   7.574  41.023  1.00 27.61           C  
ATOM   2596  CG1 ILE A 928      17.267   7.043  39.961  1.00 27.67           C  
ATOM   2597  CG2 ILE A 928      19.676   7.249  40.642  1.00 27.65           C  
ATOM   2598  CD1 ILE A 928      17.297   7.841  38.659  1.00 27.83           C  
ATOM   2599  N   SER A 929      19.093   8.498  43.844  1.00 28.34           N  
ATOM   2600  CA  SER A 929      20.086   8.916  44.833  1.00 28.65           C  
ATOM   2601  C   SER A 929      19.992   8.068  46.109  1.00 29.18           C  
ATOM   2602  O   SER A 929      21.002   7.618  46.645  1.00 29.18           O  
ATOM   2603  CB  SER A 929      19.885  10.396  45.165  1.00 28.65           C  
ATOM   2604  OG  SER A 929      20.722  10.810  46.227  1.00 28.70           O  
ATOM   2605  N   GLU A 930      18.768   7.839  46.573  1.00 29.78           N  
ATOM   2606  CA  GLU A 930      18.526   7.091  47.806  1.00 30.33           C  
ATOM   2607  C   GLU A 930      18.654   5.574  47.606  1.00 30.66           C  
ATOM   2608  O   GLU A 930      18.815   4.827  48.574  1.00 30.38           O  
ATOM   2609  CB  GLU A 930      17.147   7.451  48.370  1.00 30.46           C  
ATOM   2610  CG  GLU A 930      17.115   8.835  49.006  1.00 30.67           C  
ATOM   2611  CD  GLU A 930      15.736   9.263  49.477  1.00 30.77           C  
ATOM   2612  OE1 GLU A 930      14.739   8.554  49.203  1.00 30.94           O  
ATOM   2613  OE2 GLU A 930      15.654  10.325  50.132  1.00 31.03           O1-
ATOM   2614  N   SER A 931      18.604   5.139  46.349  1.00 31.00           N  
ATOM   2615  CA  SER A 931      18.699   3.726  45.987  1.00 31.58           C  
ATOM   2616  C   SER A 931      20.139   3.262  45.795  1.00 31.78           C  
ATOM   2617  O   SER A 931      20.365   2.081  45.550  1.00 31.88           O  
ATOM   2618  CB  SER A 931      17.918   3.451  44.693  1.00 31.73           C  
ATOM   2619  OG  SER A 931      16.533   3.335  44.948  1.00 32.01           O  
ATOM   2620  N   THR A 932      21.107   4.176  45.890  1.00 32.32           N  
ATOM   2621  CA  THR A 932      22.520   3.800  45.760  1.00 32.49           C  
ATOM   2622  C   THR A 932      22.958   2.981  46.974  1.00 32.60           C  
ATOM   2623  O   THR A 932      22.627   3.317  48.113  1.00 32.53           O  
ATOM   2624  CB  THR A 932      23.440   5.034  45.576  1.00 32.64           C  
ATOM   2625  CG2 THR A 932      22.973   5.906  44.406  1.00 32.60           C  
ATOM   2626  OG1 THR A 932      23.367   5.892  46.724  1.00 32.85           O  
ATOM   2627  N   ASN A 933      23.700   1.908  46.708  1.00 32.80           N  
ATOM   2628  CA  ASN A 933      24.027   0.890  47.708  1.00 33.01           C  
ATOM   2629  C   ASN A 933      22.780   0.211  48.298  1.00 33.05           C  
ATOM   2630  O   ASN A 933      22.810  -0.262  49.433  1.00 33.06           O  
ATOM   2631  CB  ASN A 933      24.928   1.465  48.820  1.00 33.10           C  
ATOM   2632  CG  ASN A 933      26.379   1.580  48.394  1.00 33.18           C  
ATOM   2633  ND2 ASN A 933      27.288   1.443  49.352  1.00 33.18           N  
ATOM   2634  OD1 ASN A 933      26.681   1.793  47.220  1.00 33.26           O  
ATOM   2635  N   HIS A 934      21.699   0.158  47.516  1.00 33.08           N  
ATOM   2636  CA  HIS A 934      20.461  -0.521  47.921  1.00 33.21           C  
ATOM   2637  C   HIS A 934      19.856  -1.412  46.830  1.00 33.18           C  
ATOM   2638  O   HIS A 934      18.804  -2.015  47.052  1.00 32.91           O  
ATOM   2639  CB  HIS A 934      19.409   0.501  48.371  1.00 33.46           C  
ATOM   2640  CG  HIS A 934      19.555   0.941  49.794  1.00 33.75           C  
ATOM   2641  CD2 HIS A 934      18.998   1.977  50.464  1.00 33.91           C  
ATOM   2642  ND1 HIS A 934      20.351   0.280  50.704  1.00 33.78           N  
ATOM   2643  CE1 HIS A 934      20.284   0.893  51.872  1.00 34.01           C  
ATOM   2644  NE2 HIS A 934      19.469   1.926  51.753  1.00 34.02           N  
ATOM   2645  N   ILE A 935      20.501  -1.502  45.667  1.00 33.15           N  
ATOM   2646  CA  ILE A 935      20.000  -2.347  44.582  1.00 33.38           C  
ATOM   2647  C   ILE A 935      20.677  -3.708  44.643  1.00 33.14           C  
ATOM   2648  O   ILE A 935      21.891  -3.789  44.805  1.00 33.25           O  
ATOM   2649  CB  ILE A 935      20.255  -1.708  43.201  1.00 33.48           C  
ATOM   2650  CG1 ILE A 935      19.762  -0.257  43.165  1.00 33.70           C  
ATOM   2651  CG2 ILE A 935      19.591  -2.546  42.093  1.00 33.55           C  
ATOM   2652  CD1 ILE A 935      18.321  -0.069  43.612  1.00 33.78           C  
TER   
END
