# Supplementary material for: Assessing the Activation of Tyrosine Kinase KIT through Free Energy Calculations
Source: J Chem Theory Comput. 2022 Sep 27;18(10):6251–8. doi: 10.1021/acs.jctc.2c00526 (PMC9558371; doi:10.1021/acs.jctc.2c00526)
Supplement: Supplementary file 2 — ct2c00526_si_002.zip [file ct2c00526_si_002.zip › inputfiles/amber14sbmut.ff/dna.arn]

DNA  OP1  O1P
DNA  OP2  O2P
DNA  H2'  H2'1
DNA  H2'' H2'2
DNA  H5'  H5'1
DNA  H5'' H5'2
DNA  HO5' H5T
DNA  HO3' H3T
