# Supplementary material for: Assessing the Activation of Tyrosine Kinase KIT through Free Energy Calculations
Source: J Chem Theory Comput. 2022 Sep 27;18(10):6251–8. doi: 10.1021/acs.jctc.2c00526 (PMC9558371; doi:10.1021/acs.jctc.2c00526)
Supplement: Supplementary file 2 — ct2c00526_si_002.zip [file ct2c00526_si_002.zip › inputfiles/amber14sbmut.ff/mutres.mtp]

[ A2B ] ; Ala -> Ash


 [ morphes ]
     N          N ->      N          N
     H          H ->      H          H
    CA         CX ->     CA         CX
    HA         H1 ->     HA         H1
    CB         CT ->     CB         2C
   HB1         HC -> HB.gone1     DUM_HC
   HB2         HC ->    HB1         HC
   HB3         HC ->    HB2         HC
     C          C ->      C          C
     O          O ->      O          O
   DCG      DUM_C ->     CG          C
  DOD1      DUM_O ->    OD1          O
  DOD2     DUM_OH ->    OD2         OH
    HV     DUM_HO ->    HD2         HO

 [ atoms ]
       N          N  -0.415700      1  14.010000          N  -0.415700  14.010000   ;  types == | charge == 
       H          H   0.271900      1   1.008000          H   0.271900   1.008000   ;  types == | charge == 
      CA         CX   0.033700      1  12.010000         CX   0.034100  12.010000   ;  types == | charge != 
      HA         H1   0.082300      1   1.008000         H1   0.086400   1.008000   ;  types == | charge != 
      CB         CT  -0.182500      1  12.010000         2C  -0.031600  12.010000   ;  types != | charge != 
     HB1         HC   0.060300      1   1.008000     DUM_HC   0.000000   1.008000   ;  types != | charge != 
     HB2         HC   0.060300      1   1.008000         HC   0.048800   1.008000   ;  types == | charge != 
     HB3         HC   0.060300      1   1.008000         HC   0.048800   1.008000   ;  types == | charge != 
       C          C   0.597300      1  12.010000          C   0.597300  12.010000   ;  types == | charge == 
       O          O  -0.567900      1  16.000000          O  -0.567900  16.000000   ;  types == | charge == 
     DCG      DUM_C   0.000000      1  12.010000          C   0.646200  12.010000   ;  types != | charge != 
    DOD1      DUM_O   0.000000      1  16.000000          O  -0.555400  16.000000   ;  types != | charge != 
    DOD2     DUM_OH   0.000000      1  16.000000         OH  -0.637600  16.000000   ;  types != | charge != 
      HV     DUM_HO   0.000000      1   1.008000         HO   0.474700   1.008000   ;  types != | charge != 

 [ coords ]
  -2.994   -4.470    6.993
  -3.510   -5.332    7.063
  -1.676   -4.415    7.600
  -1.748   -4.910    8.569
  -0.689   -5.176    6.704
   0.303   -5.223    7.153
  -1.023   -6.201    6.539
  -0.594   -4.698    5.728
  -1.234   -2.969    7.858
  -1.305   -2.106    6.983
   0.731   -5.256    7.395
   0.773   -5.296    8.644
   1.719   -5.254    6.632
   2.559   -5.293    7.174

 [ impropers ]
     -C     CA      N      H     default-A                 default-B                  
     CA     +N      C      O     default-A                 default-B                  
     CB   DOD1    DCG   DOD2     default-B                 default-B                  

 [ dihedrals ]

 [ rotations ]
  CA-CB HB1 HB2 HB3 DCG DOD1 DOD2 HV


[ A2C ] ; Ala -> Cys


 [ morphes ]
     N          N ->      N          N
     H          H ->      H          H
    CA         CX ->     CA         CX
    HA         H1 ->     HA         H1
    CB         CT ->     CB         2C
   HB1         HC -> HB.gone1     DUM_HC
   HB2         HC ->    HB1         H1
   HB3         HC ->    HB2         H1
     C          C ->      C          C
     O          O ->      O          O
   DSG     DUM_SH ->     SG         SH
    HV     DUM_HS ->     HG         HS

 [ atoms ]
       N          N  -0.415700      1  14.010000          N  -0.415700  14.010000   ;  types == | charge == 
       H          H   0.271900      1   1.008000          H   0.271900   1.008000   ;  types == | charge == 
      CA         CX   0.033700      1  12.010000         CX   0.021300  12.010000   ;  types == | charge != 
      HA         H1   0.082300      1   1.008000         H1   0.112400   1.008000   ;  types == | charge != 
      CB         CT  -0.182500      1  12.010000         2C  -0.123100  12.010000   ;  types != | charge != 
     HB1         HC   0.060300      1   1.008000     DUM_HC   0.000000   1.008000   ;  types != | charge != 
     HB2         HC   0.060300      1   1.008000         H1   0.111200   1.008000   ;  types != | charge != 
     HB3         HC   0.060300      1   1.008000         H1   0.111200   1.008000   ;  types != | charge != 
       C          C   0.597300      1  12.010000          C   0.597300  12.010000   ;  types == | charge == 
       O          O  -0.567900      1  16.000000          O  -0.567900  16.000000   ;  types == | charge == 
     DSG     DUM_SH   0.000000      1  32.060000         SH  -0.311900  32.060000   ;  types != | charge != 
      HV     DUM_HS   0.000000      1   1.008000         HS   0.193300   1.008000   ;  types != | charge != 

 [ coords ]
  -2.994   -4.470    6.993
  -3.510   -5.332    7.063
  -1.676   -4.415    7.600
  -1.748   -4.910    8.569
  -0.689   -5.176    6.704
   0.303   -5.223    7.153
  -1.023   -6.201    6.539
  -0.594   -4.698    5.728
  -1.234   -2.969    7.858
  -1.305   -2.106    6.983
   0.972   -5.260    7.462
   0.548   -5.313    8.730

 [ impropers ]
     -C     CA      N      H     default-A                 default-B                  
     CA     +N      C      O     default-A                 default-B                  

 [ dihedrals ]

 [ rotations ]
  CA-CB HB1 HB2 HB3 DSG HV


[ A2D ] ; Ala -> Asp


 [ morphes ]
     N          N ->      N          N
     H          H ->      H          H
    CA         CX ->     CA         CX
    HA         H1 ->     HA         H1
    CB         CT ->     CB         2C
   HB1         HC -> HB.gone1     DUM_HC
   HB2         HC ->    HB1         HC
   HB3         HC ->    HB2         HC
     C          C ->      C          C
     O          O ->      O          O
   DCG     DUM_CO ->     CG         CO
  DOD1     DUM_O2 ->    OD1         O2
  DOD2     DUM_O2 ->    OD2         O2

 [ atoms ]
       N          N  -0.415700      1  14.010000          N  -0.516300  14.010000   ;  types == | charge != 
       H          H   0.271900      1   1.008000          H   0.293600   1.008000   ;  types == | charge != 
      CA         CX   0.033700      1  12.010000         CX   0.038100  12.010000   ;  types == | charge != 
      HA         H1   0.082300      1   1.008000         H1   0.088000   1.008000   ;  types == | charge != 
      CB         CT  -0.182500      1  12.010000         2C  -0.030300  12.010000   ;  types != | charge != 
     HB1         HC   0.060300      1   1.008000     DUM_HC   0.000000   1.008000   ;  types != | charge != 
     HB2         HC   0.060300      1   1.008000         HC  -0.012200   1.008000   ;  types == | charge != 
     HB3         HC   0.060300      1   1.008000         HC  -0.012200   1.008000   ;  types == | charge != 
       C          C   0.597300      1  12.010000          C   0.536600  12.010000   ;  types == | charge != 
       O          O  -0.567900      1  16.000000          O  -0.581900  16.000000   ;  types == | charge != 
     DCG     DUM_CO   0.000000      1  12.010000         CO   0.799400  12.010000   ;  types != | charge != 
    DOD1     DUM_O2   0.000000      1  16.000000         O2  -0.801400  16.000000   ;  types != | charge != 
    DOD2     DUM_O2   0.000000      1  16.000000         O2  -0.801400  16.000000   ;  types != | charge != 

 [ coords ]
  -2.994   -4.470    6.993
  -3.510   -5.332    7.063
  -1.676   -4.415    7.600
  -1.748   -4.910    8.569
  -0.689   -5.176    6.704
   0.303   -5.223    7.153
  -1.023   -6.201    6.539
  -0.594   -4.698    5.728
  -1.234   -2.969    7.858
  -1.305   -2.106    6.983
   0.731   -5.256    7.395
   0.773   -5.296    8.644
   1.719   -5.254    6.632

 [ impropers ]
     -C     CA      N      H     default-A                 default-B                  
     CA     +N      C      O     default-A                 default-B                  
     CB   DOD1    DCG   DOD2     default-B                 default-B                  

 [ dihedrals ]

 [ rotations ]
  CA-CB HB1 HB2 HB3 DCG DOD1 DOD2


[ A2E ] ; Ala -> Glu


 [ morphes ]
     N          N ->      N          N
     H          H ->      H          H
    CA         CX ->     CA         CX
    HA         H1 ->     HA         H1
    CB         CT ->     CB         2C
   HB1         HC -> HB.gone1     DUM_HC
   HB2         HC ->    HB1         HC
   HB3         HC ->    HB2         HC
     C          C ->      C          C
     O          O ->      O          O
   DCG     DUM_2C ->     CG         2C
   HV1     DUM_HC ->    HG1         HC
   HV2     DUM_HC ->    HG2         HC
   DCD     DUM_CO ->     CD         CO
  DOE1     DUM_O2 ->    OE1         O2
  DOE2     DUM_O2 ->    OE2         O2

 [ atoms ]
       N          N  -0.415700      1  14.010000          N  -0.516300  14.010000   ;  types == | charge != 
       H          H   0.271900      1   1.008000          H   0.293600   1.008000   ;  types == | charge != 
      CA         CX   0.033700      1  12.010000         CX   0.039700  12.010000   ;  types == | charge != 
      HA         H1   0.082300      1   1.008000         H1   0.110500   1.008000   ;  types == | charge != 
      CB         CT  -0.182500      1  12.010000         2C   0.056000  12.010000   ;  types != | charge != 
     HB1         HC   0.060300      1   1.008000     DUM_HC   0.000000   1.008000   ;  types != | charge != 
     HB2         HC   0.060300      1   1.008000         HC  -0.017300   1.008000   ;  types == | charge != 
     HB3         HC   0.060300      1   1.008000         HC  -0.017300   1.008000   ;  types == | charge != 
       C          C   0.597300      1  12.010000          C   0.536600  12.010000   ;  types == | charge != 
       O          O  -0.567900      1  16.000000          O  -0.581900  16.000000   ;  types == | charge != 
     DCG     DUM_2C   0.000000      1  12.010000         2C   0.013600  12.010000   ;  types != | charge != 
     HV1     DUM_HC   0.000000      1   1.008000         HC  -0.042500   1.008000   ;  types != | charge != 
     HV2     DUM_HC   0.000000      1   1.008000         HC  -0.042500   1.008000   ;  types != | charge != 
     DCD     DUM_CO   0.000000      1  12.010000         CO   0.805400  12.010000   ;  types != | charge != 
    DOE1     DUM_O2   0.000000      1  16.000000         O2  -0.818800  16.000000   ;  types != | charge != 
    DOE2     DUM_O2   0.000000      1  16.000000         O2  -0.818800  16.000000   ;  types != | charge != 

 [ coords ]
  -2.994   -4.470    6.993
  -3.510   -5.332    7.063
  -1.676   -4.415    7.600
  -1.748   -4.910    8.569
  -0.689   -5.176    6.704
   0.303   -5.223    7.153
  -1.023   -6.201    6.539
  -0.594   -4.698    5.728
  -1.234   -2.969    7.858
  -1.305   -2.106    6.983
   0.757   -5.360    7.389
   1.248   -6.269    7.048
   1.380   -4.526    7.064
   0.769   -5.358    8.916
  -0.320   -5.221    9.510
   1.888   -5.491    9.463

 [ impropers ]
     -C     CA      N      H     default-A                 default-B                  
     CA     +N      C      O     default-A                 default-B                  
    DCG   DOE1    DCD   DOE2     default-B                 default-B                  

 [ dihedrals ]

 [ rotations ]
  CA-CB HB1 HB2 HB3 DCG HV1 HV2 DCD DOE1 DOE2


[ A2F ] ; Ala -> Phe


 [ morphes ]
     N          N ->      N          N
     H          H ->      H          H
    CA         CX ->     CA         CX
    HA         H1 ->     HA         H1
    CB         CT ->     CB         CT
   HB1         HC -> HB.gone1     DUM_HC
   HB2         HC -> HB.gone2     DUM_HC
   HB3         HC -> HB.gone3     DUM_HC
     C          C ->      C          C
     O          O ->      O          O
   HV1     DUM_HC ->    HB1         HC
   HV2     DUM_HC ->    HB2         HC
   DCG     DUM_CA ->     CG         CA
  DCD1     DUM_CA ->    CD1         CA
   HV3     DUM_HA ->    HD1         HA
  DCD2     DUM_CA ->    CD2         CA
   HV4     DUM_HA ->    HD2         HA
  DCE1     DUM_CA ->    CE1         CA
   HV5     DUM_HA ->    HE1         HA
  DCE2     DUM_CA ->    CE2         CA
   HV6     DUM_HA ->    HE2         HA
   DCZ     DUM_CA ->     CZ         CA
   HV7     DUM_HA ->     HZ         HA

 [ atoms ]
       N          N  -0.415700      1  14.010000          N  -0.415700  14.010000   ;  types == | charge == 
       H          H   0.271900      1   1.008000          H   0.271900   1.008000   ;  types == | charge == 
      CA         CX   0.033700      1  12.010000         CX  -0.002400  12.010000   ;  types == | charge != 
      HA         H1   0.082300      1   1.008000         H1   0.097800   1.008000   ;  types == | charge != 
      CB         CT  -0.182500      1  12.010000         CT  -0.034300  12.010000   ;  types == | charge != 
     HB1         HC   0.060300      1   1.008000     DUM_HC   0.000000   1.008000   ;  types != | charge != 
     HB2         HC   0.060300      1   1.008000     DUM_HC   0.000000   1.008000   ;  types != | charge != 
     HB3         HC   0.060300      1   1.008000     DUM_HC   0.000000   1.008000   ;  types != | charge != 
       C          C   0.597300      1  12.010000          C   0.597300  12.010000   ;  types == | charge == 
       O          O  -0.567900      1  16.000000          O  -0.567900  16.000000   ;  types == | charge == 
     HV1     DUM_HC   0.000000      1   1.008000         HC   0.029500   1.008000   ;  types != | charge != 
     HV2     DUM_HC   0.000000      1   1.008000         HC   0.029500   1.008000   ;  types != | charge != 
     DCG     DUM_CA   0.000000      1  12.010000         CA   0.011800  12.010000   ;  types != | charge != 
    DCD1     DUM_CA   0.000000      1  12.010000         CA  -0.125600  12.010000   ;  types != | charge != 
     HV3     DUM_HA   0.000000      1   1.008000         HA   0.133000   1.008000   ;  types != | charge != 
    DCD2     DUM_CA   0.000000      1  12.010000         CA  -0.125600  12.010000   ;  types != | charge != 
     HV4     DUM_HA   0.000000      1   1.008000         HA   0.133000   1.008000   ;  types != | charge != 
    DCE1     DUM_CA   0.000000      1  12.010000         CA  -0.170400  12.010000   ;  types != | charge != 
     HV5     DUM_HA   0.000000      1   1.008000         HA   0.143000   1.008000   ;  types != | charge != 
    DCE2     DUM_CA   0.000000      1  12.010000         CA  -0.170400  12.010000   ;  types != | charge != 
     HV6     DUM_HA   0.000000      1   1.008000         HA   0.143000   1.008000   ;  types != | charge != 
     DCZ     DUM_CA   0.000000      1  12.010000         CA  -0.107200  12.010000   ;  types != | charge != 
     HV7     DUM_HA   0.000000      1   1.008000         HA   0.129700   1.008000   ;  types != | charge != 

 [ coords ]
  -2.994   -4.470    6.993
  -3.510   -5.332    7.063
  -1.676   -4.415    7.600
  -1.748   -4.910    8.569
  -0.689   -5.176    6.704
   0.303   -5.223    7.153
  -1.023   -6.201    6.539
  -0.594   -4.698    5.728
  -1.234   -2.969    7.858
  -1.305   -2.106    6.983
  -1.013   -6.236    6.596
  -0.584   -4.803    5.738
   0.735   -5.297    7.354
   0.887   -5.345    8.756
   0.017   -5.396    9.396
   1.887   -5.282    6.533
   1.795   -5.281    5.456
   2.171   -5.335    9.335
   2.290   -5.364   10.410
   3.170   -5.259    7.111
   4.050   -5.221    6.473
   3.315   -5.261    8.513
   4.298   -5.225    8.946

 [ impropers ]
     -C     CA      N      H     default-A                 default-B                  
     CA     +N      C      O     default-A                 default-B                  
    DCG   DCE2   DCD2    HV4     default-B                 default-B                  
    DCZ   DCD2   DCE2    HV6     default-B                 default-B                  
   DCE1   DCE2    DCZ    HV7     default-B                 default-B                  
   DCD1    DCZ   DCE1    HV5     default-B                 default-B                  
    DCG   DCE1   DCD1    HV3     default-B                 default-B                  
   DCD1   DCD2    DCG     CB     default-B                 default-B                  

 [ dihedrals ]

 [ rotations ]
  CA-CB HB1 HB2 HB3 HV1 HV2 DCG DCD1 HV3 DCD2 HV4 DCE1 HV5 DCE2 HV6 DCZ HV7


[ A2G ] ; Ala -> Gly


 [ morphes ]
     N          N ->      N          N
     H          H ->      H          H
    CA         CX ->     CA         CX
    HA         H1 -> HA.gone     DUM_H1
    CB         CT -> CB.gone     DUM_CT
   HB1         HC -> HB.gone1     DUM_HC
   HB2         HC -> HB.gone2     DUM_HC
   HB3         HC -> HB.gone3     DUM_HC
     C          C ->      C          C
     O          O ->      O          O
   HV1     DUM_H1 ->    HA1         H1
   HV2     DUM_H1 ->    HA2         H1

 [ atoms ]
       N          N  -0.415700      1  14.010000          N  -0.415700  14.010000   ;  types == | charge == 
       H          H   0.271900      1   1.008000          H   0.271900   1.008000   ;  types == | charge == 
      CA         CX   0.033700      1  12.010000         CX  -0.025200  12.010000   ;  types == | charge != 
      HA         H1   0.082300      1   1.008000     DUM_H1   0.000000   1.008000   ;  types != | charge != 
      CB         CT  -0.182500      1  12.010000     DUM_CT   0.000000  12.010000   ;  types != | charge != 
     HB1         HC   0.060300      1   1.008000     DUM_HC   0.000000   1.008000   ;  types != | charge != 
     HB2         HC   0.060300      1   1.008000     DUM_HC   0.000000   1.008000   ;  types != | charge != 
     HB3         HC   0.060300      1   1.008000     DUM_HC   0.000000   1.008000   ;  types != | charge != 
       C          C   0.597300      1  12.010000          C   0.597300  12.010000   ;  types == | charge == 
       O          O  -0.567900      1  16.000000          O  -0.567900  16.000000   ;  types == | charge == 
     HV1     DUM_H1   0.000000      1   1.008000         H1   0.069800   1.008000   ;  types != | charge != 
     HV2     DUM_H1   0.000000      1   1.008000         H1   0.069800   1.008000   ;  types != | charge != 

 [ coords ]
  -2.994   -4.470    6.993
  -3.510   -5.332    7.063
  -1.676   -4.415    7.600
  -1.748   -4.910    8.569
  -0.689   -5.176    6.704
   0.303   -5.223    7.153
  -1.023   -6.201    6.539
  -0.594   -4.698    5.728
  -1.234   -2.969    7.858
  -1.305   -2.106    6.983
  -1.711   -4.951    8.548
  -0.957   -4.923    6.957

 [ impropers ]
     -C     CA      N      H     default-A                 default-B                  
     CA     +N      C      O     default-A                 default-B                  

 [ dihedrals ]

 [ rotations ]
  CA-CB HB1 HB2 HB3


[ A2H ] ; Ala -> Hid


 [ morphes ]
     N          N ->      N          N
     H          H ->      H          H
    CA         CX ->     CA         CX
    HA         H1 ->     HA         H1
    CB         CT ->     CB         CT
   HB1         HC -> HB.gone1     DUM_HC
   HB2         HC -> HB.gone2     DUM_HC
   HB3         HC -> HB.gone3     DUM_HC
     C          C ->      C          C
     O          O ->      O          O
   HV1     DUM_HC ->    HB1         HC
   HV2     DUM_HC ->    HB2         HC
   DCG     DUM_CC ->     CG         CC
  DND1     DUM_NA ->    ND1         NA
   HV3      DUM_H ->    HD1          H
  DCD2     DUM_CV ->    CD2         CV
   HV4     DUM_H4 ->    HD2         H4
  DCE1     DUM_CR ->    CE1         CR
   HV5     DUM_H5 ->    HE1         H5
  DNE2     DUM_NB ->    NE2         NB

 [ atoms ]
       N          N  -0.415700      1  14.010000          N  -0.415700  14.010000   ;  types == | charge == 
       H          H   0.271900      1   1.008000          H   0.271900   1.008000   ;  types == | charge == 
      CA         CX   0.033700      1  12.010000         CX   0.018800  12.010000   ;  types == | charge != 
      HA         H1   0.082300      1   1.008000         H1   0.088100   1.008000   ;  types == | charge != 
      CB         CT  -0.182500      1  12.010000         CT  -0.046200  12.010000   ;  types == | charge != 
     HB1         HC   0.060300      1   1.008000     DUM_HC   0.000000   1.008000   ;  types != | charge != 
     HB2         HC   0.060300      1   1.008000     DUM_HC   0.000000   1.008000   ;  types != | charge != 
     HB3         HC   0.060300      1   1.008000     DUM_HC   0.000000   1.008000   ;  types != | charge != 
       C          C   0.597300      1  12.010000          C   0.597300  12.010000   ;  types == | charge == 
       O          O  -0.567900      1  16.000000          O  -0.567900  16.000000   ;  types == | charge == 
     HV1     DUM_HC   0.000000      1   1.008000         HC   0.040200   1.008000   ;  types != | charge != 
     HV2     DUM_HC   0.000000      1   1.008000         HC   0.040200   1.008000   ;  types != | charge != 
     DCG     DUM_CC   0.000000      1  12.010000         CC  -0.026600  12.010000   ;  types != | charge != 
    DND1     DUM_NA   0.000000      1  14.010000         NA  -0.381100  14.010000   ;  types != | charge != 
     HV3      DUM_H   0.000000      1   1.008000          H   0.364900   1.008000   ;  types != | charge != 
    DCD2     DUM_CV   0.000000      1  12.010000         CV   0.129200  12.010000   ;  types != | charge != 
     HV4     DUM_H4   0.000000      1   1.008000         H4   0.114700   1.008000   ;  types != | charge != 
    DCE1     DUM_CR   0.000000      1  12.010000         CR   0.205700  12.010000   ;  types != | charge != 
     HV5     DUM_H5   0.000000      1   1.008000         H5   0.139200   1.008000   ;  types != | charge != 
    DNE2     DUM_NB   0.000000      1  14.010000         NB  -0.572700  14.010000   ;  types != | charge != 

 [ coords ]
  -2.994   -4.470    6.993
  -3.510   -5.332    7.063
  -1.676   -4.415    7.600
  -1.748   -4.910    8.569
  -0.689   -5.176    6.704
   0.303   -5.223    7.153
  -1.023   -6.201    6.539
  -0.594   -4.698    5.728
  -1.234   -2.969    7.858
  -1.305   -2.106    6.983
  -0.992   -6.116    6.586
  -0.586   -4.722    5.837
   0.712   -5.262    7.314
   1.621   -4.205    7.249
   1.485   -3.313    6.820
   1.280   -6.291    8.035
   0.856   -7.167    8.266
   2.705   -4.641    7.880
   3.544   -4.105    7.973
   2.555   -5.868    8.376

 [ impropers ]
     -C     CA      N      H     default-A                 default-B                  
     CA     +N      C      O     default-A                 default-B                  
    DCG   DCE1   DND1    HV3     default-B                 default-B                  
    DCG   DNE2   DCD2    HV4     default-B                 default-B                  
   DND1   DNE2   DCE1    HV5     default-B                 default-B                  
   DND1   DCD2    DCG     CB     default-B                 default-B                  

 [ dihedrals ]

 [ rotations ]
  CA-CB HB1 HB2 HB3 HV1 HV2 DCG DND1 HV3 DCD2 HV4 DCE1 HV5 DNE2


[ A2I ] ; Ala -> Ile


 [ morphes ]
     N          N ->      N          N
     H          H ->      H          H
    CA         CX ->     CA         CX
    HA         H1 ->     HA         H1
    CB         CT ->     CB         3C
   HB1         HC -> HB.gone1     DUM_HC
   HB2         HC ->     HB         HC
   HB3         HC -> HB.gone3     DUM_HC
     C          C ->      C          C
     O          O ->      O          O
  DCG1     DUM_2C ->    CG1         2C
   HV1     DUM_HC ->   HG11         HC
   HV2     DUM_HC ->   HG12         HC
  DCG2     DUM_CT ->    CG2         CT
   HV3     DUM_HC ->   HG21         HC
   HV4     DUM_HC ->   HG22         HC
   HV5     DUM_HC ->   HG23         HC
  DCD1     DUM_CT ->    CD1         CT
   HV6     DUM_HC ->   HD11         HC
   HV7     DUM_HC ->   HD12         HC
   HV8     DUM_HC ->   HD13         HC

 [ atoms ]
       N          N  -0.415700      1  14.010000          N  -0.415700  14.010000   ;  types == | charge == 
       H          H   0.271900      1   1.008000          H   0.271900   1.008000   ;  types == | charge == 
      CA         CX   0.033700      1  12.010000         CX  -0.059700  12.010000   ;  types == | charge != 
      HA         H1   0.082300      1   1.008000         H1   0.086900   1.008000   ;  types == | charge != 
      CB         CT  -0.182500      1  12.010000         3C   0.130300  12.010000   ;  types != | charge != 
     HB1         HC   0.060300      1   1.008000     DUM_HC   0.000000   1.008000   ;  types != | charge != 
     HB2         HC   0.060300      1   1.008000         HC   0.018700   1.008000   ;  types == | charge != 
     HB3         HC   0.060300      1   1.008000     DUM_HC   0.000000   1.008000   ;  types != | charge != 
       C          C   0.597300      1  12.010000          C   0.597300  12.010000   ;  types == | charge == 
       O          O  -0.567900      1  16.000000          O  -0.567900  16.000000   ;  types == | charge == 
    DCG1     DUM_2C   0.000000      1  12.010000         2C  -0.043000  12.010000   ;  types != | charge != 
     HV1     DUM_HC   0.000000      1   1.008000         HC   0.023600   1.008000   ;  types != | charge != 
     HV2     DUM_HC   0.000000      1   1.008000         HC   0.023600   1.008000   ;  types != | charge != 
    DCG2     DUM_CT   0.000000      1  12.010000         CT  -0.320400  12.010000   ;  types != | charge != 
     HV3     DUM_HC   0.000000      1   1.008000         HC   0.088200   1.008000   ;  types != | charge != 
     HV4     DUM_HC   0.000000      1   1.008000         HC   0.088200   1.008000   ;  types != | charge != 
     HV5     DUM_HC   0.000000      1   1.008000         HC   0.088200   1.008000   ;  types != | charge != 
    DCD1     DUM_CT   0.000000      1  12.010000         CT  -0.066000  12.010000   ;  types != | charge != 
     HV6     DUM_HC   0.000000      1   1.008000         HC   0.018600   1.008000   ;  types != | charge != 
     HV7     DUM_HC   0.000000      1   1.008000         HC   0.018600   1.008000   ;  types != | charge != 
     HV8     DUM_HC   0.000000      1   1.008000         HC   0.018600   1.008000   ;  types != | charge != 

 [ coords ]
  -2.994   -4.470    6.993
  -3.510   -5.332    7.063
  -1.676   -4.415    7.600
  -1.748   -4.910    8.569
  -0.689   -5.176    6.704
   0.303   -5.223    7.153
  -1.023   -6.201    6.539
  -0.594   -4.698    5.728
  -1.234   -2.969    7.858
  -1.305   -2.106    6.983
   0.776   -5.260    7.404
   0.695   -5.490    8.463
   1.363   -6.067    6.961
  -0.545   -4.629    5.316
   0.220   -5.118    4.716
  -1.485   -4.773    4.766
  -0.320   -3.573    5.321
   1.606   -3.972    7.209
   2.580   -4.066    7.696
   1.790   -3.776    6.154
   1.127   -3.093    7.635

 [ impropers ]
     -C     CA      N      H     default-A                 default-B                  
     CA     +N      C      O     default-A                 default-B                  

 [ dihedrals ]

 [ rotations ]
  CA-CB HB1 HB2 HB3 DCG1 HV1 HV2 DCG2 HV3 HV4 HV5 DCD1 HV6 HV7 HV8


[ A2J ] ; Ala -> Glh


 [ morphes ]
     N          N ->      N          N
     H          H ->      H          H
    CA         CX ->     CA         CX
    HA         H1 ->     HA         H1
    CB         CT ->     CB         2C
   HB1         HC -> HB.gone1     DUM_HC
   HB2         HC ->    HB1         HC
   HB3         HC ->    HB2         HC
     C          C ->      C          C
     O          O ->      O          O
   DCG     DUM_2C ->     CG         2C
   HV1     DUM_HC ->    HG1         HC
   HV2     DUM_HC ->    HG2         HC
   DCD      DUM_C ->     CD          C
  DOE1      DUM_O ->    OE1          O
  DOE2     DUM_OH ->    OE2         OH
   HV3     DUM_HO ->    HE2         HO

 [ atoms ]
       N          N  -0.415700      1  14.010000          N  -0.415700  14.010000   ;  types == | charge == 
       H          H   0.271900      1   1.008000          H   0.271900   1.008000   ;  types == | charge == 
      CA         CX   0.033700      1  12.010000         CX   0.014500  12.010000   ;  types == | charge != 
      HA         H1   0.082300      1   1.008000         H1   0.077900   1.008000   ;  types == | charge != 
      CB         CT  -0.182500      1  12.010000         2C  -0.007100  12.010000   ;  types != | charge != 
     HB1         HC   0.060300      1   1.008000     DUM_HC   0.000000   1.008000   ;  types != | charge != 
     HB2         HC   0.060300      1   1.008000         HC   0.025600   1.008000   ;  types == | charge != 
     HB3         HC   0.060300      1   1.008000         HC   0.025600   1.008000   ;  types == | charge != 
       C          C   0.597300      1  12.010000          C   0.597300  12.010000   ;  types == | charge == 
       O          O  -0.567900      1  16.000000          O  -0.567900  16.000000   ;  types == | charge == 
     DCG     DUM_2C   0.000000      1  12.010000         2C  -0.017400  12.010000   ;  types != | charge != 
     HV1     DUM_HC   0.000000      1   1.008000         HC   0.043000   1.008000   ;  types != | charge != 
     HV2     DUM_HC   0.000000      1   1.008000         HC   0.043000   1.008000   ;  types != | charge != 
     DCD      DUM_C   0.000000      1  12.010000          C   0.680100  12.010000   ;  types != | charge != 
    DOE1      DUM_O   0.000000      1  16.000000          O  -0.583800  16.000000   ;  types != | charge != 
    DOE2     DUM_OH   0.000000      1  16.000000         OH  -0.651100  16.000000   ;  types != | charge != 
     HV3     DUM_HO   0.000000      1   1.008000         HO   0.464100   1.008000   ;  types != | charge != 

 [ coords ]
  -2.994   -4.470    6.993
  -3.510   -5.332    7.063
  -1.676   -4.415    7.600
  -1.748   -4.910    8.569
  -0.689   -5.176    6.704
   0.303   -5.223    7.153
  -1.023   -6.201    6.539
  -0.594   -4.698    5.728
  -1.234   -2.969    7.858
  -1.305   -2.106    6.983
   0.757   -5.360    7.389
   0.686   -5.475    8.380
   1.215   -6.157    6.993
   1.614   -4.126    7.108
   2.780   -4.109    7.554
   1.069   -3.209    6.453
   1.716   -2.456    6.330

 [ impropers ]
     -C     CA      N      H     default-A                 default-B                  
     CA     +N      C      O     default-A                 default-B                  
    DCG   DOE1    DCD   DOE2     default-B                 default-B                  

 [ dihedrals ]

 [ rotations ]
  CA-CB HB1 HB2 HB3 DCG HV1 HV2 DCD DOE1 DOE2 HV3


[ A2K ] ; Ala -> Lys


 [ morphes ]
     N          N ->      N          N
     H          H ->      H          H
    CA         CX ->     CA         CX
    HA         H1 ->     HA         H1
    CB         CT ->     CB         C8
   HB1         HC -> HB.gone1     DUM_HC
   HB2         HC ->    HB1         HC
   HB3         HC ->    HB2         HC
     C          C ->      C          C
     O          O ->      O          O
   DCG     DUM_C8 ->     CG         C8
   HV1     DUM_HC ->    HG1         HC
   HV2     DUM_HC ->    HG2         HC
   DCD     DUM_C8 ->     CD         C8
   HV3     DUM_HC ->    HD1         HC
   HV4     DUM_HC ->    HD2         HC
   DCE     DUM_C8 ->     CE         C8
   HV5     DUM_HP ->    HE1         HP
   HV6     DUM_HP ->    HE2         HP
   DNZ     DUM_N3 ->     NZ         N3
   HV7      DUM_H ->    HZ1          H
   HV8      DUM_H ->    HZ2          H
   HV9      DUM_H ->    HZ3          H

 [ atoms ]
       N          N  -0.415700      1  14.010000          N  -0.347900  14.010000   ;  types == | charge != 
       H          H   0.271900      1   1.008000          H   0.274700   1.008000   ;  types == | charge != 
      CA         CX   0.033700      1  12.010000         CX  -0.240000  12.010000   ;  types == | charge != 
      HA         H1   0.082300      1   1.008000         H1   0.142600   1.008000   ;  types == | charge != 
      CB         CT  -0.182500      1  12.010000         C8  -0.009400  12.010000   ;  types != | charge != 
     HB1         HC   0.060300      1   1.008000     DUM_HC   0.000000   1.008000   ;  types != | charge != 
     HB2         HC   0.060300      1   1.008000         HC   0.036200   1.008000   ;  types == | charge != 
     HB3         HC   0.060300      1   1.008000         HC   0.036200   1.008000   ;  types == | charge != 
       C          C   0.597300      1  12.010000          C   0.734100  12.010000   ;  types == | charge != 
       O          O  -0.567900      1  16.000000          O  -0.589400  16.000000   ;  types == | charge != 
     DCG     DUM_C8   0.000000      1  12.010000         C8   0.018700  12.010000   ;  types != | charge != 
     HV1     DUM_HC   0.000000      1   1.008000         HC   0.010300   1.008000   ;  types != | charge != 
     HV2     DUM_HC   0.000000      1   1.008000         HC   0.010300   1.008000   ;  types != | charge != 
     DCD     DUM_C8   0.000000      1  12.010000         C8  -0.047900  12.010000   ;  types != | charge != 
     HV3     DUM_HC   0.000000      1   1.008000         HC   0.062100   1.008000   ;  types != | charge != 
     HV4     DUM_HC   0.000000      1   1.008000         HC   0.062100   1.008000   ;  types != | charge != 
     DCE     DUM_C8   0.000000      1  12.010000         C8  -0.014300  12.010000   ;  types != | charge != 
     HV5     DUM_HP   0.000000      1   1.008000         HP   0.113500   1.008000   ;  types != | charge != 
     HV6     DUM_HP   0.000000      1   1.008000         HP   0.113500   1.008000   ;  types != | charge != 
     DNZ     DUM_N3   0.000000      1  14.010000         N3  -0.385400  14.010000   ;  types != | charge != 
     HV7      DUM_H   0.000000      1   1.008000          H   0.340000   1.008000   ;  types != | charge != 
     HV8      DUM_H   0.000000      1   1.008000          H   0.340000   1.008000   ;  types != | charge != 
     HV9      DUM_H   0.000000      1   1.008000          H   0.340000   1.008000   ;  types != | charge != 

 [ coords ]
  -2.994   -4.470    6.993
  -3.510   -5.332    7.063
  -1.676   -4.415    7.600
  -1.748   -4.910    8.569
  -0.689   -5.176    6.704
   0.303   -5.223    7.153
  -1.023   -6.201    6.539
  -0.594   -4.698    5.728
  -1.234   -2.969    7.858
  -1.305   -2.106    6.983
   0.745   -5.317    7.228
   0.704   -5.552    8.303
   1.228   -6.169    6.755
   1.578   -4.048    7.010
   1.601   -3.825    5.945
   1.068   -3.209    7.492
   3.004   -4.182    7.562
   2.974   -4.374    8.638
   3.508   -5.033    7.102
   3.798   -2.963    7.319
   4.728   -3.077    7.703
   3.877   -2.790    6.328
   3.362   -2.168    7.763

 [ impropers ]
     -C     CA      N      H     default-A                 default-B                  
     CA     +N      C      O     default-A                 default-B                  

 [ dihedrals ]

 [ rotations ]
  CA-CB HB1 HB2 HB3 DCG HV1 HV2 DCD HV3 HV4 DCE HV5 HV6 DNZ HV7 HV8 HV9


[ A2L ] ; Ala -> Leu


 [ morphes ]
     N          N ->      N          N
     H          H ->      H          H
    CA         CX ->     CA         CX
    HA         H1 ->     HA         H1
    CB         CT ->     CB         2C
   HB1         HC -> HB.gone1     DUM_HC
   HB2         HC ->    HB1         HC
   HB3         HC ->    HB2         HC
     C          C ->      C          C
     O          O ->      O          O
   DCG     DUM_3C ->     CG         3C
   HV1     DUM_HC ->     HG         HC
  DCD1     DUM_CT ->    CD1         CT
   HV2     DUM_HC ->   HD11         HC
   HV3     DUM_HC ->   HD12         HC
   HV4     DUM_HC ->   HD13         HC
  DCD2     DUM_CT ->    CD2         CT
   HV5     DUM_HC ->   HD21         HC
   HV6     DUM_HC ->   HD22         HC
   HV7     DUM_HC ->   HD23         HC

 [ atoms ]
       N          N  -0.415700      1  14.010000          N  -0.415700  14.010000   ;  types == | charge == 
       H          H   0.271900      1   1.008000          H   0.271900   1.008000   ;  types == | charge == 
      CA         CX   0.033700      1  12.010000         CX  -0.051800  12.010000   ;  types == | charge != 
      HA         H1   0.082300      1   1.008000         H1   0.092200   1.008000   ;  types == | charge != 
      CB         CT  -0.182500      1  12.010000         2C  -0.110200  12.010000   ;  types != | charge != 
     HB1         HC   0.060300      1   1.008000     DUM_HC   0.000000   1.008000   ;  types != | charge != 
     HB2         HC   0.060300      1   1.008000         HC   0.045700   1.008000   ;  types == | charge != 
     HB3         HC   0.060300      1   1.008000         HC   0.045700   1.008000   ;  types == | charge != 
       C          C   0.597300      1  12.010000          C   0.597300  12.010000   ;  types == | charge == 
       O          O  -0.567900      1  16.000000          O  -0.567900  16.000000   ;  types == | charge == 
     DCG     DUM_3C   0.000000      1  12.010000         3C   0.353100  12.010000   ;  types != | charge != 
     HV1     DUM_HC   0.000000      1   1.008000         HC  -0.036100   1.008000   ;  types != | charge != 
    DCD1     DUM_CT   0.000000      1  12.010000         CT  -0.412100  12.010000   ;  types != | charge != 
     HV2     DUM_HC   0.000000      1   1.008000         HC   0.100000   1.008000   ;  types != | charge != 
     HV3     DUM_HC   0.000000      1   1.008000         HC   0.100000   1.008000   ;  types != | charge != 
     HV4     DUM_HC   0.000000      1   1.008000         HC   0.100000   1.008000   ;  types != | charge != 
    DCD2     DUM_CT   0.000000      1  12.010000         CT  -0.412100  12.010000   ;  types != | charge != 
     HV5     DUM_HC   0.000000      1   1.008000         HC   0.100000   1.008000   ;  types != | charge != 
     HV6     DUM_HC   0.000000      1   1.008000         HC   0.100000   1.008000   ;  types != | charge != 
     HV7     DUM_HC   0.000000      1   1.008000         HC   0.100000   1.008000   ;  types != | charge != 

 [ coords ]
  -2.994   -4.470    6.993
  -3.510   -5.332    7.063
  -1.676   -4.415    7.600
  -1.748   -4.910    8.569
  -0.689   -5.176    6.704
   0.303   -5.223    7.153
  -1.023   -6.201    6.539
  -0.594   -4.698    5.728
  -1.234   -2.969    7.858
  -1.305   -2.106    6.983
   0.791   -5.295    7.295
   1.313   -6.081    6.747
   1.567   -3.990    7.050
   2.579   -4.053    7.448
   1.651   -3.771    5.984
   1.076   -3.138    7.523
   0.838   -5.646    8.795
   1.862   -5.852    9.109
   0.467   -4.827    9.411
   0.253   -6.534    9.034

 [ impropers ]
     -C     CA      N      H     default-A                 default-B                  
     CA     +N      C      O     default-A                 default-B                  

 [ dihedrals ]

 [ rotations ]
  CA-CB HB1 HB2 HB3 DCG HV1 DCD1 HV2 HV3 HV4 DCD2 HV5 HV6 HV7


[ A2M ] ; Ala -> Met


 [ morphes ]
     N          N ->      N          N
     H          H ->      H          H
    CA         CX ->     CA         CX
    HA         H1 ->     HA         H1
    CB         CT ->     CB         2C
   HB1         HC -> HB.gone1     DUM_HC
   HB2         HC ->    HB1         HC
   HB3         HC ->    HB2         HC
     C          C ->      C          C
     O          O ->      O          O
   DCG     DUM_2C ->     CG         2C
   HV1     DUM_H1 ->    HG1         H1
   HV2     DUM_H1 ->    HG2         H1
   DSD      DUM_S ->     SD          S
   DCE     DUM_CT ->     CE         CT
   HV3     DUM_H1 ->    HE1         H1
   HV4     DUM_H1 ->    HE2         H1
   HV5     DUM_H1 ->    HE3         H1

 [ atoms ]
       N          N  -0.415700      1  14.010000          N  -0.415700  14.010000   ;  types == | charge == 
       H          H   0.271900      1   1.008000          H   0.271900   1.008000   ;  types == | charge == 
      CA         CX   0.033700      1  12.010000         CX  -0.023700  12.010000   ;  types == | charge != 
      HA         H1   0.082300      1   1.008000         H1   0.088000   1.008000   ;  types == | charge != 
      CB         CT  -0.182500      1  12.010000         2C   0.034200  12.010000   ;  types != | charge != 
     HB1         HC   0.060300      1   1.008000     DUM_HC   0.000000   1.008000   ;  types != | charge != 
     HB2         HC   0.060300      1   1.008000         HC   0.024100   1.008000   ;  types == | charge != 
     HB3         HC   0.060300      1   1.008000         HC   0.024100   1.008000   ;  types == | charge != 
       C          C   0.597300      1  12.010000          C   0.597300  12.010000   ;  types == | charge == 
       O          O  -0.567900      1  16.000000          O  -0.567900  16.000000   ;  types == | charge == 
     DCG     DUM_2C   0.000000      1  12.010000         2C   0.001800  12.010000   ;  types != | charge != 
     HV1     DUM_H1   0.000000      1   1.008000         H1   0.044000   1.008000   ;  types != | charge != 
     HV2     DUM_H1   0.000000      1   1.008000         H1   0.044000   1.008000   ;  types != | charge != 
     DSD      DUM_S   0.000000      1  32.060000          S  -0.273700  32.060000   ;  types != | charge != 
     DCE     DUM_CT   0.000000      1  12.010000         CT  -0.053600  12.010000   ;  types != | charge != 
     HV3     DUM_H1   0.000000      1   1.008000         H1   0.068400   1.008000   ;  types != | charge != 
     HV4     DUM_H1   0.000000      1   1.008000         H1   0.068400   1.008000   ;  types != | charge != 
     HV5     DUM_H1   0.000000      1   1.008000         H1   0.068400   1.008000   ;  types != | charge != 

 [ coords ]
  -2.994   -4.470    6.993
  -3.510   -5.332    7.063
  -1.676   -4.415    7.600
  -1.748   -4.910    8.569
  -0.689   -5.176    6.704
   0.303   -5.223    7.153
  -1.023   -6.201    6.539
  -0.594   -4.698    5.728
  -1.234   -2.969    7.858
  -1.305   -2.106    6.983
   0.745   -5.245    7.346
   0.667   -5.473    8.421
   1.293   -6.067    6.895
   1.748   -3.756    7.164
   3.219   -4.336    8.039
   3.983   -3.560    8.059
   2.969   -4.614    9.064
   3.631   -5.213    7.539

 [ impropers ]
     -C     CA      N      H     default-A                 default-B                  
     CA     +N      C      O     default-A                 default-B                  

 [ dihedrals ]

 [ rotations ]
  CA-CB HB1 HB2 HB3 DCG HV1 HV2 DSD DCE HV3 HV4 HV5


[ A2N ] ; Ala -> Asn


 [ morphes ]
     N          N ->      N          N
     H          H ->      H          H
    CA         CX ->     CA         CX
    HA         H1 ->     HA         H1
    CB         CT ->     CB         2C
   HB1         HC -> HB.gone1     DUM_HC
   HB2         HC ->    HB1         HC
   HB3         HC ->    HB2         HC
     C          C ->      C          C
     O          O ->      O          O
   DCG      DUM_C ->     CG          C
  DOD1      DUM_O ->    OD1          O
  DND2      DUM_N ->    ND2          N
   HV1      DUM_H ->   HD21          H
   HV2      DUM_H ->   HD22          H

 [ atoms ]
       N          N  -0.415700      1  14.010000          N  -0.415700  14.010000   ;  types == | charge == 
       H          H   0.271900      1   1.008000          H   0.271900   1.008000   ;  types == | charge == 
      CA         CX   0.033700      1  12.010000         CX   0.014300  12.010000   ;  types == | charge != 
      HA         H1   0.082300      1   1.008000         H1   0.104800   1.008000   ;  types == | charge != 
      CB         CT  -0.182500      1  12.010000         2C  -0.204100  12.010000   ;  types != | charge != 
     HB1         HC   0.060300      1   1.008000     DUM_HC   0.000000   1.008000   ;  types != | charge != 
     HB2         HC   0.060300      1   1.008000         HC   0.079700   1.008000   ;  types == | charge != 
     HB3         HC   0.060300      1   1.008000         HC   0.079700   1.008000   ;  types == | charge != 
       C          C   0.597300      1  12.010000          C   0.597300  12.010000   ;  types == | charge == 
       O          O  -0.567900      1  16.000000          O  -0.567900  16.000000   ;  types == | charge == 
     DCG      DUM_C   0.000000      1  12.010000          C   0.713000  12.010000   ;  types != | charge != 
    DOD1      DUM_O   0.000000      1  16.000000          O  -0.593100  16.000000   ;  types != | charge != 
    DND2      DUM_N   0.000000      1  14.010000          N  -0.919100  14.010000   ;  types != | charge != 
     HV1      DUM_H   0.000000      1   1.008000          H   0.419600   1.008000   ;  types != | charge != 
     HV2      DUM_H   0.000000      1   1.008000          H   0.419600   1.008000   ;  types != | charge != 

 [ coords ]
  -2.994   -4.470    6.993
  -3.510   -5.332    7.063
  -1.676   -4.415    7.600
  -1.748   -4.910    8.569
  -0.689   -5.176    6.704
   0.303   -5.223    7.153
  -1.023   -6.201    6.539
  -0.594   -4.698    5.728
  -1.234   -2.969    7.858
  -1.305   -2.106    6.983
   0.772   -5.235    7.404
   1.540   -4.282    7.343
   1.118   -6.333    8.060
   0.493   -7.108    8.152
   2.047   -6.355    8.461

 [ impropers ]
     -C     CA      N      H     default-A                 default-B                  
     CA     +N      C      O     default-A                 default-B                  
     CB   DND2    DCG   DOD1     default-B                 default-B                  
    DCG    HV1   DND2    HV2     default-B                 default-B                  

 [ dihedrals ]

 [ rotations ]
  CA-CB HB1 HB2 HB3 DCG DOD1 DND2 HV1 HV2


[ A2O ] ; Ala -> Lyn


 [ morphes ]
     N          N ->      N          N
     H          H ->      H          H
    CA         CX ->     CA         CX
    HA         H1 ->     HA         H1
    CB         CT ->     CB         CT
   HB1         HC -> HB.gone1     DUM_HC
   HB2         HC ->    HB1         HC
   HB3         HC ->    HB2         HC
     C          C ->      C          C
     O          O ->      O          O
   DCG     DUM_CT ->     CG         CT
   HV1     DUM_HC ->    HG1         HC
   HV2     DUM_HC ->    HG2         HC
   DCD     DUM_CT ->     CD         CT
   HV3     DUM_HC ->    HD1         HC
   HV4     DUM_HC ->    HD2         HC
   DCE     DUM_CT ->     CE         CT
   HV5     DUM_HP ->    HE1         HP
   HV6     DUM_HP ->    HE2         HP
   DNZ     DUM_N3 ->     NZ         N3
   HV7      DUM_H ->    HZ1          H
   HV8      DUM_H ->    HZ2          H

 [ atoms ]
       N          N  -0.415700      1  14.010000          N  -0.415700  14.010000   ;  types == | charge == 
       H          H   0.271900      1   1.008000          H   0.271900   1.008000   ;  types == | charge == 
      CA         CX   0.033700      1  12.010000         CX  -0.072060  12.010000   ;  types == | charge != 
      HA         H1   0.082300      1   1.008000         H1   0.099400   1.008000   ;  types == | charge != 
      CB         CT  -0.182500      1  12.010000         CT  -0.048450  12.010000   ;  types == | charge != 
     HB1         HC   0.060300      1   1.008000     DUM_HC   0.000000   1.008000   ;  types != | charge != 
     HB2         HC   0.060300      1   1.008000         HC   0.034000   1.008000   ;  types == | charge != 
     HB3         HC   0.060300      1   1.008000         HC   0.034000   1.008000   ;  types == | charge != 
       C          C   0.597300      1  12.010000          C   0.597300  12.010000   ;  types == | charge == 
       O          O  -0.567900      1  16.000000          O  -0.567900  16.000000   ;  types == | charge == 
     DCG     DUM_CT   0.000000      1  12.010000         CT   0.066120  12.010000   ;  types != | charge != 
     HV1     DUM_HC   0.000000      1   1.008000         HC   0.010410   1.008000   ;  types != | charge != 
     HV2     DUM_HC   0.000000      1   1.008000         HC   0.010410   1.008000   ;  types != | charge != 
     DCD     DUM_CT   0.000000      1  12.010000         CT  -0.037680  12.010000   ;  types != | charge != 
     HV3     DUM_HC   0.000000      1   1.008000         HC   0.011550   1.008000   ;  types != | charge != 
     HV4     DUM_HC   0.000000      1   1.008000         HC   0.011550   1.008000   ;  types != | charge != 
     DCE     DUM_CT   0.000000      1  12.010000         CT   0.326040  12.010000   ;  types != | charge != 
     HV5     DUM_HP   0.000000      1   1.008000         HP  -0.033580   1.008000   ;  types != | charge != 
     HV6     DUM_HP   0.000000      1   1.008000         HP  -0.033580   1.008000   ;  types != | charge != 
     DNZ     DUM_N3   0.000000      1  14.010000         N3  -1.035810  14.010000   ;  types != | charge != 
     HV7      DUM_H   0.000000      1   1.008000          H   0.386040   1.008000   ;  types != | charge != 
     HV8      DUM_H   0.000000      1   1.008000          H   0.386040   1.008000   ;  types != | charge != 

 [ coords ]
  -2.994   -4.470    6.993
  -3.510   -5.332    7.063
  -1.676   -4.415    7.600
  -1.748   -4.910    8.569
  -0.689   -5.176    6.704
   0.303   -5.223    7.153
  -1.023   -6.201    6.539
  -0.594   -4.698    5.728
  -1.234   -2.969    7.858
  -1.305   -2.106    6.983
   0.745   -5.317    7.228
   0.706   -5.504    8.209
   1.199   -6.074    6.759
   1.561   -4.029    6.996
   1.650   -3.875    6.013
   1.078   -3.258    7.410
   2.972   -4.113    7.605
   2.902   -4.237    8.595
   3.469   -4.885    7.206
   3.757   -2.889    7.355
   4.665   -2.982    7.769
   3.852   -2.754    6.369

 [ impropers ]
     -C     CA      N      H     default-A                 default-B                  
     CA     +N      C      O     default-A                 default-B                  

 [ dihedrals ]

 [ rotations ]
  CA-CB HB1 HB2 HB3 DCG HV1 HV2 DCD HV3 HV4 DCE HV5 HV6 DNZ HV7 HV8


[ A2P ] ; Ala -> Pro


 [ morphes ]
     N          N ->      N          N
     H          H -> H.gone      DUM_H
    CA         CX ->     CA         CX
    HA         H1 ->     HA         H1
    CB         CT -> CB.gone     DUM_CT
   HB1         HC -> HB.gone1     DUM_HC
   HB2         HC -> HB.gone2     DUM_HC
   HB3         HC -> HB.gone3     DUM_HC
     C          C ->      C          C
     O          O ->      O          O
   DCB     DUM_CT ->     CB         CT
   HV1     DUM_HC ->    HB1         HC
   HV2     DUM_HC ->    HB2         HC
   DCG     DUM_CT ->     CG         CT
   HV3     DUM_HC ->    HG1         HC
   HV4     DUM_HC ->    HG2         HC
   DCD     DUM_CT ->     CD         CT
   HV5     DUM_H1 ->    HD1         H1
   HV6     DUM_H1 ->    HD2         H1

 [ atoms ]
       N          N  -0.415700      1  14.010000          N  -0.254800  14.010000   ;  types == | charge != 
       H          H   0.271900      1   1.008000      DUM_H   0.000000   1.008000   ;  types != | charge != 
      CA         CX   0.033700      1  12.010000         CX  -0.026600  12.010000   ;  types == | charge != 
      HA         H1   0.082300      1   1.008000         H1   0.064100   1.008000   ;  types == | charge != 
      CB         CT  -0.182500      1  12.010000     DUM_CT   0.000000  12.010000   ;  types != | charge != 
     HB1         HC   0.060300      1   1.008000     DUM_HC   0.000000   1.008000   ;  types != | charge != 
     HB2         HC   0.060300      1   1.008000     DUM_HC   0.000000   1.008000   ;  types != | charge != 
     HB3         HC   0.060300      1   1.008000     DUM_HC   0.000000   1.008000   ;  types != | charge != 
       C          C   0.597300      1  12.010000          C   0.589600  12.010000   ;  types == | charge != 
       O          O  -0.567900      1  16.000000          O  -0.574800  16.000000   ;  types == | charge != 
     DCB     DUM_CT   0.000000      1  12.010000         CT  -0.007000  12.010000   ;  types != | charge != 
     HV1     DUM_HC   0.000000      1   1.008000         HC   0.025300   1.008000   ;  types != | charge != 
     HV2     DUM_HC   0.000000      1   1.008000         HC   0.025300   1.008000   ;  types != | charge != 
     DCG     DUM_CT   0.000000      1  12.010000         CT   0.018900  12.010000   ;  types != | charge != 
     HV3     DUM_HC   0.000000      1   1.008000         HC   0.021300   1.008000   ;  types != | charge != 
     HV4     DUM_HC   0.000000      1   1.008000         HC   0.021300   1.008000   ;  types != | charge != 
     DCD     DUM_CT   0.000000      1  12.010000         CT   0.019200  12.010000   ;  types != | charge != 
     HV5     DUM_H1   0.000000      1   1.008000         H1   0.039100   1.008000   ;  types != | charge != 
     HV6     DUM_H1   0.000000      1   1.008000         H1   0.039100   1.008000   ;  types != | charge != 

 [ coords ]
  -2.994   -4.470    6.993
  -3.510   -5.332    7.063
  -1.676   -4.415    7.600
  -1.748   -4.910    8.569
  -0.689   -5.176    6.704
   0.303   -5.223    7.153
  -1.023   -6.201    6.539
  -0.594   -4.698    5.728
  -1.234   -2.969    7.858
  -1.305   -2.106    6.983
  -0.698   -5.137    6.701
  -0.820   -6.218    6.896
   0.260   -4.829    6.632
  -1.557   -4.841    5.213
  -1.304   -5.557    4.427
  -1.309   -3.831    4.882
  -3.038   -4.903    5.596
  -3.418   -5.925    5.529
  -3.649   -4.231    4.988

 [ impropers ]
     CA     +N      C      O     default-A                 default-B                  
     -C     CA      N      H     default-A                 default-A                  
     -C    DCD      N     CA     default-B                 default-B                  

 [ dihedrals ]

 [ rotations ]
  CA-CB HB1 HB2 HB3


[ A2Q ] ; Ala -> Gln


 [ morphes ]
     N          N ->      N          N
     H          H ->      H          H
    CA         CX ->     CA         CX
    HA         H1 ->     HA         H1
    CB         CT ->     CB         2C
   HB1         HC -> HB.gone1     DUM_HC
   HB2         HC ->    HB1         HC
   HB3         HC ->    HB2         HC
     C          C ->      C          C
     O          O ->      O          O
   DCG     DUM_2C ->     CG         2C
   HV1     DUM_HC ->    HG1         HC
   HV2     DUM_HC ->    HG2         HC
   DCD      DUM_C ->     CD          C
  DOE1      DUM_O ->    OE1          O
  DNE2      DUM_N ->    NE2          N
   HV3      DUM_H ->   HE21          H
   HV4      DUM_H ->   HE22          H

 [ atoms ]
       N          N  -0.415700      1  14.010000          N  -0.415700  14.010000   ;  types == | charge == 
       H          H   0.271900      1   1.008000          H   0.271900   1.008000   ;  types == | charge == 
      CA         CX   0.033700      1  12.010000         CX  -0.003100  12.010000   ;  types == | charge != 
      HA         H1   0.082300      1   1.008000         H1   0.085000   1.008000   ;  types == | charge != 
      CB         CT  -0.182500      1  12.010000         2C  -0.003600  12.010000   ;  types != | charge != 
     HB1         HC   0.060300      1   1.008000     DUM_HC   0.000000   1.008000   ;  types != | charge != 
     HB2         HC   0.060300      1   1.008000         HC   0.017100   1.008000   ;  types == | charge != 
     HB3         HC   0.060300      1   1.008000         HC   0.017100   1.008000   ;  types == | charge != 
       C          C   0.597300      1  12.010000          C   0.597300  12.010000   ;  types == | charge == 
       O          O  -0.567900      1  16.000000          O  -0.567900  16.000000   ;  types == | charge == 
     DCG     DUM_2C   0.000000      1  12.010000         2C  -0.064500  12.010000   ;  types != | charge != 
     HV1     DUM_HC   0.000000      1   1.008000         HC   0.035200   1.008000   ;  types != | charge != 
     HV2     DUM_HC   0.000000      1   1.008000         HC   0.035200   1.008000   ;  types != | charge != 
     DCD      DUM_C   0.000000      1  12.010000          C   0.695100  12.010000   ;  types != | charge != 
    DOE1      DUM_O   0.000000      1  16.000000          O  -0.608600  16.000000   ;  types != | charge != 
    DNE2      DUM_N   0.000000      1  14.010000          N  -0.940700  14.010000   ;  types != | charge != 
     HV3      DUM_H   0.000000      1   1.008000          H   0.425100   1.008000   ;  types != | charge != 
     HV4      DUM_H   0.000000      1   1.008000          H   0.425100   1.008000   ;  types != | charge != 

 [ coords ]
  -2.994   -4.470    6.993
  -3.510   -5.332    7.063
  -1.676   -4.415    7.600
  -1.748   -4.910    8.569
  -0.689   -5.176    6.704
   0.303   -5.223    7.153
  -1.023   -6.201    6.539
  -0.594   -4.698    5.728
  -1.234   -2.969    7.858
  -1.305   -2.106    6.983
   0.742   -5.315    7.287
   0.714   -5.508    8.360
   1.261   -6.158    6.831
   1.607   -4.068    7.081
   2.733   -4.016    7.546
   1.119   -3.040    6.384
   0.194   -3.076    5.998
   1.704   -2.226    6.284

 [ impropers ]
     -C     CA      N      H     default-A                 default-B                  
     CA     +N      C      O     default-A                 default-B                  
    DCG   DNE2    DCD   DOE1     default-B                 default-B                  
    DCD    HV3   DNE2    HV4     default-B                 default-B                  

 [ dihedrals ]

 [ rotations ]
  CA-CB HB1 HB2 HB3 DCG HV1 HV2 DCD DOE1 DNE2 HV3 HV4


[ A2R ] ; Ala -> Arg


 [ morphes ]
     N          N ->      N          N
     H          H ->      H          H
    CA         CX ->     CA         CX
    HA         H1 ->     HA         H1
    CB         CT ->     CB         C8
   HB1         HC -> HB.gone1     DUM_HC
   HB2         HC ->    HB1         HC
   HB3         HC ->    HB2         HC
     C          C ->      C          C
     O          O ->      O          O
   DCG     DUM_C8 ->     CG         C8
   HV1     DUM_HC ->    HG1         HC
   HV2     DUM_HC ->    HG2         HC
   DCD     DUM_C8 ->     CD         C8
   HV3     DUM_H1 ->    HD1         H1
   HV4     DUM_H1 ->    HD2         H1
   DNE     DUM_N2 ->     NE         N2
   HV5      DUM_H ->     HE          H
   DCZ     DUM_CA ->     CZ         CA
  DNH1     DUM_N2 ->    NH1         N2
   HV6      DUM_H ->   HH11          H
   HV7      DUM_H ->   HH12          H
  DNH2     DUM_N2 ->    NH2         N2
   HV8      DUM_H ->   HH21          H
   HV9      DUM_H ->   HH22          H

 [ atoms ]
       N          N  -0.415700      1  14.010000          N  -0.347900  14.010000   ;  types == | charge != 
       H          H   0.271900      1   1.008000          H   0.274700   1.008000   ;  types == | charge != 
      CA         CX   0.033700      1  12.010000         CX  -0.263700  12.010000   ;  types == | charge != 
      HA         H1   0.082300      1   1.008000         H1   0.156000   1.008000   ;  types == | charge != 
      CB         CT  -0.182500      1  12.010000         C8  -0.000700  12.010000   ;  types != | charge != 
     HB1         HC   0.060300      1   1.008000     DUM_HC   0.000000   1.008000   ;  types != | charge != 
     HB2         HC   0.060300      1   1.008000         HC   0.032700   1.008000   ;  types == | charge != 
     HB3         HC   0.060300      1   1.008000         HC   0.032700   1.008000   ;  types == | charge != 
       C          C   0.597300      1  12.010000          C   0.734100  12.010000   ;  types == | charge != 
       O          O  -0.567900      1  16.000000          O  -0.589400  16.000000   ;  types == | charge != 
     DCG     DUM_C8   0.000000      1  12.010000         C8   0.039000  12.010000   ;  types != | charge != 
     HV1     DUM_HC   0.000000      1   1.008000         HC   0.028500   1.008000   ;  types != | charge != 
     HV2     DUM_HC   0.000000      1   1.008000         HC   0.028500   1.008000   ;  types != | charge != 
     DCD     DUM_C8   0.000000      1  12.010000         C8   0.048600  12.010000   ;  types != | charge != 
     HV3     DUM_H1   0.000000      1   1.008000         H1   0.068700   1.008000   ;  types != | charge != 
     HV4     DUM_H1   0.000000      1   1.008000         H1   0.068700   1.008000   ;  types != | charge != 
     DNE     DUM_N2   0.000000      1  14.010000         N2  -0.529500  14.010000   ;  types != | charge != 
     HV5      DUM_H   0.000000      1   1.008000          H   0.345600   1.008000   ;  types != | charge != 
     DCZ     DUM_CA   0.000000      1  12.010000         CA   0.807600  12.010000   ;  types != | charge != 
    DNH1     DUM_N2   0.000000      1  14.010000         N2  -0.862700  14.010000   ;  types != | charge != 
     HV6      DUM_H   0.000000      1   1.008000          H   0.447800   1.008000   ;  types != | charge != 
     HV7      DUM_H   0.000000      1   1.008000          H   0.447800   1.008000   ;  types != | charge != 
    DNH2     DUM_N2   0.000000      1  14.010000         N2  -0.862700  14.010000   ;  types != | charge != 
     HV8      DUM_H   0.000000      1   1.008000          H   0.447800   1.008000   ;  types != | charge != 
     HV9      DUM_H   0.000000      1   1.008000          H   0.447800   1.008000   ;  types != | charge != 

 [ coords ]
  -2.994   -4.470    6.993
  -3.510   -5.332    7.063
  -1.676   -4.415    7.600
  -1.748   -4.910    8.569
  -0.689   -5.176    6.704
   0.303   -5.223    7.153
  -1.023   -6.201    6.539
  -0.594   -4.698    5.728
  -1.234   -2.969    7.858
  -1.305   -2.106    6.983
   0.742   -5.312    7.228
   0.705   -5.557    8.301
   1.226   -6.153    6.738
   1.567   -4.037    7.009
   1.670   -3.850    5.937
   1.047   -3.182    7.438
   2.910   -4.141    7.601
   3.057   -5.009    8.107
   3.886   -3.225    7.546
   3.684   -2.058    6.924
   2.795   -1.848    6.499
   4.389   -1.330    6.862
   5.063   -3.474    8.120
   5.259   -4.352    8.588
   5.828   -2.809    8.108

 [ impropers ]
     -C     CA      N      H     default-A                 default-B                  
     CA     +N      C      O     default-A                 default-B                  
    DNE   DNH1    DCZ   DNH2     default-B                 default-B                  
    DCD    DCZ    DNE    HV5     default-B                 default-B                  
    DCZ    HV6   DNH1    HV7     default-B                 default-B                  
    DCZ    HV8   DNH2    HV9     default-B                 default-B                  

 [ dihedrals ]

 [ rotations ]
  CA-CB HB1 HB2 HB3 DCG HV1 HV2 DCD HV3 HV4 DNE HV5 DCZ DNH1 HV6 HV7 DNH2 HV8 HV9


[ A2S ] ; Ala -> Ser


 [ morphes ]
     N          N ->      N          N
     H          H ->      H          H
    CA         CX ->     CA         CX
    HA         H1 ->     HA         H1
    CB         CT ->     CB         2C
   HB1         HC -> HB.gone1     DUM_HC
   HB2         HC ->    HB1         H1
   HB3         HC ->    HB2         H1
     C          C ->      C          C
     O          O ->      O          O
   DOG     DUM_OH ->     OG         OH
    HV     DUM_HO ->     HG         HO

 [ atoms ]
       N          N  -0.415700      1  14.010000          N  -0.415700  14.010000   ;  types == | charge == 
       H          H   0.271900      1   1.008000          H   0.271900   1.008000   ;  types == | charge == 
      CA         CX   0.033700      1  12.010000         CX  -0.024900  12.010000   ;  types == | charge != 
      HA         H1   0.082300      1   1.008000         H1   0.084300   1.008000   ;  types == | charge != 
      CB         CT  -0.182500      1  12.010000         2C   0.211700  12.010000   ;  types != | charge != 
     HB1         HC   0.060300      1   1.008000     DUM_HC   0.000000   1.008000   ;  types != | charge != 
     HB2         HC   0.060300      1   1.008000         H1   0.035200   1.008000   ;  types != | charge != 
     HB3         HC   0.060300      1   1.008000         H1   0.035200   1.008000   ;  types != | charge != 
       C          C   0.597300      1  12.010000          C   0.597300  12.010000   ;  types == | charge == 
       O          O  -0.567900      1  16.000000          O  -0.567900  16.000000   ;  types == | charge == 
     DOG     DUM_OH   0.000000      1  16.000000         OH  -0.654600  16.000000   ;  types != | charge != 
      HV     DUM_HO   0.000000      1   1.008000         HO   0.427500   1.008000   ;  types != | charge != 

 [ coords ]
  -2.994   -4.470    6.993
  -3.510   -5.332    7.063
  -1.676   -4.415    7.600
  -1.748   -4.910    8.569
  -0.689   -5.176    6.704
   0.303   -5.223    7.153
  -1.023   -6.201    6.539
  -0.594   -4.698    5.728
  -1.234   -2.969    7.858
  -1.305   -2.106    6.983
   0.620   -5.297    7.342
   1.093   -4.497    7.171

 [ impropers ]
     -C     CA      N      H     default-A                 default-B                  
     CA     +N      C      O     default-A                 default-B                  

 [ dihedrals ]

 [ rotations ]
  CA-CB HB1 HB2 HB3 DOG HV


[ A2T ] ; Ala -> Thr


 [ morphes ]
     N          N ->      N          N
     H          H ->      H          H
    CA         CX ->     CA         CX
    HA         H1 ->     HA         H1
    CB         CT ->     CB         3C
   HB1         HC -> HB.gone1     DUM_HC
   HB2         HC ->     HB         H1
   HB3         HC -> HB.gone3     DUM_HC
     C          C ->      C          C
     O          O ->      O          O
  DOG1     DUM_OH ->    OG1         OH
   HV1     DUM_HO ->    HG1         HO
  DCG2     DUM_CT ->    CG2         CT
   HV2     DUM_HC ->   HG21         HC
   HV3     DUM_HC ->   HG22         HC
   HV4     DUM_HC ->   HG23         HC

 [ atoms ]
       N          N  -0.415700      1  14.010000          N  -0.415700  14.010000   ;  types == | charge == 
       H          H   0.271900      1   1.008000          H   0.271900   1.008000   ;  types == | charge == 
      CA         CX   0.033700      1  12.010000         CX  -0.038900  12.010000   ;  types == | charge != 
      HA         H1   0.082300      1   1.008000         H1   0.100700   1.008000   ;  types == | charge != 
      CB         CT  -0.182500      1  12.010000         3C   0.365400  12.010000   ;  types != | charge != 
     HB1         HC   0.060300      1   1.008000     DUM_HC   0.000000   1.008000   ;  types != | charge != 
     HB2         HC   0.060300      1   1.008000         H1   0.004300   1.008000   ;  types != | charge != 
     HB3         HC   0.060300      1   1.008000     DUM_HC   0.000000   1.008000   ;  types != | charge != 
       C          C   0.597300      1  12.010000          C   0.597300  12.010000   ;  types == | charge == 
       O          O  -0.567900      1  16.000000          O  -0.567900  16.000000   ;  types == | charge == 
    DOG1     DUM_OH   0.000000      1  16.000000         OH  -0.676100  16.000000   ;  types != | charge != 
     HV1     DUM_HO   0.000000      1   1.008000         HO   0.410200   1.008000   ;  types != | charge != 
    DCG2     DUM_CT   0.000000      1  12.010000         CT  -0.243800  12.010000   ;  types != | charge != 
     HV2     DUM_HC   0.000000      1   1.008000         HC   0.064200   1.008000   ;  types != | charge != 
     HV3     DUM_HC   0.000000      1   1.008000         HC   0.064200   1.008000   ;  types != | charge != 
     HV4     DUM_HC   0.000000      1   1.008000         HC   0.064200   1.008000   ;  types != | charge != 

 [ coords ]
  -2.994   -4.470    6.993
  -3.510   -5.332    7.063
  -1.676   -4.415    7.600
  -1.748   -4.910    8.569
  -0.689   -5.176    6.704
   0.303   -5.223    7.153
  -1.023   -6.201    6.539
  -0.594   -4.698    5.728
  -1.234   -2.969    7.858
  -1.305   -2.106    6.983
   0.583   -5.219    7.372
   1.014   -4.389    7.221
  -0.444   -4.594    5.324
   0.325   -5.135    4.772
  -1.350   -4.627    4.719
  -0.128   -3.552    5.395

 [ impropers ]
     -C     CA      N      H     default-A                 default-B                  
     CA     +N      C      O     default-A                 default-B                  

 [ dihedrals ]

 [ rotations ]
  CA-CB HB1 HB2 HB3 DOG1 HV1 DCG2 HV2 HV3 HV4


[ A2V ] ; Ala -> Val


 [ morphes ]
     N          N ->      N          N
     H          H ->      H          H
    CA         CX ->     CA         CX
    HA         H1 ->     HA         H1
    CB         CT ->     CB         3C
   HB1         HC -> HB.gone1     DUM_HC
   HB2         HC ->     HB         HC
   HB3         HC -> HB.gone3     DUM_HC
     C          C ->      C          C
     O          O ->      O          O
  DCG1     DUM_CT ->    CG1         CT
   HV1     DUM_HC ->   HG11         HC
   HV2     DUM_HC ->   HG12         HC
   HV3     DUM_HC ->   HG13         HC
  DCG2     DUM_CT ->    CG2         CT
   HV4     DUM_HC ->   HG21         HC
   HV5     DUM_HC ->   HG22         HC
   HV6     DUM_HC ->   HG23         HC

 [ atoms ]
       N          N  -0.415700      1  14.010000          N  -0.415700  14.010000   ;  types == | charge == 
       H          H   0.271900      1   1.008000          H   0.271900   1.008000   ;  types == | charge == 
      CA         CX   0.033700      1  12.010000         CX  -0.087500  12.010000   ;  types == | charge != 
      HA         H1   0.082300      1   1.008000         H1   0.096900   1.008000   ;  types == | charge != 
      CB         CT  -0.182500      1  12.010000         3C   0.298500  12.010000   ;  types != | charge != 
     HB1         HC   0.060300      1   1.008000     DUM_HC   0.000000   1.008000   ;  types != | charge != 
     HB2         HC   0.060300      1   1.008000         HC  -0.029700   1.008000   ;  types == | charge != 
     HB3         HC   0.060300      1   1.008000     DUM_HC   0.000000   1.008000   ;  types != | charge != 
       C          C   0.597300      1  12.010000          C   0.597300  12.010000   ;  types == | charge == 
       O          O  -0.567900      1  16.000000          O  -0.567900  16.000000   ;  types == | charge == 
    DCG1     DUM_CT   0.000000      1  12.010000         CT  -0.319200  12.010000   ;  types != | charge != 
     HV1     DUM_HC   0.000000      1   1.008000         HC   0.079100   1.008000   ;  types != | charge != 
     HV2     DUM_HC   0.000000      1   1.008000         HC   0.079100   1.008000   ;  types != | charge != 
     HV3     DUM_HC   0.000000      1   1.008000         HC   0.079100   1.008000   ;  types != | charge != 
    DCG2     DUM_CT   0.000000      1  12.010000         CT  -0.319200  12.010000   ;  types != | charge != 
     HV4     DUM_HC   0.000000      1   1.008000         HC   0.079100   1.008000   ;  types != | charge != 
     HV5     DUM_HC   0.000000      1   1.008000         HC   0.079100   1.008000   ;  types != | charge != 
     HV6     DUM_HC   0.000000      1   1.008000         HC   0.079100   1.008000   ;  types != | charge != 

 [ coords ]
  -2.994   -4.470    6.993
  -3.510   -5.332    7.063
  -1.676   -4.415    7.600
  -1.748   -4.910    8.569
  -0.689   -5.176    6.704
   0.303   -5.223    7.153
  -1.023   -6.201    6.539
  -0.594   -4.698    5.728
  -1.234   -2.969    7.858
  -1.305   -2.106    6.983
  -0.529   -4.770    5.304
   0.210   -5.362    4.763
  -1.463   -4.864    4.747
  -0.211   -3.728    5.260
   0.722   -5.311    7.416
   1.286   -4.396    7.221
   0.650   -5.421    8.498
   1.324   -6.135    7.028

 [ impropers ]
     -C     CA      N      H     default-A                 default-B                  
     CA     +N      C      O     default-A                 default-B                  

 [ dihedrals ]

 [ rotations ]
  CA-CB HB1 HB2 HB3 DCG1 HV1 HV2 HV3 DCG2 HV4 HV5 HV6


[ A2W ] ; Ala -> Trp


 [ morphes ]
     N          N ->      N          N
     H          H ->      H          H
    CA         CX ->     CA         CX
    HA         H1 ->     HA         H1
    CB         CT ->     CB         CT
   HB1         HC -> HB.gone1     DUM_HC
   HB2         HC -> HB.gone2     DUM_HC
   HB3         HC -> HB.gone3     DUM_HC
     C          C ->      C          C
     O          O ->      O          O
   HV1     DUM_HC ->    HB1         HC
   HV2     DUM_HC ->    HB2         HC
   DCG     DUM_C* ->     CG         C*
  DCD1     DUM_CW ->    CD1         CW
   HV3     DUM_H4 ->    HD1         H4
  DCD2     DUM_CB ->    CD2         CB
  DNE1     DUM_NA ->    NE1         NA
   HV4      DUM_H ->    HE1          H
  DCE2     DUM_CN ->    CE2         CN
  DCE3     DUM_CA ->    CE3         CA
   HV5     DUM_HA ->    HE3         HA
  DCZ2     DUM_CA ->    CZ2         CA
   HV6     DUM_HA ->    HZ2         HA
  DCZ3     DUM_CA ->    CZ3         CA
   HV7     DUM_HA ->    HZ3         HA
  DCH2     DUM_CA ->    CH2         CA
   HV8     DUM_HA ->    HH2         HA

 [ atoms ]
       N          N  -0.415700      1  14.010000          N  -0.415700  14.010000   ;  types == | charge == 
       H          H   0.271900      1   1.008000          H   0.271900   1.008000   ;  types == | charge == 
      CA         CX   0.033700      1  12.010000         CX  -0.027500  12.010000   ;  types == | charge != 
      HA         H1   0.082300      1   1.008000         H1   0.112300   1.008000   ;  types == | charge != 
      CB         CT  -0.182500      1  12.010000         CT  -0.005000  12.010000   ;  types == | charge != 
     HB1         HC   0.060300      1   1.008000     DUM_HC   0.000000   1.008000   ;  types != | charge != 
     HB2         HC   0.060300      1   1.008000     DUM_HC   0.000000   1.008000   ;  types != | charge != 
     HB3         HC   0.060300      1   1.008000     DUM_HC   0.000000   1.008000   ;  types != | charge != 
       C          C   0.597300      1  12.010000          C   0.597300  12.010000   ;  types == | charge == 
       O          O  -0.567900      1  16.000000          O  -0.567900  16.000000   ;  types == | charge == 
     HV1     DUM_HC   0.000000      1   1.008000         HC   0.033900   1.008000   ;  types != | charge != 
     HV2     DUM_HC   0.000000      1   1.008000         HC   0.033900   1.008000   ;  types != | charge != 
     DCG     DUM_C*   0.000000      1  12.010000         C*  -0.141500  12.010000   ;  types != | charge != 
    DCD1     DUM_CW   0.000000      1  12.010000         CW  -0.163800  12.010000   ;  types != | charge != 
     HV3     DUM_H4   0.000000      1   1.008000         H4   0.206200   1.008000   ;  types != | charge != 
    DCD2     DUM_CB   0.000000      1  12.010000         CB   0.124300  12.010000   ;  types != | charge != 
    DNE1     DUM_NA   0.000000      1  14.010000         NA  -0.341800  14.010000   ;  types != | charge != 
     HV4      DUM_H   0.000000      1   1.008000          H   0.341200   1.008000   ;  types != | charge != 
    DCE2     DUM_CN   0.000000      1  12.010000         CN   0.138000  12.010000   ;  types != | charge != 
    DCE3     DUM_CA   0.000000      1  12.010000         CA  -0.238700  12.010000   ;  types != | charge != 
     HV5     DUM_HA   0.000000      1   1.008000         HA   0.170000   1.008000   ;  types != | charge != 
    DCZ2     DUM_CA   0.000000      1  12.010000         CA  -0.260100  12.010000   ;  types != | charge != 
     HV6     DUM_HA   0.000000      1   1.008000         HA   0.157200   1.008000   ;  types != | charge != 
    DCZ3     DUM_CA   0.000000      1  12.010000         CA  -0.197200  12.010000   ;  types != | charge != 
     HV7     DUM_HA   0.000000      1   1.008000         HA   0.144700   1.008000   ;  types != | charge != 
    DCH2     DUM_CA   0.000000      1  12.010000         CA  -0.113400  12.010000   ;  types != | charge != 
     HV8     DUM_HA   0.000000      1   1.008000         HA   0.141700   1.008000   ;  types != | charge != 

 [ coords ]
  -2.994   -4.470    6.993
  -3.510   -5.332    7.063
  -1.676   -4.415    7.600
  -1.748   -4.910    8.569
  -0.689   -5.176    6.704
   0.303   -5.223    7.153
  -1.023   -6.201    6.539
  -0.594   -4.698    5.728
  -1.234   -2.969    7.858
  -1.305   -2.106    6.983
  -1.025   -6.184    6.534
  -0.570   -4.691    5.756
   0.717   -5.263    7.309
   1.216   -6.318    7.998
   0.671   -7.234    8.190
   1.766   -4.252    7.313
   2.486   -6.013    8.448
   3.029   -6.646    9.015
   2.874   -4.748    8.061
   1.878   -2.946    6.776
   1.061   -2.539    6.201
   4.029   -3.980    8.280
   4.852   -4.379    8.865
   3.040   -2.175    6.981
   3.103   -1.179    6.558
   4.113   -2.686    7.737
   4.996   -2.084    7.896

 [ impropers ]
     -C     CA      N      H     default-A                 default-B                  
     CA     +N      C      O     default-A                 default-B                  
   DCD1   DCE2   DNE1    HV4     default-B                 default-B                  
   DCE2   DCH2   DCZ2    HV6     default-B                 default-B                  
   DCZ2   DCZ3   DCH2    HV8     default-B                 default-B                  
   DCH2   DCE3   DCZ3    HV7     default-B                 default-B                  
   DCZ3   DCD2   DCE3    HV5     default-B                 default-B                  
    DCG   DNE1   DCD1    HV3     default-B                 default-B                  
   DCD1    DCG     CB   DCD2     default-B                 default-B                  

 [ dihedrals ]

 [ rotations ]
  CA-CB HB1 HB2 HB3 HV1 HV2 DCG DCD1 HV3 DCD2 DNE1 HV4 DCE2 DCE3 HV5 DCZ2 HV6 DCZ3 HV7 DCH2 HV8


[ A2X ] ; Ala -> Hie


 [ morphes ]
     N          N ->      N          N
     H          H ->      H          H
    CA         CX ->     CA         CX
    HA         H1 ->     HA         H1
    CB         CT ->     CB         CT
   HB1         HC -> HB.gone1     DUM_HC
   HB2         HC -> HB.gone2     DUM_HC
   HB3         HC -> HB.gone3     DUM_HC
     C          C ->      C          C
     O          O ->      O          O
   HV1     DUM_HC ->    HB1         HC
   HV2     DUM_HC ->    HB2         HC
   DCG     DUM_CC ->     CG         CC
  DND1     DUM_NB ->    ND1         NB
  DCD2     DUM_CW ->    CD2         CW
   HV3     DUM_H4 ->    HD2         H4
  DCE1     DUM_CR ->    CE1         CR
   HV4     DUM_H5 ->    HE1         H5
  DNE2     DUM_NA ->    NE2         NA
   HV5      DUM_H ->    HE2          H

 [ atoms ]
       N          N  -0.415700      1  14.010000          N  -0.415700  14.010000   ;  types == | charge == 
       H          H   0.271900      1   1.008000          H   0.271900   1.008000   ;  types == | charge == 
      CA         CX   0.033700      1  12.010000         CX  -0.058100  12.010000   ;  types == | charge != 
      HA         H1   0.082300      1   1.008000         H1   0.136000   1.008000   ;  types == | charge != 
      CB         CT  -0.182500      1  12.010000         CT  -0.007400  12.010000   ;  types == | charge != 
     HB1         HC   0.060300      1   1.008000     DUM_HC   0.000000   1.008000   ;  types != | charge != 
     HB2         HC   0.060300      1   1.008000     DUM_HC   0.000000   1.008000   ;  types != | charge != 
     HB3         HC   0.060300      1   1.008000     DUM_HC   0.000000   1.008000   ;  types != | charge != 
       C          C   0.597300      1  12.010000          C   0.597300  12.010000   ;  types == | charge == 
       O          O  -0.567900      1  16.000000          O  -0.567900  16.000000   ;  types == | charge == 
     HV1     DUM_HC   0.000000      1   1.008000         HC   0.036700   1.008000   ;  types != | charge != 
     HV2     DUM_HC   0.000000      1   1.008000         HC   0.036700   1.008000   ;  types != | charge != 
     DCG     DUM_CC   0.000000      1  12.010000         CC   0.186800  12.010000   ;  types != | charge != 
    DND1     DUM_NB   0.000000      1  14.010000         NB  -0.543200  14.010000   ;  types != | charge != 
    DCD2     DUM_CW   0.000000      1  12.010000         CW  -0.220700  12.010000   ;  types != | charge != 
     HV3     DUM_H4   0.000000      1   1.008000         H4   0.186200   1.008000   ;  types != | charge != 
    DCE1     DUM_CR   0.000000      1  12.010000         CR   0.163500  12.010000   ;  types != | charge != 
     HV4     DUM_H5   0.000000      1   1.008000         H5   0.143500   1.008000   ;  types != | charge != 
    DNE2     DUM_NA   0.000000      1  14.010000         NA  -0.279500  14.010000   ;  types != | charge != 
     HV5      DUM_H   0.000000      1   1.008000          H   0.333900   1.008000   ;  types != | charge != 

 [ coords ]
  -2.994   -4.470    6.993
  -3.510   -5.332    7.063
  -1.676   -4.415    7.600
  -1.748   -4.910    8.569
  -0.689   -5.176    6.704
   0.303   -5.223    7.153
  -1.023   -6.201    6.539
  -0.594   -4.698    5.728
  -1.234   -2.969    7.858
  -1.305   -2.106    6.983
  -1.016   -6.190    6.502
  -0.555   -4.700    5.749
   0.712   -5.262    7.314
   1.621   -4.203    7.247
   1.278   -6.292    8.037
   0.879   -7.254    8.319
   2.707   -4.641    7.881
   3.611   -4.055    7.980
   2.554   -5.870    8.377
   3.245   -6.385    8.901

 [ impropers ]
     -C     CA      N      H     default-A                 default-B                  
     CA     +N      C      O     default-A                 default-B                  
   DCE1   DCD2   DNE2    HV5     default-B                 default-B                  
    DCG   DNE2   DCD2    HV3     default-B                 default-B                  
   DND1   DNE2   DCE1    HV4     default-B                 default-B                  
   DND1   DCD2    DCG     CB     default-B                 default-B                  

 [ dihedrals ]

 [ rotations ]
  CA-CB HB1 HB2 HB3 HV1 HV2 DCG DND1 DCD2 HV3 DCE1 HV4 DNE2 HV5


[ A2Y ] ; Ala -> Tyr


 [ morphes ]
     N          N ->      N          N
     H          H ->      H          H
    CA         CX ->     CA         CX
    HA         H1 ->     HA         H1
    CB         CT ->     CB         CT
   HB1         HC -> HB.gone1     DUM_HC
   HB2         HC -> HB.gone2     DUM_HC
   HB3         HC -> HB.gone3     DUM_HC
     C          C ->      C          C
     O          O ->      O          O
   HV1     DUM_HC ->    HB1         HC
   HV2     DUM_HC ->    HB2         HC
   DCG     DUM_CA ->     CG         CA
  DCD1     DUM_CA ->    CD1         CA
   HV3     DUM_HA ->    HD1         HA
  DCD2     DUM_CA ->    CD2         CA
   HV4     DUM_HA ->    HD2         HA
  DCE1     DUM_CA ->    CE1         CA
   HV5     DUM_HA ->    HE1         HA
  DCE2     DUM_CA ->    CE2         CA
   HV6     DUM_HA ->    HE2         HA
   DCZ      DUM_C ->     CZ          C
   DOH     DUM_OH ->     OH         OH
   HV7     DUM_HO ->     HH         HO

 [ atoms ]
       N          N  -0.415700      1  14.010000          N  -0.415700  14.010000   ;  types == | charge == 
       H          H   0.271900      1   1.008000          H   0.271900   1.008000   ;  types == | charge == 
      CA         CX   0.033700      1  12.010000         CX  -0.001400  12.010000   ;  types == | charge != 
      HA         H1   0.082300      1   1.008000         H1   0.087600   1.008000   ;  types == | charge != 
      CB         CT  -0.182500      1  12.010000         CT  -0.015200  12.010000   ;  types == | charge != 
     HB1         HC   0.060300      1   1.008000     DUM_HC   0.000000   1.008000   ;  types != | charge != 
     HB2         HC   0.060300      1   1.008000     DUM_HC   0.000000   1.008000   ;  types != | charge != 
     HB3         HC   0.060300      1   1.008000     DUM_HC   0.000000   1.008000   ;  types != | charge != 
       C          C   0.597300      1  12.010000          C   0.597300  12.010000   ;  types == | charge == 
       O          O  -0.567900      1  16.000000          O  -0.567900  16.000000   ;  types == | charge == 
     HV1     DUM_HC   0.000000      1   1.008000         HC   0.029500   1.008000   ;  types != | charge != 
     HV2     DUM_HC   0.000000      1   1.008000         HC   0.029500   1.008000   ;  types != | charge != 
     DCG     DUM_CA   0.000000      1  12.010000         CA  -0.001100  12.010000   ;  types != | charge != 
    DCD1     DUM_CA   0.000000      1  12.010000         CA  -0.190600  12.010000   ;  types != | charge != 
     HV3     DUM_HA   0.000000      1   1.008000         HA   0.169900   1.008000   ;  types != | charge != 
    DCD2     DUM_CA   0.000000      1  12.010000         CA  -0.190600  12.010000   ;  types != | charge != 
     HV4     DUM_HA   0.000000      1   1.008000         HA   0.169900   1.008000   ;  types != | charge != 
    DCE1     DUM_CA   0.000000      1  12.010000         CA  -0.234100  12.010000   ;  types != | charge != 
     HV5     DUM_HA   0.000000      1   1.008000         HA   0.165600   1.008000   ;  types != | charge != 
    DCE2     DUM_CA   0.000000      1  12.010000         CA  -0.234100  12.010000   ;  types != | charge != 
     HV6     DUM_HA   0.000000      1   1.008000         HA   0.165600   1.008000   ;  types != | charge != 
     DCZ      DUM_C   0.000000      1  12.010000          C   0.322600  12.010000   ;  types != | charge != 
     DOH     DUM_OH   0.000000      1  16.000000         OH  -0.557900  16.000000   ;  types != | charge != 
     HV7     DUM_HO   0.000000      1   1.008000         HO   0.399200   1.008000   ;  types != | charge != 

 [ coords ]
  -2.994   -4.470    6.993
  -3.510   -5.332    7.063
  -1.676   -4.415    7.600
  -1.748   -4.910    8.569
  -0.689   -5.176    6.704
   0.303   -5.223    7.153
  -1.023   -6.201    6.539
  -0.594   -4.698    5.728
  -1.234   -2.969    7.858
  -1.305   -2.106    6.983
  -0.993   -6.143    6.482
  -0.566   -4.623    5.755
   0.762   -5.227    7.292
   1.644   -4.128    7.231
   1.334   -3.205    6.752
   1.191   -6.423    7.904
   0.518   -7.275    7.954
   2.926   -4.213    7.794
   3.595   -3.363    7.762
   2.476   -6.519    8.459
   2.782   -7.442    8.926
   3.347   -5.408    8.419
   4.575   -5.475    8.989
   4.736   -6.287    9.448

 [ impropers ]
     -C     CA      N      H     default-A                 default-B                  
     CA     +N      C      O     default-A                 default-B                  
    DCG   DCE2   DCD2    HV4     default-B                 default-B                  
    DCZ   DCD2   DCE2    HV6     default-B                 default-B                  
   DCD1    DCZ   DCE1    HV5     default-B                 default-B                  
    DCG   DCE1   DCD1    HV3     default-B                 default-B                  
   DCD1   DCD2    DCG     CB     default-B                 default-B                  
   DCE1   DCE2    DCZ    DOH     default-B                 default-B                  

 [ dihedrals ]

 [ rotations ]
  CA-CB HB1 HB2 HB3 HV1 HV2 DCG DCD1 HV3 DCD2 HV4 DCE1 HV5 DCE2 HV6 DCZ DOH HV7


[ A2Z ] ; Ala -> Hip


 [ morphes ]
     N          N ->      N          N
     H          H ->      H          H
    CA         CX ->     CA         CX
    HA         H1 ->     HA         H1
    CB         CT ->     CB         CT
   HB1         HC -> HB.gone1     DUM_HC
   HB2         HC -> HB.gone2     DUM_HC
   HB3         HC -> HB.gone3     DUM_HC
     C          C ->      C          C
     O          O ->      O          O
   HV1     DUM_HC ->    HB1         HC
   HV2     DUM_HC ->    HB2         HC
   DCG     DUM_CC ->     CG         CC
  DND1     DUM_NA ->    ND1         NA
   HV3      DUM_H ->    HD1          H
  DCD2     DUM_CW ->    CD2         CW
   HV4     DUM_H4 ->    HD2         H4
  DCE1     DUM_CR ->    CE1         CR
   HV5     DUM_H5 ->    HE1         H5
  DNE2     DUM_NA ->    NE2         NA
   HV6      DUM_H ->    HE2          H

 [ atoms ]
       N          N  -0.415700      1  14.010000          N  -0.347900  14.010000   ;  types == | charge != 
       H          H   0.271900      1   1.008000          H   0.274700   1.008000   ;  types == | charge != 
      CA         CX   0.033700      1  12.010000         CX  -0.135400  12.010000   ;  types == | charge != 
      HA         H1   0.082300      1   1.008000         H1   0.121200   1.008000   ;  types == | charge != 
      CB         CT  -0.182500      1  12.010000         CT  -0.041400  12.010000   ;  types == | charge != 
     HB1         HC   0.060300      1   1.008000     DUM_HC   0.000000   1.008000   ;  types != | charge != 
     HB2         HC   0.060300      1   1.008000     DUM_HC   0.000000   1.008000   ;  types != | charge != 
     HB3         HC   0.060300      1   1.008000     DUM_HC   0.000000   1.008000   ;  types != | charge != 
       C          C   0.597300      1  12.010000          C   0.734100  12.010000   ;  types == | charge != 
       O          O  -0.567900      1  16.000000          O  -0.589400  16.000000   ;  types == | charge != 
     HV1     DUM_HC   0.000000      1   1.008000         HC   0.081000   1.008000   ;  types != | charge != 
     HV2     DUM_HC   0.000000      1   1.008000         HC   0.081000   1.008000   ;  types != | charge != 
     DCG     DUM_CC   0.000000      1  12.010000         CC  -0.001200  12.010000   ;  types != | charge != 
    DND1     DUM_NA   0.000000      1  14.010000         NA  -0.151300  14.010000   ;  types != | charge != 
     HV3      DUM_H   0.000000      1   1.008000          H   0.386600   1.008000   ;  types != | charge != 
    DCD2     DUM_CW   0.000000      1  12.010000         CW  -0.114100  12.010000   ;  types != | charge != 
     HV4     DUM_H4   0.000000      1   1.008000         H4   0.231700   1.008000   ;  types != | charge != 
    DCE1     DUM_CR   0.000000      1  12.010000         CR  -0.017000  12.010000   ;  types != | charge != 
     HV5     DUM_H5   0.000000      1   1.008000         H5   0.268100   1.008000   ;  types != | charge != 
    DNE2     DUM_NA   0.000000      1  14.010000         NA  -0.171800  14.010000   ;  types != | charge != 
     HV6      DUM_H   0.000000      1   1.008000          H   0.391100   1.008000   ;  types != | charge != 

 [ coords ]
  -2.994   -4.470    6.993
  -3.510   -5.332    7.063
  -1.676   -4.415    7.600
  -1.748   -4.910    8.569
  -0.689   -5.176    6.704
   0.303   -5.223    7.153
  -1.023   -6.201    6.539
  -0.594   -4.698    5.728
  -1.234   -2.969    7.858
  -1.305   -2.106    6.983
  -0.992   -6.116    6.586
  -0.586   -4.722    5.837
   0.712   -5.262    7.314
   1.620   -4.203    7.247
   1.490   -3.315    6.815
   1.278   -6.288    8.036
   0.856   -7.165    8.272
   2.705   -4.642    7.880
   3.546   -4.107    7.970
   2.552   -5.866    8.376
   3.233   -6.382    8.899

 [ impropers ]
     -C     CA      N      H     default-A                 default-B                  
     CA     +N      C      O     default-A                 default-B                  
    DCG   DCE1   DND1    HV3     default-B                 default-B                  
   DCE1   DCD2   DNE2    HV6     default-B                 default-B                  
    DCG   DNE2   DCD2    HV4     default-B                 default-B                  
   DND1   DNE2   DCE1    HV5     default-B                 default-B                  
   DND1   DCD2    DCG     CB     default-B                 default-B                  

 [ dihedrals ]

 [ rotations ]
  CA-CB HB1 HB2 HB3 HV1 HV2 DCG DND1 HV3 DCD2 HV4 DCE1 HV5 DNE2 HV6


[ B2A ] ; Ash -> Ala


 [ morphes ]
     N          N ->      N          N
     H          H ->      H          H
    CA         CX ->     CA         CX
    HA         H1 ->     HA         H1
    CB         2C ->     CB         CT
   HB1         HC ->    HB2         HC
   HB2         HC ->    HB3         HC
    CG          C -> CG.gone      DUM_C
   OD1          O -> OD1.gone      DUM_O
   OD2         OH -> OD2.gone     DUM_OH
   HD2         HO -> HD2.gone     DUM_HO
     C          C ->      C          C
     O          O ->      O          O
    HV     DUM_HC ->    HB1         HC

 [ atoms ]
       N          N  -0.415700      1  14.010000          N  -0.415700  14.010000   ;  types == | charge == 
       H          H   0.271900      1   1.008000          H   0.271900   1.008000   ;  types == | charge == 
      CA         CX   0.034100      1  12.010000         CX   0.033700  12.010000   ;  types == | charge != 
      HA         H1   0.086400      1   1.008000         H1   0.082300   1.008000   ;  types == | charge != 
      CB         2C  -0.031600      1  12.010000         CT  -0.182500  12.010000   ;  types != | charge != 
     HB1         HC   0.048800      1   1.008000         HC   0.060300   1.008000   ;  types == | charge != 
     HB2         HC   0.048800      1   1.008000         HC   0.060300   1.008000   ;  types == | charge != 
      CG          C   0.646200      1  12.010000      DUM_C   0.000000  12.010000   ;  types != | charge != 
     OD1          O  -0.555400      1  16.000000      DUM_O   0.000000  16.000000   ;  types != | charge != 
     OD2         OH  -0.637600      1  16.000000     DUM_OH   0.000000  16.000000   ;  types != | charge != 
     HD2         HO   0.474700      1   1.008000     DUM_HO   0.000000   1.008000   ;  types != | charge != 
       C          C   0.597300      1  12.010000          C   0.597300  12.010000   ;  types == | charge == 
       O          O  -0.567900      1  16.000000          O  -0.567900  16.000000   ;  types == | charge == 
      HV     DUM_HC   0.000000      1   1.008000         HC   0.060300   1.008000   ;  types != | charge != 

 [ coords ]
  -2.994   -4.470    6.993
  -3.250   -5.424    6.839
  -1.676   -4.415    7.600
  -1.783   -4.863    8.487
  -0.655   -5.200    6.749
  -0.987   -6.136    6.628
  -0.571   -4.758    5.856
   0.731   -5.256    7.395
   0.773   -5.296    8.644
   1.719   -5.254    6.632
   2.559   -5.293    7.174
  -1.234   -2.969    7.858
  -2.101   -1.985    7.498
   0.303   -5.223    7.153

 [ impropers ]
     -C     CA      N      H     default-A                 default-B                  
     CA     +N      C      O     default-A                 default-B                  
     CB    OD1     CG    OD2     default-A                 default-A                  

 [ dihedrals ]

 [ rotations ]
  CA-CB HB1 HB2 CG OD1 OD2 HD2 HV
  CB-CG OD1 OD2 HD2


[ B2C ] ; Ash -> Cys


 [ morphes ]
     N          N ->      N          N
     H          H ->      H          H
    CA         CX ->     CA         CX
    HA         H1 ->     HA         H1
    CB         2C ->     CB         2C
   HB1         HC ->    HB1         H1
   HB2         HC ->    HB2         H1
    CG          C ->     SG         SH
   OD1          O -> OD1.gone      DUM_O
   OD2         OH -> OD2.gone     DUM_OH
   HD2         HO -> HD2.gone     DUM_HO
     C          C ->      C          C
     O          O ->      O          O
    HV     DUM_HS ->     HG         HS

 [ atoms ]
       N          N  -0.415700      1  14.010000          N  -0.415700  14.010000   ;  types == | charge == 
       H          H   0.271900      1   1.008000          H   0.271900   1.008000   ;  types == | charge == 
      CA         CX   0.034100      1  12.010000         CX   0.021300  12.010000   ;  types == | charge != 
      HA         H1   0.086400      1   1.008000         H1   0.112400   1.008000   ;  types == | charge != 
      CB         2C  -0.031600      1  12.010000         2C  -0.123100  12.010000   ;  types == | charge != 
     HB1         HC   0.048800      1   1.008000         H1   0.111200   1.008000   ;  types != | charge != 
     HB2         HC   0.048800      1   1.008000         H1   0.111200   1.008000   ;  types != | charge != 
      CG          C   0.646200      1  12.010000         SH  -0.311900  32.060000   ;  types != | charge != 
     OD1          O  -0.555400      1  16.000000      DUM_O   0.000000  16.000000   ;  types != | charge != 
     OD2         OH  -0.637600      1  16.000000     DUM_OH   0.000000  16.000000   ;  types != | charge != 
     HD2         HO   0.474700      1   1.008000     DUM_HO   0.000000   1.008000   ;  types != | charge != 
       C          C   0.597300      1  12.010000          C   0.597300  12.010000   ;  types == | charge == 
       O          O  -0.567900      1  16.000000          O  -0.567900  16.000000   ;  types == | charge == 
      HV     DUM_HS   0.000000      1   1.008000         HS   0.193300   1.008000   ;  types != | charge != 

 [ coords ]
  -2.994   -4.470    6.993
  -3.250   -5.424    6.839
  -1.676   -4.415    7.600
  -1.783   -4.863    8.487
  -0.655   -5.200    6.749
  -0.987   -6.136    6.628
  -0.571   -4.758    5.856
   0.731   -5.256    7.395
   0.773   -5.296    8.644
   1.719   -5.254    6.632
   2.559   -5.293    7.174
  -1.234   -2.969    7.858
  -2.101   -1.985    7.498
   0.548   -5.313    8.730

 [ impropers ]
     -C     CA      N      H     default-A                 default-B                  
     CA     +N      C      O     default-A                 default-B                  
     CB    OD1     CG    OD2     default-A                 default-A                  

 [ dihedrals ]

 [ rotations ]
  CA-CB HB1 HB2 CG OD1 OD2 HD2 HV
  CB-CG OD1 OD2 HD2 HV


[ B2D ] ; Ash -> Asp


 [ morphes ]
     N          N ->      N          N
     H          H ->      H          H
    CA         CX ->     CA         CX
    HA         H1 ->     HA         H1
    CB         2C ->     CB         2C
   HB1         HC ->    HB1         HC
   HB2         HC ->    HB2         HC
    CG          C ->     CG         CO
   OD1          O ->    OD1         O2
   OD2         OH ->    OD2         O2
   HD2         HO -> HD2.gone     DUM_HO
     C          C ->      C          C
     O          O ->      O          O

 [ atoms ]
       N          N  -0.415700      1  14.010000          N  -0.516300  14.010000   ;  types == | charge != 
       H          H   0.271900      1   1.008000          H   0.293600   1.008000   ;  types == | charge != 
      CA         CX   0.034100      1  12.010000         CX   0.038100  12.010000   ;  types == | charge != 
      HA         H1   0.086400      1   1.008000         H1   0.088000   1.008000   ;  types == | charge != 
      CB         2C  -0.031600      1  12.010000         2C  -0.030300  12.010000   ;  types == | charge != 
     HB1         HC   0.048800      1   1.008000         HC  -0.012200   1.008000   ;  types == | charge != 
     HB2         HC   0.048800      1   1.008000         HC  -0.012200   1.008000   ;  types == | charge != 
      CG          C   0.646200      1  12.010000         CO   0.799400  12.010000   ;  types != | charge != 
     OD1          O  -0.555400      1  16.000000         O2  -0.801400  16.000000   ;  types != | charge != 
     OD2         OH  -0.637600      1  16.000000         O2  -0.801400  16.000000   ;  types != | charge != 
     HD2         HO   0.474700      1   1.008000     DUM_HO   0.000000   1.008000   ;  types != | charge != 
       C          C   0.597300      1  12.010000          C   0.536600  12.010000   ;  types == | charge != 
       O          O  -0.567900      1  16.000000          O  -0.581900  16.000000   ;  types == | charge != 

 [ coords ]
  -2.994   -4.470    6.993
  -3.250   -5.424    6.839
  -1.676   -4.415    7.600
  -1.783   -4.863    8.487
  -0.655   -5.200    6.749
  -0.987   -6.136    6.628
  -0.571   -4.758    5.856
   0.731   -5.256    7.395
   0.773   -5.296    8.644
   1.719   -5.254    6.632
   2.559   -5.293    7.174
  -1.234   -2.969    7.858
  -2.101   -1.985    7.498

 [ impropers ]
     -C     CA      N      H     default-A                 default-B                  
     CA     +N      C      O     default-A                 default-B                  
     CB    OD1     CG    OD2     default-A                 default-B                  

 [ dihedrals ]

 [ rotations ]
  CA-CB HB1 HB2 CG OD1 OD2 HD2
  CB-CG OD1 OD2 HD2


[ B2E ] ; Ash -> Glu


 [ morphes ]
     N          N ->      N          N
     H          H ->      H          H
    CA         CX ->     CA         CX
    HA         H1 ->     HA         H1
    CB         2C ->     CB         2C
   HB1         HC ->    HB1         HC
   HB2         HC ->    HB2         HC
    CG          C ->     CG         2C
   OD1          O ->     CD         CO
   OD2         OH -> OD2.gone     DUM_OH
   HD2         HO -> HD2.gone     DUM_HO
     C          C ->      C          C
     O          O ->      O          O
   HV1     DUM_HC ->    HG1         HC
   HV2     DUM_HC ->    HG2         HC
  DOE1     DUM_O2 ->    OE1         O2
  DOE2     DUM_O2 ->    OE2         O2

 [ atoms ]
       N          N  -0.415700      1  14.010000          N  -0.516300  14.010000   ;  types == | charge != 
       H          H   0.271900      1   1.008000          H   0.293600   1.008000   ;  types == | charge != 
      CA         CX   0.034100      1  12.010000         CX   0.039700  12.010000   ;  types == | charge != 
      HA         H1   0.086400      1   1.008000         H1   0.110500   1.008000   ;  types == | charge != 
      CB         2C  -0.031600      1  12.010000         2C   0.056000  12.010000   ;  types == | charge != 
     HB1         HC   0.048800      1   1.008000         HC  -0.017300   1.008000   ;  types == | charge != 
     HB2         HC   0.048800      1   1.008000         HC  -0.017300   1.008000   ;  types == | charge != 
      CG          C   0.646200      1  12.010000         2C   0.013600  12.010000   ;  types != | charge != 
     OD1          O  -0.555400      1  16.000000         CO   0.805400  12.010000   ;  types != | charge != 
     OD2         OH  -0.637600      1  16.000000     DUM_OH   0.000000  16.000000   ;  types != | charge != 
     HD2         HO   0.474700      1   1.008000     DUM_HO   0.000000   1.008000   ;  types != | charge != 
       C          C   0.597300      1  12.010000          C   0.536600  12.010000   ;  types == | charge != 
       O          O  -0.567900      1  16.000000          O  -0.581900  16.000000   ;  types == | charge != 
     HV1     DUM_HC   0.000000      1   1.008000         HC  -0.042500   1.008000   ;  types != | charge != 
     HV2     DUM_HC   0.000000      1   1.008000         HC  -0.042500   1.008000   ;  types != | charge != 
    DOE1     DUM_O2   0.000000      1  16.000000         O2  -0.818800  16.000000   ;  types != | charge != 
    DOE2     DUM_O2   0.000000      1  16.000000         O2  -0.818800  16.000000   ;  types != | charge != 

 [ coords ]
  -2.994   -4.470    6.993
  -3.250   -5.424    6.839
  -1.676   -4.415    7.600
  -1.783   -4.863    8.487
  -0.655   -5.200    6.749
  -0.987   -6.136    6.628
  -0.571   -4.758    5.856
   0.731   -5.256    7.395
   0.773   -5.296    8.644
   1.719   -5.254    6.632
   2.559   -5.293    7.174
  -1.234   -2.969    7.858
  -2.101   -1.985    7.498
   1.248   -6.269    7.048
   1.380   -4.526    7.064
  -0.320   -5.220    9.510
   1.888   -5.491    9.463

 [ impropers ]
     -C     CA      N      H     default-A                 default-B                  
     CA     +N      C      O     default-A                 default-B                  
     CB    OD1     CG    OD2     default-A                 default-A                  
     CG   DOE1    OD1   DOE2     default-B                 default-B                  

 [ dihedrals ]

 [ rotations ]
  CA-CB HB1 HB2 CG OD1 OD2 HD2 HV1 HV2 DOE1 DOE2
  CB-CG OD1 OD2 HD2 HV1 HV2 DOE1 DOE2


[ B2F ] ; Ash -> Phe


 [ morphes ]
     N          N ->      N          N
     H          H ->      H          H
    CA         CX ->     CA         CX
    HA         H1 ->     HA         H1
    CB         2C ->     CB         CT
   HB1         HC ->    HB1         HC
   HB2         HC ->    HB2         HC
    CG          C -> CG.gone      DUM_C
   OD1          O -> OD1.gone      DUM_O
   OD2         OH -> OD2.gone     DUM_OH
   HD2         HO -> HD2.gone     DUM_HO
     C          C ->      C          C
     O          O ->      O          O
   DCG     DUM_CA ->     CG         CA
  DCD1     DUM_CA ->    CD1         CA
   HV1     DUM_HA ->    HD1         HA
  DCD2     DUM_CA ->    CD2         CA
   HV2     DUM_HA ->    HD2         HA
  DCE1     DUM_CA ->    CE1         CA
   HV3     DUM_HA ->    HE1         HA
  DCE2     DUM_CA ->    CE2         CA
   HV4     DUM_HA ->    HE2         HA
   DCZ     DUM_CA ->     CZ         CA
   HV5     DUM_HA ->     HZ         HA

 [ atoms ]
       N          N  -0.415700      1  14.010000          N  -0.415700  14.010000   ;  types == | charge == 
       H          H   0.271900      1   1.008000          H   0.271900   1.008000   ;  types == | charge == 
      CA         CX   0.034100      1  12.010000         CX  -0.002400  12.010000   ;  types == | charge != 
      HA         H1   0.086400      1   1.008000         H1   0.097800   1.008000   ;  types == | charge != 
      CB         2C  -0.031600      1  12.010000         CT  -0.034300  12.010000   ;  types != | charge != 
     HB1         HC   0.048800      1   1.008000         HC   0.029500   1.008000   ;  types == | charge != 
     HB2         HC   0.048800      1   1.008000         HC   0.029500   1.008000   ;  types == | charge != 
      CG          C   0.646200      1  12.010000      DUM_C   0.000000  12.010000   ;  types != | charge != 
     OD1          O  -0.555400      1  16.000000      DUM_O   0.000000  16.000000   ;  types != | charge != 
     OD2         OH  -0.637600      1  16.000000     DUM_OH   0.000000  16.000000   ;  types != | charge != 
     HD2         HO   0.474700      1   1.008000     DUM_HO   0.000000   1.008000   ;  types != | charge != 
       C          C   0.597300      1  12.010000          C   0.597300  12.010000   ;  types == | charge == 
       O          O  -0.567900      1  16.000000          O  -0.567900  16.000000   ;  types == | charge == 
     DCG     DUM_CA   0.000000      1  12.010000         CA   0.011800  12.010000   ;  types != | charge != 
    DCD1     DUM_CA   0.000000      1  12.010000         CA  -0.125600  12.010000   ;  types != | charge != 
     HV1     DUM_HA   0.000000      1   1.008000         HA   0.133000   1.008000   ;  types != | charge != 
    DCD2     DUM_CA   0.000000      1  12.010000         CA  -0.125600  12.010000   ;  types != | charge != 
     HV2     DUM_HA   0.000000      1   1.008000         HA   0.133000   1.008000   ;  types != | charge != 
    DCE1     DUM_CA   0.000000      1  12.010000         CA  -0.170400  12.010000   ;  types != | charge != 
     HV3     DUM_HA   0.000000      1   1.008000         HA   0.143000   1.008000   ;  types != | charge != 
    DCE2     DUM_CA   0.000000      1  12.010000         CA  -0.170400  12.010000   ;  types != | charge != 
     HV4     DUM_HA   0.000000      1   1.008000         HA   0.143000   1.008000   ;  types != | charge != 
     DCZ     DUM_CA   0.000000      1  12.010000         CA  -0.107200  12.010000   ;  types != | charge != 
     HV5     DUM_HA   0.000000      1   1.008000         HA   0.129700   1.008000   ;  types != | charge != 

 [ coords ]
  -2.994   -4.470    6.993
  -3.250   -5.424    6.839
  -1.676   -4.415    7.600
  -1.783   -4.863    8.487
  -0.655   -5.200    6.749
  -0.987   -6.136    6.628
  -0.571   -4.758    5.856
   0.731   -5.256    7.395
   0.773   -5.296    8.644
   1.719   -5.254    6.632
   2.559   -5.293    7.174
  -1.234   -2.969    7.858
  -2.101   -1.985    7.498
   0.735   -5.297    7.354
   0.887   -5.346    8.756
   0.017   -5.397    9.396
   1.887   -5.282    6.533
   1.795   -5.281    5.456
   2.171   -5.336    9.335
   2.289   -5.365   10.410
   3.170   -5.259    7.112
   4.050   -5.221    6.474
   3.315   -5.261    8.514
   4.298   -5.225    8.947

 [ impropers ]
     -C     CA      N      H     default-A                 default-B                  
     CA     +N      C      O     default-A                 default-B                  
     CB    OD1     CG    OD2     default-A                 default-A                  
    DCG   DCE2   DCD2    HV2     default-B                 default-B                  
    DCZ   DCD2   DCE2    HV4     default-B                 default-B                  
   DCE1   DCE2    DCZ    HV5     default-B                 default-B                  
   DCD1    DCZ   DCE1    HV3     default-B                 default-B                  
    DCG   DCE1   DCD1    HV1     default-B                 default-B                  
   DCD1   DCD2    DCG     CB     default-B                 default-B                  

 [ dihedrals ]

 [ rotations ]
  CA-CB HB1 HB2 CG OD1 OD2 HD2 DCG DCD1 HV1 DCD2 HV2 DCE1 HV3 DCE2 HV4 DCZ HV5
  CB-CG OD1 OD2 HD2


[ B2G ] ; Ash -> Gly


 [ morphes ]
     N          N ->      N          N
     H          H ->      H          H
    CA         CX ->     CA         CX
    HA         H1 -> HA.gone     DUM_H1
    CB         2C -> CB.gone     DUM_2C
   HB1         HC -> HB.gone1     DUM_HC
   HB2         HC -> HB.gone2     DUM_HC
    CG          C -> CG.gone      DUM_C
   OD1          O -> OD1.gone      DUM_O
   OD2         OH -> OD2.gone     DUM_OH
   HD2         HO -> HD2.gone     DUM_HO
     C          C ->      C          C
     O          O ->      O          O
   HV1     DUM_H1 ->    HA1         H1
   HV2     DUM_H1 ->    HA2         H1

 [ atoms ]
       N          N  -0.415700      1  14.010000          N  -0.415700  14.010000   ;  types == | charge == 
       H          H   0.271900      1   1.008000          H   0.271900   1.008000   ;  types == | charge == 
      CA         CX   0.034100      1  12.010000         CX  -0.025200  12.010000   ;  types == | charge != 
      HA         H1   0.086400      1   1.008000     DUM_H1   0.000000   1.008000   ;  types != | charge != 
      CB         2C  -0.031600      1  12.010000     DUM_2C   0.000000  12.010000   ;  types != | charge != 
     HB1         HC   0.048800      1   1.008000     DUM_HC   0.000000   1.008000   ;  types != | charge != 
     HB2         HC   0.048800      1   1.008000     DUM_HC   0.000000   1.008000   ;  types != | charge != 
      CG          C   0.646200      1  12.010000      DUM_C   0.000000  12.010000   ;  types != | charge != 
     OD1          O  -0.555400      1  16.000000      DUM_O   0.000000  16.000000   ;  types != | charge != 
     OD2         OH  -0.637600      1  16.000000     DUM_OH   0.000000  16.000000   ;  types != | charge != 
     HD2         HO   0.474700      1   1.008000     DUM_HO   0.000000   1.008000   ;  types != | charge != 
       C          C   0.597300      1  12.010000          C   0.597300  12.010000   ;  types == | charge == 
       O          O  -0.567900      1  16.000000          O  -0.567900  16.000000   ;  types == | charge == 
     HV1     DUM_H1   0.000000      1   1.008000         H1   0.069800   1.008000   ;  types != | charge != 
     HV2     DUM_H1   0.000000      1   1.008000         H1   0.069800   1.008000   ;  types != | charge != 

 [ coords ]
  -2.994   -4.470    6.993
  -3.250   -5.424    6.839
  -1.676   -4.415    7.600
  -1.783   -4.863    8.487
  -0.655   -5.200    6.749
  -0.987   -6.136    6.628
  -0.571   -4.758    5.856
   0.731   -5.256    7.395
   0.773   -5.296    8.644
   1.719   -5.254    6.632
   2.559   -5.293    7.174
  -1.234   -2.969    7.858
  -2.101   -1.985    7.498
  -1.711   -4.951    8.548
  -0.957   -4.923    6.957

 [ impropers ]
     -C     CA      N      H     default-A                 default-B                  
     CA     +N      C      O     default-A                 default-B                  
     CB    OD1     CG    OD2     default-A                 default-A                  

 [ dihedrals ]

 [ rotations ]
  CA-CB HB1 HB2 CG OD1 OD2 HD2
  CB-CG OD1 OD2 HD2


[ B2H ] ; Ash -> Hid


 [ morphes ]
     N          N ->      N          N
     H          H ->      H          H
    CA         CX ->     CA         CX
    HA         H1 ->     HA         H1
    CB         2C ->     CB         CT
   HB1         HC ->    HB1         HC
   HB2         HC ->    HB2         HC
    CG          C -> CG.gone      DUM_C
   OD1          O -> OD1.gone      DUM_O
   OD2         OH -> OD2.gone     DUM_OH
   HD2         HO -> HD2.gone     DUM_HO
     C          C ->      C          C
     O          O ->      O          O
   DCG     DUM_CC ->     CG         CC
  DND1     DUM_NA ->    ND1         NA
   HV1      DUM_H ->    HD1          H
  DCD2     DUM_CV ->    CD2         CV
   HV2     DUM_H4 ->    HD2         H4
  DCE1     DUM_CR ->    CE1         CR
   HV3     DUM_H5 ->    HE1         H5
  DNE2     DUM_NB ->    NE2         NB

 [ atoms ]
       N          N  -0.415700      1  14.010000          N  -0.415700  14.010000   ;  types == | charge == 
       H          H   0.271900      1   1.008000          H   0.271900   1.008000   ;  types == | charge == 
      CA         CX   0.034100      1  12.010000         CX   0.018800  12.010000   ;  types == | charge != 
      HA         H1   0.086400      1   1.008000         H1   0.088100   1.008000   ;  types == | charge != 
      CB         2C  -0.031600      1  12.010000         CT  -0.046200  12.010000   ;  types != | charge != 
     HB1         HC   0.048800      1   1.008000         HC   0.040200   1.008000   ;  types == | charge != 
     HB2         HC   0.048800      1   1.008000         HC   0.040200   1.008000   ;  types == | charge != 
      CG          C   0.646200      1  12.010000      DUM_C   0.000000  12.010000   ;  types != | charge != 
     OD1          O  -0.555400      1  16.000000      DUM_O   0.000000  16.000000   ;  types != | charge != 
     OD2         OH  -0.637600      1  16.000000     DUM_OH   0.000000  16.000000   ;  types != | charge != 
     HD2         HO   0.474700      1   1.008000     DUM_HO   0.000000   1.008000   ;  types != | charge != 
       C          C   0.597300      1  12.010000          C   0.597300  12.010000   ;  types == | charge == 
       O          O  -0.567900      1  16.000000          O  -0.567900  16.000000   ;  types == | charge == 
     DCG     DUM_CC   0.000000      1  12.010000         CC  -0.026600  12.010000   ;  types != | charge != 
    DND1     DUM_NA   0.000000      1  14.010000         NA  -0.381100  14.010000   ;  types != | charge != 
     HV1      DUM_H   0.000000      1   1.008000          H   0.364900   1.008000   ;  types != | charge != 
    DCD2     DUM_CV   0.000000      1  12.010000         CV   0.129200  12.010000   ;  types != | charge != 
     HV2     DUM_H4   0.000000      1   1.008000         H4   0.114700   1.008000   ;  types != | charge != 
    DCE1     DUM_CR   0.000000      1  12.010000         CR   0.205700  12.010000   ;  types != | charge != 
     HV3     DUM_H5   0.000000      1   1.008000         H5   0.139200   1.008000   ;  types != | charge != 
    DNE2     DUM_NB   0.000000      1  14.010000         NB  -0.572700  14.010000   ;  types != | charge != 

 [ coords ]
  -2.994   -4.470    6.993
  -3.250   -5.424    6.839
  -1.676   -4.415    7.600
  -1.783   -4.863    8.487
  -0.655   -5.200    6.749
  -0.987   -6.136    6.628
  -0.571   -4.758    5.856
   0.731   -5.256    7.395
   0.773   -5.296    8.644
   1.719   -5.254    6.632
   2.559   -5.293    7.174
  -1.234   -2.969    7.858
  -2.101   -1.985    7.498
   0.712   -5.262    7.314
   0.934   -5.347    8.689
   0.247   -5.356    9.415
   1.926   -5.328    6.664
   2.080   -5.317    5.676
   2.253   -5.411    8.824
   2.718   -5.453    9.709
   2.892   -5.414    7.655

 [ impropers ]
     -C     CA      N      H     default-A                 default-B                  
     CA     +N      C      O     default-A                 default-B                  
     CB    OD1     CG    OD2     default-A                 default-A                  
    DCG   DCE1   DND1    HV1     default-B                 default-B                  
    DCG   DNE2   DCD2    HV2     default-B                 default-B                  
   DND1   DNE2   DCE1    HV3     default-B                 default-B                  
   DND1   DCD2    DCG     CB     default-B                 default-B                  

 [ dihedrals ]

 [ rotations ]
  CA-CB HB1 HB2 CG OD1 OD2 HD2 DCG DND1 HV1 DCD2 HV2 DCE1 HV3 DNE2
  CB-CG OD1 OD2 HD2


[ B2I ] ; Ash -> Ile


 [ morphes ]
     N          N ->      N          N
     H          H ->      H          H
    CA         CX ->     CA         CX
    HA         H1 ->     HA         H1
    CB         2C ->     CB         3C
   HB1         HC ->     HB         HC
   HB2         HC -> HB.gone2     DUM_HC
    CG          C ->    CG1         2C
   OD1          O ->    CD1         CT
   OD2         OH -> OD2.gone     DUM_OH
   HD2         HO -> HD2.gone     DUM_HO
     C          C ->      C          C
     O          O ->      O          O
   HV1     DUM_HC ->   HG11         HC
   HV2     DUM_HC ->   HG12         HC
  DCG2     DUM_CT ->    CG2         CT
   HV3     DUM_HC ->   HG21         HC
   HV4     DUM_HC ->   HG22         HC
   HV5     DUM_HC ->   HG23         HC
   HV6     DUM_HC ->   HD11         HC
   HV7     DUM_HC ->   HD12         HC
   HV8     DUM_HC ->   HD13         HC

 [ atoms ]
       N          N  -0.415700      1  14.010000          N  -0.415700  14.010000   ;  types == | charge == 
       H          H   0.271900      1   1.008000          H   0.271900   1.008000   ;  types == | charge == 
      CA         CX   0.034100      1  12.010000         CX  -0.059700  12.010000   ;  types == | charge != 
      HA         H1   0.086400      1   1.008000         H1   0.086900   1.008000   ;  types == | charge != 
      CB         2C  -0.031600      1  12.010000         3C   0.130300  12.010000   ;  types != | charge != 
     HB1         HC   0.048800      1   1.008000         HC   0.018700   1.008000   ;  types == | charge != 
     HB2         HC   0.048800      1   1.008000     DUM_HC   0.000000   1.008000   ;  types != | charge != 
      CG          C   0.646200      1  12.010000         2C  -0.043000  12.010000   ;  types != | charge != 
     OD1          O  -0.555400      1  16.000000         CT  -0.066000  12.010000   ;  types != | charge != 
     OD2         OH  -0.637600      1  16.000000     DUM_OH   0.000000  16.000000   ;  types != | charge != 
     HD2         HO   0.474700      1   1.008000     DUM_HO   0.000000   1.008000   ;  types != | charge != 
       C          C   0.597300      1  12.010000          C   0.597300  12.010000   ;  types == | charge == 
       O          O  -0.567900      1  16.000000          O  -0.567900  16.000000   ;  types == | charge == 
     HV1     DUM_HC   0.000000      1   1.008000         HC   0.023600   1.008000   ;  types != | charge != 
     HV2     DUM_HC   0.000000      1   1.008000         HC   0.023600   1.008000   ;  types != | charge != 
    DCG2     DUM_CT   0.000000      1  12.010000         CT  -0.320400  12.010000   ;  types != | charge != 
     HV3     DUM_HC   0.000000      1   1.008000         HC   0.088200   1.008000   ;  types != | charge != 
     HV4     DUM_HC   0.000000      1   1.008000         HC   0.088200   1.008000   ;  types != | charge != 
     HV5     DUM_HC   0.000000      1   1.008000         HC   0.088200   1.008000   ;  types != | charge != 
     HV6     DUM_HC   0.000000      1   1.008000         HC   0.018600   1.008000   ;  types != | charge != 
     HV7     DUM_HC   0.000000      1   1.008000         HC   0.018600   1.008000   ;  types != | charge != 
     HV8     DUM_HC   0.000000      1   1.008000         HC   0.018600   1.008000   ;  types != | charge != 

 [ coords ]
  -2.994   -4.470    6.993
  -3.250   -5.424    6.839
  -1.676   -4.415    7.600
  -1.783   -4.863    8.487
  -0.655   -5.200    6.749
  -0.987   -6.136    6.628
  -0.571   -4.758    5.856
   0.731   -5.256    7.395
   0.773   -5.296    8.644
   1.719   -5.254    6.632
   2.559   -5.293    7.174
  -1.234   -2.969    7.858
  -2.101   -1.985    7.498
   1.342   -6.104    7.019
   1.347   -4.367    7.143
  -0.545   -4.629    5.316
   0.220   -5.118    4.716
  -1.485   -4.773    4.766
  -0.320   -3.572    5.321
   1.758   -5.358    9.351
   0.272   -4.421    9.362
   0.214   -6.180    9.330

 [ impropers ]
     -C     CA      N      H     default-A                 default-B                  
     CA     +N      C      O     default-A                 default-B                  
     CB    OD1     CG    OD2     default-A                 default-A                  

 [ dihedrals ]

 [ rotations ]
  CA-CB HB1 HB2 CG OD1 OD2 HD2 HV1 HV2 DCG2 HV3 HV4 HV5 HV6 HV7 HV8
  CB-CG OD1 OD2 HD2 HV1 HV2 HV6 HV7 HV8


[ B2J ] ; Ash -> Glh


 [ morphes ]
     N          N ->      N          N
     H          H ->      H          H
    CA         CX ->     CA         CX
    HA         H1 ->     HA         H1
    CB         2C ->     CB         2C
   HB1         HC ->    HB1         HC
   HB2         HC ->    HB2         HC
    CG          C ->     CG         2C
   OD1          O ->     CD          C
   OD2         OH -> OD2.gone     DUM_OH
   HD2         HO -> HD2.gone     DUM_HO
     C          C ->      C          C
     O          O ->      O          O
   HV1     DUM_HC ->    HG1         HC
   HV2     DUM_HC ->    HG2         HC
  DOE1      DUM_O ->    OE1          O
  DOE2     DUM_OH ->    OE2         OH
   HV3     DUM_HO ->    HE2         HO

 [ atoms ]
       N          N  -0.415700      1  14.010000          N  -0.415700  14.010000   ;  types == | charge == 
       H          H   0.271900      1   1.008000          H   0.271900   1.008000   ;  types == | charge == 
      CA         CX   0.034100      1  12.010000         CX   0.014500  12.010000   ;  types == | charge != 
      HA         H1   0.086400      1   1.008000         H1   0.077900   1.008000   ;  types == | charge != 
      CB         2C  -0.031600      1  12.010000         2C  -0.007100  12.010000   ;  types == | charge != 
     HB1         HC   0.048800      1   1.008000         HC   0.025600   1.008000   ;  types == | charge != 
     HB2         HC   0.048800      1   1.008000         HC   0.025600   1.008000   ;  types == | charge != 
      CG          C   0.646200      1  12.010000         2C  -0.017400  12.010000   ;  types != | charge != 
     OD1          O  -0.555400      1  16.000000          C   0.680100  12.010000   ;  types != | charge != 
     OD2         OH  -0.637600      1  16.000000     DUM_OH   0.000000  16.000000   ;  types != | charge != 
     HD2         HO   0.474700      1   1.008000     DUM_HO   0.000000   1.008000   ;  types != | charge != 
       C          C   0.597300      1  12.010000          C   0.597300  12.010000   ;  types == | charge == 
       O          O  -0.567900      1  16.000000          O  -0.567900  16.000000   ;  types == | charge == 
     HV1     DUM_HC   0.000000      1   1.008000         HC   0.043000   1.008000   ;  types != | charge != 
     HV2     DUM_HC   0.000000      1   1.008000         HC   0.043000   1.008000   ;  types != | charge != 
    DOE1      DUM_O   0.000000      1  16.000000          O  -0.583800  16.000000   ;  types != | charge != 
    DOE2     DUM_OH   0.000000      1  16.000000         OH  -0.651100  16.000000   ;  types != | charge != 
     HV3     DUM_HO   0.000000      1   1.008000         HO   0.464100   1.008000   ;  types != | charge != 

 [ coords ]
  -2.994   -4.470    6.993
  -3.250   -5.424    6.839
  -1.676   -4.415    7.600
  -1.783   -4.863    8.487
  -0.655   -5.200    6.749
  -0.987   -6.136    6.628
  -0.571   -4.758    5.856
   0.731   -5.256    7.395
   0.773   -5.296    8.644
   1.719   -5.254    6.632
   2.559   -5.293    7.174
  -1.234   -2.969    7.858
  -2.101   -1.985    7.498
   1.177   -6.212    7.072
   1.299   -4.582    7.069
   1.873   -5.448    9.494
  -0.345   -5.277    9.481
  -0.220   -5.285   10.473

 [ impropers ]
     -C     CA      N      H     default-A                 default-B                  
     CA     +N      C      O     default-A                 default-B                  
     CB    OD1     CG    OD2     default-A                 default-A                  
     CG   DOE1    OD1   DOE2     default-B                 default-B                  

 [ dihedrals ]

 [ rotations ]
  CA-CB HB1 HB2 CG OD1 OD2 HD2 HV1 HV2 DOE1 DOE2 HV3
  CB-CG OD1 OD2 HD2 HV1 HV2 DOE1 DOE2 HV3


[ B2K ] ; Ash -> Lys


 [ morphes ]
     N          N ->      N          N
     H          H ->      H          H
    CA         CX ->     CA         CX
    HA         H1 ->     HA         H1
    CB         2C ->     CB         C8
   HB1         HC ->    HB1         HC
   HB2         HC ->    HB2         HC
    CG          C ->     CG         C8
   OD1          O ->     CD         C8
   OD2         OH -> OD2.gone     DUM_OH
   HD2         HO -> HD2.gone     DUM_HO
     C          C ->      C          C
     O          O ->      O          O
   HV1     DUM_HC ->    HG1         HC
   HV2     DUM_HC ->    HG2         HC
   HV3     DUM_HC ->    HD1         HC
   HV4     DUM_HC ->    HD2         HC
   DCE     DUM_C8 ->     CE         C8
   HV5     DUM_HP ->    HE1         HP
   HV6     DUM_HP ->    HE2         HP
   DNZ     DUM_N3 ->     NZ         N3
   HV7      DUM_H ->    HZ1          H
   HV8      DUM_H ->    HZ2          H
   HV9      DUM_H ->    HZ3          H

 [ atoms ]
       N          N  -0.415700      1  14.010000          N  -0.347900  14.010000   ;  types == | charge != 
       H          H   0.271900      1   1.008000          H   0.274700   1.008000   ;  types == | charge != 
      CA         CX   0.034100      1  12.010000         CX  -0.240000  12.010000   ;  types == | charge != 
      HA         H1   0.086400      1   1.008000         H1   0.142600   1.008000   ;  types == | charge != 
      CB         2C  -0.031600      1  12.010000         C8  -0.009400  12.010000   ;  types != | charge != 
     HB1         HC   0.048800      1   1.008000         HC   0.036200   1.008000   ;  types == | charge != 
     HB2         HC   0.048800      1   1.008000         HC   0.036200   1.008000   ;  types == | charge != 
      CG          C   0.646200      1  12.010000         C8   0.018700  12.010000   ;  types != | charge != 
     OD1          O  -0.555400      1  16.000000         C8  -0.047900  12.010000   ;  types != | charge != 
     OD2         OH  -0.637600      1  16.000000     DUM_OH   0.000000  16.000000   ;  types != | charge != 
     HD2         HO   0.474700      1   1.008000     DUM_HO   0.000000   1.008000   ;  types != | charge != 
       C          C   0.597300      1  12.010000          C   0.734100  12.010000   ;  types == | charge != 
       O          O  -0.567900      1  16.000000          O  -0.589400  16.000000   ;  types == | charge != 
     HV1     DUM_HC   0.000000      1   1.008000         HC   0.010300   1.008000   ;  types != | charge != 
     HV2     DUM_HC   0.000000      1   1.008000         HC   0.010300   1.008000   ;  types != | charge != 
     HV3     DUM_HC   0.000000      1   1.008000         HC   0.062100   1.008000   ;  types != | charge != 
     HV4     DUM_HC   0.000000      1   1.008000         HC   0.062100   1.008000   ;  types != | charge != 
     DCE     DUM_C8   0.000000      1  12.010000         C8  -0.014300  12.010000   ;  types != | charge != 
     HV5     DUM_HP   0.000000      1   1.008000         HP   0.113500   1.008000   ;  types != | charge != 
     HV6     DUM_HP   0.000000      1   1.008000         HP   0.113500   1.008000   ;  types != | charge != 
     DNZ     DUM_N3   0.000000      1  14.010000         N3  -0.385400  14.010000   ;  types != | charge != 
     HV7      DUM_H   0.000000      1   1.008000          H   0.340000   1.008000   ;  types != | charge != 
     HV8      DUM_H   0.000000      1   1.008000          H   0.340000   1.008000   ;  types != | charge != 
     HV9      DUM_H   0.000000      1   1.008000          H   0.340000   1.008000   ;  types != | charge != 

 [ coords ]
  -2.994   -4.470    6.993
  -3.250   -5.424    6.839
  -1.676   -4.415    7.600
  -1.783   -4.863    8.487
  -0.655   -5.200    6.749
  -0.987   -6.136    6.628
  -0.571   -4.758    5.856
   0.731   -5.256    7.395
   0.773   -5.296    8.644
   1.719   -5.254    6.632
   2.559   -5.293    7.174
  -1.234   -2.969    7.858
  -2.101   -1.985    7.498
   1.219   -6.204    6.777
   1.329   -4.464    6.891
   0.319   -4.548    9.185
   0.203   -6.288    9.066
   2.234   -5.564    9.283
   2.699   -6.465    8.873
   2.840   -4.718    8.956
   2.268   -5.639   10.756
   3.225   -5.741   11.072
   1.883   -4.797   11.157
   1.736   -6.435   11.077

 [ impropers ]
     -C     CA      N      H     default-A                 default-B                  
     CA     +N      C      O     default-A                 default-B                  
     CB    OD1     CG    OD2     default-A                 default-A                  

 [ dihedrals ]

 [ rotations ]
  CA-CB HB1 HB2 CG OD1 OD2 HD2 HV1 HV2 HV3 HV4 DCE HV5 HV6 DNZ HV7 HV8 HV9
  CB-CG OD1 OD2 HD2 HV1 HV2 HV3 HV4 DCE HV5 HV6 DNZ HV7 HV8 HV9


[ B2L ] ; Ash -> Leu


 [ morphes ]
     N          N ->      N          N
     H          H ->      H          H
    CA         CX ->     CA         CX
    HA         H1 ->     HA         H1
    CB         2C ->     CB         2C
   HB1         HC ->    HB1         HC
   HB2         HC ->    HB2         HC
    CG          C ->     CG         3C
   OD1          O ->    CD1         CT
   OD2         OH -> OD2.gone     DUM_OH
   HD2         HO -> HD2.gone     DUM_HO
     C          C ->      C          C
     O          O ->      O          O
   HV1     DUM_HC ->     HG         HC
   HV2     DUM_HC ->   HD11         HC
   HV3     DUM_HC ->   HD12         HC
   HV4     DUM_HC ->   HD13         HC
  DCD2     DUM_CT ->    CD2         CT
   HV5     DUM_HC ->   HD21         HC
   HV6     DUM_HC ->   HD22         HC
   HV7     DUM_HC ->   HD23         HC

 [ atoms ]
       N          N  -0.415700      1  14.010000          N  -0.415700  14.010000   ;  types == | charge == 
       H          H   0.271900      1   1.008000          H   0.271900   1.008000   ;  types == | charge == 
      CA         CX   0.034100      1  12.010000         CX  -0.051800  12.010000   ;  types == | charge != 
      HA         H1   0.086400      1   1.008000         H1   0.092200   1.008000   ;  types == | charge != 
      CB         2C  -0.031600      1  12.010000         2C  -0.110200  12.010000   ;  types == | charge != 
     HB1         HC   0.048800      1   1.008000         HC   0.045700   1.008000   ;  types == | charge != 
     HB2         HC   0.048800      1   1.008000         HC   0.045700   1.008000   ;  types == | charge != 
      CG          C   0.646200      1  12.010000         3C   0.353100  12.010000   ;  types != | charge != 
     OD1          O  -0.555400      1  16.000000         CT  -0.412100  12.010000   ;  types != | charge != 
     OD2         OH  -0.637600      1  16.000000     DUM_OH   0.000000  16.000000   ;  types != | charge != 
     HD2         HO   0.474700      1   1.008000     DUM_HO   0.000000   1.008000   ;  types != | charge != 
       C          C   0.597300      1  12.010000          C   0.597300  12.010000   ;  types == | charge == 
       O          O  -0.567900      1  16.000000          O  -0.567900  16.000000   ;  types == | charge == 
     HV1     DUM_HC   0.000000      1   1.008000         HC  -0.036100   1.008000   ;  types != | charge != 
     HV2     DUM_HC   0.000000      1   1.008000         HC   0.100000   1.008000   ;  types != | charge != 
     HV3     DUM_HC   0.000000      1   1.008000         HC   0.100000   1.008000   ;  types != | charge != 
     HV4     DUM_HC   0.000000      1   1.008000         HC   0.100000   1.008000   ;  types != | charge != 
    DCD2     DUM_CT   0.000000      1  12.010000         CT  -0.412100  12.010000   ;  types != | charge != 
     HV5     DUM_HC   0.000000      1   1.008000         HC   0.100000   1.008000   ;  types != | charge != 
     HV6     DUM_HC   0.000000      1   1.008000         HC   0.100000   1.008000   ;  types != | charge != 
     HV7     DUM_HC   0.000000      1   1.008000         HC   0.100000   1.008000   ;  types != | charge != 

 [ coords ]
  -2.994   -4.470    6.993
  -3.250   -5.424    6.839
  -1.676   -4.415    7.600
  -1.783   -4.863    8.487
  -0.655   -5.200    6.749
  -0.987   -6.136    6.628
  -0.571   -4.758    5.856
   0.731   -5.256    7.395
   0.773   -5.296    8.644
   1.719   -5.254    6.632
   2.559   -5.293    7.174
  -1.234   -2.969    7.858
  -2.101   -1.985    7.498
   1.332   -4.381    7.046
   1.765   -5.481    9.239
   0.307   -4.503    9.274
   0.186   -6.256    9.164
   1.580   -6.488    6.722
   2.623   -6.446    7.039
   1.174   -7.441    7.065
   1.585   -6.501    5.633

 [ impropers ]
     -C     CA      N      H     default-A                 default-B                  
     CA     +N      C      O     default-A                 default-B                  
     CB    OD1     CG    OD2     default-A                 default-A                  

 [ dihedrals ]

 [ rotations ]
  CA-CB HB1 HB2 CG OD1 OD2 HD2 HV1 HV2 HV3 HV4 DCD2 HV5 HV6 HV7
  CB-CG OD1 OD2 HD2 HV1 HV2 HV3 HV4 DCD2 HV5 HV6 HV7


[ B2M ] ; Ash -> Met


 [ morphes ]
     N          N ->      N          N
     H          H ->      H          H
    CA         CX ->     CA         CX
    HA         H1 ->     HA         H1
    CB         2C ->     CB         2C
   HB1         HC ->    HB1         HC
   HB2         HC ->    HB2         HC
    CG          C ->     CG         2C
   OD1          O ->     SD          S
   OD2         OH -> OD2.gone     DUM_OH
   HD2         HO -> HD2.gone     DUM_HO
     C          C ->      C          C
     O          O ->      O          O
   HV1     DUM_H1 ->    HG1         H1
   HV2     DUM_H1 ->    HG2         H1
   DCE     DUM_CT ->     CE         CT
   HV3     DUM_H1 ->    HE1         H1
   HV4     DUM_H1 ->    HE2         H1
   HV5     DUM_H1 ->    HE3         H1

 [ atoms ]
       N          N  -0.415700      1  14.010000          N  -0.415700  14.010000   ;  types == | charge == 
       H          H   0.271900      1   1.008000          H   0.271900   1.008000   ;  types == | charge == 
      CA         CX   0.034100      1  12.010000         CX  -0.023700  12.010000   ;  types == | charge != 
      HA         H1   0.086400      1   1.008000         H1   0.088000   1.008000   ;  types == | charge != 
      CB         2C  -0.031600      1  12.010000         2C   0.034200  12.010000   ;  types == | charge != 
     HB1         HC   0.048800      1   1.008000         HC   0.024100   1.008000   ;  types == | charge != 
     HB2         HC   0.048800      1   1.008000         HC   0.024100   1.008000   ;  types == | charge != 
      CG          C   0.646200      1  12.010000         2C   0.001800  12.010000   ;  types != | charge != 
     OD1          O  -0.555400      1  16.000000          S  -0.273700  32.060000   ;  types != | charge != 
     OD2         OH  -0.637600      1  16.000000     DUM_OH   0.000000  16.000000   ;  types != | charge != 
     HD2         HO   0.474700      1   1.008000     DUM_HO   0.000000   1.008000   ;  types != | charge != 
       C          C   0.597300      1  12.010000          C   0.597300  12.010000   ;  types == | charge == 
       O          O  -0.567900      1  16.000000          O  -0.567900  16.000000   ;  types == | charge == 
     HV1     DUM_H1   0.000000      1   1.008000         H1   0.044000   1.008000   ;  types != | charge != 
     HV2     DUM_H1   0.000000      1   1.008000         H1   0.044000   1.008000   ;  types != | charge != 
     DCE     DUM_CT   0.000000      1  12.010000         CT  -0.053600  12.010000   ;  types != | charge != 
     HV3     DUM_H1   0.000000      1   1.008000         H1   0.068400   1.008000   ;  types != | charge != 
     HV4     DUM_H1   0.000000      1   1.008000         H1   0.068400   1.008000   ;  types != | charge != 
     HV5     DUM_H1   0.000000      1   1.008000         H1   0.068400   1.008000   ;  types != | charge != 

 [ coords ]
  -2.994   -4.470    6.993
  -3.250   -5.424    6.839
  -1.676   -4.415    7.600
  -1.783   -4.863    8.487
  -0.655   -5.200    6.749
  -0.987   -6.136    6.628
  -0.571   -4.758    5.856
   0.731   -5.256    7.395
   0.773   -5.296    8.644
   1.719   -5.254    6.632
   2.559   -5.293    7.174
  -1.234   -2.969    7.858
  -2.101   -1.985    7.498
   1.289   -6.113    6.944
   1.309   -4.365    7.056
   2.580   -5.424    9.353
   2.841   -5.503   10.407
   2.991   -6.283    8.822
   3.041   -4.521    8.950

 [ impropers ]
     -C     CA      N      H     default-A                 default-B                  
     CA     +N      C      O     default-A                 default-B                  
     CB    OD1     CG    OD2     default-A                 default-A                  

 [ dihedrals ]

 [ rotations ]
  CA-CB HB1 HB2 CG OD1 OD2 HD2 HV1 HV2 DCE HV3 HV4 HV5
  CB-CG OD1 OD2 HD2 HV1 HV2 DCE HV3 HV4 HV5


[ B2N ] ; Ash -> Asn


 [ morphes ]
     N          N ->      N          N
     H          H ->      H          H
    CA         CX ->     CA         CX
    HA         H1 ->     HA         H1
    CB         2C ->     CB         2C
   HB1         HC ->    HB1         HC
   HB2         HC ->    HB2         HC
    CG          C ->     CG          C
   OD1          O ->    OD1          O
   OD2         OH ->    ND2          N
   HD2         HO ->   HD22          H
     C          C ->      C          C
     O          O ->      O          O
    HV      DUM_H ->   HD21          H

 [ atoms ]
       N          N  -0.415700      1  14.010000          N  -0.415700  14.010000   ;  types == | charge == 
       H          H   0.271900      1   1.008000          H   0.271900   1.008000   ;  types == | charge == 
      CA         CX   0.034100      1  12.010000         CX   0.014300  12.010000   ;  types == | charge != 
      HA         H1   0.086400      1   1.008000         H1   0.104800   1.008000   ;  types == | charge != 
      CB         2C  -0.031600      1  12.010000         2C  -0.204100  12.010000   ;  types == | charge != 
     HB1         HC   0.048800      1   1.008000         HC   0.079700   1.008000   ;  types == | charge != 
     HB2         HC   0.048800      1   1.008000         HC   0.079700   1.008000   ;  types == | charge != 
      CG          C   0.646200      1  12.010000          C   0.713000  12.010000   ;  types == | charge != 
     OD1          O  -0.555400      1  16.000000          O  -0.593100  16.000000   ;  types == | charge != 
     OD2         OH  -0.637600      1  16.000000          N  -0.919100  14.010000   ;  types != | charge != 
     HD2         HO   0.474700      1   1.008000          H   0.419600   1.008000   ;  types != | charge != 
       C          C   0.597300      1  12.010000          C   0.597300  12.010000   ;  types == | charge == 
       O          O  -0.567900      1  16.000000          O  -0.567900  16.000000   ;  types == | charge == 
      HV      DUM_H   0.000000      1   1.008000          H   0.419600   1.008000   ;  types != | charge != 

 [ coords ]
  -2.994   -4.470    6.993
  -3.250   -5.424    6.839
  -1.676   -4.415    7.600
  -1.783   -4.863    8.487
  -0.655   -5.200    6.749
  -0.987   -6.136    6.628
  -0.571   -4.758    5.856
   0.731   -5.256    7.395
   0.773   -5.296    8.644
   1.719   -5.254    6.632
   2.559   -5.293    7.174
  -1.234   -2.969    7.858
  -2.101   -1.985    7.498
   1.741   -5.242    5.613

 [ impropers ]
     -C     CA      N      H     default-A                 default-B                  
     CA     +N      C      O     default-A                 default-B                  
     CB    OD1     CG    OD2     default-A                 un                         
     CB    OD2     CG    OD1     un                        default-B                  
     CG     HV    OD2    HD2     default-B                 default-B                  

 [ dihedrals ]

 [ rotations ]
  CA-CB HB1 HB2 CG OD1 OD2 HD2 HV
  CB-CG OD1 OD2 HD2 HV


[ B2O ] ; Ash -> Lyn


 [ morphes ]
     N          N ->      N          N
     H          H ->      H          H
    CA         CX ->     CA         CX
    HA         H1 ->     HA         H1
    CB         2C ->     CB         CT
   HB1         HC ->    HB1         HC
   HB2         HC ->    HB2         HC
    CG          C ->     CG         CT
   OD1          O ->     CD         CT
   OD2         OH -> OD2.gone     DUM_OH
   HD2         HO -> HD2.gone     DUM_HO
     C          C ->      C          C
     O          O ->      O          O
   HV1     DUM_HC ->    HG1         HC
   HV2     DUM_HC ->    HG2         HC
   HV3     DUM_HC ->    HD1         HC
   HV4     DUM_HC ->    HD2         HC
   DCE     DUM_CT ->     CE         CT
   HV5     DUM_HP ->    HE1         HP
   HV6     DUM_HP ->    HE2         HP
   DNZ     DUM_N3 ->     NZ         N3
   HV7      DUM_H ->    HZ1          H
   HV8      DUM_H ->    HZ2          H

 [ atoms ]
       N          N  -0.415700      1  14.010000          N  -0.415700  14.010000   ;  types == | charge == 
       H          H   0.271900      1   1.008000          H   0.271900   1.008000   ;  types == | charge == 
      CA         CX   0.034100      1  12.010000         CX  -0.072060  12.010000   ;  types == | charge != 
      HA         H1   0.086400      1   1.008000         H1   0.099400   1.008000   ;  types == | charge != 
      CB         2C  -0.031600      1  12.010000         CT  -0.048450  12.010000   ;  types != | charge != 
     HB1         HC   0.048800      1   1.008000         HC   0.034000   1.008000   ;  types == | charge != 
     HB2         HC   0.048800      1   1.008000         HC   0.034000   1.008000   ;  types == | charge != 
      CG          C   0.646200      1  12.010000         CT   0.066120  12.010000   ;  types != | charge != 
     OD1          O  -0.555400      1  16.000000         CT  -0.037680  12.010000   ;  types != | charge != 
     OD2         OH  -0.637600      1  16.000000     DUM_OH   0.000000  16.000000   ;  types != | charge != 
     HD2         HO   0.474700      1   1.008000     DUM_HO   0.000000   1.008000   ;  types != | charge != 
       C          C   0.597300      1  12.010000          C   0.597300  12.010000   ;  types == | charge == 
       O          O  -0.567900      1  16.000000          O  -0.567900  16.000000   ;  types == | charge == 
     HV1     DUM_HC   0.000000      1   1.008000         HC   0.010410   1.008000   ;  types != | charge != 
     HV2     DUM_HC   0.000000      1   1.008000         HC   0.010410   1.008000   ;  types != | charge != 
     HV3     DUM_HC   0.000000      1   1.008000         HC   0.011550   1.008000   ;  types != | charge != 
     HV4     DUM_HC   0.000000      1   1.008000         HC   0.011550   1.008000   ;  types != | charge != 
     DCE     DUM_CT   0.000000      1  12.010000         CT   0.326040  12.010000   ;  types != | charge != 
     HV5     DUM_HP   0.000000      1   1.008000         HP  -0.033580   1.008000   ;  types != | charge != 
     HV6     DUM_HP   0.000000      1   1.008000         HP  -0.033580   1.008000   ;  types != | charge != 
     DNZ     DUM_N3   0.000000      1  14.010000         N3  -1.035810  14.010000   ;  types != | charge != 
     HV7      DUM_H   0.000000      1   1.008000          H   0.386040   1.008000   ;  types != | charge != 
     HV8      DUM_H   0.000000      1   1.008000          H   0.386040   1.008000   ;  types != | charge != 

 [ coords ]
  -2.994   -4.470    6.993
  -3.250   -5.424    6.839
  -1.676   -4.415    7.600
  -1.783   -4.863    8.487
  -0.655   -5.200    6.749
  -0.987   -6.136    6.628
  -0.571   -4.758    5.856
   0.731   -5.256    7.395
   0.773   -5.296    8.644
   1.719   -5.254    6.632
   2.559   -5.293    7.174
  -1.234   -2.969    7.858
  -2.101   -1.985    7.498
   1.165   -6.136    6.838
   1.266   -4.510    6.952
   0.406   -4.580    9.155
   0.200   -6.194    9.049
   2.194   -5.636    9.313
   2.565   -6.494    8.957
   2.783   -4.876    9.033
   2.217   -5.709   10.786
   3.157   -5.851   11.102
   1.863   -4.853   11.164

 [ impropers ]
     -C     CA      N      H     default-A                 default-B                  
     CA     +N      C      O     default-A                 default-B                  
     CB    OD1     CG    OD2     default-A                 default-A                  

 [ dihedrals ]

 [ rotations ]
  CA-CB HB1 HB2 CG OD1 OD2 HD2 HV1 HV2 HV3 HV4 DCE HV5 HV6 DNZ HV7 HV8
  CB-CG OD1 OD2 HD2 HV1 HV2 HV3 HV4 DCE HV5 HV6 DNZ HV7 HV8


[ B2P ] ; Ash -> Pro


 [ morphes ]
     N          N ->      N          N
     H          H -> H.gone      DUM_H
    CA         CX ->     CA         CX
    HA         H1 ->     HA         H1
    CB         2C -> CB.gone     DUM_2C
   HB1         HC -> HB.gone1     DUM_HC
   HB2         HC -> HB.gone2     DUM_HC
    CG          C -> CG.gone      DUM_C
   OD1          O -> OD1.gone      DUM_O
   OD2         OH -> OD2.gone     DUM_OH
   HD2         HO -> HD2.gone     DUM_HO
     C          C ->      C          C
     O          O ->      O          O
   DCB     DUM_CT ->     CB         CT
   HV1     DUM_HC ->    HB1         HC
   HV2     DUM_HC ->    HB2         HC
   DCG     DUM_CT ->     CG         CT
   HV3     DUM_HC ->    HG1         HC
   HV4     DUM_HC ->    HG2         HC
   DCD     DUM_CT ->     CD         CT
   HV5     DUM_H1 ->    HD1         H1
   HV6     DUM_H1 ->    HD2         H1

 [ atoms ]
       N          N  -0.415700      1  14.010000          N  -0.254800  14.010000   ;  types == | charge != 
       H          H   0.271900      1   1.008000      DUM_H   0.000000   1.008000   ;  types != | charge != 
      CA         CX   0.034100      1  12.010000         CX  -0.026600  12.010000   ;  types == | charge != 
      HA         H1   0.086400      1   1.008000         H1   0.064100   1.008000   ;  types == | charge != 
      CB         2C  -0.031600      1  12.010000     DUM_2C   0.000000  12.010000   ;  types != | charge != 
     HB1         HC   0.048800      1   1.008000     DUM_HC   0.000000   1.008000   ;  types != | charge != 
     HB2         HC   0.048800      1   1.008000     DUM_HC   0.000000   1.008000   ;  types != | charge != 
      CG          C   0.646200      1  12.010000      DUM_C   0.000000  12.010000   ;  types != | charge != 
     OD1          O  -0.555400      1  16.000000      DUM_O   0.000000  16.000000   ;  types != | charge != 
     OD2         OH  -0.637600      1  16.000000     DUM_OH   0.000000  16.000000   ;  types != | charge != 
     HD2         HO   0.474700      1   1.008000     DUM_HO   0.000000   1.008000   ;  types != | charge != 
       C          C   0.597300      1  12.010000          C   0.589600  12.010000   ;  types == | charge != 
       O          O  -0.567900      1  16.000000          O  -0.574800  16.000000   ;  types == | charge != 
     DCB     DUM_CT   0.000000      1  12.010000         CT  -0.007000  12.010000   ;  types != | charge != 
     HV1     DUM_HC   0.000000      1   1.008000         HC   0.025300   1.008000   ;  types != | charge != 
     HV2     DUM_HC   0.000000      1   1.008000         HC   0.025300   1.008000   ;  types != | charge != 
     DCG     DUM_CT   0.000000      1  12.010000         CT   0.018900  12.010000   ;  types != | charge != 
     HV3     DUM_HC   0.000000      1   1.008000         HC   0.021300   1.008000   ;  types != | charge != 
     HV4     DUM_HC   0.000000      1   1.008000         HC   0.021300   1.008000   ;  types != | charge != 
     DCD     DUM_CT   0.000000      1  12.010000         CT   0.019200  12.010000   ;  types != | charge != 
     HV5     DUM_H1   0.000000      1   1.008000         H1   0.039100   1.008000   ;  types != | charge != 
     HV6     DUM_H1   0.000000      1   1.008000         H1   0.039100   1.008000   ;  types != | charge != 

 [ coords ]
  -2.994   -4.470    6.993
  -3.250   -5.424    6.839
  -1.676   -4.415    7.600
  -1.783   -4.863    8.487
  -0.655   -5.200    6.749
  -0.987   -6.136    6.628
  -0.571   -4.758    5.856
   0.731   -5.256    7.395
   0.773   -5.296    8.644
   1.719   -5.254    6.632
   2.559   -5.293    7.174
  -1.234   -2.969    7.858
  -2.101   -1.985    7.498
  -0.698   -5.137    6.701
  -0.820   -6.218    6.896
   0.260   -4.829    6.632
  -1.557   -4.841    5.213
  -1.304   -5.557    4.427
  -1.309   -3.831    4.882
  -3.038   -4.903    5.596
  -3.418   -5.925    5.529
  -3.649   -4.231    4.988

 [ impropers ]
     CA     +N      C      O     default-A                 default-B                  
     -C     CA      N      H     default-A                 default-A                  
     CB    OD1     CG    OD2     default-A                 default-A                  
     -C    DCD      N     CA     default-B                 default-B                  

 [ dihedrals ]

 [ rotations ]
  CA-CB HB1 HB2 CG OD1 OD2 HD2
  CB-CG OD1 OD2 HD2


[ B2Q ] ; Ash -> Gln


 [ morphes ]
     N          N ->      N          N
     H          H ->      H          H
    CA         CX ->     CA         CX
    HA         H1 ->     HA         H1
    CB         2C ->     CB         2C
   HB1         HC ->    HB1         HC
   HB2         HC ->    HB2         HC
    CG          C ->     CG         2C
   OD1          O ->     CD          C
   OD2         OH -> OD2.gone     DUM_OH
   HD2         HO -> HD2.gone     DUM_HO
     C          C ->      C          C
     O          O ->      O          O
   HV1     DUM_HC ->    HG1         HC
   HV2     DUM_HC ->    HG2         HC
  DOE1      DUM_O ->    OE1          O
  DNE2      DUM_N ->    NE2          N
   HV3      DUM_H ->   HE21          H
   HV4      DUM_H ->   HE22          H

 [ atoms ]
       N          N  -0.415700      1  14.010000          N  -0.415700  14.010000   ;  types == | charge == 
       H          H   0.271900      1   1.008000          H   0.271900   1.008000   ;  types == | charge == 
      CA         CX   0.034100      1  12.010000         CX  -0.003100  12.010000   ;  types == | charge != 
      HA         H1   0.086400      1   1.008000         H1   0.085000   1.008000   ;  types == | charge != 
      CB         2C  -0.031600      1  12.010000         2C  -0.003600  12.010000   ;  types == | charge != 
     HB1         HC   0.048800      1   1.008000         HC   0.017100   1.008000   ;  types == | charge != 
     HB2         HC   0.048800      1   1.008000         HC   0.017100   1.008000   ;  types == | charge != 
      CG          C   0.646200      1  12.010000         2C  -0.064500  12.010000   ;  types != | charge != 
     OD1          O  -0.555400      1  16.000000          C   0.695100  12.010000   ;  types != | charge != 
     OD2         OH  -0.637600      1  16.000000     DUM_OH   0.000000  16.000000   ;  types != | charge != 
     HD2         HO   0.474700      1   1.008000     DUM_HO   0.000000   1.008000   ;  types != | charge != 
       C          C   0.597300      1  12.010000          C   0.597300  12.010000   ;  types == | charge == 
       O          O  -0.567900      1  16.000000          O  -0.567900  16.000000   ;  types == | charge == 
     HV1     DUM_HC   0.000000      1   1.008000         HC   0.035200   1.008000   ;  types != | charge != 
     HV2     DUM_HC   0.000000      1   1.008000         HC   0.035200   1.008000   ;  types != | charge != 
    DOE1      DUM_O   0.000000      1  16.000000          O  -0.608600  16.000000   ;  types != | charge != 
    DNE2      DUM_N   0.000000      1  14.010000          N  -0.940700  14.010000   ;  types != | charge != 
     HV3      DUM_H   0.000000      1   1.008000          H   0.425100   1.008000   ;  types != | charge != 
     HV4      DUM_H   0.000000      1   1.008000          H   0.425100   1.008000   ;  types != | charge != 

 [ coords ]
  -2.994   -4.470    6.993
  -3.250   -5.424    6.839
  -1.676   -4.415    7.600
  -1.783   -4.863    8.487
  -0.655   -5.200    6.749
  -0.987   -6.136    6.628
  -0.571   -4.758    5.856
   0.731   -5.256    7.395
   0.773   -5.296    8.644
   1.719   -5.254    6.632
   2.559   -5.293    7.174
  -1.234   -2.969    7.858
  -2.101   -1.985    7.498
   1.246   -6.201    6.902
   1.335   -4.455    6.974
   1.880   -5.545    9.378
  -0.315   -5.290    9.527
  -1.200   -5.164    9.071
  -0.242   -5.367   10.528

 [ impropers ]
     -C     CA      N      H     default-A                 default-B                  
     CA     +N      C      O     default-A                 default-B                  
     CB    OD1     CG    OD2     default-A                 default-A                  
     CG   DNE2    OD1   DOE1     default-B                 default-B                  
    OD1    HV3   DNE2    HV4     default-B                 default-B                  

 [ dihedrals ]

 [ rotations ]
  CA-CB HB1 HB2 CG OD1 OD2 HD2 HV1 HV2 DOE1 DNE2 HV3 HV4
  CB-CG OD1 OD2 HD2 HV1 HV2 DOE1 DNE2 HV3 HV4


[ B2R ] ; Ash -> Arg


 [ morphes ]
     N          N ->      N          N
     H          H ->      H          H
    CA         CX ->     CA         CX
    HA         H1 ->     HA         H1
    CB         2C ->     CB         C8
   HB1         HC ->    HB1         HC
   HB2         HC ->    HB2         HC
    CG          C ->     CG         C8
   OD1          O ->     CD         C8
   OD2         OH -> OD2.gone     DUM_OH
   HD2         HO -> HD2.gone     DUM_HO
     C          C ->      C          C
     O          O ->      O          O
   HV1     DUM_HC ->    HG1         HC
   HV2     DUM_HC ->    HG2         HC
   HV3     DUM_H1 ->    HD1         H1
   HV4     DUM_H1 ->    HD2         H1
   DNE     DUM_N2 ->     NE         N2
   HV5      DUM_H ->     HE          H
   DCZ     DUM_CA ->     CZ         CA
  DNH1     DUM_N2 ->    NH1         N2
   HV6      DUM_H ->   HH11          H
   HV7      DUM_H ->   HH12          H
  DNH2     DUM_N2 ->    NH2         N2
   HV8      DUM_H ->   HH21          H
   HV9      DUM_H ->   HH22          H

 [ atoms ]
       N          N  -0.415700      1  14.010000          N  -0.347900  14.010000   ;  types == | charge != 
       H          H   0.271900      1   1.008000          H   0.274700   1.008000   ;  types == | charge != 
      CA         CX   0.034100      1  12.010000         CX  -0.263700  12.010000   ;  types == | charge != 
      HA         H1   0.086400      1   1.008000         H1   0.156000   1.008000   ;  types == | charge != 
      CB         2C  -0.031600      1  12.010000         C8  -0.000700  12.010000   ;  types != | charge != 
     HB1         HC   0.048800      1   1.008000         HC   0.032700   1.008000   ;  types == | charge != 
     HB2         HC   0.048800      1   1.008000         HC   0.032700   1.008000   ;  types == | charge != 
      CG          C   0.646200      1  12.010000         C8   0.039000  12.010000   ;  types != | charge != 
     OD1          O  -0.555400      1  16.000000         C8   0.048600  12.010000   ;  types != | charge != 
     OD2         OH  -0.637600      1  16.000000     DUM_OH   0.000000  16.000000   ;  types != | charge != 
     HD2         HO   0.474700      1   1.008000     DUM_HO   0.000000   1.008000   ;  types != | charge != 
       C          C   0.597300      1  12.010000          C   0.734100  12.010000   ;  types == | charge != 
       O          O  -0.567900      1  16.000000          O  -0.589400  16.000000   ;  types == | charge != 
     HV1     DUM_HC   0.000000      1   1.008000         HC   0.028500   1.008000   ;  types != | charge != 
     HV2     DUM_HC   0.000000      1   1.008000         HC   0.028500   1.008000   ;  types != | charge != 
     HV3     DUM_H1   0.000000      1   1.008000         H1   0.068700   1.008000   ;  types != | charge != 
     HV4     DUM_H1   0.000000      1   1.008000         H1   0.068700   1.008000   ;  types != | charge != 
     DNE     DUM_N2   0.000000      1  14.010000         N2  -0.529500  14.010000   ;  types != | charge != 
     HV5      DUM_H   0.000000      1   1.008000          H   0.345600   1.008000   ;  types != | charge != 
     DCZ     DUM_CA   0.000000      1  12.010000         CA   0.807600  12.010000   ;  types != | charge != 
    DNH1     DUM_N2   0.000000      1  14.010000         N2  -0.862700  14.010000   ;  types != | charge != 
     HV6      DUM_H   0.000000      1   1.008000          H   0.447800   1.008000   ;  types != | charge != 
     HV7      DUM_H   0.000000      1   1.008000          H   0.447800   1.008000   ;  types != | charge != 
    DNH2     DUM_N2   0.000000      1  14.010000         N2  -0.862700  14.010000   ;  types != | charge != 
     HV8      DUM_H   0.000000      1   1.008000          H   0.447800   1.008000   ;  types != | charge != 
     HV9      DUM_H   0.000000      1   1.008000          H   0.447800   1.008000   ;  types != | charge != 

 [ coords ]
  -2.994   -4.470    6.993
  -3.250   -5.424    6.839
  -1.676   -4.415    7.600
  -1.783   -4.863    8.487
  -0.655   -5.200    6.749
  -0.987   -6.136    6.628
  -0.571   -4.758    5.856
   0.731   -5.256    7.395
   0.773   -5.296    8.644
   1.719   -5.254    6.632
   2.559   -5.293    7.174
  -1.234   -2.969    7.858
  -2.101   -1.985    7.498
   1.226   -6.191    6.773
   1.313   -4.446    6.904
   0.381   -4.508    9.199
   0.155   -6.247    9.086
   2.155   -5.622    9.257
   2.841   -5.714    8.515
   2.539   -5.710   10.537
   1.635   -5.639   11.521
   0.655   -5.531   11.313
   1.875   -5.707   12.505
   3.828   -5.874   10.834
   4.545   -5.917   10.118
   4.163   -5.950   11.787

 [ impropers ]
     -C     CA      N      H     default-A                 default-B                  
     CA     +N      C      O     default-A                 default-B                  
     CB    OD1     CG    OD2     default-A                 default-A                  
    DNE   DNH1    DCZ   DNH2     default-B                 default-B                  
    OD1    DCZ    DNE    HV5     default-B                 default-B                  
    DCZ    HV6   DNH1    HV7     default-B                 default-B                  
    DCZ    HV8   DNH2    HV9     default-B                 default-B                  

 [ dihedrals ]

 [ rotations ]
  CA-CB HB1 HB2 CG OD1 OD2 HD2 HV1 HV2 HV3 HV4 DNE HV5 DCZ DNH1 HV6 HV7 DNH2 HV8 HV9
  CB-CG OD1 OD2 HD2 HV1 HV2 HV3 HV4 DNE HV5 DCZ DNH1 HV6 HV7 DNH2 HV8 HV9


[ B2S ] ; Ash -> Ser


 [ morphes ]
     N          N ->      N          N
     H          H ->      H          H
    CA         CX ->     CA         CX
    HA         H1 ->     HA         H1
    CB         2C ->     CB         2C
   HB1         HC ->    HB1         H1
   HB2         HC ->    HB2         H1
    CG          C ->     OG         OH
   OD1          O -> OD1.gone      DUM_O
   OD2         OH -> OD2.gone     DUM_OH
   HD2         HO -> HD2.gone     DUM_HO
     C          C ->      C          C
     O          O ->      O          O
    HV     DUM_HO ->     HG         HO

 [ atoms ]
       N          N  -0.415700      1  14.010000          N  -0.415700  14.010000   ;  types == | charge == 
       H          H   0.271900      1   1.008000          H   0.271900   1.008000   ;  types == | charge == 
      CA         CX   0.034100      1  12.010000         CX  -0.024900  12.010000   ;  types == | charge != 
      HA         H1   0.086400      1   1.008000         H1   0.084300   1.008000   ;  types == | charge != 
      CB         2C  -0.031600      1  12.010000         2C   0.211700  12.010000   ;  types == | charge != 
     HB1         HC   0.048800      1   1.008000         H1   0.035200   1.008000   ;  types != | charge != 
     HB2         HC   0.048800      1   1.008000         H1   0.035200   1.008000   ;  types != | charge != 
      CG          C   0.646200      1  12.010000         OH  -0.654600  16.000000   ;  types != | charge != 
     OD1          O  -0.555400      1  16.000000      DUM_O   0.000000  16.000000   ;  types != | charge != 
     OD2         OH  -0.637600      1  16.000000     DUM_OH   0.000000  16.000000   ;  types != | charge != 
     HD2         HO   0.474700      1   1.008000     DUM_HO   0.000000   1.008000   ;  types != | charge != 
       C          C   0.597300      1  12.010000          C   0.597300  12.010000   ;  types == | charge == 
       O          O  -0.567900      1  16.000000          O  -0.567900  16.000000   ;  types == | charge == 
      HV     DUM_HO   0.000000      1   1.008000         HO   0.427500   1.008000   ;  types != | charge != 

 [ coords ]
  -2.994   -4.470    6.993
  -3.250   -5.424    6.839
  -1.676   -4.415    7.600
  -1.783   -4.863    8.487
  -0.655   -5.200    6.749
  -0.987   -6.136    6.628
  -0.571   -4.758    5.856
   0.731   -5.256    7.395
   0.773   -5.296    8.644
   1.719   -5.254    6.632
   2.559   -5.293    7.174
  -1.234   -2.969    7.858
  -2.101   -1.985    7.498
   0.548   -5.305    8.285

 [ impropers ]
     -C     CA      N      H     default-A                 default-B                  
     CA     +N      C      O     default-A                 default-B                  
     CB    OD1     CG    OD2     default-A                 default-A                  

 [ dihedrals ]

 [ rotations ]
  CA-CB HB1 HB2 CG OD1 OD2 HD2 HV
  CB-CG OD1 OD2 HD2 HV


[ B2T ] ; Ash -> Thr


 [ morphes ]
     N          N ->      N          N
     H          H ->      H          H
    CA         CX ->     CA         CX
    HA         H1 ->     HA         H1
    CB         2C ->     CB         3C
   HB1         HC ->     HB         H1
   HB2         HC -> HB.gone2     DUM_HC
    CG          C ->    OG1         OH
   OD1          O -> OD1.gone      DUM_O
   OD2         OH -> OD2.gone     DUM_OH
   HD2         HO -> HD2.gone     DUM_HO
     C          C ->      C          C
     O          O ->      O          O
   HV1     DUM_HO ->    HG1         HO
  DCG2     DUM_CT ->    CG2         CT
   HV2     DUM_HC ->   HG21         HC
   HV3     DUM_HC ->   HG22         HC
   HV4     DUM_HC ->   HG23         HC

 [ atoms ]
       N          N  -0.415700      1  14.010000          N  -0.415700  14.010000   ;  types == | charge == 
       H          H   0.271900      1   1.008000          H   0.271900   1.008000   ;  types == | charge == 
      CA         CX   0.034100      1  12.010000         CX  -0.038900  12.010000   ;  types == | charge != 
      HA         H1   0.086400      1   1.008000         H1   0.100700   1.008000   ;  types == | charge != 
      CB         2C  -0.031600      1  12.010000         3C   0.365400  12.010000   ;  types != | charge != 
     HB1         HC   0.048800      1   1.008000         H1   0.004300   1.008000   ;  types != | charge != 
     HB2         HC   0.048800      1   1.008000     DUM_HC   0.000000   1.008000   ;  types != | charge != 
      CG          C   0.646200      1  12.010000         OH  -0.676100  16.000000   ;  types != | charge != 
     OD1          O  -0.555400      1  16.000000      DUM_O   0.000000  16.000000   ;  types != | charge != 
     OD2         OH  -0.637600      1  16.000000     DUM_OH   0.000000  16.000000   ;  types != | charge != 
     HD2         HO   0.474700      1   1.008000     DUM_HO   0.000000   1.008000   ;  types != | charge != 
       C          C   0.597300      1  12.010000          C   0.597300  12.010000   ;  types == | charge == 
       O          O  -0.567900      1  16.000000          O  -0.567900  16.000000   ;  types == | charge == 
     HV1     DUM_HO   0.000000      1   1.008000         HO   0.410200   1.008000   ;  types != | charge != 
    DCG2     DUM_CT   0.000000      1  12.010000         CT  -0.243800  12.010000   ;  types != | charge != 
     HV2     DUM_HC   0.000000      1   1.008000         HC   0.064200   1.008000   ;  types != | charge != 
     HV3     DUM_HC   0.000000      1   1.008000         HC   0.064200   1.008000   ;  types != | charge != 
     HV4     DUM_HC   0.000000      1   1.008000         HC   0.064200   1.008000   ;  types != | charge != 

 [ coords ]
  -2.994   -4.470    6.993
  -3.250   -5.424    6.839
  -1.676   -4.415    7.600
  -1.783   -4.863    8.487
  -0.655   -5.200    6.749
  -0.987   -6.136    6.628
  -0.571   -4.758    5.856
   0.731   -5.256    7.395
   0.773   -5.296    8.644
   1.719   -5.254    6.632
   2.559   -5.293    7.174
  -1.234   -2.969    7.858
  -2.101   -1.985    7.498
   0.438   -5.240    8.308
  -0.444   -4.594    5.324
   0.326   -5.135    4.772
  -1.350   -4.626    4.719
  -0.128   -3.552    5.395

 [ impropers ]
     -C     CA      N      H     default-A                 default-B                  
     CA     +N      C      O     default-A                 default-B                  
     CB    OD1     CG    OD2     default-A                 default-A                  

 [ dihedrals ]

 [ rotations ]
  CA-CB HB1 HB2 CG OD1 OD2 HD2 HV1 DCG2 HV2 HV3 HV4
  CB-CG OD1 OD2 HD2 HV1


[ B2V ] ; Ash -> Val


 [ morphes ]
     N          N ->      N          N
     H          H ->      H          H
    CA         CX ->     CA         CX
    HA         H1 ->     HA         H1
    CB         2C ->     CB         3C
   HB1         HC ->     HB         HC
   HB2         HC -> HB.gone2     DUM_HC
    CG          C ->    CG2         CT
   OD1          O -> OD1.gone      DUM_O
   OD2         OH -> OD2.gone     DUM_OH
   HD2         HO -> HD2.gone     DUM_HO
     C          C ->      C          C
     O          O ->      O          O
  DCG1     DUM_CT ->    CG1         CT
   HV1     DUM_HC ->   HG11         HC
   HV2     DUM_HC ->   HG12         HC
   HV3     DUM_HC ->   HG13         HC
   HV4     DUM_HC ->   HG21         HC
   HV5     DUM_HC ->   HG22         HC
   HV6     DUM_HC ->   HG23         HC

 [ atoms ]
       N          N  -0.415700      1  14.010000          N  -0.415700  14.010000   ;  types == | charge == 
       H          H   0.271900      1   1.008000          H   0.271900   1.008000   ;  types == | charge == 
      CA         CX   0.034100      1  12.010000         CX  -0.087500  12.010000   ;  types == | charge != 
      HA         H1   0.086400      1   1.008000         H1   0.096900   1.008000   ;  types == | charge != 
      CB         2C  -0.031600      1  12.010000         3C   0.298500  12.010000   ;  types != | charge != 
     HB1         HC   0.048800      1   1.008000         HC  -0.029700   1.008000   ;  types == | charge != 
     HB2         HC   0.048800      1   1.008000     DUM_HC   0.000000   1.008000   ;  types != | charge != 
      CG          C   0.646200      1  12.010000         CT  -0.319200  12.010000   ;  types != | charge != 
     OD1          O  -0.555400      1  16.000000      DUM_O   0.000000  16.000000   ;  types != | charge != 
     OD2         OH  -0.637600      1  16.000000     DUM_OH   0.000000  16.000000   ;  types != | charge != 
     HD2         HO   0.474700      1   1.008000     DUM_HO   0.000000   1.008000   ;  types != | charge != 
       C          C   0.597300      1  12.010000          C   0.597300  12.010000   ;  types == | charge == 
       O          O  -0.567900      1  16.000000          O  -0.567900  16.000000   ;  types == | charge == 
    DCG1     DUM_CT   0.000000      1  12.010000         CT  -0.319200  12.010000   ;  types != | charge != 
     HV1     DUM_HC   0.000000      1   1.008000         HC   0.079100   1.008000   ;  types != | charge != 
     HV2     DUM_HC   0.000000      1   1.008000         HC   0.079100   1.008000   ;  types != | charge != 
     HV3     DUM_HC   0.000000      1   1.008000         HC   0.079100   1.008000   ;  types != | charge != 
     HV4     DUM_HC   0.000000      1   1.008000         HC   0.079100   1.008000   ;  types != | charge != 
     HV5     DUM_HC   0.000000      1   1.008000         HC   0.079100   1.008000   ;  types != | charge != 
     HV6     DUM_HC   0.000000      1   1.008000         HC   0.079100   1.008000   ;  types != | charge != 

 [ coords ]
  -2.994   -4.470    6.993
  -3.250   -5.424    6.839
  -1.676   -4.415    7.600
  -1.783   -4.863    8.487
  -0.655   -5.200    6.749
  -0.987   -6.136    6.628
  -0.571   -4.758    5.856
   0.731   -5.256    7.395
   0.773   -5.296    8.644
   1.719   -5.254    6.632
   2.559   -5.293    7.174
  -1.234   -2.969    7.858
  -2.101   -1.985    7.498
  -0.529   -4.770    5.304
   0.211   -5.362    4.763
  -1.463   -4.864    4.747
  -0.211   -3.728    5.261
   0.643   -5.303    8.506
   1.262   -6.216    7.138
   1.335   -4.450    7.143

 [ impropers ]
     -C     CA      N      H     default-A                 default-B                  
     CA     +N      C      O     default-A                 default-B                  
     CB    OD1     CG    OD2     default-A                 default-A                  

 [ dihedrals ]

 [ rotations ]
  CA-CB HB1 HB2 CG OD1 OD2 HD2 DCG1 HV1 HV2 HV3 HV4 HV5 HV6
  CB-CG OD1 OD2 HD2 HV4 HV5 HV6


[ B2W ] ; Ash -> Trp


 [ morphes ]
     N          N ->      N          N
     H          H ->      H          H
    CA         CX ->     CA         CX
    HA         H1 ->     HA         H1
    CB         2C ->     CB         CT
   HB1         HC ->    HB1         HC
   HB2         HC ->    HB2         HC
    CG          C -> CG.gone      DUM_C
   OD1          O -> OD1.gone      DUM_O
   OD2         OH -> OD2.gone     DUM_OH
   HD2         HO -> HD2.gone     DUM_HO
     C          C ->      C          C
     O          O ->      O          O
   DCG     DUM_C* ->     CG         C*
  DCD1     DUM_CW ->    CD1         CW
   HV1     DUM_H4 ->    HD1         H4
  DCD2     DUM_CB ->    CD2         CB
  DNE1     DUM_NA ->    NE1         NA
   HV2      DUM_H ->    HE1          H
  DCE2     DUM_CN ->    CE2         CN
  DCE3     DUM_CA ->    CE3         CA
   HV3     DUM_HA ->    HE3         HA
  DCZ2     DUM_CA ->    CZ2         CA
   HV4     DUM_HA ->    HZ2         HA
  DCZ3     DUM_CA ->    CZ3         CA
   HV5     DUM_HA ->    HZ3         HA
  DCH2     DUM_CA ->    CH2         CA
   HV6     DUM_HA ->    HH2         HA

 [ atoms ]
       N          N  -0.415700      1  14.010000          N  -0.415700  14.010000   ;  types == | charge == 
       H          H   0.271900      1   1.008000          H   0.271900   1.008000   ;  types == | charge == 
      CA         CX   0.034100      1  12.010000         CX  -0.027500  12.010000   ;  types == | charge != 
      HA         H1   0.086400      1   1.008000         H1   0.112300   1.008000   ;  types == | charge != 
      CB         2C  -0.031600      1  12.010000         CT  -0.005000  12.010000   ;  types != | charge != 
     HB1         HC   0.048800      1   1.008000         HC   0.033900   1.008000   ;  types == | charge != 
     HB2         HC   0.048800      1   1.008000         HC   0.033900   1.008000   ;  types == | charge != 
      CG          C   0.646200      1  12.010000      DUM_C   0.000000  12.010000   ;  types != | charge != 
     OD1          O  -0.555400      1  16.000000      DUM_O   0.000000  16.000000   ;  types != | charge != 
     OD2         OH  -0.637600      1  16.000000     DUM_OH   0.000000  16.000000   ;  types != | charge != 
     HD2         HO   0.474700      1   1.008000     DUM_HO   0.000000   1.008000   ;  types != | charge != 
       C          C   0.597300      1  12.010000          C   0.597300  12.010000   ;  types == | charge == 
       O          O  -0.567900      1  16.000000          O  -0.567900  16.000000   ;  types == | charge == 
     DCG     DUM_C*   0.000000      1  12.010000         C*  -0.141500  12.010000   ;  types != | charge != 
    DCD1     DUM_CW   0.000000      1  12.010000         CW  -0.163800  12.010000   ;  types != | charge != 
     HV1     DUM_H4   0.000000      1   1.008000         H4   0.206200   1.008000   ;  types != | charge != 
    DCD2     DUM_CB   0.000000      1  12.010000         CB   0.124300  12.010000   ;  types != | charge != 
    DNE1     DUM_NA   0.000000      1  14.010000         NA  -0.341800  14.010000   ;  types != | charge != 
     HV2      DUM_H   0.000000      1   1.008000          H   0.341200   1.008000   ;  types != | charge != 
    DCE2     DUM_CN   0.000000      1  12.010000         CN   0.138000  12.010000   ;  types != | charge != 
    DCE3     DUM_CA   0.000000      1  12.010000         CA  -0.238700  12.010000   ;  types != | charge != 
     HV3     DUM_HA   0.000000      1   1.008000         HA   0.170000   1.008000   ;  types != | charge != 
    DCZ2     DUM_CA   0.000000      1  12.010000         CA  -0.260100  12.010000   ;  types != | charge != 
     HV4     DUM_HA   0.000000      1   1.008000         HA   0.157200   1.008000   ;  types != | charge != 
    DCZ3     DUM_CA   0.000000      1  12.010000         CA  -0.197200  12.010000   ;  types != | charge != 
     HV5     DUM_HA   0.000000      1   1.008000         HA   0.144700   1.008000   ;  types != | charge != 
    DCH2     DUM_CA   0.000000      1  12.010000         CA  -0.113400  12.010000   ;  types != | charge != 
     HV6     DUM_HA   0.000000      1   1.008000         HA   0.141700   1.008000   ;  types != | charge != 

 [ coords ]
  -2.994   -4.470    6.993
  -3.250   -5.424    6.839
  -1.676   -4.415    7.600
  -1.783   -4.863    8.487
  -0.655   -5.200    6.749
  -0.987   -6.136    6.628
  -0.571   -4.758    5.856
   0.731   -5.256    7.395
   0.773   -5.296    8.644
   1.719   -5.254    6.632
   2.559   -5.293    7.174
  -1.234   -2.969    7.858
  -2.101   -1.985    7.498
   0.717   -5.263    7.309
   1.870   -5.321    6.599
   1.922   -5.289    5.517
   1.106   -5.360    8.710
   2.935   -5.474    7.465
   3.886   -5.575    7.144
   2.522   -5.513    8.780
   0.393   -5.360    9.933
  -0.680   -5.243    9.921
   3.196   -5.675   10.001
   4.274   -5.802   10.022
   1.064   -5.510   11.164
   0.496   -5.505   12.088
   2.463   -5.673   11.201
   2.967   -5.795   12.148

 [ impropers ]
     -C     CA      N      H     default-A                 default-B                  
     CA     +N      C      O     default-A                 default-B                  
     CB    OD1     CG    OD2     default-A                 default-A                  
   DCD1   DCE2   DNE1    HV2     default-B                 default-B                  
   DCE2   DCH2   DCZ2    HV4     default-B                 default-B                  
   DCZ2   DCZ3   DCH2    HV6     default-B                 default-B                  
   DCH2   DCE3   DCZ3    HV5     default-B                 default-B                  
   DCZ3   DCD2   DCE3    HV3     default-B                 default-B                  
    DCG   DNE1   DCD1    HV1     default-B                 default-B                  
   DCD1    DCG     CB   DCD2     default-B                 default-B                  

 [ dihedrals ]

 [ rotations ]
  CA-CB HB1 HB2 CG OD1 OD2 HD2 DCG DCD1 HV1 DCD2 DNE1 HV2 DCE2 DCE3 HV3 DCZ2 HV4 DCZ3 HV5 DCH2 HV6
  CB-CG OD1 OD2 HD2


[ B2X ] ; Ash -> Hie


 [ morphes ]
     N          N ->      N          N
     H          H ->      H          H
    CA         CX ->     CA         CX
    HA         H1 ->     HA         H1
    CB         2C ->     CB         CT
   HB1         HC ->    HB1         HC
   HB2         HC ->    HB2         HC
    CG          C -> CG.gone      DUM_C
   OD1          O -> OD1.gone      DUM_O
   OD2         OH -> OD2.gone     DUM_OH
   HD2         HO -> HD2.gone     DUM_HO
     C          C ->      C          C
     O          O ->      O          O
   DCG     DUM_CC ->     CG         CC
  DND1     DUM_NB ->    ND1         NB
  DCD2     DUM_CW ->    CD2         CW
   HV1     DUM_H4 ->    HD2         H4
  DCE1     DUM_CR ->    CE1         CR
   HV2     DUM_H5 ->    HE1         H5
  DNE2     DUM_NA ->    NE2         NA
   HV3      DUM_H ->    HE2          H

 [ atoms ]
       N          N  -0.415700      1  14.010000          N  -0.415700  14.010000   ;  types == | charge == 
       H          H   0.271900      1   1.008000          H   0.271900   1.008000   ;  types == | charge == 
      CA         CX   0.034100      1  12.010000         CX  -0.058100  12.010000   ;  types == | charge != 
      HA         H1   0.086400      1   1.008000         H1   0.136000   1.008000   ;  types == | charge != 
      CB         2C  -0.031600      1  12.010000         CT  -0.007400  12.010000   ;  types != | charge != 
     HB1         HC   0.048800      1   1.008000         HC   0.036700   1.008000   ;  types == | charge != 
     HB2         HC   0.048800      1   1.008000         HC   0.036700   1.008000   ;  types == | charge != 
      CG          C   0.646200      1  12.010000      DUM_C   0.000000  12.010000   ;  types != | charge != 
     OD1          O  -0.555400      1  16.000000      DUM_O   0.000000  16.000000   ;  types != | charge != 
     OD2         OH  -0.637600      1  16.000000     DUM_OH   0.000000  16.000000   ;  types != | charge != 
     HD2         HO   0.474700      1   1.008000     DUM_HO   0.000000   1.008000   ;  types != | charge != 
       C          C   0.597300      1  12.010000          C   0.597300  12.010000   ;  types == | charge == 
       O          O  -0.567900      1  16.000000          O  -0.567900  16.000000   ;  types == | charge == 
     DCG     DUM_CC   0.000000      1  12.010000         CC   0.186800  12.010000   ;  types != | charge != 
    DND1     DUM_NB   0.000000      1  14.010000         NB  -0.543200  14.010000   ;  types != | charge != 
    DCD2     DUM_CW   0.000000      1  12.010000         CW  -0.220700  12.010000   ;  types != | charge != 
     HV1     DUM_H4   0.000000      1   1.008000         H4   0.186200   1.008000   ;  types != | charge != 
    DCE1     DUM_CR   0.000000      1  12.010000         CR   0.163500  12.010000   ;  types != | charge != 
     HV2     DUM_H5   0.000000      1   1.008000         H5   0.143500   1.008000   ;  types != | charge != 
    DNE2     DUM_NA   0.000000      1  14.010000         NA  -0.279500  14.010000   ;  types != | charge != 
     HV3      DUM_H   0.000000      1   1.008000          H   0.333900   1.008000   ;  types != | charge != 

 [ coords ]
  -2.994   -4.470    6.993
  -3.250   -5.424    6.839
  -1.676   -4.415    7.600
  -1.783   -4.863    8.487
  -0.655   -5.200    6.749
  -0.987   -6.136    6.628
  -0.571   -4.758    5.856
   0.731   -5.256    7.395
   0.773   -5.296    8.644
   1.719   -5.254    6.632
   2.559   -5.293    7.174
  -1.234   -2.969    7.858
  -2.101   -1.985    7.498
   0.712   -5.262    7.314
   0.932   -5.347    8.691
   1.926   -5.330    6.662
   2.160   -5.322    5.609
   2.255   -5.412    8.825
   2.751   -5.459    9.785
   2.893   -5.415    7.653
   3.891   -5.471    7.524

 [ impropers ]
     -C     CA      N      H     default-A                 default-B                  
     CA     +N      C      O     default-A                 default-B                  
     CB    OD1     CG    OD2     default-A                 default-A                  
   DCE1   DCD2   DNE2    HV3     default-B                 default-B                  
    DCG   DNE2   DCD2    HV1     default-B                 default-B                  
   DND1   DNE2   DCE1    HV2     default-B                 default-B                  
   DND1   DCD2    DCG     CB     default-B                 default-B                  

 [ dihedrals ]

 [ rotations ]
  CA-CB HB1 HB2 CG OD1 OD2 HD2 DCG DND1 DCD2 HV1 DCE1 HV2 DNE2 HV3
  CB-CG OD1 OD2 HD2


[ B2Y ] ; Ash -> Tyr


 [ morphes ]
     N          N ->      N          N
     H          H ->      H          H
    CA         CX ->     CA         CX
    HA         H1 ->     HA         H1
    CB         2C ->     CB         CT
   HB1         HC ->    HB1         HC
   HB2         HC ->    HB2         HC
    CG          C -> CG.gone      DUM_C
   OD1          O -> OD1.gone      DUM_O
   OD2         OH -> OD2.gone     DUM_OH
   HD2         HO -> HD2.gone     DUM_HO
     C          C ->      C          C
     O          O ->      O          O
   DCG     DUM_CA ->     CG         CA
  DCD1     DUM_CA ->    CD1         CA
   HV1     DUM_HA ->    HD1         HA
  DCD2     DUM_CA ->    CD2         CA
   HV2     DUM_HA ->    HD2         HA
  DCE1     DUM_CA ->    CE1         CA
   HV3     DUM_HA ->    HE1         HA
  DCE2     DUM_CA ->    CE2         CA
   HV4     DUM_HA ->    HE2         HA
   DCZ      DUM_C ->     CZ          C
   DOH     DUM_OH ->     OH         OH
   HV5     DUM_HO ->     HH         HO

 [ atoms ]
       N          N  -0.415700      1  14.010000          N  -0.415700  14.010000   ;  types == | charge == 
       H          H   0.271900      1   1.008000          H   0.271900   1.008000   ;  types == | charge == 
      CA         CX   0.034100      1  12.010000         CX  -0.001400  12.010000   ;  types == | charge != 
      HA         H1   0.086400      1   1.008000         H1   0.087600   1.008000   ;  types == | charge != 
      CB         2C  -0.031600      1  12.010000         CT  -0.015200  12.010000   ;  types != | charge != 
     HB1         HC   0.048800      1   1.008000         HC   0.029500   1.008000   ;  types == | charge != 
     HB2         HC   0.048800      1   1.008000         HC   0.029500   1.008000   ;  types == | charge != 
      CG          C   0.646200      1  12.010000      DUM_C   0.000000  12.010000   ;  types != | charge != 
     OD1          O  -0.555400      1  16.000000      DUM_O   0.000000  16.000000   ;  types != | charge != 
     OD2         OH  -0.637600      1  16.000000     DUM_OH   0.000000  16.000000   ;  types != | charge != 
     HD2         HO   0.474700      1   1.008000     DUM_HO   0.000000   1.008000   ;  types != | charge != 
       C          C   0.597300      1  12.010000          C   0.597300  12.010000   ;  types == | charge == 
       O          O  -0.567900      1  16.000000          O  -0.567900  16.000000   ;  types == | charge == 
     DCG     DUM_CA   0.000000      1  12.010000         CA  -0.001100  12.010000   ;  types != | charge != 
    DCD1     DUM_CA   0.000000      1  12.010000         CA  -0.190600  12.010000   ;  types != | charge != 
     HV1     DUM_HA   0.000000      1   1.008000         HA   0.169900   1.008000   ;  types != | charge != 
    DCD2     DUM_CA   0.000000      1  12.010000         CA  -0.190600  12.010000   ;  types != | charge != 
     HV2     DUM_HA   0.000000      1   1.008000         HA   0.169900   1.008000   ;  types != | charge != 
    DCE1     DUM_CA   0.000000      1  12.010000         CA  -0.234100  12.010000   ;  types != | charge != 
     HV3     DUM_HA   0.000000      1   1.008000         HA   0.165600   1.008000   ;  types != | charge != 
    DCE2     DUM_CA   0.000000      1  12.010000         CA  -0.234100  12.010000   ;  types != | charge != 
     HV4     DUM_HA   0.000000      1   1.008000         HA   0.165600   1.008000   ;  types != | charge != 
     DCZ      DUM_C   0.000000      1  12.010000          C   0.322600  12.010000   ;  types != | charge != 
     DOH     DUM_OH   0.000000      1  16.000000         OH  -0.557900  16.000000   ;  types != | charge != 
     HV5     DUM_HO   0.000000      1   1.008000         HO   0.399200   1.008000   ;  types != | charge != 

 [ coords ]
  -2.994   -4.470    6.993
  -3.250   -5.424    6.839
  -1.676   -4.415    7.600
  -1.783   -4.863    8.487
  -0.655   -5.200    6.749
  -0.987   -6.136    6.628
  -0.571   -4.758    5.856
   0.731   -5.256    7.395
   0.773   -5.296    8.644
   1.719   -5.254    6.632
   2.559   -5.293    7.174
  -1.234   -2.969    7.858
  -2.101   -1.985    7.498
   0.762   -5.227    7.292
   0.965   -5.356    8.683
   0.118   -5.375    9.359
   1.878   -5.187    6.433
   1.730   -5.087    5.360
   2.263   -5.467    9.204
   2.417   -5.583   10.269
   3.179   -5.287    6.948
   4.019   -5.258    6.272
   3.378   -5.441    8.338
   4.629   -5.581    8.843
   5.303   -5.628    8.179

 [ impropers ]
     -C     CA      N      H     default-A                 default-B                  
     CA     +N      C      O     default-A                 default-B                  
     CB    OD1     CG    OD2     default-A                 default-A                  
    DCG   DCE2   DCD2    HV2     default-B                 default-B                  
    DCZ   DCD2   DCE2    HV4     default-B                 default-B                  
   DCD1    DCZ   DCE1    HV3     default-B                 default-B                  
    DCG   DCE1   DCD1    HV1     default-B                 default-B                  
   DCD1   DCD2    DCG     CB     default-B                 default-B                  
   DCE1   DCE2    DCZ    DOH     default-B                 default-B                  

 [ dihedrals ]

 [ rotations ]
  CA-CB HB1 HB2 CG OD1 OD2 HD2 DCG DCD1 HV1 DCD2 HV2 DCE1 HV3 DCE2 HV4 DCZ DOH HV5
  CB-CG OD1 OD2 HD2


[ B2Z ] ; Ash -> Hip


 [ morphes ]
     N          N ->      N          N
     H          H ->      H          H
    CA         CX ->     CA         CX
    HA         H1 ->     HA         H1
    CB         2C ->     CB         CT
   HB1         HC ->    HB1         HC
   HB2         HC ->    HB2         HC
    CG          C -> CG.gone      DUM_C
   OD1          O -> OD1.gone      DUM_O
   OD2         OH -> OD2.gone     DUM_OH
   HD2         HO -> HD2.gone     DUM_HO
     C          C ->      C          C
     O          O ->      O          O
   DCG     DUM_CC ->     CG         CC
  DND1     DUM_NA ->    ND1         NA
   HV1      DUM_H ->    HD1          H
  DCD2     DUM_CW ->    CD2         CW
   HV2     DUM_H4 ->    HD2         H4
  DCE1     DUM_CR ->    CE1         CR
   HV3     DUM_H5 ->    HE1         H5
  DNE2     DUM_NA ->    NE2         NA
   HV4      DUM_H ->    HE2          H

 [ atoms ]
       N          N  -0.415700      1  14.010000          N  -0.347900  14.010000   ;  types == | charge != 
       H          H   0.271900      1   1.008000          H   0.274700   1.008000   ;  types == | charge != 
      CA         CX   0.034100      1  12.010000         CX  -0.135400  12.010000   ;  types == | charge != 
      HA         H1   0.086400      1   1.008000         H1   0.121200   1.008000   ;  types == | charge != 
      CB         2C  -0.031600      1  12.010000         CT  -0.041400  12.010000   ;  types != | charge != 
     HB1         HC   0.048800      1   1.008000         HC   0.081000   1.008000   ;  types == | charge != 
     HB2         HC   0.048800      1   1.008000         HC   0.081000   1.008000   ;  types == | charge != 
      CG          C   0.646200      1  12.010000      DUM_C   0.000000  12.010000   ;  types != | charge != 
     OD1          O  -0.555400      1  16.000000      DUM_O   0.000000  16.000000   ;  types != | charge != 
     OD2         OH  -0.637600      1  16.000000     DUM_OH   0.000000  16.000000   ;  types != | charge != 
     HD2         HO   0.474700      1   1.008000     DUM_HO   0.000000   1.008000   ;  types != | charge != 
       C          C   0.597300      1  12.010000          C   0.734100  12.010000   ;  types == | charge != 
       O          O  -0.567900      1  16.000000          O  -0.589400  16.000000   ;  types == | charge != 
     DCG     DUM_CC   0.000000      1  12.010000         CC  -0.001200  12.010000   ;  types != | charge != 
    DND1     DUM_NA   0.000000      1  14.010000         NA  -0.151300  14.010000   ;  types != | charge != 
     HV1      DUM_H   0.000000      1   1.008000          H   0.386600   1.008000   ;  types != | charge != 
    DCD2     DUM_CW   0.000000      1  12.010000         CW  -0.114100  12.010000   ;  types != | charge != 
     HV2     DUM_H4   0.000000      1   1.008000         H4   0.231700   1.008000   ;  types != | charge != 
    DCE1     DUM_CR   0.000000      1  12.010000         CR  -0.017000  12.010000   ;  types != | charge != 
     HV3     DUM_H5   0.000000      1   1.008000         H5   0.268100   1.008000   ;  types != | charge != 
    DNE2     DUM_NA   0.000000      1  14.010000         NA  -0.171800  14.010000   ;  types != | charge != 
     HV4      DUM_H   0.000000      1   1.008000          H   0.391100   1.008000   ;  types != | charge != 

 [ coords ]
  -2.994   -4.470    6.993
  -3.250   -5.424    6.839
  -1.676   -4.415    7.600
  -1.783   -4.863    8.487
  -0.655   -5.200    6.749
  -0.987   -6.136    6.628
  -0.571   -4.758    5.856
   0.731   -5.256    7.395
   0.773   -5.296    8.644
   1.719   -5.254    6.632
   2.559   -5.293    7.174
  -1.234   -2.969    7.858
  -2.101   -1.985    7.498
   0.712   -5.262    7.314
   0.931   -5.347    8.690
   0.250   -5.351    9.418
   1.924   -5.331    6.666
   2.082   -5.322    5.677
   2.254   -5.411    8.823
   2.719   -5.449    9.709
   2.889   -5.416    7.655
   3.880   -5.473    7.520

 [ impropers ]
     -C     CA      N      H     default-A                 default-B                  
     CA     +N      C      O     default-A                 default-B                  
     CB    OD1     CG    OD2     default-A                 default-A                  
    DCG   DCE1   DND1    HV1     default-B                 default-B                  
   DCE1   DCD2   DNE2    HV4     default-B                 default-B                  
    DCG   DNE2   DCD2    HV2     default-B                 default-B                  
   DND1   DNE2   DCE1    HV3     default-B                 default-B                  
   DND1   DCD2    DCG     CB     default-B                 default-B                  

 [ dihedrals ]

 [ rotations ]
  CA-CB HB1 HB2 CG OD1 OD2 HD2 DCG DND1 HV1 DCD2 HV2 DCE1 HV3 DNE2 HV4
  CB-CG OD1 OD2 HD2


[ C2A ] ; Cys -> Ala


 [ morphes ]
     N          N ->      N          N
     H          H ->      H          H
    CA         CX ->     CA         CX
    HA         H1 ->     HA         H1
    CB         2C ->     CB         CT
   HB1         H1 ->    HB2         HC
   HB2         H1 ->    HB3         HC
    SG         SH -> SG.gone     DUM_SH
    HG         HS -> HG.gone     DUM_HS
     C          C ->      C          C
     O          O ->      O          O
    HV     DUM_HC ->    HB1         HC

 [ atoms ]
       N          N  -0.415700      1  14.010000          N  -0.415700  14.010000   ;  types == | charge == 
       H          H   0.271900      1   1.008000          H   0.271900   1.008000   ;  types == | charge == 
      CA         CX   0.021300      1  12.010000         CX   0.033700  12.010000   ;  types == | charge != 
      HA         H1   0.112400      1   1.008000         H1   0.082300   1.008000   ;  types == | charge != 
      CB         2C  -0.123100      1  12.010000         CT  -0.182500  12.010000   ;  types != | charge != 
     HB1         H1   0.111200      1   1.008000         HC   0.060300   1.008000   ;  types != | charge != 
     HB2         H1   0.111200      1   1.008000         HC   0.060300   1.008000   ;  types != | charge != 
      SG         SH  -0.311900      1  32.060000     DUM_SH   0.000000  32.060000   ;  types != | charge != 
      HG         HS   0.193300      1   1.008000     DUM_HS   0.000000   1.008000   ;  types != | charge != 
       C          C   0.597300      1  12.010000          C   0.597300  12.010000   ;  types == | charge == 
       O          O  -0.567900      1  16.000000          O  -0.567900  16.000000   ;  types == | charge == 
      HV     DUM_HC   0.000000      1   1.008000         HC   0.060300   1.008000   ;  types != | charge != 

 [ coords ]
  -2.994   -4.470    6.993
  -3.510   -5.332    7.063
  -1.676   -4.415    7.600
  -1.767   -4.903    8.571
  -0.680   -5.185    6.708
  -1.013   -6.213    6.554
  -0.608   -4.724    5.722
   0.972   -5.260    7.462
   0.548   -5.313    8.730
  -1.234   -2.969    7.858
  -1.305   -2.106    6.983
   0.303   -5.223    7.153

 [ impropers ]
     -C     CA      N      H     default-A                 default-B                  
     CA     +N      C      O     default-A                 default-B                  

 [ dihedrals ]

 [ rotations ]
  CA-CB HB1 HB2 SG HG HV
  CB-SG HG


[ C2B ] ; Cys -> Ash


 [ morphes ]
     N          N ->      N          N
     H          H ->      H          H
    CA         CX ->     CA         CX
    HA         H1 ->     HA         H1
    CB         2C ->     CB         2C
   HB1         H1 ->    HB1         HC
   HB2         H1 ->    HB2         HC
    SG         SH ->     CG          C
    HG         HS -> HG.gone     DUM_HS
     C          C ->      C          C
     O          O ->      O          O
  DOD1      DUM_O ->    OD1          O
  DOD2     DUM_OH ->    OD2         OH
    HV     DUM_HO ->    HD2         HO

 [ atoms ]
       N          N  -0.415700      1  14.010000          N  -0.415700  14.010000   ;  types == | charge == 
       H          H   0.271900      1   1.008000          H   0.271900   1.008000   ;  types == | charge == 
      CA         CX   0.021300      1  12.010000         CX   0.034100  12.010000   ;  types == | charge != 
      HA         H1   0.112400      1   1.008000         H1   0.086400   1.008000   ;  types == | charge != 
      CB         2C  -0.123100      1  12.010000         2C  -0.031600  12.010000   ;  types == | charge != 
     HB1         H1   0.111200      1   1.008000         HC   0.048800   1.008000   ;  types != | charge != 
     HB2         H1   0.111200      1   1.008000         HC   0.048800   1.008000   ;  types != | charge != 
      SG         SH  -0.311900      1  32.060000          C   0.646200  12.010000   ;  types != | charge != 
      HG         HS   0.193300      1   1.008000     DUM_HS   0.000000   1.008000   ;  types != | charge != 
       C          C   0.597300      1  12.010000          C   0.597300  12.010000   ;  types == | charge == 
       O          O  -0.567900      1  16.000000          O  -0.567900  16.000000   ;  types == | charge == 
    DOD1      DUM_O   0.000000      1  16.000000          O  -0.555400  16.000000   ;  types != | charge != 
    DOD2     DUM_OH   0.000000      1  16.000000         OH  -0.637600  16.000000   ;  types != | charge != 
      HV     DUM_HO   0.000000      1   1.008000         HO   0.474700   1.008000   ;  types != | charge != 

 [ coords ]
  -2.994   -4.470    6.993
  -3.510   -5.332    7.063
  -1.676   -4.415    7.600
  -1.767   -4.903    8.571
  -0.680   -5.185    6.708
  -1.013   -6.213    6.554
  -0.608   -4.724    5.722
   0.972   -5.260    7.462
   0.548   -5.313    8.730
  -1.234   -2.969    7.858
  -1.305   -2.106    6.983
   0.773   -5.296    8.644
   1.719   -5.254    6.632
   2.559   -5.293    7.174

 [ impropers ]
     -C     CA      N      H     default-A                 default-B                  
     CA     +N      C      O     default-A                 default-B                  
     CB   DOD1     SG   DOD2     default-B                 default-B                  

 [ dihedrals ]

 [ rotations ]
  CA-CB HB1 HB2 SG HG DOD1 DOD2 HV
  CB-SG HG DOD1 DOD2 HV


[ C2D ] ; Cys -> Asp


 [ morphes ]
     N          N ->      N          N
     H          H ->      H          H
    CA         CX ->     CA         CX
    HA         H1 ->     HA         H1
    CB         2C ->     CB         2C
   HB1         H1 ->    HB1         HC
   HB2         H1 ->    HB2         HC
    SG         SH ->     CG         CO
    HG         HS -> HG.gone     DUM_HS
     C          C ->      C          C
     O          O ->      O          O
  DOD1     DUM_O2 ->    OD1         O2
  DOD2     DUM_O2 ->    OD2         O2

 [ atoms ]
       N          N  -0.415700      1  14.010000          N  -0.516300  14.010000   ;  types == | charge != 
       H          H   0.271900      1   1.008000          H   0.293600   1.008000   ;  types == | charge != 
      CA         CX   0.021300      1  12.010000         CX   0.038100  12.010000   ;  types == | charge != 
      HA         H1   0.112400      1   1.008000         H1   0.088000   1.008000   ;  types == | charge != 
      CB         2C  -0.123100      1  12.010000         2C  -0.030300  12.010000   ;  types == | charge != 
     HB1         H1   0.111200      1   1.008000         HC  -0.012200   1.008000   ;  types != | charge != 
     HB2         H1   0.111200      1   1.008000         HC  -0.012200   1.008000   ;  types != | charge != 
      SG         SH  -0.311900      1  32.060000         CO   0.799400  12.010000   ;  types != | charge != 
      HG         HS   0.193300      1   1.008000     DUM_HS   0.000000   1.008000   ;  types != | charge != 
       C          C   0.597300      1  12.010000          C   0.536600  12.010000   ;  types == | charge != 
       O          O  -0.567900      1  16.000000          O  -0.581900  16.000000   ;  types == | charge != 
    DOD1     DUM_O2   0.000000      1  16.000000         O2  -0.801400  16.000000   ;  types != | charge != 
    DOD2     DUM_O2   0.000000      1  16.000000         O2  -0.801400  16.000000   ;  types != | charge != 

 [ coords ]
  -2.994   -4.470    6.993
  -3.510   -5.332    7.063
  -1.676   -4.415    7.600
  -1.767   -4.903    8.571
  -0.680   -5.185    6.708
  -1.013   -6.213    6.554
  -0.608   -4.724    5.722
   0.972   -5.260    7.462
   0.548   -5.313    8.730
  -1.234   -2.969    7.858
  -1.305   -2.106    6.983
   0.773   -5.296    8.644
   1.719   -5.254    6.632

 [ impropers ]
     -C     CA      N      H     default-A                 default-B                  
     CA     +N      C      O     default-A                 default-B                  
     CB   DOD1     SG   DOD2     default-B                 default-B                  

 [ dihedrals ]

 [ rotations ]
  CA-CB HB1 HB2 SG HG DOD1 DOD2
  CB-SG HG DOD1 DOD2


[ C2E ] ; Cys -> Glu


 [ morphes ]
     N          N ->      N          N
     H          H ->      H          H
    CA         CX ->     CA         CX
    HA         H1 ->     HA         H1
    CB         2C ->     CB         2C
   HB1         H1 ->    HB1         HC
   HB2         H1 ->    HB2         HC
    SG         SH ->     CG         2C
    HG         HS -> HG.gone     DUM_HS
     C          C ->      C          C
     O          O ->      O          O
   HV1     DUM_HC ->    HG1         HC
   HV2     DUM_HC ->    HG2         HC
   DCD     DUM_CO ->     CD         CO
  DOE1     DUM_O2 ->    OE1         O2
  DOE2     DUM_O2 ->    OE2         O2

 [ atoms ]
       N          N  -0.415700      1  14.010000          N  -0.516300  14.010000   ;  types == | charge != 
       H          H   0.271900      1   1.008000          H   0.293600   1.008000   ;  types == | charge != 
      CA         CX   0.021300      1  12.010000         CX   0.039700  12.010000   ;  types == | charge != 
      HA         H1   0.112400      1   1.008000         H1   0.110500   1.008000   ;  types == | charge != 
      CB         2C  -0.123100      1  12.010000         2C   0.056000  12.010000   ;  types == | charge != 
     HB1         H1   0.111200      1   1.008000         HC  -0.017300   1.008000   ;  types != | charge != 
     HB2         H1   0.111200      1   1.008000         HC  -0.017300   1.008000   ;  types != | charge != 
      SG         SH  -0.311900      1  32.060000         2C   0.013600  12.010000   ;  types != | charge != 
      HG         HS   0.193300      1   1.008000     DUM_HS   0.000000   1.008000   ;  types != | charge != 
       C          C   0.597300      1  12.010000          C   0.536600  12.010000   ;  types == | charge != 
       O          O  -0.567900      1  16.000000          O  -0.581900  16.000000   ;  types == | charge != 
     HV1     DUM_HC   0.000000      1   1.008000         HC  -0.042500   1.008000   ;  types != | charge != 
     HV2     DUM_HC   0.000000      1   1.008000         HC  -0.042500   1.008000   ;  types != | charge != 
     DCD     DUM_CO   0.000000      1  12.010000         CO   0.805400  12.010000   ;  types != | charge != 
    DOE1     DUM_O2   0.000000      1  16.000000         O2  -0.818800  16.000000   ;  types != | charge != 
    DOE2     DUM_O2   0.000000      1  16.000000         O2  -0.818800  16.000000   ;  types != | charge != 

 [ coords ]
  -2.994   -4.470    6.993
  -3.510   -5.332    7.063
  -1.676   -4.415    7.600
  -1.767   -4.903    8.571
  -0.680   -5.185    6.708
  -1.013   -6.213    6.554
  -0.608   -4.724    5.722
   0.972   -5.260    7.462
   0.548   -5.313    8.730
  -1.234   -2.969    7.858
  -1.305   -2.106    6.983
   1.248   -6.269    7.048
   1.380   -4.526    7.064
   0.769   -5.357    8.916
  -0.320   -5.220    9.510
   1.888   -5.490    9.463

 [ impropers ]
     -C     CA      N      H     default-A                 default-B                  
     CA     +N      C      O     default-A                 default-B                  
     SG   DOE1    DCD   DOE2     default-B                 default-B                  

 [ dihedrals ]

 [ rotations ]
  CA-CB HB1 HB2 SG HG HV1 HV2 DCD DOE1 DOE2
  CB-SG HG HV1 HV2 DCD DOE1 DOE2


[ C2F ] ; Cys -> Phe


 [ morphes ]
     N          N ->      N          N
     H          H ->      H          H
    CA         CX ->     CA         CX
    HA         H1 ->     HA         H1
    CB         2C ->     CB         CT
   HB1         H1 ->    HB1         HC
   HB2         H1 ->    HB2         HC
    SG         SH -> SG.gone     DUM_SH
    HG         HS -> HG.gone     DUM_HS
     C          C ->      C          C
     O          O ->      O          O
   DCG     DUM_CA ->     CG         CA
  DCD1     DUM_CA ->    CD1         CA
   HV1     DUM_HA ->    HD1         HA
  DCD2     DUM_CA ->    CD2         CA
   HV2     DUM_HA ->    HD2         HA
  DCE1     DUM_CA ->    CE1         CA
   HV3     DUM_HA ->    HE1         HA
  DCE2     DUM_CA ->    CE2         CA
   HV4     DUM_HA ->    HE2         HA
   DCZ     DUM_CA ->     CZ         CA
   HV5     DUM_HA ->     HZ         HA

 [ atoms ]
       N          N  -0.415700      1  14.010000          N  -0.415700  14.010000   ;  types == | charge == 
       H          H   0.271900      1   1.008000          H   0.271900   1.008000   ;  types == | charge == 
      CA         CX   0.021300      1  12.010000         CX  -0.002400  12.010000   ;  types == | charge != 
      HA         H1   0.112400      1   1.008000         H1   0.097800   1.008000   ;  types == | charge != 
      CB         2C  -0.123100      1  12.010000         CT  -0.034300  12.010000   ;  types != | charge != 
     HB1         H1   0.111200      1   1.008000         HC   0.029500   1.008000   ;  types != | charge != 
     HB2         H1   0.111200      1   1.008000         HC   0.029500   1.008000   ;  types != | charge != 
      SG         SH  -0.311900      1  32.060000     DUM_SH   0.000000  32.060000   ;  types != | charge != 
      HG         HS   0.193300      1   1.008000     DUM_HS   0.000000   1.008000   ;  types != | charge != 
       C          C   0.597300      1  12.010000          C   0.597300  12.010000   ;  types == | charge == 
       O          O  -0.567900      1  16.000000          O  -0.567900  16.000000   ;  types == | charge == 
     DCG     DUM_CA   0.000000      1  12.010000         CA   0.011800  12.010000   ;  types != | charge != 
    DCD1     DUM_CA   0.000000      1  12.010000         CA  -0.125600  12.010000   ;  types != | charge != 
     HV1     DUM_HA   0.000000      1   1.008000         HA   0.133000   1.008000   ;  types != | charge != 
    DCD2     DUM_CA   0.000000      1  12.010000         CA  -0.125600  12.010000   ;  types != | charge != 
     HV2     DUM_HA   0.000000      1   1.008000         HA   0.133000   1.008000   ;  types != | charge != 
    DCE1     DUM_CA   0.000000      1  12.010000         CA  -0.170400  12.010000   ;  types != | charge != 
     HV3     DUM_HA   0.000000      1   1.008000         HA   0.143000   1.008000   ;  types != | charge != 
    DCE2     DUM_CA   0.000000      1  12.010000         CA  -0.170400  12.010000   ;  types != | charge != 
     HV4     DUM_HA   0.000000      1   1.008000         HA   0.143000   1.008000   ;  types != | charge != 
     DCZ     DUM_CA   0.000000      1  12.010000         CA  -0.107200  12.010000   ;  types != | charge != 
     HV5     DUM_HA   0.000000      1   1.008000         HA   0.129700   1.008000   ;  types != | charge != 

 [ coords ]
  -2.994   -4.470    6.993
  -3.510   -5.332    7.063
  -1.676   -4.415    7.600
  -1.767   -4.903    8.571
  -0.680   -5.185    6.708
  -1.013   -6.213    6.554
  -0.608   -4.724    5.722
   0.972   -5.260    7.462
   0.548   -5.313    8.730
  -1.234   -2.969    7.858
  -1.305   -2.106    6.983
   0.735   -5.297    7.354
   0.887   -5.346    8.756
   0.018   -5.397    9.396
   1.887   -5.281    6.533
   1.795   -5.280    5.456
   2.171   -5.335    9.334
   2.290   -5.364   10.409
   3.170   -5.259    7.111
   4.050   -5.221    6.473
   3.315   -5.261    8.513
   4.298   -5.224    8.946

 [ impropers ]
     -C     CA      N      H     default-A                 default-B                  
     CA     +N      C      O     default-A                 default-B                  
    DCG   DCE2   DCD2    HV2     default-B                 default-B                  
    DCZ   DCD2   DCE2    HV4     default-B                 default-B                  
   DCE1   DCE2    DCZ    HV5     default-B                 default-B                  
   DCD1    DCZ   DCE1    HV3     default-B                 default-B                  
    DCG   DCE1   DCD1    HV1     default-B                 default-B                  
   DCD1   DCD2    DCG     CB     default-B                 default-B                  

 [ dihedrals ]

 [ rotations ]
  CA-CB HB1 HB2 SG HG DCG DCD1 HV1 DCD2 HV2 DCE1 HV3 DCE2 HV4 DCZ HV5
  CB-SG HG


[ C2G ] ; Cys -> Gly


 [ morphes ]
     N          N ->      N          N
     H          H ->      H          H
    CA         CX ->     CA         CX
    HA         H1 -> HA.gone     DUM_H1
    CB         2C -> CB.gone     DUM_2C
   HB1         H1 -> HB.gone1     DUM_H1
   HB2         H1 -> HB.gone2     DUM_H1
    SG         SH -> SG.gone     DUM_SH
    HG         HS -> HG.gone     DUM_HS
     C          C ->      C          C
     O          O ->      O          O
   HV1     DUM_H1 ->    HA1         H1
   HV2     DUM_H1 ->    HA2         H1

 [ atoms ]
       N          N  -0.415700      1  14.010000          N  -0.415700  14.010000   ;  types == | charge == 
       H          H   0.271900      1   1.008000          H   0.271900   1.008000   ;  types == | charge == 
      CA         CX   0.021300      1  12.010000         CX  -0.025200  12.010000   ;  types == | charge != 
      HA         H1   0.112400      1   1.008000     DUM_H1   0.000000   1.008000   ;  types != | charge != 
      CB         2C  -0.123100      1  12.010000     DUM_2C   0.000000  12.010000   ;  types != | charge != 
     HB1         H1   0.111200      1   1.008000     DUM_H1   0.000000   1.008000   ;  types != | charge != 
     HB2         H1   0.111200      1   1.008000     DUM_H1   0.000000   1.008000   ;  types != | charge != 
      SG         SH  -0.311900      1  32.060000     DUM_SH   0.000000  32.060000   ;  types != | charge != 
      HG         HS   0.193300      1   1.008000     DUM_HS   0.000000   1.008000   ;  types != | charge != 
       C          C   0.597300      1  12.010000          C   0.597300  12.010000   ;  types == | charge == 
       O          O  -0.567900      1  16.000000          O  -0.567900  16.000000   ;  types == | charge == 
     HV1     DUM_H1   0.000000      1   1.008000         H1   0.069800   1.008000   ;  types != | charge != 
     HV2     DUM_H1   0.000000      1   1.008000         H1   0.069800   1.008000   ;  types != | charge != 

 [ coords ]
  -2.994   -4.470    6.993
  -3.510   -5.332    7.063
  -1.676   -4.415    7.600
  -1.767   -4.903    8.571
  -0.680   -5.185    6.708
  -1.013   -6.213    6.554
  -0.608   -4.724    5.722
   0.972   -5.260    7.462
   0.548   -5.313    8.730
  -1.234   -2.969    7.858
  -1.305   -2.106    6.983
  -1.711   -4.951    8.548
  -0.957   -4.923    6.957

 [ impropers ]
     -C     CA      N      H     default-A                 default-B                  
     CA     +N      C      O     default-A                 default-B                  

 [ dihedrals ]

 [ rotations ]
  CA-CB HB1 HB2 SG HG
  CB-SG HG


[ C2H ] ; Cys -> Hid


 [ morphes ]
     N          N ->      N          N
     H          H ->      H          H
    CA         CX ->     CA         CX
    HA         H1 ->     HA         H1
    CB         2C ->     CB         CT
   HB1         H1 ->    HB1         HC
   HB2         H1 ->    HB2         HC
    SG         SH -> SG.gone     DUM_SH
    HG         HS -> HG.gone     DUM_HS
     C          C ->      C          C
     O          O ->      O          O
   DCG     DUM_CC ->     CG         CC
  DND1     DUM_NA ->    ND1         NA
   HV1      DUM_H ->    HD1          H
  DCD2     DUM_CV ->    CD2         CV
   HV2     DUM_H4 ->    HD2         H4
  DCE1     DUM_CR ->    CE1         CR
   HV3     DUM_H5 ->    HE1         H5
  DNE2     DUM_NB ->    NE2         NB

 [ atoms ]
       N          N  -0.415700      1  14.010000          N  -0.415700  14.010000   ;  types == | charge == 
       H          H   0.271900      1   1.008000          H   0.271900   1.008000   ;  types == | charge == 
      CA         CX   0.021300      1  12.010000         CX   0.018800  12.010000   ;  types == | charge != 
      HA         H1   0.112400      1   1.008000         H1   0.088100   1.008000   ;  types == | charge != 
      CB         2C  -0.123100      1  12.010000         CT  -0.046200  12.010000   ;  types != | charge != 
     HB1         H1   0.111200      1   1.008000         HC   0.040200   1.008000   ;  types != | charge != 
     HB2         H1   0.111200      1   1.008000         HC   0.040200   1.008000   ;  types != | charge != 
      SG         SH  -0.311900      1  32.060000     DUM_SH   0.000000  32.060000   ;  types != | charge != 
      HG         HS   0.193300      1   1.008000     DUM_HS   0.000000   1.008000   ;  types != | charge != 
       C          C   0.597300      1  12.010000          C   0.597300  12.010000   ;  types == | charge == 
       O          O  -0.567900      1  16.000000          O  -0.567900  16.000000   ;  types == | charge == 
     DCG     DUM_CC   0.000000      1  12.010000         CC  -0.026600  12.010000   ;  types != | charge != 
    DND1     DUM_NA   0.000000      1  14.010000         NA  -0.381100  14.010000   ;  types != | charge != 
     HV1      DUM_H   0.000000      1   1.008000          H   0.364900   1.008000   ;  types != | charge != 
    DCD2     DUM_CV   0.000000      1  12.010000         CV   0.129200  12.010000   ;  types != | charge != 
     HV2     DUM_H4   0.000000      1   1.008000         H4   0.114700   1.008000   ;  types != | charge != 
    DCE1     DUM_CR   0.000000      1  12.010000         CR   0.205700  12.010000   ;  types != | charge != 
     HV3     DUM_H5   0.000000      1   1.008000         H5   0.139200   1.008000   ;  types != | charge != 
    DNE2     DUM_NB   0.000000      1  14.010000         NB  -0.572700  14.010000   ;  types != | charge != 

 [ coords ]
  -2.994   -4.470    6.993
  -3.510   -5.332    7.063
  -1.676   -4.415    7.600
  -1.767   -4.903    8.571
  -0.680   -5.185    6.708
  -1.013   -6.213    6.554
  -0.608   -4.724    5.722
   0.972   -5.260    7.462
   0.548   -5.313    8.730
  -1.234   -2.969    7.858
  -1.305   -2.106    6.983
   0.712   -5.262    7.314
   0.934   -5.346    8.689
   0.247   -5.356    9.415
   1.926   -5.328    6.664
   2.080   -5.316    5.676
   2.253   -5.411    8.824
   2.718   -5.452    9.708
   2.892   -5.414    7.654

 [ impropers ]
     -C     CA      N      H     default-A                 default-B                  
     CA     +N      C      O     default-A                 default-B                  
    DCG   DCE1   DND1    HV1     default-B                 default-B                  
    DCG   DNE2   DCD2    HV2     default-B                 default-B                  
   DND1   DNE2   DCE1    HV3     default-B                 default-B                  
   DND1   DCD2    DCG     CB     default-B                 default-B                  

 [ dihedrals ]

 [ rotations ]
  CA-CB HB1 HB2 SG HG DCG DND1 HV1 DCD2 HV2 DCE1 HV3 DNE2
  CB-SG HG


[ C2I ] ; Cys -> Ile


 [ morphes ]
     N          N ->      N          N
     H          H ->      H          H
    CA         CX ->     CA         CX
    HA         H1 ->     HA         H1
    CB         2C ->     CB         3C
   HB1         H1 ->     HB         HC
   HB2         H1 -> HB.gone2     DUM_H1
    SG         SH ->    CG1         2C
    HG         HS -> HG.gone     DUM_HS
     C          C ->      C          C
     O          O ->      O          O
   HV1     DUM_HC ->   HG11         HC
   HV2     DUM_HC ->   HG12         HC
  DCG2     DUM_CT ->    CG2         CT
   HV3     DUM_HC ->   HG21         HC
   HV4     DUM_HC ->   HG22         HC
   HV5     DUM_HC ->   HG23         HC
  DCD1     DUM_CT ->    CD1         CT
   HV6     DUM_HC ->   HD11         HC
   HV7     DUM_HC ->   HD12         HC
   HV8     DUM_HC ->   HD13         HC

 [ atoms ]
       N          N  -0.415700      1  14.010000          N  -0.415700  14.010000   ;  types == | charge == 
       H          H   0.271900      1   1.008000          H   0.271900   1.008000   ;  types == | charge == 
      CA         CX   0.021300      1  12.010000         CX  -0.059700  12.010000   ;  types == | charge != 
      HA         H1   0.112400      1   1.008000         H1   0.086900   1.008000   ;  types == | charge != 
      CB         2C  -0.123100      1  12.010000         3C   0.130300  12.010000   ;  types != | charge != 
     HB1         H1   0.111200      1   1.008000         HC   0.018700   1.008000   ;  types != | charge != 
     HB2         H1   0.111200      1   1.008000     DUM_H1   0.000000   1.008000   ;  types != | charge != 
      SG         SH  -0.311900      1  32.060000         2C  -0.043000  12.010000   ;  types != | charge != 
      HG         HS   0.193300      1   1.008000     DUM_HS   0.000000   1.008000   ;  types != | charge != 
       C          C   0.597300      1  12.010000          C   0.597300  12.010000   ;  types == | charge == 
       O          O  -0.567900      1  16.000000          O  -0.567900  16.000000   ;  types == | charge == 
     HV1     DUM_HC   0.000000      1   1.008000         HC   0.023600   1.008000   ;  types != | charge != 
     HV2     DUM_HC   0.000000      1   1.008000         HC   0.023600   1.008000   ;  types != | charge != 
    DCG2     DUM_CT   0.000000      1  12.010000         CT  -0.320400  12.010000   ;  types != | charge != 
     HV3     DUM_HC   0.000000      1   1.008000         HC   0.088200   1.008000   ;  types != | charge != 
     HV4     DUM_HC   0.000000      1   1.008000         HC   0.088200   1.008000   ;  types != | charge != 
     HV5     DUM_HC   0.000000      1   1.008000         HC   0.088200   1.008000   ;  types != | charge != 
    DCD1     DUM_CT   0.000000      1  12.010000         CT  -0.066000  12.010000   ;  types != | charge != 
     HV6     DUM_HC   0.000000      1   1.008000         HC   0.018600   1.008000   ;  types != | charge != 
     HV7     DUM_HC   0.000000      1   1.008000         HC   0.018600   1.008000   ;  types != | charge != 
     HV8     DUM_HC   0.000000      1   1.008000         HC   0.018600   1.008000   ;  types != | charge != 

 [ coords ]
  -2.994   -4.470    6.993
  -3.510   -5.332    7.063
  -1.676   -4.415    7.600
  -1.767   -4.903    8.571
  -0.680   -5.185    6.708
  -1.013   -6.213    6.554
  -0.608   -4.724    5.722
   0.972   -5.260    7.462
   0.548   -5.313    8.730
  -1.234   -2.969    7.858
  -1.305   -2.106    6.983
   1.342   -6.104    7.019
   1.347   -4.366    7.143
  -0.545   -4.629    5.316
   0.220   -5.118    4.716
  -1.485   -4.774    4.766
  -0.320   -3.573    5.321
   0.743   -5.310    8.947
   1.758   -5.358    9.351
   0.273   -4.421    9.362
   0.214   -6.180    9.330

 [ impropers ]
     -C     CA      N      H     default-A                 default-B                  
     CA     +N      C      O     default-A                 default-B                  

 [ dihedrals ]

 [ rotations ]
  CA-CB HB1 HB2 SG HG HV1 HV2 DCG2 HV3 HV4 HV5 DCD1 HV6 HV7 HV8
  CB-SG HG HV1 HV2 DCD1 HV6 HV7 HV8


[ C2J ] ; Cys -> Glh


 [ morphes ]
     N          N ->      N          N
     H          H ->      H          H
    CA         CX ->     CA         CX
    HA         H1 ->     HA         H1
    CB         2C ->     CB         2C
   HB1         H1 ->    HB1         HC
   HB2         H1 ->    HB2         HC
    SG         SH ->     CG         2C
    HG         HS -> HG.gone     DUM_HS
     C          C ->      C          C
     O          O ->      O          O
   HV1     DUM_HC ->    HG1         HC
   HV2     DUM_HC ->    HG2         HC
   DCD      DUM_C ->     CD          C
  DOE1      DUM_O ->    OE1          O
  DOE2     DUM_OH ->    OE2         OH
   HV3     DUM_HO ->    HE2         HO

 [ atoms ]
       N          N  -0.415700      1  14.010000          N  -0.415700  14.010000   ;  types == | charge == 
       H          H   0.271900      1   1.008000          H   0.271900   1.008000   ;  types == | charge == 
      CA         CX   0.021300      1  12.010000         CX   0.014500  12.010000   ;  types == | charge != 
      HA         H1   0.112400      1   1.008000         H1   0.077900   1.008000   ;  types == | charge != 
      CB         2C  -0.123100      1  12.010000         2C  -0.007100  12.010000   ;  types == | charge != 
     HB1         H1   0.111200      1   1.008000         HC   0.025600   1.008000   ;  types != | charge != 
     HB2         H1   0.111200      1   1.008000         HC   0.025600   1.008000   ;  types != | charge != 
      SG         SH  -0.311900      1  32.060000         2C  -0.017400  12.010000   ;  types != | charge != 
      HG         HS   0.193300      1   1.008000     DUM_HS   0.000000   1.008000   ;  types != | charge != 
       C          C   0.597300      1  12.010000          C   0.597300  12.010000   ;  types == | charge == 
       O          O  -0.567900      1  16.000000          O  -0.567900  16.000000   ;  types == | charge == 
     HV1     DUM_HC   0.000000      1   1.008000         HC   0.043000   1.008000   ;  types != | charge != 
     HV2     DUM_HC   0.000000      1   1.008000         HC   0.043000   1.008000   ;  types != | charge != 
     DCD      DUM_C   0.000000      1  12.010000          C   0.680100  12.010000   ;  types != | charge != 
    DOE1      DUM_O   0.000000      1  16.000000          O  -0.583800  16.000000   ;  types != | charge != 
    DOE2     DUM_OH   0.000000      1  16.000000         OH  -0.651100  16.000000   ;  types != | charge != 
     HV3     DUM_HO   0.000000      1   1.008000         HO   0.464100   1.008000   ;  types != | charge != 

 [ coords ]
  -2.994   -4.470    6.993
  -3.510   -5.332    7.063
  -1.676   -4.415    7.600
  -1.767   -4.903    8.571
  -0.680   -5.185    6.708
  -1.013   -6.213    6.554
  -0.608   -4.724    5.722
   0.972   -5.260    7.462
   0.548   -5.313    8.730
  -1.234   -2.969    7.858
  -1.305   -2.106    6.983
   1.177   -6.212    7.072
   1.299   -4.582    7.069
   0.769   -5.358    8.917
   1.873   -5.448    9.494
  -0.345   -5.277    9.480
  -0.219   -5.285   10.473

 [ impropers ]
     -C     CA      N      H     default-A                 default-B                  
     CA     +N      C      O     default-A                 default-B                  
     SG   DOE1    DCD   DOE2     default-B                 default-B                  

 [ dihedrals ]

 [ rotations ]
  CA-CB HB1 HB2 SG HG HV1 HV2 DCD DOE1 DOE2 HV3
  CB-SG HG HV1 HV2 DCD DOE1 DOE2 HV3


[ C2K ] ; Cys -> Lys


 [ morphes ]
     N          N ->      N          N
     H          H ->      H          H
    CA         CX ->     CA         CX
    HA         H1 ->     HA         H1
    CB         2C ->     CB         C8
   HB1         H1 ->    HB1         HC
   HB2         H1 ->    HB2         HC
    SG         SH ->     CG         C8
    HG         HS -> HG.gone     DUM_HS
     C          C ->      C          C
     O          O ->      O          O
   HV1     DUM_HC ->    HG1         HC
   HV2     DUM_HC ->    HG2         HC
   DCD     DUM_C8 ->     CD         C8
   HV3     DUM_HC ->    HD1         HC
   HV4     DUM_HC ->    HD2         HC
   DCE     DUM_C8 ->     CE         C8
   HV5     DUM_HP ->    HE1         HP
   HV6     DUM_HP ->    HE2         HP
   DNZ     DUM_N3 ->     NZ         N3
   HV7      DUM_H ->    HZ1          H
   HV8      DUM_H ->    HZ2          H
   HV9      DUM_H ->    HZ3          H

 [ atoms ]
       N          N  -0.415700      1  14.010000          N  -0.347900  14.010000   ;  types == | charge != 
       H          H   0.271900      1   1.008000          H   0.274700   1.008000   ;  types == | charge != 
      CA         CX   0.021300      1  12.010000         CX  -0.240000  12.010000   ;  types == | charge != 
      HA         H1   0.112400      1   1.008000         H1   0.142600   1.008000   ;  types == | charge != 
      CB         2C  -0.123100      1  12.010000         C8  -0.009400  12.010000   ;  types != | charge != 
     HB1         H1   0.111200      1   1.008000         HC   0.036200   1.008000   ;  types != | charge != 
     HB2         H1   0.111200      1   1.008000         HC   0.036200   1.008000   ;  types != | charge != 
      SG         SH  -0.311900      1  32.060000         C8   0.018700  12.010000   ;  types != | charge != 
      HG         HS   0.193300      1   1.008000     DUM_HS   0.000000   1.008000   ;  types != | charge != 
       C          C   0.597300      1  12.010000          C   0.734100  12.010000   ;  types == | charge != 
       O          O  -0.567900      1  16.000000          O  -0.589400  16.000000   ;  types == | charge != 
     HV1     DUM_HC   0.000000      1   1.008000         HC   0.010300   1.008000   ;  types != | charge != 
     HV2     DUM_HC   0.000000      1   1.008000         HC   0.010300   1.008000   ;  types != | charge != 
     DCD     DUM_C8   0.000000      1  12.010000         C8  -0.047900  12.010000   ;  types != | charge != 
     HV3     DUM_HC   0.000000      1   1.008000         HC   0.062100   1.008000   ;  types != | charge != 
     HV4     DUM_HC   0.000000      1   1.008000         HC   0.062100   1.008000   ;  types != | charge != 
     DCE     DUM_C8   0.000000      1  12.010000         C8  -0.014300  12.010000   ;  types != | charge != 
     HV5     DUM_HP   0.000000      1   1.008000         HP   0.113500   1.008000   ;  types != | charge != 
     HV6     DUM_HP   0.000000      1   1.008000         HP   0.113500   1.008000   ;  types != | charge != 
     DNZ     DUM_N3   0.000000      1  14.010000         N3  -0.385400  14.010000   ;  types != | charge != 
     HV7      DUM_H   0.000000      1   1.008000          H   0.340000   1.008000   ;  types != | charge != 
     HV8      DUM_H   0.000000      1   1.008000          H   0.340000   1.008000   ;  types != | charge != 
     HV9      DUM_H   0.000000      1   1.008000          H   0.340000   1.008000   ;  types != | charge != 

 [ coords ]
  -2.994   -4.470    6.993
  -3.510   -5.332    7.063
  -1.676   -4.415    7.600
  -1.767   -4.903    8.571
  -0.680   -5.185    6.708
  -1.013   -6.213    6.554
  -0.608   -4.724    5.722
   0.972   -5.260    7.462
   0.548   -5.313    8.730
  -1.234   -2.969    7.858
  -1.305   -2.106    6.983
   1.219   -6.203    6.777
   1.329   -4.463    6.891
   0.799   -5.425    8.756
   0.319   -4.548    9.185
   0.203   -6.288    9.066
   2.235   -5.564    9.283
   2.699   -6.464    8.873
   2.840   -4.718    8.955
   2.268   -5.639   10.756
   3.225   -5.740   11.072
   1.883   -4.796   11.156
   1.737   -6.434   11.077

 [ impropers ]
     -C     CA      N      H     default-A                 default-B                  
     CA     +N      C      O     default-A                 default-B                  

 [ dihedrals ]

 [ rotations ]
  CA-CB HB1 HB2 SG HG HV1 HV2 DCD HV3 HV4 DCE HV5 HV6 DNZ HV7 HV8 HV9
  CB-SG HG HV1 HV2 DCD HV3 HV4 DCE HV5 HV6 DNZ HV7 HV8 HV9


[ C2L ] ; Cys -> Leu


 [ morphes ]
     N          N ->      N          N
     H          H ->      H          H
    CA         CX ->     CA         CX
    HA         H1 ->     HA         H1
    CB         2C ->     CB         2C
   HB1         H1 ->    HB1         HC
   HB2         H1 ->    HB2         HC
    SG         SH ->     CG         3C
    HG         HS -> HG.gone     DUM_HS
     C          C ->      C          C
     O          O ->      O          O
   HV1     DUM_HC ->     HG         HC
  DCD1     DUM_CT ->    CD1         CT
   HV2     DUM_HC ->   HD11         HC
   HV3     DUM_HC ->   HD12         HC
   HV4     DUM_HC ->   HD13         HC
  DCD2     DUM_CT ->    CD2         CT
   HV5     DUM_HC ->   HD21         HC
   HV6     DUM_HC ->   HD22         HC
   HV7     DUM_HC ->   HD23         HC

 [ atoms ]
       N          N  -0.415700      1  14.010000          N  -0.415700  14.010000   ;  types == | charge == 
       H          H   0.271900      1   1.008000          H   0.271900   1.008000   ;  types == | charge == 
      CA         CX   0.021300      1  12.010000         CX  -0.051800  12.010000   ;  types == | charge != 
      HA         H1   0.112400      1   1.008000         H1   0.092200   1.008000   ;  types == | charge != 
      CB         2C  -0.123100      1  12.010000         2C  -0.110200  12.010000   ;  types == | charge != 
     HB1         H1   0.111200      1   1.008000         HC   0.045700   1.008000   ;  types != | charge != 
     HB2         H1   0.111200      1   1.008000         HC   0.045700   1.008000   ;  types != | charge != 
      SG         SH  -0.311900      1  32.060000         3C   0.353100  12.010000   ;  types != | charge != 
      HG         HS   0.193300      1   1.008000     DUM_HS   0.000000   1.008000   ;  types != | charge != 
       C          C   0.597300      1  12.010000          C   0.597300  12.010000   ;  types == | charge == 
       O          O  -0.567900      1  16.000000          O  -0.567900  16.000000   ;  types == | charge == 
     HV1     DUM_HC   0.000000      1   1.008000         HC  -0.036100   1.008000   ;  types != | charge != 
    DCD1     DUM_CT   0.000000      1  12.010000         CT  -0.412100  12.010000   ;  types != | charge != 
     HV2     DUM_HC   0.000000      1   1.008000         HC   0.100000   1.008000   ;  types != | charge != 
     HV3     DUM_HC   0.000000      1   1.008000         HC   0.100000   1.008000   ;  types != | charge != 
     HV4     DUM_HC   0.000000      1   1.008000         HC   0.100000   1.008000   ;  types != | charge != 
    DCD2     DUM_CT   0.000000      1  12.010000         CT  -0.412100  12.010000   ;  types != | charge != 
     HV5     DUM_HC   0.000000      1   1.008000         HC   0.100000   1.008000   ;  types != | charge != 
     HV6     DUM_HC   0.000000      1   1.008000         HC   0.100000   1.008000   ;  types != | charge != 
     HV7     DUM_HC   0.000000      1   1.008000         HC   0.100000   1.008000   ;  types != | charge != 

 [ coords ]
  -2.994   -4.470    6.993
  -3.510   -5.332    7.063
  -1.676   -4.415    7.600
  -1.767   -4.903    8.571
  -0.680   -5.185    6.708
  -1.013   -6.213    6.554
  -0.608   -4.724    5.722
   0.972   -5.260    7.462
   0.548   -5.313    8.730
  -1.234   -2.969    7.858
  -1.305   -2.106    6.983
   1.332   -4.381    7.046
   0.760   -5.391    8.829
   1.765   -5.481    9.239
   0.307   -4.503    9.274
   0.186   -6.256    9.164
   1.580   -6.488    6.722
   2.623   -6.446    7.039
   1.174   -7.441    7.065
   1.585   -6.501    5.633

 [ impropers ]
     -C     CA      N      H     default-A                 default-B                  
     CA     +N      C      O     default-A                 default-B                  

 [ dihedrals ]

 [ rotations ]
  CA-CB HB1 HB2 SG HG HV1 DCD1 HV2 HV3 HV4 DCD2 HV5 HV6 HV7
  CB-SG HG HV1 DCD1 HV2 HV3 HV4 DCD2 HV5 HV6 HV7


[ C2M ] ; Cys -> Met


 [ morphes ]
     N          N ->      N          N
     H          H ->      H          H
    CA         CX ->     CA         CX
    HA         H1 ->     HA         H1
    CB         2C ->     CB         2C
   HB1         H1 ->    HB1         HC
   HB2         H1 ->    HB2         HC
    SG         SH ->     CG         2C
    HG         HS -> HG.gone     DUM_HS
     C          C ->      C          C
     O          O ->      O          O
   HV1     DUM_H1 ->    HG1         H1
   HV2     DUM_H1 ->    HG2         H1
   DSD      DUM_S ->     SD          S
   DCE     DUM_CT ->     CE         CT
   HV3     DUM_H1 ->    HE1         H1
   HV4     DUM_H1 ->    HE2         H1
   HV5     DUM_H1 ->    HE3         H1

 [ atoms ]
       N          N  -0.415700      1  14.010000          N  -0.415700  14.010000   ;  types == | charge == 
       H          H   0.271900      1   1.008000          H   0.271900   1.008000   ;  types == | charge == 
      CA         CX   0.021300      1  12.010000         CX  -0.023700  12.010000   ;  types == | charge != 
      HA         H1   0.112400      1   1.008000         H1   0.088000   1.008000   ;  types == | charge != 
      CB         2C  -0.123100      1  12.010000         2C   0.034200  12.010000   ;  types == | charge != 
     HB1         H1   0.111200      1   1.008000         HC   0.024100   1.008000   ;  types != | charge != 
     HB2         H1   0.111200      1   1.008000         HC   0.024100   1.008000   ;  types != | charge != 
      SG         SH  -0.311900      1  32.060000         2C   0.001800  12.010000   ;  types != | charge != 
      HG         HS   0.193300      1   1.008000     DUM_HS   0.000000   1.008000   ;  types != | charge != 
       C          C   0.597300      1  12.010000          C   0.597300  12.010000   ;  types == | charge == 
       O          O  -0.567900      1  16.000000          O  -0.567900  16.000000   ;  types == | charge == 
     HV1     DUM_H1   0.000000      1   1.008000         H1   0.044000   1.008000   ;  types != | charge != 
     HV2     DUM_H1   0.000000      1   1.008000         H1   0.044000   1.008000   ;  types != | charge != 
     DSD      DUM_S   0.000000      1  32.060000          S  -0.273700  32.060000   ;  types != | charge != 
     DCE     DUM_CT   0.000000      1  12.010000         CT  -0.053600  12.010000   ;  types != | charge != 
     HV3     DUM_H1   0.000000      1   1.008000         H1   0.068400   1.008000   ;  types != | charge != 
     HV4     DUM_H1   0.000000      1   1.008000         H1   0.068400   1.008000   ;  types != | charge != 
     HV5     DUM_H1   0.000000      1   1.008000         H1   0.068400   1.008000   ;  types != | charge != 

 [ coords ]
  -2.994   -4.470    6.993
  -3.510   -5.332    7.063
  -1.676   -4.415    7.600
  -1.767   -4.903    8.571
  -0.680   -5.185    6.708
  -1.013   -6.213    6.554
  -0.608   -4.724    5.722
   0.972   -5.260    7.462
   0.548   -5.313    8.730
  -1.234   -2.969    7.858
  -1.305   -2.106    6.983
   1.289   -6.113    6.943
   1.309   -4.364    7.056
   0.786   -5.349    9.147
   2.580   -5.423    9.353
   2.842   -5.502   10.407
   2.991   -6.283    8.822
   3.041   -4.521    8.950

 [ impropers ]
     -C     CA      N      H     default-A                 default-B                  
     CA     +N      C      O     default-A                 default-B                  

 [ dihedrals ]

 [ rotations ]
  CA-CB HB1 HB2 SG HG HV1 HV2 DSD DCE HV3 HV4 HV5
  CB-SG HG HV1 HV2 DSD DCE HV3 HV4 HV5


[ C2N ] ; Cys -> Asn


 [ morphes ]
     N          N ->      N          N
     H          H ->      H          H
    CA         CX ->     CA         CX
    HA         H1 ->     HA         H1
    CB         2C ->     CB         2C
   HB1         H1 ->    HB1         HC
   HB2         H1 ->    HB2         HC
    SG         SH ->     CG          C
    HG         HS -> HG.gone     DUM_HS
     C          C ->      C          C
     O          O ->      O          O
  DOD1      DUM_O ->    OD1          O
  DND2      DUM_N ->    ND2          N
   HV1      DUM_H ->   HD21          H
   HV2      DUM_H ->   HD22          H

 [ atoms ]
       N          N  -0.415700      1  14.010000          N  -0.415700  14.010000   ;  types == | charge == 
       H          H   0.271900      1   1.008000          H   0.271900   1.008000   ;  types == | charge == 
      CA         CX   0.021300      1  12.010000         CX   0.014300  12.010000   ;  types == | charge != 
      HA         H1   0.112400      1   1.008000         H1   0.104800   1.008000   ;  types == | charge != 
      CB         2C  -0.123100      1  12.010000         2C  -0.204100  12.010000   ;  types == | charge != 
     HB1         H1   0.111200      1   1.008000         HC   0.079700   1.008000   ;  types != | charge != 
     HB2         H1   0.111200      1   1.008000         HC   0.079700   1.008000   ;  types != | charge != 
      SG         SH  -0.311900      1  32.060000          C   0.713000  12.010000   ;  types != | charge != 
      HG         HS   0.193300      1   1.008000     DUM_HS   0.000000   1.008000   ;  types != | charge != 
       C          C   0.597300      1  12.010000          C   0.597300  12.010000   ;  types == | charge == 
       O          O  -0.567900      1  16.000000          O  -0.567900  16.000000   ;  types == | charge == 
    DOD1      DUM_O   0.000000      1  16.000000          O  -0.593100  16.000000   ;  types != | charge != 
    DND2      DUM_N   0.000000      1  14.010000          N  -0.919100  14.010000   ;  types != | charge != 
     HV1      DUM_H   0.000000      1   1.008000          H   0.419600   1.008000   ;  types != | charge != 
     HV2      DUM_H   0.000000      1   1.008000          H   0.419600   1.008000   ;  types != | charge != 

 [ coords ]
  -2.994   -4.470    6.993
  -3.510   -5.332    7.063
  -1.676   -4.415    7.600
  -1.767   -4.903    8.571
  -0.680   -5.185    6.708
  -1.013   -6.213    6.554
  -0.608   -4.724    5.722
   0.972   -5.260    7.462
   0.548   -5.313    8.730
  -1.234   -2.969    7.858
  -1.305   -2.106    6.983
   0.909   -5.292    8.620
   1.832   -5.254    6.609
   1.741   -5.242    5.613
   2.740   -5.275    7.054

 [ impropers ]
     -C     CA      N      H     default-A                 default-B                  
     CA     +N      C      O     default-A                 default-B                  
     CB   DND2     SG   DOD1     default-B                 default-B                  
     SG    HV1   DND2    HV2     default-B                 default-B                  

 [ dihedrals ]

 [ rotations ]
  CA-CB HB1 HB2 SG HG DOD1 DND2 HV1 HV2
  CB-SG HG DOD1 DND2 HV1 HV2


[ C2O ] ; Cys -> Lyn


 [ morphes ]
     N          N ->      N          N
     H          H ->      H          H
    CA         CX ->     CA         CX
    HA         H1 ->     HA         H1
    CB         2C ->     CB         CT
   HB1         H1 ->    HB1         HC
   HB2         H1 ->    HB2         HC
    SG         SH ->     CG         CT
    HG         HS -> HG.gone     DUM_HS
     C          C ->      C          C
     O          O ->      O          O
   HV1     DUM_HC ->    HG1         HC
   HV2     DUM_HC ->    HG2         HC
   DCD     DUM_CT ->     CD         CT
   HV3     DUM_HC ->    HD1         HC
   HV4     DUM_HC ->    HD2         HC
   DCE     DUM_CT ->     CE         CT
   HV5     DUM_HP ->    HE1         HP
   HV6     DUM_HP ->    HE2         HP
   DNZ     DUM_N3 ->     NZ         N3
   HV7      DUM_H ->    HZ1          H
   HV8      DUM_H ->    HZ2          H

 [ atoms ]
       N          N  -0.415700      1  14.010000          N  -0.415700  14.010000   ;  types == | charge == 
       H          H   0.271900      1   1.008000          H   0.271900   1.008000   ;  types == | charge == 
      CA         CX   0.021300      1  12.010000         CX  -0.072060  12.010000   ;  types == | charge != 
      HA         H1   0.112400      1   1.008000         H1   0.099400   1.008000   ;  types == | charge != 
      CB         2C  -0.123100      1  12.010000         CT  -0.048450  12.010000   ;  types != | charge != 
     HB1         H1   0.111200      1   1.008000         HC   0.034000   1.008000   ;  types != | charge != 
     HB2         H1   0.111200      1   1.008000         HC   0.034000   1.008000   ;  types != | charge != 
      SG         SH  -0.311900      1  32.060000         CT   0.066120  12.010000   ;  types != | charge != 
      HG         HS   0.193300      1   1.008000     DUM_HS   0.000000   1.008000   ;  types != | charge != 
       C          C   0.597300      1  12.010000          C   0.597300  12.010000   ;  types == | charge == 
       O          O  -0.567900      1  16.000000          O  -0.567900  16.000000   ;  types == | charge == 
     HV1     DUM_HC   0.000000      1   1.008000         HC   0.010410   1.008000   ;  types != | charge != 
     HV2     DUM_HC   0.000000      1   1.008000         HC   0.010410   1.008000   ;  types != | charge != 
     DCD     DUM_CT   0.000000      1  12.010000         CT  -0.037680  12.010000   ;  types != | charge != 
     HV3     DUM_HC   0.000000      1   1.008000         HC   0.011550   1.008000   ;  types != | charge != 
     HV4     DUM_HC   0.000000      1   1.008000         HC   0.011550   1.008000   ;  types != | charge != 
     DCE     DUM_CT   0.000000      1  12.010000         CT   0.326040  12.010000   ;  types != | charge != 
     HV5     DUM_HP   0.000000      1   1.008000         HP  -0.033580   1.008000   ;  types != | charge != 
     HV6     DUM_HP   0.000000      1   1.008000         HP  -0.033580   1.008000   ;  types != | charge != 
     DNZ     DUM_N3   0.000000      1  14.010000         N3  -1.035810  14.010000   ;  types != | charge != 
     HV7      DUM_H   0.000000      1   1.008000          H   0.386040   1.008000   ;  types != | charge != 
     HV8      DUM_H   0.000000      1   1.008000          H   0.386040   1.008000   ;  types != | charge != 

 [ coords ]
  -2.994   -4.470    6.993
  -3.510   -5.332    7.063
  -1.676   -4.415    7.600
  -1.767   -4.903    8.571
  -0.680   -5.185    6.708
  -1.013   -6.213    6.554
  -0.608   -4.724    5.722
   0.972   -5.260    7.462
   0.548   -5.313    8.730
  -1.234   -2.969    7.858
  -1.305   -2.106    6.983
   1.165   -6.136    6.838
   1.266   -4.509    6.952
   0.772   -5.424    8.766
   0.406   -4.579    9.155
   0.201   -6.194    9.049
   2.195   -5.635    9.313
   2.565   -6.493    8.957
   2.783   -4.876    9.033
   2.217   -5.708   10.786
   3.158   -5.850   11.102
   1.864   -4.853   11.164

 [ impropers ]
     -C     CA      N      H     default-A                 default-B                  
     CA     +N      C      O     default-A                 default-B                  

 [ dihedrals ]

 [ rotations ]
  CA-CB HB1 HB2 SG HG HV1 HV2 DCD HV3 HV4 DCE HV5 HV6 DNZ HV7 HV8
  CB-SG HG HV1 HV2 DCD HV3 HV4 DCE HV5 HV6 DNZ HV7 HV8


[ C2P ] ; Cys -> Pro


 [ morphes ]
     N          N ->      N          N
     H          H -> H.gone      DUM_H
    CA         CX ->     CA         CX
    HA         H1 ->     HA         H1
    CB         2C -> CB.gone     DUM_2C
   HB1         H1 -> HB.gone1     DUM_H1
   HB2         H1 -> HB.gone2     DUM_H1
    SG         SH -> SG.gone     DUM_SH
    HG         HS -> HG.gone     DUM_HS
     C          C ->      C          C
     O          O ->      O          O
   DCB     DUM_CT ->     CB         CT
   HV1     DUM_HC ->    HB1         HC
   HV2     DUM_HC ->    HB2         HC
   DCG     DUM_CT ->     CG         CT
   HV3     DUM_HC ->    HG1         HC
   HV4     DUM_HC ->    HG2         HC
   DCD     DUM_CT ->     CD         CT
   HV5     DUM_H1 ->    HD1         H1
   HV6     DUM_H1 ->    HD2         H1

 [ atoms ]
       N          N  -0.415700      1  14.010000          N  -0.254800  14.010000   ;  types == | charge != 
       H          H   0.271900      1   1.008000      DUM_H   0.000000   1.008000   ;  types != | charge != 
      CA         CX   0.021300      1  12.010000         CX  -0.026600  12.010000   ;  types == | charge != 
      HA         H1   0.112400      1   1.008000         H1   0.064100   1.008000   ;  types == | charge != 
      CB         2C  -0.123100      1  12.010000     DUM_2C   0.000000  12.010000   ;  types != | charge != 
     HB1         H1   0.111200      1   1.008000     DUM_H1   0.000000   1.008000   ;  types != | charge != 
     HB2         H1   0.111200      1   1.008000     DUM_H1   0.000000   1.008000   ;  types != | charge != 
      SG         SH  -0.311900      1  32.060000     DUM_SH   0.000000  32.060000   ;  types != | charge != 
      HG         HS   0.193300      1   1.008000     DUM_HS   0.000000   1.008000   ;  types != | charge != 
       C          C   0.597300      1  12.010000          C   0.589600  12.010000   ;  types == | charge != 
       O          O  -0.567900      1  16.000000          O  -0.574800  16.000000   ;  types == | charge != 
     DCB     DUM_CT   0.000000      1  12.010000         CT  -0.007000  12.010000   ;  types != | charge != 
     HV1     DUM_HC   0.000000      1   1.008000         HC   0.025300   1.008000   ;  types != | charge != 
     HV2     DUM_HC   0.000000      1   1.008000         HC   0.025300   1.008000   ;  types != | charge != 
     DCG     DUM_CT   0.000000      1  12.010000         CT   0.018900  12.010000   ;  types != | charge != 
     HV3     DUM_HC   0.000000      1   1.008000         HC   0.021300   1.008000   ;  types != | charge != 
     HV4     DUM_HC   0.000000      1   1.008000         HC   0.021300   1.008000   ;  types != | charge != 
     DCD     DUM_CT   0.000000      1  12.010000         CT   0.019200  12.010000   ;  types != | charge != 
     HV5     DUM_H1   0.000000      1   1.008000         H1   0.039100   1.008000   ;  types != | charge != 
     HV6     DUM_H1   0.000000      1   1.008000         H1   0.039100   1.008000   ;  types != | charge != 

 [ coords ]
  -2.994   -4.470    6.993
  -3.510   -5.332    7.063
  -1.676   -4.415    7.600
  -1.767   -4.903    8.571
  -0.680   -5.185    6.708
  -1.013   -6.213    6.554
  -0.608   -4.724    5.722
   0.972   -5.260    7.462
   0.548   -5.313    8.730
  -1.234   -2.969    7.858
  -1.305   -2.106    6.983
  -0.698   -5.137    6.701
  -0.820   -6.218    6.896
   0.260   -4.829    6.632
  -1.557   -4.841    5.213
  -1.304   -5.557    4.427
  -1.309   -3.831    4.882
  -3.038   -4.903    5.596
  -3.418   -5.925    5.529
  -3.649   -4.231    4.988

 [ impropers ]
     CA     +N      C      O     default-A                 default-B                  
     -C     CA      N      H     default-A                 default-A                  
     -C    DCD      N     CA     default-B                 default-B                  

 [ dihedrals ]

 [ rotations ]
  CA-CB HB1 HB2 SG HG
  CB-SG HG


[ C2Q ] ; Cys -> Gln


 [ morphes ]
     N          N ->      N          N
     H          H ->      H          H
    CA         CX ->     CA         CX
    HA         H1 ->     HA         H1
    CB         2C ->     CB         2C
   HB1         H1 ->    HB1         HC
   HB2         H1 ->    HB2         HC
    SG         SH ->     CG         2C
    HG         HS -> HG.gone     DUM_HS
     C          C ->      C          C
     O          O ->      O          O
   HV1     DUM_HC ->    HG1         HC
   HV2     DUM_HC ->    HG2         HC
   DCD      DUM_C ->     CD          C
  DOE1      DUM_O ->    OE1          O
  DNE2      DUM_N ->    NE2          N
   HV3      DUM_H ->   HE21          H
   HV4      DUM_H ->   HE22          H

 [ atoms ]
       N          N  -0.415700      1  14.010000          N  -0.415700  14.010000   ;  types == | charge == 
       H          H   0.271900      1   1.008000          H   0.271900   1.008000   ;  types == | charge == 
      CA         CX   0.021300      1  12.010000         CX  -0.003100  12.010000   ;  types == | charge != 
      HA         H1   0.112400      1   1.008000         H1   0.085000   1.008000   ;  types == | charge != 
      CB         2C  -0.123100      1  12.010000         2C  -0.003600  12.010000   ;  types == | charge != 
     HB1         H1   0.111200      1   1.008000         HC   0.017100   1.008000   ;  types != | charge != 
     HB2         H1   0.111200      1   1.008000         HC   0.017100   1.008000   ;  types != | charge != 
      SG         SH  -0.311900      1  32.060000         2C  -0.064500  12.010000   ;  types != | charge != 
      HG         HS   0.193300      1   1.008000     DUM_HS   0.000000   1.008000   ;  types != | charge != 
       C          C   0.597300      1  12.010000          C   0.597300  12.010000   ;  types == | charge == 
       O          O  -0.567900      1  16.000000          O  -0.567900  16.000000   ;  types == | charge == 
     HV1     DUM_HC   0.000000      1   1.008000         HC   0.035200   1.008000   ;  types != | charge != 
     HV2     DUM_HC   0.000000      1   1.008000         HC   0.035200   1.008000   ;  types != | charge != 
     DCD      DUM_C   0.000000      1  12.010000          C   0.695100  12.010000   ;  types != | charge != 
    DOE1      DUM_O   0.000000      1  16.000000          O  -0.608600  16.000000   ;  types != | charge != 
    DNE2      DUM_N   0.000000      1  14.010000          N  -0.940700  14.010000   ;  types != | charge != 
     HV3      DUM_H   0.000000      1   1.008000          H   0.425100   1.008000   ;  types != | charge != 
     HV4      DUM_H   0.000000      1   1.008000          H   0.425100   1.008000   ;  types != | charge != 

 [ coords ]
  -2.994   -4.470    6.993
  -3.510   -5.332    7.063
  -1.676   -4.415    7.600
  -1.767   -4.903    8.571
  -0.680   -5.185    6.708
  -1.013   -6.213    6.554
  -0.608   -4.724    5.722
   0.972   -5.260    7.462
   0.548   -5.313    8.730
  -1.234   -2.969    7.858
  -1.305   -2.106    6.983
   1.246   -6.201    6.902
   1.335   -4.455    6.973
   0.809   -5.393    8.815
   1.881   -5.544    9.378
  -0.315   -5.290    9.527
  -1.200   -5.164    9.071
  -0.241   -5.367   10.528

 [ impropers ]
     -C     CA      N      H     default-A                 default-B                  
     CA     +N      C      O     default-A                 default-B                  
     SG   DNE2    DCD   DOE1     default-B                 default-B                  
    DCD    HV3   DNE2    HV4     default-B                 default-B                  

 [ dihedrals ]

 [ rotations ]
  CA-CB HB1 HB2 SG HG HV1 HV2 DCD DOE1 DNE2 HV3 HV4
  CB-SG HG HV1 HV2 DCD DOE1 DNE2 HV3 HV4


[ C2R ] ; Cys -> Arg


 [ morphes ]
     N          N ->      N          N
     H          H ->      H          H
    CA         CX ->     CA         CX
    HA         H1 ->     HA         H1
    CB         2C ->     CB         C8
   HB1         H1 ->    HB1         HC
   HB2         H1 ->    HB2         HC
    SG         SH ->     CG         C8
    HG         HS -> HG.gone     DUM_HS
     C          C ->      C          C
     O          O ->      O          O
   HV1     DUM_HC ->    HG1         HC
   HV2     DUM_HC ->    HG2         HC
   DCD     DUM_C8 ->     CD         C8
   HV3     DUM_H1 ->    HD1         H1
   HV4     DUM_H1 ->    HD2         H1
   DNE     DUM_N2 ->     NE         N2
   HV5      DUM_H ->     HE          H
   DCZ     DUM_CA ->     CZ         CA
  DNH1     DUM_N2 ->    NH1         N2
   HV6      DUM_H ->   HH11          H
   HV7      DUM_H ->   HH12          H
  DNH2     DUM_N2 ->    NH2         N2
   HV8      DUM_H ->   HH21          H
   HV9      DUM_H ->   HH22          H

 [ atoms ]
       N          N  -0.415700      1  14.010000          N  -0.347900  14.010000   ;  types == | charge != 
       H          H   0.271900      1   1.008000          H   0.274700   1.008000   ;  types == | charge != 
      CA         CX   0.021300      1  12.010000         CX  -0.263700  12.010000   ;  types == | charge != 
      HA         H1   0.112400      1   1.008000         H1   0.156000   1.008000   ;  types == | charge != 
      CB         2C  -0.123100      1  12.010000         C8  -0.000700  12.010000   ;  types != | charge != 
     HB1         H1   0.111200      1   1.008000         HC   0.032700   1.008000   ;  types != | charge != 
     HB2         H1   0.111200      1   1.008000         HC   0.032700   1.008000   ;  types != | charge != 
      SG         SH  -0.311900      1  32.060000         C8   0.039000  12.010000   ;  types != | charge != 
      HG         HS   0.193300      1   1.008000     DUM_HS   0.000000   1.008000   ;  types != | charge != 
       C          C   0.597300      1  12.010000          C   0.734100  12.010000   ;  types == | charge != 
       O          O  -0.567900      1  16.000000          O  -0.589400  16.000000   ;  types == | charge != 
     HV1     DUM_HC   0.000000      1   1.008000         HC   0.028500   1.008000   ;  types != | charge != 
     HV2     DUM_HC   0.000000      1   1.008000         HC   0.028500   1.008000   ;  types != | charge != 
     DCD     DUM_C8   0.000000      1  12.010000         C8   0.048600  12.010000   ;  types != | charge != 
     HV3     DUM_H1   0.000000      1   1.008000         H1   0.068700   1.008000   ;  types != | charge != 
     HV4     DUM_H1   0.000000      1   1.008000         H1   0.068700   1.008000   ;  types != | charge != 
     DNE     DUM_N2   0.000000      1  14.010000         N2  -0.529500  14.010000   ;  types != | charge != 
     HV5      DUM_H   0.000000      1   1.008000          H   0.345600   1.008000   ;  types != | charge != 
     DCZ     DUM_CA   0.000000      1  12.010000         CA   0.807600  12.010000   ;  types != | charge != 
    DNH1     DUM_N2   0.000000      1  14.010000         N2  -0.862700  14.010000   ;  types != | charge != 
     HV6      DUM_H   0.000000      1   1.008000          H   0.447800   1.008000   ;  types != | charge != 
     HV7      DUM_H   0.000000      1   1.008000          H   0.447800   1.008000   ;  types != | charge != 
    DNH2     DUM_N2   0.000000      1  14.010000         N2  -0.862700  14.010000   ;  types != | charge != 
     HV8      DUM_H   0.000000      1   1.008000          H   0.447800   1.008000   ;  types != | charge != 
     HV9      DUM_H   0.000000      1   1.008000          H   0.447800   1.008000   ;  types != | charge != 

 [ coords ]
  -2.994   -4.470    6.993
  -3.510   -5.332    7.063
  -1.676   -4.415    7.600
  -1.767   -4.903    8.571
  -0.680   -5.185    6.708
  -1.013   -6.213    6.554
  -0.608   -4.724    5.722
   0.972   -5.260    7.462
   0.548   -5.313    8.730
  -1.234   -2.969    7.858
  -1.305   -2.106    6.983
   1.226   -6.191    6.773
   1.313   -4.446    6.904
   0.786   -5.422    8.757
   0.381   -4.508    9.199
   0.156   -6.247    9.086
   2.155   -5.621    9.256
   2.841   -5.713    8.514
   2.540   -5.709   10.537
   1.635   -5.639   11.521
   0.655   -5.531   11.313
   1.875   -5.707   12.505
   3.828   -5.873   10.834
   4.545   -5.916   10.117
   4.164   -5.949   11.787

 [ impropers ]
     -C     CA      N      H     default-A                 default-B                  
     CA     +N      C      O     default-A                 default-B                  
    DNE   DNH1    DCZ   DNH2     default-B                 default-B                  
    DCD    DCZ    DNE    HV5     default-B                 default-B                  
    DCZ    HV6   DNH1    HV7     default-B                 default-B                  
    DCZ    HV8   DNH2    HV9     default-B                 default-B                  

 [ dihedrals ]

 [ rotations ]
  CA-CB HB1 HB2 SG HG HV1 HV2 DCD HV3 HV4 DNE HV5 DCZ DNH1 HV6 HV7 DNH2 HV8 HV9
  CB-SG HG HV1 HV2 DCD HV3 HV4 DNE HV5 DCZ DNH1 HV6 HV7 DNH2 HV8 HV9


[ C2S ] ; Cys -> Ser


 [ morphes ]
     N          N ->      N          N
     H          H ->      H          H
    CA         CX ->     CA         CX
    HA         H1 ->     HA         H1
    CB         2C ->     CB         2C
   HB1         H1 ->    HB1         H1
   HB2         H1 ->    HB2         H1
    SG         SH ->     OG         OH
    HG         HS ->     HG         HO
     C          C ->      C          C
     O          O ->      O          O

 [ atoms ]
       N          N  -0.415700      1  14.010000          N  -0.415700  14.010000   ;  types == | charge == 
       H          H   0.271900      1   1.008000          H   0.271900   1.008000   ;  types == | charge == 
      CA         CX   0.021300      1  12.010000         CX  -0.024900  12.010000   ;  types == | charge != 
      HA         H1   0.112400      1   1.008000         H1   0.084300   1.008000   ;  types == | charge != 
      CB         2C  -0.123100      1  12.010000         2C   0.211700  12.010000   ;  types == | charge != 
     HB1         H1   0.111200      1   1.008000         H1   0.035200   1.008000   ;  types == | charge != 
     HB2         H1   0.111200      1   1.008000         H1   0.035200   1.008000   ;  types == | charge != 
      SG         SH  -0.311900      1  32.060000         OH  -0.654600  16.000000   ;  types != | charge != 
      HG         HS   0.193300      1   1.008000         HO   0.427500   1.008000   ;  types != | charge != 
       C          C   0.597300      1  12.010000          C   0.597300  12.010000   ;  types == | charge == 
       O          O  -0.567900      1  16.000000          O  -0.567900  16.000000   ;  types == | charge == 

 [ coords ]
  -2.994   -4.470    6.993
  -3.510   -5.332    7.063
  -1.676   -4.415    7.600
  -1.767   -4.903    8.571
  -0.680   -5.185    6.708
  -1.013   -6.213    6.554
  -0.608   -4.724    5.722
   0.972   -5.260    7.462
   0.548   -5.313    8.730
  -1.234   -2.969    7.858
  -1.305   -2.106    6.983

 [ impropers ]
     -C     CA      N      H     default-A                 default-B                  
     CA     +N      C      O     default-A                 default-B                  

 [ dihedrals ]

 [ rotations ]
  CA-CB HB1 HB2 SG HG
  CB-SG HG


[ C2T ] ; Cys -> Thr


 [ morphes ]
     N          N ->      N          N
     H          H ->      H          H
    CA         CX ->     CA         CX
    HA         H1 ->     HA         H1
    CB         2C ->     CB         3C
   HB1         H1 ->     HB         H1
   HB2         H1 -> HB.gone2     DUM_H1
    SG         SH ->    OG1         OH
    HG         HS ->    HG1         HO
     C          C ->      C          C
     O          O ->      O          O
  DCG2     DUM_CT ->    CG2         CT
   HV1     DUM_HC ->   HG21         HC
   HV2     DUM_HC ->   HG22         HC
   HV3     DUM_HC ->   HG23         HC

 [ atoms ]
       N          N  -0.415700      1  14.010000          N  -0.415700  14.010000   ;  types == | charge == 
       H          H   0.271900      1   1.008000          H   0.271900   1.008000   ;  types == | charge == 
      CA         CX   0.021300      1  12.010000         CX  -0.038900  12.010000   ;  types == | charge != 
      HA         H1   0.112400      1   1.008000         H1   0.100700   1.008000   ;  types == | charge != 
      CB         2C  -0.123100      1  12.010000         3C   0.365400  12.010000   ;  types != | charge != 
     HB1         H1   0.111200      1   1.008000         H1   0.004300   1.008000   ;  types == | charge != 
     HB2         H1   0.111200      1   1.008000     DUM_H1   0.000000   1.008000   ;  types != | charge != 
      SG         SH  -0.311900      1  32.060000         OH  -0.676100  16.000000   ;  types != | charge != 
      HG         HS   0.193300      1   1.008000         HO   0.410200   1.008000   ;  types != | charge != 
       C          C   0.597300      1  12.010000          C   0.597300  12.010000   ;  types == | charge == 
       O          O  -0.567900      1  16.000000          O  -0.567900  16.000000   ;  types == | charge == 
    DCG2     DUM_CT   0.000000      1  12.010000         CT  -0.243800  12.010000   ;  types != | charge != 
     HV1     DUM_HC   0.000000      1   1.008000         HC   0.064200   1.008000   ;  types != | charge != 
     HV2     DUM_HC   0.000000      1   1.008000         HC   0.064200   1.008000   ;  types != | charge != 
     HV3     DUM_HC   0.000000      1   1.008000         HC   0.064200   1.008000   ;  types != | charge != 

 [ coords ]
  -2.994   -4.470    6.993
  -3.510   -5.332    7.063
  -1.676   -4.415    7.600
  -1.767   -4.903    8.571
  -0.680   -5.185    6.708
  -1.013   -6.213    6.554
  -0.608   -4.724    5.722
   0.972   -5.260    7.462
   0.548   -5.313    8.730
  -1.234   -2.969    7.858
  -1.305   -2.106    6.983
  -0.444   -4.594    5.323
   0.325   -5.135    4.771
  -1.350   -4.627    4.719
  -0.129   -3.552    5.394

 [ impropers ]
     -C     CA      N      H     default-A                 default-B                  
     CA     +N      C      O     default-A                 default-B                  

 [ dihedrals ]

 [ rotations ]
  CA-CB HB1 HB2 SG HG DCG2 HV1 HV2 HV3
  CB-SG HG


[ C2V ] ; Cys -> Val


 [ morphes ]
     N          N ->      N          N
     H          H ->      H          H
    CA         CX ->     CA         CX
    HA         H1 ->     HA         H1
    CB         2C ->     CB         3C
   HB1         H1 ->     HB         HC
   HB2         H1 -> HB.gone2     DUM_H1
    SG         SH ->    CG2         CT
    HG         HS ->   HG21         HC
     C          C ->      C          C
     O          O ->      O          O
  DCG1     DUM_CT ->    CG1         CT
   HV1     DUM_HC ->   HG11         HC
   HV2     DUM_HC ->   HG12         HC
   HV3     DUM_HC ->   HG13         HC
   HV4     DUM_HC ->   HG22         HC
   HV5     DUM_HC ->   HG23         HC

 [ atoms ]
       N          N  -0.415700      1  14.010000          N  -0.415700  14.010000   ;  types == | charge == 
       H          H   0.271900      1   1.008000          H   0.271900   1.008000   ;  types == | charge == 
      CA         CX   0.021300      1  12.010000         CX  -0.087500  12.010000   ;  types == | charge != 
      HA         H1   0.112400      1   1.008000         H1   0.096900   1.008000   ;  types == | charge != 
      CB         2C  -0.123100      1  12.010000         3C   0.298500  12.010000   ;  types != | charge != 
     HB1         H1   0.111200      1   1.008000         HC  -0.029700   1.008000   ;  types != | charge != 
     HB2         H1   0.111200      1   1.008000     DUM_H1   0.000000   1.008000   ;  types != | charge != 
      SG         SH  -0.311900      1  32.060000         CT  -0.319200  12.010000   ;  types != | charge != 
      HG         HS   0.193300      1   1.008000         HC   0.079100   1.008000   ;  types != | charge != 
       C          C   0.597300      1  12.010000          C   0.597300  12.010000   ;  types == | charge == 
       O          O  -0.567900      1  16.000000          O  -0.567900  16.000000   ;  types == | charge == 
    DCG1     DUM_CT   0.000000      1  12.010000         CT  -0.319200  12.010000   ;  types != | charge != 
     HV1     DUM_HC   0.000000      1   1.008000         HC   0.079100   1.008000   ;  types != | charge != 
     HV2     DUM_HC   0.000000      1   1.008000         HC   0.079100   1.008000   ;  types != | charge != 
     HV3     DUM_HC   0.000000      1   1.008000         HC   0.079100   1.008000   ;  types != | charge != 
     HV4     DUM_HC   0.000000      1   1.008000         HC   0.079100   1.008000   ;  types != | charge != 
     HV5     DUM_HC   0.000000      1   1.008000         HC   0.079100   1.008000   ;  types != | charge != 

 [ coords ]
  -2.994   -4.470    6.993
  -3.510   -5.332    7.063
  -1.676   -4.415    7.600
  -1.767   -4.903    8.571
  -0.680   -5.185    6.708
  -1.013   -6.213    6.554
  -0.608   -4.724    5.722
   0.972   -5.260    7.462
   0.548   -5.313    8.730
  -1.234   -2.969    7.858
  -1.305   -2.106    6.983
  -0.529   -4.770    5.304
   0.210   -5.362    4.763
  -1.463   -4.864    4.747
  -0.211   -3.728    5.260
   1.262   -6.216    7.138
   1.335   -4.450    7.143

 [ impropers ]
     -C     CA      N      H     default-A                 default-B                  
     CA     +N      C      O     default-A                 default-B                  

 [ dihedrals ]

 [ rotations ]
  CA-CB HB1 HB2 SG HG DCG1 HV1 HV2 HV3 HV4 HV5
  CB-SG HG HV4 HV5


[ C2W ] ; Cys -> Trp


 [ morphes ]
     N          N ->      N          N
     H          H ->      H          H
    CA         CX ->     CA         CX
    HA         H1 ->     HA         H1
    CB         2C ->     CB         CT
   HB1         H1 ->    HB1         HC
   HB2         H1 ->    HB2         HC
    SG         SH -> SG.gone     DUM_SH
    HG         HS -> HG.gone     DUM_HS
     C          C ->      C          C
     O          O ->      O          O
   DCG     DUM_C* ->     CG         C*
  DCD1     DUM_CW ->    CD1         CW
   HV1     DUM_H4 ->    HD1         H4
  DCD2     DUM_CB ->    CD2         CB
  DNE1     DUM_NA ->    NE1         NA
   HV2      DUM_H ->    HE1          H
  DCE2     DUM_CN ->    CE2         CN
  DCE3     DUM_CA ->    CE3         CA
   HV3     DUM_HA ->    HE3         HA
  DCZ2     DUM_CA ->    CZ2         CA
   HV4     DUM_HA ->    HZ2         HA
  DCZ3     DUM_CA ->    CZ3         CA
   HV5     DUM_HA ->    HZ3         HA
  DCH2     DUM_CA ->    CH2         CA
   HV6     DUM_HA ->    HH2         HA

 [ atoms ]
       N          N  -0.415700      1  14.010000          N  -0.415700  14.010000   ;  types == | charge == 
       H          H   0.271900      1   1.008000          H   0.271900   1.008000   ;  types == | charge == 
      CA         CX   0.021300      1  12.010000         CX  -0.027500  12.010000   ;  types == | charge != 
      HA         H1   0.112400      1   1.008000         H1   0.112300   1.008000   ;  types == | charge != 
      CB         2C  -0.123100      1  12.010000         CT  -0.005000  12.010000   ;  types != | charge != 
     HB1         H1   0.111200      1   1.008000         HC   0.033900   1.008000   ;  types != | charge != 
     HB2         H1   0.111200      1   1.008000         HC   0.033900   1.008000   ;  types != | charge != 
      SG         SH  -0.311900      1  32.060000     DUM_SH   0.000000  32.060000   ;  types != | charge != 
      HG         HS   0.193300      1   1.008000     DUM_HS   0.000000   1.008000   ;  types != | charge != 
       C          C   0.597300      1  12.010000          C   0.597300  12.010000   ;  types == | charge == 
       O          O  -0.567900      1  16.000000          O  -0.567900  16.000000   ;  types == | charge == 
     DCG     DUM_C*   0.000000      1  12.010000         C*  -0.141500  12.010000   ;  types != | charge != 
    DCD1     DUM_CW   0.000000      1  12.010000         CW  -0.163800  12.010000   ;  types != | charge != 
     HV1     DUM_H4   0.000000      1   1.008000         H4   0.206200   1.008000   ;  types != | charge != 
    DCD2     DUM_CB   0.000000      1  12.010000         CB   0.124300  12.010000   ;  types != | charge != 
    DNE1     DUM_NA   0.000000      1  14.010000         NA  -0.341800  14.010000   ;  types != | charge != 
     HV2      DUM_H   0.000000      1   1.008000          H   0.341200   1.008000   ;  types != | charge != 
    DCE2     DUM_CN   0.000000      1  12.010000         CN   0.138000  12.010000   ;  types != | charge != 
    DCE3     DUM_CA   0.000000      1  12.010000         CA  -0.238700  12.010000   ;  types != | charge != 
     HV3     DUM_HA   0.000000      1   1.008000         HA   0.170000   1.008000   ;  types != | charge != 
    DCZ2     DUM_CA   0.000000      1  12.010000         CA  -0.260100  12.010000   ;  types != | charge != 
     HV4     DUM_HA   0.000000      1   1.008000         HA   0.157200   1.008000   ;  types != | charge != 
    DCZ3     DUM_CA   0.000000      1  12.010000         CA  -0.197200  12.010000   ;  types != | charge != 
     HV5     DUM_HA   0.000000      1   1.008000         HA   0.144700   1.008000   ;  types != | charge != 
    DCH2     DUM_CA   0.000000      1  12.010000         CA  -0.113400  12.010000   ;  types != | charge != 
     HV6     DUM_HA   0.000000      1   1.008000         HA   0.141700   1.008000   ;  types != | charge != 

 [ coords ]
  -2.994   -4.470    6.993
  -3.510   -5.332    7.063
  -1.676   -4.415    7.600
  -1.767   -4.903    8.571
  -0.680   -5.185    6.708
  -1.013   -6.213    6.554
  -0.608   -4.724    5.722
   0.972   -5.260    7.462
   0.548   -5.313    8.730
  -1.234   -2.969    7.858
  -1.305   -2.106    6.983
   0.717   -5.263    7.309
   1.870   -5.320    6.599
   1.922   -5.289    5.517
   1.106   -5.360    8.710
   2.935   -5.473    7.464
   3.886   -5.575    7.144
   2.522   -5.512    8.779
   0.393   -5.360    9.933
  -0.679   -5.243    9.921
   3.197   -5.674   10.000
   4.274   -5.801   10.022
   1.065   -5.509   11.164
   0.497   -5.504   12.088
   2.463   -5.673   11.201
   2.968   -5.794   12.148

 [ impropers ]
     -C     CA      N      H     default-A                 default-B                  
     CA     +N      C      O     default-A                 default-B                  
   DCD1   DCE2   DNE1    HV2     default-B                 default-B                  
   DCE2   DCH2   DCZ2    HV4     default-B                 default-B                  
   DCZ2   DCZ3   DCH2    HV6     default-B                 default-B                  
   DCH2   DCE3   DCZ3    HV5     default-B                 default-B                  
   DCZ3   DCD2   DCE3    HV3     default-B                 default-B                  
    DCG   DNE1   DCD1    HV1     default-B                 default-B                  
   DCD1    DCG     CB   DCD2     default-B                 default-B                  

 [ dihedrals ]

 [ rotations ]
  CA-CB HB1 HB2 SG HG DCG DCD1 HV1 DCD2 DNE1 HV2 DCE2 DCE3 HV3 DCZ2 HV4 DCZ3 HV5 DCH2 HV6
  CB-SG HG


[ C2X ] ; Cys -> Hie


 [ morphes ]
     N          N ->      N          N
     H          H ->      H          H
    CA         CX ->     CA         CX
    HA         H1 ->     HA         H1
    CB         2C ->     CB         CT
   HB1         H1 ->    HB1         HC
   HB2         H1 ->    HB2         HC
    SG         SH -> SG.gone     DUM_SH
    HG         HS -> HG.gone     DUM_HS
     C          C ->      C          C
     O          O ->      O          O
   DCG     DUM_CC ->     CG         CC
  DND1     DUM_NB ->    ND1         NB
  DCD2     DUM_CW ->    CD2         CW
   HV1     DUM_H4 ->    HD2         H4
  DCE1     DUM_CR ->    CE1         CR
   HV2     DUM_H5 ->    HE1         H5
  DNE2     DUM_NA ->    NE2         NA
   HV3      DUM_H ->    HE2          H

 [ atoms ]
       N          N  -0.415700      1  14.010000          N  -0.415700  14.010000   ;  types == | charge == 
       H          H   0.271900      1   1.008000          H   0.271900   1.008000   ;  types == | charge == 
      CA         CX   0.021300      1  12.010000         CX  -0.058100  12.010000   ;  types == | charge != 
      HA         H1   0.112400      1   1.008000         H1   0.136000   1.008000   ;  types == | charge != 
      CB         2C  -0.123100      1  12.010000         CT  -0.007400  12.010000   ;  types != | charge != 
     HB1         H1   0.111200      1   1.008000         HC   0.036700   1.008000   ;  types != | charge != 
     HB2         H1   0.111200      1   1.008000         HC   0.036700   1.008000   ;  types != | charge != 
      SG         SH  -0.311900      1  32.060000     DUM_SH   0.000000  32.060000   ;  types != | charge != 
      HG         HS   0.193300      1   1.008000     DUM_HS   0.000000   1.008000   ;  types != | charge != 
       C          C   0.597300      1  12.010000          C   0.597300  12.010000   ;  types == | charge == 
       O          O  -0.567900      1  16.000000          O  -0.567900  16.000000   ;  types == | charge == 
     DCG     DUM_CC   0.000000      1  12.010000         CC   0.186800  12.010000   ;  types != | charge != 
    DND1     DUM_NB   0.000000      1  14.010000         NB  -0.543200  14.010000   ;  types != | charge != 
    DCD2     DUM_CW   0.000000      1  12.010000         CW  -0.220700  12.010000   ;  types != | charge != 
     HV1     DUM_H4   0.000000      1   1.008000         H4   0.186200   1.008000   ;  types != | charge != 
    DCE1     DUM_CR   0.000000      1  12.010000         CR   0.163500  12.010000   ;  types != | charge != 
     HV2     DUM_H5   0.000000      1   1.008000         H5   0.143500   1.008000   ;  types != | charge != 
    DNE2     DUM_NA   0.000000      1  14.010000         NA  -0.279500  14.010000   ;  types != | charge != 
     HV3      DUM_H   0.000000      1   1.008000          H   0.333900   1.008000   ;  types != | charge != 

 [ coords ]
  -2.994   -4.470    6.993
  -3.510   -5.332    7.063
  -1.676   -4.415    7.600
  -1.767   -4.903    8.571
  -0.680   -5.185    6.708
  -1.013   -6.213    6.554
  -0.608   -4.724    5.722
   0.972   -5.260    7.462
   0.548   -5.313    8.730
  -1.234   -2.969    7.858
  -1.305   -2.106    6.983
   0.712   -5.262    7.314
   0.933   -5.347    8.691
   1.926   -5.330    6.661
   2.160   -5.321    5.609
   2.255   -5.411    8.825
   2.752   -5.458    9.785
   2.893   -5.415    7.653
   3.892   -5.470    7.524

 [ impropers ]
     -C     CA      N      H     default-A                 default-B                  
     CA     +N      C      O     default-A                 default-B                  
   DCE1   DCD2   DNE2    HV3     default-B                 default-B                  
    DCG   DNE2   DCD2    HV1     default-B                 default-B                  
   DND1   DNE2   DCE1    HV2     default-B                 default-B                  
   DND1   DCD2    DCG     CB     default-B                 default-B                  

 [ dihedrals ]

 [ rotations ]
  CA-CB HB1 HB2 SG HG DCG DND1 DCD2 HV1 DCE1 HV2 DNE2 HV3
  CB-SG HG


[ C2Y ] ; Cys -> Tyr


 [ morphes ]
     N          N ->      N          N
     H          H ->      H          H
    CA         CX ->     CA         CX
    HA         H1 ->     HA         H1
    CB         2C ->     CB         CT
   HB1         H1 ->    HB1         HC
   HB2         H1 ->    HB2         HC
    SG         SH -> SG.gone     DUM_SH
    HG         HS -> HG.gone     DUM_HS
     C          C ->      C          C
     O          O ->      O          O
   DCG     DUM_CA ->     CG         CA
  DCD1     DUM_CA ->    CD1         CA
   HV1     DUM_HA ->    HD1         HA
  DCD2     DUM_CA ->    CD2         CA
   HV2     DUM_HA ->    HD2         HA
  DCE1     DUM_CA ->    CE1         CA
   HV3     DUM_HA ->    HE1         HA
  DCE2     DUM_CA ->    CE2         CA
   HV4     DUM_HA ->    HE2         HA
   DCZ      DUM_C ->     CZ          C
   DOH     DUM_OH ->     OH         OH
   HV5     DUM_HO ->     HH         HO

 [ atoms ]
       N          N  -0.415700      1  14.010000          N  -0.415700  14.010000   ;  types == | charge == 
       H          H   0.271900      1   1.008000          H   0.271900   1.008000   ;  types == | charge == 
      CA         CX   0.021300      1  12.010000         CX  -0.001400  12.010000   ;  types == | charge != 
      HA         H1   0.112400      1   1.008000         H1   0.087600   1.008000   ;  types == | charge != 
      CB         2C  -0.123100      1  12.010000         CT  -0.015200  12.010000   ;  types != | charge != 
     HB1         H1   0.111200      1   1.008000         HC   0.029500   1.008000   ;  types != | charge != 
     HB2         H1   0.111200      1   1.008000         HC   0.029500   1.008000   ;  types != | charge != 
      SG         SH  -0.311900      1  32.060000     DUM_SH   0.000000  32.060000   ;  types != | charge != 
      HG         HS   0.193300      1   1.008000     DUM_HS   0.000000   1.008000   ;  types != | charge != 
       C          C   0.597300      1  12.010000          C   0.597300  12.010000   ;  types == | charge == 
       O          O  -0.567900      1  16.000000          O  -0.567900  16.000000   ;  types == | charge == 
     DCG     DUM_CA   0.000000      1  12.010000         CA  -0.001100  12.010000   ;  types != | charge != 
    DCD1     DUM_CA   0.000000      1  12.010000         CA  -0.190600  12.010000   ;  types != | charge != 
     HV1     DUM_HA   0.000000      1   1.008000         HA   0.169900   1.008000   ;  types != | charge != 
    DCD2     DUM_CA   0.000000      1  12.010000         CA  -0.190600  12.010000   ;  types != | charge != 
     HV2     DUM_HA   0.000000      1   1.008000         HA   0.169900   1.008000   ;  types != | charge != 
    DCE1     DUM_CA   0.000000      1  12.010000         CA  -0.234100  12.010000   ;  types != | charge != 
     HV3     DUM_HA   0.000000      1   1.008000         HA   0.165600   1.008000   ;  types != | charge != 
    DCE2     DUM_CA   0.000000      1  12.010000         CA  -0.234100  12.010000   ;  types != | charge != 
     HV4     DUM_HA   0.000000      1   1.008000         HA   0.165600   1.008000   ;  types != | charge != 
     DCZ      DUM_C   0.000000      1  12.010000          C   0.322600  12.010000   ;  types != | charge != 
     DOH     DUM_OH   0.000000      1  16.000000         OH  -0.557900  16.000000   ;  types != | charge != 
     HV5     DUM_HO   0.000000      1   1.008000         HO   0.399200   1.008000   ;  types != | charge != 

 [ coords ]
  -2.994   -4.470    6.993
  -3.510   -5.332    7.063
  -1.676   -4.415    7.600
  -1.767   -4.903    8.571
  -0.680   -5.185    6.708
  -1.013   -6.213    6.554
  -0.608   -4.724    5.722
   0.972   -5.260    7.462
   0.548   -5.313    8.730
  -1.234   -2.969    7.858
  -1.305   -2.106    6.983
   0.762   -5.227    7.292
   0.965   -5.355    8.683
   0.118   -5.375    9.359
   1.878   -5.187    6.433
   1.730   -5.086    5.360
   2.263   -5.467    9.204
   2.417   -5.583   10.268
   3.179   -5.286    6.947
   4.019   -5.257    6.271
   3.379   -5.441    8.338
   4.629   -5.580    8.843
   5.303   -5.627    8.179

 [ impropers ]
     -C     CA      N      H     default-A                 default-B                  
     CA     +N      C      O     default-A                 default-B                  
    DCG   DCE2   DCD2    HV2     default-B                 default-B                  
    DCZ   DCD2   DCE2    HV4     default-B                 default-B                  
   DCD1    DCZ   DCE1    HV3     default-B                 default-B                  
    DCG   DCE1   DCD1    HV1     default-B                 default-B                  
   DCD1   DCD2    DCG     CB     default-B                 default-B                  
   DCE1   DCE2    DCZ    DOH     default-B                 default-B                  

 [ dihedrals ]

 [ rotations ]
  CA-CB HB1 HB2 SG HG DCG DCD1 HV1 DCD2 HV2 DCE1 HV3 DCE2 HV4 DCZ DOH HV5
  CB-SG HG


[ C2Z ] ; Cys -> Hip


 [ morphes ]
     N          N ->      N          N
     H          H ->      H          H
    CA         CX ->     CA         CX
    HA         H1 ->     HA         H1
    CB         2C ->     CB         CT
   HB1         H1 ->    HB1         HC
   HB2         H1 ->    HB2         HC
    SG         SH -> SG.gone     DUM_SH
    HG         HS -> HG.gone     DUM_HS
     C          C ->      C          C
     O          O ->      O          O
   DCG     DUM_CC ->     CG         CC
  DND1     DUM_NA ->    ND1         NA
   HV1      DUM_H ->    HD1          H
  DCD2     DUM_CW ->    CD2         CW
   HV2     DUM_H4 ->    HD2         H4
  DCE1     DUM_CR ->    CE1         CR
   HV3     DUM_H5 ->    HE1         H5
  DNE2     DUM_NA ->    NE2         NA
   HV4      DUM_H ->    HE2          H

 [ atoms ]
       N          N  -0.415700      1  14.010000          N  -0.347900  14.010000   ;  types == | charge != 
       H          H   0.271900      1   1.008000          H   0.274700   1.008000   ;  types == | charge != 
      CA         CX   0.021300      1  12.010000         CX  -0.135400  12.010000   ;  types == | charge != 
      HA         H1   0.112400      1   1.008000         H1   0.121200   1.008000   ;  types == | charge != 
      CB         2C  -0.123100      1  12.010000         CT  -0.041400  12.010000   ;  types != | charge != 
     HB1         H1   0.111200      1   1.008000         HC   0.081000   1.008000   ;  types != | charge != 
     HB2         H1   0.111200      1   1.008000         HC   0.081000   1.008000   ;  types != | charge != 
      SG         SH  -0.311900      1  32.060000     DUM_SH   0.000000  32.060000   ;  types != | charge != 
      HG         HS   0.193300      1   1.008000     DUM_HS   0.000000   1.008000   ;  types != | charge != 
       C          C   0.597300      1  12.010000          C   0.734100  12.010000   ;  types == | charge != 
       O          O  -0.567900      1  16.000000          O  -0.589400  16.000000   ;  types == | charge != 
     DCG     DUM_CC   0.000000      1  12.010000         CC  -0.001200  12.010000   ;  types != | charge != 
    DND1     DUM_NA   0.000000      1  14.010000         NA  -0.151300  14.010000   ;  types != | charge != 
     HV1      DUM_H   0.000000      1   1.008000          H   0.386600   1.008000   ;  types != | charge != 
    DCD2     DUM_CW   0.000000      1  12.010000         CW  -0.114100  12.010000   ;  types != | charge != 
     HV2     DUM_H4   0.000000      1   1.008000         H4   0.231700   1.008000   ;  types != | charge != 
    DCE1     DUM_CR   0.000000      1  12.010000         CR  -0.017000  12.010000   ;  types != | charge != 
     HV3     DUM_H5   0.000000      1   1.008000         H5   0.268100   1.008000   ;  types != | charge != 
    DNE2     DUM_NA   0.000000      1  14.010000         NA  -0.171800  14.010000   ;  types != | charge != 
     HV4      DUM_H   0.000000      1   1.008000          H   0.391100   1.008000   ;  types != | charge != 

 [ coords ]
  -2.994   -4.470    6.993
  -3.510   -5.332    7.063
  -1.676   -4.415    7.600
  -1.767   -4.903    8.571
  -0.680   -5.185    6.708
  -1.013   -6.213    6.554
  -0.608   -4.724    5.722
   0.972   -5.260    7.462
   0.548   -5.313    8.730
  -1.234   -2.969    7.858
  -1.305   -2.106    6.983
   0.712   -5.262    7.314
   0.931   -5.346    8.690
   0.250   -5.350    9.418
   1.924   -5.331    6.665
   2.082   -5.321    5.676
   2.254   -5.411    8.822
   2.719   -5.449    9.709
   2.889   -5.415    7.655
   3.880   -5.473    7.520

 [ impropers ]
     -C     CA      N      H     default-A                 default-B                  
     CA     +N      C      O     default-A                 default-B                  
    DCG   DCE1   DND1    HV1     default-B                 default-B                  
   DCE1   DCD2   DNE2    HV4     default-B                 default-B                  
    DCG   DNE2   DCD2    HV2     default-B                 default-B                  
   DND1   DNE2   DCE1    HV3     default-B                 default-B                  
   DND1   DCD2    DCG     CB     default-B                 default-B                  

 [ dihedrals ]

 [ rotations ]
  CA-CB HB1 HB2 SG HG DCG DND1 HV1 DCD2 HV2 DCE1 HV3 DNE2 HV4
  CB-SG HG


[ D2A ] ; Asp -> Ala


 [ morphes ]
     N          N ->      N          N
     H          H ->      H          H
    CA         CX ->     CA         CX
    HA         H1 ->     HA         H1
    CB         2C ->     CB         CT
   HB1         HC ->    HB2         HC
   HB2         HC ->    HB3         HC
    CG         CO -> CG.gone     DUM_CO
   OD1         O2 -> OD1.gone     DUM_O2
   OD2         O2 -> OD2.gone     DUM_O2
     C          C ->      C          C
     O          O ->      O          O
    HV     DUM_HC ->    HB1         HC

 [ atoms ]
       N          N  -0.516300      1  14.010000          N  -0.415700  14.010000   ;  types == | charge != 
       H          H   0.293600      1   1.008000          H   0.271900   1.008000   ;  types == | charge != 
      CA         CX   0.038100      1  12.010000         CX   0.033700  12.010000   ;  types == | charge != 
      HA         H1   0.088000      1   1.008000         H1   0.082300   1.008000   ;  types == | charge != 
      CB         2C  -0.030300      1  12.010000         CT  -0.182500  12.010000   ;  types != | charge != 
     HB1         HC  -0.012200      1   1.008000         HC   0.060300   1.008000   ;  types == | charge != 
     HB2         HC  -0.012200      1   1.008000         HC   0.060300   1.008000   ;  types == | charge != 
      CG         CO   0.799400      1  12.010000     DUM_CO   0.000000  12.010000   ;  types != | charge != 
     OD1         O2  -0.801400      1  16.000000     DUM_O2   0.000000  16.000000   ;  types != | charge != 
     OD2         O2  -0.801400      1  16.000000     DUM_O2   0.000000  16.000000   ;  types != | charge != 
       C          C   0.536600      1  12.010000          C   0.597300  12.010000   ;  types == | charge != 
       O          O  -0.581900      1  16.000000          O  -0.567900  16.000000   ;  types == | charge != 
      HV     DUM_HC   0.000000      1   1.008000         HC   0.060300   1.008000   ;  types != | charge != 

 [ coords ]
  -2.994   -4.470    6.993
  -3.510   -5.332    7.063
  -1.676   -4.415    7.600
  -1.759   -4.901    8.573
  -0.655   -5.200    6.749
  -0.987   -6.224    6.586
  -0.557   -4.734    5.768
   0.731   -5.256    7.395
   0.773   -5.296    8.644
   1.719   -5.254    6.632
  -1.234   -2.969    7.858
  -1.305   -2.106    6.983
   0.303   -5.223    7.153

 [ impropers ]
     -C     CA      N      H     default-A                 default-B                  
     CA     +N      C      O     default-A                 default-B                  
     CB    OD1     CG    OD2     default-A                 default-A                  

 [ dihedrals ]

 [ rotations ]
  CA-CB HB1 HB2 CG OD1 OD2 HV
  CB-CG OD1 OD2


[ D2B ] ; Asp -> Ash


 [ morphes ]
     N          N ->      N          N
     H          H ->      H          H
    CA         CX ->     CA         CX
    HA         H1 ->     HA         H1
    CB         2C ->     CB         2C
   HB1         HC ->    HB1         HC
   HB2         HC ->    HB2         HC
    CG         CO ->     CG          C
   OD1         O2 ->    OD1          O
   OD2         O2 ->    OD2         OH
     C          C ->      C          C
     O          O ->      O          O
    HV     DUM_HO ->    HD2         HO

 [ atoms ]
       N          N  -0.516300      1  14.010000          N  -0.415700  14.010000   ;  types == | charge != 
       H          H   0.293600      1   1.008000          H   0.271900   1.008000   ;  types == | charge != 
      CA         CX   0.038100      1  12.010000         CX   0.034100  12.010000   ;  types == | charge != 
      HA         H1   0.088000      1   1.008000         H1   0.086400   1.008000   ;  types == | charge != 
      CB         2C  -0.030300      1  12.010000         2C  -0.031600  12.010000   ;  types == | charge != 
     HB1         HC  -0.012200      1   1.008000         HC   0.048800   1.008000   ;  types == | charge != 
     HB2         HC  -0.012200      1   1.008000         HC   0.048800   1.008000   ;  types == | charge != 
      CG         CO   0.799400      1  12.010000          C   0.646200  12.010000   ;  types != | charge != 
     OD1         O2  -0.801400      1  16.000000          O  -0.555400  16.000000   ;  types != | charge != 
     OD2         O2  -0.801400      1  16.000000         OH  -0.637600  16.000000   ;  types != | charge != 
       C          C   0.536600      1  12.010000          C   0.597300  12.010000   ;  types == | charge != 
       O          O  -0.581900      1  16.000000          O  -0.567900  16.000000   ;  types == | charge != 
      HV     DUM_HO   0.000000      1   1.008000         HO   0.474700   1.008000   ;  types != | charge != 

 [ coords ]
  -2.994   -4.470    6.993
  -3.510   -5.332    7.063
  -1.676   -4.415    7.600
  -1.759   -4.901    8.573
  -0.655   -5.200    6.749
  -0.987   -6.224    6.586
  -0.557   -4.734    5.768
   0.731   -5.256    7.395
   0.773   -5.296    8.644
   1.719   -5.254    6.632
  -1.234   -2.969    7.858
  -1.305   -2.106    6.983
   2.559   -5.293    7.174

 [ impropers ]
     -C     CA      N      H     default-A                 default-B                  
     CA     +N      C      O     default-A                 default-B                  
     CB    OD1     CG    OD2     default-A                 default-B                  

 [ dihedrals ]

 [ rotations ]
  CA-CB HB1 HB2 CG OD1 OD2 HV
  CB-CG OD1 OD2 HV


[ D2C ] ; Asp -> Cys


 [ morphes ]
     N          N ->      N          N
     H          H ->      H          H
    CA         CX ->     CA         CX
    HA         H1 ->     HA         H1
    CB         2C ->     CB         2C
   HB1         HC ->    HB1         H1
   HB2         HC ->    HB2         H1
    CG         CO ->     SG         SH
   OD1         O2 -> OD1.gone     DUM_O2
   OD2         O2 -> OD2.gone     DUM_O2
     C          C ->      C          C
     O          O ->      O          O
    HV     DUM_HS ->     HG         HS

 [ atoms ]
       N          N  -0.516300      1  14.010000          N  -0.415700  14.010000   ;  types == | charge != 
       H          H   0.293600      1   1.008000          H   0.271900   1.008000   ;  types == | charge != 
      CA         CX   0.038100      1  12.010000         CX   0.021300  12.010000   ;  types == | charge != 
      HA         H1   0.088000      1   1.008000         H1   0.112400   1.008000   ;  types == | charge != 
      CB         2C  -0.030300      1  12.010000         2C  -0.123100  12.010000   ;  types == | charge != 
     HB1         HC  -0.012200      1   1.008000         H1   0.111200   1.008000   ;  types != | charge != 
     HB2         HC  -0.012200      1   1.008000         H1   0.111200   1.008000   ;  types != | charge != 
      CG         CO   0.799400      1  12.010000         SH  -0.311900  32.060000   ;  types != | charge != 
     OD1         O2  -0.801400      1  16.000000     DUM_O2   0.000000  16.000000   ;  types != | charge != 
     OD2         O2  -0.801400      1  16.000000     DUM_O2   0.000000  16.000000   ;  types != | charge != 
       C          C   0.536600      1  12.010000          C   0.597300  12.010000   ;  types == | charge != 
       O          O  -0.581900      1  16.000000          O  -0.567900  16.000000   ;  types == | charge != 
      HV     DUM_HS   0.000000      1   1.008000         HS   0.193300   1.008000   ;  types != | charge != 

 [ coords ]
  -2.994   -4.470    6.993
  -3.510   -5.332    7.063
  -1.676   -4.415    7.600
  -1.759   -4.901    8.573
  -0.655   -5.200    6.749
  -0.987   -6.224    6.586
  -0.557   -4.734    5.768
   0.731   -5.256    7.395
   0.773   -5.296    8.644
   1.719   -5.254    6.632
  -1.234   -2.969    7.858
  -1.305   -2.106    6.983
   0.548   -5.313    8.730

 [ impropers ]
     -C     CA      N      H     default-A                 default-B                  
     CA     +N      C      O     default-A                 default-B                  
     CB    OD1     CG    OD2     default-A                 default-A                  

 [ dihedrals ]

 [ rotations ]
  CA-CB HB1 HB2 CG OD1 OD2 HV
  CB-CG OD1 OD2 HV


[ D2E ] ; Asp -> Glu


 [ morphes ]
     N          N ->      N          N
     H          H ->      H          H
    CA         CX ->     CA         CX
    HA         H1 ->     HA         H1
    CB         2C ->     CB         2C
   HB1         HC ->    HB1         HC
   HB2         HC ->    HB2         HC
    CG         CO ->     CG         2C
   OD1         O2 ->     CD         CO
   OD2         O2 -> OD2.gone     DUM_O2
     C          C ->      C          C
     O          O ->      O          O
   HV1     DUM_HC ->    HG1         HC
   HV2     DUM_HC ->    HG2         HC
  DOE1     DUM_O2 ->    OE1         O2
  DOE2     DUM_O2 ->    OE2         O2

 [ atoms ]
       N          N  -0.516300      1  14.010000          N  -0.516300  14.010000   ;  types == | charge == 
       H          H   0.293600      1   1.008000          H   0.293600   1.008000   ;  types == | charge == 
      CA         CX   0.038100      1  12.010000         CX   0.039700  12.010000   ;  types == | charge != 
      HA         H1   0.088000      1   1.008000         H1   0.110500   1.008000   ;  types == | charge != 
      CB         2C  -0.030300      1  12.010000         2C   0.056000  12.010000   ;  types == | charge != 
     HB1         HC  -0.012200      1   1.008000         HC  -0.017300   1.008000   ;  types == | charge != 
     HB2         HC  -0.012200      1   1.008000         HC  -0.017300   1.008000   ;  types == | charge != 
      CG         CO   0.799400      1  12.010000         2C   0.013600  12.010000   ;  types != | charge != 
     OD1         O2  -0.801400      1  16.000000         CO   0.805400  12.010000   ;  types != | charge != 
     OD2         O2  -0.801400      1  16.000000     DUM_O2   0.000000  16.000000   ;  types != | charge != 
       C          C   0.536600      1  12.010000          C   0.536600  12.010000   ;  types == | charge == 
       O          O  -0.581900      1  16.000000          O  -0.581900  16.000000   ;  types == | charge == 
     HV1     DUM_HC   0.000000      1   1.008000         HC  -0.042500   1.008000   ;  types != | charge != 
     HV2     DUM_HC   0.000000      1   1.008000         HC  -0.042500   1.008000   ;  types != | charge != 
    DOE1     DUM_O2   0.000000      1  16.000000         O2  -0.818800  16.000000   ;  types != | charge != 
    DOE2     DUM_O2   0.000000      1  16.000000         O2  -0.818800  16.000000   ;  types != | charge != 

 [ coords ]
  -2.994   -4.470    6.993
  -3.510   -5.332    7.063
  -1.676   -4.415    7.600
  -1.759   -4.901    8.573
  -0.655   -5.200    6.749
  -0.987   -6.224    6.586
  -0.557   -4.734    5.768
   0.731   -5.256    7.395
   0.773   -5.296    8.644
   1.719   -5.254    6.632
  -1.234   -2.969    7.858
  -1.305   -2.106    6.983
   1.248   -6.269    7.048
   1.380   -4.526    7.064
  -0.320   -5.220    9.510
   1.888   -5.491    9.463

 [ impropers ]
     -C     CA      N      H     default-A                 default-B                  
     CA     +N      C      O     default-A                 default-B                  
     CB    OD1     CG    OD2     default-A                 default-A                  
     CG   DOE1    OD1   DOE2     default-B                 default-B                  

 [ dihedrals ]

 [ rotations ]
  CA-CB HB1 HB2 CG OD1 OD2 HV1 HV2 DOE1 DOE2
  CB-CG OD1 OD2 HV1 HV2 DOE1 DOE2


[ D2F ] ; Asp -> Phe


 [ morphes ]
     N          N ->      N          N
     H          H ->      H          H
    CA         CX ->     CA         CX
    HA         H1 ->     HA         H1
    CB         2C ->     CB         CT
   HB1         HC ->    HB1         HC
   HB2         HC ->    HB2         HC
    CG         CO -> CG.gone     DUM_CO
   OD1         O2 -> OD1.gone     DUM_O2
   OD2         O2 -> OD2.gone     DUM_O2
     C          C ->      C          C
     O          O ->      O          O
   DCG     DUM_CA ->     CG         CA
  DCD1     DUM_CA ->    CD1         CA
   HV1     DUM_HA ->    HD1         HA
  DCD2     DUM_CA ->    CD2         CA
   HV2     DUM_HA ->    HD2         HA
  DCE1     DUM_CA ->    CE1         CA
   HV3     DUM_HA ->    HE1         HA
  DCE2     DUM_CA ->    CE2         CA
   HV4     DUM_HA ->    HE2         HA
   DCZ     DUM_CA ->     CZ         CA
   HV5     DUM_HA ->     HZ         HA

 [ atoms ]
       N          N  -0.516300      1  14.010000          N  -0.415700  14.010000   ;  types == | charge != 
       H          H   0.293600      1   1.008000          H   0.271900   1.008000   ;  types == | charge != 
      CA         CX   0.038100      1  12.010000         CX  -0.002400  12.010000   ;  types == | charge != 
      HA         H1   0.088000      1   1.008000         H1   0.097800   1.008000   ;  types == | charge != 
      CB         2C  -0.030300      1  12.010000         CT  -0.034300  12.010000   ;  types != | charge != 
     HB1         HC  -0.012200      1   1.008000         HC   0.029500   1.008000   ;  types == | charge != 
     HB2         HC  -0.012200      1   1.008000         HC   0.029500   1.008000   ;  types == | charge != 
      CG         CO   0.799400      1  12.010000     DUM_CO   0.000000  12.010000   ;  types != | charge != 
     OD1         O2  -0.801400      1  16.000000     DUM_O2   0.000000  16.000000   ;  types != | charge != 
     OD2         O2  -0.801400      1  16.000000     DUM_O2   0.000000  16.000000   ;  types != | charge != 
       C          C   0.536600      1  12.010000          C   0.597300  12.010000   ;  types == | charge != 
       O          O  -0.581900      1  16.000000          O  -0.567900  16.000000   ;  types == | charge != 
     DCG     DUM_CA   0.000000      1  12.010000         CA   0.011800  12.010000   ;  types != | charge != 
    DCD1     DUM_CA   0.000000      1  12.010000         CA  -0.125600  12.010000   ;  types != | charge != 
     HV1     DUM_HA   0.000000      1   1.008000         HA   0.133000   1.008000   ;  types != | charge != 
    DCD2     DUM_CA   0.000000      1  12.010000         CA  -0.125600  12.010000   ;  types != | charge != 
     HV2     DUM_HA   0.000000      1   1.008000         HA   0.133000   1.008000   ;  types != | charge != 
    DCE1     DUM_CA   0.000000      1  12.010000         CA  -0.170400  12.010000   ;  types != | charge != 
     HV3     DUM_HA   0.000000      1   1.008000         HA   0.143000   1.008000   ;  types != | charge != 
    DCE2     DUM_CA   0.000000      1  12.010000         CA  -0.170400  12.010000   ;  types != | charge != 
     HV4     DUM_HA   0.000000      1   1.008000         HA   0.143000   1.008000   ;  types != | charge != 
     DCZ     DUM_CA   0.000000      1  12.010000         CA  -0.107200  12.010000   ;  types != | charge != 
     HV5     DUM_HA   0.000000      1   1.008000         HA   0.129700   1.008000   ;  types != | charge != 

 [ coords ]
  -2.994   -4.470    6.993
  -3.510   -5.332    7.063
  -1.676   -4.415    7.600
  -1.759   -4.901    8.573
  -0.655   -5.200    6.749
  -0.987   -6.224    6.586
  -0.557   -4.734    5.768
   0.731   -5.256    7.395
   0.773   -5.296    8.644
   1.719   -5.254    6.632
  -1.234   -2.969    7.858
  -1.305   -2.106    6.983
   0.735   -5.297    7.354
   0.887   -5.346    8.756
   0.017   -5.397    9.396
   1.887   -5.282    6.533
   1.795   -5.281    5.456
   2.171   -5.336    9.335
   2.289   -5.365   10.410
   3.170   -5.259    7.112
   4.050   -5.221    6.474
   3.315   -5.261    8.514
   4.298   -5.225    8.947

 [ impropers ]
     -C     CA      N      H     default-A                 default-B                  
     CA     +N      C      O     default-A                 default-B                  
     CB    OD1     CG    OD2     default-A                 default-A                  
    DCG   DCE2   DCD2    HV2     default-B                 default-B                  
    DCZ   DCD2   DCE2    HV4     default-B                 default-B                  
   DCE1   DCE2    DCZ    HV5     default-B                 default-B                  
   DCD1    DCZ   DCE1    HV3     default-B                 default-B                  
    DCG   DCE1   DCD1    HV1     default-B                 default-B                  
   DCD1   DCD2    DCG     CB     default-B                 default-B                  

 [ dihedrals ]

 [ rotations ]
  CA-CB HB1 HB2 CG OD1 OD2 DCG DCD1 HV1 DCD2 HV2 DCE1 HV3 DCE2 HV4 DCZ HV5
  CB-CG OD1 OD2


[ D2G ] ; Asp -> Gly


 [ morphes ]
     N          N ->      N          N
     H          H ->      H          H
    CA         CX ->     CA         CX
    HA         H1 -> HA.gone     DUM_H1
    CB         2C -> CB.gone     DUM_2C
   HB1         HC -> HB.gone1     DUM_HC
   HB2         HC -> HB.gone2     DUM_HC
    CG         CO -> CG.gone     DUM_CO
   OD1         O2 -> OD1.gone     DUM_O2
   OD2         O2 -> OD2.gone     DUM_O2
     C          C ->      C          C
     O          O ->      O          O
   HV1     DUM_H1 ->    HA1         H1
   HV2     DUM_H1 ->    HA2         H1

 [ atoms ]
       N          N  -0.516300      1  14.010000          N  -0.415700  14.010000   ;  types == | charge != 
       H          H   0.293600      1   1.008000          H   0.271900   1.008000   ;  types == | charge != 
      CA         CX   0.038100      1  12.010000         CX  -0.025200  12.010000   ;  types == | charge != 
      HA         H1   0.088000      1   1.008000     DUM_H1   0.000000   1.008000   ;  types != | charge != 
      CB         2C  -0.030300      1  12.010000     DUM_2C   0.000000  12.010000   ;  types != | charge != 
     HB1         HC  -0.012200      1   1.008000     DUM_HC   0.000000   1.008000   ;  types != | charge != 
     HB2         HC  -0.012200      1   1.008000     DUM_HC   0.000000   1.008000   ;  types != | charge != 
      CG         CO   0.799400      1  12.010000     DUM_CO   0.000000  12.010000   ;  types != | charge != 
     OD1         O2  -0.801400      1  16.000000     DUM_O2   0.000000  16.000000   ;  types != | charge != 
     OD2         O2  -0.801400      1  16.000000     DUM_O2   0.000000  16.000000   ;  types != | charge != 
       C          C   0.536600      1  12.010000          C   0.597300  12.010000   ;  types == | charge != 
       O          O  -0.581900      1  16.000000          O  -0.567900  16.000000   ;  types == | charge != 
     HV1     DUM_H1   0.000000      1   1.008000         H1   0.069800   1.008000   ;  types != | charge != 
     HV2     DUM_H1   0.000000      1   1.008000         H1   0.069800   1.008000   ;  types != | charge != 

 [ coords ]
  -2.994   -4.470    6.993
  -3.510   -5.332    7.063
  -1.676   -4.415    7.600
  -1.759   -4.901    8.573
  -0.655   -5.200    6.749
  -0.987   -6.224    6.586
  -0.557   -4.734    5.768
   0.731   -5.256    7.395
   0.773   -5.296    8.644
   1.719   -5.254    6.632
  -1.234   -2.969    7.858
  -1.305   -2.106    6.983
  -1.711   -4.951    8.548
  -0.957   -4.923    6.957

 [ impropers ]
     -C     CA      N      H     default-A                 default-B                  
     CA     +N      C      O     default-A                 default-B                  
     CB    OD1     CG    OD2     default-A                 default-A                  

 [ dihedrals ]

 [ rotations ]
  CA-CB HB1 HB2 CG OD1 OD2
  CB-CG OD1 OD2


[ D2H ] ; Asp -> Hid


 [ morphes ]
     N          N ->      N          N
     H          H ->      H          H
    CA         CX ->     CA         CX
    HA         H1 ->     HA         H1
    CB         2C ->     CB         CT
   HB1         HC ->    HB1         HC
   HB2         HC ->    HB2         HC
    CG         CO -> CG.gone     DUM_CO
   OD1         O2 -> OD1.gone     DUM_O2
   OD2         O2 -> OD2.gone     DUM_O2
     C          C ->      C          C
     O          O ->      O          O
   DCG     DUM_CC ->     CG         CC
  DND1     DUM_NA ->    ND1         NA
   HV1      DUM_H ->    HD1          H
  DCD2     DUM_CV ->    CD2         CV
   HV2     DUM_H4 ->    HD2         H4
  DCE1     DUM_CR ->    CE1         CR
   HV3     DUM_H5 ->    HE1         H5
  DNE2     DUM_NB ->    NE2         NB

 [ atoms ]
       N          N  -0.516300      1  14.010000          N  -0.415700  14.010000   ;  types == | charge != 
       H          H   0.293600      1   1.008000          H   0.271900   1.008000   ;  types == | charge != 
      CA         CX   0.038100      1  12.010000         CX   0.018800  12.010000   ;  types == | charge != 
      HA         H1   0.088000      1   1.008000         H1   0.088100   1.008000   ;  types == | charge != 
      CB         2C  -0.030300      1  12.010000         CT  -0.046200  12.010000   ;  types != | charge != 
     HB1         HC  -0.012200      1   1.008000         HC   0.040200   1.008000   ;  types == | charge != 
     HB2         HC  -0.012200      1   1.008000         HC   0.040200   1.008000   ;  types == | charge != 
      CG         CO   0.799400      1  12.010000     DUM_CO   0.000000  12.010000   ;  types != | charge != 
     OD1         O2  -0.801400      1  16.000000     DUM_O2   0.000000  16.000000   ;  types != | charge != 
     OD2         O2  -0.801400      1  16.000000     DUM_O2   0.000000  16.000000   ;  types != | charge != 
       C          C   0.536600      1  12.010000          C   0.597300  12.010000   ;  types == | charge != 
       O          O  -0.581900      1  16.000000          O  -0.567900  16.000000   ;  types == | charge != 
     DCG     DUM_CC   0.000000      1  12.010000         CC  -0.026600  12.010000   ;  types != | charge != 
    DND1     DUM_NA   0.000000      1  14.010000         NA  -0.381100  14.010000   ;  types != | charge != 
     HV1      DUM_H   0.000000      1   1.008000          H   0.364900   1.008000   ;  types != | charge != 
    DCD2     DUM_CV   0.000000      1  12.010000         CV   0.129200  12.010000   ;  types != | charge != 
     HV2     DUM_H4   0.000000      1   1.008000         H4   0.114700   1.008000   ;  types != | charge != 
    DCE1     DUM_CR   0.000000      1  12.010000         CR   0.205700  12.010000   ;  types != | charge != 
     HV3     DUM_H5   0.000000      1   1.008000         H5   0.139200   1.008000   ;  types != | charge != 
    DNE2     DUM_NB   0.000000      1  14.010000         NB  -0.572700  14.010000   ;  types != | charge != 

 [ coords ]
  -2.994   -4.470    6.993
  -3.510   -5.332    7.063
  -1.676   -4.415    7.600
  -1.759   -4.901    8.573
  -0.655   -5.200    6.749
  -0.987   -6.224    6.586
  -0.557   -4.734    5.768
   0.731   -5.256    7.395
   0.773   -5.296    8.644
   1.719   -5.254    6.632
  -1.234   -2.969    7.858
  -1.305   -2.106    6.983
   0.712   -5.262    7.314
   0.934   -5.347    8.689
   0.247   -5.356    9.415
   1.926   -5.328    6.664
   2.080   -5.317    5.676
   2.253   -5.411    8.824
   2.718   -5.453    9.709
   2.892   -5.414    7.655

 [ impropers ]
     -C     CA      N      H     default-A                 default-B                  
     CA     +N      C      O     default-A                 default-B                  
     CB    OD1     CG    OD2     default-A                 default-A                  
    DCG   DCE1   DND1    HV1     default-B                 default-B                  
    DCG   DNE2   DCD2    HV2     default-B                 default-B                  
   DND1   DNE2   DCE1    HV3     default-B                 default-B                  
   DND1   DCD2    DCG     CB     default-B                 default-B                  

 [ dihedrals ]

 [ rotations ]
  CA-CB HB1 HB2 CG OD1 OD2 DCG DND1 HV1 DCD2 HV2 DCE1 HV3 DNE2
  CB-CG OD1 OD2


[ D2I ] ; Asp -> Ile


 [ morphes ]
     N          N ->      N          N
     H          H ->      H          H
    CA         CX ->     CA         CX
    HA         H1 ->     HA         H1
    CB         2C ->     CB         3C
   HB1         HC ->     HB         HC
   HB2         HC -> HB.gone2     DUM_HC
    CG         CO ->    CG1         2C
   OD1         O2 ->    CD1         CT
   OD2         O2 -> OD2.gone     DUM_O2
     C          C ->      C          C
     O          O ->      O          O
   HV1     DUM_HC ->   HG11         HC
   HV2     DUM_HC ->   HG12         HC
  DCG2     DUM_CT ->    CG2         CT
   HV3     DUM_HC ->   HG21         HC
   HV4     DUM_HC ->   HG22         HC
   HV5     DUM_HC ->   HG23         HC
   HV6     DUM_HC ->   HD11         HC
   HV7     DUM_HC ->   HD12         HC
   HV8     DUM_HC ->   HD13         HC

 [ atoms ]
       N          N  -0.516300      1  14.010000          N  -0.415700  14.010000   ;  types == | charge != 
       H          H   0.293600      1   1.008000          H   0.271900   1.008000   ;  types == | charge != 
      CA         CX   0.038100      1  12.010000         CX  -0.059700  12.010000   ;  types == | charge != 
      HA         H1   0.088000      1   1.008000         H1   0.086900   1.008000   ;  types == | charge != 
      CB         2C  -0.030300      1  12.010000         3C   0.130300  12.010000   ;  types != | charge != 
     HB1         HC  -0.012200      1   1.008000         HC   0.018700   1.008000   ;  types == | charge != 
     HB2         HC  -0.012200      1   1.008000     DUM_HC   0.000000   1.008000   ;  types != | charge != 
      CG         CO   0.799400      1  12.010000         2C  -0.043000  12.010000   ;  types != | charge != 
     OD1         O2  -0.801400      1  16.000000         CT  -0.066000  12.010000   ;  types != | charge != 
     OD2         O2  -0.801400      1  16.000000     DUM_O2   0.000000  16.000000   ;  types != | charge != 
       C          C   0.536600      1  12.010000          C   0.597300  12.010000   ;  types == | charge != 
       O          O  -0.581900      1  16.000000          O  -0.567900  16.000000   ;  types == | charge != 
     HV1     DUM_HC   0.000000      1   1.008000         HC   0.023600   1.008000   ;  types != | charge != 
     HV2     DUM_HC   0.000000      1   1.008000         HC   0.023600   1.008000   ;  types != | charge != 
    DCG2     DUM_CT   0.000000      1  12.010000         CT  -0.320400  12.010000   ;  types != | charge != 
     HV3     DUM_HC   0.000000      1   1.008000         HC   0.088200   1.008000   ;  types != | charge != 
     HV4     DUM_HC   0.000000      1   1.008000         HC   0.088200   1.008000   ;  types != | charge != 
     HV5     DUM_HC   0.000000      1   1.008000         HC   0.088200   1.008000   ;  types != | charge != 
     HV6     DUM_HC   0.000000      1   1.008000         HC   0.018600   1.008000   ;  types != | charge != 
     HV7     DUM_HC   0.000000      1   1.008000         HC   0.018600   1.008000   ;  types != | charge != 
     HV8     DUM_HC   0.000000      1   1.008000         HC   0.018600   1.008000   ;  types != | charge != 

 [ coords ]
  -2.994   -4.470    6.993
  -3.510   -5.332    7.063
  -1.676   -4.415    7.600
  -1.759   -4.901    8.573
  -0.655   -5.200    6.749
  -0.987   -6.224    6.586
  -0.557   -4.734    5.768
   0.731   -5.256    7.395
   0.773   -5.296    8.644
   1.719   -5.254    6.632
  -1.234   -2.969    7.858
  -1.305   -2.106    6.983
   1.342   -6.104    7.019
   1.347   -4.367    7.143
  -0.545   -4.629    5.316
   0.220   -5.118    4.716
  -1.485   -4.773    4.766
  -0.320   -3.572    5.321
   1.758   -5.358    9.351
   0.272   -4.421    9.362
   0.214   -6.180    9.330

 [ impropers ]
     -C     CA      N      H     default-A                 default-B                  
     CA     +N      C      O     default-A                 default-B                  
     CB    OD1     CG    OD2     default-A                 default-A                  

 [ dihedrals ]

 [ rotations ]
  CA-CB HB1 HB2 CG OD1 OD2 HV1 HV2 DCG2 HV3 HV4 HV5 HV6 HV7 HV8
  CB-CG OD1 OD2 HV1 HV2 HV6 HV7 HV8


[ D2J ] ; Asp -> Glh


 [ morphes ]
     N          N ->      N          N
     H          H ->      H          H
    CA         CX ->     CA         CX
    HA         H1 ->     HA         H1
    CB         2C ->     CB         2C
   HB1         HC ->    HB1         HC
   HB2         HC ->    HB2         HC
    CG         CO ->     CG         2C
   OD1         O2 ->     CD          C
   OD2         O2 -> OD2.gone     DUM_O2
     C          C ->      C          C
     O          O ->      O          O
   HV1     DUM_HC ->    HG1         HC
   HV2     DUM_HC ->    HG2         HC
  DOE1      DUM_O ->    OE1          O
  DOE2     DUM_OH ->    OE2         OH
   HV3     DUM_HO ->    HE2         HO

 [ atoms ]
       N          N  -0.516300      1  14.010000          N  -0.415700  14.010000   ;  types == | charge != 
       H          H   0.293600      1   1.008000          H   0.271900   1.008000   ;  types == | charge != 
      CA         CX   0.038100      1  12.010000         CX   0.014500  12.010000   ;  types == | charge != 
      HA         H1   0.088000      1   1.008000         H1   0.077900   1.008000   ;  types == | charge != 
      CB         2C  -0.030300      1  12.010000         2C  -0.007100  12.010000   ;  types == | charge != 
     HB1         HC  -0.012200      1   1.008000         HC   0.025600   1.008000   ;  types == | charge != 
     HB2         HC  -0.012200      1   1.008000         HC   0.025600   1.008000   ;  types == | charge != 
      CG         CO   0.799400      1  12.010000         2C  -0.017400  12.010000   ;  types != | charge != 
     OD1         O2  -0.801400      1  16.000000          C   0.680100  12.010000   ;  types != | charge != 
     OD2         O2  -0.801400      1  16.000000     DUM_O2   0.000000  16.000000   ;  types != | charge != 
       C          C   0.536600      1  12.010000          C   0.597300  12.010000   ;  types == | charge != 
       O          O  -0.581900      1  16.000000          O  -0.567900  16.000000   ;  types == | charge != 
     HV1     DUM_HC   0.000000      1   1.008000         HC   0.043000   1.008000   ;  types != | charge != 
     HV2     DUM_HC   0.000000      1   1.008000         HC   0.043000   1.008000   ;  types != | charge != 
    DOE1      DUM_O   0.000000      1  16.000000          O  -0.583800  16.000000   ;  types != | charge != 
    DOE2     DUM_OH   0.000000      1  16.000000         OH  -0.651100  16.000000   ;  types != | charge != 
     HV3     DUM_HO   0.000000      1   1.008000         HO   0.464100   1.008000   ;  types != | charge != 

 [ coords ]
  -2.994   -4.470    6.993
  -3.510   -5.332    7.063
  -1.676   -4.415    7.600
  -1.759   -4.901    8.573
  -0.655   -5.200    6.749
  -0.987   -6.224    6.586
  -0.557   -4.734    5.768
   0.731   -5.256    7.395
   0.773   -5.296    8.644
   1.719   -5.254    6.632
  -1.234   -2.969    7.858
  -1.305   -2.106    6.983
   1.177   -6.212    7.072
   1.299   -4.582    7.069
   1.873   -5.448    9.494
  -0.345   -5.277    9.481
  -0.220   -5.285   10.473

 [ impropers ]
     -C     CA      N      H     default-A                 default-B                  
     CA     +N      C      O     default-A                 default-B                  
     CB    OD1     CG    OD2     default-A                 default-A                  
     CG   DOE1    OD1   DOE2     default-B                 default-B                  

 [ dihedrals ]

 [ rotations ]
  CA-CB HB1 HB2 CG OD1 OD2 HV1 HV2 DOE1 DOE2 HV3
  CB-CG OD1 OD2 HV1 HV2 DOE1 DOE2 HV3


[ D2K ] ; Asp -> Lys


 [ morphes ]
     N          N ->      N          N
     H          H ->      H          H
    CA         CX ->     CA         CX
    HA         H1 ->     HA         H1
    CB         2C ->     CB         C8
   HB1         HC ->    HB1         HC
   HB2         HC ->    HB2         HC
    CG         CO ->     CG         C8
   OD1         O2 ->     CD         C8
   OD2         O2 -> OD2.gone     DUM_O2
     C          C ->      C          C
     O          O ->      O          O
   HV1     DUM_HC ->    HG1         HC
   HV2     DUM_HC ->    HG2         HC
   HV3     DUM_HC ->    HD1         HC
   HV4     DUM_HC ->    HD2         HC
   DCE     DUM_C8 ->     CE         C8
   HV5     DUM_HP ->    HE1         HP
   HV6     DUM_HP ->    HE2         HP
   DNZ     DUM_N3 ->     NZ         N3
   HV7      DUM_H ->    HZ1          H
   HV8      DUM_H ->    HZ2          H
   HV9      DUM_H ->    HZ3          H

 [ atoms ]
       N          N  -0.516300      1  14.010000          N  -0.347900  14.010000   ;  types == | charge != 
       H          H   0.293600      1   1.008000          H   0.274700   1.008000   ;  types == | charge != 
      CA         CX   0.038100      1  12.010000         CX  -0.240000  12.010000   ;  types == | charge != 
      HA         H1   0.088000      1   1.008000         H1   0.142600   1.008000   ;  types == | charge != 
      CB         2C  -0.030300      1  12.010000         C8  -0.009400  12.010000   ;  types != | charge != 
     HB1         HC  -0.012200      1   1.008000         HC   0.036200   1.008000   ;  types == | charge != 
     HB2         HC  -0.012200      1   1.008000         HC   0.036200   1.008000   ;  types == | charge != 
      CG         CO   0.799400      1  12.010000         C8   0.018700  12.010000   ;  types != | charge != 
     OD1         O2  -0.801400      1  16.000000         C8  -0.047900  12.010000   ;  types != | charge != 
     OD2         O2  -0.801400      1  16.000000     DUM_O2   0.000000  16.000000   ;  types != | charge != 
       C          C   0.536600      1  12.010000          C   0.734100  12.010000   ;  types == | charge != 
       O          O  -0.581900      1  16.000000          O  -0.589400  16.000000   ;  types == | charge != 
     HV1     DUM_HC   0.000000      1   1.008000         HC   0.010300   1.008000   ;  types != | charge != 
     HV2     DUM_HC   0.000000      1   1.008000         HC   0.010300   1.008000   ;  types != | charge != 
     HV3     DUM_HC   0.000000      1   1.008000         HC   0.062100   1.008000   ;  types != | charge != 
     HV4     DUM_HC   0.000000      1   1.008000         HC   0.062100   1.008000   ;  types != | charge != 
     DCE     DUM_C8   0.000000      1  12.010000         C8  -0.014300  12.010000   ;  types != | charge != 
     HV5     DUM_HP   0.000000      1   1.008000         HP   0.113500   1.008000   ;  types != | charge != 
     HV6     DUM_HP   0.000000      1   1.008000         HP   0.113500   1.008000   ;  types != | charge != 
     DNZ     DUM_N3   0.000000      1  14.010000         N3  -0.385400  14.010000   ;  types != | charge != 
     HV7      DUM_H   0.000000      1   1.008000          H   0.340000   1.008000   ;  types != | charge != 
     HV8      DUM_H   0.000000      1   1.008000          H   0.340000   1.008000   ;  types != | charge != 
     HV9      DUM_H   0.000000      1   1.008000          H   0.340000   1.008000   ;  types != | charge != 

 [ coords ]
  -2.994   -4.470    6.993
  -3.510   -5.332    7.063
  -1.676   -4.415    7.600
  -1.759   -4.901    8.573
  -0.655   -5.200    6.749
  -0.987   -6.224    6.586
  -0.557   -4.734    5.768
   0.731   -5.256    7.395
   0.773   -5.296    8.644
   1.719   -5.254    6.632
  -1.234   -2.969    7.858
  -1.305   -2.106    6.983
   1.219   -6.204    6.777
   1.329   -4.464    6.891
   0.319   -4.548    9.185
   0.203   -6.288    9.066
   2.234   -5.564    9.283
   2.699   -6.465    8.873
   2.840   -4.718    8.956
   2.268   -5.639   10.756
   3.225   -5.741   11.072
   1.883   -4.797   11.157
   1.736   -6.435   11.077

 [ impropers ]
     -C     CA      N      H     default-A                 default-B                  
     CA     +N      C      O     default-A                 default-B                  
     CB    OD1     CG    OD2     default-A                 default-A                  

 [ dihedrals ]

 [ rotations ]
  CA-CB HB1 HB2 CG OD1 OD2 HV1 HV2 HV3 HV4 DCE HV5 HV6 DNZ HV7 HV8 HV9
  CB-CG OD1 OD2 HV1 HV2 HV3 HV4 DCE HV5 HV6 DNZ HV7 HV8 HV9


[ D2L ] ; Asp -> Leu


 [ morphes ]
     N          N ->      N          N
     H          H ->      H          H
    CA         CX ->     CA         CX
    HA         H1 ->     HA         H1
    CB         2C ->     CB         2C
   HB1         HC ->    HB1         HC
   HB2         HC ->    HB2         HC
    CG         CO ->     CG         3C
   OD1         O2 ->    CD1         CT
   OD2         O2 -> OD2.gone     DUM_O2
     C          C ->      C          C
     O          O ->      O          O
   HV1     DUM_HC ->     HG         HC
   HV2     DUM_HC ->   HD11         HC
   HV3     DUM_HC ->   HD12         HC
   HV4     DUM_HC ->   HD13         HC
  DCD2     DUM_CT ->    CD2         CT
   HV5     DUM_HC ->   HD21         HC
   HV6     DUM_HC ->   HD22         HC
   HV7     DUM_HC ->   HD23         HC

 [ atoms ]
       N          N  -0.516300      1  14.010000          N  -0.415700  14.010000   ;  types == | charge != 
       H          H   0.293600      1   1.008000          H   0.271900   1.008000   ;  types == | charge != 
      CA         CX   0.038100      1  12.010000         CX  -0.051800  12.010000   ;  types == | charge != 
      HA         H1   0.088000      1   1.008000         H1   0.092200   1.008000   ;  types == | charge != 
      CB         2C  -0.030300      1  12.010000         2C  -0.110200  12.010000   ;  types == | charge != 
     HB1         HC  -0.012200      1   1.008000         HC   0.045700   1.008000   ;  types == | charge != 
     HB2         HC  -0.012200      1   1.008000         HC   0.045700   1.008000   ;  types == | charge != 
      CG         CO   0.799400      1  12.010000         3C   0.353100  12.010000   ;  types != | charge != 
     OD1         O2  -0.801400      1  16.000000         CT  -0.412100  12.010000   ;  types != | charge != 
     OD2         O2  -0.801400      1  16.000000     DUM_O2   0.000000  16.000000   ;  types != | charge != 
       C          C   0.536600      1  12.010000          C   0.597300  12.010000   ;  types == | charge != 
       O          O  -0.581900      1  16.000000          O  -0.567900  16.000000   ;  types == | charge != 
     HV1     DUM_HC   0.000000      1   1.008000         HC  -0.036100   1.008000   ;  types != | charge != 
     HV2     DUM_HC   0.000000      1   1.008000         HC   0.100000   1.008000   ;  types != | charge != 
     HV3     DUM_HC   0.000000      1   1.008000         HC   0.100000   1.008000   ;  types != | charge != 
     HV4     DUM_HC   0.000000      1   1.008000         HC   0.100000   1.008000   ;  types != | charge != 
    DCD2     DUM_CT   0.000000      1  12.010000         CT  -0.412100  12.010000   ;  types != | charge != 
     HV5     DUM_HC   0.000000      1   1.008000         HC   0.100000   1.008000   ;  types != | charge != 
     HV6     DUM_HC   0.000000      1   1.008000         HC   0.100000   1.008000   ;  types != | charge != 
     HV7     DUM_HC   0.000000      1   1.008000         HC   0.100000   1.008000   ;  types != | charge != 

 [ coords ]
  -2.994   -4.470    6.993
  -3.510   -5.332    7.063
  -1.676   -4.415    7.600
  -1.759   -4.901    8.573
  -0.655   -5.200    6.749
  -0.987   -6.224    6.586
  -0.557   -4.734    5.768
   0.731   -5.256    7.395
   0.773   -5.296    8.644
   1.719   -5.254    6.632
  -1.234   -2.969    7.858
  -1.305   -2.106    6.983
   1.332   -4.381    7.046
   1.765   -5.481    9.239
   0.307   -4.503    9.274
   0.186   -6.256    9.164
   1.580   -6.488    6.722
   2.623   -6.446    7.039
   1.174   -7.441    7.065
   1.585   -6.501    5.633

 [ impropers ]
     -C     CA      N      H     default-A                 default-B                  
     CA     +N      C      O     default-A                 default-B                  
     CB    OD1     CG    OD2     default-A                 default-A                  

 [ dihedrals ]

 [ rotations ]
  CA-CB HB1 HB2 CG OD1 OD2 HV1 HV2 HV3 HV4 DCD2 HV5 HV6 HV7
  CB-CG OD1 OD2 HV1 HV2 HV3 HV4 DCD2 HV5 HV6 HV7


[ D2M ] ; Asp -> Met


 [ morphes ]
     N          N ->      N          N
     H          H ->      H          H
    CA         CX ->     CA         CX
    HA         H1 ->     HA         H1
    CB         2C ->     CB         2C
   HB1         HC ->    HB1         HC
   HB2         HC ->    HB2         HC
    CG         CO ->     CG         2C
   OD1         O2 ->     SD          S
   OD2         O2 -> OD2.gone     DUM_O2
     C          C ->      C          C
     O          O ->      O          O
   HV1     DUM_H1 ->    HG1         H1
   HV2     DUM_H1 ->    HG2         H1
   DCE     DUM_CT ->     CE         CT
   HV3     DUM_H1 ->    HE1         H1
   HV4     DUM_H1 ->    HE2         H1
   HV5     DUM_H1 ->    HE3         H1

 [ atoms ]
       N          N  -0.516300      1  14.010000          N  -0.415700  14.010000   ;  types == | charge != 
       H          H   0.293600      1   1.008000          H   0.271900   1.008000   ;  types == | charge != 
      CA         CX   0.038100      1  12.010000         CX  -0.023700  12.010000   ;  types == | charge != 
      HA         H1   0.088000      1   1.008000         H1   0.088000   1.008000   ;  types == | charge == 
      CB         2C  -0.030300      1  12.010000         2C   0.034200  12.010000   ;  types == | charge != 
     HB1         HC  -0.012200      1   1.008000         HC   0.024100   1.008000   ;  types == | charge != 
     HB2         HC  -0.012200      1   1.008000         HC   0.024100   1.008000   ;  types == | charge != 
      CG         CO   0.799400      1  12.010000         2C   0.001800  12.010000   ;  types != | charge != 
     OD1         O2  -0.801400      1  16.000000          S  -0.273700  32.060000   ;  types != | charge != 
     OD2         O2  -0.801400      1  16.000000     DUM_O2   0.000000  16.000000   ;  types != | charge != 
       C          C   0.536600      1  12.010000          C   0.597300  12.010000   ;  types == | charge != 
       O          O  -0.581900      1  16.000000          O  -0.567900  16.000000   ;  types == | charge != 
     HV1     DUM_H1   0.000000      1   1.008000         H1   0.044000   1.008000   ;  types != | charge != 
     HV2     DUM_H1   0.000000      1   1.008000         H1   0.044000   1.008000   ;  types != | charge != 
     DCE     DUM_CT   0.000000      1  12.010000         CT  -0.053600  12.010000   ;  types != | charge != 
     HV3     DUM_H1   0.000000      1   1.008000         H1   0.068400   1.008000   ;  types != | charge != 
     HV4     DUM_H1   0.000000      1   1.008000         H1   0.068400   1.008000   ;  types != | charge != 
     HV5     DUM_H1   0.000000      1   1.008000         H1   0.068400   1.008000   ;  types != | charge != 

 [ coords ]
  -2.994   -4.470    6.993
  -3.510   -5.332    7.063
  -1.676   -4.415    7.600
  -1.759   -4.901    8.573
  -0.655   -5.200    6.749
  -0.987   -6.224    6.586
  -0.557   -4.734    5.768
   0.731   -5.256    7.395
   0.773   -5.296    8.644
   1.719   -5.254    6.632
  -1.234   -2.969    7.858
  -1.305   -2.106    6.983
   1.289   -6.113    6.944
   1.309   -4.365    7.056
   2.580   -5.424    9.353
   2.841   -5.503   10.407
   2.991   -6.283    8.822
   3.041   -4.521    8.950

 [ impropers ]
     -C     CA      N      H     default-A                 default-B                  
     CA     +N      C      O     default-A                 default-B                  
     CB    OD1     CG    OD2     default-A                 default-A                  

 [ dihedrals ]

 [ rotations ]
  CA-CB HB1 HB2 CG OD1 OD2 HV1 HV2 DCE HV3 HV4 HV5
  CB-CG OD1 OD2 HV1 HV2 DCE HV3 HV4 HV5


[ D2N ] ; Asp -> Asn


 [ morphes ]
     N          N ->      N          N
     H          H ->      H          H
    CA         CX ->     CA         CX
    HA         H1 ->     HA         H1
    CB         2C ->     CB         2C
   HB1         HC ->    HB1         HC
   HB2         HC ->    HB2         HC
    CG         CO ->     CG          C
   OD1         O2 ->    OD1          O
   OD2         O2 ->    ND2          N
     C          C ->      C          C
     O          O ->      O          O
   HV1      DUM_H ->   HD21          H
   HV2      DUM_H ->   HD22          H

 [ atoms ]
       N          N  -0.516300      1  14.010000          N  -0.415700  14.010000   ;  types == | charge != 
       H          H   0.293600      1   1.008000          H   0.271900   1.008000   ;  types == | charge != 
      CA         CX   0.038100      1  12.010000         CX   0.014300  12.010000   ;  types == | charge != 
      HA         H1   0.088000      1   1.008000         H1   0.104800   1.008000   ;  types == | charge != 
      CB         2C  -0.030300      1  12.010000         2C  -0.204100  12.010000   ;  types == | charge != 
     HB1         HC  -0.012200      1   1.008000         HC   0.079700   1.008000   ;  types == | charge != 
     HB2         HC  -0.012200      1   1.008000         HC   0.079700   1.008000   ;  types == | charge != 
      CG         CO   0.799400      1  12.010000          C   0.713000  12.010000   ;  types != | charge != 
     OD1         O2  -0.801400      1  16.000000          O  -0.593100  16.000000   ;  types != | charge != 
     OD2         O2  -0.801400      1  16.000000          N  -0.919100  14.010000   ;  types != | charge != 
       C          C   0.536600      1  12.010000          C   0.597300  12.010000   ;  types == | charge != 
       O          O  -0.581900      1  16.000000          O  -0.567900  16.000000   ;  types == | charge != 
     HV1      DUM_H   0.000000      1   1.008000          H   0.419600   1.008000   ;  types != | charge != 
     HV2      DUM_H   0.000000      1   1.008000          H   0.419600   1.008000   ;  types != | charge != 

 [ coords ]
  -2.994   -4.470    6.993
  -3.510   -5.332    7.063
  -1.676   -4.415    7.600
  -1.759   -4.901    8.573
  -0.655   -5.200    6.749
  -0.987   -6.224    6.586
  -0.557   -4.734    5.768
   0.731   -5.256    7.395
   0.773   -5.296    8.644
   1.719   -5.254    6.632
  -1.234   -2.969    7.858
  -1.305   -2.106    6.983
   1.741   -5.242    5.613
   2.740   -5.275    7.055

 [ impropers ]
     -C     CA      N      H     default-A                 default-B                  
     CA     +N      C      O     default-A                 default-B                  
     CB    OD1     CG    OD2     default-A                 un                         
     CB    OD2     CG    OD1     un                        default-B                  
     CG    HV1    OD2    HV2     default-B                 default-B                  

 [ dihedrals ]

 [ rotations ]
  CA-CB HB1 HB2 CG OD1 OD2 HV1 HV2
  CB-CG OD1 OD2 HV1 HV2


[ D2O ] ; Asp -> Lyn


 [ morphes ]
     N          N ->      N          N
     H          H ->      H          H
    CA         CX ->     CA         CX
    HA         H1 ->     HA         H1
    CB         2C ->     CB         CT
   HB1         HC ->    HB1         HC
   HB2         HC ->    HB2         HC
    CG         CO ->     CG         CT
   OD1         O2 ->     CD         CT
   OD2         O2 -> OD2.gone     DUM_O2
     C          C ->      C          C
     O          O ->      O          O
   HV1     DUM_HC ->    HG1         HC
   HV2     DUM_HC ->    HG2         HC
   HV3     DUM_HC ->    HD1         HC
   HV4     DUM_HC ->    HD2         HC
   DCE     DUM_CT ->     CE         CT
   HV5     DUM_HP ->    HE1         HP
   HV6     DUM_HP ->    HE2         HP
   DNZ     DUM_N3 ->     NZ         N3
   HV7      DUM_H ->    HZ1          H
   HV8      DUM_H ->    HZ2          H

 [ atoms ]
       N          N  -0.516300      1  14.010000          N  -0.415700  14.010000   ;  types == | charge != 
       H          H   0.293600      1   1.008000          H   0.271900   1.008000   ;  types == | charge != 
      CA         CX   0.038100      1  12.010000         CX  -0.072060  12.010000   ;  types == | charge != 
      HA         H1   0.088000      1   1.008000         H1   0.099400   1.008000   ;  types == | charge != 
      CB         2C  -0.030300      1  12.010000         CT  -0.048450  12.010000   ;  types != | charge != 
     HB1         HC  -0.012200      1   1.008000         HC   0.034000   1.008000   ;  types == | charge != 
     HB2         HC  -0.012200      1   1.008000         HC   0.034000   1.008000   ;  types == | charge != 
      CG         CO   0.799400      1  12.010000         CT   0.066120  12.010000   ;  types != | charge != 
     OD1         O2  -0.801400      1  16.000000         CT  -0.037680  12.010000   ;  types != | charge != 
     OD2         O2  -0.801400      1  16.000000     DUM_O2   0.000000  16.000000   ;  types != | charge != 
       C          C   0.536600      1  12.010000          C   0.597300  12.010000   ;  types == | charge != 
       O          O  -0.581900      1  16.000000          O  -0.567900  16.000000   ;  types == | charge != 
     HV1     DUM_HC   0.000000      1   1.008000         HC   0.010410   1.008000   ;  types != | charge != 
     HV2     DUM_HC   0.000000      1   1.008000         HC   0.010410   1.008000   ;  types != | charge != 
     HV3     DUM_HC   0.000000      1   1.008000         HC   0.011550   1.008000   ;  types != | charge != 
     HV4     DUM_HC   0.000000      1   1.008000         HC   0.011550   1.008000   ;  types != | charge != 
     DCE     DUM_CT   0.000000      1  12.010000         CT   0.326040  12.010000   ;  types != | charge != 
     HV5     DUM_HP   0.000000      1   1.008000         HP  -0.033580   1.008000   ;  types != | charge != 
     HV6     DUM_HP   0.000000      1   1.008000         HP  -0.033580   1.008000   ;  types != | charge != 
     DNZ     DUM_N3   0.000000      1  14.010000         N3  -1.035810  14.010000   ;  types != | charge != 
     HV7      DUM_H   0.000000      1   1.008000          H   0.386040   1.008000   ;  types != | charge != 
     HV8      DUM_H   0.000000      1   1.008000          H   0.386040   1.008000   ;  types != | charge != 

 [ coords ]
  -2.994   -4.470    6.993
  -3.510   -5.332    7.063
  -1.676   -4.415    7.600
  -1.759   -4.901    8.573
  -0.655   -5.200    6.749
  -0.987   -6.224    6.586
  -0.557   -4.734    5.768
   0.731   -5.256    7.395
   0.773   -5.296    8.644
   1.719   -5.254    6.632
  -1.234   -2.969    7.858
  -1.305   -2.106    6.983
   1.165   -6.136    6.838
   1.266   -4.510    6.952
   0.406   -4.580    9.155
   0.200   -6.194    9.049
   2.194   -5.636    9.313
   2.565   -6.494    8.957
   2.783   -4.876    9.033
   2.217   -5.709   10.786
   3.157   -5.851   11.102
   1.863   -4.853   11.164

 [ impropers ]
     -C     CA      N      H     default-A                 default-B                  
     CA     +N      C      O     default-A                 default-B                  
     CB    OD1     CG    OD2     default-A                 default-A                  

 [ dihedrals ]

 [ rotations ]
  CA-CB HB1 HB2 CG OD1 OD2 HV1 HV2 HV3 HV4 DCE HV5 HV6 DNZ HV7 HV8
  CB-CG OD1 OD2 HV1 HV2 HV3 HV4 DCE HV5 HV6 DNZ HV7 HV8


[ D2P ] ; Asp -> Pro


 [ morphes ]
     N          N ->      N          N
     H          H -> H.gone      DUM_H
    CA         CX ->     CA         CX
    HA         H1 ->     HA         H1
    CB         2C -> CB.gone     DUM_2C
   HB1         HC -> HB.gone1     DUM_HC
   HB2         HC -> HB.gone2     DUM_HC
    CG         CO -> CG.gone     DUM_CO
   OD1         O2 -> OD1.gone     DUM_O2
   OD2         O2 -> OD2.gone     DUM_O2
     C          C ->      C          C
     O          O ->      O          O
   DCB     DUM_CT ->     CB         CT
   HV1     DUM_HC ->    HB1         HC
   HV2     DUM_HC ->    HB2         HC
   DCG     DUM_CT ->     CG         CT
   HV3     DUM_HC ->    HG1         HC
   HV4     DUM_HC ->    HG2         HC
   DCD     DUM_CT ->     CD         CT
   HV5     DUM_H1 ->    HD1         H1
   HV6     DUM_H1 ->    HD2         H1

 [ atoms ]
       N          N  -0.516300      1  14.010000          N  -0.254800  14.010000   ;  types == | charge != 
       H          H   0.293600      1   1.008000      DUM_H   0.000000   1.008000   ;  types != | charge != 
      CA         CX   0.038100      1  12.010000         CX  -0.026600  12.010000   ;  types == | charge != 
      HA         H1   0.088000      1   1.008000         H1   0.064100   1.008000   ;  types == | charge != 
      CB         2C  -0.030300      1  12.010000     DUM_2C   0.000000  12.010000   ;  types != | charge != 
     HB1         HC  -0.012200      1   1.008000     DUM_HC   0.000000   1.008000   ;  types != | charge != 
     HB2         HC  -0.012200      1   1.008000     DUM_HC   0.000000   1.008000   ;  types != | charge != 
      CG         CO   0.799400      1  12.010000     DUM_CO   0.000000  12.010000   ;  types != | charge != 
     OD1         O2  -0.801400      1  16.000000     DUM_O2   0.000000  16.000000   ;  types != | charge != 
     OD2         O2  -0.801400      1  16.000000     DUM_O2   0.000000  16.000000   ;  types != | charge != 
       C          C   0.536600      1  12.010000          C   0.589600  12.010000   ;  types == | charge != 
       O          O  -0.581900      1  16.000000          O  -0.574800  16.000000   ;  types == | charge != 
     DCB     DUM_CT   0.000000      1  12.010000         CT  -0.007000  12.010000   ;  types != | charge != 
     HV1     DUM_HC   0.000000      1   1.008000         HC   0.025300   1.008000   ;  types != | charge != 
     HV2     DUM_HC   0.000000      1   1.008000         HC   0.025300   1.008000   ;  types != | charge != 
     DCG     DUM_CT   0.000000      1  12.010000         CT   0.018900  12.010000   ;  types != | charge != 
     HV3     DUM_HC   0.000000      1   1.008000         HC   0.021300   1.008000   ;  types != | charge != 
     HV4     DUM_HC   0.000000      1   1.008000         HC   0.021300   1.008000   ;  types != | charge != 
     DCD     DUM_CT   0.000000      1  12.010000         CT   0.019200  12.010000   ;  types != | charge != 
     HV5     DUM_H1   0.000000      1   1.008000         H1   0.039100   1.008000   ;  types != | charge != 
     HV6     DUM_H1   0.000000      1   1.008000         H1   0.039100   1.008000   ;  types != | charge != 

 [ coords ]
  -2.994   -4.470    6.993
  -3.510   -5.332    7.063
  -1.676   -4.415    7.600
  -1.759   -4.901    8.573
  -0.655   -5.200    6.749
  -0.987   -6.224    6.586
  -0.557   -4.734    5.768
   0.731   -5.256    7.395
   0.773   -5.296    8.644
   1.719   -5.254    6.632
  -1.234   -2.969    7.858
  -1.305   -2.106    6.983
  -0.698   -5.137    6.701
  -0.820   -6.218    6.896
   0.260   -4.829    6.632
  -1.557   -4.841    5.213
  -1.304   -5.557    4.427
  -1.309   -3.831    4.882
  -3.038   -4.903    5.596
  -3.418   -5.925    5.529
  -3.649   -4.231    4.988

 [ impropers ]
     CA     +N      C      O     default-A                 default-B                  
     -C     CA      N      H     default-A                 default-A                  
     CB    OD1     CG    OD2     default-A                 default-A                  
     -C    DCD      N     CA     default-B                 default-B                  

 [ dihedrals ]

 [ rotations ]
  CA-CB HB1 HB2 CG OD1 OD2
  CB-CG OD1 OD2


[ D2Q ] ; Asp -> Gln


 [ morphes ]
     N          N ->      N          N
     H          H ->      H          H
    CA         CX ->     CA         CX
    HA         H1 ->     HA         H1
    CB         2C ->     CB         2C
   HB1         HC ->    HB1         HC
   HB2         HC ->    HB2         HC
    CG         CO ->     CG         2C
   OD1         O2 ->     CD          C
   OD2         O2 -> OD2.gone     DUM_O2
     C          C ->      C          C
     O          O ->      O          O
   HV1     DUM_HC ->    HG1         HC
   HV2     DUM_HC ->    HG2         HC
  DOE1      DUM_O ->    OE1          O
  DNE2      DUM_N ->    NE2          N
   HV3      DUM_H ->   HE21          H
   HV4      DUM_H ->   HE22          H

 [ atoms ]
       N          N  -0.516300      1  14.010000          N  -0.415700  14.010000   ;  types == | charge != 
       H          H   0.293600      1   1.008000          H   0.271900   1.008000   ;  types == | charge != 
      CA         CX   0.038100      1  12.010000         CX  -0.003100  12.010000   ;  types == | charge != 
      HA         H1   0.088000      1   1.008000         H1   0.085000   1.008000   ;  types == | charge != 
      CB         2C  -0.030300      1  12.010000         2C  -0.003600  12.010000   ;  types == | charge != 
     HB1         HC  -0.012200      1   1.008000         HC   0.017100   1.008000   ;  types == | charge != 
     HB2         HC  -0.012200      1   1.008000         HC   0.017100   1.008000   ;  types == | charge != 
      CG         CO   0.799400      1  12.010000         2C  -0.064500  12.010000   ;  types != | charge != 
     OD1         O2  -0.801400      1  16.000000          C   0.695100  12.010000   ;  types != | charge != 
     OD2         O2  -0.801400      1  16.000000     DUM_O2   0.000000  16.000000   ;  types != | charge != 
       C          C   0.536600      1  12.010000          C   0.597300  12.010000   ;  types == | charge != 
       O          O  -0.581900      1  16.000000          O  -0.567900  16.000000   ;  types == | charge != 
     HV1     DUM_HC   0.000000      1   1.008000         HC   0.035200   1.008000   ;  types != | charge != 
     HV2     DUM_HC   0.000000      1   1.008000         HC   0.035200   1.008000   ;  types != | charge != 
    DOE1      DUM_O   0.000000      1  16.000000          O  -0.608600  16.000000   ;  types != | charge != 
    DNE2      DUM_N   0.000000      1  14.010000          N  -0.940700  14.010000   ;  types != | charge != 
     HV3      DUM_H   0.000000      1   1.008000          H   0.425100   1.008000   ;  types != | charge != 
     HV4      DUM_H   0.000000      1   1.008000          H   0.425100   1.008000   ;  types != | charge != 

 [ coords ]
  -2.994   -4.470    6.993
  -3.510   -5.332    7.063
  -1.676   -4.415    7.600
  -1.759   -4.901    8.573
  -0.655   -5.200    6.749
  -0.987   -6.224    6.586
  -0.557   -4.734    5.768
   0.731   -5.256    7.395
   0.773   -5.296    8.644
   1.719   -5.254    6.632
  -1.234   -2.969    7.858
  -1.305   -2.106    6.983
   1.246   -6.201    6.902
   1.335   -4.455    6.974
   1.880   -5.545    9.378
  -0.315   -5.290    9.527
  -1.200   -5.164    9.071
  -0.242   -5.367   10.528

 [ impropers ]
     -C     CA      N      H     default-A                 default-B                  
     CA     +N      C      O     default-A                 default-B                  
     CB    OD1     CG    OD2     default-A                 default-A                  
     CG   DNE2    OD1   DOE1     default-B                 default-B                  
    OD1    HV3   DNE2    HV4     default-B                 default-B                  

 [ dihedrals ]

 [ rotations ]
  CA-CB HB1 HB2 CG OD1 OD2 HV1 HV2 DOE1 DNE2 HV3 HV4
  CB-CG OD1 OD2 HV1 HV2 DOE1 DNE2 HV3 HV4


[ D2R ] ; Asp -> Arg


 [ morphes ]
     N          N ->      N          N
     H          H ->      H          H
    CA         CX ->     CA         CX
    HA         H1 ->     HA         H1
    CB         2C ->     CB         C8
   HB1         HC ->    HB1         HC
   HB2         HC ->    HB2         HC
    CG         CO ->     CG         C8
   OD1         O2 ->     CD         C8
   OD2         O2 -> OD2.gone     DUM_O2
     C          C ->      C          C
     O          O ->      O          O
   HV1     DUM_HC ->    HG1         HC
   HV2     DUM_HC ->    HG2         HC
   HV3     DUM_H1 ->    HD1         H1
   HV4     DUM_H1 ->    HD2         H1
   DNE     DUM_N2 ->     NE         N2
   HV5      DUM_H ->     HE          H
   DCZ     DUM_CA ->     CZ         CA
  DNH1     DUM_N2 ->    NH1         N2
   HV6      DUM_H ->   HH11          H
   HV7      DUM_H ->   HH12          H
  DNH2     DUM_N2 ->    NH2         N2
   HV8      DUM_H ->   HH21          H
   HV9      DUM_H ->   HH22          H

 [ atoms ]
       N          N  -0.516300      1  14.010000          N  -0.347900  14.010000   ;  types == | charge != 
       H          H   0.293600      1   1.008000          H   0.274700   1.008000   ;  types == | charge != 
      CA         CX   0.038100      1  12.010000         CX  -0.263700  12.010000   ;  types == | charge != 
      HA         H1   0.088000      1   1.008000         H1   0.156000   1.008000   ;  types == | charge != 
      CB         2C  -0.030300      1  12.010000         C8  -0.000700  12.010000   ;  types != | charge != 
     HB1         HC  -0.012200      1   1.008000         HC   0.032700   1.008000   ;  types == | charge != 
     HB2         HC  -0.012200      1   1.008000         HC   0.032700   1.008000   ;  types == | charge != 
      CG         CO   0.799400      1  12.010000         C8   0.039000  12.010000   ;  types != | charge != 
     OD1         O2  -0.801400      1  16.000000         C8   0.048600  12.010000   ;  types != | charge != 
     OD2         O2  -0.801400      1  16.000000     DUM_O2   0.000000  16.000000   ;  types != | charge != 
       C          C   0.536600      1  12.010000          C   0.734100  12.010000   ;  types == | charge != 
       O          O  -0.581900      1  16.000000          O  -0.589400  16.000000   ;  types == | charge != 
     HV1     DUM_HC   0.000000      1   1.008000         HC   0.028500   1.008000   ;  types != | charge != 
     HV2     DUM_HC   0.000000      1   1.008000         HC   0.028500   1.008000   ;  types != | charge != 
     HV3     DUM_H1   0.000000      1   1.008000         H1   0.068700   1.008000   ;  types != | charge != 
     HV4     DUM_H1   0.000000      1   1.008000         H1   0.068700   1.008000   ;  types != | charge != 
     DNE     DUM_N2   0.000000      1  14.010000         N2  -0.529500  14.010000   ;  types != | charge != 
     HV5      DUM_H   0.000000      1   1.008000          H   0.345600   1.008000   ;  types != | charge != 
     DCZ     DUM_CA   0.000000      1  12.010000         CA   0.807600  12.010000   ;  types != | charge != 
    DNH1     DUM_N2   0.000000      1  14.010000         N2  -0.862700  14.010000   ;  types != | charge != 
     HV6      DUM_H   0.000000      1   1.008000          H   0.447800   1.008000   ;  types != | charge != 
     HV7      DUM_H   0.000000      1   1.008000          H   0.447800   1.008000   ;  types != | charge != 
    DNH2     DUM_N2   0.000000      1  14.010000         N2  -0.862700  14.010000   ;  types != | charge != 
     HV8      DUM_H   0.000000      1   1.008000          H   0.447800   1.008000   ;  types != | charge != 
     HV9      DUM_H   0.000000      1   1.008000          H   0.447800   1.008000   ;  types != | charge != 

 [ coords ]
  -2.994   -4.470    6.993
  -3.510   -5.332    7.063
  -1.676   -4.415    7.600
  -1.759   -4.901    8.573
  -0.655   -5.200    6.749
  -0.987   -6.224    6.586
  -0.557   -4.734    5.768
   0.731   -5.256    7.395
   0.773   -5.296    8.644
   1.719   -5.254    6.632
  -1.234   -2.969    7.858
  -1.305   -2.106    6.983
   1.226   -6.191    6.773
   1.313   -4.446    6.904
   0.381   -4.508    9.199
   0.155   -6.247    9.086
   2.155   -5.622    9.257
   2.841   -5.714    8.515
   2.539   -5.710   10.537
   1.635   -5.639   11.521
   0.655   -5.531   11.313
   1.875   -5.707   12.505
   3.828   -5.874   10.834
   4.545   -5.917   10.118
   4.163   -5.950   11.787

 [ impropers ]
     -C     CA      N      H     default-A                 default-B                  
     CA     +N      C      O     default-A                 default-B                  
     CB    OD1     CG    OD2     default-A                 default-A                  
    DNE   DNH1    DCZ   DNH2     default-B                 default-B                  
    OD1    DCZ    DNE    HV5     default-B                 default-B                  
    DCZ    HV6   DNH1    HV7     default-B                 default-B                  
    DCZ    HV8   DNH2    HV9     default-B                 default-B                  

 [ dihedrals ]

 [ rotations ]
  CA-CB HB1 HB2 CG OD1 OD2 HV1 HV2 HV3 HV4 DNE HV5 DCZ DNH1 HV6 HV7 DNH2 HV8 HV9
  CB-CG OD1 OD2 HV1 HV2 HV3 HV4 DNE HV5 DCZ DNH1 HV6 HV7 DNH2 HV8 HV9


[ D2S ] ; Asp -> Ser


 [ morphes ]
     N          N ->      N          N
     H          H ->      H          H
    CA         CX ->     CA         CX
    HA         H1 ->     HA         H1
    CB         2C ->     CB         2C
   HB1         HC ->    HB1         H1
   HB2         HC ->    HB2         H1
    CG         CO ->     OG         OH
   OD1         O2 -> OD1.gone     DUM_O2
   OD2         O2 -> OD2.gone     DUM_O2
     C          C ->      C          C
     O          O ->      O          O
    HV     DUM_HO ->     HG         HO

 [ atoms ]
       N          N  -0.516300      1  14.010000          N  -0.415700  14.010000   ;  types == | charge != 
       H          H   0.293600      1   1.008000          H   0.271900   1.008000   ;  types == | charge != 
      CA         CX   0.038100      1  12.010000         CX  -0.024900  12.010000   ;  types == | charge != 
      HA         H1   0.088000      1   1.008000         H1   0.084300   1.008000   ;  types == | charge != 
      CB         2C  -0.030300      1  12.010000         2C   0.211700  12.010000   ;  types == | charge != 
     HB1         HC  -0.012200      1   1.008000         H1   0.035200   1.008000   ;  types != | charge != 
     HB2         HC  -0.012200      1   1.008000         H1   0.035200   1.008000   ;  types != | charge != 
      CG         CO   0.799400      1  12.010000         OH  -0.654600  16.000000   ;  types != | charge != 
     OD1         O2  -0.801400      1  16.000000     DUM_O2   0.000000  16.000000   ;  types != | charge != 
     OD2         O2  -0.801400      1  16.000000     DUM_O2   0.000000  16.000000   ;  types != | charge != 
       C          C   0.536600      1  12.010000          C   0.597300  12.010000   ;  types == | charge != 
       O          O  -0.581900      1  16.000000          O  -0.567900  16.000000   ;  types == | charge != 
      HV     DUM_HO   0.000000      1   1.008000         HO   0.427500   1.008000   ;  types != | charge != 

 [ coords ]
  -2.994   -4.470    6.993
  -3.510   -5.332    7.063
  -1.676   -4.415    7.600
  -1.759   -4.901    8.573
  -0.655   -5.200    6.749
  -0.987   -6.224    6.586
  -0.557   -4.734    5.768
   0.731   -5.256    7.395
   0.773   -5.296    8.644
   1.719   -5.254    6.632
  -1.234   -2.969    7.858
  -1.305   -2.106    6.983
   0.548   -5.305    8.285

 [ impropers ]
     -C     CA      N      H     default-A                 default-B                  
     CA     +N      C      O     default-A                 default-B                  
     CB    OD1     CG    OD2     default-A                 default-A                  

 [ dihedrals ]

 [ rotations ]
  CA-CB HB1 HB2 CG OD1 OD2 HV
  CB-CG OD1 OD2 HV


[ D2T ] ; Asp -> Thr


 [ morphes ]
     N          N ->      N          N
     H          H ->      H          H
    CA         CX ->     CA         CX
    HA         H1 ->     HA         H1
    CB         2C ->     CB         3C
   HB1         HC ->     HB         H1
   HB2         HC -> HB.gone2     DUM_HC
    CG         CO ->    OG1         OH
   OD1         O2 -> OD1.gone     DUM_O2
   OD2         O2 -> OD2.gone     DUM_O2
     C          C ->      C          C
     O          O ->      O          O
   HV1     DUM_HO ->    HG1         HO
  DCG2     DUM_CT ->    CG2         CT
   HV2     DUM_HC ->   HG21         HC
   HV3     DUM_HC ->   HG22         HC
   HV4     DUM_HC ->   HG23         HC

 [ atoms ]
       N          N  -0.516300      1  14.010000          N  -0.415700  14.010000   ;  types == | charge != 
       H          H   0.293600      1   1.008000          H   0.271900   1.008000   ;  types == | charge != 
      CA         CX   0.038100      1  12.010000         CX  -0.038900  12.010000   ;  types == | charge != 
      HA         H1   0.088000      1   1.008000         H1   0.100700   1.008000   ;  types == | charge != 
      CB         2C  -0.030300      1  12.010000         3C   0.365400  12.010000   ;  types != | charge != 
     HB1         HC  -0.012200      1   1.008000         H1   0.004300   1.008000   ;  types != | charge != 
     HB2         HC  -0.012200      1   1.008000     DUM_HC   0.000000   1.008000   ;  types != | charge != 
      CG         CO   0.799400      1  12.010000         OH  -0.676100  16.000000   ;  types != | charge != 
     OD1         O2  -0.801400      1  16.000000     DUM_O2   0.000000  16.000000   ;  types != | charge != 
     OD2         O2  -0.801400      1  16.000000     DUM_O2   0.000000  16.000000   ;  types != | charge != 
       C          C   0.536600      1  12.010000          C   0.597300  12.010000   ;  types == | charge != 
       O          O  -0.581900      1  16.000000          O  -0.567900  16.000000   ;  types == | charge != 
     HV1     DUM_HO   0.000000      1   1.008000         HO   0.410200   1.008000   ;  types != | charge != 
    DCG2     DUM_CT   0.000000      1  12.010000         CT  -0.243800  12.010000   ;  types != | charge != 
     HV2     DUM_HC   0.000000      1   1.008000         HC   0.064200   1.008000   ;  types != | charge != 
     HV3     DUM_HC   0.000000      1   1.008000         HC   0.064200   1.008000   ;  types != | charge != 
     HV4     DUM_HC   0.000000      1   1.008000         HC   0.064200   1.008000   ;  types != | charge != 

 [ coords ]
  -2.994   -4.470    6.993
  -3.510   -5.332    7.063
  -1.676   -4.415    7.600
  -1.759   -4.901    8.573
  -0.655   -5.200    6.749
  -0.987   -6.224    6.586
  -0.557   -4.734    5.768
   0.731   -5.256    7.395
   0.773   -5.296    8.644
   1.719   -5.254    6.632
  -1.234   -2.969    7.858
  -1.305   -2.106    6.983
   0.438   -5.240    8.308
  -0.444   -4.594    5.324
   0.326   -5.135    4.772
  -1.350   -4.626    4.719
  -0.128   -3.552    5.395

 [ impropers ]
     -C     CA      N      H     default-A                 default-B                  
     CA     +N      C      O     default-A                 default-B                  
     CB    OD1     CG    OD2     default-A                 default-A                  

 [ dihedrals ]

 [ rotations ]
  CA-CB HB1 HB2 CG OD1 OD2 HV1 DCG2 HV2 HV3 HV4
  CB-CG OD1 OD2 HV1


[ D2V ] ; Asp -> Val


 [ morphes ]
     N          N ->      N          N
     H          H ->      H          H
    CA         CX ->     CA         CX
    HA         H1 ->     HA         H1
    CB         2C ->     CB         3C
   HB1         HC ->     HB         HC
   HB2         HC -> HB.gone2     DUM_HC
    CG         CO ->    CG2         CT
   OD1         O2 -> OD1.gone     DUM_O2
   OD2         O2 -> OD2.gone     DUM_O2
     C          C ->      C          C
     O          O ->      O          O
  DCG1     DUM_CT ->    CG1         CT
   HV1     DUM_HC ->   HG11         HC
   HV2     DUM_HC ->   HG12         HC
   HV3     DUM_HC ->   HG13         HC
   HV4     DUM_HC ->   HG21         HC
   HV5     DUM_HC ->   HG22         HC
   HV6     DUM_HC ->   HG23         HC

 [ atoms ]
       N          N  -0.516300      1  14.010000          N  -0.415700  14.010000   ;  types == | charge != 
       H          H   0.293600      1   1.008000          H   0.271900   1.008000   ;  types == | charge != 
      CA         CX   0.038100      1  12.010000         CX  -0.087500  12.010000   ;  types == | charge != 
      HA         H1   0.088000      1   1.008000         H1   0.096900   1.008000   ;  types == | charge != 
      CB         2C  -0.030300      1  12.010000         3C   0.298500  12.010000   ;  types != | charge != 
     HB1         HC  -0.012200      1   1.008000         HC  -0.029700   1.008000   ;  types == | charge != 
     HB2         HC  -0.012200      1   1.008000     DUM_HC   0.000000   1.008000   ;  types != | charge != 
      CG         CO   0.799400      1  12.010000         CT  -0.319200  12.010000   ;  types != | charge != 
     OD1         O2  -0.801400      1  16.000000     DUM_O2   0.000000  16.000000   ;  types != | charge != 
     OD2         O2  -0.801400      1  16.000000     DUM_O2   0.000000  16.000000   ;  types != | charge != 
       C          C   0.536600      1  12.010000          C   0.597300  12.010000   ;  types == | charge != 
       O          O  -0.581900      1  16.000000          O  -0.567900  16.000000   ;  types == | charge != 
    DCG1     DUM_CT   0.000000      1  12.010000         CT  -0.319200  12.010000   ;  types != | charge != 
     HV1     DUM_HC   0.000000      1   1.008000         HC   0.079100   1.008000   ;  types != | charge != 
     HV2     DUM_HC   0.000000      1   1.008000         HC   0.079100   1.008000   ;  types != | charge != 
     HV3     DUM_HC   0.000000      1   1.008000         HC   0.079100   1.008000   ;  types != | charge != 
     HV4     DUM_HC   0.000000      1   1.008000         HC   0.079100   1.008000   ;  types != | charge != 
     HV5     DUM_HC   0.000000      1   1.008000         HC   0.079100   1.008000   ;  types != | charge != 
     HV6     DUM_HC   0.000000      1   1.008000         HC   0.079100   1.008000   ;  types != | charge != 

 [ coords ]
  -2.994   -4.470    6.993
  -3.510   -5.332    7.063
  -1.676   -4.415    7.600
  -1.759   -4.901    8.573
  -0.655   -5.200    6.749
  -0.987   -6.224    6.586
  -0.557   -4.734    5.768
   0.731   -5.256    7.395
   0.773   -5.296    8.644
   1.719   -5.254    6.632
  -1.234   -2.969    7.858
  -1.305   -2.106    6.983
  -0.529   -4.770    5.304
   0.211   -5.362    4.763
  -1.463   -4.864    4.747
  -0.211   -3.728    5.261
   0.643   -5.303    8.506
   1.262   -6.216    7.138
   1.335   -4.450    7.143

 [ impropers ]
     -C     CA      N      H     default-A                 default-B                  
     CA     +N      C      O     default-A                 default-B                  
     CB    OD1     CG    OD2     default-A                 default-A                  

 [ dihedrals ]

 [ rotations ]
  CA-CB HB1 HB2 CG OD1 OD2 DCG1 HV1 HV2 HV3 HV4 HV5 HV6
  CB-CG OD1 OD2 HV4 HV5 HV6


[ D2W ] ; Asp -> Trp


 [ morphes ]
     N          N ->      N          N
     H          H ->      H          H
    CA         CX ->     CA         CX
    HA         H1 ->     HA         H1
    CB         2C ->     CB         CT
   HB1         HC ->    HB1         HC
   HB2         HC ->    HB2         HC
    CG         CO -> CG.gone     DUM_CO
   OD1         O2 -> OD1.gone     DUM_O2
   OD2         O2 -> OD2.gone     DUM_O2
     C          C ->      C          C
     O          O ->      O          O
   DCG     DUM_C* ->     CG         C*
  DCD1     DUM_CW ->    CD1         CW
   HV1     DUM_H4 ->    HD1         H4
  DCD2     DUM_CB ->    CD2         CB
  DNE1     DUM_NA ->    NE1         NA
   HV2      DUM_H ->    HE1          H
  DCE2     DUM_CN ->    CE2         CN
  DCE3     DUM_CA ->    CE3         CA
   HV3     DUM_HA ->    HE3         HA
  DCZ2     DUM_CA ->    CZ2         CA
   HV4     DUM_HA ->    HZ2         HA
  DCZ3     DUM_CA ->    CZ3         CA
   HV5     DUM_HA ->    HZ3         HA
  DCH2     DUM_CA ->    CH2         CA
   HV6     DUM_HA ->    HH2         HA

 [ atoms ]
       N          N  -0.516300      1  14.010000          N  -0.415700  14.010000   ;  types == | charge != 
       H          H   0.293600      1   1.008000          H   0.271900   1.008000   ;  types == | charge != 
      CA         CX   0.038100      1  12.010000         CX  -0.027500  12.010000   ;  types == | charge != 
      HA         H1   0.088000      1   1.008000         H1   0.112300   1.008000   ;  types == | charge != 
      CB         2C  -0.030300      1  12.010000         CT  -0.005000  12.010000   ;  types != | charge != 
     HB1         HC  -0.012200      1   1.008000         HC   0.033900   1.008000   ;  types == | charge != 
     HB2         HC  -0.012200      1   1.008000         HC   0.033900   1.008000   ;  types == | charge != 
      CG         CO   0.799400      1  12.010000     DUM_CO   0.000000  12.010000   ;  types != | charge != 
     OD1         O2  -0.801400      1  16.000000     DUM_O2   0.000000  16.000000   ;  types != | charge != 
     OD2         O2  -0.801400      1  16.000000     DUM_O2   0.000000  16.000000   ;  types != | charge != 
       C          C   0.536600      1  12.010000          C   0.597300  12.010000   ;  types == | charge != 
       O          O  -0.581900      1  16.000000          O  -0.567900  16.000000   ;  types == | charge != 
     DCG     DUM_C*   0.000000      1  12.010000         C*  -0.141500  12.010000   ;  types != | charge != 
    DCD1     DUM_CW   0.000000      1  12.010000         CW  -0.163800  12.010000   ;  types != | charge != 
     HV1     DUM_H4   0.000000      1   1.008000         H4   0.206200   1.008000   ;  types != | charge != 
    DCD2     DUM_CB   0.000000      1  12.010000         CB   0.124300  12.010000   ;  types != | charge != 
    DNE1     DUM_NA   0.000000      1  14.010000         NA  -0.341800  14.010000   ;  types != | charge != 
     HV2      DUM_H   0.000000      1   1.008000          H   0.341200   1.008000   ;  types != | charge != 
    DCE2     DUM_CN   0.000000      1  12.010000         CN   0.138000  12.010000   ;  types != | charge != 
    DCE3     DUM_CA   0.000000      1  12.010000         CA  -0.238700  12.010000   ;  types != | charge != 
     HV3     DUM_HA   0.000000      1   1.008000         HA   0.170000   1.008000   ;  types != | charge != 
    DCZ2     DUM_CA   0.000000      1  12.010000         CA  -0.260100  12.010000   ;  types != | charge != 
     HV4     DUM_HA   0.000000      1   1.008000         HA   0.157200   1.008000   ;  types != | charge != 
    DCZ3     DUM_CA   0.000000      1  12.010000         CA  -0.197200  12.010000   ;  types != | charge != 
     HV5     DUM_HA   0.000000      1   1.008000         HA   0.144700   1.008000   ;  types != | charge != 
    DCH2     DUM_CA   0.000000      1  12.010000         CA  -0.113400  12.010000   ;  types != | charge != 
     HV6     DUM_HA   0.000000      1   1.008000         HA   0.141700   1.008000   ;  types != | charge != 

 [ coords ]
  -2.994   -4.470    6.993
  -3.510   -5.332    7.063
  -1.676   -4.415    7.600
  -1.759   -4.901    8.573
  -0.655   -5.200    6.749
  -0.987   -6.224    6.586
  -0.557   -4.734    5.768
   0.731   -5.256    7.395
   0.773   -5.296    8.644
   1.719   -5.254    6.632
  -1.234   -2.969    7.858
  -1.305   -2.106    6.983
   0.717   -5.263    7.309
   1.870   -5.321    6.599
   1.922   -5.289    5.517
   1.106   -5.360    8.710
   2.935   -5.474    7.465
   3.886   -5.575    7.144
   2.522   -5.513    8.780
   0.393   -5.360    9.933
  -0.680   -5.243    9.921
   3.196   -5.675   10.001
   4.274   -5.802   10.022
   1.064   -5.510   11.164
   0.496   -5.505   12.088
   2.463   -5.673   11.201
   2.967   -5.795   12.148

 [ impropers ]
     -C     CA      N      H     default-A                 default-B                  
     CA     +N      C      O     default-A                 default-B                  
     CB    OD1     CG    OD2     default-A                 default-A                  
   DCD1   DCE2   DNE1    HV2     default-B                 default-B                  
   DCE2   DCH2   DCZ2    HV4     default-B                 default-B                  
   DCZ2   DCZ3   DCH2    HV6     default-B                 default-B                  
   DCH2   DCE3   DCZ3    HV5     default-B                 default-B                  
   DCZ3   DCD2   DCE3    HV3     default-B                 default-B                  
    DCG   DNE1   DCD1    HV1     default-B                 default-B                  
   DCD1    DCG     CB   DCD2     default-B                 default-B                  

 [ dihedrals ]

 [ rotations ]
  CA-CB HB1 HB2 CG OD1 OD2 DCG DCD1 HV1 DCD2 DNE1 HV2 DCE2 DCE3 HV3 DCZ2 HV4 DCZ3 HV5 DCH2 HV6
  CB-CG OD1 OD2


[ D2X ] ; Asp -> Hie


 [ morphes ]
     N          N ->      N          N
     H          H ->      H          H
    CA         CX ->     CA         CX
    HA         H1 ->     HA         H1
    CB         2C ->     CB         CT
   HB1         HC ->    HB1         HC
   HB2         HC ->    HB2         HC
    CG         CO -> CG.gone     DUM_CO
   OD1         O2 -> OD1.gone     DUM_O2
   OD2         O2 -> OD2.gone     DUM_O2
     C          C ->      C          C
     O          O ->      O          O
   DCG     DUM_CC ->     CG         CC
  DND1     DUM_NB ->    ND1         NB
  DCD2     DUM_CW ->    CD2         CW
   HV1     DUM_H4 ->    HD2         H4
  DCE1     DUM_CR ->    CE1         CR
   HV2     DUM_H5 ->    HE1         H5
  DNE2     DUM_NA ->    NE2         NA
   HV3      DUM_H ->    HE2          H

 [ atoms ]
       N          N  -0.516300      1  14.010000          N  -0.415700  14.010000   ;  types == | charge != 
       H          H   0.293600      1   1.008000          H   0.271900   1.008000   ;  types == | charge != 
      CA         CX   0.038100      1  12.010000         CX  -0.058100  12.010000   ;  types == | charge != 
      HA         H1   0.088000      1   1.008000         H1   0.136000   1.008000   ;  types == | charge != 
      CB         2C  -0.030300      1  12.010000         CT  -0.007400  12.010000   ;  types != | charge != 
     HB1         HC  -0.012200      1   1.008000         HC   0.036700   1.008000   ;  types == | charge != 
     HB2         HC  -0.012200      1   1.008000         HC   0.036700   1.008000   ;  types == | charge != 
      CG         CO   0.799400      1  12.010000     DUM_CO   0.000000  12.010000   ;  types != | charge != 
     OD1         O2  -0.801400      1  16.000000     DUM_O2   0.000000  16.000000   ;  types != | charge != 
     OD2         O2  -0.801400      1  16.000000     DUM_O2   0.000000  16.000000   ;  types != | charge != 
       C          C   0.536600      1  12.010000          C   0.597300  12.010000   ;  types == | charge != 
       O          O  -0.581900      1  16.000000          O  -0.567900  16.000000   ;  types == | charge != 
     DCG     DUM_CC   0.000000      1  12.010000         CC   0.186800  12.010000   ;  types != | charge != 
    DND1     DUM_NB   0.000000      1  14.010000         NB  -0.543200  14.010000   ;  types != | charge != 
    DCD2     DUM_CW   0.000000      1  12.010000         CW  -0.220700  12.010000   ;  types != | charge != 
     HV1     DUM_H4   0.000000      1   1.008000         H4   0.186200   1.008000   ;  types != | charge != 
    DCE1     DUM_CR   0.000000      1  12.010000         CR   0.163500  12.010000   ;  types != | charge != 
     HV2     DUM_H5   0.000000      1   1.008000         H5   0.143500   1.008000   ;  types != | charge != 
    DNE2     DUM_NA   0.000000      1  14.010000         NA  -0.279500  14.010000   ;  types != | charge != 
     HV3      DUM_H   0.000000      1   1.008000          H   0.333900   1.008000   ;  types != | charge != 

 [ coords ]
  -2.994   -4.470    6.993
  -3.510   -5.332    7.063
  -1.676   -4.415    7.600
  -1.759   -4.901    8.573
  -0.655   -5.200    6.749
  -0.987   -6.224    6.586
  -0.557   -4.734    5.768
   0.731   -5.256    7.395
   0.773   -5.296    8.644
   1.719   -5.254    6.632
  -1.234   -2.969    7.858
  -1.305   -2.106    6.983
   0.712   -5.262    7.314
   0.932   -5.347    8.691
   1.926   -5.330    6.662
   2.160   -5.322    5.609
   2.255   -5.412    8.825
   2.751   -5.459    9.785
   2.893   -5.415    7.653
   3.891   -5.471    7.524

 [ impropers ]
     -C     CA      N      H     default-A                 default-B                  
     CA     +N      C      O     default-A                 default-B                  
     CB    OD1     CG    OD2     default-A                 default-A                  
   DCE1   DCD2   DNE2    HV3     default-B                 default-B                  
    DCG   DNE2   DCD2    HV1     default-B                 default-B                  
   DND1   DNE2   DCE1    HV2     default-B                 default-B                  
   DND1   DCD2    DCG     CB     default-B                 default-B                  

 [ dihedrals ]

 [ rotations ]
  CA-CB HB1 HB2 CG OD1 OD2 DCG DND1 DCD2 HV1 DCE1 HV2 DNE2 HV3
  CB-CG OD1 OD2


[ D2Y ] ; Asp -> Tyr


 [ morphes ]
     N          N ->      N          N
     H          H ->      H          H
    CA         CX ->     CA         CX
    HA         H1 ->     HA         H1
    CB         2C ->     CB         CT
   HB1         HC ->    HB1         HC
   HB2         HC ->    HB2         HC
    CG         CO -> CG.gone     DUM_CO
   OD1         O2 -> OD1.gone     DUM_O2
   OD2         O2 -> OD2.gone     DUM_O2
     C          C ->      C          C
     O          O ->      O          O
   DCG     DUM_CA ->     CG         CA
  DCD1     DUM_CA ->    CD1         CA
   HV1     DUM_HA ->    HD1         HA
  DCD2     DUM_CA ->    CD2         CA
   HV2     DUM_HA ->    HD2         HA
  DCE1     DUM_CA ->    CE1         CA
   HV3     DUM_HA ->    HE1         HA
  DCE2     DUM_CA ->    CE2         CA
   HV4     DUM_HA ->    HE2         HA
   DCZ      DUM_C ->     CZ          C
   DOH     DUM_OH ->     OH         OH
   HV5     DUM_HO ->     HH         HO

 [ atoms ]
       N          N  -0.516300      1  14.010000          N  -0.415700  14.010000   ;  types == | charge != 
       H          H   0.293600      1   1.008000          H   0.271900   1.008000   ;  types == | charge != 
      CA         CX   0.038100      1  12.010000         CX  -0.001400  12.010000   ;  types == | charge != 
      HA         H1   0.088000      1   1.008000         H1   0.087600   1.008000   ;  types == | charge != 
      CB         2C  -0.030300      1  12.010000         CT  -0.015200  12.010000   ;  types != | charge != 
     HB1         HC  -0.012200      1   1.008000         HC   0.029500   1.008000   ;  types == | charge != 
     HB2         HC  -0.012200      1   1.008000         HC   0.029500   1.008000   ;  types == | charge != 
      CG         CO   0.799400      1  12.010000     DUM_CO   0.000000  12.010000   ;  types != | charge != 
     OD1         O2  -0.801400      1  16.000000     DUM_O2   0.000000  16.000000   ;  types != | charge != 
     OD2         O2  -0.801400      1  16.000000     DUM_O2   0.000000  16.000000   ;  types != | charge != 
       C          C   0.536600      1  12.010000          C   0.597300  12.010000   ;  types == | charge != 
       O          O  -0.581900      1  16.000000          O  -0.567900  16.000000   ;  types == | charge != 
     DCG     DUM_CA   0.000000      1  12.010000         CA  -0.001100  12.010000   ;  types != | charge != 
    DCD1     DUM_CA   0.000000      1  12.010000         CA  -0.190600  12.010000   ;  types != | charge != 
     HV1     DUM_HA   0.000000      1   1.008000         HA   0.169900   1.008000   ;  types != | charge != 
    DCD2     DUM_CA   0.000000      1  12.010000         CA  -0.190600  12.010000   ;  types != | charge != 
     HV2     DUM_HA   0.000000      1   1.008000         HA   0.169900   1.008000   ;  types != | charge != 
    DCE1     DUM_CA   0.000000      1  12.010000         CA  -0.234100  12.010000   ;  types != | charge != 
     HV3     DUM_HA   0.000000      1   1.008000         HA   0.165600   1.008000   ;  types != | charge != 
    DCE2     DUM_CA   0.000000      1  12.010000         CA  -0.234100  12.010000   ;  types != | charge != 
     HV4     DUM_HA   0.000000      1   1.008000         HA   0.165600   1.008000   ;  types != | charge != 
     DCZ      DUM_C   0.000000      1  12.010000          C   0.322600  12.010000   ;  types != | charge != 
     DOH     DUM_OH   0.000000      1  16.000000         OH  -0.557900  16.000000   ;  types != | charge != 
     HV5     DUM_HO   0.000000      1   1.008000         HO   0.399200   1.008000   ;  types != | charge != 

 [ coords ]
  -2.994   -4.470    6.993
  -3.510   -5.332    7.063
  -1.676   -4.415    7.600
  -1.759   -4.901    8.573
  -0.655   -5.200    6.749
  -0.987   -6.224    6.586
  -0.557   -4.734    5.768
   0.731   -5.256    7.395
   0.773   -5.296    8.644
   1.719   -5.254    6.632
  -1.234   -2.969    7.858
  -1.305   -2.106    6.983
   0.762   -5.227    7.292
   0.965   -5.356    8.683
   0.118   -5.375    9.359
   1.878   -5.187    6.433
   1.730   -5.087    5.360
   2.263   -5.467    9.204
   2.417   -5.583   10.269
   3.179   -5.287    6.948
   4.019   -5.258    6.272
   3.378   -5.441    8.338
   4.629   -5.581    8.843
   5.303   -5.628    8.179

 [ impropers ]
     -C     CA      N      H     default-A                 default-B                  
     CA     +N      C      O     default-A                 default-B                  
     CB    OD1     CG    OD2     default-A                 default-A                  
    DCG   DCE2   DCD2    HV2     default-B                 default-B                  
    DCZ   DCD2   DCE2    HV4     default-B                 default-B                  
   DCD1    DCZ   DCE1    HV3     default-B                 default-B                  
    DCG   DCE1   DCD1    HV1     default-B                 default-B                  
   DCD1   DCD2    DCG     CB     default-B                 default-B                  
   DCE1   DCE2    DCZ    DOH     default-B                 default-B                  

 [ dihedrals ]

 [ rotations ]
  CA-CB HB1 HB2 CG OD1 OD2 DCG DCD1 HV1 DCD2 HV2 DCE1 HV3 DCE2 HV4 DCZ DOH HV5
  CB-CG OD1 OD2


[ D2Z ] ; Asp -> Hip


 [ morphes ]
     N          N ->      N          N
     H          H ->      H          H
    CA         CX ->     CA         CX
    HA         H1 ->     HA         H1
    CB         2C ->     CB         CT
   HB1         HC ->    HB1         HC
   HB2         HC ->    HB2         HC
    CG         CO -> CG.gone     DUM_CO
   OD1         O2 -> OD1.gone     DUM_O2
   OD2         O2 -> OD2.gone     DUM_O2
     C          C ->      C          C
     O          O ->      O          O
   DCG     DUM_CC ->     CG         CC
  DND1     DUM_NA ->    ND1         NA
   HV1      DUM_H ->    HD1          H
  DCD2     DUM_CW ->    CD2         CW
   HV2     DUM_H4 ->    HD2         H4
  DCE1     DUM_CR ->    CE1         CR
   HV3     DUM_H5 ->    HE1         H5
  DNE2     DUM_NA ->    NE2         NA
   HV4      DUM_H ->    HE2          H

 [ atoms ]
       N          N  -0.516300      1  14.010000          N  -0.347900  14.010000   ;  types == | charge != 
       H          H   0.293600      1   1.008000          H   0.274700   1.008000   ;  types == | charge != 
      CA         CX   0.038100      1  12.010000         CX  -0.135400  12.010000   ;  types == | charge != 
      HA         H1   0.088000      1   1.008000         H1   0.121200   1.008000   ;  types == | charge != 
      CB         2C  -0.030300      1  12.010000         CT  -0.041400  12.010000   ;  types != | charge != 
     HB1         HC  -0.012200      1   1.008000         HC   0.081000   1.008000   ;  types == | charge != 
     HB2         HC  -0.012200      1   1.008000         HC   0.081000   1.008000   ;  types == | charge != 
      CG         CO   0.799400      1  12.010000     DUM_CO   0.000000  12.010000   ;  types != | charge != 
     OD1         O2  -0.801400      1  16.000000     DUM_O2   0.000000  16.000000   ;  types != | charge != 
     OD2         O2  -0.801400      1  16.000000     DUM_O2   0.000000  16.000000   ;  types != | charge != 
       C          C   0.536600      1  12.010000          C   0.734100  12.010000   ;  types == | charge != 
       O          O  -0.581900      1  16.000000          O  -0.589400  16.000000   ;  types == | charge != 
     DCG     DUM_CC   0.000000      1  12.010000         CC  -0.001200  12.010000   ;  types != | charge != 
    DND1     DUM_NA   0.000000      1  14.010000         NA  -0.151300  14.010000   ;  types != | charge != 
     HV1      DUM_H   0.000000      1   1.008000          H   0.386600   1.008000   ;  types != | charge != 
    DCD2     DUM_CW   0.000000      1  12.010000         CW  -0.114100  12.010000   ;  types != | charge != 
     HV2     DUM_H4   0.000000      1   1.008000         H4   0.231700   1.008000   ;  types != | charge != 
    DCE1     DUM_CR   0.000000      1  12.010000         CR  -0.017000  12.010000   ;  types != | charge != 
     HV3     DUM_H5   0.000000      1   1.008000         H5   0.268100   1.008000   ;  types != | charge != 
    DNE2     DUM_NA   0.000000      1  14.010000         NA  -0.171800  14.010000   ;  types != | charge != 
     HV4      DUM_H   0.000000      1   1.008000          H   0.391100   1.008000   ;  types != | charge != 

 [ coords ]
  -2.994   -4.470    6.993
  -3.510   -5.332    7.063
  -1.676   -4.415    7.600
  -1.759   -4.901    8.573
  -0.655   -5.200    6.749
  -0.987   -6.224    6.586
  -0.557   -4.734    5.768
   0.731   -5.256    7.395
   0.773   -5.296    8.644
   1.719   -5.254    6.632
  -1.234   -2.969    7.858
  -1.305   -2.106    6.983
   0.712   -5.262    7.314
   0.931   -5.347    8.690
   0.250   -5.351    9.418
   1.924   -5.331    6.666
   2.082   -5.322    5.677
   2.254   -5.411    8.823
   2.719   -5.449    9.709
   2.889   -5.416    7.655
   3.880   -5.473    7.520

 [ impropers ]
     -C     CA      N      H     default-A                 default-B                  
     CA     +N      C      O     default-A                 default-B                  
     CB    OD1     CG    OD2     default-A                 default-A                  
    DCG   DCE1   DND1    HV1     default-B                 default-B                  
   DCE1   DCD2   DNE2    HV4     default-B                 default-B                  
    DCG   DNE2   DCD2    HV2     default-B                 default-B                  
   DND1   DNE2   DCE1    HV3     default-B                 default-B                  
   DND1   DCD2    DCG     CB     default-B                 default-B                  

 [ dihedrals ]

 [ rotations ]
  CA-CB HB1 HB2 CG OD1 OD2 DCG DND1 HV1 DCD2 HV2 DCE1 HV3 DNE2 HV4
  CB-CG OD1 OD2


[ E2A ] ; Glu -> Ala


 [ morphes ]
     N          N ->      N          N
     H          H ->      H          H
    CA         CX ->     CA         CX
    HA         H1 ->     HA         H1
    CB         2C ->     CB         CT
   HB1         HC ->    HB2         HC
   HB2         HC ->    HB3         HC
    CG         2C -> CG.gone     DUM_2C
   HG1         HC -> HG.gone1     DUM_HC
   HG2         HC -> HG.gone2     DUM_HC
    CD         CO -> CD.gone     DUM_CO
   OE1         O2 -> OE1.gone     DUM_O2
   OE2         O2 -> OE2.gone     DUM_O2
     C          C ->      C          C
     O          O ->      O          O
    HV     DUM_HC ->    HB1         HC

 [ atoms ]
       N          N  -0.516300      1  14.010000          N  -0.415700  14.010000   ;  types == | charge != 
       H          H   0.293600      1   1.008000          H   0.271900   1.008000   ;  types == | charge != 
      CA         CX   0.039700      1  12.010000         CX   0.033700  12.010000   ;  types == | charge != 
      HA         H1   0.110500      1   1.008000         H1   0.082300   1.008000   ;  types == | charge != 
      CB         2C   0.056000      1  12.010000         CT  -0.182500  12.010000   ;  types != | charge != 
     HB1         HC  -0.017300      1   1.008000         HC   0.060300   1.008000   ;  types == | charge != 
     HB2         HC  -0.017300      1   1.008000         HC   0.060300   1.008000   ;  types == | charge != 
      CG         2C   0.013600      1  12.010000     DUM_2C   0.000000  12.010000   ;  types != | charge != 
     HG1         HC  -0.042500      1   1.008000     DUM_HC   0.000000   1.008000   ;  types != | charge != 
     HG2         HC  -0.042500      1   1.008000     DUM_HC   0.000000   1.008000   ;  types != | charge != 
      CD         CO   0.805400      1  12.010000     DUM_CO   0.000000  12.010000   ;  types != | charge != 
     OE1         O2  -0.818800      1  16.000000     DUM_O2   0.000000  16.000000   ;  types != | charge != 
     OE2         O2  -0.818800      1  16.000000     DUM_O2   0.000000  16.000000   ;  types != | charge != 
       C          C   0.536600      1  12.010000          C   0.597300  12.010000   ;  types == | charge != 
       O          O  -0.581900      1  16.000000          O  -0.567900  16.000000   ;  types == | charge != 
      HV     DUM_HC   0.000000      1   1.008000         HC   0.060300   1.008000   ;  types != | charge != 

 [ coords ]
  -2.994   -4.470    6.993
  -3.510   -5.332    7.063
  -1.676   -4.415    7.600
  -1.792   -4.888    8.574
  -0.666   -5.256    6.795
  -1.061   -6.270    6.700
  -0.603   -4.882    5.772
   0.757   -5.360    7.389
   1.248   -6.269    7.048
   1.380   -4.526    7.064
   0.769   -5.358    8.916
  -0.320   -5.221    9.510
   1.888   -5.491    9.463
  -1.234   -2.969    7.858
  -1.305   -2.106    6.983
   0.303   -5.223    7.153

 [ impropers ]
     -C     CA      N      H     default-A                 default-B                  
     CA     +N      C      O     default-A                 default-B                  
     CG    OE1     CD    OE2     default-A                 default-A                  

 [ dihedrals ]

 [ rotations ]
  CA-CB HB1 HB2 CG HG1 HG2 CD OE1 OE2 HV
  CB-CG HG1 HG2 CD OE1 OE2
  CG-CD OE1 OE2


[ E2B ] ; Glu -> Ash


 [ morphes ]
     N          N ->      N          N
     H          H ->      H          H
    CA         CX ->     CA         CX
    HA         H1 ->     HA         H1
    CB         2C ->     CB         2C
   HB1         HC ->    HB1         HC
   HB2         HC ->    HB2         HC
    CG         2C ->     CG          C
   HG1         HC -> HG.gone1     DUM_HC
   HG2         HC -> HG.gone2     DUM_HC
    CD         CO ->    OD1          O
   OE1         O2 -> OE1.gone     DUM_O2
   OE2         O2 -> OE2.gone     DUM_O2
     C          C ->      C          C
     O          O ->      O          O
  DOD2     DUM_OH ->    OD2         OH
    HV     DUM_HO ->    HD2         HO

 [ atoms ]
       N          N  -0.516300      1  14.010000          N  -0.415700  14.010000   ;  types == | charge != 
       H          H   0.293600      1   1.008000          H   0.271900   1.008000   ;  types == | charge != 
      CA         CX   0.039700      1  12.010000         CX   0.034100  12.010000   ;  types == | charge != 
      HA         H1   0.110500      1   1.008000         H1   0.086400   1.008000   ;  types == | charge != 
      CB         2C   0.056000      1  12.010000         2C  -0.031600  12.010000   ;  types == | charge != 
     HB1         HC  -0.017300      1   1.008000         HC   0.048800   1.008000   ;  types == | charge != 
     HB2         HC  -0.017300      1   1.008000         HC   0.048800   1.008000   ;  types == | charge != 
      CG         2C   0.013600      1  12.010000          C   0.646200  12.010000   ;  types != | charge != 
     HG1         HC  -0.042500      1   1.008000     DUM_HC   0.000000   1.008000   ;  types != | charge != 
     HG2         HC  -0.042500      1   1.008000     DUM_HC   0.000000   1.008000   ;  types != | charge != 
      CD         CO   0.805400      1  12.010000          O  -0.555400  16.000000   ;  types != | charge != 
     OE1         O2  -0.818800      1  16.000000     DUM_O2   0.000000  16.000000   ;  types != | charge != 
     OE2         O2  -0.818800      1  16.000000     DUM_O2   0.000000  16.000000   ;  types != | charge != 
       C          C   0.536600      1  12.010000          C   0.597300  12.010000   ;  types == | charge != 
       O          O  -0.581900      1  16.000000          O  -0.567900  16.000000   ;  types == | charge != 
    DOD2     DUM_OH   0.000000      1  16.000000         OH  -0.637600  16.000000   ;  types != | charge != 
      HV     DUM_HO   0.000000      1   1.008000         HO   0.474700   1.008000   ;  types != | charge != 

 [ coords ]
  -2.994   -4.470    6.993
  -3.510   -5.332    7.063
  -1.676   -4.415    7.600
  -1.792   -4.888    8.574
  -0.666   -5.256    6.795
  -1.061   -6.270    6.700
  -0.603   -4.882    5.772
   0.757   -5.360    7.389
   1.248   -6.269    7.048
   1.380   -4.526    7.064
   0.769   -5.358    8.916
  -0.320   -5.220    9.510
   1.888   -5.491    9.463
  -1.234   -2.969    7.858
  -1.305   -2.106    6.983
   1.719   -5.254    6.632
   2.559   -5.293    7.174

 [ impropers ]
     -C     CA      N      H     default-A                 default-B                  
     CA     +N      C      O     default-A                 default-B                  
     CG    OE1     CD    OE2     default-A                 default-A                  
     CB     CD     CG   DOD2     default-B                 default-B                  

 [ dihedrals ]

 [ rotations ]
  CA-CB HB1 HB2 CG HG1 HG2 CD OE1 OE2 DOD2 HV
  CB-CG HG1 HG2 CD OE1 OE2 DOD2 HV
  CG-CD OE1 OE2


[ E2C ] ; Glu -> Cys


 [ morphes ]
     N          N ->      N          N
     H          H ->      H          H
    CA         CX ->     CA         CX
    HA         H1 ->     HA         H1
    CB         2C ->     CB         2C
   HB1         HC ->    HB1         H1
   HB2         HC ->    HB2         H1
    CG         2C ->     SG         SH
   HG1         HC -> HG.gone1     DUM_HC
   HG2         HC -> HG.gone2     DUM_HC
    CD         CO -> CD.gone     DUM_CO
   OE1         O2 -> OE1.gone     DUM_O2
   OE2         O2 -> OE2.gone     DUM_O2
     C          C ->      C          C
     O          O ->      O          O
    HV     DUM_HS ->     HG         HS

 [ atoms ]
       N          N  -0.516300      1  14.010000          N  -0.415700  14.010000   ;  types == | charge != 
       H          H   0.293600      1   1.008000          H   0.271900   1.008000   ;  types == | charge != 
      CA         CX   0.039700      1  12.010000         CX   0.021300  12.010000   ;  types == | charge != 
      HA         H1   0.110500      1   1.008000         H1   0.112400   1.008000   ;  types == | charge != 
      CB         2C   0.056000      1  12.010000         2C  -0.123100  12.010000   ;  types == | charge != 
     HB1         HC  -0.017300      1   1.008000         H1   0.111200   1.008000   ;  types != | charge != 
     HB2         HC  -0.017300      1   1.008000         H1   0.111200   1.008000   ;  types != | charge != 
      CG         2C   0.013600      1  12.010000         SH  -0.311900  32.060000   ;  types != | charge != 
     HG1         HC  -0.042500      1   1.008000     DUM_HC   0.000000   1.008000   ;  types != | charge != 
     HG2         HC  -0.042500      1   1.008000     DUM_HC   0.000000   1.008000   ;  types != | charge != 
      CD         CO   0.805400      1  12.010000     DUM_CO   0.000000  12.010000   ;  types != | charge != 
     OE1         O2  -0.818800      1  16.000000     DUM_O2   0.000000  16.000000   ;  types != | charge != 
     OE2         O2  -0.818800      1  16.000000     DUM_O2   0.000000  16.000000   ;  types != | charge != 
       C          C   0.536600      1  12.010000          C   0.597300  12.010000   ;  types == | charge != 
       O          O  -0.581900      1  16.000000          O  -0.567900  16.000000   ;  types == | charge != 
      HV     DUM_HS   0.000000      1   1.008000         HS   0.193300   1.008000   ;  types != | charge != 

 [ coords ]
  -2.994   -4.470    6.993
  -3.510   -5.332    7.063
  -1.676   -4.415    7.600
  -1.792   -4.888    8.574
  -0.666   -5.256    6.795
  -1.061   -6.270    6.700
  -0.603   -4.882    5.772
   0.757   -5.360    7.389
   1.248   -6.269    7.048
   1.380   -4.526    7.064
   0.769   -5.357    8.916
  -0.320   -5.220    9.510
   1.888   -5.490    9.463
  -1.234   -2.969    7.858
  -1.305   -2.106    6.983
   0.548   -5.313    8.730

 [ impropers ]
     -C     CA      N      H     default-A                 default-B                  
     CA     +N      C      O     default-A                 default-B                  
     CG    OE1     CD    OE2     default-A                 default-A                  

 [ dihedrals ]

 [ rotations ]
  CA-CB HB1 HB2 CG HG1 HG2 CD OE1 OE2 HV
  CB-CG HG1 HG2 CD OE1 OE2 HV
  CG-CD OE1 OE2


[ E2D ] ; Glu -> Asp


 [ morphes ]
     N          N ->      N          N
     H          H ->      H          H
    CA         CX ->     CA         CX
    HA         H1 ->     HA         H1
    CB         2C ->     CB         2C
   HB1         HC ->    HB1         HC
   HB2         HC ->    HB2         HC
    CG         2C ->     CG         CO
   HG1         HC -> HG.gone1     DUM_HC
   HG2         HC -> HG.gone2     DUM_HC
    CD         CO ->    OD1         O2
   OE1         O2 -> OE1.gone     DUM_O2
   OE2         O2 -> OE2.gone     DUM_O2
     C          C ->      C          C
     O          O ->      O          O
  DOD2     DUM_O2 ->    OD2         O2

 [ atoms ]
       N          N  -0.516300      1  14.010000          N  -0.516300  14.010000   ;  types == | charge == 
       H          H   0.293600      1   1.008000          H   0.293600   1.008000   ;  types == | charge == 
      CA         CX   0.039700      1  12.010000         CX   0.038100  12.010000   ;  types == | charge != 
      HA         H1   0.110500      1   1.008000         H1   0.088000   1.008000   ;  types == | charge != 
      CB         2C   0.056000      1  12.010000         2C  -0.030300  12.010000   ;  types == | charge != 
     HB1         HC  -0.017300      1   1.008000         HC  -0.012200   1.008000   ;  types == | charge != 
     HB2         HC  -0.017300      1   1.008000         HC  -0.012200   1.008000   ;  types == | charge != 
      CG         2C   0.013600      1  12.010000         CO   0.799400  12.010000   ;  types != | charge != 
     HG1         HC  -0.042500      1   1.008000     DUM_HC   0.000000   1.008000   ;  types != | charge != 
     HG2         HC  -0.042500      1   1.008000     DUM_HC   0.000000   1.008000   ;  types != | charge != 
      CD         CO   0.805400      1  12.010000         O2  -0.801400  16.000000   ;  types != | charge != 
     OE1         O2  -0.818800      1  16.000000     DUM_O2   0.000000  16.000000   ;  types != | charge != 
     OE2         O2  -0.818800      1  16.000000     DUM_O2   0.000000  16.000000   ;  types != | charge != 
       C          C   0.536600      1  12.010000          C   0.536600  12.010000   ;  types == | charge == 
       O          O  -0.581900      1  16.000000          O  -0.581900  16.000000   ;  types == | charge == 
    DOD2     DUM_O2   0.000000      1  16.000000         O2  -0.801400  16.000000   ;  types != | charge != 

 [ coords ]
  -2.994   -4.470    6.993
  -3.510   -5.332    7.063
  -1.676   -4.415    7.600
  -1.792   -4.888    8.574
  -0.666   -5.256    6.795
  -1.061   -6.270    6.700
  -0.603   -4.882    5.772
   0.757   -5.360    7.389
   1.248   -6.269    7.048
   1.380   -4.526    7.064
   0.769   -5.358    8.916
  -0.320   -5.220    9.510
   1.888   -5.491    9.463
  -1.234   -2.969    7.858
  -1.305   -2.106    6.983
   1.719   -5.254    6.632

 [ impropers ]
     -C     CA      N      H     default-A                 default-B                  
     CA     +N      C      O     default-A                 default-B                  
     CG    OE1     CD    OE2     default-A                 default-A                  
     CB     CD     CG   DOD2     default-B                 default-B                  

 [ dihedrals ]

 [ rotations ]
  CA-CB HB1 HB2 CG HG1 HG2 CD OE1 OE2 DOD2
  CB-CG HG1 HG2 CD OE1 OE2 DOD2
  CG-CD OE1 OE2


[ E2F ] ; Glu -> Phe


 [ morphes ]
     N          N ->      N          N
     H          H ->      H          H
    CA         CX ->     CA         CX
    HA         H1 ->     HA         H1
    CB         2C ->     CB         CT
   HB1         HC ->    HB1         HC
   HB2         HC ->    HB2         HC
    CG         2C -> CG.gone     DUM_2C
   HG1         HC -> HG.gone1     DUM_HC
   HG2         HC -> HG.gone2     DUM_HC
    CD         CO -> CD.gone     DUM_CO
   OE1         O2 -> OE1.gone     DUM_O2
   OE2         O2 -> OE2.gone     DUM_O2
     C          C ->      C          C
     O          O ->      O          O
   DCG     DUM_CA ->     CG         CA
  DCD1     DUM_CA ->    CD1         CA
   HV1     DUM_HA ->    HD1         HA
  DCD2     DUM_CA ->    CD2         CA
   HV2     DUM_HA ->    HD2         HA
  DCE1     DUM_CA ->    CE1         CA
   HV3     DUM_HA ->    HE1         HA
  DCE2     DUM_CA ->    CE2         CA
   HV4     DUM_HA ->    HE2         HA
   DCZ     DUM_CA ->     CZ         CA
   HV5     DUM_HA ->     HZ         HA

 [ atoms ]
       N          N  -0.516300      1  14.010000          N  -0.415700  14.010000   ;  types == | charge != 
       H          H   0.293600      1   1.008000          H   0.271900   1.008000   ;  types == | charge != 
      CA         CX   0.039700      1  12.010000         CX  -0.002400  12.010000   ;  types == | charge != 
      HA         H1   0.110500      1   1.008000         H1   0.097800   1.008000   ;  types == | charge != 
      CB         2C   0.056000      1  12.010000         CT  -0.034300  12.010000   ;  types != | charge != 
     HB1         HC  -0.017300      1   1.008000         HC   0.029500   1.008000   ;  types == | charge != 
     HB2         HC  -0.017300      1   1.008000         HC   0.029500   1.008000   ;  types == | charge != 
      CG         2C   0.013600      1  12.010000     DUM_2C   0.000000  12.010000   ;  types != | charge != 
     HG1         HC  -0.042500      1   1.008000     DUM_HC   0.000000   1.008000   ;  types != | charge != 
     HG2         HC  -0.042500      1   1.008000     DUM_HC   0.000000   1.008000   ;  types != | charge != 
      CD         CO   0.805400      1  12.010000     DUM_CO   0.000000  12.010000   ;  types != | charge != 
     OE1         O2  -0.818800      1  16.000000     DUM_O2   0.000000  16.000000   ;  types != | charge != 
     OE2         O2  -0.818800      1  16.000000     DUM_O2   0.000000  16.000000   ;  types != | charge != 
       C          C   0.536600      1  12.010000          C   0.597300  12.010000   ;  types == | charge != 
       O          O  -0.581900      1  16.000000          O  -0.567900  16.000000   ;  types == | charge != 
     DCG     DUM_CA   0.000000      1  12.010000         CA   0.011800  12.010000   ;  types != | charge != 
    DCD1     DUM_CA   0.000000      1  12.010000         CA  -0.125600  12.010000   ;  types != | charge != 
     HV1     DUM_HA   0.000000      1   1.008000         HA   0.133000   1.008000   ;  types != | charge != 
    DCD2     DUM_CA   0.000000      1  12.010000         CA  -0.125600  12.010000   ;  types != | charge != 
     HV2     DUM_HA   0.000000      1   1.008000         HA   0.133000   1.008000   ;  types != | charge != 
    DCE1     DUM_CA   0.000000      1  12.010000         CA  -0.170400  12.010000   ;  types != | charge != 
     HV3     DUM_HA   0.000000      1   1.008000         HA   0.143000   1.008000   ;  types != | charge != 
    DCE2     DUM_CA   0.000000      1  12.010000         CA  -0.170400  12.010000   ;  types != | charge != 
     HV4     DUM_HA   0.000000      1   1.008000         HA   0.143000   1.008000   ;  types != | charge != 
     DCZ     DUM_CA   0.000000      1  12.010000         CA  -0.107200  12.010000   ;  types != | charge != 
     HV5     DUM_HA   0.000000      1   1.008000         HA   0.129700   1.008000   ;  types != | charge != 

 [ coords ]
  -2.994   -4.470    6.993
  -3.510   -5.332    7.063
  -1.676   -4.415    7.600
  -1.792   -4.888    8.574
  -0.666   -5.256    6.795
  -1.061   -6.270    6.700
  -0.603   -4.882    5.772
   0.757   -5.360    7.389
   1.248   -6.269    7.048
   1.380   -4.526    7.064
   0.769   -5.358    8.916
  -0.320   -5.220    9.510
   1.888   -5.491    9.463
  -1.234   -2.969    7.858
  -1.305   -2.106    6.983
   0.735   -5.297    7.354
   0.887   -5.346    8.756
   0.017   -5.398    9.396
   1.887   -5.281    6.533
   1.795   -5.280    5.456
   2.171   -5.336    9.335
   2.290   -5.365   10.410
   3.170   -5.259    7.112
   4.050   -5.220    6.473
   3.315   -5.261    8.514
   4.298   -5.225    8.946

 [ impropers ]
     -C     CA      N      H     default-A                 default-B                  
     CA     +N      C      O     default-A                 default-B                  
     CG    OE1     CD    OE2     default-A                 default-A                  
    DCG   DCE2   DCD2    HV2     default-B                 default-B                  
    DCZ   DCD2   DCE2    HV4     default-B                 default-B                  
   DCE1   DCE2    DCZ    HV5     default-B                 default-B                  
   DCD1    DCZ   DCE1    HV3     default-B                 default-B                  
    DCG   DCE1   DCD1    HV1     default-B                 default-B                  
   DCD1   DCD2    DCG     CB     default-B                 default-B                  

 [ dihedrals ]

 [ rotations ]
  CA-CB HB1 HB2 CG HG1 HG2 CD OE1 OE2 DCG DCD1 HV1 DCD2 HV2 DCE1 HV3 DCE2 HV4 DCZ HV5
  CB-CG HG1 HG2 CD OE1 OE2
  CG-CD OE1 OE2


[ E2G ] ; Glu -> Gly


 [ morphes ]
     N          N ->      N          N
     H          H ->      H          H
    CA         CX ->     CA         CX
    HA         H1 -> HA.gone     DUM_H1
    CB         2C -> CB.gone     DUM_2C
   HB1         HC -> HB.gone1     DUM_HC
   HB2         HC -> HB.gone2     DUM_HC
    CG         2C -> CG.gone     DUM_2C
   HG1         HC -> HG.gone1     DUM_HC
   HG2         HC -> HG.gone2     DUM_HC
    CD         CO -> CD.gone     DUM_CO
   OE1         O2 -> OE1.gone     DUM_O2
   OE2         O2 -> OE2.gone     DUM_O2
     C          C ->      C          C
     O          O ->      O          O
   HV1     DUM_H1 ->    HA1         H1
   HV2     DUM_H1 ->    HA2         H1

 [ atoms ]
       N          N  -0.516300      1  14.010000          N  -0.415700  14.010000   ;  types == | charge != 
       H          H   0.293600      1   1.008000          H   0.271900   1.008000   ;  types == | charge != 
      CA         CX   0.039700      1  12.010000         CX  -0.025200  12.010000   ;  types == | charge != 
      HA         H1   0.110500      1   1.008000     DUM_H1   0.000000   1.008000   ;  types != | charge != 
      CB         2C   0.056000      1  12.010000     DUM_2C   0.000000  12.010000   ;  types != | charge != 
     HB1         HC  -0.017300      1   1.008000     DUM_HC   0.000000   1.008000   ;  types != | charge != 
     HB2         HC  -0.017300      1   1.008000     DUM_HC   0.000000   1.008000   ;  types != | charge != 
      CG         2C   0.013600      1  12.010000     DUM_2C   0.000000  12.010000   ;  types != | charge != 
     HG1         HC  -0.042500      1   1.008000     DUM_HC   0.000000   1.008000   ;  types != | charge != 
     HG2         HC  -0.042500      1   1.008000     DUM_HC   0.000000   1.008000   ;  types != | charge != 
      CD         CO   0.805400      1  12.010000     DUM_CO   0.000000  12.010000   ;  types != | charge != 
     OE1         O2  -0.818800      1  16.000000     DUM_O2   0.000000  16.000000   ;  types != | charge != 
     OE2         O2  -0.818800      1  16.000000     DUM_O2   0.000000  16.000000   ;  types != | charge != 
       C          C   0.536600      1  12.010000          C   0.597300  12.010000   ;  types == | charge != 
       O          O  -0.581900      1  16.000000          O  -0.567900  16.000000   ;  types == | charge != 
     HV1     DUM_H1   0.000000      1   1.008000         H1   0.069800   1.008000   ;  types != | charge != 
     HV2     DUM_H1   0.000000      1   1.008000         H1   0.069800   1.008000   ;  types != | charge != 

 [ coords ]
  -2.994   -4.470    6.993
  -3.510   -5.332    7.063
  -1.676   -4.415    7.600
  -1.792   -4.888    8.574
  -0.666   -5.256    6.795
  -1.061   -6.270    6.700
  -0.603   -4.882    5.772
   0.757   -5.360    7.389
   1.248   -6.269    7.048
   1.380   -4.526    7.064
   0.769   -5.358    8.916
  -0.320   -5.220    9.510
   1.888   -5.491    9.463
  -1.234   -2.969    7.858
  -1.305   -2.106    6.983
  -1.711   -4.951    8.548
  -0.957   -4.923    6.957

 [ impropers ]
     -C     CA      N      H     default-A                 default-B                  
     CA     +N      C      O     default-A                 default-B                  
     CG    OE1     CD    OE2     default-A                 default-A                  

 [ dihedrals ]

 [ rotations ]
  CA-CB HB1 HB2 CG HG1 HG2 CD OE1 OE2
  CB-CG HG1 HG2 CD OE1 OE2
  CG-CD OE1 OE2


[ E2H ] ; Glu -> Hid


 [ morphes ]
     N          N ->      N          N
     H          H ->      H          H
    CA         CX ->     CA         CX
    HA         H1 ->     HA         H1
    CB         2C ->     CB         CT
   HB1         HC ->    HB1         HC
   HB2         HC ->    HB2         HC
    CG         2C -> CG.gone     DUM_2C
   HG1         HC -> HG.gone1     DUM_HC
   HG2         HC -> HG.gone2     DUM_HC
    CD         CO -> CD.gone     DUM_CO
   OE1         O2 -> OE1.gone     DUM_O2
   OE2         O2 -> OE2.gone     DUM_O2
     C          C ->      C          C
     O          O ->      O          O
   DCG     DUM_CC ->     CG         CC
  DND1     DUM_NA ->    ND1         NA
   HV1      DUM_H ->    HD1          H
  DCD2     DUM_CV ->    CD2         CV
   HV2     DUM_H4 ->    HD2         H4
  DCE1     DUM_CR ->    CE1         CR
   HV3     DUM_H5 ->    HE1         H5
  DNE2     DUM_NB ->    NE2         NB

 [ atoms ]
       N          N  -0.516300      1  14.010000          N  -0.415700  14.010000   ;  types == | charge != 
       H          H   0.293600      1   1.008000          H   0.271900   1.008000   ;  types == | charge != 
      CA         CX   0.039700      1  12.010000         CX   0.018800  12.010000   ;  types == | charge != 
      HA         H1   0.110500      1   1.008000         H1   0.088100   1.008000   ;  types == | charge != 
      CB         2C   0.056000      1  12.010000         CT  -0.046200  12.010000   ;  types != | charge != 
     HB1         HC  -0.017300      1   1.008000         HC   0.040200   1.008000   ;  types == | charge != 
     HB2         HC  -0.017300      1   1.008000         HC   0.040200   1.008000   ;  types == | charge != 
      CG         2C   0.013600      1  12.010000     DUM_2C   0.000000  12.010000   ;  types != | charge != 
     HG1         HC  -0.042500      1   1.008000     DUM_HC   0.000000   1.008000   ;  types != | charge != 
     HG2         HC  -0.042500      1   1.008000     DUM_HC   0.000000   1.008000   ;  types != | charge != 
      CD         CO   0.805400      1  12.010000     DUM_CO   0.000000  12.010000   ;  types != | charge != 
     OE1         O2  -0.818800      1  16.000000     DUM_O2   0.000000  16.000000   ;  types != | charge != 
     OE2         O2  -0.818800      1  16.000000     DUM_O2   0.000000  16.000000   ;  types != | charge != 
       C          C   0.536600      1  12.010000          C   0.597300  12.010000   ;  types == | charge != 
       O          O  -0.581900      1  16.000000          O  -0.567900  16.000000   ;  types == | charge != 
     DCG     DUM_CC   0.000000      1  12.010000         CC  -0.026600  12.010000   ;  types != | charge != 
    DND1     DUM_NA   0.000000      1  14.010000         NA  -0.381100  14.010000   ;  types != | charge != 
     HV1      DUM_H   0.000000      1   1.008000          H   0.364900   1.008000   ;  types != | charge != 
    DCD2     DUM_CV   0.000000      1  12.010000         CV   0.129200  12.010000   ;  types != | charge != 
     HV2     DUM_H4   0.000000      1   1.008000         H4   0.114700   1.008000   ;  types != | charge != 
    DCE1     DUM_CR   0.000000      1  12.010000         CR   0.205700  12.010000   ;  types != | charge != 
     HV3     DUM_H5   0.000000      1   1.008000         H5   0.139200   1.008000   ;  types != | charge != 
    DNE2     DUM_NB   0.000000      1  14.010000         NB  -0.572700  14.010000   ;  types != | charge != 

 [ coords ]
  -2.994   -4.470    6.993
  -3.510   -5.332    7.063
  -1.676   -4.415    7.600
  -1.792   -4.888    8.574
  -0.666   -5.256    6.795
  -1.061   -6.270    6.700
  -0.603   -4.882    5.772
   0.757   -5.360    7.389
   1.248   -6.269    7.048
   1.380   -4.526    7.064
   0.769   -5.358    8.916
  -0.320   -5.220    9.510
   1.888   -5.491    9.463
  -1.234   -2.969    7.858
  -1.305   -2.106    6.983
   0.712   -5.262    7.314
   0.934   -5.347    8.689
   0.247   -5.357    9.415
   1.927   -5.328    6.664
   2.080   -5.316    5.676
   2.253   -5.411    8.824
   2.718   -5.453    9.708
   2.892   -5.414    7.655

 [ impropers ]
     -C     CA      N      H     default-A                 default-B                  
     CA     +N      C      O     default-A                 default-B                  
     CG    OE1     CD    OE2     default-A                 default-A                  
    DCG   DCE1   DND1    HV1     default-B                 default-B                  
    DCG   DNE2   DCD2    HV2     default-B                 default-B                  
   DND1   DNE2   DCE1    HV3     default-B                 default-B                  
   DND1   DCD2    DCG     CB     default-B                 default-B                  

 [ dihedrals ]

 [ rotations ]
  CA-CB HB1 HB2 CG HG1 HG2 CD OE1 OE2 DCG DND1 HV1 DCD2 HV2 DCE1 HV3 DNE2
  CB-CG HG1 HG2 CD OE1 OE2
  CG-CD OE1 OE2


[ E2I ] ; Glu -> Ile


 [ morphes ]
     N          N ->      N          N
     H          H ->      H          H
    CA         CX ->     CA         CX
    HA         H1 ->     HA         H1
    CB         2C ->     CB         3C
   HB1         HC ->     HB         HC
   HB2         HC -> HB.gone2     DUM_HC
    CG         2C ->    CG1         2C
   HG1         HC ->   HG11         HC
   HG2         HC ->   HG12         HC
    CD         CO ->    CD1         CT
   OE1         O2 -> OE1.gone     DUM_O2
   OE2         O2 -> OE2.gone     DUM_O2
     C          C ->      C          C
     O          O ->      O          O
  DCG2     DUM_CT ->    CG2         CT
   HV1     DUM_HC ->   HG21         HC
   HV2     DUM_HC ->   HG22         HC
   HV3     DUM_HC ->   HG23         HC
   HV4     DUM_HC ->   HD11         HC
   HV5     DUM_HC ->   HD12         HC
   HV6     DUM_HC ->   HD13         HC

 [ atoms ]
       N          N  -0.516300      1  14.010000          N  -0.415700  14.010000   ;  types == | charge != 
       H          H   0.293600      1   1.008000          H   0.271900   1.008000   ;  types == | charge !=
[truncated: 2,671,643 more chars]
