# Supplementary material for: Assessing the Activation of Tyrosine Kinase KIT through Free Energy Calculations
Source: J Chem Theory Comput. 2022 Sep 27;18(10):6251–8. doi: 10.1021/acs.jctc.2c00526 (PMC9558371; doi:10.1021/acs.jctc.2c00526)
Supplement: Supplementary file 2 — ct2c00526_si_002.zip [file ct2c00526_si_002.zip › inputfiles/amber14sbmut.ff/mutres.rtp]

[ bondedtypes ]
; Col 1: Type of bond
; Col 2: Type of angles
; Col 3: Type of proper dihedrals
; Col 4: Type of improper dihedrals
; Col 5: Generate all dihedrals if 1, only heavy atoms of 0.
; Col 6: Number of excluded neighbors for nonbonded interactions
; Col 7: Generate 1,4 interactions between pairs of hydrogens if 1
; Col 8: Remove impropers over the same bond as a proper if it is 1
; bonds  angles  dihedrals  impropers all_dihedrals nrexcl HH14 RemoveDih
     1       1          9          4        1         3      1     0


[ A2B ] ; Ala -> Ash

 [ atoms ]
     N   N                -0.41570  1
     H   H                 0.27190  2
    CA   CX                0.03370  3
    HA   H1                0.08230  4
    CB   CT               -0.18250  5
   HB1   HC                0.06030  6
   HB2   HC                0.06030  7
   HB3   HC                0.06030  8
     C   C                 0.59730  9
     O   O                -0.56790  10
   DCG   DUM_C             0.00000  11
  DOD1   DUM_O             0.00000  12
  DOD2   DUM_OH            0.00000  13
    HV   DUM_HO            0.00000  14

 [ bonds ]
     N       H ; (     N       H)
     N      CA ; (     N      CA)
    CA      HA ; (    CA      HA)
    CA      CB ; (    CA      CB)
    CA       C ; (    CA       C)
    CB     HB1 ; (    CB  HB.gone1)
    CB     HB2 ; (    CB     HB1)
    CB     HB3 ; (    CB     HB2)
    CB     DCG ; (    CB      CG)
     C       O ; (     C       O)
   DCG    DOD1 ; (    CG     OD1)
   DCG    DOD2 ; (    CG     OD2)
  DOD2      HV ; (   OD2     HD2)
    -C       N  

 [ impropers ]
    -C      CA       N       H 
    CA      +N       C       O 
    CB    DOD1     DCG    DOD2 

 [ dihedrals ]

[ A2C ] ; Ala -> Cys

 [ atoms ]
     N   N                -0.41570  1
     H   H                 0.27190  2
    CA   CX                0.03370  3
    HA   H1                0.08230  4
    CB   CT               -0.18250  5
   HB1   HC                0.06030  6
   HB2   HC                0.06030  7
   HB3   HC                0.06030  8
     C   C                 0.59730  9
     O   O                -0.56790  10
   DSG   DUM_SH            0.00000  11
    HV   DUM_HS            0.00000  12

 [ bonds ]
     N       H ; (     N       H)
     N      CA ; (     N      CA)
    CA      HA ; (    CA      HA)
    CA      CB ; (    CA      CB)
    CA       C ; (    CA       C)
    CB     HB1 ; (    CB  HB.gone1)
    CB     HB2 ; (    CB     HB1)
    CB     HB3 ; (    CB     HB2)
    CB     DSG ; (    CB      SG)
     C       O ; (     C       O)
   DSG      HV ; (    SG      HG)
    -C       N  

 [ impropers ]
    -C      CA       N       H 
    CA      +N       C       O 

 [ dihedrals ]

[ A2D ] ; Ala -> Asp

 [ atoms ]
     N   N                -0.41570  1
     H   H                 0.27190  2
    CA   CX                0.03370  3
    HA   H1                0.08230  4
    CB   CT               -0.18250  5
   HB1   HC                0.06030  6
   HB2   HC                0.06030  7
   HB3   HC                0.06030  8
     C   C                 0.59730  9
     O   O                -0.56790  10
   DCG   DUM_CO            0.00000  11
  DOD1   DUM_O2            0.00000  12
  DOD2   DUM_O2            0.00000  13

 [ bonds ]
     N       H ; (     N       H)
     N      CA ; (     N      CA)
    CA      HA ; (    CA      HA)
    CA      CB ; (    CA      CB)
    CA       C ; (    CA       C)
    CB     HB1 ; (    CB  HB.gone1)
    CB     HB2 ; (    CB     HB1)
    CB     HB3 ; (    CB     HB2)
    CB     DCG ; (    CB      CG)
     C       O ; (     C       O)
   DCG    DOD1 ; (    CG     OD1)
   DCG    DOD2 ; (    CG     OD2)
    -C       N  

 [ impropers ]
    -C      CA       N       H 
    CA      +N       C       O 
    CB    DOD1     DCG    DOD2 

 [ dihedrals ]

[ A2E ] ; Ala -> Glu

 [ atoms ]
     N   N                -0.41570  1
     H   H                 0.27190  2
    CA   CX                0.03370  3
    HA   H1                0.08230  4
    CB   CT               -0.18250  5
   HB1   HC                0.06030  6
   HB2   HC                0.06030  7
   HB3   HC                0.06030  8
     C   C                 0.59730  9
     O   O                -0.56790  10
   DCG   DUM_2C            0.00000  11
   HV1   DUM_HC            0.00000  12
   HV2   DUM_HC            0.00000  13
   DCD   DUM_CO            0.00000  14
  DOE1   DUM_O2            0.00000  15
  DOE2   DUM_O2            0.00000  16

 [ bonds ]
     N       H ; (     N       H)
     N      CA ; (     N      CA)
    CA      HA ; (    CA      HA)
    CA      CB ; (    CA      CB)
    CA       C ; (    CA       C)
    CB     HB1 ; (    CB  HB.gone1)
    CB     HB2 ; (    CB     HB1)
    CB     HB3 ; (    CB     HB2)
    CB     DCG ; (    CB      CG)
     C       O ; (     C       O)
   DCG     HV1 ; (    CG     HG1)
   DCG     HV2 ; (    CG     HG2)
   DCG     DCD ; (    CG      CD)
   DCD    DOE1 ; (    CD     OE1)
   DCD    DOE2 ; (    CD     OE2)
    -C       N  

 [ impropers ]
    -C      CA       N       H 
    CA      +N       C       O 
   DCG    DOE1     DCD    DOE2 

 [ dihedrals ]

[ A2F ] ; Ala -> Phe

 [ atoms ]
     N   N                -0.41570  1
     H   H                 0.27190  2
    CA   CX                0.03370  3
    HA   H1                0.08230  4
    CB   CT               -0.18250  5
   HB1   HC                0.06030  6
   HB2   HC                0.06030  7
   HB3   HC                0.06030  8
     C   C                 0.59730  9
     O   O                -0.56790  10
   HV1   DUM_HC            0.00000  11
   HV2   DUM_HC            0.00000  12
   DCG   DUM_CA            0.00000  13
  DCD1   DUM_CA            0.00000  14
   HV3   DUM_HA            0.00000  15
  DCD2   DUM_CA            0.00000  16
   HV4   DUM_HA            0.00000  17
  DCE1   DUM_CA            0.00000  18
   HV5   DUM_HA            0.00000  19
  DCE2   DUM_CA            0.00000  20
   HV6   DUM_HA            0.00000  21
   DCZ   DUM_CA            0.00000  22
   HV7   DUM_HA            0.00000  23

 [ bonds ]
     N       H ; (     N       H)
     N      CA ; (     N      CA)
    CA      HA ; (    CA      HA)
    CA      CB ; (    CA      CB)
    CA       C ; (    CA       C)
    CB     HB1 ; (    CB  HB.gone1)
    CB     HB2 ; (    CB  HB.gone2)
    CB     HB3 ; (    CB  HB.gone3)
    CB     HV1 ; (    CB     HB1)
    CB     HV2 ; (    CB     HB2)
    CB     DCG ; (    CB      CG)
     C       O ; (     C       O)
   DCG    DCD1 ; (    CG     CD1)
   DCG    DCD2 ; (    CG     CD2)
  DCD1     HV3 ; (   CD1     HD1)
  DCD1    DCE1 ; (   CD1     CE1)
  DCD2    DCE2 ; (   CD2     CE2)
  DCD2     HV4 ; (   CD2     HD2)
  DCE1     HV5 ; (   CE1     HE1)
  DCE1     DCZ ; (   CE1      CZ)
  DCE2     DCZ ; (   CE2      CZ)
  DCE2     HV6 ; (   CE2     HE2)
   DCZ     HV7 ; (    CZ      HZ)
    -C       N  

 [ impropers ]
    -C      CA       N       H 
    CA      +N       C       O 
   DCG    DCE2    DCD2     HV4 
   DCZ    DCD2    DCE2     HV6 
  DCE1    DCE2     DCZ     HV7 
  DCD1     DCZ    DCE1     HV5 
   DCG    DCE1    DCD1     HV3 
  DCD1    DCD2     DCG      CB 

 [ dihedrals ]

[ A2G ] ; Ala -> Gly

 [ atoms ]
     N   N                -0.41570  1
     H   H                 0.27190  2
    CA   CX                0.03370  3
    HA   H1                0.08230  4
    CB   CT               -0.18250  5
   HB1   HC                0.06030  6
   HB2   HC                0.06030  7
   HB3   HC                0.06030  8
     C   C                 0.59730  9
     O   O                -0.56790  10
   HV1   DUM_H1            0.00000  11
   HV2   DUM_H1            0.00000  12

 [ bonds ]
     N       H ; (     N       H)
     N      CA ; (     N      CA)
    CA      HA ; (    CA  HA.gone)
    CA      CB ; (    CA  CB.gone)
    CA       C ; (    CA       C)
    CA     HV1 ; (    CA     HA1)
    CA     HV2 ; (    CA     HA2)
    CB     HB1 ; (CB.gone  HB.gone1)
    CB     HB2 ; (CB.gone  HB.gone2)
    CB     HB3 ; (CB.gone  HB.gone3)
     C       O ; (     C       O)
    -C       N  

 [ impropers ]
    -C      CA       N       H 
    CA      +N       C       O 

 [ dihedrals ]

[ A2H ] ; Ala -> Hid

 [ atoms ]
     N   N                -0.41570  1
     H   H                 0.27190  2
    CA   CX                0.03370  3
    HA   H1                0.08230  4
    CB   CT               -0.18250  5
   HB1   HC                0.06030  6
   HB2   HC                0.06030  7
   HB3   HC                0.06030  8
     C   C                 0.59730  9
     O   O                -0.56790  10
   HV1   DUM_HC            0.00000  11
   HV2   DUM_HC            0.00000  12
   DCG   DUM_CC            0.00000  13
  DND1   DUM_NA            0.00000  14
   HV3   DUM_H             0.00000  15
  DCD2   DUM_CV            0.00000  16
   HV4   DUM_H4            0.00000  17
  DCE1   DUM_CR            0.00000  18
   HV5   DUM_H5            0.00000  19
  DNE2   DUM_NB            0.00000  20

 [ bonds ]
     N       H ; (     N       H)
     N      CA ; (     N      CA)
    CA      HA ; (    CA      HA)
    CA      CB ; (    CA      CB)
    CA       C ; (    CA       C)
    CB     HB1 ; (    CB  HB.gone1)
    CB     HB2 ; (    CB  HB.gone2)
    CB     HB3 ; (    CB  HB.gone3)
    CB     HV1 ; (    CB     HB1)
    CB     HV2 ; (    CB     HB2)
    CB     DCG ; (    CB      CG)
     C       O ; (     C       O)
   DCG    DND1 ; (    CG     ND1)
   DCG    DCD2 ; (    CG     CD2)
  DND1     HV3 ; (   ND1     HD1)
  DND1    DCE1 ; (   ND1     CE1)
  DCD2    DNE2 ; (   CD2     NE2)
  DCD2     HV4 ; (   CD2     HD2)
  DCE1     HV5 ; (   CE1     HE1)
  DCE1    DNE2 ; (   CE1     NE2)
    -C       N  

 [ impropers ]
    -C      CA       N       H 
    CA      +N       C       O 
   DCG    DCE1    DND1     HV3 
   DCG    DNE2    DCD2     HV4 
  DND1    DNE2    DCE1     HV5 
  DND1    DCD2     DCG      CB 

 [ dihedrals ]

[ A2I ] ; Ala -> Ile

 [ atoms ]
     N   N                -0.41570  1
     H   H                 0.27190  2
    CA   CX                0.03370  3
    HA   H1                0.08230  4
    CB   CT               -0.18250  5
   HB1   HC                0.06030  6
   HB2   HC                0.06030  7
   HB3   HC                0.06030  8
     C   C                 0.59730  9
     O   O                -0.56790  10
  DCG1   DUM_2C            0.00000  11
   HV1   DUM_HC            0.00000  12
   HV2   DUM_HC            0.00000  13
  DCG2   DUM_CT            0.00000  14
   HV3   DUM_HC            0.00000  15
   HV4   DUM_HC            0.00000  16
   HV5   DUM_HC            0.00000  17
  DCD1   DUM_CT            0.00000  18
   HV6   DUM_HC            0.00000  19
   HV7   DUM_HC            0.00000  20
   HV8   DUM_HC            0.00000  21

 [ bonds ]
     N       H ; (     N       H)
     N      CA ; (     N      CA)
    CA      HA ; (    CA      HA)
    CA      CB ; (    CA      CB)
    CA       C ; (    CA       C)
    CB     HB1 ; (    CB  HB.gone1)
    CB     HB2 ; (    CB      HB)
    CB     HB3 ; (    CB  HB.gone3)
    CB    DCG1 ; (    CB     CG1)
    CB    DCG2 ; (    CB     CG2)
     C       O ; (     C       O)
  DCG1     HV1 ; (   CG1    HG11)
  DCG1     HV2 ; (   CG1    HG12)
  DCG1    DCD1 ; (   CG1     CD1)
  DCG2     HV3 ; (   CG2    HG21)
  DCG2     HV4 ; (   CG2    HG22)
  DCG2     HV5 ; (   CG2    HG23)
  DCD1     HV6 ; (   CD1    HD11)
  DCD1     HV7 ; (   CD1    HD12)
  DCD1     HV8 ; (   CD1    HD13)
    -C       N  

 [ impropers ]
    -C      CA       N       H 
    CA      +N       C       O 

 [ dihedrals ]

[ A2J ] ; Ala -> Glh

 [ atoms ]
     N   N                -0.41570  1
     H   H                 0.27190  2
    CA   CX                0.03370  3
    HA   H1                0.08230  4
    CB   CT               -0.18250  5
   HB1   HC                0.06030  6
   HB2   HC                0.06030  7
   HB3   HC                0.06030  8
     C   C                 0.59730  9
     O   O                -0.56790  10
   DCG   DUM_2C            0.00000  11
   HV1   DUM_HC            0.00000  12
   HV2   DUM_HC            0.00000  13
   DCD   DUM_C             0.00000  14
  DOE1   DUM_O             0.00000  15
  DOE2   DUM_OH            0.00000  16
   HV3   DUM_HO            0.00000  17

 [ bonds ]
     N       H ; (     N       H)
     N      CA ; (     N      CA)
    CA      HA ; (    CA      HA)
    CA      CB ; (    CA      CB)
    CA       C ; (    CA       C)
    CB     HB1 ; (    CB  HB.gone1)
    CB     HB2 ; (    CB     HB1)
    CB     HB3 ; (    CB     HB2)
    CB     DCG ; (    CB      CG)
     C       O ; (     C       O)
   DCG     HV1 ; (    CG     HG1)
   DCG     HV2 ; (    CG     HG2)
   DCG     DCD ; (    CG      CD)
   DCD    DOE1 ; (    CD     OE1)
   DCD    DOE2 ; (    CD     OE2)
  DOE2     HV3 ; (   OE2     HE2)
    -C       N  

 [ impropers ]
    -C      CA       N       H 
    CA      +N       C       O 
   DCG    DOE1     DCD    DOE2 

 [ dihedrals ]

[ A2K ] ; Ala -> Lys

 [ atoms ]
     N   N                -0.41570  1
     H   H                 0.27190  2
    CA   CX                0.03370  3
    HA   H1                0.08230  4
    CB   CT               -0.18250  5
   HB1   HC                0.06030  6
   HB2   HC                0.06030  7
   HB3   HC                0.06030  8
     C   C                 0.59730  9
     O   O                -0.56790  10
   DCG   DUM_C8            0.00000  11
   HV1   DUM_HC            0.00000  12
   HV2   DUM_HC            0.00000  13
   DCD   DUM_C8            0.00000  14
   HV3   DUM_HC            0.00000  15
   HV4   DUM_HC            0.00000  16
   DCE   DUM_C8            0.00000  17
   HV5   DUM_HP            0.00000  18
   HV6   DUM_HP            0.00000  19
   DNZ   DUM_N3            0.00000  20
   HV7   DUM_H             0.00000  21
   HV8   DUM_H             0.00000  22
   HV9   DUM_H             0.00000  23

 [ bonds ]
     N       H ; (     N       H)
     N      CA ; (     N      CA)
    CA      HA ; (    CA      HA)
    CA      CB ; (    CA      CB)
    CA       C ; (    CA       C)
    CB     HB1 ; (    CB  HB.gone1)
    CB     HB2 ; (    CB     HB1)
    CB     HB3 ; (    CB     HB2)
    CB     DCG ; (    CB      CG)
     C       O ; (     C       O)
   DCG     HV1 ; (    CG     HG1)
   DCG     HV2 ; (    CG     HG2)
   DCG     DCD ; (    CG      CD)
   DCD     HV3 ; (    CD     HD1)
   DCD     HV4 ; (    CD     HD2)
   DCD     DCE ; (    CD      CE)
   DCE     HV5 ; (    CE     HE1)
   DCE     HV6 ; (    CE     HE2)
   DCE     DNZ ; (    CE      NZ)
   DNZ     HV7 ; (    NZ     HZ1)
   DNZ     HV8 ; (    NZ     HZ2)
   DNZ     HV9 ; (    NZ     HZ3)
    -C       N  

 [ impropers ]
    -C      CA       N       H 
    CA      +N       C       O 

 [ dihedrals ]

[ A2L ] ; Ala -> Leu

 [ atoms ]
     N   N                -0.41570  1
     H   H                 0.27190  2
    CA   CX                0.03370  3
    HA   H1                0.08230  4
    CB   CT               -0.18250  5
   HB1   HC                0.06030  6
   HB2   HC                0.06030  7
   HB3   HC                0.06030  8
     C   C                 0.59730  9
     O   O                -0.56790  10
   DCG   DUM_3C            0.00000  11
   HV1   DUM_HC            0.00000  12
  DCD1   DUM_CT            0.00000  13
   HV2   DUM_HC            0.00000  14
   HV3   DUM_HC            0.00000  15
   HV4   DUM_HC            0.00000  16
  DCD2   DUM_CT            0.00000  17
   HV5   DUM_HC            0.00000  18
   HV6   DUM_HC            0.00000  19
   HV7   DUM_HC            0.00000  20

 [ bonds ]
     N       H ; (     N       H)
     N      CA ; (     N      CA)
    CA      HA ; (    CA      HA)
    CA      CB ; (    CA      CB)
    CA       C ; (    CA       C)
    CB     HB1 ; (    CB  HB.gone1)
    CB     HB2 ; (    CB     HB1)
    CB     HB3 ; (    CB     HB2)
    CB     DCG ; (    CB      CG)
     C       O ; (     C       O)
   DCG     HV1 ; (    CG      HG)
   DCG    DCD1 ; (    CG     CD1)
   DCG    DCD2 ; (    CG     CD2)
  DCD1     HV2 ; (   CD1    HD11)
  DCD1     HV3 ; (   CD1    HD12)
  DCD1     HV4 ; (   CD1    HD13)
  DCD2     HV5 ; (   CD2    HD21)
  DCD2     HV6 ; (   CD2    HD22)
  DCD2     HV7 ; (   CD2    HD23)
    -C       N  

 [ impropers ]
    -C      CA       N       H 
    CA      +N       C       O 

 [ dihedrals ]

[ A2M ] ; Ala -> Met

 [ atoms ]
     N   N                -0.41570  1
     H   H                 0.27190  2
    CA   CX                0.03370  3
    HA   H1                0.08230  4
    CB   CT               -0.18250  5
   HB1   HC                0.06030  6
   HB2   HC                0.06030  7
   HB3   HC                0.06030  8
     C   C                 0.59730  9
     O   O                -0.56790  10
   DCG   DUM_2C            0.00000  11
   HV1   DUM_H1            0.00000  12
   HV2   DUM_H1            0.00000  13
   DSD   DUM_S             0.00000  14
   DCE   DUM_CT            0.00000  15
   HV3   DUM_H1            0.00000  16
   HV4   DUM_H1            0.00000  17
   HV5   DUM_H1            0.00000  18

 [ bonds ]
     N       H ; (     N       H)
     N      CA ; (     N      CA)
    CA      HA ; (    CA      HA)
    CA      CB ; (    CA      CB)
    CA       C ; (    CA       C)
    CB     HB1 ; (    CB  HB.gone1)
    CB     HB2 ; (    CB     HB1)
    CB     HB3 ; (    CB     HB2)
    CB     DCG ; (    CB      CG)
     C       O ; (     C       O)
   DCG     HV1 ; (    CG     HG1)
   DCG     HV2 ; (    CG     HG2)
   DCG     DSD ; (    CG      SD)
   DSD     DCE ; (    SD      CE)
   DCE     HV3 ; (    CE     HE1)
   DCE     HV4 ; (    CE     HE2)
   DCE     HV5 ; (    CE     HE3)
    -C       N  

 [ impropers ]
    -C      CA       N       H 
    CA      +N       C       O 

 [ dihedrals ]

[ A2N ] ; Ala -> Asn

 [ atoms ]
     N   N                -0.41570  1
     H   H                 0.27190  2
    CA   CX                0.03370  3
    HA   H1                0.08230  4
    CB   CT               -0.18250  5
   HB1   HC                0.06030  6
   HB2   HC                0.06030  7
   HB3   HC                0.06030  8
     C   C                 0.59730  9
     O   O                -0.56790  10
   DCG   DUM_C             0.00000  11
  DOD1   DUM_O             0.00000  12
  DND2   DUM_N             0.00000  13
   HV1   DUM_H             0.00000  14
   HV2   DUM_H             0.00000  15

 [ bonds ]
     N       H ; (     N       H)
     N      CA ; (     N      CA)
    CA      HA ; (    CA      HA)
    CA      CB ; (    CA      CB)
    CA       C ; (    CA       C)
    CB     HB1 ; (    CB  HB.gone1)
    CB     HB2 ; (    CB     HB1)
    CB     HB3 ; (    CB     HB2)
    CB     DCG ; (    CB      CG)
     C       O ; (     C       O)
   DCG    DOD1 ; (    CG     OD1)
   DCG    DND2 ; (    CG     ND2)
  DND2     HV1 ; (   ND2    HD21)
  DND2     HV2 ; (   ND2    HD22)
    -C       N  

 [ impropers ]
    -C      CA       N       H 
    CA      +N       C       O 
    CB    DND2     DCG    DOD1 
   DCG     HV1    DND2     HV2 

 [ dihedrals ]

[ A2O ] ; Ala -> Lyn

 [ atoms ]
     N   N                -0.41570  1
     H   H                 0.27190  2
    CA   CX                0.03370  3
    HA   H1                0.08230  4
    CB   CT               -0.18250  5
   HB1   HC                0.06030  6
   HB2   HC                0.06030  7
   HB3   HC                0.06030  8
     C   C                 0.59730  9
     O   O                -0.56790  10
   DCG   DUM_CT            0.00000  11
   HV1   DUM_HC            0.00000  12
   HV2   DUM_HC            0.00000  13
   DCD   DUM_CT            0.00000  14
   HV3   DUM_HC            0.00000  15
   HV4   DUM_HC            0.00000  16
   DCE   DUM_CT            0.00000  17
   HV5   DUM_HP            0.00000  18
   HV6   DUM_HP            0.00000  19
   DNZ   DUM_N3            0.00000  20
   HV7   DUM_H             0.00000  21
   HV8   DUM_H             0.00000  22

 [ bonds ]
     N       H ; (     N       H)
     N      CA ; (     N      CA)
    CA      HA ; (    CA      HA)
    CA      CB ; (    CA      CB)
    CA       C ; (    CA       C)
    CB     HB1 ; (    CB  HB.gone1)
    CB     HB2 ; (    CB     HB1)
    CB     HB3 ; (    CB     HB2)
    CB     DCG ; (    CB      CG)
     C       O ; (     C       O)
   DCG     HV1 ; (    CG     HG1)
   DCG     HV2 ; (    CG     HG2)
   DCG     DCD ; (    CG      CD)
   DCD     HV3 ; (    CD     HD1)
   DCD     HV4 ; (    CD     HD2)
   DCD     DCE ; (    CD      CE)
   DCE     HV5 ; (    CE     HE1)
   DCE     HV6 ; (    CE     HE2)
   DCE     DNZ ; (    CE      NZ)
   DNZ     HV7 ; (    NZ     HZ1)
   DNZ     HV8 ; (    NZ     HZ2)
    -C       N  

 [ impropers ]
    -C      CA       N       H 
    CA      +N       C       O 

 [ dihedrals ]

[ A2P ] ; Ala -> Pro

 [ atoms ]
     N   N                -0.41570  1
     H   H                 0.27190  2
    CA   CX                0.03370  3
    HA   H1                0.08230  4
    CB   CT               -0.18250  5
   HB1   HC                0.06030  6
   HB2   HC                0.06030  7
   HB3   HC                0.06030  8
     C   C                 0.59730  9
     O   O                -0.56790  10
   DCB   DUM_CT            0.00000  11
   HV1   DUM_HC            0.00000  12
   HV2   DUM_HC            0.00000  13
   DCG   DUM_CT            0.00000  14
   HV3   DUM_HC            0.00000  15
   HV4   DUM_HC            0.00000  16
   DCD   DUM_CT            0.00000  17
   HV5   DUM_H1            0.00000  18
   HV6   DUM_H1            0.00000  19

 [ bonds ]
     N       H ; (     N  H.gone)
     N      CA ; (     N      CA)
     N     DCD ; (     N      CD)
    CA      HA ; (    CA      HA)
    CA      CB ; (    CA  CB.gone)
    CA       C ; (    CA       C)
    CA     DCB ; (    CA      CB)
    CB     HB1 ; (CB.gone  HB.gone1)
    CB     HB2 ; (CB.gone  HB.gone2)
    CB     HB3 ; (CB.gone  HB.gone3)
     C       O ; (     C       O)
   DCB     DCG ; (    CB      CG)
   DCB     HV1 ; (    CB     HB1)
   DCB     HV2 ; (    CB     HB2)
   DCG     DCD ; (    CG      CD)
   DCG     HV3 ; (    CG     HG1)
   DCG     HV4 ; (    CG     HG2)
   DCD     HV5 ; (    CD     HD1)
   DCD     HV6 ; (    CD     HD2)
    -C       N  

 [ impropers ]
    CA      +N       C       O 
    -C      CA       N       H 
    -C     DCD       N      CA 

 [ dihedrals ]

[ A2Q ] ; Ala -> Gln

 [ atoms ]
     N   N                -0.41570  1
     H   H                 0.27190  2
    CA   CX                0.03370  3
    HA   H1                0.08230  4
    CB   CT               -0.18250  5
   HB1   HC                0.06030  6
   HB2   HC                0.06030  7
   HB3   HC                0.06030  8
     C   C                 0.59730  9
     O   O                -0.56790  10
   DCG   DUM_2C            0.00000  11
   HV1   DUM_HC            0.00000  12
   HV2   DUM_HC            0.00000  13
   DCD   DUM_C             0.00000  14
  DOE1   DUM_O             0.00000  15
  DNE2   DUM_N             0.00000  16
   HV3   DUM_H             0.00000  17
   HV4   DUM_H             0.00000  18

 [ bonds ]
     N       H ; (     N       H)
     N      CA ; (     N      CA)
    CA      HA ; (    CA      HA)
    CA      CB ; (    CA      CB)
    CA       C ; (    CA       C)
    CB     HB1 ; (    CB  HB.gone1)
    CB     HB2 ; (    CB     HB1)
    CB     HB3 ; (    CB     HB2)
    CB     DCG ; (    CB      CG)
     C       O ; (     C       O)
   DCG     HV1 ; (    CG     HG1)
   DCG     HV2 ; (    CG     HG2)
   DCG     DCD ; (    CG      CD)
   DCD    DOE1 ; (    CD     OE1)
   DCD    DNE2 ; (    CD     NE2)
  DNE2     HV3 ; (   NE2    HE21)
  DNE2     HV4 ; (   NE2    HE22)
    -C       N  

 [ impropers ]
    -C      CA       N       H 
    CA      +N       C       O 
   DCG    DNE2     DCD    DOE1 
   DCD     HV3    DNE2     HV4 

 [ dihedrals ]

[ A2R ] ; Ala -> Arg

 [ atoms ]
     N   N                -0.41570  1
     H   H                 0.27190  2
    CA   CX                0.03370  3
    HA   H1                0.08230  4
    CB   CT               -0.18250  5
   HB1   HC                0.06030  6
   HB2   HC                0.06030  7
   HB3   HC                0.06030  8
     C   C                 0.59730  9
     O   O                -0.56790  10
   DCG   DUM_C8            0.00000  11
   HV1   DUM_HC            0.00000  12
   HV2   DUM_HC            0.00000  13
   DCD   DUM_C8            0.00000  14
   HV3   DUM_H1            0.00000  15
   HV4   DUM_H1            0.00000  16
   DNE   DUM_N2            0.00000  17
   HV5   DUM_H             0.00000  18
   DCZ   DUM_CA            0.00000  19
  DNH1   DUM_N2            0.00000  20
   HV6   DUM_H             0.00000  21
   HV7   DUM_H             0.00000  22
  DNH2   DUM_N2            0.00000  23
   HV8   DUM_H             0.00000  24
   HV9   DUM_H             0.00000  25

 [ bonds ]
     N       H ; (     N       H)
     N      CA ; (     N      CA)
    CA      HA ; (    CA      HA)
    CA      CB ; (    CA      CB)
    CA       C ; (    CA       C)
    CB     HB1 ; (    CB  HB.gone1)
    CB     HB2 ; (    CB     HB1)
    CB     HB3 ; (    CB     HB2)
    CB     DCG ; (    CB      CG)
     C       O ; (     C       O)
   DCG     HV1 ; (    CG     HG1)
   DCG     HV2 ; (    CG     HG2)
   DCG     DCD ; (    CG      CD)
   DCD     HV3 ; (    CD     HD1)
   DCD     HV4 ; (    CD     HD2)
   DCD     DNE ; (    CD      NE)
   DNE     HV5 ; (    NE      HE)
   DNE     DCZ ; (    NE      CZ)
   DCZ    DNH1 ; (    CZ     NH1)
   DCZ    DNH2 ; (    CZ     NH2)
  DNH1     HV6 ; (   NH1    HH11)
  DNH1     HV7 ; (   NH1    HH12)
  DNH2     HV8 ; (   NH2    HH21)
  DNH2     HV9 ; (   NH2    HH22)
    -C       N  

 [ impropers ]
    -C      CA       N       H 
    CA      +N       C       O 
   DNE    DNH1     DCZ    DNH2 
   DCD     DCZ     DNE     HV5 
   DCZ     HV6    DNH1     HV7 
   DCZ     HV8    DNH2     HV9 

 [ dihedrals ]

[ A2S ] ; Ala -> Ser

 [ atoms ]
     N   N                -0.41570  1
     H   H                 0.27190  2
    CA   CX                0.03370  3
    HA   H1                0.08230  4
    CB   CT               -0.18250  5
   HB1   HC                0.06030  6
   HB2   HC                0.06030  7
   HB3   HC                0.06030  8
     C   C                 0.59730  9
     O   O                -0.56790  10
   DOG   DUM_OH            0.00000  11
    HV   DUM_HO            0.00000  12

 [ bonds ]
     N       H ; (     N       H)
     N      CA ; (     N      CA)
    CA      HA ; (    CA      HA)
    CA      CB ; (    CA      CB)
    CA       C ; (    CA       C)
    CB     HB1 ; (    CB  HB.gone1)
    CB     HB2 ; (    CB     HB1)
    CB     HB3 ; (    CB     HB2)
    CB     DOG ; (    CB      OG)
     C       O ; (     C       O)
   DOG      HV ; (    OG      HG)
    -C       N  

 [ impropers ]
    -C      CA       N       H 
    CA      +N       C       O 

 [ dihedrals ]

[ A2T ] ; Ala -> Thr

 [ atoms ]
     N   N                -0.41570  1
     H   H                 0.27190  2
    CA   CX                0.03370  3
    HA   H1                0.08230  4
    CB   CT               -0.18250  5
   HB1   HC                0.06030  6
   HB2   HC                0.06030  7
   HB3   HC                0.06030  8
     C   C                 0.59730  9
     O   O                -0.56790  10
  DOG1   DUM_OH            0.00000  11
   HV1   DUM_HO            0.00000  12
  DCG2   DUM_CT            0.00000  13
   HV2   DUM_HC            0.00000  14
   HV3   DUM_HC            0.00000  15
   HV4   DUM_HC            0.00000  16

 [ bonds ]
     N       H ; (     N       H)
     N      CA ; (     N      CA)
    CA      HA ; (    CA      HA)
    CA      CB ; (    CA      CB)
    CA       C ; (    CA       C)
    CB     HB1 ; (    CB  HB.gone1)
    CB     HB2 ; (    CB      HB)
    CB     HB3 ; (    CB  HB.gone3)
    CB    DOG1 ; (    CB     OG1)
    CB    DCG2 ; (    CB     CG2)
     C       O ; (     C       O)
  DOG1     HV1 ; (   OG1     HG1)
  DCG2     HV2 ; (   CG2    HG21)
  DCG2     HV3 ; (   CG2    HG22)
  DCG2     HV4 ; (   CG2    HG23)
    -C       N  

 [ impropers ]
    -C      CA       N       H 
    CA      +N       C       O 

 [ dihedrals ]

[ A2V ] ; Ala -> Val

 [ atoms ]
     N   N                -0.41570  1
     H   H                 0.27190  2
    CA   CX                0.03370  3
    HA   H1                0.08230  4
    CB   CT               -0.18250  5
   HB1   HC                0.06030  6
   HB2   HC                0.06030  7
   HB3   HC                0.06030  8
     C   C                 0.59730  9
     O   O                -0.56790  10
  DCG1   DUM_CT            0.00000  11
   HV1   DUM_HC            0.00000  12
   HV2   DUM_HC            0.00000  13
   HV3   DUM_HC            0.00000  14
  DCG2   DUM_CT            0.00000  15
   HV4   DUM_HC            0.00000  16
   HV5   DUM_HC            0.00000  17
   HV6   DUM_HC            0.00000  18

 [ bonds ]
     N       H ; (     N       H)
     N      CA ; (     N      CA)
    CA      HA ; (    CA      HA)
    CA      CB ; (    CA      CB)
    CA       C ; (    CA       C)
    CB     HB1 ; (    CB  HB.gone1)
    CB     HB2 ; (    CB      HB)
    CB     HB3 ; (    CB  HB.gone3)
    CB    DCG1 ; (    CB     CG1)
    CB    DCG2 ; (    CB     CG2)
     C       O ; (     C       O)
  DCG1     HV1 ; (   CG1    HG11)
  DCG1     HV2 ; (   CG1    HG12)
  DCG1     HV3 ; (   CG1    HG13)
  DCG2     HV4 ; (   CG2    HG21)
  DCG2     HV5 ; (   CG2    HG22)
  DCG2     HV6 ; (   CG2    HG23)
    -C       N  

 [ impropers ]
    -C      CA       N       H 
    CA      +N       C       O 

 [ dihedrals ]

[ A2W ] ; Ala -> Trp

 [ atoms ]
     N   N                -0.41570  1
     H   H                 0.27190  2
    CA   CX                0.03370  3
    HA   H1                0.08230  4
    CB   CT               -0.18250  5
   HB1   HC                0.06030  6
   HB2   HC                0.06030  7
   HB3   HC                0.06030  8
     C   C                 0.59730  9
     O   O                -0.56790  10
   HV1   DUM_HC            0.00000  11
   HV2   DUM_HC            0.00000  12
   DCG   DUM_C*            0.00000  13
  DCD1   DUM_CW            0.00000  14
   HV3   DUM_H4            0.00000  15
  DCD2   DUM_CB            0.00000  16
  DNE1   DUM_NA            0.00000  17
   HV4   DUM_H             0.00000  18
  DCE2   DUM_CN            0.00000  19
  DCE3   DUM_CA            0.00000  20
   HV5   DUM_HA            0.00000  21
  DCZ2   DUM_CA            0.00000  22
   HV6   DUM_HA            0.00000  23
  DCZ3   DUM_CA            0.00000  24
   HV7   DUM_HA            0.00000  25
  DCH2   DUM_CA            0.00000  26
   HV8   DUM_HA            0.00000  27

 [ bonds ]
     N       H ; (     N       H)
     N      CA ; (     N      CA)
    CA      HA ; (    CA      HA)
    CA      CB ; (    CA      CB)
    CA       C ; (    CA       C)
    CB     HB1 ; (    CB  HB.gone1)
    CB     HB2 ; (    CB  HB.gone2)
    CB     HB3 ; (    CB  HB.gone3)
    CB     HV1 ; (    CB     HB1)
    CB     HV2 ; (    CB     HB2)
    CB     DCG ; (    CB      CG)
     C       O ; (     C       O)
   DCG    DCD1 ; (    CG     CD1)
   DCG    DCD2 ; (    CG     CD2)
  DCD1     HV3 ; (   CD1     HD1)
  DCD1    DNE1 ; (   CD1     NE1)
  DCD2    DCE2 ; (   CD2     CE2)
  DCD2    DCE3 ; (   CD2     CE3)
  DNE1     HV4 ; (   NE1     HE1)
  DNE1    DCE2 ; (   NE1     CE2)
  DCE2    DCZ2 ; (   CE2     CZ2)
  DCE3    DCZ3 ; (   CE3     CZ3)
  DCE3     HV5 ; (   CE3     HE3)
  DCZ2     HV6 ; (   CZ2     HZ2)
  DCZ2    DCH2 ; (   CZ2     CH2)
  DCZ3    DCH2 ; (   CZ3     CH2)
  DCZ3     HV7 ; (   CZ3     HZ3)
  DCH2     HV8 ; (   CH2     HH2)
    -C       N  

 [ impropers ]
    -C      CA       N       H 
    CA      +N       C       O 
  DCD1    DCE2    DNE1     HV4 
  DCE2    DCH2    DCZ2     HV6 
  DCZ2    DCZ3    DCH2     HV8 
  DCH2    DCE3    DCZ3     HV7 
  DCZ3    DCD2    DCE3     HV5 
   DCG    DNE1    DCD1     HV3 
  DCD1     DCG      CB    DCD2 

 [ dihedrals ]

[ A2X ] ; Ala -> Hie

 [ atoms ]
     N   N                -0.41570  1
     H   H                 0.27190  2
    CA   CX                0.03370  3
    HA   H1                0.08230  4
    CB   CT               -0.18250  5
   HB1   HC                0.06030  6
   HB2   HC                0.06030  7
   HB3   HC                0.06030  8
     C   C                 0.59730  9
     O   O                -0.56790  10
   HV1   DUM_HC            0.00000  11
   HV2   DUM_HC            0.00000  12
   DCG   DUM_CC            0.00000  13
  DND1   DUM_NB            0.00000  14
  DCD2   DUM_CW            0.00000  15
   HV3   DUM_H4            0.00000  16
  DCE1   DUM_CR            0.00000  17
   HV4   DUM_H5            0.00000  18
  DNE2   DUM_NA            0.00000  19
   HV5   DUM_H             0.00000  20

 [ bonds ]
     N       H ; (     N       H)
     N      CA ; (     N      CA)
    CA      HA ; (    CA      HA)
    CA      CB ; (    CA      CB)
    CA       C ; (    CA       C)
    CB     HB1 ; (    CB  HB.gone1)
    CB     HB2 ; (    CB  HB.gone2)
    CB     HB3 ; (    CB  HB.gone3)
    CB     HV1 ; (    CB     HB1)
    CB     HV2 ; (    CB     HB2)
    CB     DCG ; (    CB      CG)
     C       O ; (     C       O)
   DCG    DND1 ; (    CG     ND1)
   DCG    DCD2 ; (    CG     CD2)
  DND1    DCE1 ; (   ND1     CE1)
  DCD2    DNE2 ; (   CD2     NE2)
  DCD2     HV3 ; (   CD2     HD2)
  DCE1     HV4 ; (   CE1     HE1)
  DCE1    DNE2 ; (   CE1     NE2)
  DNE2     HV5 ; (   NE2     HE2)
    -C       N  

 [ impropers ]
    -C      CA       N       H 
    CA      +N       C       O 
  DCE1    DCD2    DNE2     HV5 
   DCG    DNE2    DCD2     HV3 
  DND1    DNE2    DCE1     HV4 
  DND1    DCD2     DCG      CB 

 [ dihedrals ]

[ A2Y ] ; Ala -> Tyr

 [ atoms ]
     N   N                -0.41570  1
     H   H                 0.27190  2
    CA   CX                0.03370  3
    HA   H1                0.08230  4
    CB   CT               -0.18250  5
   HB1   HC                0.06030  6
   HB2   HC                0.06030  7
   HB3   HC                0.06030  8
     C   C                 0.59730  9
     O   O                -0.56790  10
   HV1   DUM_HC            0.00000  11
   HV2   DUM_HC            0.00000  12
   DCG   DUM_CA            0.00000  13
  DCD1   DUM_CA            0.00000  14
   HV3   DUM_HA            0.00000  15
  DCD2   DUM_CA            0.00000  16
   HV4   DUM_HA            0.00000  17
  DCE1   DUM_CA            0.00000  18
   HV5   DUM_HA            0.00000  19
  DCE2   DUM_CA            0.00000  20
   HV6   DUM_HA            0.00000  21
   DCZ   DUM_C             0.00000  22
   DOH   DUM_OH            0.00000  23
   HV7   DUM_HO            0.00000  24

 [ bonds ]
     N       H ; (     N       H)
     N      CA ; (     N      CA)
    CA      HA ; (    CA      HA)
    CA      CB ; (    CA      CB)
    CA       C ; (    CA       C)
    CB     HB1 ; (    CB  HB.gone1)
    CB     HB2 ; (    CB  HB.gone2)
    CB     HB3 ; (    CB  HB.gone3)
    CB     HV1 ; (    CB     HB1)
    CB     HV2 ; (    CB     HB2)
    CB     DCG ; (    CB      CG)
     C       O ; (     C       O)
   DCG    DCD1 ; (    CG     CD1)
   DCG    DCD2 ; (    CG     CD2)
  DCD1     HV3 ; (   CD1     HD1)
  DCD1    DCE1 ; (   CD1     CE1)
  DCD2    DCE2 ; (   CD2     CE2)
  DCD2     HV4 ; (   CD2     HD2)
  DCE1     HV5 ; (   CE1     HE1)
  DCE1     DCZ ; (   CE1      CZ)
  DCE2     DCZ ; (   CE2      CZ)
  DCE2     HV6 ; (   CE2     HE2)
   DCZ     DOH ; (    CZ      OH)
   DOH     HV7 ; (    OH      HH)
    -C       N  

 [ impropers ]
    -C      CA       N       H 
    CA      +N       C       O 
   DCG    DCE2    DCD2     HV4 
   DCZ    DCD2    DCE2     HV6 
  DCD1     DCZ    DCE1     HV5 
   DCG    DCE1    DCD1     HV3 
  DCD1    DCD2     DCG      CB 
  DCE1    DCE2     DCZ     DOH 

 [ dihedrals ]

[ A2Z ] ; Ala -> Hip

 [ atoms ]
     N   N                -0.41570  1
     H   H                 0.27190  2
    CA   CX                0.03370  3
    HA   H1                0.08230  4
    CB   CT               -0.18250  5
   HB1   HC                0.06030  6
   HB2   HC                0.06030  7
   HB3   HC                0.06030  8
     C   C                 0.59730  9
     O   O                -0.56790  10
   HV1   DUM_HC            0.00000  11
   HV2   DUM_HC            0.00000  12
   DCG   DUM_CC            0.00000  13
  DND1   DUM_NA            0.00000  14
   HV3   DUM_H             0.00000  15
  DCD2   DUM_CW            0.00000  16
   HV4   DUM_H4            0.00000  17
  DCE1   DUM_CR            0.00000  18
   HV5   DUM_H5            0.00000  19
  DNE2   DUM_NA            0.00000  20
   HV6   DUM_H             0.00000  21

 [ bonds ]
     N       H ; (     N       H)
     N      CA ; (     N      CA)
    CA      HA ; (    CA      HA)
    CA      CB ; (    CA      CB)
    CA       C ; (    CA       C)
    CB     HB1 ; (    CB  HB.gone1)
    CB     HB2 ; (    CB  HB.gone2)
    CB     HB3 ; (    CB  HB.gone3)
    CB     HV1 ; (    CB     HB1)
    CB     HV2 ; (    CB     HB2)
    CB     DCG ; (    CB      CG)
     C       O ; (     C       O)
   DCG    DND1 ; (    CG     ND1)
   DCG    DCD2 ; (    CG     CD2)
  DND1     HV3 ; (   ND1     HD1)
  DND1    DCE1 ; (   ND1     CE1)
  DCD2    DNE2 ; (   CD2     NE2)
  DCD2     HV4 ; (   CD2     HD2)
  DCE1     HV5 ; (   CE1     HE1)
  DCE1    DNE2 ; (   CE1     NE2)
  DNE2     HV6 ; (   NE2     HE2)
    -C       N  

 [ impropers ]
    -C      CA       N       H 
    CA      +N       C       O 
   DCG    DCE1    DND1     HV3 
  DCE1    DCD2    DNE2     HV6 
   DCG    DNE2    DCD2     HV4 
  DND1    DNE2    DCE1     HV5 
  DND1    DCD2     DCG      CB 

 [ dihedrals ]

[ B2A ] ; Ash -> Ala

 [ atoms ]
     N   N                -0.41570  1
     H   H                 0.27190  2
    CA   CX                0.03410  3
    HA   H1                0.08640  4
    CB   2C               -0.03160  5
   HB1   HC                0.04880  6
   HB2   HC                0.04880  7
    CG   C                 0.64620  8
   OD1   O                -0.55540  9
   OD2   OH               -0.63760  10
   HD2   HO                0.47470  11
     C   C                 0.59730  12
     O   O                -0.56790  13
    HV   DUM_HC            0.00000  14

 [ bonds ]
     N       H ; (     N       H)
     N      CA ; (     N      CA)
    CA      HA ; (    CA      HA)
    CA      CB ; (    CA      CB)
    CA       C ; (    CA       C)
    CB     HB1 ; (    CB     HB2)
    CB     HB2 ; (    CB     HB3)
    CB      CG ; (    CB  CG.gone)
    CB      HV ; (    CB     HB1)
    CG     OD1 ; (CG.gone  OD1.gone)
    CG     OD2 ; (CG.gone  OD2.gone)
   OD2     HD2 ; (OD2.gone  HD2.gone)
     C       O ; (     C       O)
    -C       N  

 [ impropers ]
    -C      CA       N       H 
    CA      +N       C       O 
    CB     OD1      CG     OD2 

 [ dihedrals ]

[ B2C ] ; Ash -> Cys

 [ atoms ]
     N   N                -0.41570  1
     H   H                 0.27190  2
    CA   CX                0.03410  3
    HA   H1                0.08640  4
    CB   2C               -0.03160  5
   HB1   HC                0.04880  6
   HB2   HC                0.04880  7
    CG   C                 0.64620  8
   OD1   O                -0.55540  9
   OD2   OH               -0.63760  10
   HD2   HO                0.47470  11
     C   C                 0.59730  12
     O   O                -0.56790  13
    HV   DUM_HS            0.00000  14

 [ bonds ]
     N       H ; (     N       H)
     N      CA ; (     N      CA)
    CA      HA ; (    CA      HA)
    CA      CB ; (    CA      CB)
    CA       C ; (    CA       C)
    CB     HB1 ; (    CB     HB1)
    CB     HB2 ; (    CB     HB2)
    CB      CG ; (    CB      SG)
    CG     OD1 ; (    SG  OD1.gone)
    CG     OD2 ; (    SG  OD2.gone)
    CG      HV ; (    SG      HG)
   OD2     HD2 ; (OD2.gone  HD2.gone)
     C       O ; (     C       O)
    -C       N  

 [ impropers ]
    -C      CA       N       H 
    CA      +N       C       O 
    CB     OD1      CG     OD2 

 [ dihedrals ]

[ B2D ] ; Ash -> Asp

 [ atoms ]
     N   N                -0.41570  1
     H   H                 0.27190  2
    CA   CX                0.03410  3
    HA   H1                0.08640  4
    CB   2C               -0.03160  5
   HB1   HC                0.04880  6
   HB2   HC                0.04880  7
    CG   C                 0.64620  8
   OD1   O                -0.55540  9
   OD2   OH               -0.63760  10
   HD2   HO                0.47470  11
     C   C                 0.59730  12
     O   O                -0.56790  13

 [ bonds ]
     N       H ; (     N       H)
     N      CA ; (     N      CA)
    CA      HA ; (    CA      HA)
    CA      CB ; (    CA      CB)
    CA       C ; (    CA       C)
    CB     HB1 ; (    CB     HB1)
    CB     HB2 ; (    CB     HB2)
    CB      CG ; (    CB      CG)
    CG     OD1 ; (    CG     OD1)
    CG     OD2 ; (    CG     OD2)
   OD2     HD2 ; (   OD2  HD2.gone)
     C       O ; (     C       O)
    -C       N  

 [ impropers ]
    -C      CA       N       H 
    CA      +N       C       O 
    CB     OD1      CG     OD2 

 [ dihedrals ]

[ B2E ] ; Ash -> Glu

 [ atoms ]
     N   N                -0.41570  1
     H   H                 0.27190  2
    CA   CX                0.03410  3
    HA   H1                0.08640  4
    CB   2C               -0.03160  5
   HB1   HC                0.04880  6
   HB2   HC                0.04880  7
    CG   C                 0.64620  8
   OD1   O                -0.55540  9
   OD2   OH               -0.63760  10
   HD2   HO                0.47470  11
     C   C                 0.59730  12
     O   O                -0.56790  13
   HV1   DUM_HC            0.00000  14
   HV2   DUM_HC            0.00000  15
  DOE1   DUM_O2            0.00000  16
  DOE2   DUM_O2            0.00000  17

 [ bonds ]
     N       H ; (     N       H)
     N      CA ; (     N      CA)
    CA      HA ; (    CA      HA)
    CA      CB ; (    CA      CB)
    CA       C ; (    CA       C)
    CB     HB1 ; (    CB     HB1)
    CB     HB2 ; (    CB     HB2)
    CB      CG ; (    CB      CG)
    CG     OD1 ; (    CG      CD)
    CG     OD2 ; (    CG  OD2.gone)
    CG     HV1 ; (    CG     HG1)
    CG     HV2 ; (    CG     HG2)
   OD1    DOE1 ; (    CD     OE1)
   OD1    DOE2 ; (    CD     OE2)
   OD2     HD2 ; (OD2.gone  HD2.gone)
     C       O ; (     C       O)
    -C       N  

 [ impropers ]
    -C      CA       N       H 
    CA      +N       C       O 
    CB     OD1      CG     OD2 
    CG    DOE1     OD1    DOE2 

 [ dihedrals ]

[ B2F ] ; Ash -> Phe

 [ atoms ]
     N   N                -0.41570  1
     H   H                 0.27190  2
    CA   CX                0.03410  3
    HA   H1                0.08640  4
    CB   2C               -0.03160  5
   HB1   HC                0.04880  6
   HB2   HC                0.04880  7
    CG   C                 0.64620  8
   OD1   O                -0.55540  9
   OD2   OH               -0.63760  10
   HD2   HO                0.47470  11
     C   C                 0.59730  12
     O   O                -0.56790  13
   DCG   DUM_CA            0.00000  14
  DCD1   DUM_CA            0.00000  15
   HV1   DUM_HA            0.00000  16
  DCD2   DUM_CA            0.00000  17
   HV2   DUM_HA            0.00000  18
  DCE1   DUM_CA            0.00000  19
   HV3   DUM_HA            0.00000  20
  DCE2   DUM_CA            0.00000  21
   HV4   DUM_HA            0.00000  22
   DCZ   DUM_CA            0.00000  23
   HV5   DUM_HA            0.00000  24

 [ bonds ]
     N       H ; (     N       H)
     N      CA ; (     N      CA)
    CA      HA ; (    CA      HA)
    CA      CB ; (    CA      CB)
    CA       C ; (    CA       C)
    CB     HB1 ; (    CB     HB1)
    CB     HB2 ; (    CB     HB2)
    CB      CG ; (    CB  CG.gone)
    CB     DCG ; (    CB      CG)
    CG     OD1 ; (CG.gone  OD1.gone)
    CG     OD2 ; (CG.gone  OD2.gone)
   OD2     HD2 ; (OD2.gone  HD2.gone)
     C       O ; (     C       O)
   DCG    DCD1 ; (    CG     CD1)
   DCG    DCD2 ; (    CG     CD2)
  DCD1     HV1 ; (   CD1     HD1)
  DCD1    DCE1 ; (   CD1     CE1)
  DCD2    DCE2 ; (   CD2     CE2)
  DCD2     HV2 ; (   CD2     HD2)
  DCE1     HV3 ; (   CE1     HE1)
  DCE1     DCZ ; (   CE1      CZ)
  DCE2     DCZ ; (   CE2      CZ)
  DCE2     HV4 ; (   CE2     HE2)
   DCZ     HV5 ; (    CZ      HZ)
    -C       N  

 [ impropers ]
    -C      CA       N       H 
    CA      +N       C       O 
    CB     OD1      CG     OD2 
   DCG    DCE2    DCD2     HV2 
   DCZ    DCD2    DCE2     HV4 
  DCE1    DCE2     DCZ     HV5 
  DCD1     DCZ    DCE1     HV3 
   DCG    DCE1    DCD1     HV1 
  DCD1    DCD2     DCG      CB 

 [ dihedrals ]

[ B2G ] ; Ash -> Gly

 [ atoms ]
     N   N                -0.41570  1
     H   H                 0.27190  2
    CA   CX                0.03410  3
    HA   H1                0.08640  4
    CB   2C               -0.03160  5
   HB1   HC                0.04880  6
   HB2   HC                0.04880  7
    CG   C                 0.64620  8
   OD1   O                -0.55540  9
   OD2   OH               -0.63760  10
   HD2   HO                0.47470  11
     C   C                 0.59730  12
     O   O                -0.56790  13
   HV1   DUM_H1            0.00000  14
   HV2   DUM_H1            0.00000  15

 [ bonds ]
     N       H ; (     N       H)
     N      CA ; (     N      CA)
    CA      HA ; (    CA  HA.gone)
    CA      CB ; (    CA  CB.gone)
    CA       C ; (    CA       C)
    CA     HV1 ; (    CA     HA1)
    CA     HV2 ; (    CA     HA2)
    CB     HB1 ; (CB.gone  HB.gone1)
    CB     HB2 ; (CB.gone  HB.gone2)
    CB      CG ; (CB.gone  CG.gone)
    CG     OD1 ; (CG.gone  OD1.gone)
    CG     OD2 ; (CG.gone  OD2.gone)
   OD2     HD2 ; (OD2.gone  HD2.gone)
     C       O ; (     C       O)
    -C       N  

 [ impropers ]
    -C      CA       N       H 
    CA      +N       C       O 
    CB     OD1      CG     OD2 

 [ dihedrals ]

[ B2H ] ; Ash -> Hid

 [ atoms ]
     N   N                -0.41570  1
     H   H                 0.27190  2
    CA   CX                0.03410  3
    HA   H1                0.08640  4
    CB   2C               -0.03160  5
   HB1   HC                0.04880  6
   HB2   HC                0.04880  7
    CG   C                 0.64620  8
   OD1   O                -0.55540  9
   OD2   OH               -0.63760  10
   HD2   HO                0.47470  11
     C   C                 0.59730  12
     O   O                -0.56790  13
   DCG   DUM_CC            0.00000  14
  DND1   DUM_NA            0.00000  15
   HV1   DUM_H             0.00000  16
  DCD2   DUM_CV            0.00000  17
   HV2   DUM_H4            0.00000  18
  DCE1   DUM_CR            0.00000  19
   HV3   DUM_H5            0.00000  20
  DNE2   DUM_NB            0.00000  21

 [ bonds ]
     N       H ; (     N       H)
     N      CA ; (     N      CA)
    CA      HA ; (    CA      HA)
    CA      CB ; (    CA      CB)
    CA       C ; (    CA       C)
    CB     HB1 ; (    CB     HB1)
    CB     HB2 ; (    CB     HB2)
    CB      CG ; (    CB  CG.gone)
    CB     DCG ; (    CB      CG)
    CG     OD1 ; (CG.gone  OD1.gone)
    CG     OD2 ; (CG.gone  OD2.gone)
   OD2     HD2 ; (OD2.gone  HD2.gone)
     C       O ; (     C       O)
   DCG    DND1 ; (    CG     ND1)
   DCG    DCD2 ; (    CG     CD2)
  DND1     HV1 ; (   ND1     HD1)
  DND1    DCE1 ; (   ND1     CE1)
  DCD2    DNE2 ; (   CD2     NE2)
  DCD2     HV2 ; (   CD2     HD2)
  DCE1     HV3 ; (   CE1     HE1)
  DCE1    DNE2 ; (   CE1     NE2)
    -C       N  

 [ impropers ]
    -C      CA       N       H 
    CA      +N       C       O 
    CB     OD1      CG     OD2 
   DCG    DCE1    DND1     HV1 
   DCG    DNE2    DCD2     HV2 
  DND1    DNE2    DCE1     HV3 
  DND1    DCD2     DCG      CB 

 [ dihedrals ]

[ B2I ] ; Ash -> Ile

 [ atoms ]
     N   N                -0.41570  1
     H   H                 0.27190  2
    CA   CX                0.03410  3
    HA   H1                0.08640  4
    CB   2C               -0.03160  5
   HB1   HC                0.04880  6
   HB2   HC                0.04880  7
    CG   C                 0.64620  8
   OD1   O                -0.55540  9
   OD2   OH               -0.63760  10
   HD2   HO                0.47470  11
     C   C                 0.59730  12
     O   O                -0.56790  13
   HV1   DUM_HC            0.00000  14
   HV2   DUM_HC            0.00000  15
  DCG2   DUM_CT            0.00000  16
   HV3   DUM_HC            0.00000  17
   HV4   DUM_HC            0.00000  18
   HV5   DUM_HC            0.00000  19
   HV6   DUM_HC            0.00000  20
   HV7   DUM_HC            0.00000  21
   HV8   DUM_HC            0.00000  22

 [ bonds ]
     N       H ; (     N       H)
     N      CA ; (     N      CA)
    CA      HA ; (    CA      HA)
    CA      CB ; (    CA      CB)
    CA       C ; (    CA       C)
    CB     HB1 ; (    CB      HB)
    CB     HB2 ; (    CB  HB.gone2)
    CB      CG ; (    CB     CG1)
    CB    DCG2 ; (    CB     CG2)
    CG     OD1 ; (   CG1     CD1)
    CG     OD2 ; (   CG1  OD2.gone)
    CG     HV1 ; (   CG1    HG11)
    CG     HV2 ; (   CG1    HG12)
   OD1     HV6 ; (   CD1    HD11)
   OD1     HV7 ; (   CD1    HD12)
   OD1     HV8 ; (   CD1    HD13)
   OD2     HD2 ; (OD2.gone  HD2.gone)
     C       O ; (     C       O)
  DCG2     HV3 ; (   CG2    HG21)
  DCG2     HV4 ; (   CG2    HG22)
  DCG2     HV5 ; (   CG2    HG23)
    -C       N  

 [ impropers ]
    -C      CA       N       H 
    CA      +N       C       O 
    CB     OD1      CG     OD2 

 [ dihedrals ]

[ B2J ] ; Ash -> Glh

 [ atoms ]
     N   N                -0.41570  1
     H   H                 0.27190  2
    CA   CX                0.03410  3
    HA   H1                0.08640  4
    CB   2C               -0.03160  5
   HB1   HC                0.04880  6
   HB2   HC                0.04880  7
    CG   C                 0.64620  8
   OD1   O                -0.55540  9
   OD2   OH               -0.63760  10
   HD2   HO                0.47470  11
     C   C                 0.59730  12
     O   O                -0.56790  13
   HV1   DUM_HC            0.00000  14
   HV2   DUM_HC            0.00000  15
  DOE1   DUM_O             0.00000  16
  DOE2   DUM_OH            0.00000  17
   HV3   DUM_HO            0.00000  18

 [ bonds ]
     N       H ; (     N       H)
     N      CA ; (     N      CA)
    CA      HA ; (    CA      HA)
    CA      CB ; (    CA      CB)
    CA       C ; (    CA       C)
    CB     HB1 ; (    CB     HB1)
    CB     HB2 ; (    CB     HB2)
    CB      CG ; (    CB      CG)
    CG     OD1 ; (    CG      CD)
    CG     OD2 ; (    CG  OD2.gone)
    CG     HV1 ; (    CG     HG1)
    CG     HV2 ; (    CG     HG2)
   OD1    DOE1 ; (    CD     OE1)
   OD1    DOE2 ; (    CD     OE2)
   OD2     HD2 ; (OD2.gone  HD2.gone)
     C       O ; (     C       O)
  DOE2     HV3 ; (   OE2     HE2)
    -C       N  

 [ impropers ]
    -C      CA       N       H 
    CA      +N       C       O 
    CB     OD1      CG     OD2 
    CG    DOE1     OD1    DOE2 

 [ dihedrals ]

[ B2K ] ; Ash -> Lys

 [ atoms ]
     N   N                -0.41570  1
     H   H                 0.27190  2
    CA   CX                0.03410  3
    HA   H1                0.08640  4
    CB   2C               -0.03160  5
   HB1   HC                0.04880  6
   HB2   HC                0.04880  7
    CG   C                 0.64620  8
   OD1   O                -0.55540  9
   OD2   OH               -0.63760  10
   HD2   HO                0.47470  11
     C   C                 0.59730  12
     O   O                -0.56790  13
   HV1   DUM_HC            0.00000  14
   HV2   DUM_HC            0.00000  15
   HV3   DUM_HC            0.00000  16
   HV4   DUM_HC            0.00000  17
   DCE   DUM_C8            0.00000  18
   HV5   DUM_HP            0.00000  19
   HV6   DUM_HP            0.00000  20
   DNZ   DUM_N3            0.00000  21
   HV7   DUM_H             0.00000  22
   HV8   DUM_H             0.00000  23
   HV9   DUM_H             0.00000  24

 [ bonds ]
     N       H ; (     N       H)
     N      CA ; (     N      CA)
    CA      HA ; (    CA      HA)
    CA      CB ; (    CA      CB)
    CA       C ; (    CA       C)
    CB     HB1 ; (    CB     HB1)
    CB     HB2 ; (    CB     HB2)
    CB      CG ; (    CB      CG)
    CG     OD1 ; (    CG      CD)
    CG     OD2 ; (    CG  OD2.gone)
    CG     HV1 ; (    CG     HG1)
    CG     HV2 ; (    CG     HG2)
   OD1     HV3 ; (    CD     HD1)
   OD1     HV4 ; (    CD     HD2)
   OD1     DCE ; (    CD      CE)
   OD2     HD2 ; (OD2.gone  HD2.gone)
     C       O ; (     C       O)
   DCE     HV5 ; (    CE     HE1)
   DCE     HV6 ; (    CE     HE2)
   DCE     DNZ ; (    CE      NZ)
   DNZ     HV7 ; (    NZ     HZ1)
   DNZ     HV8 ; (    NZ     HZ2)
   DNZ     HV9 ; (    NZ     HZ3)
    -C       N  

 [ impropers ]
    -C      CA       N       H 
    CA      +N       C       O 
    CB     OD1      CG     OD2 

 [ dihedrals ]

[ B2L ] ; Ash -> Leu

 [ atoms ]
     N   N                -0.41570  1
     H   H                 0.27190  2
    CA   CX                0.03410  3
    HA   H1                0.08640  4
    CB   2C               -0.03160  5
   HB1   HC                0.04880  6
   HB2   HC                0.04880  7
    CG   C                 0.64620  8
   OD1   O                -0.55540  9
   OD2   OH               -0.63760  10
   HD2   HO                0.47470  11
     C   C                 0.59730  12
     O   O                -0.56790  13
   HV1   DUM_HC            0.00000  14
   HV2   DUM_HC            0.00000  15
   HV3   DUM_HC            0.00000  16
   HV4   DUM_HC            0.00000  17
  DCD2   DUM_CT            0.00000  18
   HV5   DUM_HC            0.00000  19
   HV6   DUM_HC            0.00000  20
   HV7   DUM_HC            0.00000  21

 [ bonds ]
     N       H ; (     N       H)
     N      CA ; (     N      CA)
    CA      HA ; (    CA      HA)
    CA      CB ; (    CA      CB)
    CA       C ; (    CA       C)
    CB     HB1 ; (    CB     HB1)
    CB     HB2 ; (    CB     HB2)
    CB      CG ; (    CB      CG)
    CG     OD1 ; (    CG     CD1)
    CG     OD2 ; (    CG  OD2.gone)
    CG     HV1 ; (    CG      HG)
    CG    DCD2 ; (    CG     CD2)
   OD1     HV2 ; (   CD1    HD11)
   OD1     HV3 ; (   CD1    HD12)
   OD1     HV4 ; (   CD1    HD13)
   OD2     HD2 ; (OD2.gone  HD2.gone)
     C       O ; (     C       O)
  DCD2     HV5 ; (   CD2    HD21)
  DCD2     HV6 ; (   CD2    HD22)
  DCD2     HV7 ; (   CD2    HD23)
    -C       N  

 [ impropers ]
    -C      CA       N       H 
    CA      +N       C       O 
    CB     OD1      CG     OD2 

 [ dihedrals ]

[ B2M ] ; Ash -> Met

 [ atoms ]
     N   N                -0.41570  1
     H   H                 0.27190  2
    CA   CX                0.03410  3
    HA   H1                0.08640  4
    CB   2C               -0.03160  5
   HB1   HC                0.04880  6
   HB2   HC                0.04880  7
    CG   C                 0.64620  8
   OD1   O                -0.55540  9
   OD2   OH               -0.63760  10
   HD2   HO                0.47470  11
     C   C                 0.59730  12
     O   O                -0.56790  13
   HV1   DUM_H1            0.00000  14
   HV2   DUM_H1            0.00000  15
   DCE   DUM_CT            0.00000  16
   HV3   DUM_H1            0.00000  17
   HV4   DUM_H1            0.00000  18
   HV5   DUM_H1            0.00000  19

 [ bonds ]
     N       H ; (     N       H)
     N      CA ; (     N      CA)
    CA      HA ; (    CA      HA)
    CA      CB ; (    CA      CB)
    CA       C ; (    CA       C)
    CB     HB1 ; (    CB     HB1)
    CB     HB2 ; (    CB     HB2)
    CB      CG ; (    CB      CG)
    CG     OD1 ; (    CG      SD)
    CG     OD2 ; (    CG  OD2.gone)
    CG     HV1 ; (    CG     HG1)
    CG     HV2 ; (    CG     HG2)
   OD1     DCE ; (    SD      CE)
   OD2     HD2 ; (OD2.gone  HD2.gone)
     C       O ; (     C       O)
   DCE     HV3 ; (    CE     HE1)
   DCE     HV4 ; (    CE     HE2)
   DCE     HV5 ; (    CE     HE3)
    -C       N  

 [ impropers ]
    -C      CA       N       H 
    CA      +N       C       O 
    CB     OD1      CG     OD2 

 [ dihedrals ]

[ B2N ] ; Ash -> Asn

 [ atoms ]
     N   N                -0.41570  1
     H   H                 0.27190  2
    CA   CX                0.03410  3
    HA   H1                0.08640  4
    CB   2C               -0.03160  5
   HB1   HC                0.04880  6
   HB2   HC                0.04880  7
    CG   C                 0.64620  8
   OD1   O                -0.55540  9
   OD2   OH               -0.63760  10
   HD2   HO                0.47470  11
     C   C                 0.59730  12
     O   O                -0.56790  13
    HV   DUM_H             0.00000  14

 [ bonds ]
     N       H ; (     N       H)
     N      CA ; (     N      CA)
    CA      HA ; (    CA      HA)
    CA      CB ; (    CA      CB)
    CA       C ; (    CA       C)
    CB     HB1 ; (    CB     HB1)
    CB     HB2 ; (    CB     HB2)
    CB      CG ; (    CB      CG)
    CG     OD1 ; (    CG     OD1)
    CG     OD2 ; (    CG     ND2)
   OD2     HD2 ; (   ND2    HD22)
   OD2      HV ; (   ND2    HD21)
     C       O ; (     C       O)
    -C       N  

 [ impropers ]
    -C      CA       N       H 
    CA      +N       C       O 
    CB     OD1      CG     OD2 
    CB     OD2      CG     OD1  un                       
    CG      HV     OD2     HD2 

 [ dihedrals ]

[ B2O ] ; Ash -> Lyn

 [ atoms ]
     N   N                -0.41570  1
     H   H                 0.27190  2
    CA   CX                0.03410  3
    HA   H1                0.08640  4
    CB   2C               -0.03160  5
   HB1   HC                0.04880  6
   HB2   HC                0.04880  7
    CG   C                 0.64620  8
   OD1   O                -0.55540  9
   OD2   OH               -0.63760  10
   HD2   HO                0.47470  11
     C   C                 0.59730  12
     O   O                -0.56790  13
   HV1   DUM_HC            0.00000  14
   HV2   DUM_HC            0.00000  15
   HV3   DUM_HC            0.00000  16
   HV4   DUM_HC            0.00000  17
   DCE   DUM_CT            0.00000  18
   HV5   DUM_HP            0.00000  19
   HV6   DUM_HP            0.00000  20
   DNZ   DUM_N3            0.00000  21
   HV7   DUM_H             0.00000  22
   HV8   DUM_H             0.00000  23

 [ bonds ]
     N       H ; (     N       H)
     N      CA ; (     N      CA)
    CA      HA ; (    CA      HA)
    CA      CB ; (    CA      CB)
    CA       C ; (    CA       C)
    CB     HB1 ; (    CB     HB1)
    CB     HB2 ; (    CB     HB2)
    CB      CG ; (    CB      CG)
    CG     OD1 ; (    CG      CD)
    CG     OD2 ; (    CG  OD2.gone)
    CG     HV1 ; (    CG     HG1)
    CG     HV2 ; (    CG     HG2)
   OD1     HV3 ; (    CD     HD1)
   OD1     HV4 ; (    CD     HD2)
   OD1     DCE ; (    CD      CE)
   OD2     HD2 ; (OD2.gone  HD2.gone)
     C       O ; (     C       O)
   DCE     HV5 ; (    CE     HE1)
   DCE     HV6 ; (    CE     HE2)
   DCE     DNZ ; (    CE      NZ)
   DNZ     HV7 ; (    NZ     HZ1)
   DNZ     HV8 ; (    NZ     HZ2)
    -C       N  

 [ impropers ]
    -C      CA       N       H 
    CA      +N       C       O 
    CB     OD1      CG     OD2 

 [ dihedrals ]

[ B2P ] ; Ash -> Pro

 [ atoms ]
     N   N                -0.41570  1
     H   H                 0.27190  2
    CA   CX                0.03410  3
    HA   H1                0.08640  4
    CB   2C               -0.03160  5
   HB1   HC                0.04880  6
   HB2   HC                0.04880  7
    CG   C                 0.64620  8
   OD1   O                -0.55540  9
   OD2   OH               -0.63760  10
   HD2   HO                0.47470  11
     C   C                 0.59730  12
     O   O                -0.56790  13
   DCB   DUM_CT            0.00000  14
   HV1   DUM_HC            0.00000  15
   HV2   DUM_HC            0.00000  16
   DCG   DUM_CT            0.00000  17
   HV3   DUM_HC            0.00000  18
   HV4   DUM_HC            0.00000  19
   DCD   DUM_CT            0.00000  20
   HV5   DUM_H1            0.00000  21
   HV6   DUM_H1            0.00000  22

 [ bonds ]
     N       H ; (     N  H.gone)
     N      CA ; (     N      CA)
     N     DCD ; (     N      CD)
    CA      HA ; (    CA      HA)
    CA      CB ; (    CA  CB.gone)
    CA       C ; (    CA       C)
    CA     DCB ; (    CA      CB)
    CB     HB1 ; (CB.gone  HB.gone1)
    CB     HB2 ; (CB.gone  HB.gone2)
    CB      CG ; (CB.gone  CG.gone)
    CG     OD1 ; (CG.gone  OD1.gone)
    CG     OD2 ; (CG.gone  OD2.gone)
   OD2     HD2 ; (OD2.gone  HD2.gone)
     C       O ; (     C       O)
   DCB     DCG ; (    CB      CG)
   DCB     HV1 ; (    CB     HB1)
   DCB     HV2 ; (    CB     HB2)
   DCG     DCD ; (    CG      CD)
   DCG     HV3 ; (    CG     HG1)
   DCG     HV4 ; (    CG     HG2)
   DCD     HV5 ; (    CD     HD1)
   DCD     HV6 ; (    CD     HD2)
    -C       N  

 [ impropers ]
    CA      +N       C       O 
    -C      CA       N       H 
    CB     OD1      CG     OD2 
    -C     DCD       N      CA 

 [ dihedrals ]

[ B2Q ] ; Ash -> Gln

 [ atoms ]
     N   N                -0.41570  1
     H   H                 0.27190  2
    CA   CX                0.03410  3
    HA   H1                0.08640  4
    CB   2C               -0.03160  5
   HB1   HC                0.04880  6
   HB2   HC                0.04880  7
    CG   C                 0.64620  8
   OD1   O                -0.55540  9
   OD2   OH               -0.63760  10
   HD2   HO                0.47470  11
     C   C                 0.59730  12
     O   O                -0.56790  13
   HV1   DUM_HC            0.00000  14
   HV2   DUM_HC            0.00000  15
  DOE1   DUM_O             0.00000  16
  DNE2   DUM_N             0.00000  17
   HV3   DUM_H             0.00000  18
   HV4   DUM_H             0.00000  19

 [ bonds ]
     N       H ; (     N       H)
     N      CA ; (     N      CA)
    CA      HA ; (    CA      HA)
    CA      CB ; (    CA      CB)
    CA       C ; (    CA       C)
    CB     HB1 ; (    CB     HB1)
    CB     HB2 ; (    CB     HB2)
    CB      CG ; (    CB      CG)
    CG     OD1 ; (    CG      CD)
    CG     OD2 ; (    CG  OD2.gone)
    CG     HV1 ; (    CG     HG1)
    CG     HV2 ; (    CG     HG2)
   OD1    DOE1 ; (    CD     OE1)
   OD1    DNE2 ; (    CD     NE2)
   OD2     HD2 ; (OD2.gone  HD2.gone)
     C       O ; (     C       O)
  DNE2     HV3 ; (   NE2    HE21)
  DNE2     HV4 ; (   NE2    HE22)
    -C       N  

 [ impropers ]
    -C      CA       N       H 
    CA      +N       C       O 
    CB     OD1      CG     OD2 
    CG    DNE2     OD1    DOE1 
   OD1     HV3    DNE2     HV4 

 [ dihedrals ]

[ B2R ] ; Ash -> Arg

 [ atoms ]
     N   N                -0.41570  1
     H   H                 0.27190  2
    CA   CX                0.03410  3
    HA   H1                0.08640  4
    CB   2C               -0.03160  5
   HB1   HC                0.04880  6
   HB2   HC                0.04880  7
    CG   C                 0.64620  8
   OD1   O                -0.55540  9
   OD2   OH               -0.63760  10
   HD2   HO                0.47470  11
     C   C                 0.59730  12
     O   O                -0.56790  13
   HV1   DUM_HC            0.00000  14
   HV2   DUM_HC            0.00000  15
   HV3   DUM_H1            0.00000  16
   HV4   DUM_H1            0.00000  17
   DNE   DUM_N2            0.00000  18
   HV5   DUM_H             0.00000  19
   DCZ   DUM_CA            0.00000  20
  DNH1   DUM_N2            0.00000  21
   HV6   DUM_H             0.00000  22
   HV7   DUM_H             0.00000  23
  DNH2   DUM_N2            0.00000  24
   HV8   DUM_H             0.00000  25
   HV9   DUM_H             0.00000  26

 [ bonds ]
     N       H ; (     N       H)
     N      CA ; (     N      CA)
    CA      HA ; (    CA      HA)
    CA      CB ; (    CA      CB)
    CA       C ; (    CA       C)
    CB     HB1 ; (    CB     HB1)
    CB     HB2 ; (    CB     HB2)
    CB      CG ; (    CB      CG)
    CG     OD1 ; (    CG      CD)
    CG     OD2 ; (    CG  OD2.gone)
    CG     HV1 ; (    CG     HG1)
    CG     HV2 ; (    CG     HG2)
   OD1     HV3 ; (    CD     HD1)
   OD1     HV4 ; (    CD     HD2)
   OD1     DNE ; (    CD      NE)
   OD2     HD2 ; (OD2.gone  HD2.gone)
     C       O ; (     C       O)
   DNE     HV5 ; (    NE      HE)
   DNE     DCZ ; (    NE      CZ)
   DCZ    DNH1 ; (    CZ     NH1)
   DCZ    DNH2 ; (    CZ     NH2)
  DNH1     HV6 ; (   NH1    HH11)
  DNH1     HV7 ; (   NH1    HH12)
  DNH2     HV8 ; (   NH2    HH21)
  DNH2     HV9 ; (   NH2    HH22)
    -C       N  

 [ impropers ]
    -C      CA       N       H 
    CA      +N       C       O 
    CB     OD1      CG     OD2 
   DNE    DNH1     DCZ    DNH2 
   OD1     DCZ     DNE     HV5 
   DCZ     HV6    DNH1     HV7 
   DCZ     HV8    DNH2     HV9 

 [ dihedrals ]

[ B2S ] ; Ash -> Ser

 [ atoms ]
     N   N                -0.41570  1
     H   H                 0.27190  2
    CA   CX                0.03410  3
    HA   H1                0.08640  4
    CB   2C               -0.03160  5
   HB1   HC                0.04880  6
   HB2   HC                0.04880  7
    CG   C                 0.64620  8
   OD1   O                -0.55540  9
   OD2   OH               -0.63760  10
   HD2   HO                0.47470  11
     C   C                 0.59730  12
     O   O                -0.56790  13
    HV   DUM_HO            0.00000  14

 [ bonds ]
     N       H ; (     N       H)
     N      CA ; (     N      CA)
    CA      HA ; (    CA      HA)
    CA      CB ; (    CA      CB)
    CA       C ; (    CA       C)
    CB     HB1 ; (    CB     HB1)
    CB     HB2 ; (    CB     HB2)
    CB      CG ; (    CB      OG)
    CG     OD1 ; (    OG  OD1.gone)
    CG     OD2 ; (    OG  OD2.gone)
    CG      HV ; (    OG      HG)
   OD2     HD2 ; (OD2.gone  HD2.gone)
     C       O ; (     C       O)
    -C       N  

 [ impropers ]
    -C      CA       N       H 
    CA      +N       C       O 
    CB     OD1      CG     OD2 

 [ dihedrals ]

[ B2T ] ; Ash -> Thr

 [ atoms ]
     N   N                -0.41570  1
     H   H                 0.27190  2
    CA   CX                0.03410  3
    HA   H1                0.08640  4
    CB   2C               -0.03160  5
   HB1   HC                0.04880  6
   HB2   HC                0.04880  7
    CG   C                 0.64620  8
   OD1   O                -0.55540  9
   OD2   OH               -0.63760  10
   HD2   HO                0.47470  11
     C   C                 0.59730  12
     O   O                -0.56790  13
   HV1   DUM_HO            0.00000  14
  DCG2   DUM_CT            0.00000  15
   HV2   DUM_HC            0.00000  16
   HV3   DUM_HC            0.00000  17
   HV4   DUM_HC            0.00000  18

 [ bonds ]
     N       H ; (     N       H)
     N      CA ; (     N      CA)
    CA      HA ; (    CA      HA)
    CA      CB ; (    CA      CB)
    CA       C ; (    CA       C)
    CB     HB1 ; (    CB      HB)
    CB     HB2 ; (    CB  HB.gone2)
    CB      CG ; (    CB     OG1)
    CB    DCG2 ; (    CB     CG2)
    CG     OD1 ; (   OG1  OD1.gone)
    CG     OD2 ; (   OG1  OD2.gone)
    CG     HV1 ; (   OG1     HG1)
   OD2     HD2 ; (OD2.gone  HD2.gone)
     C       O ; (     C       O)
  DCG2     HV2 ; (   CG2    HG21)
  DCG2     HV3 ; (   CG2    HG22)
  DCG2     HV4 ; (   CG2    HG23)
    -C       N  

 [ impropers ]
    -C      CA       N       H 
    CA      +N       C       O 
    CB     OD1      CG     OD2 

 [ dihedrals ]

[ B2V ] ; Ash -> Val

 [ atoms ]
     N   N                -0.41570  1
     H   H                 0.27190  2
    CA   CX                0.03410  3
    HA   H1                0.08640  4
    CB   2C               -0.03160  5
   HB1   HC                0.04880  6
   HB2   HC                0.04880  7
    CG   C                 0.64620  8
   OD1   O                -0.55540  9
   OD2   OH               -0.63760  10
   HD2   HO                0.47470  11
     C   C                 0.59730  12
     O   O                -0.56790  13
  DCG1   DUM_CT            0.00000  14
   HV1   DUM_HC            0.00000  15
   HV2   DUM_HC            0.00000  16
   HV3   DUM_HC            0.00000  17
   HV4   DUM_HC            0.00000  18
   HV5   DUM_HC            0.00000  19
   HV6   DUM_HC            0.00000  20

 [ bonds ]
     N       H ; (     N       H)
     N      CA ; (     N      CA)
    CA      HA ; (    CA      HA)
    CA      CB ; (    CA      CB)
    CA       C ; (    CA       C)
    CB     HB1 ; (    CB      HB)
    CB     HB2 ; (    CB  HB.gone2)
    CB      CG ; (    CB     CG2)
    CB    DCG1 ; (    CB     CG1)
    CG     OD1 ; (   CG2  OD1.gone)
    CG     OD2 ; (   CG2  OD2.gone)
    CG     HV4 ; (   CG2    HG21)
    CG     HV5 ; (   CG2    HG22)
    CG     HV6 ; (   CG2    HG23)
   OD2     HD2 ; (OD2.gone  HD2.gone)
     C       O ; (     C       O)
  DCG1     HV1 ; (   CG1    HG11)
  DCG1     HV2 ; (   CG1    HG12)
  DCG1     HV3 ; (   CG1    HG13)
    -C       N  

 [ impropers ]
    -C      CA       N       H 
    CA      +N       C       O 
    CB     OD1      CG     OD2 

 [ dihedrals ]

[ B2W ] ; Ash -> Trp

 [ atoms ]
     N   N                -0.41570  1
     H   H                 0.27190  2
    CA   CX                0.03410  3
    HA   H1                0.08640  4
    CB   2C               -0.03160  5
   HB1   HC                0.04880  6
   HB2   HC                0.04880  7
    CG   C                 0.64620  8
   OD1   O                -0.55540  9
   OD2   OH               -0.63760  10
   HD2   HO                0.47470  11
     C   C                 0.59730  12
     O   O                -0.56790  13
   DCG   DUM_C*            0.00000  14
  DCD1   DUM_CW            0.00000  15
   HV1   DUM_H4            0.00000  16
  DCD2   DUM_CB            0.00000  17
  DNE1   DUM_NA            0.00000  18
   HV2   DUM_H             0.00000  19
  DCE2   DUM_CN            0.00000  20
  DCE3   DUM_CA            0.00000  21
   HV3   DUM_HA            0.00000  22
  DCZ2   DUM_CA            0.00000  23
   HV4   DUM_HA            0.00000  24
  DCZ3   DUM_CA            0.00000  25
   HV5   DUM_HA            0.00000  26
  DCH2   DUM_CA            0.00000  27
   HV6   DUM_HA            0.00000  28

 [ bonds ]
     N       H ; (     N       H)
     N      CA ; (     N      CA)
    CA      HA ; (    CA      HA)
    CA      CB ; (    CA      CB)
    CA       C ; (    CA       C)
    CB     HB1 ; (    CB     HB1)
    CB     HB2 ; (    CB     HB2)
    CB      CG ; (    CB  CG.gone)
    CB     DCG ; (    CB      CG)
    CG     OD1 ; (CG.gone  OD1.gone)
    CG     OD2 ; (CG.gone  OD2.gone)
   OD2     HD2 ; (OD2.gone  HD2.gone)
     C       O ; (     C       O)
   DCG    DCD1 ; (    CG     CD1)
   DCG    DCD2 ; (    CG     CD2)
  DCD1     HV1 ; (   CD1     HD1)
  DCD1    DNE1 ; (   CD1     NE1)
  DCD2    DCE2 ; (   CD2     CE2)
  DCD2    DCE3 ; (   CD2     CE3)
  DNE1     HV2 ; (   NE1     HE1)
  DNE1    DCE2 ; (   NE1     CE2)
  DCE2    DCZ2 ; (   CE2     CZ2)
  DCE3    DCZ3 ; (   CE3     CZ3)
  DCE3     HV3 ; (   CE3     HE3)
  DCZ2     HV4 ; (   CZ2     HZ2)
  DCZ2    DCH2 ; (   CZ2     CH2)
  DCZ3    DCH2 ; (   CZ3     CH2)
  DCZ3     HV5 ; (   CZ3     HZ3)
  DCH2     HV6 ; (   CH2     HH2)
    -C       N  

 [ impropers ]
    -C      CA       N       H 
    CA      +N       C       O 
    CB     OD1      CG     OD2 
  DCD1    DCE2    DNE1     HV2 
  DCE2    DCH2    DCZ2     HV4 
  DCZ2    DCZ3    DCH2     HV6 
  DCH2    DCE3    DCZ3     HV5 
  DCZ3    DCD2    DCE3     HV3 
   DCG    DNE1    DCD1     HV1 
  DCD1     DCG      CB    DCD2 

 [ dihedrals ]

[ B2X ] ; Ash -> Hie

 [ atoms ]
     N   N                -0.41570  1
     H   H                 0.27190  2
    CA   CX                0.03410  3
    HA   H1                0.08640  4
    CB   2C               -0.03160  5
   HB1   HC                0.04880  6
   HB2   HC                0.04880  7
    CG   C                 0.64620  8
   OD1   O                -0.55540  9
   OD2   OH               -0.63760  10
   HD2   HO                0.47470  11
     C   C                 0.59730  12
     O   O                -0.56790  13
   DCG   DUM_CC            0.00000  14
  DND1   DUM_NB            0.00000  15
  DCD2   DUM_CW            0.00000  16
   HV1   DUM_H4            0.00000  17
  DCE1   DUM_CR            0.00000  18
   HV2   DUM_H5            0.00000  19
  DNE2   DUM_NA            0.00000  20
   HV3   DUM_H             0.00000  21

 [ bonds ]
     N       H ; (     N       H)
     N      CA ; (     N      CA)
    CA      HA ; (    CA      HA)
    CA      CB ; (    CA      CB)
    CA       C ; (    CA       C)
    CB     HB1 ; (    CB     HB1)
    CB     HB2 ; (    CB     HB2)
    CB      CG ; (    CB  CG.gone)
    CB     DCG ; (    CB      CG)
    CG     OD1 ; (CG.gone  OD1.gone)
    CG     OD2 ; (CG.gone  OD2.gone)
   OD2     HD2 ; (OD2.gone  HD2.gone)
     C       O ; (     C       O)
   DCG    DND1 ; (    CG     ND1)
   DCG    DCD2 ; (    CG     CD2)
  DND1    DCE1 ; (   ND1     CE1)
  DCD2    DNE2 ; (   CD2     NE2)
  DCD2     HV1 ; (   CD2     HD2)
  DCE1     HV2 ; (   CE1     HE1)
  DCE1    DNE2 ; (   CE1     NE2)
  DNE2     HV3 ; (   NE2     HE2)
    -C       N  

 [ impropers ]
    -C      CA       N       H 
    CA      +N       C       O 
    CB     OD1      CG     OD2 
  DCE1    DCD2    DNE2     HV3 
   DCG    DNE2    DCD2     HV1 
  DND1    DNE2    DCE1     HV2 
  DND1    DCD2     DCG      CB 

 [ dihedrals ]

[ B2Y ] ; Ash -> Tyr

 [ atoms ]
     N   N                -0.41570  1
     H   H                 0.27190  2
    CA   CX                0.03410  3
    HA   H1                0.08640  4
    CB   2C               -0.03160  5
   HB1   HC                0.04880  6
   HB2   HC                0.04880  7
    CG   C                 0.64620  8
   OD1   O                -0.55540  9
   OD2   OH               -0.63760  10
   HD2   HO                0.47470  11
     C   C                 0.59730  12
     O   O                -0.56790  13
   DCG   DUM_CA            0.00000  14
  DCD1   DUM_CA            0.00000  15
   HV1   DUM_HA            0.00000  16
  DCD2   DUM_CA            0.00000  17
   HV2   DUM_HA            0.00000  18
  DCE1   DUM_CA            0.00000  19
   HV3   DUM_HA            0.00000  20
  DCE2   DUM_CA            0.00000  21
   HV4   DUM_HA            0.00000  22
   DCZ   DUM_C             0.00000  23
   DOH   DUM_OH            0.00000  24
   HV5   DUM_HO            0.00000  25

 [ bonds ]
     N       H ; (     N       H)
     N      CA ; (     N      CA)
    CA      HA ; (    CA      HA)
    CA      CB ; (    CA      CB)
    CA       C ; (    CA       C)
    CB     HB1 ; (    CB     HB1)
    CB     HB2 ; (    CB     HB2)
    CB      CG ; (    CB  CG.gone)
    CB     DCG ; (    CB      CG)
    CG     OD1 ; (CG.gone  OD1.gone)
    CG     OD2 ; (CG.gone  OD2.gone)
   OD2     HD2 ; (OD2.gone  HD2.gone)
     C       O ; (     C       O)
   DCG    DCD1 ; (    CG     CD1)
   DCG    DCD2 ; (    CG     CD2)
  DCD1     HV1 ; (   CD1     HD1)
  DCD1    DCE1 ; (   CD1     CE1)
  DCD2    DCE2 ; (   CD2     CE2)
  DCD2     HV2 ; (   CD2     HD2)
  DCE1     HV3 ; (   CE1     HE1)
  DCE1     DCZ ; (   CE1      CZ)
  DCE2     DCZ ; (   CE2      CZ)
  DCE2     HV4 ; (   CE2     HE2)
   DCZ     DOH ; (    CZ      OH)
   DOH     HV5 ; (    OH      HH)
    -C       N  

 [ impropers ]
    -C      CA       N       H 
    CA      +N       C       O 
    CB     OD1      CG     OD2 
   DCG    DCE2    DCD2     HV2 
   DCZ    DCD2    DCE2     HV4 
  DCD1     DCZ    DCE1     HV3 
   DCG    DCE1    DCD1     HV1 
  DCD1    DCD2     DCG      CB 
  DCE1    DCE2     DCZ     DOH 

 [ dihedrals ]

[ B2Z ] ; Ash -> Hip

 [ atoms ]
     N   N                -0.41570  1
     H   H                 0.27190  2
    CA   CX                0.03410  3
    HA   H1                0.08640  4
    CB   2C               -0.03160  5
   HB1   HC                0.04880  6
   HB2   HC                0.04880  7
    CG   C                 0.64620  8
   OD1   O                -0.55540  9
   OD2   OH               -0.63760  10
   HD2   HO                0.47470  11
     C   C                 0.59730  12
     O   O                -0.56790  13
   DCG   DUM_CC            0.00000  14
  DND1   DUM_NA            0.00000  15
   HV1   DUM_H             0.00000  16
  DCD2   DUM_CW            0.00000  17
   HV2   DUM_H4            0.00000  18
  DCE1   DUM_CR            0.00000  19
   HV3   DUM_H5            0.00000  20
  DNE2   DUM_NA            0.00000  21
   HV4   DUM_H             0.00000  22

 [ bonds ]
     N       H ; (     N       H)
     N      CA ; (     N      CA)
    CA      HA ; (    CA      HA)
    CA      CB ; (    CA      CB)
    CA       C ; (    CA       C)
    CB     HB1 ; (    CB     HB1)
    CB     HB2 ; (    CB     HB2)
    CB      CG ; (    CB  CG.gone)
    CB     DCG ; (    CB      CG)
    CG     OD1 ; (CG.gone  OD1.gone)
    CG     OD2 ; (CG.gone  OD2.gone)
   OD2     HD2 ; (OD2.gone  HD2.gone)
     C       O ; (     C       O)
   DCG    DND1 ; (    CG     ND1)
   DCG    DCD2 ; (    CG     CD2)
  DND1     HV1 ; (   ND1     HD1)
  DND1    DCE1 ; (   ND1     CE1)
  DCD2    DNE2 ; (   CD2     NE2)
  DCD2     HV2 ; (   CD2     HD2)
  DCE1     HV3 ; (   CE1     HE1)
  DCE1    DNE2 ; (   CE1     NE2)
  DNE2     HV4 ; (   NE2     HE2)
    -C       N  

 [ impropers ]
    -C      CA       N       H 
    CA      +N       C       O 
    CB     OD1      CG     OD2 
   DCG    DCE1    DND1     HV1 
  DCE1    DCD2    DNE2     HV4 
   DCG    DNE2    DCD2     HV2 
  DND1    DNE2    DCE1     HV3 
  DND1    DCD2     DCG      CB 

 [ dihedrals ]

[ C2A ] ; Cys -> Ala

 [ atoms ]
     N   N                -0.41570  1
     H   H                 0.27190  2
    CA   CX                0.02130  3
    HA   H1                0.11240  4
    CB   2C               -0.12310  5
   HB1   H1                0.11120  6
   HB2   H1                0.11120  7
    SG   SH               -0.31190  8
    HG   HS                0.19330  9
     C   C                 0.59730  10
     O   O                -0.56790  11
    HV   DUM_HC            0.00000  12

 [ bonds ]
     N       H ; (     N       H)
     N      CA ; (     N      CA)
    CA      HA ; (    CA      HA)
    CA      CB ; (    CA      CB)
    CA       C ; (    CA       C)
    CB     HB1 ; (    CB     HB2)
    CB     HB2 ; (    CB     HB3)
    CB      SG ; (    CB  SG.gone)
    CB      HV ; (    CB     HB1)
    SG      HG ; (SG.gone  HG.gone)
     C       O ; (     C       O)
    -C       N  

 [ impropers ]
    -C      CA       N       H 
    CA      +N       C       O 

 [ dihedrals ]

[ C2B ] ; Cys -> Ash

 [ atoms ]
     N   N                -0.41570  1
     H   H                 0.27190  2
    CA   CX                0.02130  3
    HA   H1                0.11240  4
    CB   2C               -0.12310  5
   HB1   H1                0.11120  6
   HB2   H1                0.11120  7
    SG   SH               -0.31190  8
    HG   HS                0.19330  9
     C   C                 0.59730  10
     O   O                -0.56790  11
  DOD1   DUM_O             0.00000  12
  DOD2   DUM_OH            0.00000  13
    HV   DUM_HO            0.00000  14

 [ bonds ]
     N       H ; (     N       H)
     N      CA ; (     N      CA)
    CA      HA ; (    CA      HA)
    CA      CB ; (    CA      CB)
    CA       C ; (    CA       C)
    CB     HB1 ; (    CB     HB1)
    CB     HB2 ; (    CB     HB2)
    CB      SG ; (    CB      CG)
    SG      HG ; (    CG  HG.gone)
    SG    DOD1 ; (    CG     OD1)
    SG    DOD2 ; (    CG     OD2)
     C       O ; (     C       O)
  DOD2      HV ; (   OD2     HD2)
    -C       N  

 [ impropers ]
    -C      CA       N       H 
    CA      +N       C       O 
    CB    DOD1      SG    DOD2 

 [ dihedrals ]

[ C2D ] ; Cys -> Asp

 [ atoms ]
     N   N                -0.41570  1
     H   H                 0.27190  2
    CA   CX                0.02130  3
    HA   H1                0.11240  4
    CB   2C               -0.12310  5
   HB1   H1                0.11120  6
   HB2   H1                0.11120  7
    SG   SH               -0.31190  8
    HG   HS                0.19330  9
     C   C                 0.59730  10
     O   O                -0.56790  11
  DOD1   DUM_O2            0.00000  12
  DOD2   DUM_O2            0.00000  13

 [ bonds ]
     N       H ; (     N       H)
     N      CA ; (     N      CA)
    CA      HA ; (    CA      HA)
    CA      CB ; (    CA      CB)
    CA       C ; (    CA       C)
    CB     HB1 ; (    CB     HB1)
    CB     HB2 ; (    CB     HB2)
    CB      SG ; (    CB      CG)
    SG      HG ; (    CG  HG.gone)
    SG    DOD1 ; (    CG     OD1)
    SG    DOD2 ; (    CG     OD2)
     C       O ; (     C       O)
    -C       N  

 [ impropers ]
    -C      CA       N       H 
    CA      +N       C       O 
    CB    DOD1      SG    DOD2 

 [ dihedrals ]

[ C2E ] ; Cys -> Glu

 [ atoms ]
     N   N                -0.41570  1
     H   H                 0.27190  2
    CA   CX                0.02130  3
    HA   H1                0.11240  4
    CB   2C               -0.12310  5
   HB1   H1                0.11120  6
   HB2   H1                0.11120  7
    SG   SH               -0.31190  8
    HG   HS                0.19330  9
     C   C                 0.59730  10
     O   O                -0.56790  11
   HV1   DUM_HC            0.00000  12
   HV2   DUM_HC            0.00000  13
   DCD   DUM_CO            0.00000  14
  DOE1   DUM_O2            0.00000  15
  DOE2   DUM_O2            0.00000  16

 [ bonds ]
     N       H ; (     N       H)
     N      CA ; (     N      CA)
    CA      HA ; (    CA      HA)
    CA      CB ; (    CA      CB)
    CA       C ; (    CA       C)
    CB     HB1 ; (    CB     HB1)
    CB     HB2 ; (    CB     HB2)
    CB      SG ; (    CB      CG)
    SG      HG ; (    CG  HG.gone)
    SG     HV1 ; (    CG     HG1)
    SG     HV2 ; (    CG     HG2)
    SG     DCD ; (    CG      CD)
     C       O ; (     C       O)
   DCD    DOE1 ; (    CD     OE1)
   DCD    DOE2 ; (    CD     OE2)
    -C       N  

 [ impropers ]
    -C      CA       N       H 
    CA      +N       C       O 
    SG    DOE1     DCD    DOE2 

 [ dihedrals ]

[ C2F ] ; Cys -> Phe

 [ atoms ]
     N   N                -0.41570  1
     H   H                 0.27190  2
    CA   CX                0.02130  3
    HA   H1                0.11240  4
    CB   2C               -0.12310  5
   HB1   H1                0.11120  6
   HB2   H1                0.11120  7
    SG   SH               -0.31190  8
    HG   HS                0.19330  9
     C   C                 0.59730  10
     O   O                -0.56790  11
   DCG   DUM_CA            0.00000  12
  DCD1   DUM_CA            0.00000  13
   HV1   DUM_HA            0.00000  14
  DCD2   DUM_CA            0.00000  15
   HV2   DUM_HA            0.00000  16
  DCE1   DUM_CA            0.00000  17
   HV3   DUM_HA            0.00000  18
  DCE2   DUM_CA            0.00000  19
   HV4   DUM_HA            0.00000  20
   DCZ   DUM_CA            0.00000  21
   HV5   DUM_HA            0.00000  22

 [ bonds ]
     N       H ; (     N       H)
     N      CA ; (     N      CA)
    CA      HA ; (    CA      HA)
    CA      CB ; (    CA      CB)
    CA       C ; (    CA       C)
    CB     HB1 ; (    CB     HB1)
    CB     HB2 ; (    CB     HB2)
    CB      SG ; (    CB  SG.gone)
    CB     DCG ; (    CB      CG)
    SG      HG ; (SG.gone  HG.gone)
     C       O ; (     C       O)
   DCG    DCD1 ; (    CG     CD1)
   DCG    DCD2 ; (    CG     CD2)
  DCD1     HV1 ; (   CD1     HD1)
  DCD1    DCE1 ; (   CD1     CE1)
  DCD2    DCE2 ; (   CD2     CE2)
  DCD2     HV2 ; (   CD2     HD2)
  DCE1     HV3 ; (   CE1     HE1)
  DCE1     DCZ ; (   CE1      CZ)
  DCE2     DCZ ; (   CE2      CZ)
  DCE2     HV4 ; (   CE2     HE2)
   DCZ     HV5 ; (    CZ      HZ)
    -C       N  

 [ impropers ]
    -C      CA       N       H 
    CA      +N       C       O 
   DCG    DCE2    DCD2     HV2 
   DCZ    DCD2    DCE2     HV4 
  DCE1    DCE2     DCZ     HV5 
  DCD1     DCZ    DCE1     HV3 
   DCG    DCE1    DCD1     HV1 
  DCD1    DCD2     DCG      CB 

 [ dihedrals ]

[ C2G ] ; Cys -> Gly

 [ atoms ]
     N   N                -0.41570  1
     H   H                 0.27190  2
    CA   CX                0.02130  3
    HA   H1                0.11240  4
    CB   2C               -0.12310  5
   HB1   H1                0.11120  6
   HB2   H1                0.11120  7
    SG   SH               -0.31190  8
    HG   HS                0.19330  9
     C   C                 0.59730  10
     O   O                -0.56790  11
   HV1   DUM_H1            0.00000  12
   HV2   DUM_H1            0.00000  13

 [ bonds ]
     N       H ; (     N       H)
     N      CA ; (     N      CA)
    CA      HA ; (    CA  HA.gone)
    CA      CB ; (    CA  CB.gone)
    CA       C ; (    CA       C)
    CA     HV1 ; (    CA     HA1)
    CA     HV2 ; (    CA     HA2)
    CB     HB1 ; (CB.gone  HB.gone1)
    CB     HB2 ; (CB.gone  HB.gone2)
    CB      SG ; (CB.gone  SG.gone)
    SG      HG ; (SG.gone  HG.gone)
     C       O ; (     C       O)
    -C       N  

 [ impropers ]
    -C      CA       N       H 
    CA      +N       C       O 

 [ dihedrals ]

[ C2H ] ; Cys -> Hid

 [ atoms ]
     N   N                -0.41570  1
     H   H                 0.27190  2
    CA   CX                0.02130  3
    HA   H1                0.11240  4
    CB   2C               -0.12310  5
   HB1   H1                0.11120  6
   HB2   H1                0.11120  7
    SG   SH               -0.31190  8
    HG   HS                0.19330  9
     C   C                 0.59730  10
     O   O                -0.56790  11
   DCG   DUM_CC            0.00000  12
  DND1   DUM_NA            0.00000  13
   HV1   DUM_H             0.00000  14
  DCD2   DUM_CV            0.00000  15
   HV2   DUM_H4            0.00000  16
  DCE1   DUM_CR            0.00000  17
   HV3   DUM_H5            0.00000  18
  DNE2   DUM_NB            0.00000  19

 [ bonds ]
     N       H ; (     N       H)
     N      CA ; (     N      CA)
    CA      HA ; (    CA      HA)
    CA      CB ; (    CA      CB)
    CA       C ; (    CA       C)
    CB     HB1 ; (    CB     HB1)
    CB     HB2 ; (    CB     HB2)
    CB      SG ; (    CB  SG.gone)
    CB     DCG ; (    CB      CG)
    SG      HG ; (SG.gone  HG.gone)
     C       O ; (     C       O)
   DCG    DND1 ; (    CG     ND1)
   DCG    DCD2 ; (    CG     CD2)
  DND1     HV1 ; (   ND1     HD1)
  DND1    DCE1 ; (   ND1     CE1)
  DCD2    DNE2 ; (   CD2     NE2)
  DCD2     HV2 ; (   CD2     HD2)
  DCE1     HV3 ; (   CE1     HE1)
  DCE1    DNE2 ; (   CE1     NE2)
    -C       N  

 [ impropers ]
    -C      CA       N       H 
    CA      +N       C       O 
   DCG    DCE1    DND1     HV1 
   DCG    DNE2    DCD2     HV2 
  DND1    DNE2    DCE1     HV3 
  DND1    DCD2     DCG      CB 

 [ dihedrals ]

[ C2I ] ; Cys -> Ile

 [ atoms ]
     N   N                -0.41570  1
     H   H                 0.27190  2
    CA   CX                0.02130  3
    HA   H1                0.11240  4
    CB   2C               -0.12310  5
   HB1   H1                0.11120  6
   HB2   H1                0.11120  7
    SG   SH               -0.31190  8
    HG   HS                0.19330  9
     C   C                 0.59730  10
     O   O                -0.56790  11
   HV1   DUM_HC            0.00000  12
   HV2   DUM_HC            0.00000  13
  DCG2   DUM_CT            0.00000  14
   HV3   DUM_HC            0.00000  15
   HV4   DUM_HC            0.00000  16
   HV5   DUM_HC            0.00000  17
  DCD1   DUM_CT            0.00000  18
   HV6   DUM_HC            0.00000  19
   HV7   DUM_HC            0.00000  20
   HV8   DUM_HC            0.00000  21

 [ bonds ]
     N       H ; (     N       H)
     N      CA ; (     N      CA)
    CA      HA ; (    CA      HA)
    CA      CB ; (    CA      CB)
    CA       C ; (    CA       C)
    CB     HB1 ; (    CB      HB)
    CB     HB2 ; (    CB  HB.gone2)
    CB      SG ; (    CB     CG1)
    CB    DCG2 ; (    CB     CG2)
    SG      HG ; (   CG1  HG.gone)
    SG     HV1 ; (   CG1    HG11)
    SG     HV2 ; (   CG1    HG12)
    SG    DCD1 ; (   CG1     CD1)
     C       O ; (     C       O)
  DCG2     HV3 ; (   CG2    HG21)
  DCG2     HV4 ; (   CG2    HG22)
  DCG2     HV5 ; (   CG2    HG23)
  DCD1     HV6 ; (   CD1    HD11)
  DCD1     HV7 ; (   CD1    HD12)
  DCD1     HV8 ; (   CD1    HD13)
    -C       N  

 [ impropers ]
    -C      CA       N       H 
    CA      +N       C       O 

 [ dihedrals ]

[ C2J ] ; Cys -> Glh

 [ atoms ]
     N   N                -0.41570  1
     H   H                 0.27190  2
    CA   CX                0.02130  3
    HA   H1                0.11240  4
    CB   2C               -0.12310  5
   HB1   H1                0.11120  6
   HB2   H1                0.11120  7
    SG   SH               -0.31190  8
    HG   HS                0.19330  9
     C   C                 0.59730  10
     O   O                -0.56790  11
   HV1   DUM_HC            0.00000  12
   HV2   DUM_HC            0.00000  13
   DCD   DUM_C             0.00000  14
  DOE1   DUM_O             0.00000  15
  DOE2   DUM_OH            0.00000  16
   HV3   DUM_HO            0.00000  17

 [ bonds ]
     N       H ; (     N       H)
     N      CA ; (     N      CA)
    CA      HA ; (    CA      HA)
    CA      CB ; (    CA      CB)
    CA       C ; (    CA       C)
    CB     HB1 ; (    CB     HB1)
    CB     HB2 ; (    CB     HB2)
    CB      SG ; (    CB      CG)
    SG      HG ; (    CG  HG.gone)
    SG     HV1 ; (    CG     HG1)
    SG     HV2 ; (    CG     HG2)
    SG     DCD ; (    CG      CD)
     C       O ; (     C       O)
   DCD    DOE1 ; (    CD     OE1)
   DCD    DOE2 ; (    CD     OE2)
  DOE2     HV3 ; (   OE2     HE2)
    -C       N  

 [ impropers ]
    -C      CA       N       H 
    CA      +N       C       O 
    SG    DOE1     DCD    DOE2 

 [ dihedrals ]

[ C2K ] ; Cys -> Lys

 [ atoms ]
     N   N                -0.41570  1
     H   H                 0.27190  2
    CA   CX                0.02130  3
    HA   H1                0.11240  4
    CB   2C               -0.12310  5
   HB1   H1                0.11120  6
   HB2   H1                0.11120  7
    SG   SH               -0.31190  8
    HG   HS                0.19330  9
     C   C                 0.59730  10
     O   O                -0.56790  11
   HV1   DUM_HC            0.00000  12
   HV2   DUM_HC            0.00000  13
   DCD   DUM_C8            0.00000  14
   HV3   DUM_HC            0.00000  15
   HV4   DUM_HC            0.00000  16
   DCE   DUM_C8            0.00000  17
   HV5   DUM_HP            0.00000  18
   HV6   DUM_HP            0.00000  19
   DNZ   DUM_N3            0.00000  20
   HV7   DUM_H             0.00000  21
   HV8   DUM_H             0.00000  22
   HV9   DUM_H             0.00000  23

 [ bonds ]
     N       H ; (     N       H)
     N      CA ; (     N      CA)
    CA      HA ; (    CA      HA)
    CA      CB ; (    CA      CB)
    CA       C ; (    CA       C)
    CB     HB1 ; (    CB     HB1)
    CB     HB2 ; (    CB     HB2)
    CB      SG ; (    CB      CG)
    SG      HG ; (    CG  HG.gone)
    SG     HV1 ; (    CG     HG1)
    SG     HV2 ; (    CG     HG2)
    SG     DCD ; (    CG      CD)
     C       O ; (     C       O)
   DCD     HV3 ; (    CD     HD1)
   DCD     HV4 ; (    CD     HD2)
   DCD     DCE ; (    CD      CE)
   DCE     HV5 ; (    CE     HE1)
   DCE     HV6 ; (    CE     HE2)
   DCE     DNZ ; (    CE      NZ)
   DNZ     HV7 ; (    NZ     HZ1)
   DNZ     HV8 ; (    NZ     HZ2)
   DNZ     HV9 ; (    NZ     HZ3)
    -C       N  

 [ impropers ]
    -C      CA       N       H 
    CA      +N       C       O 

 [ dihedrals ]

[ C2L ] ; Cys -> Leu

 [ atoms ]
     N   N                -0.41570  1
     H   H                 0.27190  2
    CA   CX                0.02130  3
    HA   H1                0.11240  4
    CB   2C               -0.12310  5
   HB1   H1                0.11120  6
   HB2   H1                0.11120  7
    SG   SH               -0.31190  8
    HG   HS                0.19330  9
     C   C                 0.59730  10
     O   O                -0.56790  11
   HV1   DUM_HC            0.00000  12
  DCD1   DUM_CT            0.00000  13
   HV2   DUM_HC            0.00000  14
   HV3   DUM_HC            0.00000  15
   HV4   DUM_HC            0.00000  16
  DCD2   DUM_CT            0.00000  17
   HV5   DUM_HC            0.00000  18
   HV6   DUM_HC            0.00000  19
   HV7   DUM_HC            0.00000  20

 [ bonds ]
     N       H ; (     N       H)
     N      CA ; (     N      CA)
    CA      HA ; (    CA      HA)
    CA      CB ; (    CA      CB)
    CA       C ; (    CA       C)
    CB     HB1 ; (    CB     HB1)
    CB     HB2 ; (    CB     HB2)
    CB      SG ; (    CB      CG)
    SG      HG ; (    CG  HG.gone)
    SG     HV1 ; (    CG      HG)
    SG    DCD1 ; (    CG     CD1)
    SG    DCD2 ; (    CG     CD2)
     C       O ; (     C       O)
  DCD1     HV2 ; (   CD1    HD11)
  DCD1     HV3 ; (   CD1    HD12)
  DCD1     HV4 ; (   CD1    HD13)
  DCD2     HV5 ; (   CD2    HD21)
  DCD2     HV6 ; (   CD2    HD22)
  DCD2     HV7 ; (   CD2    HD23)
    -C       N  

 [ impropers ]
    -C      CA       N       H 
    CA      +N       C       O 

 [ dihedrals ]

[ C2M ] ; Cys -> Met

 [ atoms ]
     N   N                -0.41570  1
     H   H                 0.27190  2
    CA   CX                0.02130  3
    HA   H1                0.11240  4
    CB   2C               -0.12310  5
   HB1   H1                0.11120  6
   HB2   H1                0.11120  7
    SG   SH               -0.31190  8
    HG   HS                0.19330  9
     C   C                 0.59730  10
     O   O                -0.56790  11
   HV1   DUM_H1            0.00000  12
   HV2   DUM_H1            0.00000  13
   DSD   DUM_S             0.00000  14
   DCE   DUM_CT            0.00000  15
   HV3   DUM_H1            0.00000  16
   HV4   DUM_H1            0.00000  17
   HV5   DUM_H1            0.00000  18

 [ bonds ]
     N       H ; (     N       H)
     N      CA ; (     N      CA)
    CA      HA ; (    CA      HA)
    CA      CB ; (    CA      CB)
    CA       C ; (    CA       C)
    CB     HB1 ; (    CB     HB1)
    CB     HB2 ; (    CB     HB2)
    CB      SG ; (    CB      CG)
    SG      HG ; (    CG  HG.gone)
    SG     HV1 ; (    CG     HG1)
    SG     HV2 ; (    CG     HG2)
    SG     DSD ; (    CG      SD)
     C       O ; (     C       O)
   DSD     DCE ; (    SD      CE)
   DCE     HV3 ; (    CE     HE1)
   DCE     HV4 ; (    CE     HE2)
   DCE     HV5 ; (    CE     HE3)
    -C       N  

 [ impropers ]
    -C      CA       N       H 
    CA      +N       C       O 

 [ dihedrals ]

[ C2N ] ; Cys -> Asn

 [ atoms ]
     N   N                -0.41570  1
     H   H                 0.27190  2
    CA   CX                0.02130  3
    HA   H1                0.11240  4
    CB   2C               -0.12310  5
   HB1   H1                0.11120  6
   HB2   H1                0.11120  7
    SG   SH               -0.31190  8
    HG   HS                0.19330  9
     C   C                 0.59730  10
     O   O                -0.56790  11
  DOD1   DUM_O             0.00000  12
  DND2   DUM_N             0.00000  13
   HV1   DUM_H             0.00000  14
   HV2   DUM_H             0.00000  15

 [ bonds ]
     N       H ; (     N       H)
     N      CA ; (     N      CA)
    CA      HA ; (    CA      HA)
    CA      CB ; (    CA      CB)
    CA       C ; (    CA       C)
    CB     HB1 ; (    CB     HB1)
    CB     HB2 ; (    CB     HB2)
    CB      SG ; (    CB      CG)
    SG      HG ; (    CG  HG.gone)
    SG    DOD1 ; (    CG     OD1)
    SG    DND2 ; (    CG     ND2)
     C       O ; (     C       O)
  DND2     HV1 ; (   ND2    HD21)
  DND2     HV2 ; (   ND2    HD22)
    -C       N  

 [ impropers ]
    -C      CA       N       H 
    CA      +N       C       O 
    CB    DND2      SG    DOD1 
    SG     HV1    DND2     HV2 

 [ dihedrals ]

[ C2O ] ; Cys -> Lyn

 [ atoms ]
     N   N                -0.41570  1
     H   H                 0.27190  2
    CA   CX                0.02130  3
    HA   H1                0.11240  4
    CB   2C               -0.12310  5
   HB1   H1                0.11120  6
   HB2   H1                0.11120  7
    SG   SH               -0.31190  8
    HG   HS                0.19330  9
     C   C                 0.59730  10
     O   O                -0.56790  11
   HV1   DUM_HC            0.00000  12
   HV2   DUM_HC            0.00000  13
   DCD   DUM_CT            0.00000  14
   HV3   DUM_HC            0.00000  15
   HV4   DUM_HC            0.00000  16
   DCE   DUM_CT            0.00000  17
   HV5   DUM_HP            0.00000  18
   HV6   DUM_HP            0.00000  19
   DNZ   DUM_N3            0.00000  20
   HV7   DUM_H             0.00000  21
   HV8   DUM_H             0.00000  22

 [ bonds ]
     N       H ; (     N       H)
     N      CA ; (     N      CA)
    CA      HA ; (    CA      HA)
    CA      CB ; (    CA      CB)
    CA       C ; (    CA       C)
    CB     HB1 ; (    CB     HB1)
    CB     HB2 ; (    CB     HB2)
    CB      SG ; (    CB      CG)
    SG      HG ; (    CG  HG.gone)
    SG     HV1 ; (    CG     HG1)
    SG     HV2 ; (    CG     HG2)
    SG     DCD ; (    CG      CD)
     C       O ; (     C       O)
   DCD     HV3 ; (    CD     HD1)
   DCD     HV4 ; (    CD     HD2)
   DCD     DCE ; (    CD      CE)
   DCE     HV5 ; (    CE     HE1)
   DCE     HV6 ; (    CE     HE2)
   DCE     DNZ ; (    CE      NZ)
   DNZ     HV7 ; (    NZ     HZ1)
   DNZ     HV8 ; (    NZ     HZ2)
    -C       N  

 [ impropers ]
    -C      CA       N       H 
    CA      +N       C       O 

 [ dihedrals ]

[ C2P ] ; Cys -> Pro

 [ atoms ]
     N   N                -0.41570  1
     H   H                 0.27190  2
    CA   CX                0.02130  3
    HA   H1                0.11240  4
    CB   2C               -0.12310  5
   HB1   H1                0.11120  6
   HB2   H1                0.11120  7
    SG   SH               -0.31190  8
    HG   HS                0.19330  9
     C   C                 0.59730  10
     O   O                -0.56790  11
   DCB   DUM_CT            0.00000  12
   HV1   DUM_HC            0.00000  13
   HV2   DUM_HC            0.00000  14
   DCG   DUM_CT            0.00000  15
   HV3   DUM_HC            0.00000  16
   HV4   DUM_HC            0.00000  17
   DCD   DUM_CT            0.00000  18
   HV5   DUM_H1            0.00000  19
   HV6   DUM_H1            0.00000  20

 [ bonds ]
     N       H ; (     N  H.gone)
     N      CA ; (     N      CA)
     N     DCD ; (     N      CD)
    CA      HA ; (    CA      HA)
    CA      CB ; (    CA  CB.gone)
    CA       C ; (    CA       C)
    CA     DCB ; (    CA      CB)
    CB     HB1 ; (CB.gone  HB.gone1)
    CB     HB2 ; (CB.gone  HB.gone2)
    CB      SG ; (CB.gone  SG.gone)
    SG      HG ; (SG.gone  HG.gone)
     C       O ; (     C       O)
   DCB     DCG ; (    CB      CG)
   DCB     HV1 ; (    CB     HB1)
   DCB     HV2 ; (    CB     HB2)
   DCG     DCD ; (    CG      CD)
   DCG     HV3 ; (    CG     HG1)
   DCG     HV4 ; (    CG     HG2)
   DCD     HV5 ; (    CD     HD1)
   DCD     HV6 ; (    CD     HD2)
    -C       N  

 [ impropers ]
    CA      +N       C       O 
    -C      CA       N       H 
    -C     DCD       N      CA 

 [ dihedrals ]

[ C2Q ] ; Cys -> Gln

 [ atoms ]
     N   N                -0.41570  1
     H   H                 0.27190  2
    CA   CX                0.02130  3
    HA   H1                0.11240  4
    CB   2C               -0.12310  5
   HB1   H1                0.11120  6
   HB2   H1                0.11120  7
    SG   SH               -0.31190  8
    HG   HS                0.19330  9
     C   C                 0.59730  10
     O   O                -0.56790  11
   HV1   DUM_HC            0.00000  12
   HV2   DUM_HC            0.00000  13
   DCD   DUM_C             0.00000  14
  DOE1   DUM_O             0.00000  15
  DNE2   DUM_N             0.00000  16
   HV3   DUM_H             0.00000  17
   HV4   DUM_H             0.00000  18

 [ bonds ]
     N       H ; (     N       H)
     N      CA ; (     N      CA)
    CA      HA ; (    CA      HA)
    CA      CB ; (    CA      CB)
    CA       C ; (    CA       C)
    CB     HB1 ; (    CB     HB1)
    CB     HB2 ; (    CB     HB2)
    CB      SG ; (    CB      CG)
    SG      HG ; (    CG  HG.gone)
    SG     HV1 ; (    CG     HG1)
    SG     HV2 ; (    CG     HG2)
    SG     DCD ; (    CG      CD)
     C       O ; (     C       O)
   DCD    DOE1 ; (    CD     OE1)
   DCD    DNE2 ; (    CD     NE2)
  DNE2     HV3 ; (   NE2    HE21)
  DNE2     HV4 ; (   NE2    HE22)
    -C       N  

 [ impropers ]
    -C      CA       N       H 
    CA      +N       C       O 
    SG    DNE2     DCD    DOE1 
   DCD     HV3    DNE2     HV4 

 [ dihedrals ]

[ C2R ] ; Cys -> Arg

 [ atoms ]
     N   N                -0.41570  1
     H   H                 0.27190  2
    CA   CX                0.02130  3
    HA   H1                0.11240  4
    CB   2C               -0.12310  5
   HB1   H1                0.11120  6
   HB2   H1                0.11120  7
    SG   SH               -0.31190  8
    HG   HS                0.19330  9
     C   C                 0.59730  10
     O   O                -0.56790  11
   HV1   DUM_HC            0.00000  12
   HV2   DUM_HC            0.00000  13
   DCD   DUM_C8            0.00000  14
   HV3   DUM_H1            0.00000  15
   HV4   DUM_H1            0.00000  16
   DNE   DUM_N2            0.00000  17
   HV5   DUM_H             0.00000  18
   DCZ   DUM_CA            0.00000  19
  DNH1   DUM_N2            0.00000  20
   HV6   DUM_H             0.00000  21
   HV7   DUM_H             0.00000  22
  DNH2   DUM_N2            0.00000  23
   HV8   DUM_H             0.00000  24
   HV9   DUM_H             0.00000  25

 [ bonds ]
     N       H ; (     N       H)
     N      CA ; (     N      CA)
    CA      HA ; (    CA      HA)
    CA      CB ; (    CA      CB)
    CA       C ; (    CA       C)
    CB     HB1 ; (    CB     HB1)
    CB     HB2 ; (    CB     HB2)
    CB      SG ; (    CB      CG)
    SG      HG ; (    CG  HG.gone)
    SG     HV1 ; (    CG     HG1)
    SG     HV2 ; (    CG     HG2)
    SG     DCD ; (    CG      CD)
     C       O ; (     C       O)
   DCD     HV3 ; (    CD     HD1)
   DCD     HV4 ; (    CD     HD2)
   DCD     DNE ; (    CD      NE)
   DNE     HV5 ; (    NE      HE)
   DNE     DCZ ; (    NE      CZ)
   DCZ    DNH1 ; (    CZ     NH1)
   DCZ    DNH2 ; (    CZ     NH2)
  DNH1     HV6 ; (   NH1    HH11)
  DNH1     HV7 ; (   NH1    HH12)
  DNH2     HV8 ; (   NH2    HH21)
  DNH2     HV9 ; (   NH2    HH22)
    -C       N  

 [ impropers ]
    -C      CA       N       H 
    CA      +N       C       O 
   DNE    DNH1     DCZ    DNH2 
   DCD     DCZ     DNE     HV5 
   DCZ     HV6    DNH1     HV7 
   DCZ     HV8    DNH2     HV9 

 [ dihedrals ]

[ C2S ] ; Cys -> Ser

 [ atoms ]
     N   N                -0.41570  1
     H   H                 0.27190  2
    CA   CX                0.02130  3
    HA   H1                0.11240  4
    CB   2C               -0.12310  5
   HB1   H1                0.11120  6
   HB2   H1                0.11120  7
    SG   SH               -0.31190  8
    HG   HS                0.19330  9
     C   C                 0.59730  10
     O   O                -0.56790  11

 [ bonds ]
     N       H ; (     N       H)
     N      CA ; (     N      CA)
    CA      HA ; (    CA      HA)
    CA      CB ; (    CA      CB)
    CA       C ; (    CA       C)
    CB     HB1 ; (    CB     HB1)
    CB     HB2 ; (    CB     HB2)
    CB      SG ; (    CB      OG)
    SG      HG ; (    OG      HG)
     C       O ; (     C       O)
    -C       N  

 [ impropers ]
    -C      CA       N       H 
    CA      +N       C       O 

 [ dihedrals ]

[ C2T ] ; Cys -> Thr

 [ atoms ]
     N   N                -0.41570  1
     H   H                 0.27190  2
    CA   CX                0.02130  3
    HA   H1                0.11240  4
    CB   2C               -0.12310  5
   HB1   H1                0.11120  6
   HB2   H1                0.11120  7
    SG   SH               -0.31190  8
    HG   HS                0.19330  9
     C   C                 0.59730  10
     O   O                -0.56790  11
  DCG2   DUM_CT            0.00000  12
   HV1   DUM_HC            0.00000  13
   HV2   DUM_HC            0.00000  14
   HV3   DUM_HC            0.00000  15

 [ bonds ]
     N       H ; (     N       H)
     N      CA ; (     N      CA)
    CA      HA ; (    CA      HA)
    CA      CB ; (    CA      CB)
    CA       C ; (    CA       C)
    CB     HB1 ; (    CB      HB)
    CB     HB2 ; (    CB  HB.gone2)
    CB      SG ; (    CB     OG1)
    CB    DCG2 ; (    CB     CG2)
    SG      HG ; (   OG1     HG1)
     C       O ; (     C       O)
  DCG2     HV1 ; (   CG2    HG21)
  DCG2     HV2 ; (   CG2    HG22)
  DCG2     HV3 ; (   CG2    HG23)
    -C       N  

 [ impropers ]
    -C      CA       N       H 
    CA      +N       C       O 

 [ dihedrals ]

[ C2V ] ; Cys -> Val

 [ atoms ]
     N   N                -0.41570  1
     H   H                 0.27190  2
    CA   CX                0.02130  3
    HA   H1                0.11240  4
    CB   2C               -0.12310  5
   HB1   H1                0.11120  6
   HB2   H1                0.11120  7
    SG   SH               -0.31190  8
    HG   HS                0.19330  9
     C   C                 0.59730  10
     O   O                -0.56790  11
  DCG1   DUM_CT            0.00000  12
   HV1   DUM_HC            0.00000  13
   HV2   DUM_HC            0.00000  14
   HV3   DUM_HC            0.00000  15
   HV4   DUM_HC            0.00000  16
   HV5   DUM_HC            0.00000  17

 [ bonds ]
     N       H ; (     N       H)
     N      CA ; (     N      CA)
    CA      HA ; (    CA      HA)
    CA      CB ; (    CA      CB)
    CA       C ; (    CA       C)
    CB     HB1 ; (    CB      HB)
    CB     HB2 ; (    CB  HB.gone2)
    CB      SG ; (    CB     CG2)
    CB    DCG1 ; (    CB     CG1)
    SG      HG ; (   CG2    HG21)
    SG     HV4 ; (   CG2    HG22)
    SG     HV5 ; (   CG2    HG23)
     C       O ; (     C       O)
  DCG1     HV1 ; (   CG1    HG11)
  DCG1     HV2 ; (   CG1    HG12)
  DCG1     HV3 ; (   CG1    HG13)
    -C       N  

 [ impropers ]
    -C      CA       N       H 
    CA      +N       C       O 

 [ dihedrals ]

[ C2W ] ; Cys -> Trp

 [ atoms ]
     N   N                -0.41570  1
     H   H                 0.27190  2
    CA   CX                0.02130  3
    HA   H1                0.11240  4
    CB   2C               -0.12310  5
   HB1   H1                0.11120  6
   HB2   H1                0.11120  7
    SG   SH               -0.31190  8
    HG   HS                0.19330  9
     C   C                 0.59730  10
     O   O                -0.56790  11
   DCG   DUM_C*            0.00000  12
  DCD1   DUM_CW            0.00000  13
   HV1   DUM_H4            0.00000  14
  DCD2   DUM_CB            0.00000  15
  DNE1   DUM_NA            0.00000  16
   HV2   DUM_H             0.00000  17
  DCE2   DUM_CN            0.00000  18
  DCE3   DUM_CA            0.00000  19
   HV3   DUM_HA            0.00000  20
  DCZ2   DUM_CA            0.00000  21
   HV4   DUM_HA            0.00000  22
  DCZ3   DUM_CA            0.00000  23
   HV5   DUM_HA            0.00000  24
  DCH2   DUM_CA            0.00000  25
   HV6   DUM_HA            0.00000  26

 [ bonds ]
     N       H ; (     N       H)
     N      CA ; (     N      CA)
    CA      HA ; (    CA      HA)
    CA      CB ; (    CA      CB)
    CA       C ; (    CA       C)
    CB     HB1 ; (    CB     HB1)
    CB     HB2 ; (    CB     HB2)
    CB      SG ; (    CB  SG.gone)
    CB     DCG ; (    CB      CG)
    SG      HG ; (SG.gone  HG.gone)
     C       O ; (     C       O)
   DCG    DCD1 ; (    CG     CD1)
   DCG    DCD2 ; (    CG     CD2)
  DCD1     HV1 ; (   CD1     HD1)
  DCD1    DNE1 ; (   CD1     NE1)
  DCD2    DCE2 ; (   CD2     CE2)
  DCD2    DCE3 ; (   CD2     CE3)
  DNE1     HV2 ; (   NE1     HE1)
  DNE1    DCE2 ; (   NE1     CE2)
  DCE2    DCZ2 ; (   CE2     CZ2)
  DCE3    DCZ3 ; (   CE3     CZ3)
  DCE3     HV3 ; (   CE3     HE3)
  DCZ2     HV4 ; (   CZ2     HZ2)
  DCZ2    DCH2 ; (   CZ2     CH2)
  DCZ3    DCH2 ; (   CZ3     CH2)
  DCZ3     HV5 ; (   CZ3     HZ3)
  DCH2     HV6 ; (   CH2     HH2)
    -C       N  

 [ impropers ]
    -C      CA       N       H 
    CA      +N       C       O 
  DCD1    DCE2    DNE1     HV2 
  DCE2    DCH2    DCZ2     HV4 
  DCZ2    DCZ3    DCH2     HV6 
  DCH2    DCE3    DCZ3     HV5 
  DCZ3    DCD2    DCE3     HV3 
   DCG    DNE1    DCD1     HV1 
  DCD1     DCG      CB    DCD2 

 [ dihedrals ]

[ C2X ] ; Cys -> Hie

 [ atoms ]
     N   N                -0.41570  1
     H   H                 0.27190  2
    CA   CX                0.02130  3
    HA   H1                0.11240  4
    CB   2C               -0.12310  5
   HB1   H1                0.11120  6
   HB2   H1                0.11120  7
    SG   SH               -0.31190  8
    HG   HS                0.19330  9
     C   C                 0.59730  10
     O   O                -0.56790  11
   DCG   DUM_CC            0.00000  12
  DND1   DUM_NB            0.00000  13
  DCD2   DUM_CW            0.00000  14
   HV1   DUM_H4            0.00000  15
  DCE1   DUM_CR            0.00000  16
   HV2   DUM_H5            0.00000  17
  DNE2   DUM_NA            0.00000  18
   HV3   DUM_H             0.00000  19

 [ bonds ]
     N       H ; (     N       H)
     N      CA ; (     N      CA)
    CA      HA ; (    CA      HA)
    CA      CB ; (    CA      CB)
    CA       C ; (    CA       C)
    CB     HB1 ; (    CB     HB1)
    CB     HB2 ; (    CB     HB2)
    CB      SG ; (    CB  SG.gone)
    CB     DCG ; (    CB      CG)
    SG      HG ; (SG.gone  HG.gone)
     C       O ; (     C       O)
   DCG    DND1 ; (    CG     ND1)
   DCG    DCD2 ; (    CG     CD2)
  DND1    DCE1 ; (   ND1     CE1)
  DCD2    DNE2 ; (   CD2     NE2)
  DCD2     HV1 ; (   CD2     HD2)
  DCE1     HV2 ; (   CE1     HE1)
  DCE1    DNE2 ; (   CE1     NE2)
  DNE2     HV3 ; (   NE2     HE2)
    -C       N  

 [ impropers ]
    -C      CA       N       H 
    CA      +N       C       O 
  DCE1    DCD2    DNE2     HV3 
   DCG    DNE2    DCD2     HV1 
  DND1    DNE2    DCE1     HV2 
  DND1    DCD2     DCG      CB 

 [ dihedrals ]

[ C2Y ] ; Cys -> Tyr

 [ atoms ]
     N   N                -0.41570  1
     H   H                 0.27190  2
    CA   CX                0.02130  3
    HA   H1                0.11240  4
    CB   2C               -0.12310  5
   HB1   H1                0.11120  6
   HB2   H1                0.11120  7
    SG   SH               -0.31190  8
    HG   HS                0.19330  9
     C   C                 0.59730  10
     O   O                -0.56790  11
   DCG   DUM_CA            0.00000  12
  DCD1   DUM_CA            0.00000  13
   HV1   DUM_HA            0.00000  14
  DCD2   DUM_CA            0.00000  15
   HV2   DUM_HA            0.00000  16
  DCE1   DUM_CA            0.00000  17
   HV3   DUM_HA            0.00000  18
  DCE2   DUM_CA            0.00000  19
   HV4   DUM_HA            0.00000  20
   DCZ   DUM_C             0.00000  21
   DOH   DUM_OH            0.00000  22
   HV5   DUM_HO            0.00000  23

 [ bonds ]
     N       H ; (     N       H)
     N      CA ; (     N      CA)
    CA      HA ; (    CA      HA)
    CA      CB ; (    CA      CB)
    CA       C ; (    CA       C)
    CB     HB1 ; (    CB     HB1)
    CB     HB2 ; (    CB     HB2)
    CB      SG ; (    CB  SG.gone)
    CB     DCG ; (    CB      CG)
    SG      HG ; (SG.gone  HG.gone)
     C       O ; (     C       O)
   DCG    DCD1 ; (    CG     CD1)
   DCG    DCD2 ; (    CG     CD2)
  DCD1     HV1 ; (   CD1     HD1)
  DCD1    DCE1 ; (   CD1     CE1)
  DCD2    DCE2 ; (   CD2     CE2)
  DCD2     HV2 ; (   CD2     HD2)
  DCE1     HV3 ; (   CE1     HE1)
  DCE1     DCZ ; (   CE1      CZ)
  DCE2     DCZ ; (   CE2      CZ)
  DCE2     HV4 ; (   CE2     HE2)
   DCZ     DOH ; (    CZ      OH)
   DOH     HV5 ; (    OH      HH)
    -C       N  

 [ impropers ]
    -C      CA       N       H 
    CA      +N       C       O 
   DCG    DCE2    DCD2     HV2 
   DCZ    DCD2    DCE2     HV4 
  DCD1     DCZ    DCE1     HV3 
   DCG    DCE1    DCD1     HV1 
  DCD1    DCD2     DCG      CB 
  DCE1    DCE2     DCZ     DOH 

 [ dihedrals ]

[ C2Z ] ; Cys -> Hip

 [ atoms ]
     N   N                -0.41570  1
     H   H                 0.27190  2
    CA   CX                0.02130  3
    HA   H1                0.11240  4
    CB   2C               -0.12310  5
   HB1   H1                0.11120  6
   HB2   H1                0.11120  7
    SG   SH               -0.31190  8
    HG   HS                0.19330  9
     C   C                 0.59730  10
     O   O                -0.56790  11
   DCG   DUM_CC            0.00000  12
  DND1   DUM_NA            0.00000  13
   HV1   DUM_H             0.00000  14
  DCD2   DUM_CW            0.00000  15
   HV2   DUM_H4            0.00000  16
  DCE1   DUM_CR            0.00000  17
   HV3   DUM_H5            0.00000  18
  DNE2   DUM_NA            0.00000  19
   HV4   DUM_H             0.00000  20

 [ bonds ]
     N       H ; (     N       H)
     N      CA ; (     N      CA)
    CA      HA ; (    CA      HA)
    CA      CB ; (    CA      CB)
    CA       C ; (    CA       C)
    CB     HB1 ; (    CB     HB1)
    CB     HB2 ; (    CB     HB2)
    CB      SG ; (    CB  SG.gone)
    CB     DCG ; (    CB      CG)
    SG      HG ; (SG.gone  HG.gone)
     C       O ; (     C       O)
   DCG    DND1 ; (    CG     ND1)
   DCG    DCD2 ; (    CG     CD2)
  DND1     HV1 ; (   ND1     HD1)
  DND1    DCE1 ; (   ND1     CE1)
  DCD2    DNE2 ; (   CD2     NE2)
  DCD2     HV2 ; (   CD2     HD2)
  DCE1     HV3 ; (   CE1     HE1)
  DCE1    DNE2 ; (   CE1     NE2)
  DNE2     HV4 ; (   NE2     HE2)
    -C       N  

 [ impropers ]
    -C      CA       N       H 
    CA      +N       C       O 
   DCG    DCE1    DND1     HV1 
  DCE1    DCD2    DNE2     HV4 
   DCG    DNE2    DCD2     HV2 
  DND1    DNE2    DCE1     HV3 
  DND1    DCD2     DCG      CB 

 [ dihedrals ]

[ D2A ] ; Asp -> Ala

 [ atoms ]
     N   N                -0.51630  1
     H   H                 0.29360  2
    CA   CX                0.03810  3
    HA   H1                0.08800  4
    CB   2C               -0.03030  5
   HB1   HC               -0.01220  6
   HB2   HC               -0.01220  7
    CG   CO                0.79940  8
   OD1   O2               -0.80140  9
   OD2   O2               -0.80140  10
     C   C                 0.53660  11
     O   O                -0.58190  12
    HV   DUM_HC            0.00000  13

 [ bonds ]
     N       H ; (     N       H)
     N      CA ; (     N      CA)
    CA      HA ; (    CA      HA)
    CA      CB ; (    CA      CB)
    CA       C ; (    CA       C)
    CB     HB1 ; (    CB     HB2)
    CB     HB2 ; (    CB     HB3)
    CB      CG ; (    CB  CG.gone)
    CB      HV ; (    CB     HB1)
    CG     OD1 ; (CG.gone  OD1.gone)
    CG     OD2 ; (CG.gone  OD2.gone)
     C       O ; (     C       O)
    -C       N  

 [ impropers ]
    -C      CA       N       H 
    CA      +N       C       O 
    CB     OD1      CG     OD2 

 [ dihedrals ]

[ D2B ] ; Asp -> Ash

 [ atoms ]
     N   N                -0.51630  1
     H   H                 0.29360  2
    CA   CX                0.03810  3
    HA   H1                0.08800  4
    CB   2C               -0.03030  5
   HB1   HC               -0.01220  6
   HB2   HC               -0.01220  7
    CG   CO                0.79940  8
   OD1   O2               -0.80140  9
   OD2   O2               -0.80140  10
     C   C                 0.53660  11
     O   O                -0.58190  12
    HV   DUM_HO            0.00000  13

 [ bonds ]
     N       H ; (     N       H)
     N      CA ; (     N      CA)
    CA      HA ; (    CA      HA)
    CA      CB ; (    CA      CB)
    CA       C ; (    CA       C)
    CB     HB1 ; (    CB     HB1)
    CB     HB2 ; (    CB     HB2)
    CB      CG ; (    CB      CG)
    CG     OD1 ; (    CG     OD1)
    CG     OD2 ; (    CG     OD2)
   OD2      HV ; (   OD2     HD2)
     C       O ; (     C       O)
    -C       N  

 [ impropers ]
    -C      CA       N       H 
    CA      +N       C       O 
    CB     OD1      CG     OD2 

 [ dihedrals ]

[ D2C ] ; Asp -> Cys

 [ atoms ]
     N   N                -0.51630  1
     H   H                 0.29360  2
    CA   CX                0.03810  3
    HA   H1                0.08800  4
    CB   2C               -0.03030  5
   HB1   HC               -0.01220  6
   HB2   HC               -0.01220  7
    CG   CO                0.79940  8
   OD1   O2               -0.80140  9
   OD2   O2               -0.80140  10
     C   C                 0.53660  11
     O   O                -0.58190  12
    HV   DUM_HS            0.00000  13

 [ bonds ]
     N       H ; (     N       H)
     N      CA ; (     N      CA)
    CA      HA ; (    CA      HA)
    CA      CB ; (    CA      CB)
    CA       C ; (    CA       C)
    CB     HB1 ; (    CB     HB1)
    CB     HB2 ; (    CB     HB2)
    CB      CG ; (    CB      SG)
    CG     OD1 ; (    SG  OD1.gone)
    CG     OD2 ; (    SG  OD2.gone)
    CG      HV ; (    SG      HG)
     C       O ; (     C       O)
    -C       N  

 [ impropers ]
    -C      CA       N       H 
    CA      +N       C       O 
    CB     OD1      CG     OD2 

 [ dihedrals ]

[ D2E ] ; Asp -> Glu

 [ atoms ]
     N   N                -0.51630  1
     H   H                 0.29360  2
    CA   CX                0.03810  3
    HA   H1                0.08800  4
    CB   2C               -0.03030  5
   HB1   HC               -0.01220  6
   HB2   HC               -0.01220  7
    CG   CO                0.79940  8
   OD1   O2               -0.80140  9
   OD2   O2               -0.80140  10
     C   C                 0.53660  11
     O   O                -0.58190  12
   HV1   DUM_HC            0.00000  13
   HV2   DUM_HC            0.00000  14
  DOE1   DUM_O2            0.00000  15
  DOE2   DUM_O2            0.00000  16

 [ bonds ]
     N       H ; (     N       H)
     N      CA ; (     N      CA)
    CA      HA ; (    CA      HA)
    CA      CB ; (    CA      CB)
    CA       C ; (    CA       C)
    CB     HB1 ; (    CB     HB1)
    CB     HB2 ; (    CB     HB2)
    CB      CG ; (    CB      CG)
    CG     OD1 ; (    CG      CD)
    CG     OD2 ; (    CG  OD2.gone)
    CG     HV1 ; (    CG     HG1)
    CG     HV2 ; (    CG     HG2)
   OD1    DOE1 ; (    CD     OE1)
   OD1    DOE2 ; (    CD     OE2)
     C       O ; (     C       O)
    -C       N  

 [ impropers ]
    -C      CA       N       H 
    CA      +N       C       O 
    CB     OD1      CG     OD2 
    CG    DOE1     OD1    DOE2 

 [ dihedrals ]

[ D2F ] ; Asp -> Phe

 [ atoms ]
     N   N                -0.51630  1
     H   H                 0.29360  2
    CA   CX                0.03810  3
    HA   H1                0.08800  4
    CB   2C               -0.03030  5
   HB1   HC               -0.01220  6
   HB2   HC               -0.01220  7
    CG   CO                0.79940  8
   OD1   O2               -0.80140  9
   OD2   O2               -0.80140  10
     C   C                 0.53660  11
     O   O                -0.58190  12
   DCG   DUM_CA            0.00000  13
  DCD1   DUM_CA            0.00000  14
   HV1   DUM_HA            0.00000  15
  DCD2   DUM_CA            0.00000  16
   HV2   DUM_HA            0.00000  17
  DCE1   DUM_CA            0.00000  18
   HV3   DUM_HA            0.00000  19
  DCE2   DUM_CA            0.00000  20
   HV4   DUM_HA            0.00000  21
   DCZ   DUM_CA            0.00000  22
   HV5   DUM_HA            0.00000  23

 [ bonds ]
     N       H ; (     N       H)
     N      CA ; (     N      CA)
    CA      HA ; (    CA      HA)
    CA      CB ; (    CA      CB)
    CA       C ; (    CA       C)
    CB     HB1 ; (    CB     HB1)
    CB     HB2 ; (    CB     HB2)
    CB      CG ; (    CB  CG.gone)
    CB     DCG ; (    CB      CG)
    CG     OD1 ; (CG.gone  OD1.gone)
    CG     OD2 ; (CG.gone  OD2.gone)
     C       O ; (     C       O)
   DCG    DCD1 ; (    CG     CD1)
   DCG    DCD2 ; (    CG     CD2)
  DCD1     HV1 ; (   CD1     HD1)
  DCD1    DCE1 ; (   CD1     CE1)
  DCD2    DCE2 ; (   CD2     CE2)
  DCD2     HV2 ; (   CD2     HD2)
  DCE1     HV3 ; (   CE1     HE1)
  DCE1     DCZ ; (   CE1      CZ)
  DCE2     DCZ ; (   CE2      CZ)
  DCE2     HV4 ; (   CE2     HE2)
   DCZ     HV5 ; (    CZ      HZ)
    -C       N  

 [ impropers ]
    -C      CA       N       H 
    CA      +N       C       O 
    CB     OD1      CG     OD2 
   DCG    DCE2    DCD2     HV2 
   DCZ    DCD2    DCE2     HV4 
  DCE1    DCE2     DCZ     HV5 
  DCD1     DCZ    DCE1     HV3 
   DCG    DCE1    DCD1     HV1 
  DCD1    DCD2     DCG      CB 

 [ dihedrals ]

[ D2G ] ; Asp -> Gly

 [ atoms ]
     N   N                -0.51630  1
     H   H                 0.29360  2
    CA   CX                0.03810  3
    HA   H1                0.08800  4
    CB   2C               -0.03030  5
   HB1   HC               -0.01220  6
   HB2   HC               -0.01220  7
    CG   CO                0.79940  8
   OD1   O2               -0.80140  9
   OD2   O2               -0.80140  10
     C   C                 0.53660  11
     O   O                -0.58190  12
   HV1   DUM_H1            0.00000  13
   HV2   DUM_H1            0.00000  14

 [ bonds ]
     N       H ; (     N       H)
     N      CA ; (     N      CA)
    CA      HA ; (    CA  HA.gone)
    CA      CB ; (    CA  CB.gone)
    CA       C ; (    CA       C)
    CA     HV1 ; (    CA     HA1)
    CA     HV2 ; (    CA     HA2)
    CB     HB1 ; (CB.gone  HB.gone1)
    CB     HB2 ; (CB.gone  HB.gone2)
    CB      CG ; (CB.gone  CG.gone)
    CG     OD1 ; (CG.gone  OD1.gone)
    CG     OD2 ; (CG.gone  OD2.gone)
     C       O ; (     C       O)
    -C       N  

 [ impropers ]
    -C      CA       N       H 
    CA      +N       C       O 
    CB     OD1      CG     OD2 

 [ dihedrals ]

[ D2H ] ; Asp -> Hid

 [ atoms ]
     N   N                -0.51630  1
     H   H                 0.29360  2
    CA   CX                0.03810  3
    HA   H1                0.08800  4
    CB   2C               -0.03030  5
   HB1   HC               -0.01220  6
   HB2   HC               -0.01220  7
    CG   CO                0.79940  8
   OD1   O2               -0.80140  9
   OD2   O2               -0.80140  10
     C   C                 0.53660  11
     O   O                -0.58190  12
   DCG   DUM_CC            0.00000  13
  DND1   DUM_NA            0.00000  14
   HV1   DUM_H             0.00000  15
  DCD2   DUM_CV            0.00000  16
   HV2   DUM_H4            0.00000  17
  DCE1   DUM_CR            0.00000  18
   HV3   DUM_H5            0.00000  19
  DNE2   DUM_NB            0.00000  20

 [ bonds ]
     N       H ; (     N       H)
     N      CA ; (     N      CA)
    CA      HA ; (    CA      HA)
    CA      CB ; (    CA      CB)
    CA       C ; (    CA       C)
    CB     HB1 ; (    CB     HB1)
    CB     HB2 ; (    CB     HB2)
    CB      CG ; (    CB  CG.gone)
    CB     DCG ; (    CB      CG)
    CG     OD1 ; (CG.gone  OD1.gone)
    CG     OD2 ; (CG.gone  OD2.gone)
     C       O ; (     C       O)
   DCG    DND1 ; (    CG     ND1)
   DCG    DCD2 ; (    CG     CD2)
  DND1     HV1 ; (   ND1     HD1)
  DND1    DCE1 ; (   ND1     CE1)
  DCD2    DNE2 ; (   CD2     NE2)
  DCD2     HV2 ; (   CD2     HD2)
  DCE1     HV3 ; (   CE1     HE1)
  DCE1    DNE2 ; (   CE1     NE2)
    -C       N  

 [ impropers ]
    -C      CA       N       H 
    CA      +N       C       O 
    CB     OD1      CG     OD2 
   DCG    DCE1    DND1     HV1 
   DCG    DNE2    DCD2     HV2 
  DND1    DNE2    DCE1     HV3 
  DND1    DCD2     DCG      CB 

 [ dihedrals ]

[ D2I ] ; Asp -> Ile

 [ atoms ]
     N   N                -0.51630  1
     H   H                 0.29360  2
    CA   CX                0.03810  3
    HA   H1                0.08800  4
    CB   2C               -0.03030  5
   HB1   HC               -0.01220  6
   HB2   HC               -0.01220  7
    CG   CO                0.79940  8
   OD1   O2               -0.80140  9
   OD2   O2               -0.80140  10
     C   C                 0.53660  11
     O   O                -0.58190  12
   HV1   DUM_HC            0.00000  13
   HV2   DUM_HC            0.00000  14
  DCG2   DUM_CT            0.00000  15
   HV3   DUM_HC            0.00000  16
   HV4   DUM_HC            0.00000  17
   HV5   DUM_HC            0.00000  18
   HV6   DUM_HC            0.00000  19
   HV7   DUM_HC            0.00000  20
   HV8   DUM_HC            0.00000  21

 [ bonds ]
     N       H ; (     N       H)
     N      CA ; (     N      CA)
    CA      HA ; (    CA      HA)
    CA      CB ; (    CA      CB)
    CA       C ; (    CA       C)
    CB     HB1 ; (    CB      HB)
    CB     HB2 ; (    CB  HB.gone2)
    CB      CG ; (    CB     CG1)
    CB    DCG2 ; (    CB     CG2)
    CG     OD1 ; (   CG1     CD1)
    CG     OD2 ; (   CG1  OD2.gone)
    CG     HV1 ; (   CG1    HG11)
    CG     HV2 ; (   CG1    HG12)
   OD1     HV6 ; (   CD1    HD11)
   OD1     HV7 ; (   CD1    HD12)
   OD1     HV8 ; (   CD1    HD13)
     C       O ; (     C       O)
  DCG2     HV3 ; (   CG2    HG21)
  DCG2     HV4 ; (   CG2    HG22)
  DCG2     HV5 ; (   CG2    HG23)
    -C       N  

 [ impropers ]
    -C      CA       N       H 
    CA      +N       C       O 
    CB     OD1      CG     OD2 

 [ dihedrals ]

[ D2J ] ; Asp -> Glh

 [ atoms ]
     N   N                -0.51630  1
     H   H                 0.29360  2
    CA   CX                0.03810  3
    HA   H1                0.08800  4
    CB   2C               -0.03030  5
   HB1   HC               -0.01220  6
   HB2   HC               -0.01220  7
    CG   CO                0.79940  8
   OD1   O2               -0.80140  9
   OD2   O2               -0.80140  10
     C   C                 0.53660  11
     O   O                -0.58190  12
   HV1   DUM_HC            0.00000  13
   HV2   DUM_HC            0.00000  14
  DOE1   DUM_O             0.00000  15
  DOE2   DUM_OH            0.00000  16
   HV3   DUM_HO            0.00000  17

 [ bonds ]
     N       H ; (     N       H)
     N      CA ; (     N      CA)
    CA      HA ; (    CA      HA)
    CA      CB ; (    CA      CB)
    CA       C ; (    CA       C)
    CB     HB1 ; (    CB     HB1)
    CB     HB2 ; (    CB     HB2)
    CB      CG ; (    CB      CG)
    CG     OD1 ; (    CG      CD)
    CG     OD2 ; (    CG  OD2.gone)
    CG     HV1 ; (    CG     HG1)
    CG     HV2 ; (    CG     HG2)
   OD1    DOE1 ; (    CD     OE1)
   OD1    DOE2 ; (    CD     OE2)
     C       O ; (     C       O)
  DOE2     HV3 ; (   OE2     HE2)
    -C       N  

 [ impropers ]
    -C      CA       N       H 
    CA      +N       C       O 
    CB     OD1      CG     OD2 
    CG    DOE1     OD1    DOE2 

 [ dihedrals ]

[ D2K ] ; Asp -> Lys

 [ atoms ]
     N   N                -0.51630  1
     H   H                 0.29360  2
    CA   CX                0.03810  3
    HA   H1                0.08800  4
    CB   2C               -0.03030  5
   HB1   HC               -0.01220  6
   HB2   HC               -0.01220  7
    CG   CO                0.79940  8
   OD1   O2               -0.80140  9
   OD2   O2               -0.80140  10
     C   C                 0.53660  11
     O   O                -0.58190  12
   HV1   DUM_HC            0.00000  13
   HV2   DUM_HC            0.00000  14
   HV3   DUM_HC            0.00000  15
   HV4   DUM_HC            0.00000  16
   DCE   DUM_C8            0.00000  17
   HV5   DUM_HP            0.00000  18
   HV6   DUM_HP            0.00000  19
   DNZ   DUM_N3            0.00000  20
   HV7   DUM_H             0.00000  21
   HV8   DUM_H             0.00000  22
   HV9   DUM_H             0.00000  23

 [ bonds ]
     N       H ; (     N       H)
     N      CA ; (     N      CA)
    CA      HA ; (    CA      HA)
    CA      CB ; (    CA      CB)
    CA       C ; (    CA       C)
    CB     HB1 ; (    CB     HB1)
    CB     HB2 ; (    CB     HB2)
    CB      CG ; (    CB      CG)
    CG     OD1 ; (    CG      CD)
    CG     OD2 ; (    CG  OD2.gone)
    CG     HV1 ; (    CG     HG1)
    CG     HV2 ; (    CG     HG2)
   OD1     HV3 ; (    CD     HD1)
   OD1     HV4 ; (    CD     HD2)
   OD1     DCE ; (    CD      CE)
     C       O ; (     C       O)
   DCE     HV5 ; (    CE     HE1)
   DCE     HV6 ; (    CE     HE2)
   DCE     DNZ ; (    CE      NZ)
   DNZ     HV7 ; (    NZ     HZ1)
   DNZ     HV8 ; (    NZ     HZ2)
   DNZ     HV9 ; (    NZ     HZ3)
    -C       N  

 [ impropers ]
    -C      CA       N       H 
    CA      +N       C       O 
    CB     OD1      CG     OD2 

 [ dihedrals ]

[ D2L ] ; Asp -> Leu

 [ atoms ]
     N   N                -0.51630  1
     H   H                 0.29360  2
    CA   CX                0.03810  3
    HA   H1                0.08800  4
    CB   2C               -0.03030  5
   HB1   HC               -0.01220  6
   HB2   HC               -0.01220  7
    CG   CO                0.79940  8
   OD1   O2               -0.80140  9
   OD2   O2               -0.80140  10
     C   C                 0.53660  11
     O   O                -0.58190  12
   HV1   DUM_HC            0.00000  13
   HV2   DUM_HC            0.00000  14
   HV3   DUM_HC            0.00000  15
   HV4   DUM_HC            0.00000  16
  DCD2   DUM_CT            0.00000  17
   HV5   DUM_HC            0.00000  18
   HV6   DUM_HC            0.00000  19
   HV7   DUM_HC            0.00000  20

 [ bonds ]
     N       H ; (     N       H)
     N      CA ; (     N      CA)
    CA      HA ; (    CA      HA)
    CA      CB ; (    CA      CB)
    CA       C ; (    CA       C)
    CB     HB1 ; (    CB     HB1)
    CB     HB2 ; (    CB     HB2)
    CB      CG ; (    CB      CG)
    CG     OD1 ; (    CG     CD1)
    CG     OD2 ; (    CG  OD2.gone)
    CG     HV1 ; (    CG      HG)
    CG    DCD2 ; (    CG     CD2)
   OD1     HV2 ; (   CD1    HD11)
   OD1     HV3 ; (   CD1    HD12)
   OD1     HV4 ; (   CD1    HD13)
     C       O ; (     C       O)
  DCD2     HV5 ; (   CD2    HD21)
  DCD2     HV6 ; (   CD2    HD22)
  DCD2     HV7 ; (   CD2    HD23)
    -C       N  

 [ impropers ]
    -C      CA       N       H 
    CA      +N       C       O 
    CB     OD1      CG     OD2 

 [ dihedrals ]

[ D2M ] ; Asp -> Met

 [ atoms ]
     N   N                -0.51630  1
     H   H                 0.29360  2
    CA   CX                0.03810  3
    HA   H1                0.08800  4
    CB   2C               -0.03030  5
   HB1   HC               -0.01220  6
   HB2   HC               -0.01220  7
    CG   CO                0.79940  8
   OD1   O2               -0.80140  9
   OD2   O2               -0.80140  10
     C   C                 0.53660  11
     O   O                -0.58190  12
   HV1   DUM_H1            0.00000  13
   HV2   DUM_H1            0.00000  14
   DCE   DUM_CT            0.00000  15
   HV3   DUM_H1            0.00000  16
   HV4   DUM_H1            0.00000  17
   HV5   DUM_H1            0.00000  18

 [ bonds ]
     N       H ; (     N       H)
     N      CA ; (     N      CA)
    CA      HA ; (    CA      HA)
    CA      CB ; (    CA      CB)
    CA       C ; (    CA       C)
    CB     HB1 ; (    CB     HB1)
    CB     HB2 ; (    CB     HB2)
    CB      CG ; (    CB      CG)
    CG     OD1 ; (    CG      SD)
    CG     OD2 ; (    CG  OD2.gone)
    CG     HV1 ; (    CG     HG1)
    CG     HV2 ; (    CG     HG2)
   OD1     DCE ; (    SD      CE)
     C       O ; (     C       O)
   DCE     HV3 ; (    CE     HE1)
   DCE     HV4 ; (    CE     HE2)
   DCE     HV5 ; (    CE     HE3)
    -C       N  

 [ impropers ]
    -C      CA       N       H 
    CA      +N       C       O 
    CB     OD1      CG     OD2 

 [ dihedrals ]

[ D2N ] ; Asp -> Asn

 [ atoms ]
     N   N                -0.51630  1
     H   H                 0.29360  2
    CA   CX                0.03810  3
    HA   H1                0.08800  4
    CB   2C               -0.03030  5
   HB1   HC               -0.01220  6
   HB2   HC               -0.01220  7
    CG   CO                0.79940  8
   OD1   O2               -0.80140  9
   OD2   O2               -0.80140  10
     C   C                 0.53660  11
     O   O                -0.58190  12
   HV1   DUM_H             0.00000  13
   HV2   DUM_H             0.00000  14

 [ bonds ]
     N       H ; (     N       H)
     N      CA ; (     N      CA)
    CA      HA ; (    CA      HA)
    CA      CB ; (    CA      CB)
    CA       C ; (    CA       C)
    CB     HB1 ; (    CB     HB1)
    CB     HB2 ; (    CB     HB2)
    CB      CG ; (    CB      CG)
    CG     OD1 ; (    CG     OD1)
    CG     OD2 ; (    CG     ND2)
   OD2     HV1 ; (   ND2    HD21)
   OD2     HV2 ; (   ND2    HD22)
     C       O ; (     C       O)
    -C       N  

 [ impropers ]
    -C      CA       N       H 
    CA      +N       C       O 
    CB     OD1      CG     OD2 
    CB     OD2      CG     OD1  un                       
    CG     HV1     OD2     HV2 

 [ dihedrals ]

[ D2O ] ; Asp -> Lyn

 [ atoms ]
     N   N                -0.51630  1
     H   H                 0.29360  2
    CA   CX                0.03810  3
    HA   H1                0.08800  4
    CB   2C               -0.03030  5
   HB1   HC               -0.01220  6
   HB2   HC               -0.01220  7
    CG   CO                0.79940  8
   OD1   O2               -0.80140  9
   OD2   O2               -0.80140  10
     C   C                 0.53660  11
     O   O                -0.58190  12
   HV1   DUM_HC            0.00000  13
   HV2   DUM_HC            0.00000  14
   HV3   DUM_HC            0.00000  15
   HV4   DUM_HC            0.00000  16
   DCE   DUM_CT            0.00000  17
   HV5   DUM_HP            0.00000  18
   HV6   DUM_HP            0.00000  19
   DNZ   DUM_N3            0.00000  20
   HV7   DUM_H             0.00000  21
   HV8   DUM_H             0.00000  22

 [ bonds ]
     N       H ; (     N       H)
     N      CA ; (     N      CA)
    CA      HA ; (    CA      HA)
    CA      CB ; (    CA      CB)
    CA       C ; (    CA       C)
    CB     HB1 ; (    CB     HB1)
    CB     HB2 ; (    CB     HB2)
    CB      CG ; (    CB      CG)
    CG     OD1 ; (    CG      CD)
    CG     OD2 ; (    CG  OD2.gone)
    CG     HV1 ; (    CG     HG1)
    CG     HV2 ; (    CG     HG2)
   OD1     HV3 ; (    CD     HD1)
   OD1     HV4 ; (    CD     HD2)
   OD1     DCE ; (    CD      CE)
     C       O ; (     C       O)
   DCE     HV5 ; (    CE     HE1)
   DCE     HV6 ; (    CE     HE2)
   DCE     DNZ ; (    CE      NZ)
   DNZ     HV7 ; (    NZ     HZ1)
   DNZ     HV8 ; (    NZ     HZ2)
    -C       N  

 [ impropers ]
    -C      CA       N       H 
    CA      +N       C       O 
    CB     OD1      CG     OD2 

 [ dihedrals ]

[ D2P ] ; Asp -> Pro

 [ atoms ]
     N   N                -0.51630  1
     H   H                 0.29360  2
    CA   CX                0.03810  3
    HA   H1                0.08800  4
    CB   2C               -0.03030  5
   HB1   HC               -0.01220  6
   HB2   HC               -0.01220  7
    CG   CO                0.79940  8
   OD1   O2               -0.80140  9
   OD2   O2               -0.80140  10
     C   C                 0.53660  11
     O   O                -0.58190  12
   DCB   DUM_CT            0.00000  13
   HV1   DUM_HC            0.00000  14
   HV2   DUM_HC            0.00000  15
   DCG   DUM_CT            0.00000  16
   HV3   DUM_HC            0.00000  17
   HV4   DUM_HC            0.00000  18
   DCD   DUM_CT            0.00000  19
   HV5   DUM_H1            0.00000  20
   HV6   DUM_H1            0.00000  21

 [ bonds ]
     N       H ; (     N  H.gone)
     N      CA ; (     N      CA)
     N     DCD ; (     N      CD)
    CA      HA ; (    CA      HA)
    CA      CB ; (    CA  CB.gone)
    CA       C ; (    CA       C)
    CA     DCB ; (    CA      CB)
    CB     HB1 ; (CB.gone  HB.gone1)
    CB     HB2 ; (CB.gone  HB.gone2)
    CB      CG ; (CB.gone  CG.gone)
    CG     OD1 ; (CG.gone  OD1.gone)
    CG     OD2 ; (CG.gone  OD2.gone)
     C       O ; (     C       O)
   DCB     DCG ; (    CB      CG)
   DCB     HV1 ; (    CB     HB1)
   DCB     HV2 ; (    CB     HB2)
   DCG     DCD ; (    CG      CD)
   DCG     HV3 ; (    CG     HG1)
   DCG     HV4 ; (    CG     HG2)
   DCD     HV5 ; (    CD     HD1)
   DCD     HV6 ; (    CD     HD2)
    -C       N  

 [ impropers ]
    CA      +N       C       O 
    -C      CA       N       H 
    CB     OD1      CG     OD2 
    -C     DCD       N      CA 

 [ dihedrals ]

[ D2Q ] ; Asp -> Gln

 [ atoms ]
     N   N                -0.51630  1
     H   H                 0.29360  2
    CA   CX                0.03810  3
    HA   H1                0.08800  4
    CB   2C               -0.03030  5
   HB1   HC               -0.01220  6
   HB2   HC               -0.01220  7
    CG   CO                0.79940  8
   OD1   O2               -0.80140  9
   OD2   O2               -0.80140  10
     C   C                 0.53660  11
     O   O                -0.58190  12
   HV1   DUM_HC            0.00000  13
   HV2   DUM_HC            0.00000  14
  DOE1   DUM_O             0.00000  15
  DNE2   DUM_N             0.00000  16
   HV3   DUM_H             0.00000  17
   HV4   DUM_H             0.00000  18

 [ bonds ]
     N       H ; (     N       H)
     N      CA ; (     N      CA)
    CA      HA ; (    CA      HA)
    CA      CB ; (    CA      CB)
    CA       C ; (    CA       C)
    CB     HB1 ; (    CB     HB1)
    CB     HB2 ; (    CB     HB2)
    CB      CG ; (    CB      CG)
    CG     OD1 ; (    CG      CD)
    CG     OD2 ; (    CG  OD2.gone)
    CG     HV1 ; (    CG     HG1)
    CG     HV2 ; (    CG     HG2)
   OD1    DOE1 ; (    CD     OE1)
   OD1    DNE2 ; (    CD     NE2)
     C       O ; (     C       O)
  DNE2     HV3 ; (   NE2    HE21)
  DNE2     HV4 ; (   NE2    HE22)
    -C       N  

 [ impropers ]
    -C      CA       N       H 
    CA      +N       C       O 
    CB     OD1      CG     OD2 
    CG    DNE2     OD1    DOE1 
   OD1     HV3    DNE2     HV4 

 [ dihedrals ]

[ D2R ] ; Asp -> Arg

 [ atoms ]
     N   N                -0.51630  1
     H   H                 0.29360  2
    CA   CX                0.03810  3
    HA   H1                0.08800  4
    CB   2C               -0.03030  5
   HB1   HC               -0.01220  6
   HB2   HC               -0.01220  7
    CG   CO                0.79940  8
   OD1   O2               -0.80140  9
   OD2   O2               -0.80140  10
     C   C                 0.53660  11
     O   O                -0.58190  12
   HV1   DUM_HC            0.00000  13
   HV2   DUM_HC            0.00000  14
   HV3   DUM_H1            0.00000  15
   HV4   DUM_H1            0.00000  16
   DNE   DUM_N2            0.00000  17
   HV5   DUM_H             0.00000  18
   DCZ   DUM_CA            0.00000  19
  DNH1   DUM_N2            0.00000  20
   HV6   DUM_H             0.00000  21
   HV7   DUM_H             0.00000  22
  DNH2   DUM_N2            0.00000  23
   HV8   DUM_H             0.00000  24
   HV9   DUM_H             0.00000  25

 [ bonds ]
     N       H ; (     N       H)
     N      CA ; (     N      CA)
    CA      HA ; (    CA      HA)
    CA      CB ; (    CA      CB)
    CA       C ; (    CA       C)
    CB     HB1 ; (    CB     HB1)
    CB     HB2 ; (    CB     HB2)
    CB      CG ; (    CB      CG)
    CG     OD1 ; (    CG      CD)
    CG     OD2 ; (    CG  OD2.gone)
    CG     HV1 ; (    CG     HG1)
    CG     HV2 ; (    CG     HG2)
   OD1     HV3 ; (    CD     HD1)
   OD1     HV4 ; (    CD     HD2)
   OD1     DNE ; (    CD      NE)
     C       O ; (     C       O)
   DNE     HV5 ; (    NE      HE)
   DNE     DCZ ; (    NE      CZ)
   DCZ    DNH1 ; (    CZ     NH1)
   DCZ    DNH2 ; (    CZ     NH2)
  DNH1     HV6 ; (   NH1    HH11)
  DNH1     HV7 ; (   NH1    HH12)
  DNH2     HV8 ; (   NH2    HH21)
  DNH2     HV9 ; (   NH2    HH22)
    -C       N  

 [ impropers ]
    -C      CA       N       H 
    CA      +N       C       O 
    CB     OD1      CG     OD2 
   DNE    DNH1     DCZ    DNH2 
   OD1     DCZ     DNE     HV5 
   DCZ     HV6    DNH1     HV7 
   DCZ     HV8    DNH2     HV9 

 [ dihedrals ]

[ D2S ] ; Asp -> Ser

 [ atoms ]
     N   N                -0.51630  1
     H   H                 0.29360  2
    CA   CX                0.03810  3
    HA   H1                0.08800  4
    CB   2C               -0.03030  5
   HB1   HC               -0.01220  6
   HB2   HC               -0.01220  7
    CG   CO                0.79940  8
   OD1   O2               -0.80140  9
   OD2   O2               -0.80140  10
     C   C                 0.53660  11
     O   O                -0.58190  12
    HV   DUM_HO            0.00000  13

 [ bonds ]
     N       H ; (     N       H)
     N      CA ; (     N      CA)
    CA      HA ; (    CA      HA)
    CA      CB ; (    CA      CB)
    CA       C ; (    CA       C)
    CB     HB1 ; (    CB     HB1)
    CB     HB2 ; (    CB     HB2)
    CB      CG ; (    CB      OG)
    CG     OD1 ; (    OG  OD1.gone)
    CG     OD2 ; (    OG  OD2.gone)
    CG      HV ; (    OG      HG)
     C       O ; (     C       O)
    -C       N  

 [ impropers ]
    -C      CA       N       H 
    CA      +N       C       O 
    CB     OD1      CG     OD2 

 [ dihedrals ]

[ D2T ] ; Asp -> Thr

 [ atoms ]
     N   N                -0.51630  1
     H   H                 0.29360  2
    CA   CX                0.03810  3
    HA   H1                0.08800  4
    CB   2C               -0.03030  5
   HB1   HC               -0.01220  6
   HB2   HC               -0.01220  7
    CG   CO                0.79940  8
   OD1   O2               -0.80140  9
   OD2   O2               -0.80140  10
     C   C                 0.53660  11
     O   O                -0.58190  12
   HV1   DUM_HO            0.00000  13
  DCG2   DUM_CT            0.00000  14
   HV2   DUM_HC            0.00000  15
   HV3   DUM_HC            0.00000  16
   HV4   DUM_HC            0.00000  17

 [ bonds ]
     N       H ; (     N       H)
     N      CA ; (     N      CA)
    CA      HA ; (    CA      HA)
    CA      CB ; (    CA      CB)
    CA       C ; (    CA       C)
    CB     HB1 ; (    CB      HB)
    CB     HB2 ; (    CB  HB.gone2)
    CB      CG ; (    CB     OG1)
    CB    DCG2 ; (    CB     CG2)
    CG     OD1 ; (   OG1  OD1.gone)
    CG     OD2 ; (   OG1  OD2.gone)
    CG     HV1 ; (   OG1     HG1)
     C       O ; (     C       O)
  DCG2     HV2 ; (   CG2    HG21)
  DCG2     HV3 ; (   CG2    HG22)
  DCG2     HV4 ; (   CG2    HG23)
    -C       N  

 [ impropers ]
    -C      CA       N       H 
    CA      +N       C       O 
    CB     OD1      CG     OD2 

 [ dihedrals ]

[ D2V ] ; Asp -> Val

 [ atoms ]
     N   N                -0.51630  1
     H   H                 0.29360  2
    CA   CX                0.03810  3
    HA   H1                0.08800  4
    CB   2C               -0.03030  5
   HB1   HC               -0.01220  6
   HB2   HC               -0.01220  7
    CG   CO                0.79940  8
   OD1   O2               -0.80140  9
   OD2   O2               -0.80140  10
     C   C                 0.53660  11
     O   O                -0.58190  12
  DCG1   DUM_CT            0.00000  13
   HV1   DUM_HC            0.00000  14
   HV2   DUM_HC            0.00000  15
   HV3   DUM_HC            0.00000  16
   HV4   DUM_HC            0.00000  17
   HV5   DUM_HC            0.00000  18
   HV6   DUM_HC            0.00000  19

 [ bonds ]
     N       H ; (     N       H)
     N      CA ; (     N      CA)
    CA      HA ; (    CA      HA)
    CA      CB ; (    CA      CB)
    CA       C ; (    CA       C)
    CB     HB1 ; (    CB      HB)
    CB     HB2 ; (    CB  HB.gone2)
    CB      CG ; (    CB     CG2)
    CB    DCG1 ; (    CB     CG1)
    CG     OD1 ; (   CG2  OD1.gone)
    CG     OD2 ; (   CG2  OD2.gone)
    CG     HV4 ; (   CG2    HG21)
    CG     HV5 ; (   CG2    HG22)
    CG     HV6 ; (   CG2    HG23)
     C       O ; (     C       O)
  DCG1     HV1 ; (   CG1    HG11)
  DCG1     HV2 ; (   CG1    HG12)
  DCG1     HV3 ; (   CG1    HG13)
    -C       N  

 [ impropers ]
    -C      CA       N       H 
    CA      +N       C       O 
    CB     OD1      CG     OD2 

 [ dihedrals ]

[ D2W ] ; Asp -> Trp

 [ atoms ]
     N   N                -0.51630  1
     H   H                 0.29360  2
    CA   CX                0.03810  3
    HA   H1                0.08800  4
    CB   2C               -0.03030  5
   HB1   HC               -0.01220  6
   HB2   HC               -0.01220  7
    CG   CO                0.79940  8
   OD1   O2               -0.80140  9
   OD2   O2               -0.80140  10
     C   C                 0.53660  11
     O   O                -0.58190  12
   DCG   DUM_C*            0.00000  13
  DCD1   DUM_CW            0.00000  14
   HV1   DUM_H4            0.00000  15
  DCD2   DUM_CB            0.00000  16
  DNE1   DUM_NA            0.00000  17
   HV2   DUM_H             0.00000  18
  DCE2   DUM_CN            0.00000  19
  DCE3   DUM_CA            0.00000  20
   HV3   DUM_HA            0.00000  21
  DCZ2   DUM_CA            0.00000  22
   HV4   DUM_HA            0.00000  23
  DCZ3   DUM_CA            0.00000  24
   HV5   DUM_HA            0.00000  25
  DCH2   DUM_CA            0.00000  26
   HV6   DUM_HA            0.00000  27

 [ bonds ]
     N       H ; (     N       H)
     N      CA ; (     N      CA)
    CA      HA ; (    CA      HA)
    CA      CB ; (    CA      CB)
    CA       C ; (    CA       C)
    CB     HB1 ; (    CB     HB1)
    CB     HB2 ; (    CB     HB2)
    CB      CG ; (    CB  CG.gone)
    CB     DCG ; (    CB      CG)
    CG     OD1 ; (CG.gone  OD1.gone)
    CG     OD2 ; (CG.gone  OD2.gone)
     C       O ; (     C       O)
   DCG    DCD1 ; (    CG     CD1)
   DCG    DCD2 ; (    CG     CD2)
  DCD1     HV1 ; (   CD1     HD1)
  DCD1    DNE1 ; (   CD1     NE1)
  DCD2    DCE2 ; (   CD2     CE2)
  DCD2    DCE3 ; (   CD2     CE3)
  DNE1     HV2 ; (   NE1     HE1)
  DNE1    DCE2 ; (   NE1     CE2)
  DCE2    DCZ2 ; (   CE2     CZ2)
  DCE3    DCZ3 ; (   CE3     CZ3)
  DCE3     HV3 ; (   CE3     HE3)
  DCZ2     HV4 ; (   CZ2     HZ2)
  DCZ2    DCH2 ; (   CZ2     CH2)
  DCZ3    DCH2 ; (   CZ3     CH2)
  DCZ3     HV5 ; (   CZ3     HZ3)
  DCH2     HV6 ; (   CH2     HH2)
    -C       N  

 [ impropers ]
    -C      CA       N       H 
    CA      +N       C       O 
    CB     OD1      CG     OD2 
  DCD1    DCE2    DNE1     HV2 
  DCE2    DCH2    DCZ2     HV4 
  DCZ2    DCZ3    DCH2     HV6 
  DCH2    DCE3    DCZ3     HV5 
  DCZ3    DCD2    DCE3     HV3 
   DCG    DNE1    DCD1     HV1 
  DCD1     DCG      CB    DCD2 

 [ dihedrals ]

[ D2X ] ; Asp -> Hie

 [ atoms ]
     N   N                -0.51630  1
     H   H                 0.29360  2
    CA   CX                0.03810  3
    HA   H1                0.08800  4
    CB   2C               -0.03030  5
   HB1   HC               -0.01220  6
   HB2   HC               -0.01220  7
    CG   CO                0.79940  8
   OD1   O2               -0.80140  9
   OD2   O2               -0.80140  10
     C   C                 0.53660  11
     O   O                -0.58190  12
   DCG   DUM_CC            0.00000  13
  DND1   DUM_NB            0.00000  14
  DCD2   DUM_CW            0.00000  15
   HV1   DUM_H4            0.00000  16
  DCE1   DUM_CR            0.00000  17
   HV2   DUM_H5            0.00000  18
  DNE2   DUM_NA            0.00000  19
   HV3   DUM_H             0.00000  20

 [ bonds ]
     N       H ; (     N       H)
     N      CA ; (     N      CA)
    CA      HA ; (    CA      HA)
    CA      CB ; (    CA      CB)
    CA       C ; (    CA       C)
    CB     HB1 ; (    CB     HB1)
    CB     HB2 ; (    CB     HB2)
    CB      CG ; (    CB  CG.gone)
    CB     DCG ; (    CB      CG)
    CG     OD1 ; (CG.gone  OD1.gone)
    CG     OD2 ; (CG.gone  OD2.gone)
     C       O ; (     C       O)
   DCG    DND1 ; (    CG     ND1)
   DCG    DCD2 ; (    CG     CD2)
  DND1    DCE1 ; (   ND1     CE1)
  DCD2    DNE2 ; (   CD2     NE2)
  DCD2     HV1 ; (   CD2     HD2)
  DCE1     HV2 ; (   CE1     HE1)
  DCE1    DNE2 ; (   CE1     NE2)
  DNE2     HV3 ; (   NE2     HE2)
    -C       N  

 [ impropers ]
    -C      CA       N       H 
    CA      +N       C       O 
    CB     OD1      CG     OD2 
  DCE1    DCD2    DNE2     HV3 
   DCG    DNE2    DCD2     HV1 
  DND1    DNE2    DCE1     HV2 
  DND1    DCD2     DCG      CB 

 [ dihedrals ]

[ D2Y ] ; Asp -> Tyr

 [ atoms ]
     N   N                -0.51630  1
     H   H                 0.29360  2
    CA   CX                0.03810  3
    HA   H1                0.08800  4
    CB   2C               -0.03030  5
   HB1   HC               -0.01220  6
   HB2   HC               -0.01220  7
    CG   CO                0.79940  8
   OD1   O2               -0.80140  9
   OD2   O2               -0.80140  10
     C   C                 0.53660  11
     O   O                -0.58190  12
   DCG   DUM_CA            0.00000  13
  DCD1   DUM_CA            0.00000  14
   HV1   DUM_HA            0.00000  15
  DCD2   DUM_CA            0.00000  16
   HV2   DUM_HA            0.00000  17
  DCE1   DUM_CA            0.00000  18
   HV3   DUM_HA            0.00000  19
  DCE2   DUM_CA            0.00000  20
   HV4   DUM_HA            0.00000  21
   DCZ   DUM_C             0.00000  22
   DOH   DUM_OH            0.00000  23
   HV5   DUM_HO            0.00000  24

 [ bonds ]
     N       H ; (     N       H)
     N      CA ; (     N      CA)
    CA      HA ; (    CA      HA)
    CA      CB ; (    CA      CB)
    CA       C ; (    CA       C)
    CB     HB1 ; (    CB     HB1)
    CB     HB2 ; (    CB     HB2)
    CB      CG ; (    CB  CG.gone)
    CB     DCG ; (    CB      CG)
    CG     OD1 ; (CG.gone  OD1.gone)
    CG     OD2 ; (CG.gone  OD2.gone)
     C       O ; (     C       O)
   DCG    DCD1 ; (    CG     CD1)
   DCG    DCD2 ; (    CG     CD2)
  DCD1     HV1 ; (   CD1     HD1)
  DCD1    DCE1 ; (   CD1     CE1)
  DCD2    DCE2 ; (   CD2     CE2)
  DCD2     HV2 ; (   CD2     HD2)
  DCE1     HV3 ; (   CE1     HE1)
  DCE1     DCZ ; (   CE1      CZ)
  DCE2     DCZ ; (   CE2      CZ)
  DCE2     HV4 ; (   CE2     HE2)
   DCZ     DOH ; (    CZ      OH)
   DOH     HV5 ; (    OH      HH)
    -C       N  

 [ impropers ]
    -C      CA       N       H 
    CA      +N       C       O 
    CB     OD1      CG     OD2 
   DCG    DCE2    DCD2     HV2 
   DCZ    DCD2    DCE2     HV4 
  DCD1     DCZ    DCE1     HV3 
   DCG    DCE1    DCD1     HV1 
  DCD1    DCD2     DCG      CB 
  DCE1    DCE2     DCZ     DOH 

 [ dihedrals ]

[ D2Z ] ; Asp -> Hip

 [ atoms ]
     N   N                -0.51630  1
     H   H                 0.29360  2
    CA   CX                0.03810  3
    HA   H1                0.08800  4
    CB   2C               -0.03030  5
   HB1   HC               -0.01220  6
   HB2   HC               -0.01220  7
    CG   CO                0.79940  8
   OD1   O2               -0.80140  9
   OD2   O2               -0.80140  10
     C   C                 0.53660  11
     O   O                -0.58190  12
   DCG   DUM_CC            0.00000  13
  DND1   DUM_NA            0.00000  14
   HV1   DUM_H             0.00000  15
  DCD2   DUM_CW            0.00000  16
   HV2   DUM_H4            0.00000  17
  DCE1   DUM_CR            0.00000  18
   HV3   DUM_H5            0.00000  19
  DNE2   DUM_NA            0.00000  20
   HV4   DUM_H             0.00000  21

 [ bonds ]
     N       H ; (     N       H)
     N      CA ; (     N      CA)
    CA      HA ; (    CA      HA)
    CA      CB ; (    CA      CB)
    CA       C ; (    CA       C)
    CB     HB1 ; (    CB     HB1)
    CB     HB2 ; (    CB     HB2)
    CB      CG ; (    CB  CG.gone)
    CB     DCG ; (    CB      CG)
    CG     OD1 ; (CG.gone  OD1.gone)
    CG     OD2 ; (CG.gone  OD2.gone)
     C       O ; (     C       O)
   DCG    DND1 ; (    CG     ND1)
   DCG    DCD2 ; (    CG     CD2)
  DND1     HV1 ; (   ND1     HD1)
  DND1    DCE1 ; (   ND1     CE1)
  DCD2    DNE2 ; (   CD2     NE2)
  DCD2     HV2 ; (   CD2     HD2)
  DCE1     HV3 ; (   CE1     HE1)
  DCE1    DNE2 ; (   CE1     NE2)
  DNE2     HV4 ; (   NE2     HE2)
    -C       N  

 [ impropers ]
    -C      CA       N       H 
    CA      +N       C       O 
    CB     OD1      CG     OD2 
   DCG    DCE1    DND1     HV1 
  DCE1    DCD2    DNE2     HV4 
   DCG    DNE2    DCD2     HV2 
  DND1    DNE2    DCE1     HV3 
  DND1    DCD2     DCG      CB 

 [ dihedrals ]

[ E2A ] ; Glu -> Ala

 [ atoms ]
     N   N                -0.51630  1
     H   H                 0.29360  2
    CA   CX                0.03970  3
    HA   H1                0.11050  4
    CB   2C                0.05600  5
   HB1   HC               -0.01730  6
   HB2   HC               -0.01730  7
    CG   2C                0.01360  8
   HG1   HC               -0.04250  9
   HG2   HC               -0.04250  10
    CD   CO                0.80540  11
   OE1   O2               -0.81880  12
   OE2   O2               -0.81880  13
     C   C                 0.53660  14
     O   O                -0.58190  15
    HV   DUM_HC            0.00000  16

 [ bonds ]
     N       H ; (     N       H)
     N      CA ; (     N      CA)
    CA      HA ; (    CA      HA)
    CA      CB ; (    CA      CB)
    CA       C ; (    CA       C)
    CB     HB1 ; (    CB     HB2)
    CB     HB2 ; (    CB     HB3)
    CB      CG ; (    CB  CG.gone)
    CB      HV ; (    CB     HB1)
    CG     HG1 ; (CG.gone  HG.gone1)
    CG     HG2 ; (CG.gone  HG.gone2)
    CG      CD ; (CG.gone  CD.gone)
    CD     OE1 ; (CD.gone  OE1.gone)
    CD     OE2 ; (CD.gone  OE2.gone)
     C       O ; (     C       O)
    -C       N  

 [ impropers ]
    -C      CA       N       H 
    CA      +N       C       O 
    CG     OE1      CD     OE2 

 [ dihedrals ]

[ E2B ] ; Glu -> Ash

 [ atoms ]
     N   N                -0.51630  1
     H   H                 0.29360  2
    CA   CX                0.03970  3
    HA   H1                0.11050  4
    CB   2C                0.05600  5
   HB1   HC               -0.01730  6
   HB2   HC               -0.01730  7
    CG   2C                0.01360  8
   HG1   HC               -0.04250  9
   HG2   HC               -0.04250  10
    CD   CO                0.80540  11
   OE1   O2               -0.81880  12
   OE2   O2               -0.81880  13
     C   C                 0.53660  14
     O   O                -0.58190  15
  DOD2   DUM_OH            0.00000  16
    HV   DUM_HO            0.00000  17

 [ bonds ]
     N       H ; (     N       H)
     N      CA ; (     N      CA)
    CA      HA ; (    CA      HA)
    CA      CB ; (    CA      CB)
    CA       C ; (    CA       C)
    CB     HB1 ; (    CB     HB1)
    CB     HB2 ; (    CB     HB2)
    CB      CG ; (    CB      CG)
    CG     HG1 ; (    CG  HG.gone1)
    CG     HG2 ; (    CG  HG.gone2)
    CG      CD ; (    CG     OD1)
    CG    DOD2 ; (    CG     OD2)
    CD     OE1 ; (   OD1  OE1.gone)
    CD     OE2 ; (   OD1  OE2.gone)
     C       O ; (     C       O)
  DOD2      HV ; (   OD2     HD2)
    -C       N  

 [ impropers ]
    -C      CA       N       H 
    CA      +N       C       O 
    CG     OE1      CD     OE2 
    CB      CD      CG    DOD2 

 [ dihedrals ]

[ E2C ] ; Glu -> Cys

 [ atoms ]
     N   N                -0.51630  1
     H   H                 0.29360  2
    CA   CX                0.03970  3
    HA   H1                0.11050  4
    CB   2C                0.05600  5
   HB1   HC               -0.01730  6
   HB2   HC               -0.01730  7
    CG   2C                0.01360  8
   HG1   HC               -0.04250  9
   HG2   HC               -0.04250  10
    CD   CO                0.80540  11
   OE1   O2               -0.81880  12
   OE2   O2               -0.81880  13
     C   C                 0.53660  14
     O   O                -0.58190  15
    HV   DUM_HS            0.00000  16

 [ bonds ]
     N       H ; (     N       H)
     N      CA ; (     N      CA)
    CA      HA ; (    CA      HA)
    CA      CB ; (    CA      CB)
    CA       C ; (    CA       C)
    CB     HB1 ; (    CB     HB1)
    CB     HB2 ; (    CB     HB2)
    CB      CG ; (    CB      SG)
    CG     HG1 ; (    SG  HG.gone1)
    CG     HG2 ; (    SG  HG.gone2)
    CG      CD ; (    SG  CD.gone)
    CG      HV ; (    SG      HG)
    CD     OE1 ; (CD.gone  OE1.gone)
    CD     OE2 ; (CD.gone  OE2.gone)
     C       O ; (     C       O)
    -C       N  

 [ impropers ]
    -C      CA       N       H 
    CA      +N       C       O 
    CG     OE1      CD     OE2 

 [ dihedrals ]

[ E2D ] ; Glu -> Asp

 [ atoms ]
     N   N                -0.51630  1
     H   H                 0.29360  2
    CA   CX                0.03970  3
    HA   H1                0.11050  4
    CB   2C                0.05600  5
   HB1   HC               -0.01730  6
   HB2   HC               -0.01730  7
    CG   2C                0.01360  8
   HG1   HC               -0.04250  9
   HG2   HC               -0.04250  10
    CD   CO                0.80540  11
   OE1   O2               -0.81880  12
   OE2   O2               -0.81880  13
     C   C                 0.53660  14
     O   O                -0.58190  15
  DOD2   DUM_O2            0.00000  16

 [ bonds ]
     N       H ; (     N       H)
     N      CA ; (     N      CA)
    CA      HA ; (    CA      HA)
    CA      CB ; (    CA      CB)
    CA       C ; (    CA       C)
    CB     HB1 ; (    CB     HB1)
    CB     HB2 ; (    CB     HB2)
    CB      CG ; (    CB      CG)
    CG     HG1 ; (    CG  HG.gone1)
    CG     HG2 ; (    CG  HG.gone2)
    CG      CD ; (    CG     OD1)
    CG    DOD2 ; (    CG     OD2)
    CD     OE1 ; (   OD1  OE1.gone)
    CD     OE2 ; (   OD1  OE2.gone)
     C       O ; (     C       O)
    -C       N  

 [ impropers ]
    -C      CA       N       H 
    CA      +N       C       O 
    CG     OE1      CD     OE2 
    CB      CD      CG    DOD2 

 [ dihedrals ]

[ E2F ] ; Glu -> Phe

 [ atoms ]
     N   N                -0.51630  1
     H   H                 0.29360  2
    CA   CX                0.03970  3
    HA   H1                0.11050  4
    CB   2C                0.05600  5
   HB1   HC               -0.01730  6
   HB2   HC               -0.01730  7
    CG   2C                0.01360  8
   HG1   HC               -0.04250  9
   HG2   HC               -0.04250  10
    CD   CO                0.80540  11
   OE1   O2               -0.81880  12
   OE2   O2               -0.81880  13
     C   C                 0.53660  14
     O   O                -0.58190  15
   DCG   DUM_CA            0.00000  16
  DCD1   DUM_CA            0.00000  17
   HV1   DUM_HA            0.00000  18
  DCD2   DUM_CA            0.00000  19
   HV2   DUM_HA            0.00000  20
  DCE1   DUM_CA            0.00000  21
   HV3   DUM_HA            0.00000  22
  DCE2   DUM_CA            0.00000  23
   HV4   DUM_HA            0.00000  24
   DCZ   DUM_CA            0.00000  25
   HV5   DUM_HA            0.00000  26

 [ bonds ]
     N       H ; (     N       H)
     N      CA ; (     N      CA)
    CA      HA ; (    CA      HA)
    CA      CB ; (    CA      CB)
    CA       C ; (    CA       C)
    CB     HB1 ; (    CB     HB1)
    CB     HB2 ; (    CB     HB2)
    CB      CG ; (    CB  CG.gone)
    CB     DCG ; (    CB      CG)
    CG     HG1 ; (CG.gone  HG.gone1)
    CG     HG2 ; (CG.gone  HG.gone2)
    CG      CD ; (CG.gone  CD.gone)
    CD     OE1 ; (CD.gone  OE1.gone)
    CD     OE2 ; (CD.gone  OE2.gone)
     C       O ; (     C       O)
   DCG    DCD1 ; (    CG     CD1)
   DCG    DCD2 ; (    CG     CD2)
  DCD1     HV1 ; (   CD1     HD1)
  DCD1    DCE1 ; (   CD1     CE1)
  DCD2    DCE2 ; (   CD2     CE2)
  DCD2     HV2 ; (   CD2     HD2)
  DCE1     HV3 ; (   CE1     HE1)
  DCE1     DCZ ; (   CE1      CZ)
  DCE2     DCZ ; (   CE2      CZ)
  DCE2     HV4 ; (   CE2     HE2)
   DCZ     HV5 ; (    CZ      HZ)
    -C       N  

 [ impropers ]
    -C      CA       N       H 
    CA      +N       C       O 
    CG     OE1      CD     OE2 
   DCG    DCE2    DCD2     HV2 
   DCZ    DCD2    DCE2     HV4 
  DCE1    DCE2     DCZ     HV5 
  DCD1     DCZ    DCE1     HV3 
   DCG    DCE1    DCD1     HV1 
  DCD1    DCD2     DCG      CB 

 [ dihedrals ]

[ E2G ] ; Glu -> Gly

 [ atoms ]
     N   N                -0.51630  1
     H   H                 0.29360  2
    CA   CX                0.03970  3
    HA   H1                0.11050  4
    CB   2C                0.05600  5
   HB1   HC               -0.01730  6
   HB2   HC               -0.01730  7
    CG   2C                0.01360  8
   HG1   HC               -0.04250  9
   HG2   HC               -0.04250  10
    CD   CO                0.80540  11
   OE1   O2               -0.81880  12
   OE2   O2               -0.81880  13
     C   C                 0.53660  14
     O   O                -0.58190  15
   HV1   DUM_H1            0.00000  16
   HV2   DUM_H1            0.00000  17

 [ bonds ]
     N       H ; (     N       H)
     N      CA ; (     N      CA)
    CA      HA ; (    CA  HA.gone)
    CA      CB ; (    CA  CB.gone)
    CA       C ; (    CA       C)
    CA     HV1 ; (    CA     HA1)
    CA     HV2 ; (    CA     HA2)
    CB     HB1 ; (CB.gone  HB.gone1)
    CB     HB2 ; (CB.gone  HB.gone2)
    CB      CG ; (CB.gone  CG.gone)
    CG     HG1 ; (CG.gone  HG.gone1)
    CG     HG2 ; (CG.gone  HG.gone2)
    CG      CD ; (CG.gone  CD.gone)
    CD     OE1 ; (CD.gone  OE1.gone)
    CD     OE2 ; (CD.gone  OE2.gone)
     C       O ; (     C       O)
    -C       N  

 [ impropers ]
    -C      CA       N       H 
    CA      +N       C       O 
    CG     OE1      CD     OE2 

 [ dihedrals ]

[ E2H ] ; Glu -> Hid

 [ atoms ]
     N   N                -0.51630  1
     H   H                 0.29360  2
    CA   CX                0.03970  3
    HA   H1                0.11050  4
    CB   2C                0.05600  5
   HB1   HC               -0.01730  6
   HB2   HC               -0.01730  7
    CG   2C                0.01360  8
   HG1   HC               -0.04250  9
   HG2   HC               -0.04250  10
    CD   CO                0.80540  11
   OE1   O2               -0.81880  12
   OE2   O2               -0.81880  13
     C   C                 0.53660  14
     O   O                -0.58190  15
   DCG   DUM_CC            0.00000  16
  DND1   DUM_NA            0.00000  17
   HV1   DUM_H             0.00000  18
  DCD2   DUM_CV            0.00000  19
   HV2   DUM_H4            0.00000  20
  DCE1   DUM_CR            0.00000  21
   HV3   DUM_H5            0.00000  22
  DNE2   DUM_NB            0.00000  23

 [ bonds ]
     N       H ; (     N       H)
     N      CA ; (     N      CA)
    CA      HA ; (    CA      HA)
    CA      CB ; (    CA      CB)
    CA       C ; (    CA       C)
    CB     HB1 ; (    CB     HB1)
    CB     HB2 ; (    CB     HB2)
    CB      CG ; (    CB  CG.gone)
    CB     DCG ; (    CB      CG)
    CG     HG1 ; (CG.gone  HG.gone1)
    CG     HG2 ; (CG.gone  HG.gone2)
    CG      CD ; (CG.gone  CD.gone)
    CD     OE1 ; (CD.gone  OE1.gone)
    CD     OE2 ; (CD.gone  OE2.gone)
     C       O ; (     C       O)
   DCG    DND1 ; (    CG     ND1)
   DCG    DCD2 ; (    CG     CD2)
  DND1     HV1 ; (   ND1     HD1)
  DND1    DCE1 ; (   ND1     CE1)
  DCD2    DNE2 ; (   CD2     NE2)
  DCD2     HV2 ; (   CD2     HD2)
  DCE1     HV3 ; (   CE1     HE1)
  DCE1    DNE2 ; (   CE1     NE2)
    -C       N  

 [ impropers ]
    -C      CA       N       H 
    CA      +N       C       O 
    CG     OE1      CD     OE2 
   DCG    DCE1    DND1     HV1 
   DCG    DNE2    DCD2     HV2 
  DND1    DNE2    DCE1     HV3 
  DND1    DCD2     DCG      CB 

 [ dihedrals ]

[ E2I ] ; Glu -> Ile

 [ atoms ]
     N   N                -0.51630  1
     H   H                 0.29360  2
    CA   CX                0.03970  3
    HA   H1                0.11050  4
    CB   2C                0.05600  5
   HB1   HC               -0.01730  6
   HB2   HC               -0.01730  7
    CG   2C                0.01360  8
   HG1   HC               -0.04250  9
   HG2   HC               -0.04250  10
    CD   CO                0.80540  11
   OE1   O2               -0.81880  12
   OE2   O2               -0.81880  13
     C   C                 0.53660  14
     O   O                -0.58190  15
  DCG2   DUM_CT            0.00000  16
   HV1   DUM_HC            0.00000  17
   HV2   DUM_HC            0.00000  18
   HV3   DUM_HC            0.00000  19
   HV4   DUM_HC            0.00000  20
   HV5   DUM_HC            0.00000  21
   HV6   DUM_HC            0.00000  22

 [ bonds ]
     N       H ; (     N       H)
     N      CA ; (     N      CA)
    CA      HA ; (    CA      HA)
    CA      CB ; (    CA      CB)
    CA       C ; (    CA       C)
    CB     HB1 ; (    CB      HB)
    CB     HB2 ; (    CB  HB.gone2)
    CB      CG ; (    CB     CG1)
    CB    DCG2 ; (    CB     CG2)
    CG     HG1 ; (   CG1    HG11)
    CG     HG2 ; (   CG1    HG12)
    CG      CD ; (   CG1     CD1)
    CD     OE1 ; (   CD1  OE1.gone)
    CD     OE2 ; (   CD1  OE2.gone)
    CD     HV4 ; (   CD1    HD11)
    CD     HV5 ; (   CD1    HD12)
    CD     HV6 ; (   CD1    HD13)
     C       O ; (     C       O)
  DCG2     HV1 ; (   CG2    HG21)
  DCG2     HV2 ; (   CG2    HG22)
  DCG2     HV3 ; (   CG2    HG23)
    -C       N  

 [ impropers ]
    -C      CA       N       H 
    CA      +N       C       O 
    CG     OE1      CD     OE2 

 [ dihedrals ]

[ E2J ] ; Glu -> Glh

 [ atoms ]
     N   N                -0.51630  1
     H   H                 0.29360  2
    CA   CX                0.03970  3
    HA   H1                0.11050  4
    CB   2C                0.05600  5
   HB1   HC               -0.01730  6
   HB2   HC               -0.01730  7
    CG   2C                0.01360  8
   HG1   HC               -0.04250  9
   HG2   HC               -0.04250  10
    CD   CO                0.80540  11
   OE1   O2               -0.81880  12
   OE2   O2               -0.81880  13
     C   C                 0.53660  14
     O   O                -0.58190  15
    HV   DUM_HO            0.00000  16

 [ bonds ]
     N       H ; (     N       H)
     N      CA ; (     N      CA)
    CA      HA ; (    CA      HA)
    CA      CB ; (    CA      CB)
    CA       C ; (    CA       C)
    CB     HB1 ; (    CB     HB1)
    CB     HB2 ; (    CB     HB2)
    CB      CG ; (    CB      CG)
    CG     HG1 ; (    CG     HG1)
    CG     HG2 ; (    CG     HG2)
    CG      CD ; (    CG      CD)
    CD     OE1 ; (    CD     OE1)
    CD     OE2 ; (    CD     OE2)
   OE2      HV ; (   OE2     HE2)
     C       O ; (     C       O)
    -C       N  

 [ impropers ]
    -C      CA       N       H 
    CA      +N       C       O 
    CG     OE1      CD     OE2 

 [ dihedrals ]

[ E2K ] ; Glu -> Lys

 [ atoms ]
     N   N                -0.51630  1
     H   H                 0.29360  2
    CA   CX                0.03970  3
    HA   H1                0.11050  4
    CB   2C                0.05600  5
   HB1   HC               -0.01730  6
   HB2   HC               -0.01730  7
    CG   2C                0.01360  8
   HG1   HC               -0.04250  9
   HG2   HC               -0.04250  10
    CD   CO                0.80540  11
   OE1   O2               -0.81880  12
   OE2   O2               -0.81880  13
     C   C                 0.53660  14
     O   O                -0.58190  15
   HV1   DUM_HC            0.00000  16
   HV2   DUM_HC            0.00000  17
   HV3   DUM_HP            0.00000  18
   HV4   DUM_HP            0.00000  19
   DNZ   DUM_N3            0.00000  20
   HV5   DUM_H             0.00000  21
   HV6   DUM_H             0.00000  22
   HV7   DUM_H             0.00000  23

 [ bonds ]
     N       H ; (     N       H)
     N      CA ; (     N      CA)
    CA      HA ; (    CA      HA)
    CA      CB ; (    CA      CB)
    CA       C ; (    CA       C)
    CB     HB1 ; (    CB     HB1)
    CB     HB2 ; (    CB     HB2)
    CB      CG ; (    CB      CG)
    CG     HG1 ; (    CG     HG1)
    CG     HG2 ; (    CG     HG2)
    CG      CD ; (    CG      CD)
    CD     OE1 ; (    CD      CE)
    CD     OE2 ; (    CD  OE2.gone)
    CD     HV1 ; (    CD     HD1)
    CD     HV2 ; (    CD     HD2)
   OE1     HV3 ; (    CE     HE1)
   OE1     HV4 ; (    CE     HE2)
   OE1     DNZ ; (    CE      NZ)
     C       O ; (     C       O)
   DNZ     HV5 ; (    NZ     HZ1)
   DNZ     HV6 ; (    NZ     HZ2)
   DNZ     HV7 ; (    NZ     HZ3)
    -C       N  

 [ impropers ]
    -C      CA       N       H 
    CA      +N       C       O 
    CG     OE1      CD     OE2 

 [ dihedrals ]

[ E2L ] ; Glu -> Leu

 [ atoms ]
     N   N                -0.51630  1
     H   H                 0.29360  2
    CA   CX                0.03970  3
    HA   H1                0.11050  4
    CB   2C                0.05600  5
   HB1   HC               -0.01730  6
   HB2   HC               -0.01730  7
    CG   2C                0.01360  8
   HG1   HC               -0.04250  9
   HG2   HC               -0.04250  10
    CD   CO                0.80540  11
   OE1   O2               -0.81880  12
   OE2   O2               -0.81880  13
     C   C                 0.53660  14
     O   O                -0.58190  15
   HV1   DUM_HC            0.00000  16
   HV2   DUM_HC            0.00000  17
   HV3   DUM_HC            0.00000  18
  DCD2   DUM_CT            0.00000  19
   HV4   DUM_HC            0.00000  20
   HV5   DUM_HC            0.00000  21
   HV6   DUM_HC            0.00000  22

 [ bonds ]
     N       H ; (     N       H)
     N      CA ; (     N      CA)
    CA      HA ; (    CA      HA)
    CA      CB ; (    CA      CB)
    CA       C ; (    CA       C)
    CB     HB1 ; (    CB     HB1)
    CB     HB2 ; (    CB     HB2)
    CB      CG ; (    CB      CG)
    CG     HG1 ; (    CG  HG.gone1)
    CG     HG2 ; (    CG      HG)
    CG      CD ; (    CG     CD1)
    CG    DCD2 ; (    CG     CD2)
    CD     OE1 ; (   CD1  OE1.gone)
    CD     OE2 ; (   CD1  OE2.gone)
    CD     HV1 ; (   CD1    HD11)
    CD     HV2 ; (   CD1    HD12)
    CD     HV3 ; (   CD1    HD13)
     C       O ; (     C       O)
  DCD2     HV4 ; (   CD2    HD21)
  DCD2     HV5 ; (   CD2    HD22)
  DCD2     HV6 ; (   CD2    HD23)
    -C       N  

 [ impropers ]
    -C      CA       N       H 
    CA      +N       C       O 
    CG     OE1      CD     OE2 

 [ dihedrals ]

[ E2M ] ; Glu -> Met

 [ atoms ]
     N   N                -0.51630  1
     H   H                 0.29360  2
    CA   CX                0.03970  3
    HA   H1                0.11050  4
    CB   2C                0.05600  5
   HB1   HC               -0.01730  6
   HB2   HC               -0.01730  7
    CG   2C                0.01360  8
   HG1   HC               -0.04250  9
   HG2   HC               -0.04250  10
    CD   CO                0.80540  11
   OE1   O2               -0.81880  12
   OE2   O2               -0.81880  13
     C   C                 0.53660  14
     O   O                -0.58190  15
   DCE   DUM_CT            0.00000  16
   HV1   DUM_H1            0.00000  17
   HV2   DUM_H1            0.00000  18
   HV3   DUM_H1            0.00000  19

 [ bonds ]
     N       H ; (     N       H)
     N      CA ; (     N      CA)
    CA      HA ; (    CA      HA)
    CA      CB ; (    CA      CB)
    CA       C ; (    CA       C)
    CB     HB1 ; (    CB     HB1)
    CB     HB2 ; (    CB     HB2)
    CB      CG ; (    CB      CG)
    CG     HG1 ; (    CG     HG1)
    CG     HG2 ; (    CG     HG2)
    CG      CD ; (    CG      SD)
    CD     OE1 ; (    SD  OE1.gone)
    CD     OE2 ; (    SD  OE2.gone)
    CD     DCE ; (    SD      CE)
     C       O ; (     C       O)
   DCE     HV1 ; (    CE     HE1)
   DCE     HV2 ; (    CE     HE2)
   DCE     HV3 ; (    CE     HE3)
    -C       N  

 [ impropers ]
    -C      CA       N       H 
    CA      +N       C       O 
    CG     OE1      CD     OE2 

 [ dihedrals ]

[ E2N ] ; Glu -> Asn

 [ atoms ]
     N   N                -0.51630  1
     H   H                 0.29360  2
    CA   CX                0.03970  3
    HA   H1                0.11050  4
    CB   2C                0.05600  5
   HB1   HC               -0.01730  6
   HB2   HC               -0.01730  7
    CG   2C                0.01360  8
   HG1   HC               -0.04250  9
   HG2   HC               -0.04250  10
    CD   CO                0.80540  11
   OE1   O2               -0.81880  12
   OE2   O2               -0.81880  13
     C   C                 0.53660  14
     O   O                -0.58190  15
  DND2   DUM_N             0.00000  16
   HV1   DUM_H             0.00000  17
   HV2   DUM_H             0.00000  18

 [ bonds ]
     N       H ; (     N       H)
     N      CA ; (     N      CA)
    CA      HA ; (    CA      HA)
    CA      CB ; (    CA      CB)
    CA       C ; (    CA       C)
    CB     HB1 ; (    CB     HB1)
    CB     HB2 ; (    CB     HB2)
    CB      CG ; (    CB      CG)
    CG     HG1 ; (    CG  HG.gone1)
    CG     HG2 ; (    CG  HG.gone2)
    CG      CD ; (    CG     OD1)
    CG    DND2 ; (    CG     ND2)
    CD     OE1 ; (   OD1  OE1.gone)
    CD     OE2 ; (   OD1  OE2.gone)
     C       O ; (     C       O)
  DND2     HV1 ; (   ND2    HD21)
  DND2     HV2 ; (   ND2    HD22)
    -C       N  

 [ impropers ]
    -C      CA       N       H 
    CA      +N       C       O 
    CG     OE1      CD     OE2 
    CB    DND2      CG      CD 
    CG     HV1    DND2     HV2 

 [ dihedrals ]

[ E2O ] ; Glu -> Lyn

 [ atoms ]
     N   N                -0.51630  1
     H   H                 0.29360  2
    CA   CX                0.03970  3
    HA   H1                0.11050  4
    CB   2C                0.05600  5
   HB1   HC               -0.01730  6
   HB2   HC               -0.01730  7
    CG   2C                0.01360  8
   HG1   HC               -0.04250  9
   HG2   HC               -0.04250  10
    CD   CO                0.80540  11
   OE1   O2               -0.81880  12
   OE2   O2               -0.81880  13
     C   C                 0.53660  14
     O   O                -0.58190  15
   HV1   DUM_HC            0.00000  16
   HV2   DUM_HC            0.00000  17
   HV3   DUM_HP            0.00000  18
   HV4   DUM_HP            0.00000  19
   DNZ   DUM_N3            0.00000  20
   HV5   DUM_H             0.00000  21
   HV6   DUM_H             0.00000  22

 [ bonds ]
     N       H ; (     N       H)
     N      CA ; (     N      CA)
    CA      HA ; (    CA      HA)
    CA      CB ; (    CA      CB)
    CA       C ; (    CA       C)
    CB     HB1 ; (    CB     HB1)
    CB     HB2 ; (    CB     HB2)
    CB      CG ; (    CB      CG)
    CG     HG1 ; (    CG     HG1)
    CG     HG2 ; (    CG     HG2)
    CG      CD ; (    CG      CD)
    CD     OE1 ; (    CD      CE)
    CD     OE2 ; (    CD  OE2.gone)
    CD     HV1 ; (    CD     HD1)
    CD     HV2 ; (    CD     HD2)
   OE1     HV3 ; (    CE     HE1)
   OE1     HV4 ; (    CE     HE2)
   OE1     DNZ ; (    CE      NZ)
     C       O ; (     C       O)
   DNZ     HV5 ; (    NZ     HZ1)
   DNZ     HV6 ; (    NZ     HZ2)
    -C       N  

 [ impropers ]
    -C      CA       N       H 
    CA      +N       C       O 
    CG     OE1      CD     OE2 

 [ dihedrals ]

[ E2P ] ; Glu -> Pro

 [ atoms ]
     N   N                -0.51630  1
     H   H                 0.29360  2
    CA   CX                0.03970  3
    HA   H1                0.11050  4
    CB   2C                0.05600  5
   HB1   HC               -0.01730  6
   HB2   HC               -0.01730  7
    CG   2C                0.01360  8
   HG1   HC               -0.04250  9
   HG2   HC               -0.04250  10
    CD   CO                0.80540  11
   OE1   O2               -0.81880  12
   OE2   O2               -0.81880  13
     C   C                 0.53660  14
     O   O                -0.58190  15
   DCB   DUM_CT            0.00000  16
   HV1   DUM_HC            0.00000  17
   HV2   DUM_HC            0.00000  18
   DCG   DUM_CT            0.00000  19
   HV3   DUM_HC            0.00000  20
   HV4   DUM_HC            0.00000  21
   DCD   DUM_CT            0.00000  22
   HV5   DUM_H1            0.00000  23
   HV6   DUM_H1            0.00000  24

 [ bonds ]
     N       H ; (     N  H.gone)
     N      CA ; (     N      CA)
     N     DCD ; (     N      CD)
    CA      HA ; (    CA      HA)
    CA      CB ; (    CA  CB.gone)
    CA       C ; (    CA       C)
    CA     DCB ; (    CA      CB)
    CB     HB1 ; (CB.gone  HB.gone1)
    CB     HB2 ; (CB.gone  HB.gone2)
    CB      CG ; (CB.gone  CG.gone)
    CG     HG1 ; (CG.gone  HG.gone1)
    CG     HG2 ; (CG.gone  HG.gone2)
    CG      CD ; (CG.gone  CD.gone)
    CD     OE1 ; (CD.gone  OE1.gone)
    CD     OE2 ; (CD.gone  OE2.gone)
     C       O ; (     C       O)
   DCB     DCG ; (    CB      CG)
   DCB     HV1 ; (    CB     HB1)
   DCB     HV2 ; (    CB     HB2)
   DCG     DCD ; (    CG      CD)
   DCG     HV3 ; (    CG     HG1)
   DCG     HV4 ; (    CG     HG2)
   DCD     HV5 ; (    CD     HD1)
   DCD     HV6 ; (    CD     HD2)
    -C       N  

 [ impropers ]
    CA      +N       C       O 
    -C      CA       N       H 
    CG     OE1      CD     OE2 
    -C     DCD       N      CA 

 [ dihedrals ]

[ E2Q ] ; Glu -> Gln

 [ atoms ]
     N   N                -0.51630  1
     H   H                 0.29360  2
    CA   CX                0.03970  3
    HA   H1                0.11050  4
    CB   2C                0.05600  5
   HB1   HC               -0.01730  6
   HB2   HC               -0.01730  7
    CG   2C                0.01360  8
   HG1   HC               -0.04250  9
   HG2   HC               -0.04250  10
    CD   CO                0.80540  11
   OE1   O2               -0.81880  12
   OE2   O2               -0.81880  13
     C   C                 0.53660  14
     O   O                -0.58190  15
   HV1   DUM_H             0.00000  16
   HV2   DUM_H             0.00000  17

 [ bonds ]
     N       H ; (     N       H)
     N      CA ; (     N      CA)
    CA      HA ; (    CA      HA)
    CA      CB ; (    CA      CB)
    CA       C ; (    CA       C)
    CB     HB1 ; (    CB     HB1)
    CB     HB2 ; (    CB     HB2)
    CB      CG ; (    CB      CG)
    CG     HG1 ; (    CG     HG1)
    CG     HG2 ; (    CG     HG2)
    CG      CD ; (    CG      CD)
    CD     OE1 ; (    CD     OE1)
    CD     OE2 ; (    CD     NE2)
   OE2     HV1 ; (   NE2    HE21)
   OE2     HV2 ; (   NE2    HE22)
     C       O ; (     C       O)
    -C       N  

 [ impropers ]
    -C      CA       N       H 
    CA      +N       C       O 
    CG     OE1      CD     OE2 
    CG     OE2      CD     OE1  un                       
    CD     HV1     OE2     HV2 

 [ dihedrals ]

[ E2R ] ; Glu -> Arg

 [ atoms ]
     N   N                -0.51630  1
     H   H                 0.29360  2
    CA   CX                0.03970  3
    HA   H1                0.11050  4
    CB   2C                0.05600  5
   HB1   HC               -0.01730  6
   HB2   HC               -0.01730  7
    CG   2C                0.01360  8
   HG1   HC               -0.04250  9
   HG2   HC               -0.04250  10
    CD   CO                0.80540  11
   OE1   O2               -0.81880  12
   OE2   O2               -0.81880  13
     C   C                 0.53660  14
     O   O                -0.58190  15
   HV1   DUM_H1            0.00000  16
   HV2   DUM_H1            0.00000  17
   HV3   DUM_H             0.00000  18
   DCZ   DUM_CA            0.00000  19
  DNH1   DUM_N2            0.00000  20
   HV4   DUM_H             0.00000  21
   HV5   DUM_H             0.00000  22
  DNH2   DUM_N2            0.00000  23
   HV6   DUM_H             0.00000  24
   HV7   DUM_H             0.00000  25

 [ bonds ]
     N       H ; (     N       H)
     N      CA ; (     N      CA)
    CA      HA ; (    CA      HA)
    CA      CB ; (    CA      CB)
    CA       C ; (    CA       C)
    CB     HB1 ; (    CB     HB1)
    CB     HB2 ; (    CB     HB2)
    CB      CG ; (    CB      CG)
    CG     HG1 ; (    CG     HG1)
    CG     HG2 ; (    CG     HG2)
    CG      CD ; (    CG      CD)
    CD     OE1 ; (    CD      NE)
    CD     OE2 ; (    CD  OE2.gone)
    CD     HV1 ; (    CD     HD1)
    CD     HV2 ; (    CD     HD2)
   OE1     HV3 ; (    NE      HE)
   OE1     DCZ ; (    NE      CZ)
     C       O ; (     C       O)
   DCZ    DNH1 ; (    CZ     NH1)
   DCZ    DNH2 ; (    CZ     NH2)
  DNH1     HV4 ; (   NH1    HH11)
  DNH1     HV5 ; (   NH1    HH12)
  DNH2     HV6 ; (   NH2    HH21)
  DNH2     HV7 ; (   NH2    HH22)
    -C       N  

 [ impropers ]
    -C      CA       N       H 
    CA      +N       C       O 
    CG     OE1      CD     OE2 
   OE1    DNH1     DCZ    DNH2 
    CD     DCZ     OE1     HV3 
   DCZ     HV4    DNH1     HV5 
   DCZ     HV6    DNH2     HV7 

 [ dihedrals ]

[ E2S ] ; Glu -> Ser

 [ atoms ]
     N   N                -0.51630  1
     H   H                 0.29360  2
    CA   CX                0.03970  3
    HA   H1                0.11050  4
    CB   2C                0.05600  5
   HB1   HC               -0.01730  6
   HB2   HC               -0.01730  7
    CG   2C                0.01360  8
   HG1   HC               -0.04250  9
   HG2   HC               -0.04250  10
    CD   CO                0.80540  11
   OE1   O2               -0.81880  12
   OE2   O2               -0.81880  13
     C   C                 0.53660  14
     O   O                -0.58190  15
    HV   DUM_HO            0.00000  16

 [ bonds ]
     N       H ; (     N       H)
     N      CA ; (     N      CA)
    CA      HA ; (    CA      HA)
    CA      CB ; (    CA      CB)
    CA       C ; (    CA       C)
    CB     HB1 ; (    CB     HB1)
    CB     HB2 ; (    CB     HB2)
    CB      CG ; (    CB      OG)
    CG     HG1 ; (    OG  HG.gone1)
    CG     HG2 ; (    OG  HG.gone2)
    CG      CD ; (    OG  CD.gone)
    CG      HV ; (    OG      HG)
    CD     OE1 ; (CD.gone  OE1.gone)
    CD     OE2 ; (CD.gone  OE2.gone)
     C       O ; (     C       O)
    -C       N  

 [ impropers ]
    -C      CA       N       H 
    CA      +N       C       O 
    CG     OE1      CD     OE2 

 [ dihedrals ]

[ E2T ] ; Glu -> Thr

 [ atoms ]
     N   N                -0.51630  1
     H   H                 0.29360  2
    CA   CX                0.03970  3
    HA   H1                0.11050  4
    CB   2C                0.05600  5
   HB1   HC               -0.01730  6
   HB2   HC               -0.01730  7
    CG   2C                0.01360  8
   HG1   HC               -0.04250  9
   HG2   HC               -0.04250  10
    CD   CO                0.80540  11
   OE1   O2               -0.81880  12
   OE2   O2               -0.81880  13
     C   C                 0.53660  14
     O   O                -0.58190  15
   HV1   DUM_HO            0.00000  16
  DCG2   DUM_CT            0.00000  17
   HV2   DUM_HC            0.00000  18
   HV3   DUM_HC            0.00000  19
   HV4   DUM_HC            0.00000  20

 [ bonds ]
     N       H ; (     N       H)
     N      CA ; (     N      CA)
    CA      HA ; (    CA      HA)
    CA      CB ; (    CA      CB)
    CA       C ; (    CA       C)
    CB     HB1 ; (    CB      HB)
    CB     HB2 ; (    CB  HB.gone2)
    CB      CG ; (    CB     OG1)
    CB    DCG2 ; (    CB     CG2)
    CG     HG1 ; (   OG1  HG.gone1)
    CG     HG2 ; (   OG1  HG.gone2)
    CG      CD ; (   OG1  CD.gone)
    CG     HV1 ; (   OG1     HG1)
    CD     OE1 ; (CD.gone  OE1.gone)
    CD     OE2 ; (CD.gone  OE2.gone)
     C       O ; (     C       O)
  DCG2     HV2 ; (   CG2    HG21)
  DCG2     HV3 ; (   CG2    HG22)
  DCG2     HV4 ; (   CG2    HG23)
    -C       N  

 [ impropers ]
    -C      CA       N       H 
    CA      +N       C       O 
    CG     OE1      CD     OE2 

 [ dihedrals ]

[ E2V ] ; Glu -> Val

 [ atoms ]
     N   N                -0.51630  1
     H   H                 0.29360  2
    CA   CX                0.03970  3
    HA   H1                0.11050  4
    CB   2C                0.05600  5
   HB1   HC               -0.01730  6
   HB2   HC               -0.01730  7
    CG   2C                0.01360  8
   HG1   HC               -0.04250  9
   HG2   HC               -0.04250  10
    CD   CO                0.80540  11
   OE1   O2               -0.81880  12
   OE2   O2               -0.81880  13
     C   C                 0.53660  14
     O   O                -0.58190  15
  DCG1   DUM_CT            0.00000  16
   HV1   DUM_HC            0.00000  17
   HV2   DUM_HC            0.00000  18
   HV3   DUM_HC            0.00000  19
   HV4   DUM_HC            0.00000  20

 [ bonds ]
     N       H ; (     N       H)
     N      CA ; (     N      CA)
    CA      HA ; (    CA      HA)
    CA      CB ; (    CA      CB)
    CA       C ; (    CA       C)
    CB     HB1 ; (    CB      HB)
    CB     HB2 ; (    CB  HB.gone2)
    CB      CG ; (    CB     CG2)
    CB    DCG1 ; (    CB     CG1)
    CG     HG1 ; (   CG2    HG22)
    CG     HG2 ; (   CG2    HG23)
    CG      CD ; (   CG2  CD.gone)
    CG     HV4 ; (   CG2    HG21)
    CD     OE1 ; (CD.gone  OE1.gone)
    CD     OE2 ; (CD.gone  OE2.gone)
     C       O ; (     C       O)
  DCG1     HV1 ; (   CG1    HG11)
  DCG1     HV2 ; (   CG1    HG12)
  DCG1     HV3 ; (   CG1    HG13)
    -C       N  

 [ impropers ]
    -C      CA       N       H 
    CA      +N       C       O 
    CG     OE1      CD     OE2 

 [ dihedrals ]

[ E2W ] ; Glu -> Trp

 [ atoms ]
     N   N                -0.51630  1
     H   H                 0.29360  2
    CA   CX                0.03970  3
    HA   H1                0.11050  4
    CB   2C                0.05600  5
   HB1   HC               -0.01730  6
   HB2   HC               -0.01730  7
    CG   2C                0.01360  8
   HG1   HC               -0.04250  9
   HG2   HC               -0.04250  10
    CD   CO                0.80540  11
   OE1   O2               -0.81880  12
   OE2   O2               -0.81880  13
     C   C                 0.53660  14
     O   O                -0.58190  15
   DCG   DUM_C*            0.00000  16
  DCD1   DUM_CW            0.00000  17
   HV1   DUM_H4            0.00000  18
  DCD2   DUM_CB            0.00000  19
  DNE1   DUM_NA            0.00000  20
   HV2   DUM_H             0.00000  21
  DCE2   DUM_CN            0.00000  22
  DCE3   DUM_CA            0.00000  23
   HV3   DUM_HA            0.00000  24
  DCZ2   DUM_CA            0.00000  25
   HV4   DUM_HA            0.00000  26
  DCZ3   DUM_CA            0.00000  27
   HV5   DUM_HA            0.00000  28
  DCH2   DUM_CA            0.00000  29
   HV6   DUM_HA            0.00000  30

 [ bonds ]
     N       H ; (     N       H)
     N      CA ; (     N      CA)
    CA      HA ; (    CA      HA)
    CA      CB ; (    CA      CB)
    CA       C ; (    CA       C)
    CB     HB1 ; (    CB     HB1)
    CB     HB2 ; (    CB     HB2)
    CB      CG ; (    CB  CG.gone)
    CB     DCG ; (    CB      CG)
    CG     HG1 ; (CG.gone  HG.gone1)
    CG     HG2 ; (CG.gone  HG.gone2)
    CG      CD ; (CG.gone  CD.gone)
    CD     OE1 ; (CD.gone  OE1.gone)
    CD     OE2 ; (CD.gone  OE2.gone)
     C       O ; (     C       O)
   DCG    DCD1 ; (    CG     CD1)
   DCG    DCD2 ; (    CG     CD2)
  DCD1     HV1 ; (   CD1     HD1)
  DCD1    DNE1 ; (   CD1     NE1)
  DCD2    DCE2 ; (   CD2     CE2)
  DCD2    DCE3 ; (   CD2     CE3)
  DNE1     HV2 ; (   NE1     HE1)
  DNE1    DCE2 ; (   NE1     CE2)
  DCE2    DCZ2 ; (   CE2     CZ2)
  DCE3    DCZ3 ; (   CE3     CZ3)
  DCE3     HV3 ; (   CE3     HE3)
  DCZ2     HV4 ; (   CZ2     HZ2)
  DCZ2    DCH2 ; (   CZ2     CH2)
  DCZ3    DCH2 ; (   CZ3     CH2)
  DCZ3     HV5 ; (   CZ3     HZ3)
  DCH2     HV6 ; (   CH2     HH2)
    -C       N  

 [ impropers ]
    -C      CA       N       H 
    CA      +N       C       O 
    CG     OE1      CD     OE2 
  DCD1    DCE2    DNE1     HV2 
  DCE2    DCH2    DCZ2     HV4 
  DCZ2    DCZ3    DCH2     HV6 
  DCH2    DCE3    DCZ3     HV5 
  DCZ3    DCD2    DCE3     HV3 
   DCG    DNE1    DCD1     HV1 
  DCD1     DCG      CB    DCD2 

 [ dihedrals ]

[ E2X ] ; Glu -> Hie

 [ atoms ]
     N   N                -0.51630  1
     H   H                 0.29360  2
    CA   CX                0.03970  3
    HA   H1                0.11050  4
    CB   2C                0.05600  5
   HB1   HC               -0.01730  6
   HB2   HC               -0.01730  7
    CG   2C                0.01360  8
   HG1   HC               -0.04250  9
   HG2   HC               -0.04250  10
    CD   CO                0.80540  11
   OE1   O2               -0.81880  12
   OE2   O2               -0.81880  13
     C   C                 0.53660  14
     O   O                -0.58190  15
   DCG   DUM_CC            0.00000  16
  DND1   DUM_NB            0.00000  17
  DCD2   DUM_CW            0.00000  18
   HV1   DUM_H4            0.00000  19
  DCE1   DUM_CR            0.00000  20
   HV2   DUM_H5            0.00000  21
  DNE2   DUM_NA            0.00000  22
   HV3   DUM_H             0.00000  23

 [ bonds ]
     N       H ; (     N       H)
     N      CA ; (     N      CA)
    CA      HA ; (    CA      HA)
    CA      CB ; (    CA      CB)
    CA       C ; (    CA       C)
    CB     HB1 ; (    CB     HB1)
    CB     HB2 ; (    CB     HB2)
    CB      CG ; (    CB  CG.gone)
    CB     DCG ; (    CB      CG)
    CG     HG1 ; (CG.gone  HG.gone1)
    CG     HG2 ; (CG.gone  HG.gone2)
    CG      CD ; (CG.gone  CD.gone)
    CD     OE1 ; (CD.gone  OE1.gone)
    CD     OE2 ; (CD.gone  OE2.gone)
     C       O ; (     C       O)
   DCG    DND1 ; (    CG     ND1)
   DCG    DCD2 ; (    CG     CD2)
  DND1    DCE1 ; (   ND1     CE1)
  DCD2    DNE2 ; (   CD2     NE2)
  DCD2     HV1 ; (   CD2     HD2)
  DCE1     HV2 ; (   CE1     HE1)
  DCE1    DNE2 ; (   CE1     NE2)
  DNE2     HV3 ; (   NE2     HE2)
    -C       N  

 [ impropers ]
    -C      CA       N       H 
    CA      +N       C       O 
    CG     OE1      CD     OE2 
  DCE1    DCD2    DNE2     HV3 
   DCG    DNE2    DCD2     HV1 
  DND1    DNE2    DCE1     HV2 
  DND1    DCD2     DCG      CB 

 [ dihedrals ]

[ E2Y ] ; Glu -> Tyr

 [ atoms ]
     N   N                -0.51630  1
     H   H                 0.29360  2
    CA   CX                0.03970  3
    HA   H1                0.11050  4
    CB   2C                0.05600  5
   HB1   HC               -0.01730  6
   HB2   HC               -0.01730  7
    CG   2C                0.01360  8
   HG1   HC               -0.04250  9
   HG2   HC               -0.04250  10
    CD   CO                0.80540  11
   OE1   O2               -0.81880  12
   OE2   O2               -0.81880  13
     C   C                 0.53660  14
     O   O                -0.58190  15
   DCG   DUM_CA            0.00000  16
  DCD1   DUM_CA            0.00000  17
   HV1   DUM_HA            0.00000  18
  DCD2   DUM_CA            0.00000  19
   HV2   DUM_HA            0.00000  20
  DCE1   DUM_CA            0.00000  21
   HV3   DUM_HA            0.00000  22
  DCE2   DUM_CA            0.00000  23
   HV4   DUM_HA            0.00000  24
   DCZ   DUM_C             0.00000  25
   DOH   DUM_OH            0.00000  26
   HV5   DUM_HO            0.00000  27

 [ bonds ]
     N       H ; (     N       H)
     N      CA ; (     N      CA)
    CA      HA ; (    CA      HA)
    CA      CB ; (    CA      CB)
    CA       C ; (    CA       C)
    CB     HB1 ; (    CB     HB1)
    CB     HB2 ; (    CB     HB2)
    CB      CG ; (    CB  CG.gone)
    CB     DCG ; (    CB      CG)
    CG     HG1 ; (CG.gone  HG.gone1)
    CG     HG2 ; (CG.gone  HG.gone2)
    CG      CD ; (CG.gone  CD.gone)
    CD     OE1 ; (CD.gone  OE1.gone)
    CD     OE2 ; (CD.gone  OE2.gone)
     C       O ; (     C       O)
   DCG    DCD1 ; (    CG     CD1)
   DCG    DCD2 ; (    CG     CD2)
  DCD1     HV1 ; (   CD1     HD1)
  DCD1    DCE1 ; (   CD1     CE1)
  DCD2    DCE2 ; (   CD2     CE2)
  DCD2     HV2 ; (   CD2     HD2)
  DCE1     HV3 ; (   CE1     HE1)
  DCE1     DCZ ; (   CE1      CZ)
  DCE2     DCZ ; (   CE2      CZ)
  DCE2     HV4 ; (   CE2     HE2)
   DCZ     DOH ; (    CZ      OH)
   DOH     HV5 ; (    OH      HH)
    -C       N  

 [ impropers ]
    -C      CA       N       H 
    CA      +N       C       O 
    CG     OE1      CD     OE2 
   DCG    DCE2    DCD2     HV2 
   DCZ    DCD2    DCE2     HV4 
  DCD1     DCZ    DCE1     HV3 
   DCG    DCE1    DCD1     HV1 
  DCD1    DCD2     DCG      CB 
  DCE1    DCE2     DCZ     DOH 

 [ dihedrals ]

[ E2Z ] ; Glu -> Hip

 [ atoms ]
     N   N                -0.51630  1
     H   H                 0.29360  2
    CA   CX                0.03970  3
    HA   H1                0.11050  4
    CB   2C                0.05600  5
   HB1   HC               -0.01730  6
   HB2   HC               -0.01730  7
    CG   2C                0.01360  8
   HG1   HC               -0.04250  9
   HG2   HC               -0.04250  10
    CD   CO                0.80540  11
   OE1   O2               -0.81880  12
   OE2   O2               -0.81880  13
     C   C                 0.53660  14
     O   O                -0.58190  15
   DCG   DUM_CC            0.00000  16
  DND1   DUM_NA            0.00000  17
   HV1   DUM_H             0.00000  18
  DCD2   DUM_CW            0.00000  19
   HV2   DUM_H4            0.00000  20
  DCE1   DUM_CR            0.00000  21
   HV3   DUM_H5            0.00000  22
  DNE2   DUM_NA            0.00000  23
   HV4   DUM_H             0.00000  24

 [ bonds ]
     N       H ; (     N       H)
     N      CA ; (     N      CA)
    CA      HA ; (    CA      HA)
    CA      CB ; (    CA      CB)
    CA       C ; (    CA       C)
    CB     HB1 ; (    CB     HB1)
    CB     HB2 ; (    CB     HB2)
    CB      CG ; (    CB  CG.gone)
    CB     DCG ; (    CB      CG)
    CG     HG1 ; (CG.gone  HG.gone1)
    CG     HG2 ; (CG.gone  HG.gone2)
    CG      CD ; (CG.gone  CD.gone)
    CD     OE1 ; (CD.gone  OE1.gone)
    CD     OE2 ; (CD.gone  OE2.gone)
     C       O ; (     C       O)
   DCG    DND1 ; (    CG     ND1)
   DCG    DCD2 ; (    CG     CD2)
  DND1     HV1 ; (   ND1     HD1)
  DND1    DCE1 ; (   ND1     CE1)
  DCD2    DNE2 ; (   CD2     NE2)
  DCD2     HV2 ; (   CD2     HD2)
  DCE1     HV3 ; (   CE1     HE1)
  DCE1    DNE2 ; (   CE1     NE2)
  DNE2     HV4 ; (   NE2     HE2)
    -C       N  

 [ impropers ]
    -C      CA       N       H 
    CA      +N       C       O 
    CG     OE1      CD     OE2 
   DCG    DCE1    DND1     HV1 
  DCE1    DCD2    DNE2     HV4 
   DCG    DNE2    DCD2     HV2 
  DND1    DNE2    DCE1     HV3 
  DND1    DCD2     DCG      CB 

 [ dihedrals ]

[ F2A ] ; Phe -> Ala

 [ atoms ]
     N   N                -0.41570  1
     H   H                 0.27190  2
    CA   CX               -0.00240  3
    HA   H1                0.09780  4
    CB   CT               -0.03430  5
   HB1   HC                0.02950  6
   HB2   HC                0.02950  7
    CG   CA                0.01180  8
   CD1   CA               -0.12560  9
   HD1   HA                0.13300  10
   CD2   CA               -0.12560  11
   HD2   HA                0.13300  12
   CE1   CA               -0.17040  13
   HE1   HA                0.14300  14
   CE2   CA               -0.17040  15
   HE2   HA                0.14300  16
    CZ   CA               -0.10720  17
    HZ   HA                0.12970  18
     C   C                 0.59730  19
     O   O                -0.56790  20
   HV1   DUM_HC            0.00000  21
   HV2   DUM_HC            0.00000  22
   HV3   DUM_HC            0.00000  23

 [ bonds ]
     N       H ; (     N       H)
     N      CA ; (     N      CA)
    CA      HA ; (    CA      HA)
    CA      CB ; (    CA      CB)
    CA       C ; (    CA       C)
    CB     HB1 ; (    CB  HB.gone1)
    CB     HB2 ; (    CB  HB.gone2)
    CB      CG ; (    CB  CG.gone)
    CB     HV1 ; (    CB     HB1)
    CB     HV2 ; (    CB     HB2)
    CB     HV3 ; (    CB     HB3)
    CG     CD1 ; (CG.gone  CD1.gone)
    CG     CD2 ; (CG.gone  CD2.gone)
   CD1     HD1 ; (CD1.gone  HD1.gone)
   CD1     CE1 ; (CD1.gone  CE1.gone)
   CD2     CE2 ; (CD2.gone  CE2.gone)
   CD2     HD2 ; (CD2.gone  HD2.gone)
   CE1     HE1 ; (CE1.gone  HE1.gone)
   CE1      CZ ; (CE1.gone  CZ.gone)
   CE2      CZ ; (CE2.gone  CZ.gone)
   CE2     HE2 ; (CE2.gone  HE2.gone)
    CZ      HZ ; (CZ.gone  HZ.gone)
     C       O ; (     C       O)
    -C       N  

 [ impropers ]
    -C      CA       N       H 
    CA      +N       C       O 
    CG     CE2     CD2     HD2 
    CZ     CD2     CE2     HE2 
   CE1     CE2      CZ      HZ 
   CD1      CZ     CE1     HE1 
    CG     CE1     CD1     HD1 
   CD1     CD2      CG      CB 

 [ dihedrals ]

[ F2B ] ; Phe -> Ash

 [ atoms ]
     N   N                -0.41570  1
     H   H                 0.27190  2
    CA   CX               -0.00240  3
    HA   H1                0.09780  4
    CB   CT               -0.03430  5
   HB1   HC                0.02950  6
   HB2   HC                0.02950  7
    CG   CA                0.01180  8
   CD1   CA               -0.12560  9
   HD1   HA                0.13300  10
   CD2   CA               -0.12560  11
   HD2   HA                0.13300  12
   CE1   CA               -0.17040  13
   HE1   HA                0.14300  14
   CE2   CA               -0.17040  15
   HE2   HA                0.14300  16
    CZ   CA               -0.10720  17
    HZ   HA                0.12970  18
     C   C                 0.59730  19
     O   O                -0.56790  20
   DCG   DUM_C             0.00000  21
  DOD1   DUM_O             0.00000  22
  DOD2   DUM_OH            0.00000  23
    HV   DUM_HO            0.00000  24

 [ bonds ]
     N       H ; (     N       H)
     N      CA ; (     N      CA)
    CA      HA ; (    CA      HA)
    CA      CB ; (    CA      CB)
    CA       C ; (    CA       C)
    CB     HB1 ; (    CB     HB1)
    CB     HB2 ; (    CB     HB2)
    CB      CG ; (    CB  CG.gone)
    CB     DCG ; (    CB      CG)
    CG     CD1 ; (CG.gone  CD1.gone)
    CG     CD2 ; (CG.gone  CD2.gone)
   CD1     HD1 ; (CD1.gone  HD1.gone)
   CD1     CE1 ; (CD1.gone  CE1.gone)
   CD2     CE2 ; (CD2.gone  CE2.gone)
   CD2     HD2 ; (CD2.gone  HD2.gone)
   CE1     HE1 ; (CE1.gone  HE1.gone)
   CE1      CZ ; (CE1.gone  CZ.gone)
   CE2      CZ ; (CE2.gone  CZ.gone)
   CE2     HE2 ; (CE2.gone  HE2.gone)
    CZ      HZ ; (CZ.gone  HZ.gone)
     C       O ; (     C       O)
   DCG    DOD1 ; (    CG     OD1)
   DCG    DOD2 ; (    CG     OD2)
  DOD2      HV ; (   OD2     HD2)
    -C       N  

 [ impropers ]
    -C      CA       N       H 
    CA      +N       C       O 
    CG     CE2     CD2     HD2 
    CZ     CD2     CE2     HE2 
   CE1     CE2      CZ      HZ 
   CD1      CZ     CE1     HE1 
    CG     CE1     CD1     HD1 
   CD1     CD2      CG      CB 
    CB    DOD1     DCG    DOD2 

 [ dihedrals ]

[ F2C ] ; Phe -> Cys

 [ atoms ]
     N   N                -0.41570  1
     H   H                 0.27190  2
    CA   CX               -0.00240  3
    HA   H1                0.09780  4
    CB   CT               -0.03430  5
   HB1   HC                0.02950  6
   HB2   HC                0.02950  7
    CG   CA                0.01180  8
   CD1   CA               -0.12560  9
   HD1   HA                0.13300  10
   CD2   CA               -0.12560  11
   HD2   HA                0.13300  12
   CE1   CA               -0.17040  13
   HE1   HA                0.14300  14
   CE2   CA               -0.17040  15
   HE2   HA                0.14300  16
    CZ   CA               -0.10720  17
    HZ   HA                0.12970  18
     C   C                 0.59730  19
     O   O                -0.56790  20
   DSG   DUM_SH            0.00000  21
    HV   DUM_HS            0.00000  22

 [ bonds ]
     N       H ; (     N       H)
     N      CA ; (     N      CA)
    CA      HA ; (    CA      HA)
    CA      CB ; (    CA      CB)
    CA       C ; (    CA       C)
    CB     HB1 ; (    CB     HB1)
    CB     HB2 ; (    CB     HB2)
    CB      CG ; (    CB  CG.gone)
    CB     DSG ; (    CB      SG)
    CG     CD1 ; (CG.gone  CD1.gone)
    CG     CD2 ; (CG.gone  CD2.gone)
   CD1     HD1 ; (CD1.gone  HD1.gone)
   CD1     CE1 ; (CD1.gone  CE1.gone)
   CD2     CE2 ; (CD2.gone  CE2.gone)
   CD2     HD2 ; (CD2.gone  HD2.gone)
   CE1     HE1 ; (CE1.gone  HE1.gone)
   CE1      CZ ; (CE1.gone  CZ.gone)
   CE2      CZ ; (CE2.gone  CZ.gone)
   CE2     HE2 ; (CE2.gone  HE2.gone)
    CZ      HZ ; (CZ.gone  HZ.gone)
     C       O ; (     C       O)
   DSG      HV ; (    SG      HG)
    -C       N  

 [ impropers ]
    -C      CA       N       H 
    CA      +N       C       O 
    CG     CE2     CD2     HD2 
    CZ     CD2     CE2     HE2 
   CE1     CE2      CZ      HZ 
   CD1      CZ     CE1     HE1 
    CG     CE1     CD1     HD1 
   CD1     CD2      CG      CB 

 [ dihedrals ]

[ F2D ] ; Phe -> Asp

 [ atoms ]
     N   N                -0.41570  1
     H   H                 0.27190  2
    CA   CX               -0.00240  3
    HA   H1                0.09780  4
    CB   CT               -0.03430  5
   HB1   HC                0.02950  6
   HB2   HC                0.02950  7
    CG   CA                0.01180  8
   CD1   CA               -0.12560  9
   HD1   HA                0.13300  10
   CD2   CA               -0.12560  11
   HD2   HA                0.13300  12
   CE1   CA               -0.17040  13
   HE1   HA                0.14300  14
   CE2   CA               -0.17040  15
   HE2   HA                0.14300  16
    CZ   CA               -0.10720  17
    HZ   HA                0.12970  18
     C   C                 0.59730  19
     O   O                -0.56790  20
   DCG   DUM_CO            0.00000  21
  DOD1   DUM_O2            0.00000  22
  DOD2   DUM_O2            0.00000  23

 [ bonds ]
     N       H ; (     N       H)
     N      CA ; (     N      CA)
    CA      HA ; (    CA      HA)
    CA      CB ; (    CA      CB)
    CA       C ; (    CA       C)
    CB     HB1 ; (    CB     HB1)
    CB     HB2 ; (    CB     HB2)
    CB      CG ; (    CB  CG.gone)
    CB     DCG ; (    CB      CG)
    CG     CD1 ; (CG.gone  CD1.gone)
    CG     CD2 ; (CG.gone  CD2.gone)
   CD1     HD1 ; (CD1.gone  HD1.gone)
   CD1     CE1 ; (CD1.gone  CE1.gone)
   CD2     CE2 ; (CD2.gone  CE2.gone)
   CD2     HD2 ; (CD2.gone  HD2.gone)
   CE1     HE1 ; (CE1.gone  HE1.gone)
   CE1      CZ ; (CE1.gone  CZ.gone)
   CE2      CZ ; (CE2.gone  CZ.gone)
   CE2     HE2 ; (CE2.gone  HE2.gone)
    CZ      HZ ; (CZ.gone  HZ.gone)
     C       O ; (     C       O)
   DCG    DOD1 ; (    CG     OD1)
   DCG    DOD2 ; (    CG     OD2)
    -C       N  

 [ impropers ]
    -C      CA       N       H 
    CA      +N       C       O 
    CG     CE2     CD2     HD2 
    CZ     CD2     CE2     HE2 
   CE1     CE2      CZ      HZ 
   CD1      CZ     CE1     HE1 
    CG     CE1     CD1     HD1 
   CD1     CD2      CG      CB 
    CB    DOD1     DCG    DOD2 

 [ dihedrals ]

[ F2E ] ; Phe -> Glu

 [ atoms ]
     N   N                -0.41570  1
     H   H                 0.27190  2
    CA   CX               -0.00240  3
    HA   H1                0.09780  4
    CB   CT               -0.03430  5
   HB1   HC                0.02950  6
   HB2   HC                0.02950  7
    CG   CA                0.01180  8
   CD1   CA               -0.12560  9
   HD1   HA                0.13300  10
   CD2   CA               -0.12560  11
   HD2   HA                0.13300  12
   CE1   CA               -0.17040  13
   HE1   HA                0.14300  14
   CE2   CA               -0.17040  15
   HE2   HA                0.14300  16
    CZ   CA               -0.10720  17
    HZ   HA                0.12970  18
     C   C                 0.59730  19
     O   O                -0.56790  20
   DCG   DUM_2C            0.00000  21
   HV1   DUM_HC            0.00000  22
   HV2   DUM_HC            0.00000  23
   DCD   DUM_CO            0.00000  24
  DOE1   DUM_O2            0.00000  25
  DOE2   DUM_O2            0.00000  26

 [ bonds ]
     N       H ; (     N       H)
     N      CA ; (     N      CA)
    CA      HA ; (    CA      HA)
    CA      CB ; (    CA      CB)
    CA       C ; (    CA       C)
    CB     HB1 ; (    CB     HB1)
    CB     HB2 ; (    CB     HB2)
    CB      CG ; (    CB  CG.gone)
    CB     DCG ; (    CB      CG)
    CG     CD1 ; (CG.gone  CD1.gone)
    CG     CD2 ; (CG.gone  CD2.gone)
   CD1     HD1 ; (CD1.gone  HD1.gone)
   CD1     CE1 ; (CD1.gone  CE1.gone)
   CD2     CE2 ; (CD2.gone  CE2.gone)
   CD2     HD2 ; (CD2.gone  HD2.gone)
   CE1     HE1 ; (CE1.gone  HE1.gone)
   CE1      CZ ; (CE1.gone  CZ.gone)
   CE2      CZ ; (CE2.gone  CZ.gone)
   CE2     HE2 ; (CE2.gone  HE2.gone)
    CZ      HZ ; (CZ.gone  HZ.gone)
     C       O ; (     C       O)
   DCG     HV1 ; (    CG     HG1)
   DCG     HV2 ; (    CG     HG2)
   DCG     DCD ; (    CG      CD)
   DCD    DOE1 ; (    CD     OE1)
   DCD    DOE2 ; (    CD     OE2)
    -C       N  

 [ impropers ]
    -C      CA       N       H 
    CA      +N       C       O 
    CG     CE2     CD2     HD2 
    CZ     CD2     CE2     HE2 
   CE1     CE2      CZ      HZ 
   CD1      CZ     CE1     HE1 
    CG     CE1     CD1     HD1 
   CD1     CD2      CG      CB 
   DCG    DOE1     DCD    DOE2 

 [ dihedrals ]

[ F2G ] ; Phe -> Gly

 [ atoms ]
     N   N                -0.41570  1
     H   H                 0.27190  2
    CA   CX               -0.00240  3
    HA   H1                0.09780  4
    CB   CT               -0.03430  5
   HB1   HC                0.02950  6
   HB2   HC                0.02950  7
    CG   CA                0.01180  8
   CD1   CA               -0.12560  9
   HD1   HA                0.13300  10
   CD2   CA               -0.12560  11
   HD2   HA                0.13300  12
   CE1   CA               -0.17040  13
   HE1   HA                0.14300  14
   CE2   CA               -0.17040  15
   HE2   HA                0.14300  16
    CZ   CA               -0.10720  17
    HZ   HA                0.12970  18
     C   C                 0.59730  19
     O   O                -0.56790  20
   HV1   DUM_H1            0.00000  21
   HV2   DUM_H1            0.00000  22

 [ bonds ]
     N       H ; (     N       H)
     N      CA ; (     N      CA)
    CA      HA ; (    CA  HA.gone)
    CA      CB ; (    CA  CB.gone)
    CA       C ; (    CA       C)
    CA     HV1 ; (    CA     HA1)
    CA     HV2 ; (    CA     HA2)
    CB     HB1 ; (CB.gone  HB.gone1)
    CB     HB2 ; (CB.gone  HB.gone2)
    CB      CG ; (CB.gone  CG.gone)
    CG     CD1 ; (CG.gone  CD1.gone)
    CG     CD2 ; (CG.gone  CD2.gone)
   CD1     HD1 ; (CD1.gone  HD1.gone)
   CD1     CE1 ; (CD1.gone  CE1.gone)
   CD2     CE2 ; (CD2.gone  CE2.gone)
   CD2     HD2 ; (CD2.gone  HD2.gone)
   CE1     HE1 ; (CE1.gone  HE1.gone)
   CE1      CZ ; (CE1.gone  CZ.gone)
   CE2      CZ ; (CE2.gone  CZ.gone)
   CE2     HE2 ; (CE2.gone  HE2.gone)
    CZ      HZ ; (CZ.gone  HZ.gone)
     C       O ; (     C       O)
    -C       N  

 [ impropers ]
    -C      CA       N       H 
    CA      +N       C       O 
    CG     CE2     CD2     HD2 
    CZ     CD2     CE2     HE2 
   CE1     CE2      CZ      HZ 
   CD1      CZ     CE1     HE1 
    CG     CE1     CD1     HD1 
   CD1     CD2      CG      CB 

 [ dihedrals ]

[ F2H ] ; Phe -> Hid

 [ atoms ]
     N   N                -0.41570  1
     H   H                 0.27190  2
    CA   CX               -0.00240  3
    HA   H1                0.09780  4
    CB   CT               -0.03430  5
   HB1   HC                0.02950  6
   HB2   HC                0.02950  7
    CG   CA                0.01180  8
   CD1   CA               -0.12560  9
   HD1   HA                0.13300  10
   CD2   CA               -0.12560  11
   HD2   HA                0.13300  12
   CE1   CA               -0.17040  13
   HE1   HA                0.14300  14
   CE2   CA               -0.17040  15
   HE2   HA                0.14300  16
    CZ   CA               -0.10720  17
    HZ   HA                0.12970  18
     C   C                 0.59730  19
     O   O                -0.56790  20
  DND1   DUM_NA            0.00000  21
   HV1   DUM_H             0.00000  22
  DCD2   DUM_CV            0.00000  23
   HV2   DUM_H4            0.00000  24
  DCE1   DUM_CR            0.00000  25
   HV3   DUM_H5            0.00000  26
  DNE2   DUM_NB            0.00000  27

 [ bonds ]
     N       H ; (     N       H)
     N      CA ; (     N      CA)
    CA      HA ; (    CA      HA)
    CA      CB ; (    CA      CB)
    CA       C ; (    CA       C)
    CB     HB1 ; (    CB     HB1)
    CB     HB2 ; (    CB     HB2)
    CB      CG ; (    CB      CG)
    CG     CD1 ; (    CG  CD1.gone)
    CG     CD2 ; (    CG  CD2.gone)
    CG    DND1 ; (    CG     ND1)
    CG    DCD2 ; (    CG     CD2)
   CD1     HD1 ; (CD1.gone  HD1.gone)
   CD1     CE1 ; (CD1.gone  CE1.gone)
   CD2     CE2 ; (CD2.gone  CE2.gone)
   CD2     HD2 ; (CD2.gone  HD2.gone)
   CE1     HE1 ; (CE1.gone  HE1.gone)
   CE1      CZ ; (CE1.gone  CZ.gone)
   CE2      CZ ; (CE2.gone  CZ.gone)
   CE2     HE2 ; (CE2.gone  HE2.gone)
    CZ      HZ ; (CZ.gone  HZ.gone)
     C       O ; (     C       O)
  DND1     HV1 ; (   ND1     HD1)
  DND1    DCE1 ; (   ND1     CE1)
  DCD2    DNE2 ; (   CD2     NE2)
  DCD2     HV2 ; (   CD2     HD2)
  DCE1     HV3 ; (   CE1     HE1)
  DCE1    DNE2 ; (   CE1     NE2)
    -C       N  

 [ impropers ]
    -C      CA       N       H 
    CA      +N       C       O 
    CG     CE2     CD2     HD2 
    CZ     CD2     CE2     HE2 
   CE1     CE2      CZ      HZ 
   CD1      CZ     CE1     HE1 
    CG     CE1     CD1     HD1 
   CD1     CD2      CG      CB 
    CG    DCE1    DND1     HV1 
    CG    DNE2    DCD2     HV2 
  DND1    DNE2    DCE1     HV3 
  DND1    DCD2      CG      CB 

 [ dihedrals ]

[ F2I ] ; Phe -> Ile

 [ atoms ]
     N   N                -0.41570  1
     H   H                 0.27190  2
    CA   CX               -0.00240  3
    HA   H1                0.09780  4
    CB   CT               -0.03430  5
   HB1   HC                0.02950  6
   HB2   HC                0.02950  7
    CG   CA                0.01180  8
   CD1   CA               -0.12560  9
   HD1   HA                0.13300  10
   CD2   CA               -0.12560  11
   HD2   HA                0.13300  12
   CE1   CA               -0.17040  13
   HE1   HA                0.14300  14
   CE2   CA               -0.17040  15
   HE2   HA                0.14300  16
    CZ   CA               -0.10720  17
    HZ   HA                0.12970  18
     C   C                 0.59730  19
     O   O                -0.56790  20
   HV1   DUM_HC            0.00000  21
  DCG1   DUM_2C            0.00000  22
   HV2   DUM_HC            0.00000  23
   HV3   DUM_HC            0.00000  24
  DCG2   DUM_CT            0.00000  25
   HV4   DUM_HC            0.00000  26
   HV5   DUM_HC            0.00000  27
   HV6   DUM_HC            0.00000  28
  DCD1   DUM_CT            0.00000  29
   HV7   DUM_HC            0.00000  30
   HV8   DUM_HC            0.00000  31
   HV9   DUM_HC            0.00000  32

 [ bonds ]
     N       H ; (     N       H)
     N      CA ; (     N      CA)
    CA      HA ; (    CA      HA)
    CA      CB ; (    CA      CB)
    CA       C ; (    CA       C)
    CB     HB1 ; (    CB  HB.gone1)
    CB     HB2 ; (    CB  HB.gone2)
    CB      CG ; (    CB  CG.gone)
    CB     HV1 ; (    CB      HB)
    CB    DCG1 ; (    CB     CG1)
    CB    DCG2 ; (    CB     CG2)
    CG     CD1 ; (CG.gone  CD1.gone)
    CG     CD2 ; (CG.gone  CD2.gone)
   CD1     HD1 ; (CD1.gone  HD1.gone)
   CD1     CE1 ; (CD1.gone  CE1.gone)
   CD2     CE2 ; (CD2.gone  CE2.gone)
   CD2     HD2 ; (CD2.gone  HD2.gone)
   CE1     HE1 ; (CE1.gone  HE1.gone)
   CE1      CZ ; (CE1.gone  CZ.gone)
   CE2      CZ ; (CE2.gone  CZ.gone)
   CE2     HE2 ; (CE2.gone  HE2.gone)
    CZ      HZ ; (CZ.gone  HZ.gone)
     C       O ; (     C       O)
  DCG1     HV2 ; (   CG1    HG11)
  DCG1     HV3 ; (   CG1    HG12)
  DCG1    DCD1 ; (   CG1     CD1)
  DCG2     HV4 ; (   CG2    HG21)
  DCG2     HV5 ; (   CG2    HG22)
  DCG2     HV6 ; (   CG2    HG23)
  DCD1     HV7 ; (   CD1    HD11)
  DCD1     HV8 ; (   CD1    HD12)
  DCD1     HV9 ; (   CD1    HD13)
    -C       N  

 [ impropers ]
    -C      CA       N       H 
    CA      +N       C       O 
    CG     CE2     CD2     HD2 
    CZ     CD2     CE2     HE2 
   CE1     CE2      CZ      HZ 
   CD1      CZ     CE1     HE1 
    CG     CE1     CD1     HD1 
   CD1     CD2      CG      CB 

 [ dihedrals ]

[ F2J ] ; Phe -> Glh

 [ atoms ]
     N   N                -0.41570  1
     H   H                 0.27190  2
    CA   CX               -0.00240  3
    HA   H1                0.09780  4
    CB   CT               -0.03430  5
   HB1   HC                0.02950  6
   HB2   HC                0.02950  7
    CG   CA                0.01180  8
   CD1   CA               -0.12560  9
   HD1   HA                0.13300  10
   CD2   CA               -0.12560  11
   HD2   HA                0.13300  12
   CE1   CA               -0.17040  13
   HE1   HA                0.14300  14
   CE2   CA               -0.17040  15
   HE2   HA                0.14300  16
    CZ   CA               -0.10720  17
    HZ   HA                0.12970  18
     C   C                 0.59730  19
     O   O                -0.56790  20
   DCG   DUM_2C            0.00000  21
   HV1   DUM_HC            0.00000  22
   HV2   DUM_HC            0.00000  23
   DCD   DUM_C             0.00000  24
  DOE1   DUM_O             0.00000  25
  DOE2   DUM_OH            0.00000  26
   HV3   DUM_HO            0.00000  27

 [ bonds ]
     N       H ; (     N       H)
     N      CA ; (     N      CA)
    CA      HA ; (    CA      HA)
    CA      CB ; (    CA      CB)
    CA       C ; (    CA       C)
    CB     HB1 ; (    CB     HB1)
    CB     HB2 ; (    CB     HB2)
    CB      CG ; (    CB  CG.gone)
    CB     DCG ; (    CB      CG)
    CG     CD1 ; (CG.gone  CD1.gone)
    CG     CD2 ; (CG.gone  CD2.gone)
   CD1     HD1 ; (CD1.gone  HD1.gone)
   CD1     CE1 ; (CD1.gone  CE1.gone)
   CD2     CE2 ; (CD2.gone  CE2.gone)
   CD2     HD2 ; (CD2.gone  HD2.gone)
   CE1     HE1 ; (CE1.gone  HE1.gone)
   CE1      CZ ; (CE1.gone  CZ.gone)
   CE2      CZ ; (CE2.gone  CZ.gone)
   CE2     HE2 ; (CE2.gone  HE2.gone)
    CZ      HZ ; (CZ.gone  HZ.gone)
     C       O ; (     C       O)
   DCG     HV1 ; (    CG     HG1)
   DCG     HV2 ; (    CG     HG2)
   DCG     DCD ; (    CG      CD)
   DCD    DOE1 ; (    CD     OE1)
   DCD    DOE2 ; (    CD     OE2)
  DOE2     HV3 ; (   OE2     HE2)
    -C       N  

 [ impropers ]
    -C      CA       N       H 
    CA      +N       C       O 
    CG     CE2     CD2     HD2 
    CZ     CD2     CE2     HE2 
   CE1     CE2      CZ      HZ 
   CD1      CZ     CE1     HE1 
    CG     CE1     CD1     HD1 
   CD1     CD2      CG      CB 
   DCG    DOE1     DCD    DOE2 

 [ dihedrals ]

[ F2K ] ; Phe -> Lys

 [ atoms ]
     N   N                -0.41570  1
     H   H                 0.27190  2
    CA   CX               -0.00240  3
    HA   H1                0.09780  4
    CB   CT               -0.03430  5
   HB1   HC                0.02950  6
   HB2   HC                0.02950  7
    CG   CA                0.01180  8
   CD1   CA               -0.12560  9
   HD1   HA                0.13300  10
   CD2   CA               -0.12560  11
   HD2   HA                0.13300  12
   CE1   CA               -0.17040  13
   HE1   HA                0.14300  14
   CE2   CA               -0.17040  15
   HE2   HA                0.14300  16
    CZ   CA               -0.10720  17
    HZ   HA                0.12970  18
     C   C                 0.59730  19
     O   O                -0.56790  20
   DCG   DUM_C8            0.00000  21
   HV1   DUM_HC            0.00000  22
   HV2   DUM_HC            0.00000  23
   DCD   DUM_C8            0.00000  24
   HV3   DUM_HC            0.00000  25
   HV4   DUM_HC            0.00000  26
   DCE   DUM_C8            0.00000  27
   HV5   DUM_HP            0.00000  28
   HV6   DUM_HP            0.00000  29
   DNZ   DUM_N3            0.00000  30
   HV7   DUM_H             0.00000  31
   HV8   DUM_H             0.00000  32
   HV9   DUM_H             0.00000  33

 [ bonds ]
     N       H ; (     N       H)
     N      CA ; (     N      CA)
    CA      HA ; (    CA      HA)
    CA      CB ; (    CA      CB)
    CA       C ; (    CA       C)
    CB     HB1 ; (    CB     HB1)
    CB     HB2 ; (    CB     HB2)
    CB      CG ; (    CB  CG.gone)
    CB     DCG ; (    CB      CG)
    CG     CD1 ; (CG.gone  CD1.gone)
    CG     CD2 ; (CG.gone  CD2.gone)
   CD1     HD1 ; (CD1.gone  HD1.gone)
   CD1     CE1 ; (CD1.gone  CE1.gone)
   CD2     CE2 ; (CD2.gone  CE2.gone)
   CD2     HD2 ; (CD2.gone  HD2.gone)
   CE1     HE1 ; (CE1.gone  HE1.gone)
   CE1      CZ ; (CE1.gone  CZ.gone)
   CE2      CZ ; (CE2.gone  CZ.gone)
   CE2     HE2 ; (CE2.gone  HE2.gone)
    CZ      HZ ; (CZ.gone  HZ.gone)
     C       O ; (     C       O)
   DCG     HV1 ; (    CG     HG1)
   DCG     HV2 ; (    CG     HG2)
   DCG     DCD ; (    CG      CD)
   DCD     HV3 ; (    CD     HD1)
   DCD     HV4 ; (    CD     HD2)
   DCD     DCE ; (    CD      CE)
   DCE     HV5 ; (    CE     HE1)
   DCE     HV6 ; (    CE     HE2)
   DCE     DNZ ; (    CE      NZ)
   DNZ     HV7 ; (    NZ     HZ1)
   DNZ     HV8 ; (    NZ     HZ2)
   DNZ     HV9 ; (    NZ     HZ3)
    -C       N  

 [ impropers ]
    -C      CA       N       H 
    CA      +N       C       O 
    CG     CE2     CD2     HD2 
    CZ     CD2     CE2     HE2 
   CE1     CE2      CZ      HZ 
   CD1      CZ     CE1     HE1 
    CG     CE1     CD1     HD1 
   CD1     CD2      CG      CB 

 [ dihedrals ]

[ F2L ] ; Phe -> Leu

 [ atoms ]
     N   N                -0.41570  1
     H   H                 0.27190  2
    CA   CX               -0.00240  3
    HA   H1                0.09780  4
    CB   CT               -0.03430  5
   HB1   HC                0.02950  6
   HB2   HC                0.02950  7
    CG   CA                0.01180  8
   CD1   CA               -0.12560  9
   HD1   HA                0.13300  10
   CD2   CA               -0.12560  11
   HD2   HA                0.13300  12
   CE1   CA               -0.17040  13
   HE1   HA                0.14300  14
   CE2   CA               -0.17040  15
   HE2   HA                0.14300  16
    CZ   CA               -0.10720  17
    HZ   HA                0.12970  18
     C   C                 0.59730  19
     O   O                -0.56790  20
   DCG   DUM_3C            0.00000  21
   HV1   DUM_HC            0.00000  22
  DCD1   DUM_CT            0.00000  23
   HV2   DUM_HC            0.00000  24
   HV3   DUM_HC            0.00000  25
   HV4   DUM_HC            0.00000  26
  DCD2   DUM_CT            0.00000  27
   HV5   DUM_HC            0.00000  28
   HV6   DUM_HC            0.00000  29
   HV7   DUM_HC            0.00000  30

 [ bonds ]
     N       H ; (     N       H)
     N      CA ; (     N      CA)
    CA      HA ; (    CA      HA)
    CA      CB ; (    CA      CB)
    CA       C ; (    CA       C)
    CB     HB1 ; (    CB     HB1)
    CB     HB2 ; (    CB     HB2)
    CB      CG ; (    CB  CG.gone)
    CB     DCG ; (    CB      CG)
    CG     CD1 ; (CG.gone  CD1.gone)
    CG     CD2 ; (CG.gone  CD2.gone)
   CD1     HD1 ; (CD1.gone  HD1.gone)
   CD1     CE1 ; (CD1.gone  CE1.gone)
   CD2     CE2 ; (CD2.gone  CE2.gone)
   CD2     HD2 ; (CD2.gone  HD2.gone)
   CE1     HE1 ; (CE1.gone  HE1.gone)
   CE1      CZ ; (CE1.gone  CZ.gone)
   CE2      CZ ; (CE2.gone  CZ.gone)
   CE2     HE2 ; (CE2.gone  HE2.gone)
    CZ      HZ ; (CZ.gone  HZ.gone)
     C       O ; (     C       O)
   DCG     HV1 ; (    CG      HG)
   DCG    DCD1 ; (    CG     CD1)
   DCG    DCD2 ; (    CG     CD2)
  DCD1     HV2 ; (   CD1    HD11)
  DCD1     HV3 ; (   CD1    HD12)
  DCD1     HV4 ; (   CD1    HD13)
  DCD2     HV5 ; (   CD2    HD21)
  DCD2     HV6 ; (   CD2    HD22)
  DCD2     HV7 ; (   CD2    HD23)
    -C       N  

 [ impropers ]
    -C      CA       N       H 
    CA      +N       C       O 
    CG     CE2     CD2     HD2 
    CZ     CD2     CE2     HE2 
   CE1     CE2      CZ      HZ 
   CD1      CZ     CE1     HE1 
    CG     CE1     CD1     HD1 
   CD1     CD2      CG      CB 

 [ dihedrals ]

[ F2M ] ; Phe -> Met

 [ atoms ]
     N   N                -0.41570  1
     H   H                 0.27190  2
    CA   CX               -0.00240  3
    HA   H1                0.09780  4
    CB   CT               -0.03430  5
   HB1   HC                0.02950  6
   HB2   HC                0.02950  7
    CG   CA                0.01180  8
   CD1   CA               -0.12560  9
   HD1   HA                0.13300  10
   CD2   CA               -0.12560  11
   HD2   HA                0.13300  12
   CE1   CA               -0.17040  13
   HE1   HA                0.14300  14
   CE2   CA               -0.17040  15
   HE2   HA                0.14300  16
    CZ   CA               -0.10720  17
    HZ   HA                0.12970  18
     C   C                 0.59730  19
     O   O                -0.56790  20
   DCG   DUM_2C            0.00000  21
   HV1   DUM_H1            0.00000  22
   HV2   DUM_H1            0.00000  23
   DSD   DUM_S             0.00000  24
   DCE   DUM_CT            0.00000  25
   HV3   DUM_H1            0.00000  26
   HV4   DUM_H1            0.00000  27
   HV5   DUM_H1            0.00000  28

 [ bonds ]
     N       H ; (     N       H)
     N      CA ; (     N      CA)
    CA      HA ; (    CA      HA)
    CA      CB ; (    CA      CB)
    CA       C ; (    CA       C)
    CB     HB1 ; (    CB     HB1)
    CB     HB2 ; (    CB     HB2)
    CB      CG ; (    CB  CG.gone)
    CB     DCG ; (    CB      CG)
    CG     CD1 ; (CG.gone  CD1.gone)
    CG     CD2 ; (CG.gone  CD2.gone)
   CD1     HD1 ; (CD1.gone  HD1.gone)
   CD1     CE1 ; (CD1.gone  CE1.gone)
   CD2     CE2 ; (CD2.gone  CE2.gone)
   CD2     HD2 ; (CD2.gone  HD2.gone)
   CE1     HE1 ; (CE1.gone  HE1.gone)
   CE1      CZ ; (CE1.gone  CZ.gone)
   CE2      CZ ; (CE2.gone  CZ.gone)
   CE2     HE2 ; (CE2.gone  HE2.gone)
    CZ      HZ ; (CZ.gone  HZ.gone)
     C       O ; (     C       O)
   DCG     HV1 ; (    CG     HG1)
   DCG     HV2 ; (    CG     HG2)
   DCG     DSD ; (    CG      SD)
   DSD     DCE ; (    SD      CE)
   DCE     HV3 ; (    CE     HE1)
   DCE     HV4 ; (    CE     HE2)
   DCE     HV5 ; (    CE     HE3)
    -C       N  

 [ impropers ]
    -C      CA       N       H 
    CA      +N       C       O 
    CG     CE2     CD2     HD2 
    CZ     CD2     CE2     HE2 
   CE1     CE2      CZ      HZ 
   CD1      CZ     CE1     HE1 
    CG     CE1     CD1     HD1 
   CD1     CD2      CG      CB 

 [ dihedrals ]

[ F2N ] ; Phe -> Asn

 [ atoms ]
     N   N                -0.41570  1
     H   H                 0.27190  2
    CA   CX               -0.00240  3
    HA   H1                0.09780  4
    CB   CT               -0.03430  5
   HB1   HC                0.02950  6
   HB2   HC                0.02950  7
    CG   CA                0.01180  8
   CD1   CA               -0.12560  9
   HD1   HA                0.13300  10
   CD2   CA               -0.12560  11
   HD2   HA                0.13300  12
   CE1   CA               -0.17040  13
   HE1   HA                0.14300  14
   CE2   CA               -0.17040  15
   HE2   HA                0.14300  16
    CZ   CA               -0.10720  17
    HZ   HA                0.12970  18
     C   C                 0.59730  19
     O   O                -0.56790  20
   DCG   DUM_C             0.00000  21
  DOD1   DUM_O             0.00000  22
  DND2   DUM_N             0.00000  23
   HV1   DUM_H             0.00000  24
   HV2   DUM_H             0.00000  25

 [ bonds ]
     N       H ; (     N       H)
     N      CA ; (     N      CA)
    CA      HA ; (    CA      HA)
    CA      CB ; (    CA      CB)
    CA       C ; (    CA       C)
    CB     HB1 ; (    CB     HB1)
    CB     HB2 ; (    CB     HB2)
    CB      CG ; (    CB  CG.gone)
    CB     DCG ; (    CB      CG)
    CG     CD1 ; (CG.gone  CD1.gone)
    CG     CD2 ; (CG.gone  CD2.gone)
   CD1     HD1 ; (CD1.gone  HD1.gone)
   CD1     CE1 ; (CD1.gone  CE1.gone)
   CD2     CE2 ; (CD2.gone  CE2.gone)
   CD2     HD2 ; (CD2.gone  HD2.gone)
   CE1     HE1 ; (CE1.gone  HE1.gone)
   CE1      CZ ; (CE1.gone  CZ.gone)
   CE2      CZ ; (CE2.gone  CZ.gone)
   CE2     HE2 ; (CE2.gone  HE2.gone)
    CZ      HZ ; (CZ.gone  HZ.gone)
     C       O ; (     C       O)
   DCG    DOD1 ; (    CG     OD1)
   DCG    DND2 ; (    CG     ND2)
  DND2     HV1 ; (   ND2    HD21)
  DND2     HV2 ; (   ND2    HD22)
    -C       N  

 [ impropers ]
    -C      CA       N       H 
    CA      +N       C       O 
    CG     CE2     CD2     HD2 
    CZ     CD2     CE2     HE2 
   CE1     CE2      CZ      HZ 
   CD1      CZ     CE1     HE1 
    CG     CE1     CD1     HD1 
   CD1     CD2      CG      CB 
    CB    DND2     DCG    DOD1 
   DCG     HV1    DND2     HV2 

 [ dihedrals ]

[ F2O ] ; Phe -> Lyn

 [ atoms ]
     N   N                -0.41570  1
     H   H                 0.27190  2
    CA   CX               -0.00240  3
    HA   H1                0.09780  4
    CB   CT               -0.03430  5
   HB1   HC                0.02950  6
   HB2   HC                0.02950  7
    CG   CA                0.01180  8
   CD1   CA               -0.12560  9
   HD1   HA                0.13300  10
   CD2   CA               -0.12560  11
   HD2   HA                0.13300  12
   CE1   CA               -0.17040  13
   HE1   HA                0.14300  14
   CE2   CA               -0.17040  15
   HE2   HA                0.14300  16
    CZ   CA               -0.10720  17
    HZ   HA                0.12970  18
     C   C                 0.59730  19
     O   O                -0.56790  20
   DCG   DUM_CT            0.00000  21
   HV1   DUM_HC            0.00000  22
   HV2   DUM_HC            0.00000  23
   DCD   DUM_CT            0.00000  24
   HV3   DUM_HC            0.00000  25
   HV4   DUM_HC            0.00000  26
   DCE   DUM_CT            0.00000  27
   HV5   DUM_HP            0.00000  28
   HV6   DUM_HP            0.00000  29
   DNZ   DUM_N3            0.00000  30
   HV7   DUM_H             0.00000  31
   HV8   DUM_H             0.00000  32

 [ bonds ]
     N       H ; (     N       H)
     N      CA ; (     N      CA)
    CA      HA ; (    CA      HA)
    CA      CB ; (    CA      CB)
    CA       C ; (    CA       C)
    CB     HB1 ; (    CB     HB1)
    CB     HB2 ; (    CB     HB2)
    CB      CG ; (    CB  CG.gone)
    CB     DCG ; (    CB      CG)
    CG     CD1 ; (CG.gone  CD1.gone)
    CG     CD2 ; (CG.gone  CD2.gone)
   CD1     HD1 ; (CD1.gone  HD1.gone)
   CD1     CE1 ; (CD1.gone  CE1.gone)
   CD2     CE2 ; (CD2.gone  CE2.gone)
   CD2     HD2 ; (CD2.gone  HD2.gone)
   CE1     HE1 ; (CE1.gone  HE1.gone)
   CE1      CZ ; (CE1.gone  CZ.gone)
   CE2      CZ ; (CE2.gone  CZ.gone)
   CE2     HE2 ; (CE2.gone  HE2.gone)
    CZ      HZ ; (CZ.gone  HZ.gone)
     C       O ; (     C       O)
   DCG     HV1 ; (    CG     HG1)
   DCG     HV2 ; (    CG     HG2)
   DCG     DCD ; (    CG      CD)
   DCD     HV3 ; (    CD     HD1)
   DCD     HV4 ; (    CD     HD2)
   DCD     DCE ; (    CD      CE)
   DCE     HV5 ; (    CE     HE1)
   DCE     HV6 ; (    CE     HE2)
   DCE     DNZ ; (    CE      NZ)
   DNZ     HV7 ; (    NZ     HZ1)
   DNZ     HV8 ; (    NZ     HZ2)
    -C       N  

 [ impropers ]
    -C      CA       N       H 
    CA      +N       C       O 
    CG     CE2     CD2     HD2 
    CZ     CD2     CE2     HE2 
   CE1     CE2      CZ      HZ 
   CD1      CZ     CE1     HE1 
    CG     CE1     CD1     HD1 
   CD1     CD2      CG      CB 

 [ dihedrals ]

[ F2P ] ; Phe -> Pro

 [ atoms ]
     N   N                -0.41570  1
     H   H                 0.27190  2
    CA   CX               -0.00240  3
    HA   H1                0.09780  4
    CB   CT               -0.03430  5
   HB1   HC                0.02950  6
   HB2   HC                0.02950  7
    CG   CA                0.01180  8
   CD1   CA               -0.12560  9
   HD1   HA                0.13300  10
   CD2   CA               -0.12560  11
   HD2   HA                0.13300  12
   CE1   CA               -0.17040  13
   HE1   HA                0.14300  14
   CE2   CA               -0.17040  15
   HE2   HA                0.14300  16
    CZ   CA               -0.10720  17
    HZ   HA                0.12970  18
     C   C                 0.59730  19
     O   O                -0.56790  20
   DCB   DUM_CT            0.00000  21
   HV1   DUM_HC            0.00000  22
   HV2   DUM_HC            0.00000  23
   DCG   DUM_CT            0.00000  24
   HV3   DUM_HC            0.00000  25
   HV4   DUM_HC            0.00000  26
   DCD   DUM_CT            0.00000  27
   HV5   DUM_H1            0.00000  28
   HV6   DUM_H1            0.00000  29

 [ bonds ]
     N       H ; (     N  H.gone)
     N      CA ; (     N      CA)
     N     DCD ; (     N      CD)
    CA      HA ; (    CA      HA)
    CA      CB ; (    CA  CB.gone)
    CA       C ; (    CA       C)
    CA     DCB ; (    CA      CB)
    CB     HB1 ; (CB.gone  HB.gone1)
    CB     HB2 ; (CB.gone  HB.gone2)
    CB      CG ; (CB.gone  CG.gone)
    CG     CD1 ; (CG.gone  CD1.gone)
    CG     CD2 ; (CG.gone  CD2.gone)
   CD1     HD1 ; (CD1.gone  HD1.gone)
   CD1     CE1 ; (CD1.gone  CE1.gone)
   CD2     CE2 ; (CD2.gone  CE2.gone)
   CD2     HD2 ; (CD2.gone  HD2.gone)
   CE1     HE1 ; (CE1.gone  HE1.gone)
   CE1      CZ ; (CE1.gone  CZ.gone)
   CE2      CZ ; (CE2.gone  CZ.gone)
   CE2     HE2 ; (CE2.gone  HE2.gone)
    CZ      HZ ; (CZ.gone  HZ.gone)
     C       O ; (     C       O)
   DCB     DCG ; (    CB      CG)
   DCB     HV1 ; (    CB     HB1)
   DCB     HV2 ; (    CB     HB2)
   DCG     DCD ; (    CG      CD)
   DCG     HV3 ; (    CG     HG1)
   DCG     HV4 ; (    CG     HG2)
   DCD     HV5 ; (    CD     HD1)
   DCD     HV6 ; (    CD     HD2)
    -C       N  

 [ impropers ]
    CA      +N       C       O 
    -C      CA       N       H 
    CG     CE2     CD2     HD2 
    CZ     CD2     CE2     HE2 
   CE1     CE2      CZ      HZ 
   CD1      CZ     CE1     HE1 
    CG     CE1     CD1     HD1 
   CD1     CD2      CG      CB 
    -C     DCD       N      CA 

 [ dihedrals ]

[ F2Q ] ; Phe -> Gln

 [ atoms ]
     N   N                -0.41570  1
     H   H                 0.27190  2
    CA   CX               -0.00240  3
    HA   H1                0.09780  4
    CB   CT               -0.03430  5
   HB1   HC                0.02950  6
   HB2   HC                0.02950  7
    CG   CA                0.01180  8
   CD1   CA               -0.12560  9
   HD1   HA                0.13300  10
   CD2   CA               -0.12560  11
   HD2   HA                0.13300  12
   CE1   CA               -0.17040  13
   HE1   HA                0.14300  14
   CE2   CA               -0.17040  15
   HE2   HA                0.14300  16
    CZ   CA               -0.10720  17
    HZ   HA                0.12970  18
     C   C                 0.59730  19
     O   O                -0.56790  20
   DCG   DUM_2C            0.00000  21
   HV1   DUM_HC            0.00000  22
   HV2   DUM_HC            0.00000  23
   DCD   DUM_C             0.00000  24
  DOE1   DUM_O             0.00000  25
  DNE2   DUM_N             0.00000  26
   HV3   DUM_H             0.00000  27
   HV4   DUM_H             0.00000  28

 [ bonds ]
     N       H ; (     N       H)
     N      CA ; (     N      CA)
    CA      HA ; (    CA      HA)
    CA      CB ; (    CA      CB)
    CA       C ; (    CA       C)
    CB     HB1 ; (    CB     HB1)
    CB     HB2 ; (    CB     HB2)
    CB      CG ; (    CB  CG.gone)
    CB     DCG ; (    CB      CG)
    CG     CD1 ; (CG.gone  CD1.gone)
    CG     CD2 ; (CG.gone  CD2.gone)
   CD1     HD1 ; (CD1.gone  HD1.gone)
   CD1     CE1 ; (CD1.gone  CE1.gone)
   CD2     CE2 ; (CD2.gone  CE2.gone)
   CD2     HD2 ; (CD2.gone  HD2.gone)
   CE1     HE1 ; (CE1.gone  HE1.gone)
   CE1      CZ ; (CE1.gone  CZ.gone)
   CE2      CZ ; (CE2.gone  CZ.gone)
   CE2     HE2 ; (CE2.gone  HE2.gone)
    CZ      HZ ; (CZ.gone  HZ.gone)
     C       O ; (     C       O)
   DCG     HV1 ; (    CG     HG1)
   DCG     HV2 ; (    CG     HG2)
   DCG     DCD ; (    CG      CD)
   DCD    DOE1 ; (    CD     OE1)
   DCD    DNE2 ; (    CD     NE2)
  DNE2     HV3 ; (   NE2    HE21)
  DNE2     HV4 ; (   NE2    HE22)
    -C       N  

 [ impropers ]
    -C      CA       N       H 
    CA      +N       C       O 
    CG     CE2     CD2     HD2 
    CZ     CD2     CE2     HE2 
   CE1     CE2      CZ      HZ 
   CD1      CZ     CE1     HE1 
    CG     CE1     CD1     HD1 
   CD1     CD2      CG      CB 
   DCG    DNE2     DCD    DOE1 
   DCD     HV3    DNE2     HV4 

 [ dihedrals ]

[ F2R ] ; Phe -> Arg

 [ atoms ]
     N   N                -0.41570  1
     H   H                 0.27190  2
    CA   CX               -0.00240  3
    HA   H1                0.09780  4
    CB   CT               -0.03430  5
   HB1   HC                0.02950  6
   HB2   HC                0.02950  7
    CG   CA                0.01180  8
   CD1   CA               -0.12560  9
   HD1   HA                0.13300  10
   CD2   CA               -0.12560  11
   HD2   HA                0.13300  12
   CE1   CA               -0.17040  13
   HE1   HA                0.14300  14
   CE2   CA               -0.17040  15
   HE2   HA                0.14300  16
    CZ   CA               -0.10720  17
    HZ   HA                0.12970  18
     C   C                 0.59730  19
     O   O                -0.56790  20
   DCG   DUM_C8            0.00000  21
   HV1   DUM_HC            0.00000  22
   HV2   DUM_HC            0.00000  23
   DCD   DUM_C8            0.00000  24
   HV3   DUM_H1            0.00000  25
   HV4   DUM_H1            0.00000  26
   DNE   DUM_N2            0.00000  27
   HV5   DUM_H             0.00000  28
   DCZ   DUM_CA            0.00000  29
  DNH1   DUM_N2            0.00000  30
   HV6   DUM_H             0.00000  31
   HV7   DUM_H             0.00000  32
  DNH2   DUM_N2            0.00000  33
   HV8   DUM_H             0.00000  34
   HV9   DUM_H             0.00000  35

 [ bonds ]
     N       H ; (     N       H)
     N      CA ; (     N      CA)
    CA      HA ; (    CA      HA)
    CA      CB ; (    CA      CB)
    CA       C ; (    CA       C)
    CB     HB1 ; (    CB     HB1)
    CB     HB2 ; (    CB     HB2)
    CB      CG ; (    CB  CG.gone)
    CB     DCG ; (    CB      CG)
    CG     CD1 ; (CG.gone  CD1.gone)
    CG     CD2 ; (CG.gone  CD2.gone)
   CD1     HD1 ; (CD1.gone  HD1.gone)
   CD1     CE1 ; (CD1.gone  CE1.gone)
   CD2     CE2 ; (CD2.gone  CE2.gone)
   CD2     HD2 ; (CD2.gone  HD2.gone)
   CE1     HE1 ; (CE1.gone  HE1.gone)
   CE1      CZ ; (CE1.gone  CZ.gone)
   CE2      CZ ; (CE2.gone  CZ.gone)
   CE2     HE2 ; (CE2.gone  HE2.gone)
    CZ      HZ ; (CZ.gone  HZ.gone)
     C       O ; (     C       O)
   DCG     HV1 ; (    CG     HG1)
   DCG     HV2 ; (    CG     HG2)
   DCG     DCD ; (    CG      CD)
   DCD     HV3 ; (    CD     HD1)
   DCD     HV4 ; (    CD     HD2)
   DCD     DNE ; (    CD      NE)
   DNE     HV5 ; (    NE      HE)
   DNE     DCZ ; (    NE      CZ)
   DCZ    DNH1 ; (    CZ     NH1)
   DCZ    DNH2 ; (    CZ     NH2)
  DNH1     HV6 ; (   NH1    HH11)
  DNH1     HV7 ; (   NH1    HH12)
  DNH2     HV8 ; (   NH2    HH21)
  DNH2     HV9 ; (   NH2    HH22)
    -C       N  

 [ impropers ]
    -C      CA       N       H 
    CA      +N       C       O 
    CG     CE2     CD2     HD2 
    CZ     CD2     CE2     HE2 
   CE1     CE2      CZ      HZ 
   CD1      CZ     CE1     HE1 
    CG     CE1     CD1     HD1 
   CD1     CD2      CG      CB 
   DNE    DNH1     DCZ    DNH2 
   DCD     DCZ     DNE     HV5 
   DCZ     HV6    DNH1     HV7 
   DCZ     HV8    DNH2     HV9 

 [ dihedrals ]

[ F2S ] ; Phe -> Ser

 [ atoms ]
     N   N                -0.41570  1
     H   H                 0.27190  2
    CA   CX               -0.00240  3
    HA   H1                0.09780  4
    CB   CT               -0.03430  5
   HB1   HC                0.02950  6
   HB2   HC                0.02950  7
    CG   CA                0.01180  8
   CD1   CA               -0.12560  9
   HD1   HA                0.13300  10
   CD2   CA               -0.12560  11
   HD2   HA                0.13300  12
   CE1   CA               -0.17040  13
   HE1   HA                0.14300  14
   CE2   CA               -0.17040  15
   HE2   HA                0.14300  16
    CZ   CA               -0.10720  17
    HZ   HA                0.12970  18
     C   C                 0.59730  19
     O   O                -0.56790  20
   DOG   DUM_OH            0.00000  21
    HV   DUM_HO            0.00000  22

 [ bonds ]
     N       H ; (     N       H)
     N      CA ; (     N      CA)
    CA      HA ; (    CA      HA)
    CA      CB ; (    CA      CB)
    CA       C ; (    CA       C)
    CB     HB1 ; (    CB     HB1)
    CB     HB2 ; (    CB     HB2)
    CB      CG ; (    CB  CG.gone)
    CB     DOG ; (    CB      OG)
    CG     CD1 ; (CG.gone  CD1.gone)
    CG     CD2 ; (CG.gone  CD2.gone)
   CD1     HD1 ; (CD1.gone  HD1.gone)
   CD1     CE1 ; (CD1.gone  CE1.gone)
   CD2     CE2 ; (CD2.gone  CE2.gone)
   CD2     HD2 ; (CD2.gone  HD2.gone)
   CE1     HE1 ; (CE1.gone  HE1.gone)
   CE1      CZ ; (CE1.gone  CZ.gone)
   CE2      CZ ; (CE2.gone  CZ.gone)
   CE2     HE2 ; (CE2.gone  HE2.gone)
    CZ      HZ ; (CZ.gone  HZ.gone)
     C       O ; (     C       O)
   DOG      HV ; (    OG      HG)
    -C       N  

 [ impropers ]
    -C      CA       N       H 
    CA      +N       C       O 
    CG     CE2     CD2     HD2 
    CZ     CD2     CE2     HE2 
   CE1     CE2      CZ      HZ 
   CD1      CZ     CE1     HE1 
    CG     CE1     CD1     HD1 
   CD1     CD2      CG      CB 

 [ dihedrals ]

[ F2T ] ; Phe -> Thr

 [ atoms ]
     N   N                -0.41570  1
     H   H                 0.27190  2
    CA   CX               -0.00240  3
    HA   H1                0.09780  4
    CB   CT               -0.03430  5
   HB1   HC                0.02950  6
   HB2   HC                0.02950  7
    CG   CA                0.01180  8
   CD1   CA               -0.12560  9
   HD1   HA                0.13300  10
   CD2   CA               -0.12560  11
   HD2   HA                0.13300  12
   CE1   CA               -0.17040  13
   HE1   HA                0.14300  14
   CE2   CA               -0.17040  15
   HE2   HA                0.14300  16
    CZ   CA               -0.10720  17
    HZ   HA                0.12970  18
     C   C                 0.59730  19
     O   O                -0.56790  20
   HV1   DUM_H1            0.00000  21
  DOG1   DUM_OH            0.00000  22
   HV2   DUM_HO            0.00000  23
  DCG2   DUM_CT            0.00000  24
   HV3   DUM_HC            0.00000  25
   HV4   DUM_HC            0.00000  26
   HV5   DUM_HC            0.00000  27

 [ bonds ]
     N       H ; (     N       H)
     N      CA ; (     N      CA)
    CA      HA ; (    CA      HA)
    CA      CB ; (    CA      CB)
    CA       C ; (    CA       C)
    CB     HB1 ; (    CB  HB.gone1)
    CB     HB2 ; (    CB  HB.gone2)
    CB      CG ; (    CB  CG.gone)
    CB     HV1 ; (    CB      HB)
    CB    DOG1 ; (    CB     OG1)
    CB    DCG2 ; (    CB     CG2)
    CG     CD1 ; (CG.gone  CD1.gone)
    CG     CD2 ; (CG.gone  CD2.gone)
   CD1     HD1 ; (CD1.gone  HD1.gone)
   CD1     CE1 ; (CD1.gone  CE1.gone)
   CD2     CE2 ; (CD2.gone  CE2.gone)
   CD2     HD2 ; (CD2.gone  HD2.gone)
   CE1     HE1 ; (CE1.gone  HE1.gone)
   CE1      CZ ; (CE1.gone  CZ.gone)
   CE2      CZ ; (CE2.gone  CZ.gone)
   CE2     HE2 ; (CE2.gone  HE2.gone)
    CZ      HZ ; (CZ.gone  HZ.gone)
     C       O ; (     C       O)
  DOG1     HV2 ; (   OG1     HG1)
  DCG2     HV3 ; (   CG2    HG21)
  DCG2     HV4 ; (   CG2    HG22)
  DCG2     HV5 ; (   CG2    HG23)
    -C       N  

 [ impropers ]
    -C      CA       N       H 
    CA      +N       C       O 
    CG     CE2     CD2     HD2 
    CZ     CD2     CE2     HE2 
   CE1     CE2      CZ      HZ 
   CD1      CZ     CE1     HE1 
    CG     CE1     CD1     HD1 
   CD1     CD2      CG      CB 

 [ dihedrals ]

[ F2V ] ; Phe -> Val

 [ atoms ]
     N   N                -0.41570  1
     H   H                 0.27190  2
    CA   CX               -0.00240  3
    HA   H1                0.09780  4
    CB   CT               -0.03430  5
   HB1   HC                0.02950  6
   HB2   HC                0.02950  7
    CG   CA                0.01180  8
   CD1   CA               -0.12560  9
   HD1   HA                0.13300  10
   CD2   CA               -0.12560  11
   HD2   HA                0.13300  12
   CE1   CA               -0.17040  13
   HE1   HA                0.14300  14
   CE2   CA               -0.17040  15
   HE2   HA                0.14300  16
    CZ   CA               -0.10720  17
    HZ   HA                0.12970  18
     C   C                 0.59730  19
     O   O                -0.56790  20
   HV1   DUM_HC            0.00000  21
  DCG1   DUM_CT            0.00000  22
   HV2   DUM_HC            0.00000  23
   HV3   DUM_HC            0.00000  24
   HV4   DUM_HC            0.00000  25
  DCG2   DUM_CT            0.00000  26
   HV5   DUM_HC            0.00000  27
   HV6   DUM_HC            0.00000  28
   HV7   DUM_HC            0.00000  29

 [ bonds ]
     N       H ; (     N       H)
     N      CA ; (     N      CA)
    CA      HA ; (    CA      HA)
    CA      CB ; (    CA      CB)
    CA       C ; (    CA       C)
    CB     HB1 ; (    CB  HB.gone1)
    CB     HB2 ; (    CB  HB.gone2)
    CB      CG ; (    CB  CG.gone)
    CB     HV1 ; (    CB      HB)
    CB    DCG1 ; (    CB     CG1)
    CB    DCG2 ; (    CB     CG2)
    CG     CD1 ; (CG.gone  CD1.gone)
    CG     CD2 ; (CG.gone  CD2.gone)
   CD1     HD1 ; (CD1.gone  HD1.gone)
   CD1     CE1 ; (CD1.gone  CE1.gone)
   CD2     CE2 ; (CD2.gone  CE2.gone)
   CD2     HD2 ; (CD2.gone  HD2.gone)
   CE1     HE1 ; (CE1.gone  HE1.gone)
   CE1      CZ ; (CE1.gone  CZ.gone)
   CE2      CZ ; (CE2.gone  CZ.gone)
   CE2     HE2 ; (CE2.gone  HE2.gone)
    CZ      HZ ; (CZ.gone  HZ.gone)
     C       O ; (     C       O)
  DCG1     HV2 ; (   CG1    HG11)
  DCG1     HV3 ; (   CG1    HG12)
  DCG1     HV4 ; (   CG1    HG13)
  DCG2     HV5 ; (   CG2    HG21)
  DCG2     HV6 ; (   CG2    HG22)
  DCG2     HV7 ; (   CG2    HG23)
    -C       N  

 [ impropers ]
    -C      CA       N       H 
    CA      +N       C       O 
    CG     CE2     CD2     HD2 
    CZ     CD2     CE2     HE2 
   CE1     CE2      CZ      HZ 
   CD1      CZ     CE1     HE1 
    CG     CE1     CD1     HD1 
   CD1     CD2      CG      CB 

 [ dihedrals ]

[ F2W ] ; Phe -> Trp

 [ atoms ]
     N   N                -0.41570  1
     H   H                 0.27190  2
    CA   CX               -0.00240  3
    HA   H1                0.09780  4
    CB   CT               -0.03430  5
   HB1   HC                0.02950  6
   HB2   HC                0.02950  7
    CG   CA                0.01180  8
   CD1   CA               -0.12560  9
   HD1   HA                0.13300  10
   CD2   CA               -0.12560  11
   HD2   HA                0.13300  12
   CE1   CA               -0.17040  13
   HE1   HA                0.14300  14
   CE2   CA               -0.17040  15
   HE2   HA                0.14300  16
    CZ   CA               -0.10720  17
    HZ   HA                0.12970  18
     C   C                 0.59730  19
     O   O                -0.56790  20
  DCD1   DUM_CW            0.00000  21
   HV1   DUM_H4            0.00000  22
  DCD2   DUM_CB            0.00000  23
  DNE1   DUM_NA            0.00000  24
   HV2   DUM_H             0.00000  25
  DCE2   DUM_CN            0.00000  26
  DCE3   DUM_CA            0.00000  27
   HV3   DUM_HA            0.00000  28
  DCZ2   DUM_CA            0.00000  29
   HV4   DUM_HA            0.00000  30
  DCZ3   DUM_CA            0.00000  31
   HV5   DUM_HA            0.00000  32
  DCH2   DUM_CA            0.00000  33
   HV6   DUM_HA            0.00000  34

 [ bonds ]
     N       H ; (     N       H)
     N      CA ; (     N      CA)
    CA      HA ; (    CA      HA)
    CA      CB ; (    CA      CB)
    CA       C ; (    CA       C)
    CB     HB1 ; (    CB     HB1)
    CB     HB2 ; (    CB     HB2)
    CB      CG ; (    CB      CG)
    CG     CD1 ; (    CG  CD1.gone)
    CG     CD2 ; (    CG  CD2.gone)
    CG    DCD1 ; (    CG     CD1)
    CG    DCD2 ; (    CG     CD2)
   CD1     HD1 ; (CD1.gone  HD1.gone)
   CD1     CE1 ; (CD1.gone  CE1.gone)
   CD2     CE2 ; (CD2.gone  CE2.gone)
   CD2     HD2 ; (CD2.gone  HD2.gone)
   CE1     HE1 ; (CE1.gone  HE1.gone)
   CE1      CZ ; (CE1.gone  CZ.gone)
   CE2      CZ ; (CE2.gone  CZ.gone)
   CE2     HE2 ; (CE2.gone  HE2.gone)
    CZ      HZ ; (CZ.gone  HZ.gone)
     C       O ; (     C       O)
  DCD1     HV1 ; (   CD1     HD1)
  DCD1    DNE1 ; (   CD1     NE1)
  DCD2    DCE2 ; (   CD2     CE2)
  DCD2    DCE3 ; (   CD2     CE3)
  DNE1     HV2 ; (   NE1     HE1)
  DNE1    DCE2 ; (   NE1     CE2)
  DCE2    DCZ2 ; (   CE2     CZ2)
  DCE3    DCZ3 ; (   CE3     CZ3)
  DCE3     HV3 ; (   CE3     HE3)
  DCZ2     HV4 ; (   CZ2     HZ2)
  DCZ2    DCH2 ; (   CZ2     CH2)
  DCZ3    DCH2 ; (   CZ3     CH2)
  DCZ3     HV5 ; (   CZ3     HZ3)
  DCH2     HV6 ; (   CH2     HH2)
    -C       N  

 [ impropers ]
    -C      CA       N       H 
    CA      +N       C       O 
    CG     CE2     CD2     HD2 
    CZ     CD2     CE2     HE2 
   CE1     CE2      CZ      HZ 
   CD1      CZ     CE1     HE1 
    CG     CE1     CD1     HD1 
   CD1     CD2      CG      CB 
  DCD1    DCE2    DNE1     HV2 
  DCE2    DCH2    DCZ2     HV4 
  DCZ2    DCZ3    DCH2     HV6 
  DCH2    DCE3    DCZ3     HV5 
  DCZ3    DCD2    DCE3     HV3 
    CG    DNE1    DCD1     HV1 
  DCD1      CG      CB    DCD2 

 [ dihedrals ]

[ F2X ] ; Phe -> Hie

 [ atoms ]
     N   N                -0.41570  1
     H   H                 0.27190  2
    CA   CX               -0.00240  3
    HA   H1                0.09780  4
    CB   CT               -0.03430  5
   HB1   HC                0.02950  6
   HB2   HC                0.02950  7
    CG   CA                0.01180  8
   CD1   CA               -0.12560  9
   HD1   HA                0.13300  10
   CD2   CA               -0.12560  11
   HD2   HA                0.13300  12
   CE1   CA               -0.17040  13
   HE1   HA                0.14300  14
   CE2   CA               -0.17040  15
   HE2   HA                0.14300  16
    CZ   CA               -0.10720  17
    HZ   HA                0.12970  18
     C   C                 0.59730  19
     O   O                -0.56790  20
  DND1   DUM_NB            0.00000  21
  DCD2   DUM_CW            0.00000  22
   HV1   DUM_H4            0.00000  23
  DCE1   DUM_CR            0.00000  24
   HV2   DUM_H5            0.00000  25
  DNE2   DUM_NA            0.00000  26
   HV3   DUM_H             0.00000  27

 [ bonds ]
     N       H ; (     N       H)
     N      CA ; (     N      CA)
    CA      HA ; (    CA      HA)
    CA      CB ; (    CA      CB)
    CA       C ; (    CA       C)
    CB     HB1 ; (    CB     HB1)
    CB     HB2 ; (    CB     HB2)
    CB      CG ; (    CB      CG)
    CG     CD1 ; (    CG  CD1.gone)
    CG     CD2 ; (    CG  CD2.gone)
    CG    DND1 ; (    CG     ND1)
    CG    DCD2 ; (    CG     CD2)
   CD1     HD1 ; (CD1.gone  HD1.gone)
   CD1     CE1 ; (CD1.gone  CE1.gone)
   CD2     CE2 ; (CD2.gone  CE2.gone)
   CD2     HD2 ; (CD2.gone  HD2.gone)
   CE1     HE1 ; (CE1.gone  HE1.gone)
   CE1      CZ ; (CE1.gone  CZ.gone)
   CE2      CZ ; (CE2.gone  CZ.gone)
   CE2     HE2 ; (CE2.gone  HE2.gone)
    CZ      HZ ; (CZ.gone  HZ.gone)
     C       O ; (     C       O)
  DND1    DCE1 ; (   ND1     CE1)
  DCD2    DNE2 ; (   CD2     NE2)
  DCD2     HV1 ; (   CD2     HD2)
  DCE1     HV2 ; (   CE1     HE1)
  DCE1    DNE2 ; (   CE1     NE2)
  DNE2     HV3 ; (   NE2     HE2)
    -C       N  

 [ impropers ]
    -C      CA       N       H 
    CA      +N       C       O 
    CG     CE2     CD2     HD2 
    CZ     CD2     CE2     HE2 
   CE1     CE2      CZ      HZ 
   CD1      CZ     CE1     HE1 
    CG     CE1     CD1     HD1 
   CD1     CD2      CG      CB 
  DCE1    DCD2    DNE2     HV3 
    CG    DNE2    DCD2     HV1 
  DND1    DNE2    DCE1     HV2 
  DND1    DCD2      CG      CB 

 [ dihedrals ]

[ F2Y ] ; Phe -> Tyr

 [ atoms ]
     N   N                -0.41570  1
     H   H                 0.27190  2
    CA   CX               -0.00240  3
    HA   H1                0.09780  4
    CB   CT               -0.03430  5
   HB1   HC                0.02950  6
   HB2   HC                0.02950  7
    CG   CA                0.01180  8
   CD1   CA               -0.12560  9
   HD1   HA                0.13300  10
   CD2   CA               -0.12560  11
   HD2   HA                0.13300  12
   CE1   CA               -0.17040  13
   HE1   HA                0.14300  14
   CE2   CA               -0.17040  15
   HE2   HA                0.14300  16
    CZ   CA               -0.10720  17
    HZ   HA                0.12970  18
     C   C                 0.59730  19
     O   O                -0.56790  20
   DOH   DUM_OH            0.00000  21
    HV   DUM_HO            0.00000  22

 [ bonds ]
     N       H ; (     N       H)
     N      CA ; (     N      CA)
    CA      HA ; (    CA      HA)
    CA      CB ; (    CA      CB)
    CA       C ; (    CA       C)
    CB     HB1 ; (    CB     HB1)
    CB     HB2 ; (    CB     HB2)
    CB      CG ; (    CB      CG)
    CG     CD1 ; (    CG     CD1)
    CG     CD2 ; (    CG     CD2)
   CD1     HD1 ; (   CD1     HD1)
   CD1     CE1 ; (   CD1     CE1)
   CD2     CE2 ; (   CD2     CE2)
   CD2     HD2 ; (   CD2     HD2)
   CE1     HE1 ; (   CE1     HE1)
   CE1      CZ ; (   CE1      CZ)
   CE2      CZ ; (   CE2      CZ)
   CE2     HE2 ; (   CE2     HE2)
    CZ      HZ ; (    CZ  HZ.gone)
    CZ     DOH ; (    CZ      OH)
     C       O ; (     C       O)
   DOH      HV ; (    OH      HH)
    -C       N  

 [ impropers ]
    -C      CA       N       H 
    CA      +N       C       O 
    CG     CE2     CD2     HD2 
    CZ     CD2     CE2     HE2 
   CD1      CZ     CE1     HE1 
    CG     CE1     CD1     HD1 
   CD1     CD2      CG      CB 
   CE1     CE2      CZ      HZ 
   CE1     CE2      CZ     DOH 

 [ dihedrals ]

[ F2Z ] ; Phe -> Hip

 [ atoms ]
     N   N                -0.41570  1
     H   H                 0.27190  2
    CA   CX               -0.00240  3
    HA   H1                0.09780  4
    CB   CT               -0.03430  5
   HB1   HC                0.02950  6
   HB2   HC                0.02950  7
    CG   CA                0.01180  8
   CD1   CA               -0.12560  9
   HD1   HA                0.13300  10
   CD2   CA               -0.12560  11
   HD2   HA                0.13300  12
   CE1   CA               -0.17040  13
   HE1   HA                0.14300  14
   CE2   CA               -0.17040  15
   HE2   HA                0.14300  16
    CZ   CA               -0.10720  17
    HZ   HA                0.12970  18
     C   C                 0.59730  19
     O   O                -0.56790  20
  DND1   DUM_NA            0.00000  21
   HV1   DUM_H             0.00000  22
  DCD2   DUM_CW            0.00000  23
   HV2   DUM_H4            0.00000  24
  DCE1   DUM_CR            0.00000  25
   HV3   DUM_H5            0.00000  26
  DNE2   DUM_NA            0.00000  27
   HV4   DUM_H             0.00000  28

 [ bonds ]
     N       H ; (     N       H)
     N      CA ; (     N      CA)
    CA      HA ; (    CA      HA)
    CA      CB ; (    CA      CB)
    CA       C ; (    CA       C)
    CB     HB1 ; (    CB     HB1)
    CB     HB2 ; (    CB     HB2)
    CB      CG ; (    CB      CG)
    CG     CD1 ; (    CG  CD1.gone)
    CG     CD2 ; (    CG  CD2.gone)
    CG    DND1 ; (    CG     ND1)
    CG    DCD2 ; (    CG     CD2)
   CD1     HD1 ; (CD1.gone  HD1.gone)
   CD1     CE1 ; (CD1.gone  CE1.gone)
   CD2     CE2 ; (CD2.gone  CE2.gone)
   CD2     HD2 ; (CD2.gone  HD2.gone)
   CE1     HE1 ; (CE1.gone  HE1.gone)
   CE1      CZ ; (CE1.gone  CZ.gone)
   CE2      CZ ; (CE2.gone  CZ.gone)
   CE2     HE2 ; (CE2.gone  HE2.gone)
    CZ      HZ ; (CZ.gone  HZ.gone)
     C       O ; (     C       O)
  DND1     HV1 ; (   ND1     HD1)
  DND1    DCE1 ; (   ND1     CE1)
  DCD2    DNE2 ; (   CD2     NE2)
  DCD2     HV2 ; (   CD2     HD2)
  DCE1     HV3 ; (   CE1     HE1)
  DCE1    DNE2 ; (   CE1     NE2)
  DNE2     HV4 ; (   NE2     HE2)
    -C       N  

 [ impropers ]
    -C      CA       N       H 
    CA      +N       C       O 
    CG     CE2     CD2     HD2 
    CZ     CD2     CE2     HE2 
   CE1     CE2      CZ      HZ 
   CD1      CZ     CE1     HE1 
    CG     CE1     CD1     HD1 
   CD1     CD2      CG      CB 
    CG    DCE1    DND1     HV1 
  DCE1    DCD2    DNE2     HV4 
    CG    DNE2    DCD2     HV2 
  DND1    DNE2    DCE1     HV3 
  DND1    DCD2      CG      CB 

 [ dihedrals ]

[ G2A ] ; Gly -> Ala

 [ atoms ]
     N   N                -0.41570  1
     H   H                 0.27190  2
    CA   CX               -0.02520  3
   HA1   H1                0.06980  4
   HA2   H1                0.06980  5
     C   C                 0.59730  6
     O   O                -0.56790  7
   HV1   DUM_H1            0.00000  8
   DCB   DUM_CT            0.00000  9
   HV2   DUM_HC            0.00000  10
   HV3   DUM_HC            0.00000  11
   HV4   DUM_HC            0.00000  12

 [ bonds ]
     N       H ; (     N       H)
     N      CA ; (     N      CA)
    CA     HA1 ; (    CA  HA.gone1)
    CA     HA2 ; (    CA  HA.gone2)
    CA       C ; (    CA       C)
    CA     HV1 ; (    CA      HA)
    CA     DCB ; (    CA      CB)
     C       O ; (     C       O)
   DCB     HV2 ; (    CB     HB1)
   DCB     HV3 ; (    CB     HB2)
   DCB     HV4 ; (    CB     HB3)
    -C       N  

 [ impropers ]
    -C      CA       N       H 
    CA      +N       C       O 

 [ dihedrals ]

[ G2B ] ; Gly -> Ash

 [ atoms ]
     N   N                -0.41570  1
     H   H                 0.27190  2
    CA   CX               -0.02520  3
   HA1   H1                0.06980  4
   HA2   H1                0.06980  5
     C   C                 0.59730  6
     O   O                -0.56790  7
   HV1   DUM_H1            0.00000  8
   DCB   DUM_2C            0.00000  9
   HV2   DUM_HC            0.00000  10
   HV3   DUM_HC            0.00000  11
   DCG   DUM_C             0.00000  12
  DOD1   DUM_O             0.00000  13
  DOD2   DUM_OH            0.00000  14
   HV4   DUM_HO            0.00000  15

 [ bonds ]
     N       H ; (     N       H)
     N      CA ; (     N      CA)
    CA     HA1 ; (    CA  HA.gone1)
    CA     HA2 ; (    CA  HA.gone2)
    CA       C ; (    CA       C)
    CA     HV1 ; (    CA      HA)
    CA     DCB ; (    CA      CB)
     C       O ; (     C       O)
   DCB     HV2 ; (    CB     HB1)
   DCB     HV3 ; (    CB     HB2)
   DCB     DCG ; (    CB      CG)
   DCG    DOD1 ; (    CG     OD1)
   DCG    DOD2 ; (    CG     OD2)
  DOD2     HV4 ; (   OD2     HD2)
    -C       N  

 [ impropers ]
    -C      CA       N       H 
    CA      +N       C       O 
   DCB    DOD1     DCG    DOD2 

 [ dihedrals ]

[ G2C ] ; Gly -> Cys

 [ atoms ]
     N   N                -0.41570  1
     H   H                 0.27190  2
    CA   CX               -0.02520  3
   HA1   H1                0.06980  4
   HA2   H1                0.06980  5
     C   C                 0.59730  6
     O   O                -0.56790  7
   HV1   DUM_H1            0.00000  8
   DCB   DUM_2C            0.00000  9
   HV2   DUM_H1            0.00000  10
   HV3   DUM_H1            0.00000  11
   DSG   DUM_SH            0.00000  12
   HV4   DUM_HS            0.00000  13

 [ bonds ]
     N       H ; (     N       H)
     N      CA ; (     N      CA)
    CA     HA1 ; (    CA  HA.gone1)
    CA     HA2 ; (    CA  HA.gone2)
    CA       C ; (    CA       C)
    CA     HV1 ; (    CA      HA)
    CA     DCB ; (    CA      CB)
     C       O ; (     C       O)
   DCB     HV2 ; (    CB     HB1)
   DCB     HV3 ; (    CB     HB2)
   DCB     DSG ; (    CB      SG)
   DSG     HV4 ; (    SG      HG)
    -C       N  

 [ impropers ]
    -C      CA       N       H 
    CA      +N       C       O 

 [ dihedrals ]

[ G2D ] ; Gly -> Asp

 [ atoms ]
     N   N                -0.41570  1
     H   H                 0.27190  2
    CA   CX               -0.02520  3
   HA1   H1                0.06980  4
   HA2   H1                0.06980  5
     C   C                 0.59730  6
     O   O                -0.56790  7
   HV1   DUM_H1            0.00000  8
   DCB   DUM_2C            0.00000  9
   HV2   DUM_HC            0.00000  10
   HV3   DUM_HC            0.00000  11
   DCG   DUM_CO            0.00000  12
  DOD1   DUM_O2            0.00000  13
  DOD2   DUM_O2            0.00000  14

 [ bonds ]
     N       H ; (     N       H)
     N      CA ; (     N      CA)
    CA     HA1 ; (    CA  HA.gone1)
    CA     HA2 ; (    CA  HA.gone2)
    CA       C ; (    CA       C)
    CA     HV1 ; (    CA      HA)
    CA     DCB ; (    CA      CB)
     C       O ; (     C       O)
   DCB     HV2 ; (    CB     HB1)
   DCB     HV3 ; (    CB     HB2)
   DCB     DCG ; (    CB      CG)
   DCG    DOD1 ; (    CG     OD1)
   DCG    DOD2 ; (    CG     OD2)
    -C       N  

 [ impropers ]
    -C      CA       N       H 
    CA      +N       C       O 
   DCB    DOD1     DCG    DOD2 

 [ dihedrals ]

[ G2E ] ; Gly -> Glu

 [ atoms ]
     N   N                -0.41570  1
     H   H                 0.27190  2
    CA   CX               -0.02520  3
   HA1   H1                0.06980  4
   HA2   H1                0.06980  5
     C   C                 0.59730  6
     O   O                -0.56790  7
   HV1   DUM_H1            0.00000  8
   DCB   DUM_2C            0.00000  9
   HV2   DUM_HC            0.00000  10
   HV3   DUM_HC            0.00000  11
   DCG   DUM_2C            0.00000  12
   HV4   DUM_HC            0.00000  13
   HV5   DUM_HC            0.00000  14
   DCD   DUM_CO            0.00000  15
  DOE1   DUM_O2            0.00000  16
  DOE2   DUM_O2            0.00000  17

 [ bonds ]
     N       H ; (     N       H)
     N      CA ; (     N      CA)
    CA     HA1 ; (    CA  HA.gone1)
    CA     HA2 ; (    CA  HA.gone2)
    CA       C ; (    CA       C)
    CA     HV1 ; (    CA      HA)
    CA     DCB ; (    CA      CB)
     C       O ; (     C       O)
   DCB     HV2 ; (    CB     HB1)
   DCB     HV3 ; (    CB     HB2)
   DCB     DCG ; (    CB      CG)
   DCG     HV4 ; (    CG     HG1)
   DCG     HV5 ; (    CG     HG2)
   DCG     DCD ; (    CG      CD)
   DCD    DOE1 ; (    CD     OE1)
   DCD    DOE2 ; (    CD     OE2)
    -C       N  

 [ impropers ]
    -C      CA       N       H 
    CA      +N       C       O 
   DCG    DOE1     DCD    DOE2 

 [ dihedrals ]

[ G2F ] ; Gly -> Phe

 [ atoms ]
     N   N                -0.41570  1
     H   H                 0.27190  2
    CA   CX               -0.02520  3
   HA1   H1                0.06980  4
   HA2   H1                0.06980  5
     C   C                 0.59730  6
     O   O                -0.56790  7
   HV1   DUM_H1            0.00000  8
   DCB   DUM_CT            0.00000  9
   HV2   DUM_HC            0.00000  10
   HV3   DUM_HC            0.00000  11
   DCG   DUM_CA            0.00000  12
  DCD1   DUM_CA            0.00000  13
   HV4   DUM_HA            0.00000  14
  DCD2   DUM_CA            0.00000  15
   HV5   DUM_HA            0.00000  16
  DCE1   DUM_CA            0.00000  17
   HV6   DUM_HA            0.00000  18
  DCE2   DUM_CA            0.00000  19
   HV7   DUM_HA            0.00000  20
   DCZ   DUM_CA            0.00000  21
   HV8   DUM_HA            0.00000  22

 [ bonds ]
     N       H ; (     N       H)
     N      CA ; (     N      CA)
    CA     HA1 ; (    CA  HA.gone1)
    CA     HA2 ; (    CA  HA.gone2)
    CA       C ; (    CA       C)
    CA     HV1 ; (    CA      HA)
    CA     DCB ; (    CA      CB)
     C       O ; (     C       O)
   DCB     HV2 ; (    CB     HB1)
   DCB     HV3 ; (    CB     HB2)
   DCB     DCG ; (    CB      CG)
   DCG    DCD1 ; (    CG     CD1)
   DCG    DCD2 ; (    CG     CD2)
  DCD1     HV4 ; (   CD1     HD1)
  DCD1    DCE1 ; (   CD1     CE1)
  DCD2    DCE2 ; (   CD2     CE2)
  DCD2     HV5 ; (   CD2     HD2)
  DCE1     HV6 ; (   CE1     HE1)
  DCE1     DCZ ; (   CE1      CZ)
  DCE2     DCZ ; (   CE2      CZ)
  DCE2     HV7 ; (   CE2     HE2)
   DCZ     HV8 ; (    CZ      HZ)
    -C       N  

 [ impropers ]
    -C      CA       N       H 
    CA      +N       C       O 
   DCG    DCE2    DCD2     HV5 
   DCZ    DCD2    DCE2     HV7 
  DCE1    DCE2     DCZ     HV8 
  DCD1     DCZ    DCE1     HV6 
   DCG    DCE1    DCD1     HV4 
  DCD1    DCD2     DCG     DCB 

 [ dihedrals ]

[ G2H ] ; Gly -> Hid

 [ atoms ]
     N   N                -0.41570  1
     H   H                 0.27190  2
    CA   CX               -0.02520  3
   HA1   H1                0.06980  4
   HA2   H1                0.06980  5
     C   C                 0.59730  6
     O   O                -0.56790  7
   HV1   DUM_H1            0.00000  8
   DCB   DUM_CT            0.00000  9
   HV2   DUM_HC            0.00000  10
   HV3   DUM_HC            0.00000  11
   DCG   DUM_CC            0.00000  12
  DND1   DUM_NA            0.00000  13
   HV4   DUM_H             0.00000  14
  DCD2   DUM_CV            0.00000  15
   HV5   DUM_H4            0.00000  16
  DCE1   DUM_CR            0.00000  17
   HV6   DUM_H5            0.00000  18
  DNE2   DUM_NB            0.00000  19

 [ bonds ]
     N       H ; (     N       H)
     N      CA ; (     N      CA)
    CA     HA1 ; (    CA  HA.gone1)
    CA     HA2 ; (    CA  HA.gone2)
    CA       C ; (    CA       C)
    CA     HV1 ; (    CA      HA)
    CA     DCB ; (    CA      CB)
     C       O ; (     C       O)
   DCB     HV2 ; (    CB     HB1)
   DCB     HV3 ; (    CB     HB2)
   DCB     DCG ; (    CB      CG)
   DCG    DND1 ; (    CG     ND1)
   DCG    DCD2 ; (    CG     CD2)
  DND1     HV4 ; (   ND1     HD1)
  DND1    DCE1 ; (   ND1     CE1)
  DCD2    DNE2 ; (   CD2     NE2)
  DCD2     HV5 ; (   CD2     HD2)
  DCE1     HV6 ; (   CE1     HE1)
  DCE1    DNE2 ; (   CE1     NE2)
    -C       N  

 [ impropers ]
    -C      CA       N       H 
    CA      +N       C       O 
   DCG    DCE1    DND1     HV4 
   DCG    DNE2    DCD2     HV5 
  DND1    DNE2    DCE1     HV6 
  DND1    DCD2     DCG     DCB 

 [ dihedrals ]

[ G2I ] ; Gly -> Ile

 [ atoms ]
     N   N                -0.41570  1
     H   H                 0.27190  2
    CA   CX               -0.02520  3
   HA1   H1                0.06980  4
   HA2   H1                0.06980  5
     C   C                 0.59730  6
     O   O                -0.56790  7
   HV1   DUM_H1            0.00000  8
   DCB   DUM_3C            0.00000  9
   HV2   DUM_HC            0.00000  10
  DCG1   DUM_2C            0.00000  11
   HV3   DUM_HC            0.00000  12
   HV4   DUM_HC            0.00000  13
  DCG2   DUM_CT            0.00000  14
   HV5   DUM_HC            0.00000  15
   HV6   DUM_HC            0.00000  16
   HV7   DUM_HC            0.00000  17
  DCD1   DUM_CT            0.00000  18
   HV8   DUM_HC            0.00000  19
   HV9   DUM_HC            0.00000  20
  HV10   DUM_HC            0.00000  21

 [ bonds ]
     N       H ; (     N       H)
     N      CA ; (     N      CA)
    CA     HA1 ; (    CA  HA.gone1)
    CA     HA2 ; (    CA  HA.gone2)
    CA       C ; (    CA       C)
    CA     HV1 ; (    CA      HA)
    CA     DCB ; (    CA      CB)
     C       O ; (     C       O)
   DCB     HV2 ; (    CB      HB)
   DCB    DCG2 ; (    CB     CG2)
   DCB    DCG1 ; (    CB     CG1)
  DCG1     HV3 ; (   CG1    HG11)
  DCG1     HV4 ; (   CG1    HG12)
  DCG1    DCD1 ; (   CG1     CD1)
  DCG2     HV5 ; (   CG2    HG21)
  DCG2     HV6 ; (   CG2    HG22)
  DCG2     HV7 ; (   CG2    HG23)
  DCD1     HV8 ; (   CD1    HD11)
  DCD1     HV9 ; (   CD1    HD12)
  DCD1    HV10 ; (   CD1    HD13)
    -C       N  

 [ impropers ]
    -C      CA       N       H 
    CA      +N       C       O 

 [ dihedrals ]

[ G2J ] ; Gly -> Glh

 [ atoms ]
     N   N                -0.41570  1
     H   H                 0.27190  2
    CA   CX               -0.02520  3
   HA1   H1                0.06980  4
   HA2   H1                0.06980  5
     C   C                 0.59730  6
     O   O                -0.56790  7
   HV1   DUM_H1            0.00000  8
   DCB   DUM_2C            0.00000  9
   HV2   DUM_HC            0.00000  10
   HV3   DUM_HC            0.00000  11
   DCG   DUM_2C            0.00000  12
   HV4   DUM_HC            0.00000  13
   HV5   DUM_HC            0.00000  14
   DCD   DUM_C             0.00000  15
  DOE1   DUM_O             0.00000  16
  DOE2   DUM_OH            0.00000  17
   HV6   DUM_HO            0.00000  18

 [ bonds ]
     N       H ; (     N       H)
     N      CA ; (     N      CA)
    CA     HA1 ; (    CA  HA.gone1)
    CA     HA2 ; (    CA  HA.gone2)
    CA       C ; (    CA       C)
    CA     HV1 ; (    CA      HA)
    CA     DCB ; (    CA      CB)
     C       O ; (     C       O)
   DCB     HV2 ; (    CB     HB1)
   DCB     HV3 ; (    CB     HB2)
   DCB     DCG ; (    CB      CG)
   DCG     HV4 ; (    CG     HG1)
   DCG     HV5 ; (    CG     HG2)
   DCG     DCD ; (    CG      CD)
   DCD    DOE1 ; (    CD     OE1)
   DCD    DOE2 ; (    CD     OE2)
  DOE2     HV6 ; (   OE2     HE2)
    -C       N  

 [ impropers ]
    -C      CA       N       H 
    CA      +N       C       O 
   DCG    DOE1     DCD    DOE2 

 [ dihedrals ]

[ G2K ] ; Gly -> Lys

 [ atoms ]
     N   N                -0.41570  1
     H   H                 0.27190  2
    CA   CX               -0.02520  3
   HA1   H1                0.06980  4
   HA2   H1                0.06980  5
     C   C                 0.59730  6
     O   O                -0.56790  7
   HV1   DUM_H1            0.00000  8
   DCB   DUM_C8            0.00000  9
   HV2   DUM_HC            0.00000  10
   HV3   DUM_HC            0.00000  11
   DCG   DUM_C8            0.00000  12
   HV4   DUM_HC            0.00000  13
   HV5   DUM_HC            0.00000  14
   DCD   DUM_C8            0.00000  15
   HV6   DUM_HC            0.00000  16
   HV7   DUM_HC            0.00000  17
   DCE   DUM_C8            0.00000  18
   HV8   DUM_HP            0.00000  19
   HV9   DUM_HP            0.00000  20
   DNZ   DUM_N3            0.00000  21
  HV10   DUM_H             0.00000  22
  HV11   DUM_H             0.00000  23
  HV12   DUM_H             0.00000  24

 [ bonds ]
     N       H ; (     N       H)
     N      CA ; (     N      CA)
    CA     HA1 ; (    CA  HA.gone1)
    CA     HA2 ; (    CA  HA.gone2)
    CA       C ; (    CA       C)
    CA     HV1 ; (    CA      HA)
    CA     DCB ; (    CA      CB)
     C       O ; (     C       O)
   DCB     HV2 ; (    CB     HB1)
   DCB     HV3 ; (    CB     HB2)
   DCB     DCG ; (    CB      CG)
   DCG     HV4 ; (    CG     HG1)
   DCG     HV5 ; (    CG     HG2)
   DCG     DCD ; (    CG      CD)
   DCD     HV6 ; (    CD     HD1)
   DCD     HV7 ; (    CD     HD2)
   DCD     DCE ; (    CD      CE)
   DCE     HV8 ; (    CE     HE1)
   DCE     HV9 ; (    CE     HE2)
   DCE     DNZ ; (    CE      NZ)
   DNZ    HV10 ; (    NZ     HZ1)
   DNZ    HV11 ; (    NZ     HZ2)
   DNZ    HV12 ; (    NZ     HZ3)
    -C       N  

 [ impropers ]
    -C      CA       N       H 
    CA      +N       C       O 

 [ dihedrals ]

[ G2L ] ; Gly -> Leu

 [ atoms ]
     N   N                -0.41570  1
     H   H                 0.27190  2
    CA   CX               -0.02520  3
   HA1   H1                0.06980  4
   HA2   H1                0.06980  5
     C   C                 0.59730  6
     O   O                -0.56790  7
   HV1   DUM_H1            0.00000  8
   DCB   DUM_2C            0.00000  9
   HV2   DUM_HC            0.00000  10
   HV3   DUM_HC            0.00000  11
   DCG   DUM_3C            0.00000  12
   HV4   DUM_HC            0.00000  13
  DCD1   DUM_CT            0.00000  14
   HV5   DUM_HC            0.00000  15
   HV6   DUM_HC            0.00000  16
   HV7   DUM_HC            0.00000  17
  DCD2   DUM_CT            0.00000  18
   HV8   DUM_HC            0.00000  19
   HV9   DUM_HC            0.00000  20
  HV10   DUM_HC            0.00000  21

 [ bonds ]
     N       H ; (     N       H)
     N      CA ; (     N      CA)
    CA     HA1 ; (    CA  HA.gone1)
    CA     HA2 ; (    CA  HA.gone2)
    CA       C ; (    CA       C)
    CA     HV1 ; (    CA      HA)
    CA     DCB ; (    CA      CB)
     C       O ; (     C       O)
   DCB     HV2 ; (    CB     HB1)
   DCB     HV3 ; (    CB     HB2)
   DCB     DCG ; (    CB      CG)
   DCG     HV4 ; (    CG      HG)
   DCG    DCD1 ; (    CG     CD1)
   DCG    DCD2 ; (    CG     CD2)
  DCD1     HV5 ; (   CD1    HD11)
  DCD1     HV6 ; (   CD1    HD12)
  DCD1     HV7 ; (   CD1    HD13)
  DCD2     HV8 ; (   CD2    HD21)
  DCD2     HV9 ; (   CD2    HD22)
  DCD2    HV10 ; (   CD2    HD23)
    -C       N  

 [ impropers ]
    -C      CA       N       H 
    CA      +N       C       O 

 [ dihedrals ]

[ G2M ] ; Gly -> Met

 [ atoms ]
     N   N                -0.41570  1
     H   H                 0.27190  2
    CA   CX               -0.02520  3
   HA1   H1                0.06980  4
   HA2   H1                0.06980  5
     C   C                 0.59730  6
     O   O                -0.56790  7
   HV1   DUM_H1            0.00000  8
   DCB   DUM_2C            0.00000  9
   HV2   DUM_HC            0.00000  10
   HV3   DUM_HC            0.00000  11
   DCG   DUM_2C            0.00000  12
   HV4   DUM_H1            0.00000  13
   HV5   DUM_H1            0.00000  14
   DSD   DUM_S             0.00000  15
   DCE   DUM_CT            0.00000  16
   HV6   DUM_H1            0.00000  17
   HV7   DUM_H1            0.00000  18
   HV8   DUM_H1            0.00000  19

 [ bonds ]
     N       H ; (     N       H)
     N      CA ; (     N      CA)
    CA     HA1 ; (    CA  HA.gone1)
    CA     HA2 ; (    CA  HA.gone2)
    CA       C ; (    CA       C)
    CA     HV1 ; (    CA      HA)
    CA     DCB ; (    CA      CB)
     C       O ; (     C       O)
   DCB     HV2 ; (    CB     HB1)
   DCB     HV3 ; (    CB     HB2)
   DCB     DCG ; (    CB      CG)
   DCG     HV4 ; (    CG     HG1)
   DCG     HV5 ; (    CG     HG2)
   DCG     DSD ; (    CG      SD)
   DSD     DCE ; (    SD      CE)
   DCE     HV6 ; (    CE     HE1)
   DCE     HV7 ; (    CE     HE2)
   DCE     HV8 ; (    CE     HE3)
    -C       N  

 [ impropers ]
    -C      CA       N       H 
    CA      +N       C       O 

 [ dihedrals ]

[ G2N ] ; Gly -> Asn

 [ atoms ]
     N   N                -0.41570  1
     H   H                 0.27190  2
    CA   CX               -0.02520  3
   HA1   H1                0.06980  4
   HA2   H1                0.06980  5
     C   C                 0.59730  6
     O   O                -0.56790  7
   HV1   DUM_H1            0.00000  8
   DCB   DUM_2C            0.00000  9
   HV2   DUM_HC            0.00000  10
   HV3   DUM_HC            0.00000  11
   DCG   DUM_C             0.00000  12
  DOD1   DUM_O             0.00000  13
  DND2   DUM_N             0.00000  14
   HV4   DUM_H             0.00000  15
   HV5   DUM_H             0.00000  16

 [ bonds ]
     N       H ; (     N       H)
     N      CA ; (     N      CA)
    CA     HA1 ; (    CA  HA.gone1)
    CA     HA2 ; (    CA  HA.gone2)
    CA       C ; (    CA       C)
    CA     HV1 ; (    CA      HA)
    CA     DCB ; (    CA      CB)
     C       O ; (     C       O)
   DCB     HV2 ; (    CB     HB1)
   DCB     HV3 ; (    CB     HB2)
   DCB     DCG ; (    CB      CG)
   DCG    DOD1 ; (    CG     OD1)
   DCG    DND2 ; (    CG     ND2)
  DND2     HV4 ; (   ND2    HD21)
  DND2     HV5 ; (   ND2    HD22)
    -C       N  

 [ impropers ]
    -C      CA       N       H 
    CA      +N       C       O 
   DCB    DND2     DCG    DOD1 
   DCG     HV4    DND2     HV5 

 [ dihedrals ]

[ G2O ] ; Gly -> Lyn

 [ atoms ]
     N   N                -0.41570  1
     H   H                 0.27190  2
    CA   CX               -0.02520  3
   HA1   H1                0.06980  4
   HA2   H1                0.06980  5
     C   C                 0.59730  6
     O   O                -0.56790  7
   HV1   DUM_H1            0.00000  8
   DCB   DUM_CT            0.00000  9
   HV2   DUM_HC            0.00000  10
   HV3   DUM_HC            0.00000  11
   DCG   DUM_CT            0.00000  12
   HV4   DUM_HC            0.00000  13
   HV5   DUM_HC            0.00000  14
   DCD   DUM_CT            0.00000  15
   HV6   DUM_HC            0.00000  16
   HV7   DUM_HC            0.00000  17
   DCE   DUM_CT            0.00000  18
   HV8   DUM_HP            0.00000  19
   HV9   DUM_HP            0.00000  20
   DNZ   DUM_N3            0.00000  21
  HV10   DUM_H             0.00000  22
  HV11   DUM_H             0.00000  23

 [ bonds ]
     N       H ; (     N       H)
     N      CA ; (     N      CA)
    CA     HA1 ; (    CA  HA.gone1)
    CA     HA2 ; (    CA  HA.gone2)
    CA       C ; (    CA       C)
    CA     HV1 ; (    CA      HA)
    CA     DCB ; (    CA      CB)
     C       O ; (     C       O)
   DCB     HV2 ; (    CB     HB1)
   DCB     HV3 ; (    CB     HB2)
   DCB     DCG ; (    CB      CG)
   DCG     HV4 ; (    CG     HG1)
   DCG     HV5 ; (    CG     HG2)
   DCG     DCD ; (    CG      CD)
   DCD     HV6 ; (    CD     HD1)
   DCD     HV7 ; (    CD     HD2)
   DCD     DCE ; (    CD      CE)
   DCE     HV8 ; (    CE     HE1)
   DCE     HV9 ; (    CE     HE2)
   DCE     DNZ ; (    CE      NZ)
   DNZ    HV10 ; (    NZ     HZ1)
   DNZ    HV11 ; (    NZ     HZ2)
    -C       N  

 [ impropers ]
    -C      CA       N       H 
    CA      +N       C       O 

 [ dihedrals ]

[ G2P ] ; Gly -> Pro

 [ atoms ]
     N   N                -0.41570  1
     H   H                 0.27190  2
    CA   CX               -0.02520  3
   HA1   H1                0.06980  4
   HA2   H1                0.06980  5
     C   C                 0.59730  6
     O   O                -0.56790  7
   HV1   DUM_H1            0.00000  8
   DCB   DUM_CT            0.00000  9
   HV2   DUM_HC            0.00000  10
   HV3   DUM_HC            0.00000  11
   DCG   DUM_CT            0.00000  12
   HV4   DUM_HC            0.00000  13
   HV5   DUM_HC            0.00000  14
   DCD   DUM_CT            0.00000  15
   HV6   DUM_H1            0.00000  16
   HV7   DUM_H1            0.00000  17

 [ bonds ]
     N       H ; (     N  H.gone)
     N      CA ; (     N      CA)
     N     DCD ; (     N      CD)
    CA     HA1 ; (    CA  HA.gone1)
    CA     HA2 ; (    CA  HA.gone2)
    CA       C ; (    CA       C)
    CA     HV1 ; (    CA      HA)
    CA     DCB ; (    CA      CB)
     C       O ; (     C       O)
   DCB     DCG ; (    CB      CG)
   DCB     HV2 ; (    CB     HB1)
   DCB     HV3 ; (    CB     HB2)
   DCG     DCD ; (    CG      CD)
   DCG     HV4 ; (    CG     HG1)
   DCG     HV5 ; (    CG     HG2)
   DCD     HV6 ; (    CD     HD1)
   DCD     HV7 ; (    CD     HD2)
    -C       N  

 [ impropers ]
    CA      +N       C       O 
    -C      CA       N       H 
    -C     DCD       N      CA 

 [ dihedrals ]

[ G2Q ] ; Gly -> Gln

 [ atoms ]
     N   N                -0.41570  1
     H   H                 0.27190  2
    CA   CX               -0.02520  3
   HA1   H1                0.06980  4
   HA2   H1                0.06980  5
     C   C                 0.59730  6
     O   O                -0.56790  7
   HV1   DUM_H1            0.00000  8
   DCB   DUM_2C            0.00000  9
   HV2   DUM_HC            0.00000  10
   HV3   DUM_HC            0.00000  11
   DCG   DUM_2C            0.00000  12
   HV4   DUM_HC            0.00000  13
   HV5   DUM_HC            0.00000  14
   DCD   DUM_C             0.00000  15
  DOE1   DUM_O             0.00000  16
  DNE2   DUM_N             0.00000  17
   HV6   DUM_H             0.00000  18
   HV7   DUM_H             0.00000  19

 [ bonds ]
     N       H ; (     N       H)
     N      CA ; (     N      CA)
    CA     HA1 ; (    CA  HA.gone1)
    CA     HA2 ; (    CA  HA.gone2)
    CA       C ; (    CA       C)
    CA     HV1 ; (    CA      HA)
    CA     DCB ; (    CA      CB)
     C       O ; (     C       O)
   DCB     HV2 ; (    CB     HB1)
   DCB     HV3 ; (    CB     HB2)
   DCB     DCG ; (    CB      CG)
   DCG     HV4 ; (    CG     HG1)
   DCG     HV5 ; (    CG     HG2)
   DCG     DCD ; (    CG      CD)
   DCD    DOE1 ; (    CD     OE1)
   DCD    DNE2 ; (    CD     NE2)
  DNE2     HV6 ; (   NE2    HE21)
  DNE2     HV7 ; (   NE2    HE22)
    -C       N  

 [ impropers ]
    -C      CA       N       H 
    CA      +N       C       O 
   DCG    DNE2     DCD    DOE1 
   DCD     HV6    DNE2     HV7 

 [ dihedrals ]

[ G2R ] ; Gly -> Arg

 [ atoms ]
     N   N                -0.41570  1
     H   H                 0.27190  2
    CA   CX               -0.02520  3
   HA1   H1                0.06980  4
   HA2   H1                0.06980  5
     C   C                 0.59730  6
     O   O                -0.56790  7
   HV1   DUM_H1            0.00000  8
   DCB   DUM_C8            0.00000  9
   HV2   DUM_HC            0.00000  10
   HV3   DUM_HC            0.00000  11
   DCG   DUM_C8            0.00000  12
   HV4   DUM_HC            0.00000  13
   HV5   DUM_HC            0.00000  14
   DCD   DUM_C8            0.00000  15
   HV6   DUM_H1            0.00000  16
   HV7   DUM_H1            0.00000  17
   DNE   DUM_N2            0.00000  18
   HV8   DUM_H             0.00000  19
   DCZ   DUM_CA            0.00000  20
  DNH1   DUM_N2            0.00000  21
   HV9   DUM_H             0.00000  22
  HV10   DUM_H             0.00000  23
  DNH2   DUM_N2            0.00000  24
  HV11   DUM_H             0.00000  25
  HV12   DUM_H             0.00000  26

 [ bonds ]
     N       H ; (     N       H)
     N      CA ; (     N      CA)
    CA     HA1 ; (    CA  HA.gone1)
    CA     HA2 ; (    CA  HA.gone2)
    CA       C ; (    CA       C)
    CA     HV1 ; (    CA      HA)
    CA     DCB ; (    CA      CB)
     C       O ; (     C       O)
   DCB     HV2 ; (    CB     HB1)
   DCB     HV3 ; (    CB     HB2)
   DCB     DCG ; (    CB      CG)
   DCG     HV4 ; (    CG     HG1)
   DCG     HV5 ; (    CG     HG2)
   DCG     DCD ; (    CG      CD)
   DCD     HV6 ; (    CD     HD1)
   DCD     HV7 ; (    CD     HD2)
   DCD     DNE ; (    CD      NE)
   DNE     HV8 ; (    NE      HE)
   DNE     DCZ ; (    NE      CZ)
   DCZ    DNH1 ; (    CZ     NH1)
   DCZ    DNH2 ; (    CZ     NH2)
  DNH1     HV9 ; (   NH1    HH11)
  DNH1    HV10 ; (   NH1    HH12)
  DNH2    HV11 ; (   NH2    HH21)
  DNH2    HV12 ; (   NH2    HH22)
    -C       N  

 [ impropers ]
    -C      CA       N       H 
    CA      +N       C       O 
   DNE    DNH1     DCZ    DNH2 
   DCD     DCZ     DNE     HV8 
   DCZ     HV9    DNH1    HV10 
   DCZ    HV11    DNH2    HV12 

 [ dihedrals ]

[ G2S ] ; Gly -> Ser

 [ atoms ]
     N   N                -0.41570  1
     H   H                 0.27190  2
    CA   CX               -0.02520  3
   HA1   H1                0.06980  4
   HA2   H1                0.06980  5
     C   C                 0.59730  6
     O   O                -0.56790  7
   HV1   DUM_H1            0.00000  8
   DCB   DUM_2C            0.00000  9
   HV2   DUM_H1            0.00000  10
   HV3   DUM_H1            0.00000  11
   DOG   DUM_OH            0.00000  12
   HV4   DUM_HO            0.00000  13

 [ bonds ]
     N       H ; (     N       H)
     N      CA ; (     N      CA)
    CA     HA1 ; (    CA  HA.gone1)
    CA     HA2 ; (    CA  HA.gone2)
    CA       C ; (    CA       C)
    CA     HV1 ; (    CA      HA)
    CA     DCB ; (    CA      CB)
     C       O ; (     C       O)
   DCB     HV2 ; (    CB     HB1)
   DCB     HV3 ; (    CB     HB2)
   DCB     DOG ; (    CB      OG)
   DOG     HV4 ; (    OG      HG)
    -C       N  

 [ impropers ]
    -C      CA       N       H 
    CA      +N       C       O 

 [ dihedrals ]

[ G2T ] ; Gly -> Thr

 [ atoms ]
     N   N                -0.41570  1
     H   H                 0.27190  2
    CA   CX               -0.02520  3
   HA1   H1                0.06980  4
   HA2   H1                0.06980  5
     C   C                 0.59730  6
     O   O                -0.56790  7
   HV1   DUM_H1            0.00000  8
   DCB   DUM_3C            0.00000  9
   HV2   DUM_H1            0.00000  10
  DOG1   DUM_OH            0.00000  11
   HV3   DUM_HO            0.00000  12
  DCG2   DUM_CT            0.00000  13
   HV4   DUM_HC            0.00000  14
   HV5   DUM_HC            0.00000  15
   HV6   DUM_HC            0.00000  16

 [ bonds ]
     N       H ; (     N       H)
     N      CA ; (     N      CA)
    CA     HA1 ; (    CA  HA.gone1)
    CA     HA2 ; (    CA  HA.gone2)
    CA       C ; (    CA       C)
    CA     HV1 ; (    CA      HA)
    CA     DCB ; (    CA      CB)
     C       O ; (     C       O)
   DCB     HV2 ; (    CB      HB)
   DCB    DCG2 ; (    CB     CG2)
   DCB    DOG1 ; (    CB     OG1)
  DOG1     HV3 ; (   OG1     HG1)
  DCG2     HV4 ; (   CG2    HG21)
  DCG2     HV5 ; (   CG2    HG22)
  DCG2     HV6 ; (   CG2    HG23)
    -C       N  

 [ impropers ]
    -C      CA       N       H 
    CA      +N       C       O 

 [ dihedrals ]

[ G2V ] ; Gly -> Val

 [ atoms ]
     N   N                -0.41570  1
     H   H                 0.27190  2
    CA   CX               -0.02520  3
   HA1   H1                0.06980  4
   HA2   H1                0.06980  5
     C   C                 0.59730  6
     O   O                -0.56790  7
   HV1   DUM_H1            0.00000  8
   DCB   DUM_3C            0.00000  9
   HV2   DUM_HC            0.00000  10
  DCG1   DUM_CT            0.00000  11
   HV3   DUM_HC            0.00000  12
   HV4   DUM_HC            0.00000  13
   HV5   DUM_HC            0.00000  14
  DCG2   DUM_CT            0.00000  15
   HV6   DUM_HC            0.00000  16
   HV7   DUM_HC            0.00000  17
   HV8   DUM_HC            0.00000  18

 [ bonds ]
     N       H ; (     N       H)
     N      CA ; (     N      CA)
    CA     HA1 ; (    CA  HA.gone1)
    CA     HA2 ; (    CA  HA.gone2)
    CA       C ; (    CA       C)
    CA     HV1 ; (    CA      HA)
    CA     DCB ; (    CA      CB)
     C       O ; (     C       O)
   DCB     HV2 ; (    CB      HB)
   DCB    DCG1 ; (    CB     CG1)
   DCB    DCG2 ; (    CB     CG2)
  DCG1     HV3 ; (   CG1    HG11)
  DCG1     HV4 ; (   CG1    HG12)
  DCG1     HV5 ; (   CG1    HG13)
  DCG2     HV6 ; (   CG2    HG21)
  DCG2     HV7 ; (   CG2    HG22)
  DCG2     HV8 ; (   CG2    HG23)
    -C       N  

 [ impropers ]
    -C      CA       N       H 
    CA      +N       C       O 

 [ dihedrals ]

[ G2W ] ; Gly -> Trp

 [ atoms ]
     N   N                -0.41570  1
     H   H                 0.27190  2
    CA   CX               -0.02520  3
   HA1   H1                0.06980  4
   HA2   H1                0.06980  5
     C   C                 0.59730  6
     O   O                -0.56790  7
   HV1   DUM_H1            0.00000  8
   DCB   DUM_CT            0.00000  9
   HV2   DUM_HC            0.00000  10
   HV3   DUM_HC            0.00000  11
   DCG   DUM_C*            0.00000  12
  DCD1   DUM_CW            0.00000  13
   HV4   DUM_H4            0.00000  14
  DCD2   DUM_CB            0.00000  15
  DNE1   DUM_NA            0.00000  16
   HV5   DUM_H             0.00000  17
  DCE2   DUM_CN            0.00000  18
  DCE3   DUM_CA            0.00000  19
   HV6   DUM_HA            0.00000  20
  DCZ2   DUM_CA            0.00000  21
   HV7   DUM_HA            0.00000  22
  DCZ3   DUM_CA            0.00000  23
   HV8   DUM_HA            0.00000  24
  DCH2   DUM_CA            0.00000  25
   HV9   DUM_HA            0.00000  26

 [ bonds ]
     N       H ; (     N       H)
     N      CA ; (     N      CA)
    CA     HA1 ; (    CA  HA.gone1)
    CA     HA2 ; (    CA  HA.gone2)
    CA       C ; (    CA       C)
    CA     HV1 ; (    CA      HA)
    CA     DCB ; (    CA      CB)
     C       O ; (     C       O)
   DCB     HV2 ; (    CB     HB1)
   DCB     HV3 ; (    CB     HB2)
   DCB     DCG ; (    CB      CG)
   DCG    DCD1 ; (    CG     CD1)
   DCG    DCD2 ; (    CG     CD2)
  DCD1     HV4 ; (   CD1     HD1)
  DCD1    DNE1 ; (   CD1     NE1)
  DCD2    DCE2 ; (   CD2     CE2)
  DCD2    DCE3 ; (   CD2     CE3)
  DNE1     HV5 ; (   NE1     HE1)
  DNE1    DCE2 ; (   NE1     CE2)
  DCE2    DCZ2 ; (   CE2     CZ2)
  DCE3    DCZ3 ; (   CE3     CZ3)
  DCE3     HV6 ; (   CE3     HE3)
  DCZ2     HV7 ; (   CZ2     HZ2)
  DCZ2    DCH2 ; (   CZ2     CH2)
  DCZ3    DCH2 ; (   CZ3     CH2)
  DCZ3     HV8 ; (   CZ3     HZ3)
  DCH2     HV9 ; (   CH2     HH2)
    -C       N  

 [ impropers ]
    -C      CA       N       H 
    CA      +N       C       O 
  DCD1    DCE2    DNE1     HV5 
  DCE2    DCH2    DCZ2     HV7 
  DCZ2    DCZ3    DCH2     HV9 
  DCH2    DCE3    DCZ3     HV8 
  DCZ3    DCD2    DCE3     HV6 
   DCG    DNE1    DCD1     HV4 
  DCD1     DCG     DCB    DCD2 

 [ dihedrals ]

[ G2X ] ; Gly -> Hie

 [ atoms ]
     N   N                -0.41570  1
     H   H                 0.27190  2
    CA   CX               -0.02520  3
   HA1   H1                0.06980  4
   HA2   H1                0.06980  5
     C   C                 0.59730  6
     O   O                -0.56790  7
   HV1   DUM_H1            0.00000  8
   DCB   DUM_CT            0.00000  9
   HV2   DUM_HC            0.00000  10
   HV3   DUM_HC            0.00000  11
   DCG   DUM_CC            0.00000  12
  DND1   DUM_NB            0.00000  13
  DCD2   DUM_CW            0.00000  14
   HV4   DUM_H4            0.00000  15
  DCE1   DUM_CR            0.00000  16
   HV5   DUM_H5            0.00000  17
  DNE2   DUM_NA            0.00000  18
   HV6   DUM_H             0.00000  19

 [ bonds ]
     N       H ; (     N       H)
     N      CA ; (     N      CA)
    CA     HA1 ; (    CA  HA.gone1)
    CA     HA2 ; (    CA  HA.gone2)
    CA       C ; (    CA       C)
    CA     HV1 ; (    CA      HA)
    CA     DCB ; (    CA      CB)
     C       O ; (     C       O)
   DCB     HV3 ; (    CB     HB2)
   DCB     HV2 ; (    CB     HB1)
   DCB     DCG ; (    CB      CG)
   DCG    DND1 ; (    CG     ND1)
   DCG    DCD2 ; (    CG     CD2)
  DND1    DCE1 ; (   ND1     CE1)
  DCD2    DNE2 ; (   CD2     NE2)
  DCD2     HV4 ; (   CD2     HD2)
  DCE1     HV5 ; (   CE1     HE1)
  DCE1    DNE2 ; (   CE1     NE2)
  DNE2     HV6 ; (   NE2     HE2)
    -C       N  

 [ impropers ]
    -C      CA       N       H 
    CA      +N       C       O 
  DCE1    DCD2    DNE2     HV6 
   DCG    DNE2    DCD2     HV4 
  DND1    DNE2    DCE1     HV5 
  DND1    DCD2     DCG     DCB 

 [ dihedrals ]

[ G2Y ] ; Gly -> Tyr

 [ atoms ]
     N   N                -0.41570  1
     H   H                 0.27190  2
    CA   CX               -0.02520  3
   HA1   H1                0.06980  4
   HA2   H1                0.06980  5
     C   C                 0.59730  6
     O   O                -0.56790  7
   HV1   DUM_H1            0.00000  8
   DCB   DUM_CT            0.00000  9
   HV2   DUM_HC            0.00000  10
   HV3   DUM_HC            0.00000  11
   DCG   DUM_CA            0.00000  12
  DCD1   DUM_CA            0.00000  13
   HV4   DUM_HA            0.00000  14
  DCD2   DUM_CA            0.00000  15
   HV5   DUM_HA            0.00000  16
  DCE1   DUM_CA            0.00000  17
   HV6   DUM_HA            0.00000  18
  DCE2   DUM_CA            0.00000  19
   HV7   DUM_HA            0.00000  20
   DCZ   DUM_C             0.00000  21
   DOH   DUM_OH            0.00000  22
   HV8   DUM_HO            0.00000  23

 [ bonds ]
     N       H ; (     N       H)
     N      CA ; (     N      CA)
    CA     HA1 ; (    CA  HA.gone1)
    CA     HA2 ; (    CA  HA.gone2)
    CA       C ; (    CA       C)
    CA     HV1 ; (    CA      HA)
    CA     DCB ; (    CA      CB)
     C       O ; (     C       O)
   DCB     HV2 ; (    CB     HB1)
   DCB     HV3 ; (    CB     HB2)
   DCB     DCG ; (    CB      CG)
   DCG    DCD1 ; (    CG     CD1)
   DCG    DCD2 ; (    CG     CD2)
  DCD1     HV4 ; (   CD1     HD1)
  DCD1    DCE1 ; (   CD1     CE1)
  DCD2    DCE2 ; (   CD2     CE2)
  DCD2     HV5 ; (   CD2     HD2)
  DCE1     HV6 ; (   CE1     HE1)
  DCE1     DCZ ; (   CE1      CZ)
  DCE2     DCZ ; (   CE2      CZ)
  DCE2     HV7 ; (   CE2     HE2)
   DCZ     DOH ; (    CZ      OH)
   DOH     HV8 ; (    OH      HH)
    -C       N  

 [ impropers ]
    -C      CA       N       H 
    CA      +N       C       O 
   DCG    DCE2    DCD2     HV5 
   DCZ    DCD2    DCE2     HV7 
  DCD1     DCZ    DCE1     HV6 
   DCG    DCE1    DCD1     HV4 
  DCD1    DCD2     DCG     DCB 
  DCE1    DCE2     DCZ     DOH 

 [ dihedrals ]

[ G2Z ] ; Gly -> Hip

 [ atoms ]
     N   N                -0.41570  1
     H   H                 0.27190  2
    CA   CX               -0.02520  3
   HA1   H1                0.06980  4
   HA2   H1                0.06980  5
     C   C                 0.59730  6
     O   O                -0.56790  7
   HV1   DUM_H1            0.00000  8
   DCB   DUM_CT            0.00000  9
   HV2   DUM_HC            0.00000  10
   HV3   DUM_HC            0.00000  11
   DCG   DUM_CC            0.00000  12
  DND1   DUM_NA            0.00000  13
   HV4   DUM_H             0.00000  14
  DCD2   DUM_CW            0.00000  15
   HV5   DUM_H4            0.00000  16
  DCE1   DUM_CR            0.00000  17
   HV6   DUM_H5            0.00000  18
  DNE2   DUM_NA            0.00000  19
   HV7   DUM_H             0.00000  20

 [ bonds ]
     N       H ; (     N       H)
     N      CA ; (     N      CA)
    CA     HA1 ; (    CA  HA.gone1)
    CA     HA2 ; (    CA  HA.gone2)
    CA       C ; (    CA       C)
    CA     HV1 ; (    CA      HA)
    CA     DCB ; (    CA      CB)
     C       O ; (     C       O)
   DCB     HV2 ; (    CB     HB1)
   DCB     HV3 ; (    CB     HB2)
   DCB     DCG ; (    CB      CG)
   DCG    DND1 ; (    CG     ND1)
   DCG    DCD2 ; (    CG     CD2)
  DND1     HV4 ; (   ND1     HD1)
  DND1    DCE1 ; (   ND1     CE1)
  DCD2    DNE2 ; (   CD2     NE2)
  DCD2     HV5 ; (   CD2     HD2)
  DCE1     HV6 ; (   CE1     HE1)
  DCE1    DNE2 ; (   CE1     NE2)
  DNE2     HV7 ; (   NE2     HE2)
    -C       N  

 [ impropers ]
    -C      CA       N       H 
    CA      +N       C       O 
   DCG    DCE1    DND1     HV4 
  DCE1    DCD2    DNE2     HV7 
   DCG    DNE2    DCD2     HV5 
  DND1    DNE2    DCE1     HV6 
  DND1    DCD2     DCG     DCB 

 [ dihedrals ]

[ H2A ] ; Hid -> Ala

 [ atoms ]
     N   N                -0.41570  1
     H   H                 0.27190  2
    CA   CX                0.01880  3
    HA   H1                0.08810  4
    CB   CT               -0.04620  5
   HB1   HC                0.04020  6
   HB2   HC                0.04020  7
    CG   CC               -0.02660  8
   ND1   NA               -0.38110  9
   HD1   H                 0.36490  10
   CD2   CV                0.12920  11
   HD2   H4                0.11470  12
   CE1   CR                0.20570  13
   HE1   H5                0.13920  14
   NE2   NB               -0.57270  15
     C   C                 0.59730  16
     O   O                -0.56790  17
   HV1   DUM_HC            0.00000  18
   HV2   DUM_HC            0.00000  19
   HV3   DUM_HC            0.00000  20

 [ bonds ]
     N       H ; (     N       H)
     N      CA ; (     N      CA)
    CA      HA ; (    CA      HA)
    CA      CB ; (    CA      CB)
    CA       C ; (    CA       C)
    CB     HB1 ; (    CB  HB.gone1)
    CB     HB2 ; (    CB  HB.gone2)
    CB      CG ; (    CB  CG.gone)
    CB     HV1 ; (    CB     HB1)
    CB     HV2 ; (    CB     HB2)
    CB     HV3 ; (    CB     HB3)
    CG     ND1 ; (CG.gone  ND1.gone)
    CG     CD2 ; (CG.gone  CD2.gone)
   ND1     HD1 ; (ND1.gone  HD1.gone)
   ND1     CE1 ; (ND1.gone  CE1.gone)
   CD2     NE2 ; (CD2.gone  NE2.gone)
   CD2     HD2 ; (CD2.gone  HD2.gone)
   CE1     HE1 ; (CE1.gone  HE1.gone)
   CE1     NE2 ; (CE1.gone  NE2.gone)
     C       O ; (     C       O)
    -C       N  

 [ impropers ]
    -C      CA       N       H 
    CA      +N       C       O 
    CG     CE1     ND1     HD1 
    CG     NE2     CD2     HD2 
   ND1     NE2     CE1     HE1 
   ND1     CD2      CG      CB 

 [ dihedrals ]

[ H2B ] ; Hid -> Ash

 [ atoms ]
     N   N                -0.41570  1
     H   H                 0.27190  2
    CA   CX                0.01880  3
    HA   H1                0.08810  4
    CB   CT               -0.04620  5
   HB1   HC                0.04020  6
   HB2   HC                0.04020  7
    CG   CC               -0.02660  8
   ND1   NA               -0.38110  9
   HD1   H                 0.36490  10
   CD2   CV                0.12920  11
   HD2   H4                0.11470  12
   CE1   CR                0.20570  13
   HE1   H5                0.13920  14
   NE2   NB               -0.57270  15
     C   C                 0.59730  16
     O   O                -0.56790  17
   DCG   DUM_C             0.00000  18
  DOD1   DUM_O             0.00000  19
  DOD2   DUM_OH            0.00000  20
    HV   DUM_HO            0.00000  21

 [ bonds ]
     N       H ; (     N       H)
     N      CA ; (     N      CA)
    CA      HA ; (    CA      HA)
    CA      CB ; (    CA      CB)
    CA       C ; (    CA       C)
    CB     HB1 ; (    CB     HB1)
    CB     HB2 ; (    CB     HB2)
    CB      CG ; (    CB  CG.gone)
    CB     DCG ; (    CB      CG)
    CG     ND1 ; (CG.gone  ND1.gone)
    CG     CD2 ; (CG.gone  CD2.gone)
   ND1     HD1 ; (ND1.gone  HD1.gone)
   ND1     CE1 ; (ND1.gone  CE1.gone)
   CD2     NE2 ; (CD2.gone  NE2.gone)
   CD2     HD2 ; (CD2.gone  HD2.gone)
   CE1     HE1 ; (CE1.gone  HE1.gone)
   CE1     NE2 ; (CE1.gone  NE2.gone)
     C       O ; (     C       O)
   DCG    DOD1 ; (    CG     OD1)
   DCG    DOD2 ; (    CG     OD2)
  DOD2      HV ; (   OD2     HD2)
    -C       N  

 [ impropers ]
    -C      CA       N       H 
    CA      +N       C       O 
    CG     CE1     ND1     HD1 
    CG     NE2     CD2     HD2 
   ND1     NE2     CE1     HE1 
   ND1     CD2      CG      CB 
    CB    DOD1     DCG    DOD2 

 [ dihedrals ]

[ H2C ] ; Hid -> Cys

 [ atoms ]
     N   N                -0.41570  1
     H   H                 0.27190  2
    CA   CX                0.01880  3
    HA   H1                0.08810  4
    CB   CT               -0.04620  5
   HB1   HC                0.04020  6
   HB2   HC                0.04020  7
    CG   CC               -0.02660  8
   ND1   NA               -0.38110  9
   HD1   H                 0.36490  10
   CD2   CV                0.12920  11
   HD2   H4                0.11470  12
   CE1   CR                0.20570  13
   HE1   H5                0.13920  14
   NE2   NB               -0.57270  15
     C   C                 0.59730  16
     O   O                -0.56790  17
   DSG   DUM_SH            0.00000  18
    HV   DUM_HS            0.00000  19

 [ bonds ]
     N       H ; (     N       H)
     N      CA ; (     N      CA)
    CA      HA ; (    CA      HA)
    CA      CB ; (    CA      CB)
    CA       C ; (    CA       C)
    CB     HB1 ; (    CB     HB1)
    CB     HB2 ; (    CB     HB2)
    CB      CG ; (    CB  CG.gone)
    CB     DSG ; (    CB      SG)
    CG     ND1 ; (CG.gone  ND1.gone)
    CG     CD2 ; (CG.gone  CD2.gone)
   ND1     HD1 ; (ND1.gone  HD1.gone)
   ND1     CE1 ; (ND1.gone  CE1.gone)
   CD2     NE2 ; (CD2.gone  NE2.gone)
   CD2     HD2 ; (CD2.gone  HD2.gone)
   CE1     HE1 ; (CE1.gone  HE1.gone)
   CE1     NE2 ; (CE1.gone  NE2.gone)
     C       O ; (     C       O)
   DSG      HV ; (    SG      HG)
    -C       N  

 [ impropers ]
    -C      CA       N       H 
    CA      +N       C       O 
    CG     CE1     ND1     HD1 
    CG     NE2     CD2     HD2 
   ND1     NE2     CE1     HE1 
   ND1     CD2      CG      CB 

 [ dihedrals ]

[ H2D ] ; Hid -> Asp

 [ atoms ]
     N   N                -0.41570  1
     H   H                 0.27190  2
    CA   CX                0.01880  3
    HA   H1                0.08810  4
    CB   CT               -0.04620  5
   HB1   HC                0.04020  6
   HB2   HC                0.04020  7
    CG   CC               -0.02660  8
   ND1   NA               -0.38110  9
   HD1   H                 0.36490  10
   CD2   CV                0.12920  11
   HD2   H4                0.11470  12
   CE1   CR                0.20570  13
   HE1   H5                0.13920  14
   NE2   NB               -0.57270  15
     C   C                 0.59730  16
     O   O                -0.56790  17
   DCG   DUM_CO            0.00000  18
  DOD1   DUM_O2            0.00000  19
  DOD2   DUM_O2            0.00000  20

 [ bonds ]
     N       H ; (     N       H)
     N      CA ; (     N      CA)
    CA      HA ; (    CA      HA)
    CA      CB ; (    CA      CB)
    CA       C ; (    CA       C)
    CB     HB1 ; (    CB     HB1)
    CB     HB2 ; (    CB     HB2)
    CB      CG ; (    CB  CG.gone)
    CB     DCG ; (    CB      CG)
    CG     ND1 ; (CG.gone  ND1.gone)
    CG     CD2 ; (CG.gone  CD2.gone)
   ND1     HD1 ; (ND1.gone  HD1.gone)
   ND1     CE1 ; (ND1.gone  CE1.gone)
   CD2     NE2 ; (CD2.gone  NE2.gone)
   CD2     HD2 ; (CD2.gone  HD2.gone)
   CE1     HE1 ; (CE1.gone  HE1.gone)
   CE1     NE2 ; (CE1.gone  NE2.gone)
     C       O ; (     C       O)
   DCG    DOD1 ; (    CG     OD1)
   DCG    DOD2 ; (    CG     OD2)
    -C       N  

 [ impropers ]
    -C      CA       N       H 
    CA      +N       C       O 
    CG     CE1     ND1     HD1 
    CG     NE2     CD2     HD2 
   ND1     NE2     CE1     HE1 
   ND1     CD2      CG      CB 
    CB    DOD1     DCG    DOD2 

 [ dihedrals ]

[ H2E ] ; Hid -> Glu

 [ atoms ]
     N   N                -0.41570  1
     H   H                 0.27190  2
    CA   CX                0.01880  3
    HA   H1                0.08810  4
    CB   CT               -0.04620  5
   HB1   HC                0.04020  6
   HB2   HC                0.04020  7
    CG   CC               -0.02660  8
   ND1   NA               -0.38110  9
   HD1   H                 0.36490  10
   CD2   CV                0.12920  11
   HD2   H4                0.11470  12
   CE1   CR                0.20570  13
   HE1   H5                0.13920  14
   NE2   NB               -0.57270  15
     C   C                 0.59730  16
     O   O                -0.56790  17
   DCG   DUM_2C            0.00000  18
   HV1   DUM_HC            0.00000  19
   HV2   DUM_HC            0.00000  20
   DCD   DUM_CO            0.00000  21
  DOE1   DUM_O2            0.00000  22
  DOE2   DUM_O2            0.00000  23

 [ bonds ]
     N       H ; (     N       H)
     N      CA ; (     N      CA)
    CA      HA ; (    CA      HA)
    CA      CB ; (    CA      CB)
    CA       C ; (    CA       C)
    CB     HB1 ; (    CB     HB1)
    CB     HB2 ; (    CB     HB2)
    CB      CG ; (    CB  CG.gone)
    CB     DCG ; (    CB      CG)
    CG     ND1 ; (CG.gone  ND1.gone)
    CG     CD2 ; (CG.gone  CD2.gone)
   ND1     HD1 ; (ND1.gone  HD1.gone)
   ND1     CE1 ; (ND1.gone  CE1.gone)
   CD2     NE2 ; (CD2.gone  NE2.gone)
   CD2     HD2 ; (CD2.gone  HD2.gone)
   CE1     HE1 ; (CE1.gone  HE1.gone)
   CE1     NE2 ; (CE1.gone  NE2.gone)
     C       O ; (     C       O)
   DCG     HV1 ; (    CG     HG1)
   DCG     HV2 ; (    CG     HG2)
   DCG     DCD ; (    CG      CD)
   DCD    DOE1 ; (    CD     OE1)
   DCD    DOE2 ; (    CD     OE2)
    -C       N  

 [ impropers ]
    -C      CA       N       H 
    CA      +N       C       O 
    CG     CE1     ND1     HD1 
    CG     NE2     CD2     HD2 
   ND1     NE2     CE1     HE1 
   ND1     CD2      CG      CB 
   DCG    DOE1     DCD    DOE2 

 [ dihedrals ]

[ H2F ] ; Hid -> Phe

 [ atoms ]
     N   N                -0.41570  1
     H   H                 0.27190  2
    CA   CX                0.01880  3
    HA   H1                0.08810  4
    CB   CT               -0.04620  5
   HB1   HC                0.04020  6
   HB2   HC                0.04020  7
    CG   CC               -0.02660  8
   ND1   NA               -0.38110  9
   HD1   H                 0.36490  10
   CD2   CV                0.12920  11
   HD2   H4                0.11470  12
   CE1   CR                0.20570  13
   HE1   H5                0.13920  14
   NE2   NB               -0.57270  15
     C   C                 0.59730  16
     O   O                -0.56790  17
  DCD1   DUM_CA            0.00000  18
   HV1   DUM_HA            0.00000  19
  DCD2   DUM_CA            0.00000  20
   HV2   DUM_HA            0.00000  21
  DCE1   DUM_CA            0.00000  22
   HV3   DUM_HA            0.00000  23
  DCE2   DUM_CA            0.00000  24
   HV4   DUM_HA            0.00000  25
   DCZ   DUM_CA            0.00000  26
   HV5   DUM_HA            0.00000  27

 [ bonds ]
     N       H ; (     N       H)
     N      CA ; (     N      CA)
    CA      HA ; (    CA      HA)
    CA      CB ; (    CA      CB)
    CA       C ; (    CA       C)
    CB     HB1 ; (    CB     HB1)
    CB     HB2 ; (    CB     HB2)
    CB      CG ; (    CB      CG)
    CG     ND1 ; (    CG  ND1.gone)
    CG     CD2 ; (    CG  CD2.gone)
    CG    DCD1 ; (    CG     CD1)
    CG    DCD2 ; (    CG     CD2)
   ND1     HD1 ; (ND1.gone  HD1.gone)
   ND1     CE1 ; (ND1.gone  CE1.gone)
   CD2     NE2 ; (CD2.gone  NE2.gone)
   CD2     HD2 ; (CD2.gone  HD2.gone)
   CE1     HE1 ; (CE1.gone  HE1.gone)
   CE1     NE2 ; (CE1.gone  NE2.gone)
     C       O ; (     C       O)
  DCD1     HV1 ; (   CD1     HD1)
  DCD1    DCE1 ; (   CD1     CE1)
  DCD2    DCE2 ; (   CD2     CE2)
  DCD2     HV2 ; (   CD2     HD2)
  DCE1     HV3 ; (   CE1     HE1)
  DCE1     DCZ ; (   CE1      CZ)
  DCE2     DCZ ; (   CE2      CZ)
  DCE2     HV4 ; (   CE2     HE2)
   DCZ     HV5 ; (    CZ      HZ)
    -C       N  

 [ impropers ]
    -C      CA       N       H 
    CA      +N       C       O 
    CG     CE1     ND1     HD1 
    CG     NE2     CD2     HD2 
   ND1     NE2     CE1     HE1 
   ND1     CD2      CG      CB 
    CG    DCE2    DCD2     HV2 
   DCZ    DCD2    DCE2     HV4 
  DCE1    DCE2     DCZ     HV5 
  DCD1     DCZ    DCE1     HV3 
    CG    DCE1    DCD1     HV1 
  DCD1    DCD2      CG      CB 

 [ dihedrals ]

[ H2G ] ; Hid -> Gly

 [ atoms ]
     N   N                -0.41570  1
     H   H                 0.27190  2
    CA   CX                0.01880  3
    HA   H1                0.08810  4
    CB   CT               -0.04620  5
   HB1   HC                0.04020  6
   HB2   HC                0.04020  7
    CG   CC               -0.02660  8
   ND1   NA               -0.38110  9
   HD1   H                 0.36490  10
   CD2   CV                0.12920  11
   HD2   H4                0.11470  12
   CE1   CR                0.20570  13
   HE1   H5                0.13920  14
   NE2   NB               -0.57270  15
     C   C                 0.59730  16
     O   O                -0.56790  17
   HV1   DUM_H1            0.00000  18
   HV2   DUM_H1            0.00000  19

 [ bonds ]
     N       H ; (     N       H)
     N      CA ; (     N      CA)
    CA      HA ; (    CA  HA.gone)
    CA      CB ; (    CA  CB.gone)
    CA       C ; (    CA       C)
    CA     HV1 ; (    CA     HA1)
    CA     HV2 ; (    CA     HA2)
    CB     HB1 ; (CB.gone  HB.gone1)
    CB     HB2 ; (CB.gone  HB.gone2)
    CB      CG ; (CB.gone  CG.gone)
    CG     ND1 ; (CG.gone  ND1.gone)
    CG     CD2 ; (CG.gone  CD2.gone)
   ND1     HD1 ; (ND1.gone  HD1.gone)
   ND1     CE1 ; (ND1.gone  CE1.gone)
   CD2     NE2 ; (CD2.gone  NE2.gone)
   CD2     HD2 ; (CD2.gone  HD2.gone)
   CE1     HE1 ; (CE1.gone  HE1.gone)
   CE1     NE2 ; (CE1.gone  NE2.gone)
     C       O ; (     C       O)
    -C       N  

 [ impropers ]
    -C      CA       N       H 
    CA      +N       C       O 
    CG     CE1     ND1     HD1 
    CG     NE2     CD2     HD2 
   ND1     NE2     CE1     HE1 
   ND1     CD2      CG      CB 

 [ dihedrals ]

[ H2I ] ; Hid -> Ile

 [ atoms ]
     N   N                -0.41570  1
     H   H                 0.27190  2
    CA   CX                0.01880  3
    HA   H1                0.08810  4
    CB   CT               -0.04620  5
   HB1   HC                0.04020  6
   HB2   HC                0.04020  7
    CG   CC               -0.02660  8
   ND1   NA               -0.38110  9
   HD1   H                 0.36490  10
   CD2   CV                0.12920  11
   HD2   H4                0.11470  12
   CE1   CR                0.20570  13
   HE1   H5                0.13920  14
   NE2   NB               -0.57270  15
     C   C                 0.59730  16
     O   O                -0.56790  17
   HV1   DUM_HC            0.00000  18
  DCG1   DUM_2C            0.00000  19
   HV2   DUM_HC            0.00000  20
   HV3   DUM_HC            0.00000  21
  DCG2   DUM_CT            0.00000  22
   HV4   DUM_HC            0.00000  23
   HV5   DUM_HC            0.00000  24
   HV6   DUM_HC            0.00000  25
  DCD1   DUM_CT            0.00000  26
   HV7   DUM_HC            0.00000  27
   HV8   DUM_HC            0.00000  28
   HV9   DUM_HC            0.00000  29

 [ bonds ]
     N       H ; (     N       H)
     N      CA ; (     N      CA)
    CA      HA ; (    CA      HA)
    CA      CB ; (    CA      CB)
    CA       C ; (    CA       C)
    CB     HB1 ; (    CB  HB.gone1)
    CB     HB2 ; (    CB  HB.gone2)
    CB      CG ; (    CB  CG.gone)
    CB     HV1 ; (    CB      HB)
    CB    DCG1 ; (    CB     CG1)
    CB    DCG2 ; (    CB     CG2)
    CG     ND1 ; (CG.gone  ND1.gone)
    CG     CD2 ; (CG.gone  CD2.gone)
   ND1     HD1 ; (ND1.gone  HD1.gone)
   ND1     CE1 ; (ND1.gone  CE1.gone)
   CD2     NE2 ; (CD2.gone  NE2.gone)
   CD2     HD2 ; (CD2.gone  HD2.gone)
   CE1     HE1 ; (CE1.gone  HE1.gone)
   CE1     NE2 ; (CE1.gone  NE2.gone)
     C       O ; (     C       O)
  DCG1     HV2 ; (   CG1    HG11)
  DCG1     HV3 ; (   CG1    HG12)
  DCG1    DCD1 ; (   CG1     CD1)
  DCG2     HV4 ; (   CG2    HG21)
  DCG2     HV5 ; (   CG2    HG22)
  DCG2     HV6 ; (   CG2    HG23)
  DCD1     HV7 ; (   CD1    HD11)
  DCD1     HV8 ; (   CD1    HD12)
  DCD1     HV9 ; (   CD1    HD13)
    -C       N  

 [ impropers ]
    -C      CA       N       H 
    CA      +N       C       O 
    CG     CE1     ND1     HD1 
    CG     NE2     CD2     HD2 
   ND1     NE2     CE1     HE1 
   ND1     CD2      CG      CB 

 [ dihedrals ]

[ H2J ] ; Hid -> Glh

 [ atoms ]
     N   N                -0.41570  1
     H   H                 0.27190  2
    CA   CX                0.01880  3
    HA   H1                0.08810  4
    CB   CT               -0.04620  5
   HB1   HC                0.04020  6
   HB2   HC                0.04020  7
    CG   CC               -0.02660  8
   ND1   NA               -0.38110  9
   HD1   H                 0.36490  10
   CD2   CV                0.12920  11
   HD2   H4                0.11470  12
   CE1   CR                0.20570  13
   HE1   H5                0.13920  14
   NE2   NB               -0.57270  15
     C   C                 0.59730  16
     O   O                -0.56790  17
   DCG   DUM_2C            0.00000  18
   HV1   DUM_HC            0.00000  19
   HV2   DUM_HC            0.00000  20
   DCD   DUM_C             0.00000  21
  DOE1   DUM_O             0.00000  22
  DOE2   DUM_OH            0.00000  23
   HV3   DUM_HO            0.00000  24

 [ bonds ]
     N       H ; (     N       H)
     N      CA ; (     N      CA)
    CA      HA ; (    CA      HA)
    CA      CB ; (    CA      CB)
    CA       C ; (    CA       C)
    CB     HB1 ; (    CB     HB1)
    CB     HB2 ; (    CB     HB2)
    CB      CG ; (    CB  CG.gone)
    CB     DCG ; (    CB      CG)
    CG     ND1 ; (CG.gone  ND1.gone)
    CG     CD2 ; (CG.gone  CD2.gone)
   ND1     HD1 ; (ND1.gone  HD1.gone)
   ND1     CE1 ; (ND1.gone  CE1.gone)
   CD2     NE2 ; (CD2.gone  NE2.gone)
   CD2     HD2 ; (CD2.gone  HD2.gone)
   CE1     HE1 ; (CE1.gone  HE1.gone)
   CE1     NE2 ; (CE1.gone  NE2.gone)
     C       O ; (     C       O)
   DCG     HV1 ; (    CG     HG1)
   DCG     HV2 ; (    CG     HG2)
   DCG     DCD ; (    CG      CD)
   DCD    DOE1 ; (    CD     OE1)
   DCD    DOE2 ; (    CD     OE2)
  DOE2     HV3 ; (   OE2     HE2)
    -C       N  

 [ impropers ]
    -C      CA       N       H 
    CA      +N       C       O 
    CG     CE1     ND1     HD1 
    CG     NE2     CD2     HD2 
   ND1     NE2     CE1     HE1 
   ND1     CD2      CG      CB 
   DCG    DOE1     DCD    DOE2 

 [ dihedrals ]

[ H2K ] ; Hid -> Lys

 [ atoms ]
     N   N                -0.41570  1
     H   H                 0.27190  2
    CA   CX                0.01880  3
    HA   H1                0.08810  4
    CB   CT               -0.04620  5
   HB1   HC                0.04020  6
   HB2   HC                0.04020  7
    CG   CC               -0.02660  8
   ND1   NA               -0.38110  9
   HD1   H                 0.36490  10
   CD2   CV                0.12920  11
   HD2   H4                0.11470  12
   CE1   CR                0.20570  13
   HE1   H5                0.13920  14
   NE2   NB               -0.57270  15
     C   C                 0.59730  16
     O   O                -0.56790  17
   DCG   DUM_C8            0.00000  18
   HV1   DUM_HC            0.00000  19
   HV2   DUM_HC            0.00000  20
   DCD   DUM_C8            0.00000  21
   HV3   DUM_HC            0.00000  22
   HV4   DUM_HC            0.00000  23
   DCE   DUM_C8            0.00000  24
   HV5   DUM_HP            0.00000  25
   HV6   DUM_HP            0.00000  26
   DNZ   DUM_N3            0.00000  27
   HV7   DUM_H             0.00000  28
   HV8   DUM_H             0.00000  29
   HV9   DUM_H             0.00000  30

 [ bonds ]
     N       H ; (     N       H)
     N      CA ; (     N      CA)
    CA      HA ; (    CA      HA)
    CA      CB ; (    CA      CB)
    CA       C ; (    CA       C)
    CB     HB1 ; (    CB     HB1)
    CB     HB2 ; (    CB     HB2)
    CB      CG ; (    CB  CG.gone)
    CB     DCG ; (    CB      CG)
    CG     ND1 ; (CG.gone  ND1.gone)
    CG     CD2 ; (CG.gone  CD2.gone)
   ND1     HD1 ; (ND1.gone  HD1.gone)
   ND1     CE1 ; (ND1.gone  CE1.gone)
   CD2     NE2 ; (CD2.gone  NE2.gone)
   CD2     HD2 ; (CD2.gone  HD2.gone)
   CE1     HE1 ; (CE1.gone  HE1.gone)
   CE1     NE2 ; (CE1.gone  NE2.gone)
     C       O ; (     C       O)
   DCG     HV1 ; (    CG     HG1)
   DCG     HV2 ; (    CG     HG2)
   DCG     DCD ; (    CG      CD)
   DCD     HV3 ; (    CD     HD1)
   DCD     HV4 ; (    CD     HD2)
   DCD     DCE ; (    CD      CE)
   DCE     HV5 ; (    CE     HE1)
   DCE     HV6 ; (    CE     HE2)
   DCE     DNZ ; (    CE      NZ)
   DNZ     HV7 ; (    NZ     HZ1)
   DNZ     HV8 ; (    NZ     HZ2)
   DNZ     HV9 ; (    NZ     HZ3)
    -C       N  

 [ impropers ]
    -C      CA       N       H 
    CA      +N       C       O 
    CG     CE1     ND1     HD1 
    CG     NE2     CD2     HD2 
   ND1     NE2     CE1     HE1 
   ND1     CD2      CG      CB 

 [ dihedrals ]

[ H2L ] ; Hid -> Leu

 [ atoms ]
     N   N                -0.41570  1
     H   H                 0.27190  2
    CA   CX                0.01880  3
    HA   H1                0.08810  4
    CB   CT               -0.04620  5
   HB1   HC                0.04020  6
   HB2   HC                0.04020  7
    CG   CC               -0.02660  8
   ND1   NA               -0.38110  9
   HD1   H                 0.36490  10
   CD2   CV                0.12920  11
   HD2   H4                0.11470  12
   CE1   CR                0.20570  13
   HE1   H5                0.13920  14
   NE2   NB               -0.57270  15
     C   C                 0.59730  16
     O   O                -0.56790  17
   DCG   DUM_3C            0.00000  18
   HV1   DUM_HC            0.00000  19
  DCD1   DUM_CT            0.00000  20
   HV2   DUM_HC            0.00000  21
   HV3   DUM_HC            0.00000  22
   HV4   DUM_HC            0.00000  23
  DCD2   DUM_CT            0.00000  24
   HV5   DUM_HC            0.00000  25
   HV6   DUM_HC            0.00000  26
   HV7   DUM_HC            0.00000  27

 [ bonds ]
     N       H ; (     N       H)
     N      CA ; (     N      CA)
    CA      HA ; (    CA      HA)
    CA      CB ; (    CA      CB)
    CA       C ; (    CA       C)
    CB     HB1 ; (    CB     HB1)
    CB     HB2 ; (    CB     HB2)
    CB      CG ; (    CB  CG.gone)
    CB     DCG ; (    CB      CG)
    CG     ND1 ; (CG.gone  ND1.gone)
    CG     CD2 ; (CG.gone  CD2.gone)
   ND1     HD1 ; (ND1.gone  HD1.gone)
   ND1     CE1 ; (ND1.gone  CE1.gone)
   CD2     NE2 ; (CD2.gone  NE2.gone)
   CD2     HD2 ; (CD2.gone  HD2.gone)
   CE1     HE1 ; (CE1.gone  HE1.gone)
   CE1     NE2 ; (CE1.gone  NE2.gone)
     C       O ; (     C       O)
   DCG     HV1 ; (    CG      HG)
   DCG    DCD1 ; (    CG     CD1)
   DCG    DCD2 ; (    CG     CD2)
  DCD1     HV2 ; (   CD1    HD11)
  DCD1     HV3 ; (   CD1    HD12)
  DCD1     HV4 ; (   CD1    HD13)
  DCD2     HV5 ; (   CD2    HD21)
  DCD2     HV6 ; (   CD2    HD22)
  DCD2     HV7 ; (   CD2    HD23)
    -C       N  

 [ impropers ]
    -C      CA       N       H 
    CA      +N       C       O 
    CG     CE1     ND1     HD1 
    CG     NE2     CD2     HD2 
   ND1     NE2     CE1     HE1 
   ND1     CD2      CG      CB 

 [ dihedrals ]

[ H2M ] ; Hid -> Met

 [ atoms ]
     N   N                -0.41570  1
     H   H                 0.27190  2
    CA   CX                0.01880  3
    HA   H1                0.08810  4
    CB   CT               -0.04620  5
   HB1   HC                0.04020  6
   HB2   HC                0.04020  7
    CG   CC               -0.02660  8
   ND1   NA               -0.38110  9
   HD1   H                 0.36490  10
   CD2   CV                0.12920  11
   HD2   H4                0.11470  12
   CE1   CR                0.20570  13
   HE1   H5                0.13920  14
   NE2   NB               -0.57270  15
     C   C                 0.59730  16
     O   O                -0.56790  17
   DCG   DUM_2C            0.00000  18
   HV1   DUM_H1            0.00000  19
   HV2   DUM_H1            0.00000  20
   DSD   DUM_S             0.00000  21
   DCE   DUM_CT            0.00000  22
   HV3   DUM_H1            0.00000  23
   HV4   DUM_H1            0.00000  24
   HV5   DUM_H1            0.00000  25

 [ bonds ]
     N       H ; (     N       H)
     N      CA ; (     N      CA)
    CA      HA ; (    CA      HA)
    CA      CB ; (    CA      CB)
    CA       C ; (    CA       C)
    CB     HB1 ; (    CB     HB1)
    CB     HB2 ; (    CB     HB2)
    CB      CG ; (    CB  CG.gone)
    CB     DCG ; (    CB      CG)
    CG     ND1 ; (CG.gone  ND1.gone)
    CG     CD2 ; (CG.gone  CD2.gone)
   ND1     HD1 ; (ND1.gone  HD1.gone)
   ND1     CE1 ; (ND1.gone  CE1.gone)
   CD2     NE2 ; (CD2.gone  NE2.gone)
   CD2     HD2 ; (CD2.gone  HD2.gone)
   CE1     HE1 ; (CE1.gone  HE1.gone)
   CE1     NE2 ; (CE1.gone  NE2.gone)
     C       O ; (     C       O)
   DCG     HV1 ; (    CG     HG1)
   DCG     HV2 ; (    CG     HG2)
   DCG     DSD ; (    CG      SD)
   DSD     DCE ; (    SD      CE)
   DCE     HV3 ; (    CE     HE1)
   DCE     HV4 ; (    CE     HE2)
   DCE     HV5 ; (    CE     HE3)
    -C       N  

 [ impropers ]
    -C      CA       N       H 
    CA      +N       C       O 
    CG     CE1     ND1     HD1 
    CG     NE2     CD2     HD2 
   ND1     NE2     CE1     HE1 
   ND1     CD2      CG      CB 

 [ dihedrals ]

[ H2N ] ; Hid -> Asn

 [ atoms ]
     N   N                -0.41570  1
     H   H                 0.27190  2
    CA   CX                0.01880  3
    HA   H1                0.08810  4
    CB   CT               -0.04620  5
   HB1   HC                0.04020  6
   HB2   HC                0.04020  7
    CG   CC               -0.02660  8
   ND1   NA               -0.38110  9
   HD1   H                 0.36490  10
   CD2   CV                0.12920  11
   HD2   H4                0.11470  12
   CE1   CR                0.20570  13
   HE1   H5                0.13920  14
   NE2   NB               -0.57270  15
     C   C                 0.59730  16
     O   O                -0.56790  17
   DCG   DUM_C             0.00000  18
  DOD1   DUM_O             0.00000  19
  DND2   DUM_N             0.00000  20
   HV1   DUM_H             0.00000  21
   HV2   DUM_H             0.00000  22

 [ bonds ]
     N       H ; (     N       H)
     N      CA ; (     N      CA)
    CA      HA ; (    CA      HA)
    CA      CB ; (    CA      CB)
    CA       C ; (    CA       C)
    CB     HB1 ; (    CB     HB1)
    CB     HB2 ; (    CB     HB2)
    CB      CG ; (    CB  CG.gone)
    CB     DCG ; (    CB      CG)
    CG     ND1 ; (CG.gone  ND1.gone)
    CG     CD2 ; (CG.gone  CD2.gone)
   ND1     HD1 ; (ND1.gone  HD1.gone)
   ND1     CE1 ; (ND1.gone  CE1.gone)
   CD2     NE2 ; (CD2.gone  NE2.gone)
   CD2     HD2 ; (CD2.gone  HD2.gone)
   CE1     HE1 ; (CE1.gone  HE1.gone)
   CE1     NE2 ; (CE1.gone  NE2.gone)
     C       O ; (     C       O)
   DCG    DOD1 ; (    CG     OD1)
   DCG    DND2 ; (    CG     ND2)
  DND2     HV1 ; (   ND2    HD21)
  DND2     HV2 ; (   ND2    HD22)
    -C       N  

 [ impropers ]
    -C      CA       N       H 
    CA      +N       C       O 
    CG     CE1     ND1     HD1 
    CG     NE2     CD2     HD2 
   ND1     NE2     CE1     HE1 
   ND1     CD2      CG      CB 
    CB    DND2     DCG    DOD1 
   DCG     HV1    DND2     HV2 

 [ dihedrals ]

[ H2O ] ; Hid -> Lyn

 [ atoms ]
     N   N                -0.41570  1
     H   H                 0.27190  2
    CA   CX                0.01880  3
    HA   H1                0.08810  4
    CB   CT               -0.04620  5
   HB1   HC                0.04020  6
   HB2   HC                0.04020  7
    CG   CC               -0.02660  8
   ND1   NA               -0.38110  9
   HD1   H                 0.36490  10
   CD2   CV                0.12920  11
   HD2   H4                0.11470  12
   CE1   CR                0.20570  13
   HE1   H5                0.13920  14
   NE2   NB               -0.57270  15
     C   C                 0.59730  16
     O   O                -0.56790  17
   DCG   DUM_CT            0.00000  18
   HV1   DUM_HC            0.00000  19
   HV2   DUM_HC            0.00000  20
   DCD   DUM_CT            0.00000  21
   HV3   DUM_HC            0.00000  22
   HV4   DUM_HC            0.00000  23
   DCE   DUM_CT            0.00000  24
   HV5   DUM_HP            0.00000  25
   HV6   DUM_HP            0.00000  26
   DNZ   DUM_N3            0.00000  27
   HV7   DUM_H             0.00000  28
   HV8   DUM_H             0.00000  29

 [ bonds ]
     N       H ; (     N       H)
     N      CA ; (     N      CA)
    CA      HA ; (    CA      HA)
    CA      CB ; (    CA      CB)
    CA       C ; (    CA       C)
    CB     HB1 ; (    CB     HB1)
    CB     HB2 ; (    CB     HB2)
    CB      CG ; (    CB  CG.gone)
    CB     DCG ; (    CB      CG)
    CG     ND1 ; (CG.gone  ND1.gone)
    CG     CD2 ; (CG.gone  CD2.gone)
   ND1     HD1 ; (ND1.gone  HD1.gone)
   ND1     CE1 ; (ND1.gone  CE1.gone)
   CD2     NE2 ; (CD2.gone  NE2.gone)
   CD2     HD2 ; (CD2.gone  HD2.gone)
   CE1     HE1 ; (CE1.gone  HE1.gone)
   CE1     NE2 ; (CE1.gone  NE2.gone)
     C       O ; (     C       O)
   DCG     HV1 ; (    CG     HG1)
   DCG     HV2 ; (    CG     HG2)
   DCG     DCD ; (    CG      CD)
   DCD     HV3 ; (    CD     HD1)
   DCD     HV4 ; (    CD     HD2)
   DCD     DCE ; (    CD      CE)
   DCE     HV5 ; (    CE     HE1)
   DCE     HV6 ; (    CE     HE2)
   DCE     DNZ ; (    CE      NZ)
   DNZ     HV7 ; (    NZ     HZ1)
   DNZ     HV8 ; (    NZ     HZ2)
    -C       N  

 [ impropers ]
    -C      CA       N       H 
    CA      +N       C       O 
    CG     CE1     ND1     HD1 
    CG     NE2     CD2     HD2 
   ND1     NE2     CE1     HE1 
   ND1     CD2      CG      CB 

 [ dihedrals ]

[ H2P ] ; Hid -> Pro

 [ atoms ]
     N   N                -0.41570  1
     H   H                 0.27190  2
    CA   CX                0.01880  3
    HA   H1                0.08810  4
    CB   CT               -0.04620  5
   HB1   HC                0.04020  6
   HB2   HC                0.04020  7
    CG   CC               -0.02660  8
   ND1   NA               -0.38110  9
   HD1   H                 0.36490  10
   CD2   CV                0.12920  11
   HD2   H4                0.11470  12
   CE1   CR                0.20570  13
   HE1   H5                0.13920  14
   NE2   NB               -0.57270  15
     C   C                 0.59730  16
     O   O                -0.56790  17
   DCB   DUM_CT            0.00000  18
   HV1   DUM_HC            0.00000  19
   HV2   DUM_HC            0.00000  20
   DCG   DUM_CT            0.00000  21
   HV3   DUM_HC            0.00000  22
   HV4   DUM_HC            0.00000  23
   DCD   DUM_CT            0.00000  24
   HV5   DUM_H1            0.00000  25
   HV6   DUM_H1            0.00000  26

 [ bonds ]
     N       H ; (     N  H.gone)
     N      CA ; (     N      CA)
     N     DCD ; (     N      CD)
    CA      HA ; (    CA      HA)
    CA      CB ; (    CA  CB.gone)
    CA       C ; (    CA       C)
    CA     DCB ; (    CA      CB)
    CB     HB1 ; (CB.gone  HB.gone1)
    CB     HB2 ; (CB.gone  HB.gone2)
    CB      CG ; (CB.gone  CG.gone)
    CG     ND1 ; (CG.gone  ND1.gone)
    CG     CD2 ; (CG.gone  CD2.gone)
   ND1     HD1 ; (ND1.gone  HD1.gone)
   ND1     CE1 ; (ND1.gone  CE1.gone)
   CD2     NE2 ; (CD2.gone  NE2.gone)
   CD2     HD2 ; (CD2.gone  HD2.gone)
   CE1     HE1 ; (CE1.gone  HE1.gone)
   CE1     NE2 ; (CE1.gone  NE2.gone)
     C       O ; (     C       O)
   DCB     DCG ; (    CB      CG)
   DCB     HV1 ; (    CB     HB1)
   DCB     HV2 ; (    CB     HB2)
   DCG     DCD ; (    CG      CD)
   DCG     HV3 ; (    CG     HG1)
   DCG     HV4 ; (    CG     HG2)
   DCD     HV5 ; (    CD     HD1)
   DCD     HV6 ; (    CD     HD2)
    -C       N  

 [ impropers ]
    CA      +N       C       O 
    -C      CA       N       H 
    CG     CE1     ND1     HD1 
    CG     NE2     CD2     HD2 
   ND1     NE2     CE1     HE1 
   ND1     CD2      CG      CB 
    -C     DCD       N      CA 

 [ dihedrals ]

[ H2Q ] ; Hid -> Gln

 [ atoms ]
     N   N                -0.41570  1
     H   H                 0.27190  2
    CA   CX                0.01880  3
    HA   H1                0.08810  4
    CB   CT               -0.04620  5
   HB1   HC                0.04020  6
   HB2   HC                0.04020  7
    CG   CC               -0.02660  8
   ND1   NA               -0.38110  9
   HD1   H                 0.36490  10
   CD2   CV                0.12920  11
   HD2   H4                0.11470  12
   CE1   CR                0.20570  13
   HE1   H5                0.13920  14
   NE2   NB               -0.57270  15
     C   C                 0.59730  16
     O   O                -0.56790  17
   DCG   DUM_2C            0.00000  18
   HV1   DUM_HC            0.00000  19
   HV2   DUM_HC            0.00000  20
   DCD   DUM_C             0.00000  21
  DOE1   DUM_O             0.00000  22
  DNE2   DUM_N             0.00000  23
   HV3   DUM_H             0.00000  24
   HV4   DUM_H             0.00000  25

 [ bonds ]
     N       H ; (     N       H)
     N      CA ; (     N      CA)
    CA      HA ; (    CA      HA)
    CA      CB ; (    CA      CB)
    CA       C ; (    CA       C)
    CB     HB1 ; (    CB     HB1)
    CB     HB2 ; (    CB     HB2)
    CB      CG ; (    CB  CG.gone)
    CB     DCG ; (    CB      CG)
    CG     ND1 ; (CG.gone  ND1.gone)
    CG     CD2 ; (CG.gone  CD2.gone)
   ND1     HD1 ; (ND1.gone  HD1.gone)
   ND1     CE1 ; (ND1.gone  CE1.gone)
   CD2     NE2 ; (CD2.gone  NE2.gone)
   CD2     HD2 ; (CD2.gone  HD2.gone)
   CE1     HE1 ; (CE1.gone  HE1.gone)
   CE1     NE2 ; (CE1.gone  NE2.gone)
     C       O ; (     C       O)
   DCG     HV1 ; (    CG     HG1)
   DCG     HV2 ; (    CG     HG2)
   DCG     DCD ; (    CG      CD)
   DCD    DOE1 ; (    CD     OE1)
   DCD    DNE2 ; (    CD     NE2)
  DNE2     HV3 ; (   NE2    HE21)
  DNE2     HV4 ; (   NE2    HE22)
    -C       N  

 [ impropers ]
    -C      CA       N       H 
    CA      +N       C       O 
    CG     CE1     ND1     HD1 
    CG     NE2     CD2     HD2 
   ND1     NE2     CE1     HE1 
   ND1     CD2      CG      CB 
   DCG    DNE2     DCD    DOE1 
   DCD     HV3    DNE2     HV4 

 [ dihedrals ]

[ H2R ] ; Hid -> Arg

 [ atoms ]
     N   N                -0.41570  1
     H   H                 0.27190  2
    CA   CX                0.01880  3
    HA   H1                0.08810  4
    CB   CT               -0.04620  5
   HB1   HC                0.04020  6
   HB2   HC                0.04020  7
    CG   CC               -0.02660  8
   ND1   NA               -0.38110  9
   HD1   H                 0.36490  10
   CD2   CV                0.12920  11
   HD2   H4                0.11470  12
   CE1   CR                0.20570  13
   HE1   H5                0.13920  14
   NE2   NB               -0.57270  15
     C   C                 0.59730  16
     O   O                -0.56790  17
   DCG   DUM_C8            0.00000  18
   HV1   DUM_HC            0.00000  19
   HV2   DUM_HC            0.00000  20
   DCD   DUM_C8            0.00000  21
   HV3   DUM_H1            0.00000  22
   HV4   DUM_H1            0.00000  23
   DNE   DUM_N2            0.00000  24
   HV5   DUM_H             0.00000  25
   DCZ   DUM_CA            0.00000  26
  DNH1   DUM_N2            0.00000  27
   HV6   DUM_H             0.00000  28
   HV7   DUM_H             0.00000  29
  DNH2   DUM_N2            0.00000  30
   HV8   DUM_H             0.00000  31
   HV9   DUM_H             0.00000  32

 [ bonds ]
     N       H ; (     N       H)
     N      CA ; (     N      CA)
    CA      HA ; (    CA      HA)
    CA      CB ; (    CA      CB)
    CA       C ; (    CA       C)
    CB     HB1 ; (    CB     HB1)
    CB     HB2 ; (    CB     HB2)
    CB      CG ; (    CB  CG.gone)
    CB     DCG ; (    CB      CG)
    CG     ND1 ; (CG.gone  ND1.gone)
    CG     CD2 ; (CG.gone  CD2.gone)
   ND1     HD1 ; (ND1.gone  HD1.gone)
   ND1     CE1 ; (ND1.gone  CE1.gone)
   CD2     NE2 ; (CD2.gone  NE2.gone)
   CD2     HD2 ; (CD2.gone  HD2.gone)
   CE1     HE1 ; (CE1.gone  HE1.gone)
   CE1     NE2 ; (CE1.gone  NE2.gone)
     C       O ; (     C       O)
   DCG     HV1 ; (    CG     HG1)
   DCG     HV2 ; (    CG     HG2)
   DCG     DCD ; (    CG      CD)
   DCD     HV3 ; (    CD     HD1)
   DCD     HV4 ; (    CD     HD2)
   DCD     DNE ; (    CD      NE)
   DNE     HV5 ; (    NE      HE)
   DNE     DCZ ; (    NE      CZ)
   DCZ    DNH1 ; (    CZ     NH1)
   DCZ    DNH2 ; (    CZ     NH2)
  DNH1     HV6 ; (   NH1    HH11)
  DNH1     HV7 ; (   NH1    HH12)
  DNH2     HV8 ; (   NH2    HH21)
  DNH2     HV9 ; (   NH2    HH22)
    -C       N  

 [ impropers ]
    -C      CA       N       H 
    CA      +N       C       O 
    CG     CE1     ND1     HD1 
    CG     NE2     CD2     HD2 
   ND1     NE2     CE1     HE1 
   ND1     CD2      CG      CB 
   DNE    DNH1     DCZ    DNH2 
   DCD     DCZ     DNE     HV5 
   DCZ     HV6    DNH1     HV7 
   DCZ     HV8    DNH2     HV9 

 [ dihedrals ]

[ H2S ] ; Hid -> Ser

 [ atoms ]
     N   N                -0.41570  1
     H   H                 0.27190  2
    CA   CX                0.01880  3
    HA   H1                0.08810  4
    CB   CT               -0.04620  5
   HB1   HC                0.04020  6
   HB2   HC                0.04020  7
    CG   CC               -0.02660  8
   ND1   NA               -0.38110  9
   HD1   H                 0.36490  10
   CD2   CV                0.12920  11
   HD2   H4                0.11470  12
   CE1   CR                0.20570  13
   HE1   H5                0.13920  14
   NE2   NB               -0.57270  15
     C   C                 0.59730  16
     O   O                -0.56790  17
   DOG   DUM_OH            0.00000  18
    HV   DUM_HO            0.00000  19

 [ bonds ]
     N       H ; (     N       H)
     N      CA ; (     N      CA)
    CA      HA ; (    CA      HA)
    CA      CB ; (    CA      CB)
    CA       C ; (    CA       C)
    CB     HB1 ; (    CB     HB1)
    CB     HB2 ; (    CB     HB2)
    CB      CG ; (    CB  CG.gone)
    CB     DOG ; (    CB      OG)
    CG     ND1 ; (CG.gone  ND1.gone)
    CG     CD2 ; (CG.gone  CD2.gone)
   ND1     HD1 ; (ND1.gone  HD1.gone)
   ND1     CE1 ; (ND1.gone  CE1.gone)
   CD2     NE2 ; (CD2.gone  NE2.gone)
   CD2     HD2 ; (CD2.gone  HD2.gone)
   CE1     HE1 ; (CE1.gone  HE1.gone)
   CE1     NE2 ; (CE1.gone  NE2.gone)
     C       O ; (     C       O)
   DOG      HV ; (    OG      HG)
    -C       N  

 [ impropers ]
    -C      CA       N       H 
    CA      +N       C       O 
    CG     CE1     ND1     HD1 
    CG     NE2     CD2     HD2 
   ND1     NE2     CE1     HE1 
   ND1     CD2      CG      CB 

 [ dihedrals ]

[ H2T ] ; Hid -> Thr

 [ atoms ]
     N   N                -0.41570  1
     H   H                 0.27190  2
    CA   CX                0.01880  3
    HA   H1                0.08810  4
    CB   CT               -0.04620  5
   HB1   HC                0.04020  6
   HB2   HC                0.04020  7
    CG   CC               -0.02660  8
   ND1   NA               -0.38110  9
   HD1   H                 0.36490  10
   CD2   CV                0.12920  11
   HD2   H4                0.11470  12
   CE1   CR                0.20570  13
   HE1   H5                0.13920  14
   NE2   NB               -0.57270  15
     C   C                 0.59730  16
     O   O                -0.56790  17
   HV1   DUM_H1            0.00000  18
  DOG1   DUM_OH            0.00000  19
   HV2   DUM_HO            0.00000  20
  DCG2   DUM_CT            0.00000  21
   HV3   DUM_HC            0.00000  22
   HV4   DUM_HC            0.00000  23
   HV5   DUM_HC            0.00000  24

 [ bonds ]
     N       H ; (     N       H)
     N      CA ; (     N      CA)
    CA      HA ; (    CA      HA)
    CA      CB ; (    CA      CB)
    CA       C ; (    CA       C)
    CB     HB1 ; (    CB  HB.gone1)
    CB     HB2 ; (    CB  HB.gone2)
    CB      CG ; (    CB  CG.gone)
    CB     HV1 ; (    CB      HB)
    CB    DOG1 ; (    CB     OG1)
    CB    DCG2 ; (    CB     CG2)
    CG     ND1 ; (CG.gone  ND1.gone)
    CG     CD2 ; (CG.gone  CD2.gone)
   ND1     HD1 ; (ND1.gone  HD1.gone)
   ND1     CE1 ; (ND1.gone  CE1.gone)
   CD2     NE2 ; (CD2.gone  NE2.gone)
   CD2     HD2 ; (CD2.gone  HD2.gone)
   CE1     HE1 ; (CE1.gone  HE1.gone)
   CE1     NE2 ; (CE1.gone  NE2.gone)
     C       O ; (     C       O)
  DOG1     HV2 ; (   OG1     HG1)
  DCG2     HV3 ; (   CG2    HG21)
  DCG2     HV4 ; (   CG2    HG22)
  DCG2     HV5 ; (   CG2    HG23)
    -C       N  

 [ impropers ]
    -C      CA       N       H 
    CA      +N       C       O 
    CG     CE1     ND1     HD1 
    CG     NE2     CD2     HD2 
   ND1     NE2     CE1     HE1 
   ND1     CD2      CG      CB 

 [ dihedrals ]

[ H2V ] ; Hid -> Val

 [ atoms ]
     N   N                -0.41570  1
     H   H                 0.27190  2
    CA   CX                0.01880  3
    HA   H1                0.08810  4
    CB   CT               -0.04620  5
   HB1   HC                0.04020  6
   HB2   HC                0.04020  7
    CG   CC               -0.02660  8
   ND1   NA               -0.38110  9
   HD1   H                 0.36490  10
   CD2   CV                0.12920  11
   HD2   H4                0.11470  12
   CE1   CR                0.20570  13
   HE1   H5                0.13920  14
   NE2   NB               -0.57270  15
     C   C                 0.59730  16
     O   O                -0.56790  17
   HV1   DUM_HC            0.00000  18
  DCG1   DUM_CT            0.00000  19
   HV2   DUM_HC            0.00000  20
   HV3   DUM_HC            0.00000  21
   HV4   DUM_HC            0.00000  22
  DCG2   DUM_CT            0.00000  23
   HV5   DUM_HC            0.00000  24
   HV6   DUM_HC            0.00000  25
   HV7   DUM_HC            0.00000  26

 [ bonds ]
     N       H ; (     N       H)
     N      CA ; (     N      CA)
    CA      HA ; (    CA      HA)
    CA      CB ; (    CA      CB)
    CA       C ; (    CA       C)
    CB     HB1 ; (    CB  HB.gone1)
    CB     HB2 ; (    CB  HB.gone2)
    CB      CG ; (    CB  CG.gone)
    CB     HV1 ; (    CB      HB)
    CB    DCG1 ; (    CB     CG1)
    CB    DCG2 ; (    CB     CG2)
    CG     ND1 ; (CG.gone  ND1.gone)
    CG     CD2 ; (CG.gone  CD2.gone)
   ND1     HD1 ; (ND1.gone  HD1.gone)
   ND1     CE1 ; (ND1.gone  CE1.gone)
   CD2     NE2 ; (CD2.gone  NE2.gone)
   CD2     HD2 ; (CD2.gone  HD2.gone)
   CE1     HE1 ; (CE1.gone  HE1.gone)
   CE1     NE2 ; (CE1.gone  NE2.gone)
     C       O ; (     C       O)
  DCG1     HV2 ; (   CG1    HG11)
  DCG1     HV3 ; (   CG1    HG12)
  DCG1     HV4 ; (   CG1    HG13)
  DCG2     HV5 ; (   CG2    HG21)
  DCG2     HV6 ; (   CG2    HG22)
  DCG2     HV7 ; (   CG2    HG23)
    -C       N  

 [ impropers ]
    -C      CA       N       H 
    CA      +N       C       O 
    CG     CE1     ND1     HD1 
    CG     NE2     CD2     HD2 
   ND1     NE2     CE1     HE1 
   ND1     CD2      CG      CB 

 [ dihedrals ]

[ H2W ] ; Hid -> Trp

 [ atoms ]
     N   N                -0.41570  1
     H   H                 0.27190  2
    CA   CX                0.01880  3
    HA   H1                0.08810  4
    CB   CT               -0.04620  5
   HB1   HC                0.04020  6
   HB2   HC                0.04020  7
    CG   CC               -0.02660  8
   ND1   NA               -0.38110  9
   HD1   H                 0.36490  10
   CD2   CV                0.12920  11
   HD2   H4                0.11470  12
   CE1   CR                0.20570  13
   HE1   H5                0.13920  14
   NE2   NB               -0.57270  15
     C   C                 0.59730  16
     O   O                -0.56790  17
  DCD1   DUM_CW            0.00000  18
   HV1   DUM_H4            0.00000  19
  DCD2   DUM_CB            0.00000  20
  DNE1   DUM_NA            0.00000  21
   HV2   DUM_H             0.00000  22
  DCE2   DUM_CN            0.00000  23
  DCE3   DUM_CA            0.00000  24
   HV3   DUM_HA            0.00000  25
  DCZ2   DUM_CA            0.00000  26
   HV4   DUM_HA            0.00000  27
  DCZ3   DUM_CA            0.00000  28
   HV5   DUM_HA            0.00000  29
  DCH2   DUM_CA            0.00000  30
   HV6   DUM_HA            0.00000  31

 [ bonds ]
     N       H ; (     N       H)
     N      CA ; (     N      CA)
    CA      HA ; (    CA      HA)
    CA      CB ; (    CA      CB)
    CA       C ; (    CA       C)
    CB     HB1 ; (    CB     HB1)
    CB     HB2 ; (    CB     HB2)
    CB      CG ; (    CB      CG)
    CG     ND1 ; (    CG  ND1.gone)
    CG     CD2 ; (    CG  CD2.gone)
    CG    DCD1 ; (    CG     CD1)
    CG    DCD2 ; (    CG     CD2)
   ND1     HD1 ; (ND1.gone  HD1.gone)
   ND1     CE1 ; (ND1.gone  CE1.gone)
   CD2     NE2 ; (CD2.gone  NE2.gone)
   CD2     HD2 ; (CD2.gone  HD2.gone)
   CE1     HE1 ; (CE1.gone  HE1.gone)
   CE1     NE2 ; (CE1.gone  NE2.gone)
     C       O ; (     C       O)
  DCD1     HV1 ; (   CD1     HD1)
  DCD1    DNE1 ; (   CD1     NE1)
  DCD2    DCE2 ; (   CD2     CE2)
  DCD2    DCE3 ; (   CD2     CE3)
  DNE1     HV2 ; (   NE1     HE1)
  DNE1    DCE2 ; (   NE1     CE2)
  DCE2    DCZ2 ; (   CE2     CZ2)
  DCE3    DCZ3 ; (   CE3     CZ3)
  DCE3     HV3 ; (   CE3     HE3)
  DCZ2     HV4 ; (   CZ2     HZ2)
  DCZ2    DCH2 ; (   CZ2     CH2)
  DCZ3    DCH2 ; (   CZ3     CH2)
  DCZ3     HV5 ; (   CZ3     HZ3)
  DCH2     HV6 ; (   CH2     HH2)
    -C       N  

 [ impropers ]
    -C      CA       N       H 
    CA      +N       C       O 
    CG     CE1     ND1     HD1 
    CG     NE2     CD2     HD2 
   ND1     NE2     CE1     HE1 
   ND1     CD2      CG      CB 
  DCD1    DCE2    DNE1     HV2 
  DCE2    DCH2    DCZ2     HV4 
  DCZ2    DCZ3    DCH2     HV6 
  DCH2    DCE3    DCZ3     HV5 
  DCZ3    DCD2    DCE3     HV3 
    CG    DNE1    DCD1     HV1 
  DCD1      CG      CB    DCD2 

 [ dihedrals ]

[ H2X ] ; Hid -> Hie

 [ atoms ]
     N   N                -0.41570  1
     H   H                 0.27190  2
    CA   CX                0.01880  3
    HA   H1                0.08810  4
    CB   CT               -0.04620  5
   HB1   HC                0.04020  6
   HB2   HC                0.04020  7
    CG   CC               -0.02660  8
   ND1   NA               -0.38110  9
   HD1   H                 0.36490  10
   CD2   CV                0.12920  11
   HD2   H4                0.11470  12
   CE1   CR                0.20570  13
   HE1   H5                0.13920  14
   NE2   NB               -0.57270  15
     C   C                 0.59730  16
     O   O                -0.56790  17
    HV   DUM_H             0.00000  18

 [ bonds ]
     N       H ; (     N       H)
     N      CA ; (     N      CA)
    CA      HA ; (    CA      HA)
    CA      CB ; (    CA      CB)
    CA       C ; (    CA       C)
    CB     HB1 ; (    CB     HB1)
    CB     HB2 ; (    CB     HB2)
    CB      CG ; (    CB      CG)
    CG     ND1 ; (    CG     ND1)
    CG     CD2 ; (    CG     CD2)
   ND1     HD1 ; (   ND1  HD1.gone)
   ND1     CE1 ; (   ND1     CE1)
   CD2     NE2 ; (   CD2     NE2)
   CD2     HD2 ; (   CD2     HD2)
   CE1     HE1 ; (   CE1     HE1)
   CE1     NE2 ; (   CE1     NE2)
   NE2      HV ; (   NE2     HE2)
     C       O ; (     C       O)
    -C       N  

 [ impropers ]
    -C      CA       N       H 
    CA      +N       C       O 
    CG     NE2     CD2     HD2 
   ND1     NE2     CE1     HE1 
   ND1     CD2      CG      CB 
    CG     CE1     ND1     HD1 
   CE1     CD2     NE2      HV 

 [ dihedrals ]

[ H2Y ] ; Hid -> Tyr

 [ atoms ]
     N   N                -0.41570  1
     H   H                 0.27190  2
    CA   CX                0.01880  3
    HA   H1                0.08810  4
    CB   CT               -0.04620  5
   HB1   HC                0.04020  6
   HB2   HC                0.04020  7
    CG   CC               -0.02660  8
   ND1   NA               -0.38110  9
   HD1   H                 0.36490  10
   CD2   CV                0.12920  11
   HD2   H4                0.11470  12
   CE1   CR                0.20570  13
   HE1   H5                0.13920  14
   NE2   NB               -0.57270  15
     C   C                 0.59730  16
     O   O                -0.56790  17
  DCD1   DUM_CA            0.00000  18
   HV1   DUM_HA            0.00000  19
  DCD2   DUM_CA            0.00000  20
   HV2   DUM_HA            0.00000  21
  DCE1   DUM_CA            0.00000  22
   HV3   DUM_HA            0.00000  23
  DCE2   DUM_CA            0.00000  24
   HV4   DUM_HA            0.00000  25
   DCZ   DUM_C             0.00000  26
   DOH   DUM_OH            0.00000  27
   HV5   DUM_HO            0.00000  28

 [ bonds ]
     N       H ; (     N       H)
     N      CA ; (     N      CA)
    CA      HA ; (    CA      HA)
    CA      CB ; (    CA      CB)
    CA       C ; (    CA       C)
    CB     HB1 ; (    CB     HB1)
    CB     HB2 ; (    CB     HB2)
    CB      CG ; (    CB      CG)
    CG     ND1 ; (    CG  ND1.gone)
    CG     CD2 ; (    CG  CD2.gone)
    CG    DCD1 ; (    CG     CD1)
    CG    DCD2 ; (    CG     CD2)
   ND1     HD1 ; (ND1.gone  HD1.gone)
   ND1     CE1 ; (ND1.gone  CE1.gone)
   CD2     NE2 ; (CD2.gone  NE2.gone)
   CD2     HD2 ; (CD2.gone  HD2.gone)
   CE1     HE1 ; (CE1.gone  HE1.gone)
   CE1     NE2 ; (CE1.gone  NE2.gone)
     C       O ; (     C       O)
  DCD1     HV1 ; (   CD1     HD1)
  DCD1    DCE1 ; (   CD1     CE1)
  DCD2    DCE2 ; (   CD2     CE2)
  DCD2     HV2 ; (   CD2     HD2)
  DCE1     HV3 ; (   CE1     HE1)
  DCE1     DCZ ; (   CE1      CZ)
  DCE2     DCZ ; (   CE2      CZ)
  DCE2     HV4 ; (   CE2     HE2)
   DCZ     DOH ; (    CZ      OH)
   DOH     HV5 ; (    OH      HH)
    -C       N  

 [ impropers ]
    -C      CA       N       H 
    CA      +N       C       O 
    CG     CE1     ND1     HD1 
    CG     NE2     CD2     HD2 
   ND1     NE2     CE1     HE1 
   ND1     CD2      CG      CB 
    CG    DCE2    DCD2     HV2 
   DCZ    DCD2    DCE2     HV4 
  DCD1     DCZ    DCE1     HV3 
    CG    DCE1    DCD1     HV1 
  DCD1    DCD2      CG      CB 
  DCE1    DCE2     DCZ     DOH 

 [ dihedrals ]

[ H2Z ] ; Hid -> Hip

 [ atoms ]
     N   N                -0.41570  1
     H   H                 0.27190  2
    CA   CX                0.01880  3
    HA   H1                0.08810  4
    CB   CT               -0.04620  5
   HB1   HC                0.04020  6
   HB2   HC                0.04020  7
    CG   CC               -0.02660  8
   ND1   NA               -0.38110  9
   HD1   H                 0.36490  10
   CD2   CV                0.12920  11
   HD2   H4                0.11470  12
   CE1   CR                0.20570  13
   HE1   H5                0.13920  14
   NE2   NB               -0.57270  15
     C   C                 0.59730  16
     O   O                -0.56790  17
    HV   DUM_H             0.00000  18

 [ bonds ]
     N       H ; (     N       H)
     N      CA ; (     N      CA)
    CA      HA ; (    CA      HA)
    CA      CB ; (    CA      CB)
    CA       C ; (    CA       C)
    CB     HB1 ; (    CB     HB1)
    CB     HB2 ; (    CB     HB2)
    CB      CG ; (    CB      CG)
    CG     ND1 ; (    CG     ND1)
    CG     CD2 ; (    CG     CD2)
   ND1     HD1 ; (   ND1     HD1)
   ND1     CE1 ; (   ND1     CE1)
   CD2     NE2 ; (   CD2     NE2)
   CD2     HD2 ; (   CD2     HD2)
   CE1     HE1 ; (   CE1     HE1)
   CE1     NE2 ; (   CE1     NE2)
   NE2      HV ; (   NE2     HE2)
     C       O ; (     C       O)
    -C       N  

 [ impropers ]
    -C      CA       N       H 
    CA      +N       C       O 
    CG     CE1     ND1     HD1 
    CG     NE2     CD2     HD2 
   ND1     NE2     CE1     HE1 
   ND1     CD2      CG      CB 
   CE1     CD2     NE2      HV 

 [ dihedrals ]

[ I2A ] ; Ile -> Ala

 [ atoms ]
     N   N                -0.41570  1
     H   H                 0.27190  2
    CA   CX               -0.05970  3
    HA   H1                0.08690  4
    CB   3C                0.13030  5
    HB   HC                0.01870  6
   CG1   2C               -0.04300  7
  HG11   HC                0.02360  8
  HG12   HC                0.02360  9
   CG2   CT               -0.32040  10
  HG21   HC                0.08820  11
  HG22   HC                0.08820  12
  HG23   HC                0.08820  13
   CD1   CT               -0.06600  14
  HD11   HC                0.01860  15
  HD12   HC                0.01860  16
  HD13   HC                0.01860  17
     C   C                 0.59730  18
     O   O                -0.56790  19
   HV1   DUM_HC            0.00000  20
   HV2   DUM_HC            0.00000  21

 [ bonds ]
     N       H ; (     N       H)
     N      CA ; (     N      CA)
    CA      HA ; (    CA      HA)
    CA      CB ; (    CA      CB)
    CA       C ; (    CA       C)
    CB      HB ; (    CB     HB2)
    CB     CG2 ; (    CB  CG2.gone)
    CB     CG1 ; (    CB  CG1.gone)
    CB     HV1 ; (    CB     HB1)
    CB     HV2 ; (    CB     HB3)
   CG1    HG11 ; (CG1.gone  HG1.gone1)
   CG1    HG12 ; (CG1.gone  HG1.gone2)
   CG1     CD1 ; (CG1.gone  CD1.gone)
   CG2    HG21 ; (CG2.gone  HG2.gone1)
   CG2    HG22 ; (CG2.gone  HG2.gone2)
   CG2    HG23 ; (CG2.gone  HG2.gone3)
   CD1    HD11 ; (CD1.gone  HD1.gone1)
   CD1    HD12 ; (CD1.gone  HD1.gone2)
   CD1    HD13 ; (CD1.gone  HD1.gone3)
     C       O ; (     C       O)
    -C       N  

 [ impropers ]
    -C      CA       N       H 
    CA      +N       C       O 

 [ dihedrals ]

[ I2B ] ; Ile -> Ash

 [ atoms ]
     N   N                -0.41570  1
     H   H                 0.27190  2
    CA   CX               -0.05970  3
    HA   H1                0.08690  4
    CB   3C                0.13030  5
    HB   HC                0.01870  6
   CG1   2C               -0.04300  7
  HG11   HC                0.02360  8
  HG12   HC                0.02360  9
   CG2   CT               -0.32040  10
  HG21   HC                0.08820  11
  HG22   HC                0.08820  12
  HG23   HC                0.08820  13
   CD1   CT               -0.06600  14
  HD11   HC                0.01860  15
  HD12   HC                0.01860  16
  HD13   HC                0.01860  17
     C   C                 0.59730  18
     O   O                -0.56790  19
   HV1   DUM_HC            0.00000  20
  DOD2   DUM_OH            0.00000  21
   HV2   DUM_HO            0.00000  22

 [ bonds ]
     N       H ; (     N       H)
     N      CA ; (     N      CA)
    CA      HA ; (    CA      HA)
    CA      CB ; (    CA      CB)
    CA       C ; (    CA       C)
    CB      HB ; (    CB     HB1)
    CB     CG2 ; (    CB  CG2.gone)
    CB     CG1 ; (    CB      CG)
    CB     HV1 ; (    CB     HB2)
   CG1    HG11 ; (    CG  HG1.gone1)
   CG1    HG12 ; (    CG  HG1.gone2)
   CG1     CD1 ; (    CG     OD1)
   CG1    DOD2 ; (    CG     OD2)
   CG2    HG21 ; (CG2.gone  HG2.gone1)
   CG2    HG22 ; (CG2.gone  HG2.gone2)
   CG2    HG23 ; (CG2.gone  HG2.gone3)
   CD1    HD11 ; (   OD1  HD1.gone1)
   CD1    HD12 ; (   OD1  HD1.gone2)
   CD1    HD13 ; (   OD1  HD1.gone3)
     C       O ; (     C       O)
  DOD2     HV2 ; (   OD2     HD2)
    -C       N  

 [ impropers ]
    -C      CA       N       H 
    CA      +N       C       O 
    CB     CD1     CG1    DOD2 

 [ dihedrals ]

[ I2C ] ; Ile -> Cys

 [ atoms ]
     N   N                -0.41570  1
     H   H                 0.27190  2
    CA   CX               -0.05970  3
    HA   H1                0.08690  4
    CB   3C                0.13030  5
    HB   HC                0.01870  6
   CG1   2C               -0.04300  7
  HG11   HC                0.02360  8
  HG12   HC                0.02360  9
   CG2   CT               -0.32040  10
  HG21   HC                0.08820  11
  HG22   HC                0.08820  12
  HG23   HC                0.08820  13
   CD1   CT               -0.06600  14
  HD11   HC                0.01860  15
  HD12   HC                0.01860  16
  HD13   HC                0.01860  17
     C   C                 0.59730  18
     O   O                -0.56790  19
   HV1   DUM_H1            0.00000  20
   HV2   DUM_HS            0.00000  21

 [ bonds ]
     N       H ; (     N       H)
     N      CA ; (     N      CA)
    CA      HA ; (    CA      HA)
    CA      CB ; (    CA      CB)
    CA       C ; (    CA       C)
    CB      HB ; (    CB     HB1)
    CB     CG2 ; (    CB  CG2.gone)
    CB     CG1 ; (    CB      SG)
    CB     HV1 ; (    CB     HB2)
   CG1    HG11 ; (    SG  HG1.gone1)
   CG1    HG12 ; (    SG  HG1.gone2)
   CG1     CD1 ; (    SG  CD1.gone)
   CG1     HV2 ; (    SG      HG)
   CG2    HG21 ; (CG2.gone  HG2.gone1)
   CG2    HG22 ; (CG2.gone  HG2.gone2)
   CG2    HG23 ; (CG2.gone  HG2.gone3)
   CD1    HD11 ; (CD1.gone  HD1.gone1)
   CD1    HD12 ; (CD1.gone  HD1.gone2)
   CD1    HD13 ; (CD1.gone  HD1.gone3)
     C       O ; (     C       O)
    -C       N  

 [ impropers ]
    -C      CA       N       H 
    CA      +N       C       O 

 [ dihedrals ]

[ I2D ] ; Ile -> Asp

 [ atoms ]
     N   N                -0.41570  1
     H   H                 0.27190  2
    CA   CX               -0.05970  3
    HA   H1                0.08690  4
    CB   3C                0.13030  5
    HB   HC                0.01870  6
   CG1   2C               -0.04300  7
  HG11   HC                0.02360  8
  HG12   HC                0.02360  9
   CG2   CT               -0.32040  10
  HG21   HC                0.08820  11
  HG22   HC                0.08820  12
  HG23   HC                0.08820  13
   CD1   CT               -0.06600  14
  HD11   HC                0.01860  15
  HD12   HC                0.01860  16
  HD13   HC                0.01860  17
     C   C                 0.59730  18
     O   O                -0.56790  19
    HV   DUM_HC            0.00000  20
  DOD2   DUM_O2            0.00000  21

 [ bonds ]
     N       H ; (     N       H)
     N      CA ; (     N      CA)
    CA      HA ; (    CA      HA)
    CA      CB ; (    CA      CB)
    CA       C ; (    CA       C)
    CB      HB ; (    CB     HB1)
    CB     CG2 ; (    CB  CG2.gone)
    CB     CG1 ; (    CB      CG)
    CB      HV ; (    CB     HB2)
   CG1    HG11 ; (    CG  HG1.gone1)
   CG1    HG12 ; (    CG  HG1.gone2)
   CG1     CD1 ; (    CG     OD1)
   CG1    DOD2 ; (    CG     OD2)
   CG2    HG21 ; (CG2.gone  HG2.gone1)
   CG2    HG22 ; (CG2.gone  HG2.gone2)
   CG2    HG23 ; (CG2.gone  HG2.gone3)
   CD1    HD11 ; (   OD1  HD1.gone1)
   CD1    HD12 ; (   OD1  HD1.gone2)
   CD1    HD13 ; (   OD1  HD1.gone3)
     C       O ; (     C       O)
    -C       N  

 [ impropers ]
    -C      CA       N       H 
    CA      +N       C       O 
    CB     CD1     CG1    DOD2 

 [ dihedrals ]

[ I2E ] ; Ile -> Glu

 [ atoms ]
     N   N                -0.41570  1
     H   H                 0.27190  2
    CA   CX               -0.05970  3
    HA   H1                0.08690  4
    CB   3C                0.13030  5
    HB   HC                0.01870  6
   CG1   2C               -0.04300  7
  HG11   HC                0.02360  8
  HG12   HC                0.02360  9
   CG2   CT               -0.32040  10
  HG21   HC                0.08820  11
  HG22   HC                0.08820  12
  HG23   HC                0.08820  13
   CD1   CT               -0.06600  14
  HD11   HC                0.01860  15
  HD12   HC                0.01860  16
  HD13   HC                0.01860  17
     C   C                 0.59730  18
     O   O                -0.56790  19
    HV   DUM_HC            0.00000  20
  DOE1   DUM_O2            0.00000  21
  DOE2   DUM_O2            0.00000  22

 [ bonds ]
     N       H ; (     N       H)
     N      CA ; (     N      CA)
    CA      HA ; (    CA      HA)
    CA      CB ; (    CA      CB)
    CA       C ; (    CA       C)
    CB      HB ; (    CB     HB1)
    CB     CG2 ; (    CB  CG2.gone)
    CB     CG1 ; (    CB      CG)
    CB      HV ; (    CB     HB2)
   CG1    HG11 ; (    CG     HG1)
   CG1    HG12 ; (    CG     HG2)
   CG1     CD1 ; (    CG      CD)
   CG2    HG21 ; (CG2.gone  HG2.gone1)
   CG2    HG22 ; (CG2.gone  HG2.gone2)
   CG2    HG23 ; (CG2.gone  HG2.gone3)
   CD1    HD11 ; (    CD  HD1.gone1)
   CD1    HD12 ; (    CD  HD1.gone2)
   CD1    HD13 ; (    CD  HD1.gone3)
   CD1    DOE1 ; (    CD     OE1)
   CD1    DOE2 ; (    CD     OE2)
     C       O ; (     C       O)
    -C       N  

 [ impropers ]
    -C      CA       N       H 
    CA      +N       C       O 
   CG1    DOE1     CD1    DOE2 

 [ dihedrals ]

[ I2F ] ; Ile -> Phe

 [ atoms ]
     N   N                -0.41570  1
     H   H                 0.27190  2
    CA   CX               -0.05970  3
    HA   H1                0.08690  4
    CB   3C                0.13030  5
    HB   HC                0.01870  6
   CG1   2C               -0.04300  7
  HG11   HC                0.02360  8
  HG12   HC                0.02360  9
   CG2   CT               -0.32040  10
  HG21   HC                0.08820  11
  HG22   HC                0.08820  12
  HG23   HC                0.08820  13
   CD1   CT               -0.06600  14
  HD11   HC                0.01860  15
  HD12   HC                0.01860  16
  HD13   HC                0.01860  17
     C   C                 0.59730  18
     O   O                -0.56790  19
   HV1   DUM_HC            0.00000  20
   HV2   DUM_HC            0.00000  21
   DCG   DUM_CA            0.00000  22
  DCD1   DUM_CA            0.00000  23
   HV3   DUM_HA            0.00000  24
  DCD2   DUM_CA            0.00000  25
   HV4   DUM_HA            0.00000  26
  DCE1   DUM_CA            0.00000  27
   HV5   DUM_HA            0.00000  28
  DCE2   DUM_CA            0.00000  29
   HV6   DUM_HA            0.00000  30
   DCZ   DUM_CA            0.00000  31
   HV7   DUM_HA            0.00000  32

 [ bonds ]
     N       H ; (     N       H)
     N      CA ; (     N      CA)
    CA      HA ; (    CA      HA)
    CA      CB ; (    CA      CB)
    CA       C ; (    CA       C)
    CB      HB ; (    CB  HB.gone)
    CB     CG2 ; (    CB  CG2.gone)
    CB     CG1 ; (    CB  CG1.gone)
    CB     HV1 ; (    CB     HB1)
    CB     HV2 ; (    CB     HB2)
    CB     DCG ; (    CB      CG)
   CG1    HG11 ; (CG1.gone  HG1.gone1)
   CG1    HG12 ; (CG1.gone  HG1.gone2)
   CG1     CD1 ; (CG1.gone  CD1.gone)
   CG2    HG21 ; (CG2.gone  HG2.gone1)
   CG2    HG22 ; (CG2.gone  HG2.gone2)
   CG2    HG23 ; (CG2.gone  HG2.gone3)
   CD1    HD11 ; (CD1.gone  HD1.gone1)
   CD1    HD12 ; (CD1.gone  HD1.gone2)
   CD1    HD13 ; (CD1.gone  HD1.gone3)
     C       O ; (     C       O)
   DCG    DCD1 ; (    CG     CD1)
   DCG    DCD2 ; (    CG     CD2)
  DCD1     HV3 ; (   CD1     HD1)
  DCD1    DCE1 ; (   CD1     CE1)
  DCD2    DCE2 ; (   CD2     CE2)
  DCD2     HV4 ; (   CD2     HD2)
  DCE1     HV5 ; (   CE1     HE1)
  DCE1     DCZ ; (   CE1      CZ)
  DCE2     DCZ ; (   CE2      CZ)
  DCE2     HV6 ; (   CE2     HE2)
   DCZ     HV7 ; (    CZ      HZ)
    -C       N  

 [ impropers ]
    -C      CA       N       H 
    CA      +N       C       O 
   DCG    DCE2    DCD2     HV4 
   DCZ    DCD2    DCE2     HV6 
  DCE1    DCE2     DCZ     HV7 
  DCD1     DCZ    DCE1     HV5 
   DCG    DCE1    DCD1     HV3 
  DCD1    DCD2     DCG      CB 

 [ dihedrals ]

[ I2G ] ; Ile -> Gly

 [ atoms ]
     N   N                -0.41570  1
     H   H                 0.27190  2
    CA   CX               -0.05970  3
    HA   H1                0.08690  4
    CB   3C                0.13030  5
    HB   HC                0.01870  6
   CG1   2C               -0.04300  7
  HG11   HC                0.02360  8
  HG12   HC                0.02360  9
   CG2   CT               -0.32040  10
  HG21   HC                0.08820  11
  HG22   HC                0.08820  12
  HG23   HC                0.08820  13
   CD1   CT               -0.06600  14
  HD11   HC                0.01860  15
  HD12   HC                0.01860  16
  HD13   HC                0.01860  17
     C   C                 0.59730  18
     O   O                -0.56790  19
   HV1   DUM_H1            0.00000  20
   HV2   DUM_H1            0.00000  21

 [ bonds ]
     N       H ; (     N       H)
     N      CA ; (     N      CA)
    CA      HA ; (    CA  HA.gone)
    CA      CB ; (    CA  CB.gone)
    CA       C ; (    CA       C)
    CA     HV1 ; (    CA     HA1)
    CA     HV2 ; (    CA     HA2)
    CB      HB ; (CB.gone  HB.gone)
    CB     CG2 ; (CB.gone  CG2.gone)
    CB     CG1 ; (CB.gone  CG1.gone)
   CG1    HG11 ; (CG1.gone  HG1.gone1)
   CG1    HG12 ; (CG1.gone  HG1.gone2)
   CG1     CD1 ; (CG1.gone  CD1.gone)
   CG2    HG21 ; (CG2.gone  HG2.gone1)
   CG2    HG22 ; (CG2.gone  HG2.gone2)
   CG2    HG23 ; (CG2.gone  HG2.gone3)
   CD1    HD11 ; (CD1.gone  HD1.gone1)
   CD1    HD12 ; (CD1.gone  HD1.gone2)
   CD1    HD13 ; (CD1.gone  HD1.gone3)
     C       O ; (     C       O)
    -C       N  

 [ impropers ]
    -C      CA       N       H 
    CA      +N       C       O 

 [ dihedrals ]

[ I2H ] ; Ile -> Hid

 [ atoms ]
     N   N                -0.41570  1
     H   H                 0.27190  2
    CA   CX               -0.05970  3
    HA   H1                0.08690  4
    CB   3C                0.13030  5
    HB   HC                0.01870  6
   CG1   2C               -0.04300  7
  HG11   HC                0.02360  8
  HG12   HC                0.02360  9
   CG2   CT               -0.32040  10
  HG21   HC                0.08820  11
  HG22   HC                0.08820  12
  HG23   HC                0.08820  13
   CD1   CT               -0.06600  14
  HD11   HC                0.01860  15
  HD12   HC                0.01860  16
  HD13   HC                0.01860  17
     C   C                 0.59730  18
     O   O                -0.56790  19
   HV1   DUM_HC            0.00000  20
   HV2   DUM_HC            0.00000  21
   DCG   DUM_CC            0.00000  22
  DND1   DUM_NA            0.00000  23
   HV3   DUM_H             0.00000  24
  DCD2   DUM_CV            0.00000  25
   HV4   DUM_H4            0.00000  26
  DCE1   DUM_CR            0.00000  27
   HV5   DUM_H5            0.00000  28
  DNE2   DUM_NB            0.00000  29

 [ bonds ]
     N       H ; (     N       H)
     N      CA ; (     N      CA)
    CA      HA ; (    CA      HA)
    CA      CB ; (    CA      CB)
    CA       C ; (    CA       C)
    CB      HB ; (    CB  HB.gone)
    CB     CG2 ; (    CB  CG2.gone)
    CB     CG1 ; (    CB  CG1.gone)
    CB     HV1 ; (    CB     HB1)
    CB     HV2 ; (    CB     HB2)
    CB     DCG ; (    CB      CG)
   CG1    HG11 ; (CG1.gone  HG1.gone1)
   CG1    HG12 ; (CG1.gone  HG1.gone2)
   CG1     CD1 ; (CG1.gone  CD1.gone)
   CG2    HG21 ; (CG2.gone  HG2.gone1)
   CG2    HG22 ; (CG2.gone  HG2.gone2)
   CG2    HG23 ; (CG2.gone  HG2.gone3)
   CD1    HD11 ; (CD1.gone  HD1.gone1)
   CD1    HD12 ; (CD1.gone  HD1.gone2)
   CD1    HD13 ; (CD1.gone  HD1.gone3)
     C       O ; (     C       O)
   DCG    DND1 ; (    CG     ND1)
   DCG    DCD2 ; (    CG     CD2)
  DND1     HV3 ; (   ND1     HD1)
  DND1    DCE1 ; (   ND1     CE1)
  DCD2    DNE2 ; (   CD2     NE2)
  DCD2     HV4 ; (   CD2     HD2)
  DCE1     HV5 ; (   CE1     HE1)
  DCE1    DNE2 ; (   CE1     NE2)
    -C       N  

 [ impropers ]
    -C      CA       N       H 
    CA      +N       C       O 
   DCG    DCE1    DND1     HV3 
   DCG    DNE2    DCD2     HV4 
  DND1    DNE2    DCE1     HV5 
  DND1    DCD2     DCG      CB 

 [ dihedrals ]

[ I2J ] ; Ile -> Glh

 [ atoms ]
     N   N                -0.41570  1
     H   H                 0.27190  2
    CA   CX               -0.05970  3
    HA   H1                0.08690  4
    CB   3C                0.13030  5
    HB   HC                0.01870  6
   CG1   2C               -0.04300  7
  HG11   HC                0.02360  8
  HG12   HC                0.02360  9
   CG2   CT               -0.32040  10
  HG21   HC                0.08820  11
  HG22   HC                0.08820  12
  HG23   HC                0.08820  13
   CD1   CT               -0.06600  14
  HD11   HC                0.01860  15
  HD12   HC                0.01860  16
  HD13   HC                0.01860  17
     C   C                 0.59730  18
     O   O                -0.56790  19
   HV1   DUM_HC            0.00000  20
  DOE1   DUM_O             0.00000  21
  DOE2   DUM_OH            0.00000  22
   HV2   DUM_HO            0.00000  23

 [ bonds ]
     N       H ; (     N       H)
     N      CA ; (     N      CA)
    CA      HA ; (    CA      HA)
    CA      CB ; (    CA      CB)
    CA       C ; (    CA       C)
    CB      HB ; (    CB     HB1)
    CB     CG2 ; (    CB  CG2.gone)
    CB     CG1 ; (    CB      CG)
    CB     HV1 ; (    CB     HB2)
   CG1    HG11 ; (    CG     HG1)
   CG1    HG12 ; (    CG     HG2)
   CG1     CD1 ; (    CG      CD)
   CG2    HG21 ; (CG2.gone  HG2.gone1)
   CG2    HG22 ; (CG2.gone  HG2.gone2)
   CG2    HG23 ; (CG2.gone  HG2.gone3)
   CD1    HD11 ; (    CD  HD1.gone1)
   CD1    HD12 ; (    CD  HD1.gone2)
   CD1    HD13 ; (    CD  HD1.gone3)
   CD1    DOE1 ; (    CD     OE1)
   CD1    DOE2 ; (    CD     OE2)
     C       O ; (     C       O)
  DOE2     HV2 ; (   OE2     HE2)
    -C       N  

 [ impropers ]
    -C      CA       N       H 
    CA      +N       C       O 
   CG1    DOE1     CD1    DOE2 

 [ dihedrals ]

[ I2K ] ; Ile -> Lys

 [ atoms ]
     N   N                -0.41570  1
     H   H                 0.27190  2
    CA   CX               -0.05970  3
    HA   H1                0.08690  4
    CB   3C                0.13030  5
    HB   HC                0.01870  6
   CG1   2C               -0.04300  7
  HG11   HC                0.02360  8
  HG12   HC                0.02360  9
   CG2   CT               -0.32040  10
  HG21   HC                0.08820  11
  HG22   HC                0.08820  12
  HG23   HC                0.08820  13
   CD1   CT               -0.06600  14
  HD11   HC                0.01860  15
  HD12   HC                0.01860  16
  HD13   HC                0.01860  17
     C   C                 0.59730  18
     O   O                -0.56790  19
   HV1   DUM_HC            0.00000  20
   DCE   DUM_C8            0.00000  21
   HV2   DUM_HP            0.00000  22
   HV3   DUM_HP            0.00000  23
   DNZ   DUM_N3            0.00000  24
   HV4   DUM_H             0.00000  25
   HV5   DUM_H             0.00000  26
   HV6   DUM_H             0.00000  27

 [ bonds ]
     N       H ; (     N       H)
     N      CA ; (     N      CA)
    CA      HA ; (    CA      HA)
    CA      CB ; (    CA      CB)
    CA       C ; (    CA       C)
    CB      HB ; (    CB     HB1)
    CB     CG2 ; (    CB  CG2.gone)
    CB     CG1 ; (    CB      CG)
    CB     HV1 ; (    CB     HB2)
   CG1    HG11 ; (    CG     HG1)
   CG1    HG12 ; (    CG     HG2)
   CG1     CD1 ; (    CG      CD)
   CG2    HG21 ; (CG2.gone  HG2.gone1)
   CG2    HG22 ; (CG2.gone  HG2.gone2)
   CG2    HG23 ; (CG2.gone  HG2.gone3)
   CD1    HD11 ; (    CD  HD1.gone1)
   CD1    HD12 ; (    CD     HD1)
   CD1    HD13 ; (    CD     HD2)
   CD1     DCE ; (    CD      CE)
     C       O ; (     C       O)
   DCE     HV2 ; (    CE     HE1)
   DCE     HV3 ; (    CE     HE2)
   DCE     DNZ ; (    CE      NZ)
   DNZ     HV4 ; (    NZ     HZ1)
   DNZ     HV5 ; (    NZ     HZ2)
   DNZ     HV6 ; (    NZ     HZ3)
    -C       N  

 [ impropers ]
    -C      CA       N       H 
    CA      +N       C       O 

 [ dihedrals ]

[ I2L ] ; Ile -> Leu

 [ atoms ]
     N   N                -0.41570  1
     H   H                 0.27190  2
    CA   CX               -0.05970  3
    HA   H1                0.08690  4
    CB   3C                0.13030  5
    HB   HC                0.01870  6
   CG1   2C               -0.04300  7
  HG11   HC                0.02360  8
  HG12   HC                0.02360  9
   CG2   CT               -0.32040  10
  HG21   HC                0.08820  11
  HG22   HC                0.08820  12
  HG23   HC                0.08820  13
   CD1   CT               -0.06600  14
  HD11   HC                0.01860  15
  HD12   HC                0.01860  16
  HD13   HC                0.01860  17
     C   C                 0.59730  18
     O   O                -0.56790  19
   HV1   DUM_HC            0.00000  20
  DCD2   DUM_CT            0.00000  21
   HV2   DUM_HC            0.00000  22
   HV3   DUM_HC            0.00000  23
   HV4   DUM_HC            0.00000  24

 [ bonds ]
     N       H ; (     N       H)
     N      CA ; (     N      CA)
    CA      HA ; (    CA      HA)
    CA      CB ; (    CA      CB)
    CA       C ; (    CA       C)
    CB      HB ; (    CB     HB1)
    CB     CG2 ; (    CB  CG2.gone)
    CB     CG1 ; (    CB      CG)
    CB     HV1 ; (    CB     HB2)
   CG1    HG11 ; (    CG  HG1.gone1)
   CG1    HG12 ; (    CG      HG)
   CG1     CD1 ; (    CG     CD1)
   CG1    DCD2 ; (    CG     CD2)
   CG2    HG21 ; (CG2.gone  HG2.gone1)
   CG2    HG22 ; (CG2.gone  HG2.gone2)
   CG2    HG23 ; (CG2.gone  HG2.gone3)
   CD1    HD11 ; (   CD1    HD11)
   CD1    HD12 ; (   CD1    HD12)
   CD1    HD13 ; (   CD1    HD13)
     C       O ; (     C       O)
  DCD2     HV2 ; (   CD2    HD21)
  DCD2     HV3 ; (   CD2    HD22)
  DCD2     HV4 ; (   CD2    HD23)
    -C       N  

 [ impropers ]
    -C      CA       N       H 
    CA      +N       C       O 

 [ dihedrals ]

[ I2M ] ; Ile -> Met

 [ atoms ]
     N   N                -0.41570  1
     H   H                 0.27190  2
    CA   CX               -0.05970  3
    HA   H1                0.08690  4
    CB   3C                0.13030  5
    HB   HC                0.01870  6
   CG1   2C               -0.04300  7
  HG11   HC                0.02360  8
  HG12   HC                0.02360  9
   CG2   CT               -0.32040  10
  HG21   HC                0.08820  11
  HG22   HC                0.08820  12
  HG23   HC                0.08820  13
   CD1   CT               -0.06600  14
  HD11   HC                0.01860  15
  HD12   HC                0.01860  16
  HD13   HC                0.01860  17
     C   C                 0.59730  18
     O   O                -0.56790  19
   HV1   DUM_HC            0.00000  20
   DCE   DUM_CT            0.00000  21
   HV2   DUM_H1            0.00000  22
   HV3   DUM_H1            0.00000  23
   HV4   DUM_H1            0.00000  24

 [ bonds ]
     N       H ; (     N       H)
     N      CA ; (     N      CA)
    CA      HA ; (    CA      HA)
    CA      CB ; (    CA      CB)
    CA       C ; (    CA       C)
    CB      HB ; (    CB     HB1)
    CB     CG2 ; (    CB  CG2.gone)
    CB     CG1 ; (    CB      CG)
    CB     HV1 ; (    CB     HB2)
   CG1    HG11 ; (    CG     HG1)
   CG1    HG12 ; (    CG     HG2)
   CG1     CD1 ; (    CG      SD)
   CG2    HG21 ; (CG2.gone  HG2.gone1)
   CG2    HG22 ; (CG2.gone  HG2.gone2)
   CG2    HG23 ; (CG2.gone  HG2.gone3)
   CD1    HD11 ; (    SD  HD1.gone1)
   CD1    HD12 ; (    SD  HD1.gone2)
   CD1    HD13 ; (    SD  HD1.gone3)
   CD1     DCE ; (    SD      CE)
     C       O ; (     C       O)
   DCE     HV2 ; (    CE     HE1)
   DCE     HV3 ; (    CE     HE2)
   DCE     HV4 ; (    CE     HE3)
    -C       N  

 [ impropers ]
    -C      CA       N       H 
    CA      +N       C       O 

 [ dihedrals ]

[ I2N ] ; Ile -> Asn

 [ atoms ]
     N   N                -0.41570  1
     H   H                 0.27190  2
    CA   CX               -0.05970  3
    HA   H1                0.08690  4
    CB   3C                0.13030  5
    HB   HC                0.01870  6
   CG1   2C               -0.04300  7
  HG11   HC                0.02360  8
  HG12   HC                0.02360  9
   CG2   CT               -0.32040  10
  HG21   HC                0.08820  11
  HG22   HC                0.08820  12
  HG23   HC                0.08820  13
   CD1   CT               -0.06600  14
  HD11   HC                0.01860  15
  HD12   HC                0.01860  16
  HD13   HC                0.01860  17
     C   C                 0.59730  18
     O   O                -0.56790  19
   HV1   DUM_HC            0.00000  20
  DND2   DUM_N             0.00000  21
   HV2   DUM_H             0.00000  22
   HV3   DUM_H             0.00000  23

 [ bonds ]
     N       H ; (     N       H)
     N      CA ; (     N      CA)
    CA      HA ; (    CA      HA)
    CA      CB ; (    CA      CB)
    CA       C ; (    CA       C)
    CB      HB ; (    CB     HB1)
    CB     CG2 ; (    CB  CG2.gone)
    CB     CG1 ; (    CB      CG)
    CB     HV1 ; (    CB     HB2)
   CG1    HG11 ; (    CG  HG1.gone1)
   CG1    HG12 ; (    CG  HG1.gone2)
   CG1     CD1 ; (    CG     OD1)
   CG1    DND2 ; (    CG     ND2)
   CG2    HG21 ; (CG2.gone  HG2.gone1)
   CG2    HG22 ; (CG2.gone  HG2.gone2)
   CG2    HG23 ; (CG2.gone  HG2.gone3)
   CD1    HD11 ; (   OD1  HD1.gone1)
   CD1    HD12 ; (   OD1  HD1.gone2)
   CD1    HD13 ; (   OD1  HD1.gone3)
     C       O ; (     C       O)
  DND2     HV2 ; (   ND2    HD21)
  DND2     HV3 ; (   ND2    HD22)
    -C       N  

 [ impropers ]
    -C      CA       N       H 
    CA      +N       C       O 
    CB    DND2     CG1     CD1 
   CG1     HV2    DND2     HV3 

 [ dihedrals ]

[ I2O ] ; Ile -> Lyn

 [ atoms ]
     N   N                -0.41570  1
     H   H                 0.27190  2
    CA   CX               -0.05970  3
    HA   H1                0.08690  4
    CB   3C                0.13030  5
    HB   HC                0.01870  6
   CG1   2C               -0.04300  7
  HG11   HC                0.02360  8
  HG12   HC                0.02360  9
   CG2   CT               -0.32040  10
  HG21   HC                0.08820  11
  HG22   HC                0.08820  12
  HG23   HC                0.08820  13
   CD1   CT               -0.06600  14
  HD11   HC                0.01860  15
  HD12   HC                0.01860  16
  HD13   HC                0.01860  17
     C   C                 0.59730  18
     O   O                -0.56790  19
   HV1   DUM_HC            0.00000  20
   DCE   DUM_CT            0.00000  21
   HV2   DUM_HP            0.00000  22
   HV3   DUM_HP            0.00000  23
   DNZ   DUM_N3            0.00000  24
   HV4   DUM_H             0.00000  25
   HV5   DUM_H             0.00000  26

 [ bonds ]
     N       H ; (     N       H)
     N      CA ; (     N      CA)
    CA      HA ; (    CA      HA)
    CA      CB ; (    CA      CB)
    CA       C ; (    CA       C)
    CB      HB ; (    CB     HB1)
    CB     CG2 ; (    CB  CG2.gone)
    CB     CG1 ; (    CB      CG)
    CB     HV1 ; (    CB     HB2)
   CG1    HG11 ; (    CG     HG1)
   CG1    HG12 ; (    CG     HG2)
   CG1     CD1 ; (    CG      CD)
   CG2    HG21 ; (CG2.gone  HG2.gone1)
   CG2    HG22 ; (CG2.gone  HG2.gone2)
   CG2    HG23 ; (CG2.gone  HG2.gone3)
   CD1    HD11 ; (    CD  HD1.gone1)
   CD1    HD12 ; (    CD     HD1)
   CD1    HD13 ; (    CD     HD2)
   CD1     DCE ; (    CD      CE)
     C       O ; (     C       O)
   DCE     HV2 ; (    CE     HE1)
   DCE     HV3 ; (    CE     HE2)
   DCE     DNZ ; (    CE      NZ)
   DNZ     HV4 ; (    NZ     HZ1)
   DNZ     HV5 ; (    NZ     HZ2)
    -C       N  

 [ impropers ]
    -C      CA       N       H 
    CA      +N       C       O 

 [ dihedrals ]

[ I2P ] ; Ile -> Pro

 [ atoms ]
     N   N                -0.41570  1
     H   H                 0.27190  2
    CA   CX               -0.05970  3
    HA   H1                0.08690  4
    CB   3C                0.13030  5
    HB   HC                0.01870  6
   CG1   2C               -0.04300  7
  HG11   HC                0.02360  8
  HG12   HC                0.02360  9
   CG2   CT               -0.32040  10
  HG21   HC                0.08820  11
  HG22   HC                0.08820  12
  HG23   HC                0.08820  13
   CD1   CT               -0.06600  14
  HD11   HC                0.01860  15
  HD12   HC                0.01860  16
  HD13   HC                0.01860  17
     C   C                 0.59730  18
     O   O                -0.56790  19
   DCB   DUM_CT            0.00000  20
   HV1   DUM_HC            0.00000  21
   HV2   DUM_HC            0.00000  22
   DCG   DUM_CT            0.00000  23
   HV3   DUM_HC            0.00000  24
   HV4   DUM_HC            0.00000  25
   DCD   DUM_CT            0.00000  26
   HV5   DUM_H1            0.00000  27
   HV6   DUM_H1            0.00000  28

 [ bonds ]
     N       H ; (     N  H.gone)
     N      CA ; (     N      CA)
     N     DCD ; (     N      CD)
    CA      HA ; (    CA      HA)
    CA      CB ; (    CA  CB.gone)
    CA       C ; (    CA       C)
    CA     DCB ; (    CA      CB)
    CB      HB ; (CB.gone  HB.gone)
    CB     CG2 ; (CB.gone  CG2.gone)
    CB     CG1 ; (CB.gone  CG1.gone)
   CG1    HG11 ; (CG1.gone  HG1.gone1)
   CG1    HG12 ; (CG1.gone  HG1.gone2)
   CG1     CD1 ; (CG1.gone  CD1.gone)
   CG2    HG21 ; (CG2.gone  HG2.gone1)
   CG2    HG22 ; (CG2.gone  HG2.gone2)
   CG2    HG23 ; (CG2.gone  HG2.gone3)
   CD1    HD11 ; (CD1.gone  HD1.gone1)
   CD1    HD12 ; (CD1.gone  HD1.gone2)
   CD1    HD13 ; (CD1.gone  HD1.gone3)
     C       O ; (     C       O)
   DCB     DCG ; (    CB      CG)
   DCB     HV1 ; (    CB     HB1)
   DCB     HV2 ; (    CB     HB2)
   DCG     DCD ; (    CG      CD)
   DCG     HV3 ; (    CG     HG1)
   DCG     HV4 ; (    CG     HG2)
   DCD     HV5 ; (    CD     HD1)
   DCD     HV6 ; (    CD     HD2)
    -C       N  

 [ impropers ]
    CA      +N       C       O 
    -C      CA       N       H 
    -C     DCD       N      CA 

 [ dihedrals ]

[ I2Q ] ; Ile -> Gln

 [ atoms ]
     N   N                -0.41570  1
     H   H                 0.27190  2
    CA   CX               -0.05970  3
    HA   H1                0.08690  4
    CB   3C                0.13030  5
    HB   HC                0.01870  6
   CG1   2C               -0.04300  7
  HG11   HC                0.02360  8
  HG12   HC                0.02360  9
   CG2   CT               -0.32040  10
  HG21   HC                0.08820  11
  HG22   HC                0.08820  12
  HG23   HC                0.08820  13
   CD1   CT               -0.06600  14
  HD11   HC                0.01860  15
  HD12   HC                0.01860  16
  HD13   HC                0.01860  17
     C   C                 0.59730  18
     O   O                -0.56790  19
   HV1   DUM_HC            0.00000  20
  DOE1   DUM_O             0.00000  21
  DNE2   DUM_N             0.00000  22
   HV2   DUM_H             0.00000  23
   HV3   DUM_H             0.00000  24

 [ bonds ]
     N       H ; (     N       H)
     N      CA ; (     N      CA)
    CA      HA ; (    CA      HA)
    CA      CB ; (    CA      CB)
    CA       C ; (    CA       C)
    CB      HB ; (    CB     HB1)
    CB     CG2 ; (    CB  CG2.gone)
    CB     CG1 ; (    CB      CG)
    CB     HV1 ; (    CB     HB2)
   CG1    HG11 ; (    CG     HG1)
   CG1    HG12 ; (    CG     HG2)
   CG1     CD1 ; (    CG      CD)
   CG2    HG21 ; (CG2.gone  HG2.gone1)
   CG2    HG22 ; (CG2.gone  HG2.gone2)
   CG2    HG23 ; (CG2.gone  HG2.gone3)
   CD1    HD11 ; (    CD  HD1.gone1)
   CD1    HD12 ; (    CD  HD1.gone2)
   CD1    HD13 ; (    CD  HD1.gone3)
   CD1    DOE1 ; (    CD     OE1)
   CD1    DNE2 ; (    CD     NE2)
     C       O ; (     C       O)
  DNE2     HV2 ; (   NE2    HE21)
  DNE2     HV3 ; (   NE2    HE22)
    -C       N  

 [ impropers ]
    -C      CA       N       H 
    CA      +N       C       O 
   CG1    DNE2     CD1    DOE1 
   CD1     HV2    DNE2     HV3 

 [ dihedrals ]

[ I2R ] ; Ile -> Arg

 [ atoms ]
     N   N                -0.41570  1
     H   H                 0.27190  2
    CA   CX               -0.05970  3
    HA   H1                0.08690  4
    CB   3C                0.13030  5
    HB   HC                0.01870  6
   CG1   2C               -0.04300  7
  HG11   HC                0.02360  8
  HG12   HC                0.02360  9
   CG2   CT               -0.32040  10
  HG21   HC                0.08820  11
  HG22   HC                0.08820  12
  HG23   HC                0.08820  13
   CD1   CT               -0.06600  14
  HD11   HC                0.01860  15
  HD12   HC                0.01860  16
  HD13   HC                0.01860  17
     C   C                 0.59730  18
     O   O                -0.56790  19
   HV1   DUM_HC            0.00000  20
   DNE   DUM_N2            0.00000  21
   HV2   DUM_H             0.00000  22
   DCZ   DUM_CA            0.00000  23
  DNH1   DUM_N2            0.00000  24
   HV3   DUM_H             0.00000  25
   HV4   DUM_H             0.00000  26
  DNH2   DUM_N2            0.00000  27
   HV5   DUM_H             0.00000  28
   HV6   DUM_H             0.00000  29

 [ bonds ]
     N       H ; (     N       H)
     N      CA ; (     N      CA)
    CA      HA ; (    CA      HA)
    CA      CB ; (    CA      CB)
    CA       C ; (    CA       C)
    CB      HB ; (    CB     HB1)
    CB     CG2 ; (    CB  CG2.gone)
    CB     CG1 ; (    CB      CG)
    CB     HV1 ; (    CB     HB2)
   CG1    HG11 ; (    CG     HG1)
   CG1    HG12 ; (    CG     HG2)
   CG1     CD1 ; (    CG      CD)
   CG2    HG21 ; (CG2.gone  HG2.gone1)
   CG2    HG22 ; (CG2.gone  HG2.gone2)
   CG2    HG23 ; (CG2.gone  HG2.gone3)
   CD1    HD11 ; (    CD  HD1.gone1)
   CD1    HD12 ; (    CD     HD1)
   CD1    HD13 ; (    CD     HD2)
   CD1     DNE ; (    CD      NE)
     C       O ; (     C       O)
   DNE     HV2 ; (    NE      HE)
   DNE     DCZ ; (    NE      CZ)
   DCZ    DNH1 ; (    CZ     NH1)
   DCZ    DNH2 ; (    CZ     NH2)
  DNH1     HV3 ; (   NH1    HH11)
  DNH1     HV4 ; (   NH1    HH12)
  DNH2     HV5 ; (   NH2    HH21)
  DNH2     HV6 ; (   NH2    HH22)
    -C       N  

 [ impropers ]
    -C      CA       N       H 
    CA      +N       C       O 
   DNE    DNH1     DCZ    DNH2 
   CD1     DCZ     DNE     HV2 
   DCZ     HV3    DNH1     HV4 
   DCZ     HV5    DNH2     HV6 

 [ dihedrals ]

[ I2S ] ; Ile -> Ser

 [ atoms ]
     N   N                -0.41570  1
     H   H                 0.27190  2
    CA   CX               -0.05970  3
    HA   H1                0.08690  4
    CB   3C                0.13030  5
    HB   HC                0.01870  6
   CG1   2C               -0.04300  7
  HG11   HC                0.02360  8
  HG12   HC                0.02360  9
   CG2   CT               -0.32040  10
  HG21   HC                0.08820  11
  HG22   HC                0.08820  12
  HG23   HC                0.08820  13
   CD1   CT               -0.06600  14
  HD11   HC                0.01860  15
  HD12   HC                0.01860  16
  HD13   HC                0.01860  17
     C   C                 0.59730  18
     O   O                -0.56790  19
   HV1   DUM_H1            0.00000  20
   HV2   DUM_HO            0.00000  21

 [ bonds ]
     N       H ; (     N       H)
     N      CA ; (     N      CA)
    CA      HA ; (    CA      HA)
    CA      CB ; (    CA      CB)
    CA       C ; (    CA       C)
    CB      HB ; (    CB     HB1)
    CB     CG2 ; (    CB  CG2.gone)
    CB     CG1 ; (    CB      OG)
    CB     HV1 ; (    CB     HB2)
   CG1    HG11 ; (    OG  HG1.gone1)
   CG1    HG12 ; (    OG  HG1.gone2)
   CG1     CD1 ; (    OG  CD1.gone)
   CG1     HV2 ; (    OG      HG)
   CG2    HG21 ; (CG2.gone  HG2.gone1)
   CG2    HG22 ; (CG2.gone  HG2.gone2)
   CG2    HG23 ; (CG2.gone  HG2.gone3)
   CD1    HD11 ; (CD1.gone  HD1.gone1)
   CD1    HD12 ; (CD1.gone  HD1.gone2)
   CD1    HD13 ; (CD1.gone  HD1.gone3)
     C       O ; (     C       O)
    -C       N  

 [ impropers ]
    -C      CA       N       H 
    CA      +N       C       O 

 [ dihedrals ]

[ I2T ] ; Ile -> Thr

 [ atoms ]
     N   N                -0.41570  1
     H   H                 0.27190  2
    CA   CX               -0.05970  3
    HA   H1                0.08690  4
    CB   3C                0.13030  5
    HB   HC                0.01870  6
   CG1   2C               -0.04300  7
  HG11   HC                0.02360  8
  HG12   HC                0.02360  9
   CG2   CT               -0.32040  10
  HG21   HC                0.08820  11
  HG22   HC                0.08820  12
  HG23   HC                0.08820  13
   CD1   CT               -0.06600  14
  HD11   HC                0.01860  15
  HD12   HC                0.01860  16
  HD13   HC                0.01860  17
     C   C                 0.59730  18
     O   O                -0.56790  19
    HV   DUM_HO            0.00000  20

 [ bonds ]
     N       H ; (     N       H)
     N      CA ; (     N      CA)
    CA      HA ; (    CA      HA)
    CA      CB ; (    CA      CB)
    CA       C ; (    CA       C)
    CB      HB ; (    CB      HB)
    CB     CG2 ; (    CB     CG2)
    CB     CG1 ; (    CB     OG1)
   CG1    HG11 ; (   OG1  HG1.gone1)
   CG1    HG12 ; (   OG1  HG1.gone2)
   CG1     CD1 ; (   OG1  CD1.gone)
   CG1      HV ; (   OG1     HG1)
   CG2    HG21 ; (   CG2    HG21)
   CG2    HG22 ; (   CG2    HG22)
   CG2    HG23 ; (   CG2    HG23)
   CD1    HD11 ; (CD1.gone  HD1.gone1)
   CD1    HD12 ; (CD1.gone  HD1.gone2)
   CD1    HD13 ; (CD1.gone  HD1.gone3)
     C       O ; (     C       O)
    -C       N  

 [ impropers ]
    -C      CA       N       H 
    CA      +N       C       O 

 [ dihedrals ]

[ I2V ] ; Ile -> Val

 [ atoms ]
     N   N                -0.41570  1
     H   H                 0.27190  2
    CA   CX               -0.05970  3
    HA   H1                0.08690  4
    CB   3C                0.13030  5
    HB   HC                0.01870  6
   CG1   2C               -0.04300  7
  HG11   HC                0.02360  8
  HG12   HC                0.02360  9
   CG2   CT               -0.32040  10
  HG21   HC                0.08820  11
  HG22   HC                0.08820  12
  HG23   HC                0.08820  13
   CD1   CT               -0.06600  14
  HD11   HC                0.01860  15
  HD12   HC                0.01860  16
  HD13   HC                0.01860  17
     C   C                 0.59730  18
     O   O                -0.56790  19
    HV   DUM_HC            0.00000  20

 [ bonds ]
     N       H ; (     N       H)
     N      CA ; (     N      CA)
    CA      HA ; (    CA      HA)
    CA      CB ; (    CA      CB)
    CA       C ; (    CA       C)
    CB      HB ; (    CB      HB)
    CB     CG2 ; (    CB     CG1)
    CB     CG1 ; (    CB     CG2)
   CG1    HG11 ; (   CG2    HG22)
   CG1    HG12 ; (   CG2    HG23)
   CG1     CD1 ; (   CG2  CD1.gone)
   CG1      HV ; (   CG2    HG21)
   CG2    HG21 ; (   CG1    HG11)
   CG2    HG22 ; (   CG1    HG12)
   CG2    HG23 ; (   CG1    HG13)
   CD1    HD11 ; (CD1.gone  HD1.gone1)
   CD1    HD12 ; (CD1.gone  HD1.gone2)
   CD1    HD13 ; (CD1.gone  HD1.gone3)
     C       O ; (     C       O)
    -C       N  

 [ impropers ]
    -C      CA       N       H 
    CA      +N       C       O 

 [ dihedrals ]

[ I2W ] ; Ile -> Trp

 [ atoms ]
     N   N                -0.41570  1
     H   H                 0.27190  2
    CA   CX               -0.05970  3
    HA   H1                0.08690  4
    CB   3C                0.13030  5
    HB   HC                0.01870  6
   CG1   2C               -0.04300  7
  HG11   HC                0.02360  8
  HG12   HC                0.02360  9
   CG2   CT               -0.32040  10
  HG21   HC                0.08820  11
  HG22   HC                0.08820  12
  HG23   HC                0.08820  13
   CD1   CT               -0.06600  14
  HD11   HC                0.01860  15
  HD12   HC                0.01860  16
  HD13   HC                0.01860  17
     C   C                 0.59730  18
     O   O                -0.56790  19
   HV1   DUM_HC            0.00000  20
   HV2   DUM_HC            0.00000  21
   DCG   DUM_C*            0.00000  22
  DCD1   DUM_CW            0.00000  23
   HV3   DUM_H4            0.00000  24
  DCD2   DUM_CB            0.00000  25
  DNE1   DUM_NA            0.00000  26
   HV4   DUM_H             0.00000  27
  DCE2   DUM_CN            0.00000  28
  DCE3   DUM_CA            0.00000  29
   HV5   DUM_HA            0.00000  30
  DCZ2   DUM_CA            0.00000  31
   HV6   DUM_HA            0.00000  32
  DCZ3   DUM_CA            0.00000  33
   HV7   DUM_HA            0.00000  34
  DCH2   DUM_CA            0.00000  35
   HV8   DUM_HA            0.00000  36

 [ bonds ]
     N       H ; (     N       H)
     N      CA ; (     N      CA)
    CA      HA ; (    CA      HA)
    CA      CB ; (    CA      CB)
    CA       C ; (    CA       C)
    CB      HB ; (    CB  HB.gone)
    CB     CG2 ; (    CB  CG2.gone)
    CB     CG1 ; (    CB  CG1.gone)
    CB     HV1 ; (    CB     HB1)
    CB     HV2 ; (    CB     HB2)
    CB     DCG ; (    CB      CG)
   CG1    HG11 ; (CG1.gone  HG1.gone1)
   CG1    HG12 ; (CG1.gone  HG1.gone2)
   CG1     CD1 ; (CG1.gone  CD1.gone)
   CG2    HG21 ; (CG2.gone  HG2.gone1)
   CG2    HG22 ; (CG2.gone  HG2.gone2)
   CG2    HG23 ; (CG2.gone  HG2.gone3)
   CD1    HD11 ; (CD1.gone  HD1.gone1)
   CD1    HD12 ; (CD1.gone  HD1.gone2)
   CD1    HD13 ; (CD1.gone  HD1.gone3)
     C       O ; (     C       O)
   DCG    DCD1 ; (    CG     CD1)
   DCG    DCD2 ; (    CG     CD2)
  DCD1     HV3 ; (   CD1     HD1)
  DCD1    DNE1 ; (   CD1     NE1)
  DCD2    DCE2 ; (   CD2     CE2)
  DCD2    DCE3 ; (   CD2     CE3)
  DNE1     HV4 ; (   NE1     HE1)
  DNE1    DCE2 ; (   NE1     CE2)
  DCE2    DCZ2 ; (   CE2     CZ2)
  DCE3    DCZ3 ; (   CE3     CZ3)
  DCE3     HV5 ; (   CE3     HE3)
  DCZ2     HV6 ; (   CZ2     HZ2)
  DCZ2    DCH2 ; (   CZ2     CH2)
  DCZ3    DCH2 ; (   CZ3     CH2)
  DCZ3     HV7 ; (   CZ3     HZ3)
  DCH2     HV8 ; (   CH2     HH2)
    -C       N  

 [ impropers ]
    -C      CA       N       H 
    CA      +N       C       O 
  DCD1    DCE2    DNE1     HV4 
  DCE2    DCH2    DCZ2     HV6 
  DCZ2    DCZ3    DCH2     HV8 
  DCH2    DCE3    DCZ3     HV7 
  DCZ3    DCD2    DCE3     HV5 
   DCG    DNE1    DCD1     HV3 
  DCD1     DCG      CB    DCD2 

 [ dihedrals ]

[ I2X ] ; Ile -> Hie

 [ atoms ]
     N   N                -0.41570  1
     H   H                 0.27190  2
    CA   CX               -0.05970  3
    HA   H1                0.08690  4
    CB   3C                0.13030  5
    HB   HC                0.01870  6
   CG1   2C               -0.04300  7
  HG11   HC                0.02360  8
  HG12   HC                0.02360  9
   CG2   CT               -0.32040  10
  HG21   HC                0.08820  11
  HG22   HC                0.08820  12
  HG23   HC                0.08820  13
   CD1   CT               -0.06600  14
  HD11   HC                0.01860  15
  HD12   HC                0.01860  16
  HD13   HC                0.01860  17
     C   C                 0.59730  18
     O   O                -0.56790  19
   HV1   DUM_HC            0.00000  20
   HV2   DUM_HC            0.00000  21
   DCG   DUM_CC            0.00000  22
  DND1   DUM_NB            0.00000  23
  DCD2   DUM_CW            0.00000  24
   HV3   DUM_H4            0.00000  25
  DCE1   DUM_CR            0.00000  26
   HV4   DUM_H5            0.00000  27
  DNE2   DUM_NA            0.00000  28
   HV5   DUM_H             0.00000  29

 [ bonds ]
     N       H ; (     N       H)
     N      CA ; (     N      CA)
    CA      HA ; (    CA      HA)
    CA      CB ; (    CA      CB)
    CA       C ; (    CA       C)
    CB      HB ; (    CB  HB.gone)
    CB     CG2 ; (    CB  CG2.gone)
    CB     CG1 ; (    CB  CG1.gone)
    CB     HV1 ; (    CB     HB1)
    CB     HV2 ; (    CB     HB2)
    CB     DCG ; (    CB      CG)
   CG1    HG11 ; (CG1.gone  HG1.gone1)
   CG1    HG12 ; (CG1.gone  HG1.gone2)
   CG1     CD1 ; (CG1.gone  CD1.gone)
   CG2    HG21 ; (CG2.gone  HG2.gone1)
   CG2    HG22 ; (CG2.gone  HG2.gone2)
   CG2    HG23 ; (CG2.gone  HG2.gone3)
   CD1    HD11 ; (CD1.gone  HD1.gone1)
   CD1    HD12 ; (CD1.gone  HD1.gone2)
   CD1    HD13 ; (CD1.gone  HD1.gone3)
     C       O ; (     C       O)
   DCG    DND1 ; (    CG     ND1)
   DCG    DCD2 ; (    CG     CD2)
  DND1    DCE1 ; (   ND1     CE1)
  DCD2    DNE2 ; (   CD2     NE2)
  DCD2     HV3 ; (   CD2     HD2)
  DCE1     HV4 ; (   CE1     HE1)
  DCE1    DNE2 ; (   CE1     NE2)
  DNE2     HV5 ; (   NE2     HE2)
    -C       N  

 [ impropers ]
    -C      CA       N       H 
    CA      +N       C       O 
  DCE1    DCD2    DNE2     HV5 
   DCG    DNE2    DCD2     HV3 
  DND1    DNE2    DCE1     HV4 
  DND1    DCD2     DCG      CB 

 [ dihedrals ]

[ I2Y ] ; Ile -> Tyr

 [ atoms ]
     N   N                -0.41570  1
     H   H                 0.27190  2
    CA   CX               -0.05970  3
    HA   H1                0.08690  4
    CB   3C                0.13030  5
    HB   HC                0.01870  6
   CG1   2C               -0.04300  7
  HG11   HC                0.02360  8
  HG12   HC                0.02360  9
   CG2   CT               -0.32040  10
  HG21   HC                0.08820  11
  HG22   HC                0.08820  12
  HG23   HC                0.08820  13
   CD1   CT               -0.06600  14
  HD11   HC                0.01860  15
  HD12   HC                0.01860  16
  HD13   HC                0.01860  17
     C   C                 0.59730  18
     O   O                -0.56790  19
   HV1   DUM_HC            0.00000  20
   HV2   DUM_HC            0.00000  21
   DCG   DUM_CA            0.00000  22
  DCD1   DUM_CA            0.00000  23
   HV3   DUM_HA            0.00000  24
  DCD2   DUM_CA            0.00000  25
   HV4   DUM_HA            0.00000  26
  DCE1   DUM_CA            0.00000  27
   HV5   DUM_HA            0.00000  28
  DCE2   DUM_CA            0.00000  29
   HV6   DUM_HA            0.00000  30
   DCZ   DUM_C             0.00000  31
   DOH   DUM_OH            0.00000  32
   HV7   DUM_HO            0.00000  33

 [ bonds ]
     N       H ; (     N       H)
     N      CA ; (     N      CA)
    CA      HA ; (    CA      HA)
    CA      CB ; (    CA      CB)
    CA       C ; (    CA       C)
    CB      HB ; (    CB  HB.gone)
    CB     CG2 ; (    CB  CG2.gone)
    CB     CG1 ; (    CB  CG1.gone)
    CB     HV1 ; (    CB     HB1)
    CB     HV2 ; (    CB     HB2)
    CB     DCG ; (    CB      CG)
   CG1    HG11 ; (CG1.gone  HG1.gone1)
   CG1    HG12 ; (CG1.gone  HG1.gone2)
   CG1     CD1 ; (CG1.gone  CD1.gone)
   CG2    HG21 ; (CG2.gone  HG2.gone1)
   CG2    HG22 ; (CG2.gone  HG2.gone2)
   CG2    HG23 ; (CG2.gone  HG2.gone3)
   CD1    HD11 ; (CD1.gone  HD1.gone1)
   CD1    HD12 ; (CD1.gone  HD1.gone2)
   CD1    HD13 ; (CD1.gone  HD1.gone3)
     C       O ; (     C       O)
   DCG    DCD1 ; (    CG     CD1)
   DCG    DCD2 ; (    CG     CD2)
  DCD1     HV3 ; (   CD1     HD1)
  DCD1    DCE1 ; (   CD1     CE1)
  DCD2    DCE2 ; (   CD2     CE2)
  DCD2     HV4 ; (   CD2     HD2)
  DCE1     HV5 ; (   CE1     HE1)
  DCE1     DCZ ; (   CE1      CZ)
  DCE2     DCZ ; (   CE2      CZ)
  DCE2     HV6 ; (   CE2     HE2)
   DCZ     DOH ; (    CZ      OH)
   DOH     HV7 ; (    OH      HH)
    -C       N  

 [ impropers ]
    -C      CA       N       H 
    CA      +N       C       O 
   DCG    DCE2    DCD2     HV4 
   DCZ    DCD2    DCE2     HV6 
  DCD1     DCZ    DCE1     HV5 
   DCG    DCE1    DCD1     HV3 
  DCD1    DCD2     DCG      CB 
  DCE1    DCE2     DCZ     DOH 

 [ dihedrals ]

[ I2Z ] ; Ile -> Hip

 [ atoms ]
     N   N                -0.41570  1
     H   H                 0.27190  2
    CA   CX               -0.05970  3
    HA   H1                0.08690  4
    CB   3C                0.13030  5
    HB   HC                0.01870  6
   CG1   2C               -0.04300  7
  HG11   HC                0.02360  8
  HG12   HC                0.02360  9
   CG2   CT               -0.32040  10
  HG21   HC                0.08820  11
  HG22   HC                0.08820  12
  HG23   HC                0.08820  13
   CD1   CT               -0.06600  14
  HD11   HC                0.01860  15
  HD12   HC                0.01860  16
  HD13   HC                0.01860  17
     C   C                 0.59730  18
     O   O                -0.56790  19
   HV1   DUM_HC            0.00000  20
   HV2   DUM_HC            0.00000  21
   DCG   DUM_CC            0.00000  22
  DND1   DUM_NA            0.00000  23
   HV3   DUM_H             0.00000  24
  DCD2   DUM_CW            0.00000  25
   HV4   DUM_H4            0.00000  26
  DCE1   DUM_CR            0.00000  27
   HV5   DUM_H5            0.00000  28
  DNE2   DUM_NA            0.00000  29
   HV6   DUM_H             0.00000  30

 [ bonds ]
     N       H ; (     N       H)
     N      CA ; (     N      CA)
    CA      HA ; (    CA      HA)
    CA      CB ; (    CA      CB)
    CA       C ; (    CA       C)
    CB      HB ; (    CB  HB.gone)
    CB     CG2 ; (    CB  CG2.gone)
    CB     CG1 ; (    CB  CG1.gone)
    CB     HV1 ; (    CB     HB1)
    CB     HV2 ; (    CB     HB2)
    CB     DCG ; (    CB      CG)
   CG1    HG11 ; (CG1.gone  HG1.gone1)
   CG1    HG12 ; (CG1.gone  HG1.gone2)
   CG1     CD1 ; (CG1.gone  CD1.gone)
   CG2    HG21 ; (CG2.gone  HG2.gone1)
   CG2    HG22 ; (CG2.gone  HG2.gone2)
   CG2    HG23 ; (CG2.gone  HG2.gone3)
   CD1    HD11 ; (CD1.gone  HD1.gone1)
   CD1    HD12 ; (CD1.gone  HD1.gone2)
   CD1    HD13 ; (CD1.gone  HD1.gone3)
     C       O ; (     C       O)
   DCG    DND1 ; (    CG     ND1)
   DCG    DCD2 ; (    CG     CD2)
  DND1     HV3 ; (   ND1     HD1)
  DND1    DCE1 ; (   ND1     CE1)
  DCD2    DNE2 ; (   CD2     NE2)
  DCD2     HV4 ; (   CD2     HD2)
  DCE1     HV5 ; (   CE1     HE1)
  DCE1    DNE2 ; (   CE1     NE2)
  DNE2     HV6 ; (   NE2     HE2)
    -C       N  

 [ impropers ]
    -C      CA       N       H 
    CA      +N       C       O 
   DCG    DCE1    DND1     HV3 
  DCE1    DCD2    DNE2     HV6 
   DCG    DNE2    DCD2     HV4 
  DND1    DNE2    DCE1     HV5 
  DND1    DCD2     DCG      CB 

 [ dihedrals ]

[ J2A ] ; Glh -> Ala

 [ atoms ]
     N   N                -0.41570  1
     H   H                 0.27190  2
    CA   CX                0.01450  3
    HA   H1                0.07790  4
    CB   2C               -0.00710  5
   HB1   HC                0.02560  6
   HB2   HC                0.02560  7
    CG   2C               -0.01740  8
   HG1   HC                0.04300  9
   HG2   HC                0.04300  10
    CD   C                 0.68010  11
   OE1   O                -0.58380  12
   OE2   OH               -0.65110  13
   HE2   HO                0.46410  14
     C   C                 0.59730  15
     O   O                -0.56790  16
    HV   DUM_HC            0.00000  17

 [ bonds ]
     N       H ; (     N       H)
     N      CA ; (     N      CA)
    CA      HA ; (    CA      HA)
    CA      CB ; (    CA      CB)
    CA       C ; (    CA       C)
    CB     HB1 ; (    CB     HB2)
    CB     HB2 ; (    CB     HB3)
    CB      CG ; (    CB  CG.gone)
    CB      HV ; (    CB     HB1)
    CG     HG1 ; (CG.gone  HG.gone1)
    CG     HG2 ; (CG.gone  HG.gone2)
    CG      CD ; (CG.gone  CD.gone)
    CD     OE1 ; (CD.gone  OE1.gone)
    CD     OE2 ; (CD.gone  OE2.gone)
   OE2     HE2 ; (OE2.gone  HE2.gone)
     C       O ; (     C       O)
    -C       N  

 [ impropers ]
    -C      CA       N       H 
    CA      +N       C       O 
    CG     OE1      CD     OE2 

 [ dihedrals ]

[ J2B ] ; Glh -> Ash

 [ atoms ]
     N   N                -0.41570  1
     H   H                 0.27190  2
    CA   CX                0.01450  3
    HA   H1                0.07790  4
    CB   2C               -0.00710  5
   HB1   HC                0.02560  6
   HB2   HC                0.02560  7
    CG   2C               -0.01740  8
   HG1   HC                0.04300  9
   HG2   HC                0.04300  10
    CD   C                 0.68010  11
   OE1   O                -0.58380  12
   OE2   OH               -0.65110  13
   HE2   HO                0.46410  14
     C   C                 0.59730  15
     O   O                -0.56790  16
  DOD2   DUM_OH            0.00000  17
    HV   DUM_HO            0.00000  18

 [ bonds ]
     N       H ; (     N       H)
     N      CA ; (     N      CA)
    CA      HA ; (    CA      HA)
    CA      CB ; (    CA      CB)
    CA       C ; (    CA       C)
    CB     HB1 ; (    CB     HB1)
    CB     HB2 ; (    CB     HB2)
    CB      CG ; (    CB      CG)
    CG     HG1 ; (    CG  HG.gone1)
    CG     HG2 ; (    CG  HG.gone2)
    CG      CD ; (    CG     OD1)
    CG    DOD2 ; (    CG     OD2)
    CD     OE1 ; (   OD1  OE1.gone)
    CD     OE2 ; (   OD1  OE2.gone)
   OE2     HE2 ; (OE2.gone  HE2.gone)
     C       O ; (     C       O)
  DOD2      HV ; (   OD2     HD2)
    -C       N  

 [ impropers ]
    -C      CA       N       H 
    CA      +N       C       O 
    CG     OE1      CD     OE2 
    CB      CD      CG    DOD2 

 [ dihedrals ]

[ J2C ] ; Glh -> Cys

 [ atoms ]
     N   N                -0.41570  1
     H   H                 0.27190  2
    CA   CX                0.01450  3
    HA   H1                0.07790  4
    CB   2C               -0.00710  5
   HB1   HC                0.02560  6
   HB2   HC                0.02560  7
    CG   2C               -0.01740  8
   HG1   HC                0.04300  9
   HG2   HC                0.04300  10
    CD   C                 0.68010  11
   OE1   O                -0.58380  12
   OE2   OH               -0.65110  13
   HE2   HO                0.46410  14
     C   C                 0.59730  15
     O   O                -0.56790  16
    HV   DUM_HS            0.00000  17

 [ bonds ]
     N       H ; (     N       H)
     N      CA ; (     N      CA)
    CA      HA ; (    CA      HA)
    CA      CB ; (    CA      CB)
    CA       C ; (    CA       C)
    CB     HB1 ; (    CB     HB1)
    CB     HB2 ; (    CB     HB2)
    CB      CG ; (    CB      SG)
    CG     HG1 ; (    SG  HG.gone1)
    CG     HG2 ; (    SG  HG.gone2)
    CG      CD ; (    SG  CD.gone)
    CG      HV ; (    SG      HG)
    CD     OE1 ; (CD.gone  OE1.gone)
    CD     OE2 ; (CD.gone  OE2.gone)
   OE2     HE2 ; (OE2.gone  HE2.gone)
     C       O ; (     C       O)
    -C       N  

 [ impropers ]
    -C      CA       N       H 
    CA      +N       C       O 
    CG     OE1      CD     OE2 

 [ dihedrals ]

[ J2D ] ; Glh -> Asp

 [ atoms ]
     N   N                -0.41570  1
     H   H                 0.27190  2
    CA   CX                0.01450  3
    HA   H1                0.07790  4
    CB   2C               -0.00710  5
   HB1   HC                0.02560  6
   HB2   HC                0.02560  7
    CG   2C               -0.01740  8
   HG1   HC                0.04300  9
   HG2   HC                0.04300  10
    CD   C                 0.68010  11
   OE1   O                -0.58380  12
   OE2   OH               -0.65110  13
   HE2   HO                0.46410  14
     C   C                 0.59730  15
     O   O                -0.56790  16
  DOD2   DUM_O2            0.00000  17

 [ bonds ]
     N       H ; (     N       H)
     N      CA ; (     N      CA)
    CA      HA ; (    CA      HA)
    CA      CB ; (    CA      CB)
    CA       C ; (    CA       C)
    CB     HB1 ; (    CB     HB1)
    CB     HB2 ; (    CB     HB2)
    CB      CG ; (    CB      CG)
    CG     HG1 ; (    CG  HG.gone1)
    CG     HG2 ; (    CG  HG.gone2)
    CG      CD ; (    CG     OD1)
    CG    DOD2 ; (    CG     OD2)
    CD     OE1 ; (   OD1  OE1.gone)
    CD     OE2 ; (   OD1  OE2.gone)
   OE2     HE2 ; (OE2.gone  HE2.gone)
     C       O ; (     C       O)
    -C       N  

 [ impropers ]
    -C      CA       N       H 
    CA      +N       C       O 
    CG     OE1      CD     OE2 
    CB      CD      CG    DOD2 

 [ dihedrals ]

[ J2E ] ; Glh -> Glu

 [ atoms ]
     N   N                -0.41570  1
     H   H                 0.27190  2
    CA   CX                0.01450  3
    HA   H1                0.07790  4
    CB   2C               -0.00710  5
   HB1   HC                0.02560  6
   HB2   HC                0.02560  7
    CG   2C               -0.01740  8
   HG1   HC                0.04300  9
   HG2   HC                0.04300  10
    CD   C                 0.68010  11
   OE1   O                -0.58380  12
   OE2   OH               -0.65110  13
   HE2   HO                0.46410  14
     C   C                 0.59730  15
     O   O                -0.56790  16

 [ bonds ]
     N       H ; (     N       H)
     N      CA ; (     N      CA)
    CA      HA ; (    CA      HA)
    CA      CB ; (    CA      CB)
    CA       C ; (    CA       C)
    CB     HB1 ; (    CB     HB1)
    CB     HB2 ; (    CB     HB2)
    CB      CG ; (    CB      CG)
    CG     HG1 ; (    CG     HG1)
    CG     HG2 ; (    CG     HG2)
    CG      CD ; (    CG      CD)
    CD     OE1 ; (    CD     OE1)
    CD     OE2 ; (    CD     OE2)
   OE2     HE2 ; (   OE2  HE2.gone)
     C       O ; (     C       O)
    -C       N  

 [ impropers ]
    -C      CA       N       H 
    CA      +N       C       O 
    CG     OE1      CD     OE2 

 [ dihedrals ]

[ J2F ] ; Glh -> Phe

 [ atoms ]
     N   N                -0.41570  1
     H   H                 0.27190  2
    CA   CX                0.01450  3
    HA   H1                0.07790  4
    CB   2C               -0.00710  5
   HB1   HC                0.02560  6
   HB2   HC                0.02560  7
    CG   2C               -0.01740  8
   HG1   HC                0.04300  9
   HG2   HC                0.04300  10
    CD   C                 0.68010  11
   OE1   O                -0.58380  12
   OE2   OH               -0.65110  13
   HE2   HO                0.46410  14
     C   C                 0.59730  15
     O   O                -0.56790  16
   DCG   DUM_CA            0.00000  17
  DCD1   DUM_CA            0.00000  18
   HV1   DUM_HA            0.00000  19
  DCD2   DUM_CA            0.00000  20
   HV2   DUM_HA            0.00000  21
  DCE1   DUM_CA            0.00000  22
   HV3   DUM_HA            0.00000  23
  DCE2   DUM_CA            0.00000  24
   HV4   DUM_HA            0.00000  25
   DCZ   DUM_CA            0.00000  26
   HV5   DUM_HA            0.00000  27

 [ bonds ]
     N       H ; (     N       H)
     N      CA ; (     N      CA)
    CA      HA ; (    CA      HA)
    CA      CB ; (    CA      CB)
    CA       C ; (    CA       C)
    CB     HB1 ; (    CB     HB1)
    CB     HB2 ; (    CB     HB2)
    CB      CG ; (    CB  CG.gone)
    CB     DCG ; (    CB      CG)
    CG     HG1 ; (CG.gone  HG.gone1)
    CG     HG2 ; (CG.gone  HG.gone2)
    CG      CD ; (CG.gone  CD.gone)
    CD     OE1 ; (CD.gone  OE1.gone)
    CD     OE2 ; (CD.gone  OE2.gone)
   OE2     HE2 ; (OE2.gone  HE2.gone)
     C       O ; (     C       O)
   DCG    DCD1 ; (    CG     CD1)
   DCG    DCD2 ; (    CG     CD2)
  DCD1     HV1 ; (   CD1     HD1)
  DCD1    DCE1 ; (   CD1     CE1)
  DCD2    DCE2 ; (   CD2     CE2)
  DCD2     HV2 ; (   CD2     HD2)
  DCE1     HV3 ; (   CE1     HE1)
[truncated: 860,753 more chars]
