# Supplementary material for: Assessing the Activation of Tyrosine Kinase KIT through Free Energy Calculations
Source: J Chem Theory Comput. 2022 Sep 27;18(10):6251–8. doi: 10.1021/acs.jctc.2c00526 (PMC9558371; doi:10.1021/acs.jctc.2c00526)
Supplement: Supplementary file 2 — ct2c00526_si_002.zip [file ct2c00526_si_002.zip › inputfiles/amber14sbmut.ff/Makefile.am]

## Process this file with automake to produce Makefile.in
#
# Don't edit - this file is generated automatically from Makefile.am
#
topoldir = ${pkgdatadir}/top/amber14sb.ff

topol_DATA = \
	aminoacids.arn   aminoacids.vsd   \
	aminoacids.c.tdb atomtypes.atp    ffnonbonded.itp  \
	aminoacids.hdb   forcefield.doc   dna.rtp	   dna.r2b	dna.arn		dna.hdb \
	aminoacids.n.tdb forcefield.itp   rna.rtp	   rna.r2b	rna.arn		rna.hdb	\
	aminoacids.r2b   ffbonded.itp     tip3p.itp	   urea.itp	\
	aminoacids.rtp   ions.itp         tip4p.itp	   \
	tip4pew.itp	 tip5p.itp	  watermodels.dat  gbsa.itp	\
	spc.itp		 spce.itp

EXTRA_DIST = ${topol_DATA}

CLEANFILES = *~ \\\#*
