# Supplementary material for: Assessing the Activation of Tyrosine Kinase KIT through Free Energy Calculations
Source: J Chem Theory Comput. 2022 Sep 27;18(10):6251–8. doi: 10.1021/acs.jctc.2c00526 (PMC9558371; doi:10.1021/acs.jctc.2c00526)
Supplement: Supplementary file 2 — ct2c00526_si_002.zip [file ct2c00526_si_002.zip › inputfiles/amber14sbmut.ff/watermodels.dat]

tip3p    TIP3P     TIP 3-point, recommended
tip4p    TIP4P     TIP 4-point
tip4pew  TIP4P-Ew  TIP 4-point optimized with Ewald
spc      SPC       simple point charge
spce     SPC/E     extended simple point charge
