# Supplementary material for: Assessing the Activation of Tyrosine Kinase KIT through Free Energy Calculations
Source: J Chem Theory Comput. 2022 Sep 27;18(10):6251–8. doi: 10.1021/acs.jctc.2c00526 (PMC9558371; doi:10.1021/acs.jctc.2c00526)
Supplement: Supplementary file 2 — ct2c00526_si_002.zip [file ct2c00526_si_002.zip › inputfiles/amber14sbmut.ff/ions.itp]

[ moleculetype ]
; molname       nrexcl
IB+             1       ; big positive ion

[ atoms ]
; id    at type         res nr  residu name     at name  cg nr  charge
1       IB              1       IB+             IB       1      1.00000


[ moleculetype ]
; molname       nrexcl
CA              1

[ atoms ]
; id    at type         res nr  residu name     at name  cg nr  charge
1       C0              1       CA              CA       1      2.00000


[ moleculetype ]
; molname       nrexcl
CL              1

[ atoms ]
; id    at type         res nr  residu name     at name  cg nr  charge
1       Cl              1       CL              CL       1      -1.00000


[ moleculetype ]
; molname       nrexcl
NA              1

[ atoms ]
; id    at type         res nr  residu name     at name  cg nr  charge
1       Na              1       NA              NA       1      1.00000


[ moleculetype ]
; molname       nrexcl
MG              1

[ atoms ]
; id    at type         res nr  residu name     at name  cg nr  charge
1       MG              1       MG              MG       1      2.00000


[ moleculetype ]
; molname       nrexcl
K               1

[ atoms ]
; id    at type         res nr  residu name     at name  cg nr  charge
1       K               1       K               K        1      1.00000


[ moleculetype ]
; molname       nrexcl
RB              1

[ atoms ]
; id    at type         res nr  residu name     at name  cg nr  charge
1       Rb              1       RB              RB       1      1.00000


[ moleculetype ]
; molname       nrexcl
CS              1

[ atoms ]
; id    at type         res nr  residu name     at name  cg nr  charge
1       Cs              1       CS              CS       1      1.00000


[ moleculetype ]
; molname       nrexcl
LI              1

[ atoms ]
; id    at type         res nr  residu name     at name  cg nr  charge
1       Li              1       LI              LI       1      1.00000


[ moleculetype ]
; molname       nrexcl
ZN              1

[ atoms ]
; id    at type         res nr  residu name     at name  cg nr  charge
1       Zn              1       ZN              ZN       1      2.00000

; Entries for the Joung ion atom types for TIP3P(TIP4P)
[ moleculetype ]
; molname       nrexcl
NaJ              1

[ atoms ]
; id    at type         res nr  residu name     at name  cg nr  charge   mass
1       amber99_338        1       NaJ            NaJ       1     1       22.99000

[ moleculetype ]
; molname       nrexcl
ClJ              1

[ atoms ]
; id    at type         res nr  residu name     at name  cg nr  charge   mass
1       amber99_333        1       ClJ            ClJ       1    -1       35.45000

[ moleculetype ]
; molname       nrexcl
KJ               1

[ atoms ]
; id    at type         res nr  residu name     at name  cg nr  charge   mass
1       amber99_337        1        KJ             KJ       1     1       39.10000
; Entry ends

[ moleculetype ]
; molname       nrexcl
NaS              1

[ atoms ]
; id    at type         res nr  residu name     at name  cg nr  charge   mass
1       amber99_143        1       NaS            NaS       1     1       22.99000

[ moleculetype ]
; molname       nrexcl
ClS              1

[ atoms ]
; id    at type         res nr  residu name     at name  cg nr  charge   mass
1       amber99_144        1       ClS            ClS       1     -1    35.45000


;spce water ions from Joung
[ moleculetype ]
; molname       nrexcl
NaE             1

[ atoms ]
; id    at type         res nr  residu name     at name  cg nr  charge   mass
1       amber99_356        1       NaJ           NaJ      1     1       22.99000

[ moleculetype ]
; molname       nrexcl
ClE              1

[ atoms ]
; id    at type         res nr  residu name     at name  cg nr  charge   mass
1       amber99_351        1       ClJ            ClJ       1    -1       35.45000
