# Supplementary material for: Assessing the Activation of Tyrosine Kinase KIT through Free Energy Calculations
Source: J Chem Theory Comput. 2022 Sep 27;18(10):6251–8. doi: 10.1021/acs.jctc.2c00526 (PMC9558371; doi:10.1021/acs.jctc.2c00526)
Supplement: Supplementary file 2 — ct2c00526_si_002.zip [file ct2c00526_si_002.zip › inputfiles/amber14sbmut.ff/rna.r2b]

; rtp residue to rtp building block table
;GMX   Force-field
A     RA	RA5	RA3	RAN
U     RU	RU5	RU3	RUN
C     RC	RC5	RC3	RCN
G     RG	RG5	RG3	RGN
